# Supplementary material for: Structural studies of the IFNλ4 receptor complex using cryoEM enabled by protein engineering
Source: Nat Commun. 2025 Jan 18;16:818. doi: 10.1038/s41467-025-56119-y (PMC11742915; doi:10.1038/s41467-025-56119-y)
Supplement: Supplementary file 6 — Source Data [file 41467_2025_56119_MOESM6_ESM.zip]

Archive with 188 entries (161 files):
- source_data/
- __MACOSX/._source_data
- source_data/.DS_Store
- __MACOSX/source_data/._.DS_Store
- source_data/IFNL4_data/
- __MACOSX/source_data/._IFNL4_data
- source_data/IFNL4_data/.DS_Store
- __MACOSX/source_data/IFNL4_data/._.DS_Store
- source_data/IFNL4_data/IFNL4_manuscript/
- __MACOSX/source_data/IFNL4_data/._IFNL4_manuscript
- source_data/IFNL4_data/IFNL4_manuscript/.DS_Store
- __MACOSX/source_data/IFNL4_data/IFNL4_manuscript/._.DS_Store
- source_data/IFNL4_data/IFNL4_manuscript/Fig1/
- __MACOSX/source_data/IFNL4_data/IFNL4_manuscript/._Fig1
- source_data/IFNL4_data/IFNL4_manuscript/~$NL4_manuscript_v14.docx
- __MACOSX/source_data/IFNL4_data/IFNL4_manuscript/._~$NL4_manuscript_v14.docx
- source_data/IFNL4_data/IFNL4_manuscript/~$NL4_manuscript_v1.docx
- __MACOSX/source_data/IFNL4_data/IFNL4_manuscript/._~$NL4_manuscript_v1.docx
- source_data/IFNL4_data/IFNL4_manuscript/Fig5/
- __MACOSX/source_data/IFNL4_data/IFNL4_manuscript/._Fig5
- source_data/IFNL4_data/IFNL4_manuscript/Fig2/
- __MACOSX/source_data/IFNL4_data/IFNL4_manuscript/._Fig2
- source_data/IFNL4_data/IFNL4_manuscript/Fig4/
- __MACOSX/source_data/IFNL4_data/IFNL4_manuscript/._Fig4
- source_data/IFNL4_data/IFNL4_manuscript/Supp/
- __MACOSX/source_data/IFNL4_data/IFNL4_manuscript/._Supp
- source_data/IFNL4_data/IFNL4_manuscript/Fig1/.DS_Store
- __MACOSX/source_data/IFNL4_data/IFNL4_manuscript/Fig1/._.DS_Store
- source_data/IFNL4_data/IFNL4_manuscript/Fig1/1B/
- __MACOSX/source_data/IFNL4_data/IFNL4_manuscript/Fig1/._1B
- source_data/IFNL4_data/IFNL4_manuscript/Fig5/Fig5B/
- __MACOSX/source_data/IFNL4_data/IFNL4_manuscript/Fig5/._Fig5B
- source_data/IFNL4_data/IFNL4_manuscript/Fig5/.DS_Store
- __MACOSX/source_data/IFNL4_data/IFNL4_manuscript/Fig5/._.DS_Store
- source_data/IFNL4_data/IFNL4_manuscript/Fig5/Fig 5A/
- __MACOSX/source_data/IFNL4_data/IFNL4_manuscript/Fig5/._Fig 5A
- source_data/IFNL4_data/IFNL4_manuscript/Fig5/Fig5C+5D/
- __MACOSX/source_data/IFNL4_data/IFNL4_manuscript/Fig5/._Fig5C+5D
- source_data/IFNL4_data/IFNL4_manuscript/Fig2/.DS_Store
- __MACOSX/source_data/IFNL4_data/IFNL4_manuscript/Fig2/._.DS_Store
- source_data/IFNL4_data/IFNL4_manuscript/Fig2/PDBePISA/
- __MACOSX/source_data/IFNL4_data/IFNL4_manuscript/Fig2/._PDBePISA
- source_data/IFNL4_data/IFNL4_manuscript/Fig4/.DS_Store
- __MACOSX/source_data/IFNL4_data/IFNL4_manuscript/Fig4/._.DS_Store
- source_data/IFNL4_data/IFNL4_manuscript/Fig4/Fig4E/
- __MACOSX/source_data/IFNL4_data/IFNL4_manuscript/Fig4/._Fig4E
- source_data/IFNL4_data/IFNL4_manuscript/Supp/SuppFig9/
- __MACOSX/source_data/IFNL4_data/IFNL4_manuscript/Supp/._SuppFig9
- source_data/IFNL4_data/IFNL4_manuscript/Supp/SuppFig8/
- __MACOSX/source_data/IFNL4_data/IFNL4_manuscript/Supp/._SuppFig8
- source_data/IFNL4_data/IFNL4_manuscript/Supp/.DS_Store
- __MACOSX/source_data/IFNL4_data/IFNL4_manuscript/Supp/._.DS_Store
- source_data/IFNL4_data/IFNL4_manuscript/Supp/SuppFig10_SuppTable 4_SuppTable5/
- __MACOSX/source_data/IFNL4_data/IFNL4_manuscript/Supp/._SuppFig10_SuppTable 4_SuppTable5
- source_data/IFNL4_data/IFNL4_manuscript/Supp/SuppFig3/
- __MACOSX/source_data/IFNL4_data/IFNL4_manuscript/Supp/._SuppFig3
- source_data/IFNL4_data/IFNL4_manuscript/Supp/SuppFig2/
- __MACOSX/source_data/IFNL4_data/IFNL4_manuscript/Supp/._SuppFig2
- source_data/IFNL4_data/IFNL4_manuscript/Supp/SuppFig12/
- __MACOSX/source_data/IFNL4_data/IFNL4_manuscript/Supp/._SuppFig12
- source_data/IFNL4_data/IFNL4_manuscript/Fig1/1B/.DS_Store
- __MACOSX/source_data/IFNL4_data/IFNL4_manuscript/Fig1/1B/._.DS_Store
- source_data/IFNL4_data/IFNL4_manuscript/Fig1/1B/pure_ifnl4_fplc.xlsx
- __MACOSX/source_data/IFNL4_data/IFNL4_manuscript/Fig1/1B/._pure_ifnl4_fplc.xlsx
- source_data/IFNL4_data/IFNL4_manuscript/Fig5/Fig5B/.DS_Store
- __MACOSX/source_data/IFNL4_data/IFNL4_manuscript/Fig5/Fig5B/._.DS_Store
- source_data/IFNL4_data/IFNL4_manuscript/Fig5/Fig5B/gene_induction.prism
- __MACOSX/source_data/IFNL4_data/IFNL4_manuscript/Fig5/Fig5B/._gene_induction.prism
- source_data/IFNL4_data/IFNL4_manuscript/Fig5/Fig 5A/.DS_Store
- __MACOSX/source_data/IFNL4_data/IFNL4_manuscript/Fig5/Fig 5A/._.DS_Store
- source_data/IFNL4_data/IFNL4_manuscript/Fig5/Fig 5A/pSTAT1.xlsx
- __MACOSX/source_data/IFNL4_data/IFNL4_manuscript/Fig5/Fig 5A/._pSTAT1.xlsx
- source_data/IFNL4_data/IFNL4_manuscript/Fig5/Fig5C+5D/.DS_Store
- __MACOSX/source_data/IFNL4_data/IFNL4_manuscript/Fig5/Fig5C+5D/._.DS_Store
- source_data/IFNL4_data/IFNL4_manuscript/Fig5/Fig5C+5D/all/
- __MACOSX/source_data/IFNL4_data/IFNL4_manuscript/Fig5/Fig5C+5D/._all
- source_data/IFNL4_data/IFNL4_manuscript/Fig2/PDBePISA/.DS_Store
- __MACOSX/source_data/IFNL4_data/IFNL4_manuscript/Fig2/PDBePISA/._.DS_Store
- source_data/IFNL4_data/IFNL4_manuscript/Fig2/PDBePISA/interfaces/
- __MACOSX/source_data/IFNL4_data/IFNL4_manuscript/Fig2/PDBePISA/._interfaces
- source_data/IFNL4_data/IFNL4_manuscript/Fig4/Fig4E/.DS_Store
- __MACOSX/source_data/IFNL4_data/IFNL4_manuscript/Fig4/Fig4E/._.DS_Store
- source_data/IFNL4_data/IFNL4_manuscript/Fig4/Fig4E/gel/
- __MACOSX/source_data/IFNL4_data/IFNL4_manuscript/Fig4/Fig4E/._gel
- source_data/IFNL4_data/IFNL4_manuscript/Supp/SuppFig9/Ternary.xlsx
- __MACOSX/source_data/IFNL4_data/IFNL4_manuscript/Supp/SuppFig9/._Ternary.xlsx
- source_data/IFNL4_data/IFNL4_manuscript/Supp/SuppFig9/LR1 - L3.xlsx
- __MACOSX/source_data/IFNL4_data/IFNL4_manuscript/Supp/SuppFig9/._LR1 - L3.xlsx
- source_data/IFNL4_data/IFNL4_manuscript/Supp/SuppFig9/.DS_Store
- __MACOSX/source_data/IFNL4_data/IFNL4_manuscript/Supp/SuppFig9/._.DS_Store
- source_data/IFNL4_data/IFNL4_manuscript/Supp/SuppFig9/LR1 - L4.xlsx
- __MACOSX/source_data/IFNL4_data/IFNL4_manuscript/Supp/SuppFig9/._LR1 - L4.xlsx
- source_data/IFNL4_data/IFNL4_manuscript/Supp/SuppFig8/2024-02-20_senograms_kds.pzfx
- __MACOSX/source_data/IFNL4_data/IFNL4_manuscript/Supp/SuppFig8/._2024-02-20_senograms_kds.pzfx
- source_data/IFNL4_data/IFNL4_manuscript/Supp/SuppFig8/20240306_SPR_edited.prism
- __MACOSX/source_data/IFNL4_data/IFNL4_manuscript/Supp/SuppFig8/._20240306_SPR_edited.prism
- source_data/IFNL4_data/IFNL4_manuscript/Supp/SuppFig10_SuppTable 4_SuppTable5/.DS_Store
- __MACOSX/source_data/IFNL4_data/IFNL4_manuscript/Supp/SuppFig10_SuppTable 4_SuppTable5/._.DS_Store
- source_data/IFNL4_data/IFNL4_manuscript/Supp/SuppFig10_SuppTable 4_SuppTable5/PPIs.xlsx
- __MACOSX/source_data/IFNL4_data/IFNL4_manuscript/Supp/SuppFig10_SuppTable 4_SuppTable5/._PPIs.xlsx
- source_data/IFNL4_data/IFNL4_manuscript/Supp/SuppFig3/.DS_Store
- __MACOSX/source_data/IFNL4_data/IFNL4_manuscript/Supp/SuppFig3/._.DS_Store
- source_data/IFNL4_data/IFNL4_manuscript/Supp/SuppFig3/FPLC_complex_data.xlsx
- __MACOSX/source_data/IFNL4_data/IFNL4_manuscript/Supp/SuppFig3/._FPLC_complex_data.xlsx
- source_data/IFNL4_data/IFNL4_manuscript/Supp/SuppFig3/ifnl4_complex_gel.jpg
- __MACOSX/source_data/IFNL4_data/IFNL4_manuscript/Supp/SuppFig3/._ifnl4_complex_gel.jpg
- source_data/IFNL4_data/IFNL4_manuscript/Supp/SuppFig3/ifnl3_complex_gel.jpg
- __MACOSX/source_data/IFNL4_data/IFNL4_manuscript/Supp/SuppFig3/._ifnl3_complex_gel.jpg
- source_data/IFNL4_data/IFNL4_manuscript/Supp/SuppFig2/.DS_Store
- __MACOSX/source_data/IFNL4_data/IFNL4_manuscript/Supp/SuppFig2/._.DS_Store
- source_data/IFNL4_data/IFNL4_manuscript/Supp/SuppFig2/yeast_data.xlsx
- __MACOSX/source_data/IFNL4_data/IFNL4_manuscript/Supp/SuppFig2/._yeast_data.xlsx
- source_data/IFNL4_data/IFNL4_manuscript/Supp/SuppFig12/549_data.xlsx
- __MACOSX/source_data/IFNL4_data/IFNL4_manuscript/Supp/SuppFig12/._549_data.xlsx
- source_data/IFNL4_data/IFNL4_manuscript/Supp/SuppFig12/.DS_Store
- __MACOSX/source_data/IFNL4_data/IFNL4_manuscript/Supp/SuppFig12/._.DS_Store
- source_data/IFNL4_data/IFNL4_manuscript/Fig5/Fig5C+5D/all/prism data/
- __MACOSX/source_data/IFNL4_data/IFNL4_manuscript/Fig5/Fig5C+5D/all/._prism data
- source_data/IFNL4_data/IFNL4_manuscript/Fig5/Fig5C+5D/all/raw file_HCV kinetics.xlsx
- __MACOSX/source_data/IFNL4_data/IFNL4_manuscript/Fig5/Fig5C+5D/all/._raw file_HCV kinetics.xlsx
- source_data/IFNL4_data/IFNL4_manuscript/Fig5/Fig5C+5D/all/.DS_Store
- __MACOSX/source_data/IFNL4_data/IFNL4_manuscript/Fig5/Fig5C+5D/all/._.DS_Store
- source_data/IFNL4_data/IFNL4_manuscript/Fig5/Fig5C+5D/all/raw files_qPCR/
- __MACOSX/source_data/IFNL4_data/IFNL4_manuscript/Fig5/Fig5C+5D/all/._raw files_qPCR
- source_data/IFNL4_data/IFNL4_manuscript/Fig5/Fig5C+5D/all/Taqman for HCV_JFH1.xlsx
- __MACOSX/source_data/IFNL4_data/IFNL4_manuscript/Fig5/Fig5C+5D/all/._Taqman for HCV_JFH1.xlsx
- source_data/IFNL4_data/IFNL4_manuscript/Fig5/Fig5C+5D/all/raw file_ISGs kinetics.xlsx
- __MACOSX/source_data/IFNL4_data/IFNL4_manuscript/Fig5/Fig5C+5D/all/._raw file_ISGs kinetics.xlsx
- source_data/IFNL4_data/IFNL4_manuscript/Fig5/Fig5C+5D/all/Taqman for HCV_JFH1 one-step_20240112_105504_20240112_140317.xlsx
- __MACOSX/source_data/IFNL4_data/IFNL4_manuscript/Fig5/Fig5C+5D/all/._Taqman for HCV_JFH1 one-step_20240112_105504_20240112_140317.xlsx
- source_data/IFNL4_data/IFNL4_manuscript/Fig2/PDBePISA/interfaces/IFNL4_IL10RBA3_Interface_AllData.xml
- __MACOSX/source_data/IFNL4_data/IFNL4_manuscript/Fig2/PDBePISA/interfaces/._IFNL4_IL10RBA3_Interface_AllData.xml
- source_data/IFNL4_data/IFNL4_manuscript/Fig2/PDBePISA/interfaces/IFNLR1_IL10RBA3_interface_AllData.xml
- __MACOSX/source_data/IFNL4_data/IFNL4_manuscript/Fig2/PDBePISA/interfaces/._IFNLR1_IL10RBA3_interface_AllData.xml
- source_data/IFNL4_data/IFNL4_manuscript/Fig2/PDBePISA/interfaces/IFNL4_10RBA3_interface.xml
- __MACOSX/source_data/IFNL4_data/IFNL4_manuscript/Fig2/PDBePISA/interfaces/._IFNL4_10RBA3_interface.xml
- source_data/IFNL4_data/IFNL4_manuscript/Fig2/PDBePISA/interfaces/IFNL4_10RBA3_interface.xlsx
- __MACOSX/source_data/IFNL4_data/IFNL4_manuscript/Fig2/PDBePISA/interfaces/._IFNL4_10RBA3_interface.xlsx
- source_data/IFNL4_data/IFNL4_manuscript/Fig2/PDBePISA/interfaces/IFNLR1_IL10RBA3_interface.xml
- __MACOSX/source_data/IFNL4_data/IFNL4_manuscript/Fig2/PDBePISA/interfaces/._IFNLR1_IL10RBA3_interface.xml
- source_data/IFNL4_data/IFNL4_manuscript/Fig2/PDBePISA/interfaces/~$IFNL4_10RBA3_interface.xlsx
- __MACOSX/source_data/IFNL4_data/IFNL4_manuscript/Fig2/PDBePISA/interfaces/._~$IFNL4_10RBA3_interface.xlsx
- source_data/IFNL4_data/IFNL4_manuscript/Fig2/PDBePISA/interfaces/IFNL4_IFNLR1_interface_AllData.xml
- __MACOSX/source_data/IFNL4_data/IFNL4_manuscript/Fig2/PDBePISA/interfaces/._IFNL4_IFNLR1_interface_AllData.xml
- source_data/IFNL4_data/IFNL4_manuscript/Fig2/PDBePISA/interfaces/IFNL4_IFNLR1_interface.xml
- __MACOSX/source_data/IFNL4_data/IFNL4_manuscript/Fig2/PDBePISA/interfaces/._IFNL4_IFNLR1_interface.xml
- source_data/IFNL4_data/IFNL4_manuscript/Fig2/PDBePISA/interfaces/20240124_IFNL3_complex_analysis.docx
- __MACOSX/source_data/IFNL4_data/IFNL4_manuscript/Fig2/PDBePISA/interfaces/._20240124_IFNL3_complex_analysis.docx
- source_data/IFNL4_data/IFNL4_manuscript/Fig4/Fig4E/gel/.DS_Store
- __MACOSX/source_data/IFNL4_data/IFNL4_manuscript/Fig4/Fig4E/gel/._.DS_Store
- source_data/IFNL4_data/IFNL4_manuscript/Fig4/Fig4E/gel/full_gel/
- __MACOSX/source_data/IFNL4_data/IFNL4_manuscript/Fig4/Fig4E/gel/._full_gel
- source_data/IFNL4_data/IFNL4_manuscript/Fig5/Fig5C+5D/all/prism data/HCV kinetics on IFN treatment.prism
- __MACOSX/source_data/IFNL4_data/IFNL4_manuscript/Fig5/Fig5C+5D/all/prism data/._HCV kinetics on IFN treatment.prism
- source_data/IFNL4_data/IFNL4_manuscript/Fig5/Fig5C+5D/all/prism data/Mx1 kinetics on IFN treatment.prism
- __MACOSX/source_data/IFNL4_data/IFNL4_manuscript/Fig5/Fig5C+5D/all/prism data/._Mx1 kinetics on IFN treatment.prism
- source_data/IFNL4_data/IFNL4_manuscript/Fig5/Fig5C+5D/all/prism data/OAS1 kinetics on IFN treatment.prism
- __MACOSX/source_data/IFNL4_data/IFNL4_manuscript/Fig5/Fig5C+5D/all/prism data/._OAS1 kinetics on IFN treatment.prism
- source_data/IFNL4_data/IFNL4_manuscript/Fig5/Fig5C+5D/all/prism data/ISG15 kinetics on IFN treatment.prism
- __MACOSX/source_data/IFNL4_data/IFNL4_manuscript/Fig5/Fig5C+5D/all/prism data/._ISG15 kinetics on IFN treatment.prism
- source_data/IFNL4_data/IFNL4_manuscript/Fig5/Fig5C+5D/all/raw files_qPCR/02.13.2024 qPCR_48 h post treatment-1.xlsx
- __MACOSX/source_data/IFNL4_data/IFNL4_manuscript/Fig5/Fig5C+5D/all/raw files_qPCR/._02.13.2024 qPCR_48 h post treatment-1.xlsx
- source_data/IFNL4_data/IFNL4_manuscript/Fig5/Fig5C+5D/all/raw files_qPCR/02.14.2024 qPCR_72 h post treatment-1.xlsx
- __MACOSX/source_data/IFNL4_data/IFNL4_manuscript/Fig5/Fig5C+5D/all/raw files_qPCR/._02.14.2024 qPCR_72 h post treatment-1.xlsx
- source_data/IFNL4_data/IFNL4_manuscript/Fig5/Fig5C+5D/all/raw files_qPCR/02.12.2024 qPCR_8 h post treatment-1.xlsx
- __MACOSX/source_data/IFNL4_data/IFNL4_manuscript/Fig5/Fig5C+5D/all/raw files_qPCR/._02.12.2024 qPCR_8 h post treatment-1.xlsx
- source_data/IFNL4_data/IFNL4_manuscript/Fig5/Fig5C+5D/all/raw files_qPCR/02.12.2024 qPCR_24 h post treatment-2.xlsx
- __MACOSX/source_data/IFNL4_data/IFNL4_manuscript/Fig5/Fig5C+5D/all/raw files_qPCR/._02.12.2024 qPCR_24 h post treatment-2.xlsx
- source_data/IFNL4_data/IFNL4_manuscript/Fig5/Fig5C+5D/all/raw files_qPCR/02.12.2024 qPCR_8 h post treatment-2.xlsx
- __MACOSX/source_data/IFNL4_data/IFNL4_manuscript/Fig5/Fig5C+5D/all/raw files_qPCR/._02.12.2024 qPCR_8 h post treatment-2.xlsx
- source_data/IFNL4_data/IFNL4_manuscript/Fig5/Fig5C+5D/all/raw files_qPCR/02.12.2024 qPCR_24 h post treatment-1.xlsx
- __MACOSX/source_data/IFNL4_data/IFNL4_manuscript/Fig5/Fig5C+5D/all/raw files_qPCR/._02.12.2024 qPCR_24 h post treatment-1.xlsx
- source_data/IFNL4_data/IFNL4_manuscript/Fig5/Fig5C+5D/all/raw files_qPCR/02.14.2024 qPCR_72 h post treatment-2.xlsx
- __MACOSX/source_data/IFNL4_data/IFNL4_manuscript/Fig5/Fig5C+5D/all/raw files_qPCR/._02.14.2024 qPCR_72 h post treatment-2.xlsx
- source_data/IFNL4_data/IFNL4_manuscript/Fig5/Fig5C+5D/all/raw files_qPCR/02.13.2024 qPCR_48 h post treatment-2.xlsx
- __MACOSX/source_data/IFNL4_data/IFNL4_manuscript/Fig5/Fig5C+5D/all/raw files_qPCR/._02.13.2024 qPCR_48 h post treatment-2.xlsx
- source_data/IFNL4_data/IFNL4_manuscript/Fig5/Fig5C+5D/all/raw files_qPCR/Taqman for HCV_JFH1 one-step_20240214_194931_20240214_220759.xlsx
- __MACOSX/source_data/IFNL4_data/IFNL4_manuscript/Fig5/Fig5C+5D/all/raw files_qPCR/._Taqman for HCV_JFH1 one-step_20240214_194931_20240214_220759.xlsx
- source_data/IFNL4_data/IFNL4_manuscript/Fig5/Fig5C+5D/all/raw files_qPCR/Taqman for HCV_JFH1 one-step_20240215_142017_20240215_161834.xlsx
- __MACOSX/source_data/IFNL4_data/IFNL4_manuscript/Fig5/Fig5C+5D/all/raw files_qPCR/._Taqman for HCV_JFH1 one-step_20240215_142017_20240215_161834.xlsx
- source_data/IFNL4_data/IFNL4_manuscript/Fig4/Fig4E/gel/full_gel/.DS_Store
- __MACOSX/source_data/IFNL4_data/IFNL4_manuscript/Fig4/Fig4E/gel/full_gel/._.DS_Store
- source_data/IFNL4_data/IFNL4_manuscript/Fig4/Fig4E/gel/full_gel/GelDoc Images 2024-04-19_10.53.06/
- __MACOSX/source_data/IFNL4_data/IFNL4_manuscript/Fig4/Fig4E/gel/full_gel/._GelDoc Images 2024-04-19_10.53.06
- source_data/IFNL4_data/IFNL4_manuscript/Fig4/Fig4E/gel/full_gel/GelDoc Images 2024-04-19_10.53.06/.DS_Store
- __MACOSX/source_data/IFNL4_data/IFNL4_manuscript/Fig4/Fig4E/gel/full_gel/GelDoc Images 2024-04-19_10.53.06/._.DS_Store
- source_data/IFNL4_data/IFNL4_manuscript/Fig4/Fig4E/gel/full_gel/GelDoc Images 2024-04-19_10.53.06/full_gel_sample_lane_15.tif
- __MACOSX/source_data/IFNL4_data/IFNL4_manuscript/Fig4/Fig4E/gel/full_gel/GelDoc Images 2024-04-19_10.53.06/._full_gel_sample_lane_15.tif
