# Supplementary material for: Structural studies of the IFNλ4 receptor complex using cryoEM enabled by protein engineering
Source: Nat Commun. 2025 Jan 18;16:818. doi: 10.1038/s41467-025-56119-y (PMC11742915; doi:10.1038/s41467-025-56119-y)
Supplement: Supplementary file 6 — Source Data [file 41467_2025_56119_MOESM6_ESM.zip › source_data/IFNL4_data/IFNL4_manuscript/Fig1/1B/pure_ifnl4_fplc.xlsx]

## Sheet: Data
		cut sfgfp-il10rb-ifnl4	cut sfgfp-il10rb-ifnl4
MinOfRawSet	-3.74169	UV(280 nm)_volume	UV(280 nm)_mAU		VOLUME	A280 (-Min)
MaxOfAdjSet	667.3	0	-3.74169		0	0		0	0
		0.00159505	-3.71975		0.00159505	0.021948		0.00159505	0.00328908
		0.00240072	-3.70879		0.00240072	0.0329081		0.00240072	0.00493152
		0.00393066	-3.68736		0.00393066	0.0543303		0.00393066	0.00814181
		0.00473633	-3.67984		0.00473633	0.0618563		0.00473633	0.00926964
		0.00575358	-3.67881		0.00575358	0.0628794		0.00575358	0.00942296
		0.00742188	-3.67758		0.00742188	0.0641146		0.00742188	0.00960806
		0.00909017	-3.67694		0.00909017	0.0647509		0.00909017	0.00970341
		0.0107503	-3.67585		0.0107503	0.0658408		0.0107503	0.00986674
		0.012443	-3.67582		0.012443	0.0658752		0.012443	0.0098719
		0.0141032	-3.67765		0.0141032	0.0640445		0.0141032	0.00959755
		0.0157633	-3.67888		0.0157633	0.0628093		0.0157633	0.00941245
		0.0174235	-3.67973		0.0174235	0.0619609		0.0174235	0.00928531
		0.0190837	-3.68037		0.0190837	0.0613246		0.0190837	0.00918995
		0.0207764	-3.67998		0.0207764	0.0617113		0.0207764	0.00924791
		0.0224365	-3.67921		0.0224365	0.0624848		0.0224365	0.00936382
		0.0240967	-3.67928		0.0240967	0.0624161		0.0240967	0.00935352
		0.0257568	-3.67885		0.0257568	0.0628419		0.0257568	0.00941734
		0.027417	-3.67843		0.027417	0.0632661		0.027417	0.00948091
		0.0291097	-3.6786		0.0291097	0.0630948		0.0291097	0.00945523
		0.0307536	-3.67888		0.0307536	0.0628142		0.0307536	0.00941319
		0.0324219	-3.67866		0.0324219	0.0630294		0.0324219	0.00944543
		0.034082	-3.67776		0.034082	0.0639299		0.034082	0.00958039
		0.0357503	-3.65054		0.0357503	0.0911546		0.0357503	0.0136602
		0.0374186	-3.6171		0.0374186	0.124596		0.0374186	0.0186717
		0.0390869	-3.58225		0.0390869	0.159443		0.0390869	0.0238938
		0.0407552	-3.54488		0.0407552	0.19681		0.0407552	0.0294934
		0.0424154	-3.50553		0.0424154	0.23616		0.0424154	0.0353904
		0.0440837	-3.46671		0.0440837	0.274983		0.0440837	0.0412083
		0.0457764	-3.42882		0.0457764	0.312871		0.0457764	0.046886
		0.0474365	-3.39118		0.0474365	0.350512		0.0474365	0.0525269
		0.0490967	-3.37978		0.0490967	0.361914		0.0490967	0.0542355
		0.0507568	-3.37504		0.0507568	0.366656		0.0507568	0.0549461
		0.052417	-3.37232		0.052417	0.369377		0.052417	0.055354
		0.0541097	-3.37203		0.0541097	0.369666		0.0541097	0.0553972
		0.0557699	-3.37372		0.0557699	0.36797		0.0557699	0.0551431
		0.05743	-3.37523		0.05743	0.366465		0.05743	0.0549176
		0.0590902	-3.37644		0.0590902	0.36525		0.0590902	0.0547355
		0.0607503	-3.37849		0.0607503	0.363208		0.0607503	0.0544295
		0.062443	-3.38093		0.062443	0.360759		0.062443	0.0540625
		0.0641032	-3.38298		0.0641032	0.358718		0.0641032	0.0537565
		0.0657552	-3.38401		0.0657552	0.357684		0.0657552	0.0536016
		0.0674153	-3.38498		0.0674153	0.356715		0.0674153	0.0534565
		0.0690836	-3.38606		0.0690836	0.355636		0.0690836	0.0532947
		0.0707519	-3.38697		0.0707519	0.354728		0.0707519	0.0531586
		0.0724202	-3.38745		0.0724202	0.354245		0.0724202	0.0530863
		0.0740885	-3.38757		0.0740885	0.354123		0.0740885	0.0530681
		0.0757487	-3.38795		0.0757487	0.353742		0.0757487	0.0530109
		0.077417	-3.38767		0.077417	0.354019		0.077417	0.0530525
		0.0790853	-3.38779		0.0790853	0.353905		0.0790853	0.0530354
		0.0807535	-3.38815		0.0807535	0.353541		0.0807535	0.0529809
		0.0824218	-3.389		0.0824218	0.352699		0.0824218	0.0528546
		0.084082	-3.39048		0.084082	0.35121		0.084082	0.0526315
		0.0857503	-3.39231		0.0857503	0.349388		0.0857503	0.0523585
		0.0874186	-3.39413		0.0874186	0.347567		0.0874186	0.0520856
		0.0891113	-3.39537		0.0891113	0.346328		0.0891113	0.0518999
		0.0907714	-3.39743		0.0907714	0.34426		0.0907714	0.05159
		0.0924316	-3.39936		0.0924316	0.342335		0.0924316	0.0513014
		0.0940918	-3.40088		0.0940918	0.340811		0.0940918	0.0510732
		0.0957519	-3.40177		0.0957519	0.339921		0.0957519	0.0509398
		0.0974446	-3.40224		0.0974446	0.339458		0.0974446	0.0508704
		0.0991048	-3.40339		0.0991048	0.338299		0.0991048	0.0506966
		0.100765	-3.40459		0.100765	0.337109		0.100765	0.0505183
		0.102425	-3.40591		0.102425	0.335779		0.102425	0.050319
		0.104085	-3.40648		0.104085	0.33521		0.104085	0.0502338
		0.105754	-3.40752		0.105754	0.334172		0.105754	0.0500781
		0.107422	-3.40838		0.107422	0.333312		0.107422	0.0499493
		0.109082	-3.40981		0.109082	0.331887		0.109082	0.0497358
		0.11075	-3.41038		0.11075	0.331313		0.11075	0.0496497
		0.112419	-3.41053		0.112419	0.331168		0.112419	0.049628
		0.114087	-3.41055		0.114087	0.331149		0.114087	0.0496251
		0.115755	-3.41043		0.115755	0.331261		0.115755	0.049642
		0.117415	-3.41		0.117415	0.331693		0.117415	0.0497068
		0.119084	-3.40995		0.119084	0.331747		0.119084	0.0497149
		0.120768	-3.40992		0.120768	0.331777		0.120768	0.0497193
		0.122428	-3.40999		0.122428	0.3317		0.122428	0.0497078
		0.124088	-3.4101		0.124088	0.331596		0.124088	0.0496921
		0.125749	-3.41034		0.125749	0.331358		0.125749	0.0496565
		0.127441	-3.41042		0.127441	0.331278		0.127441	0.0496445
		0.129102	-3.41058		0.129102	0.331118		0.129102	0.0496206
		0.130762	-3.41074		0.130762	0.330959		0.130762	0.0495966
		0.132422	-3.41104		0.132422	0.330654		0.132422	0.0495509
		0.134082	-3.41199		0.134082	0.329703		0.134082	0.0494084
		0.135775	-3.41266		0.135775	0.329033		0.135775	0.049308
		0.137435	-3.41445		0.137435	0.327249		0.137435	0.0490407
		0.139087	-3.41564		0.139087	0.326055		0.139087	0.0488618
		0.140755	-3.41803		0.140755	0.323667		0.140755	0.048504
		0.142415	-3.42169		0.142415	0.320006		0.142415	0.0479553
		0.144084	-3.42322		0.144084	0.318478		0.144084	0.0477264
		0.145752	-3.42634		0.145752	0.315352		0.145752	0.0472579
		0.14742	-3.42913		0.14742	0.312559		0.14742	0.0468393
		0.149088	-3.43148		0.149088	0.310211		0.149088	0.0464874
		0.150749	-3.43586		0.150749	0.305837		0.150749	0.045832
		0.152417	-3.43677		0.152417	0.304925		0.152417	0.0456954
		0.154085	-3.43859		0.154085	0.303102		0.154085	0.0454222
		0.155762	-3.44041		0.155762	0.301279		0.155762	0.045149
		0.157422	-3.44273		0.157422	0.298959		0.157422	0.0448012
		0.159082	-3.44514		0.159082	0.296558		0.159082	0.0444415
		0.160775	-3.44792		0.160775	0.293771		0.160775	0.0440239
		0.162435	-3.45165		0.162435	0.290045		0.162435	0.0434654
		0.164095	-3.45473		0.164095	0.28696		0.164095	0.0430031
		0.165755	-3.4586		0.165755	0.283098		0.165755	0.0424244
		0.167415	-3.46442		0.167415	0.277277		0.167415	0.0415521
		0.169108	-3.4664		0.169108	0.275291		0.169108	0.0412544
		0.170752	-3.46946		0.170752	0.27223		0.170752	0.0407957
		0.17242	-3.47186		0.17242	0.269829		0.17242	0.0404359
		0.174088	-3.47377		0.174088	0.267926		0.174088	0.0401507
		0.175749	-3.47565		0.175749	0.266047		0.175749	0.0398692
		0.177417	-3.47728		0.177417	0.264411		0.177417	0.039624
		0.179085	-3.47806		0.179085	0.263631		0.179085	0.0395072
		0.180754	-3.47884		0.180754	0.262851		0.180754	0.0393903
		0.182422	-3.47954		0.182422	0.262155		0.182422	0.0392859
		0.184082	-3.48012		0.184082	0.26157		0.184082	0.0391982
		0.185758	-3.48074		0.185758	0.260957		0.185758	0.0391064
		0.187419	-3.48141		0.187419	0.260288		0.187419	0.0390061
		0.189111	-3.48116		0.189111	0.260531		0.189111	0.0390426
		0.190771	-3.48105		0.190771	0.260642		0.190771	0.0390592
		0.192432	-3.48108		0.192432	0.260617		0.192432	0.0390555
		0.194092	-3.4819		0.194092	0.259789		0.194092	0.0389313
		0.195752	-3.48287		0.195752	0.258825		0.195752	0.038787
		0.197445	-3.48386		0.197445	0.25783		0.197445	0.0386378
		0.199105	-3.48538		0.199105	0.256313		0.199105	0.0384105
		0.200765	-3.48726		0.200765	0.254435		0.200765	0.038129
		0.202425	-3.48875		0.202425	0.252946		0.202425	0.0379058
		0.204085	-3.48985		0.204085	0.251843		0.204085	0.0377406
		0.205754	-3.49113		0.205754	0.250567		0.205754	0.0375493
		0.207422	-3.49199		0.207422	0.249704		0.207422	0.03742
		0.209082	-3.49269		0.209082	0.249004		0.209082	0.0373152
		0.21075	-3.49344		0.21075	0.248252		0.21075	0.0372025
		0.212419	-3.4937		0.212419	0.247995		0.212419	0.0371639
		0.214087	-3.49362		0.214087	0.248071		0.214087	0.0371754
		0.215755	-3.49391		0.215755	0.247786		0.215755	0.0371326
		0.217415	-3.49463		0.217415	0.247062		0.217415	0.0370241
		0.219084	-3.49529		0.219084	0.246404		0.219084	0.0369256
		0.220752	-3.49605		0.220752	0.245639		0.220752	0.0368109
		0.222428	-3.49742		0.222428	0.244269		0.222428	0.0366056
		0.224088	-3.4991		0.224088	0.242593		0.224088	0.0363544
		0.225749	-3.50108		0.225749	0.24061		0.225749	0.0360572
		0.227441	-3.50302		0.227441	0.238678		0.227441	0.0357678
		0.229102	-3.50497		0.229102	0.236723		0.229102	0.0354747
		0.230762	-3.50683		0.230762	0.234868		0.230762	0.0351968
		0.232422	-3.50835		0.232422	0.23334		0.232422	0.0349678
		0.234082	-3.50897		0.234082	0.232724		0.234082	0.0348754
		0.235775	-3.50857		0.235775	0.233127		0.235775	0.0349358
		0.237435	-3.50777		0.237435	0.233919		0.237435	0.0350546
		0.239095	-3.50662		0.239095	0.235074		0.239095	0.0352277
		0.240755	-3.50547		0.240755	0.236229		0.240755	0.0354006
		0.242415	-3.50431		0.242415	0.237383		0.242415	0.0355737
		0.244084	-3.50318		0.244084	0.238511		0.244084	0.0357426
		0.245752	-3.50125		0.245752	0.240442		0.245752	0.036032
		0.24742	-3.49963		0.24742	0.242066		0.24742	0.0362754
		0.249088	-3.49836		0.249088	0.243332		0.249088	0.0364651
		0.250749	-3.49619		0.250749	0.245502		0.250749	0.0367904
		0.252417	-3.49405		0.252417	0.247645		0.252417	0.0371115
		0.254085	-3.49138		0.254085	0.250317		0.254085	0.0375119
		0.255754	-3.48661		0.255754	0.255079		0.255754	0.0382256
		0.257446	-3.48033		0.257446	0.261361		0.257446	0.0391669
		0.259106	-3.47182		0.259106	0.269869		0.259106	0.0404419
		0.260767	-3.46078		0.260767	0.280913		0.260767	0.042097
		0.262427	-3.44817		0.262427	0.293525		0.262427	0.043987
		0.264087	-3.43448		0.264087	0.307218		0.264087	0.046039
		0.26578	-3.41822		0.26578	0.323471		0.26578	0.0484746
		0.26744	-3.39773		0.26744	0.343963		0.26744	0.0515454
		0.2691	-3.37354		0.2691	0.368149		0.2691	0.0551699
		0.27076	-3.34465		0.27076	0.397045		0.27076	0.0595002
		0.27242	-3.31569		0.27242	0.426001		0.27242	0.0638395
		0.274113	-3.28094		0.274113	0.46075		0.274113	0.0690468
		0.275773	-3.23958		0.275773	0.502114		0.275773	0.0752456
		0.277433	-3.19284		0.277433	0.548857		0.277433	0.0822503
		0.279094	-3.13506		0.279094	0.606634		0.279094	0.0909087
		0.280754	-3.07005		0.280754	0.671648		0.280754	0.100652
		0.282422	-2.99868		0.282422	0.74301		0.282422	0.111346
		0.284082	-2.92099		0.284082	0.820708		0.284082	0.122989
		0.28575	-2.83542		0.28575	0.906273		0.28575	0.135812
		0.287419	-2.74669		0.287419	0.995002		0.287419	0.149109
		0.289087	-2.65472		0.289087	1.08697		0.289087	0.162891
		0.290755	-2.55328		0.290755	1.18841		0.290755	0.178092
		0.292416	-2.4498		0.292416	1.29189		0.292416	0.193599
		0.294084	-2.34254		0.294084	1.39915		0.294084	0.209673
		0.295752	-2.23222		0.295752	1.50948		0.295752	0.226207
		0.29742	-2.11967		0.29742	1.62202		0.29742	0.243072
		0.299113	-2.00346		0.299113	1.73824		0.299113	0.260488
		0.300773	-1.88736		0.300773	1.85433		0.300773	0.277886
		0.302434	-1.77273		0.302434	1.96896		0.302434	0.295064
		0.304094	-1.65771		0.304094	2.08399		0.304094	0.312301
		0.305754	-1.54511		0.305754	2.19659		0.305754	0.329175
		0.307447	-1.43523		0.307447	2.30647		0.307447	0.345642
		0.309107	-1.32999		0.309107	2.4117		0.309107	0.361412
		0.310767	-1.22624		0.310767	2.51545		0.310767	0.376959
		0.312427	-1.12413		0.312427	2.61756		0.312427	0.392261
		0.314087	-1.01817		0.314087	2.72353		0.314087	0.408141
		0.31578	-0.906477856915444		0.31578	2.83522		0.31578	0.424879
		0.317416	-0.798470980953425		0.317416	2.94322		0.317416	0.441064
		0.319092	-0.689413689542562		0.319092	3.05228		0.319092	0.457407
		0.320752	-0.582812179345638		0.320752	3.15888		0.320752	0.473382
		0.322421	-0.470947765279561		0.322421	3.27075		0.322421	0.490146
		0.324089	-0.362275197403505		0.324089	3.37942		0.324089	0.506431
		0.325749	-0.250384502578527		0.325749	3.49131		0.325749	0.523199
		0.327417	-0.145910118590109		0.327417	3.59578		0.327417	0.538855
		0.329086	-0.0524250172020402		0.329086	3.68927		0.329086	0.552865
		0.330754	0.0352344432030804		0.330754	3.77693		0.330754	0.566001
		0.332422	0.115464150439948		0.332422	3.85716		0.332422	0.578024
		0.334091	0.188226651516743		0.334091	3.92992		0.334091	0.588928
		0.335751	0.251597666647285		0.335751	3.99329		0.335751	0.598425
		0.337443	0.311779731418937		0.337443	4.05347		0.337443	0.607444
		0.339104	0.360980979166925		0.339104	4.10267		0.339104	0.614817
		0.340764	0.408601219533011		0.340764	4.15029		0.340764	0.621953
		0.342424	0.457716436358169		0.342424	4.19941		0.342424	0.629313
		0.344084	0.507467542774975		0.344084	4.24916		0.344084	0.636769
		0.345777	0.556263		0.345777	4.29796		0.345777	0.644081
		0.347437	0.604990404099226		0.347437	4.34668		0.347437	0.651384
		0.349097	0.653789844363928		0.349097	4.39548		0.349097	0.658697
		0.350757	0.703		0.350757	4.44469		0.350757	0.666071
		0.352418	0.759585411287844		0.352418	4.50128		0.352418	0.674551
		0.354086	0.814592349343002		0.354086	4.55629		0.354086	0.682794
		0.355754	0.865567824803293		0.355754	4.60726		0.355754	0.690433
		0.357422	0.912313582375646		0.357422	4.65401		0.357422	0.697438
		0.359083	0.956265721470118		0.359083	4.69796		0.359083	0.704025
		0.360751	0.999292242340744		0.360751	4.74099		0.360751	0.710473
		0.362419	1.03743		0.362419	4.77912		0.362419	0.716188
		0.364088	1.07134		0.364088	4.81304		0.364088	0.72127
		0.365756	1.09309		0.365756	4.83479		0.365756	0.724529
		0.367416	1.11064		0.367416	4.85234		0.367416	0.72716
		0.369092	1.12698		0.369092	4.86867		0.369092	0.729607
		0.370753	1.13967		0.370753	4.88137		0.370753	0.73151
		0.372445	1.14919		0.372445	4.89088		0.372445	0.732936
		0.374105	1.15653		0.374105	4.89822		0.374105	0.734036
		0.375766	1.16179		0.375766	4.90348		0.375766	0.734824
		0.377426	1.1607		0.377426	4.9024		0.377426	0.734661
		0.379086	1.15482		0.379086	4.89651		0.379086	0.73378
		0.380779	1.14695		0.380779	4.88865		0.380779	0.732601
		0.382439	1.13753		0.382439	4.87922		0.382439	0.731189
		0.384099	1.12526		0.384099	4.86696		0.384099	0.729351
		0.385759	1.11164		0.385759	4.85334		0.385759	0.727309
		0.387419	1.09746		0.387419	4.83915		0.387419	0.725184
		0.389112	1.07951		0.389112	4.8212		0.389112	0.722494
		0.390756	1.06171		0.390756	4.80341		0.390756	0.719827
		0.392416	1.04654		0.392416	4.78823		0.392416	0.717552
		0.394084	1.03225		0.394084	4.77395		0.394084	0.715412
		0.395753	1.01586		0.395753	4.75755		0.395753	0.712955
		0.397421	1.00016		0.397421	4.74185		0.397421	0.710602
		0.399089	0.986407743766904		0.399089	4.7281		0.399089	0.708542
		0.40075	0.972157984506339		0.40075	4.71385		0.40075	0.706406
		0.402418	0.959663651883602		0.402418	4.70136		0.402418	0.704534
		0.404086	0.946907035540789		0.404086	4.6886		0.404086	0.702622
		0.405754	0.933814		0.405754	4.67551		0.405754	0.70066
		0.407431	0.920563004910946		0.407431	4.66226		0.407431	0.698675
		0.409091	0.909555586986244		0.409091	4.65125		0.409091	0.697025
		0.410751	0.899506907444447		0.410751	4.6412		0.410751	0.695519
		0.412444	0.887404487002641		0.412444	4.6291		0.412444	0.693705
		0.414104	0.874839955940843		0.414104	4.61653		0.414104	0.691823
		0.415764	0.861057313159108		0.415764	4.60275		0.415764	0.689757
		0.417424	0.849059957545251		0.417424	4.59075		0.417424	0.687959
		0.419085	0.837960047647357		0.419085	4.57965		0.419085	0.686296
		0.420777	0.827515672426671		0.420777	4.56921		0.420777	0.684731
		0.422437	0.817407097201794		0.422437	4.5591		0.422437	0.683216
		0.424098	0.807957316283137		0.424098	4.54965		0.424098	0.6818
		0.425758	0.800096429884434		0.425758	4.54179		0.425758	0.680622
		0.427418	0.793724262621254		0.427418	4.53542		0.427418	0.679667
		0.429111	0.791017722804099		0.429111	4.53271		0.429111	0.679261
		0.430755	0.788307806942612		0.430755	4.53		0.430755	0.678855
		0.432423	0.782987975981086		0.432423	4.52468		0.432423	0.678058
		0.434083	0.776146713178605		0.434083	4.51784		0.434083	0.677033
		0.435751	0.767916440963745		0.435751	4.50961		0.435751	0.675799
		0.43742	0.755851506255567		0.43742	4.49755		0.43742	0.673991
		0.439088	0.741580035537481		0.439088	4.48327		0.439088	0.671853
		0.440756	0.726875732652843		0.440756	4.46857		0.440756	0.669649
		0.442416	0.712235923856497		0.442416	4.45393		0.442416	0.667455
		0.444085	0.699120748322457		0.444085	4.44081		0.444085	0.66549
		0.445769	0.689703971147537		0.445769	4.4314		0.445769	0.664079
		0.447429	0.682958692777902		0.447429	4.42465		0.447429	0.663068
		0.44909	0.678597425576299		0.44909	4.42029		0.44909	0.662414
		0.45075	0.677108124364167		0.45075	4.4188		0.45075	0.662191
		0.452442	0.676642928738147		0.452442	4.41834		0.452442	0.662121
		0.454103	0.675583258271217		0.454103	4.41728		0.454103	0.661962
		0.455763	0.673596281558275		0.455763	4.41529		0.455763	0.661665
		0.457423	0.669431698042899		0.457423	4.41113		0.457423	0.661041
		0.459083	0.662061909679323		0.459083	4.40376		0.459083	0.659936
		0.460776	0.65255		0.460776	4.39424		0.460776	0.658511
		0.462436	0.642107625026256		0.462436	4.3838		0.462436	0.656946
		0.464096	0.632595678325742		0.464096	4.37429		0.464096	0.65552
		0.465756	0.624072330538183		0.465756	4.36577		0.465756	0.654243
		0.467417	0.616608653217554		0.467417	4.3583		0.467417	0.653125
		0.469109	0.60918		0.469109	4.35087		0.469109	0.652011
		0.470753	0.603335211053491		0.470753	4.34503		0.470753	0.651136
		0.472421	0.598148908466101		0.472421	4.33984		0.472421	0.650358
		0.47409	0.591873482335359		0.47409	4.33357		0.47409	0.649418
		0.47575	0.585068		0.47575	4.32676		0.47575	0.648398
		0.477418	0.577674538362771		0.477418	4.31937		0.477418	0.64729
		0.479087	0.570345553569496		0.479087	4.31204		0.479087	0.646192
		0.480755	0.566183414775878		0.480755	4.30788		0.480755	0.645568
		0.482423	0.553166726604104		0.482423	4.29486		0.482423	0.643617
		0.484083	0.543656060472131		0.484083	4.28535		0.484083	0.642192
		0.485768	0.534018967300653		0.485768	4.27571		0.485768	0.640748
		0.487428	0.522956077475101		0.487428	4.26465		0.487428	0.63909
		0.489088	0.516711850650609		0.489088	4.25841		0.489088	0.638154
		0.490781	0.497626548167318		0.490781	4.23932		0.490781	0.635294
		0.492441	0.483890093164518		0.492441	4.22558		0.492441	0.633236
		0.494101	0.471394654596224		0.494101	4.21309		0.494101	0.631363
		0.495761	0.459548813523725		0.495761	4.20124		0.495761	0.629588
		0.497422	0.454264198197052		0.497422	4.19596		0.497422	0.628796
		0.499114	0.442143267719075		0.499114	4.18384		0.499114	0.62698
		0.500775	0.438345246948302		0.500775	4.18004		0.500775	0.626411
		0.502418	0.436661182902753		0.502418	4.17835		0.502418	0.626158
		0.504087	0.435542780905962		0.504087	4.17724		0.504087	0.625991
		0.505755	0.434983521699905		0.505755	4.17668		0.505755	0.625907
		0.507423	0.426846905611455		0.507423	4.16854		0.507423	0.624687
		0.509083	0.418522511608899		0.509083	4.16022		0.509083	0.62344
		0.510752	0.411688175518066		0.510752	4.15338		0.510752	0.622416
		0.51242	0.391126901376992		0.51242	4.13282		0.51242	0.619335
		0.514088	0.376407289877534		0.514088	4.1181		0.514088	0.617129
		0.515756	0.368518871255219		0.515756	4.11021		0.515756	0.615947
		0.517417	0.342240819009021		0.517417	4.08393		0.517417	0.612009
		0.519109	0.325431494275108		0.519109	4.06713		0.519109	0.60949
		0.520769	0.308003654936329		0.520769	4.0497		0.520769	0.606878
		0.52243	0.292224285658449		0.52243	4.03392		0.52243	0.604513
		0.52409	0.280731881503016		0.52409	4.02243		0.52409	0.602791
		0.52575	0.268679956207052		0.52575	4.01037		0.52575	0.600985
		0.527443	0.256598723353818		0.527443	3.99829		0.527443	0.599174
		0.529103	0.244889204623178		0.529103	3.98658		0.529103	0.59742
		0.530763	0.234857652685605		0.530763	3.97655		0.530763	0.595916
		0.532423	0.229576617130078		0.532423	3.97127		0.532423	0.595125
		0.534083	0.215760490391403		0.534083	3.95745		0.534083	0.593055
		0.535751	0.211536636925302		0.535751	3.95323		0.535751	0.592422
		0.53742	0.203334668185562		0.53742	3.94503		0.53742	0.591192
		0.539088	0.194860898773186		0.539088	3.93655		0.539088	0.589923
		0.540756	0.186222037882544		0.540756	3.92792		0.540756	0.588628
		0.542416	0.172032654518262		0.542416	3.91373		0.542416	0.586502
		0.544085	0.166753947269171		0.544085	3.90845		0.544085	0.585711
		0.545753	0.156727		0.545753	3.89842		0.545753	0.584208
		0.547421	0.146884		0.547421	3.88858		0.547421	0.582733
		0.549098	0.138373390655033		0.549098	3.88007		0.549098	0.581457
		0.550758	0.129089676192962		0.550758	3.87078		0.550758	0.580066
		0.552418	0.117039802717045		0.552418	3.85873		0.552418	0.57826
		0.554111	0.105025246739388		0.554111	3.84672		0.554111	0.57646
		0.555771	0.0923535917536356		0.555771	3.83405		0.555771	0.574561
		0.557431	0.0802703143563122		0.557431	3.82196		0.557431	0.57275
		0.559091	0.0634731622994877		0.559091	3.80517		0.559091	0.570233
		0.560751	0.058131743571721		0.560751	3.79983		0.560751	0.569433
		0.562444	0.0465785051346757		0.562444	3.78827		0.562444	0.567701
		0.564104	0.0344749714713544		0.564104	3.77617		0.564104	0.565888
		0.565764	0.0239206328842556		0.565764	3.76561		0.565764	0.564306
		0.567424	0.0123111358334427		0.567424	3.754		0.567424	0.562566
		0.569084	0.00122869573715434		0.569084	3.74292		0.569084	0.560905
		0.570777	-0.00832984278531512		0.570777	3.73336		0.570777	0.559473
		0.572437	-0.0178301434061723		0.572437	3.72386		0.572437	0.558049
		0.574089	-0.026832260118681		0.574089	3.71486		0.574089	0.5567
		0.575749	-0.0374397277482785		0.575749	3.70425		0.575749	0.555111
		0.577418	-0.0479941263620276		0.577418	3.6937		0.577418	0.553529
		0.579086	-0.0585472771490458		0.579086	3.68315		0.579086	0.551947
		0.580754	-0.0680699668009765		0.580754	3.67362		0.580754	0.55052
		0.582423	-0.0771932391216978		0.582423	3.6645		0.582423	0.549153
		0.584083	-0.0977951276581734		0.584083	3.6439		0.584083	0.546066
		0.585751	-0.105179249658249		0.585751	3.63651		0.585751	0.544959
		0.587419	-0.120413758850191		0.587419	3.62128		0.587419	0.542676
		0.589088	-0.134350935695693		0.589088	3.60734		0.589088	0.540588
		0.590764	-0.147325423313305		0.590764	3.59437		0.590764	0.538643
		0.592424	-0.158405		0.592424	3.58329		0.592424	0.536983
		0.594084	-0.168340557138436		0.594084	3.57335		0.594084	0.535494
		0.595777	-0.177619134774432		0.595777	3.56407		0.595777	0.534104
		0.597437	-0.185282973689027		0.597437	3.55641		0.597437	0.532955
		0.599097	-0.196364228031598		0.599097	3.54533		0.599097	0.531295
		0.600757	-0.207444056286477		0.600757	3.53425		0.600757	0.529634
		0.602418	-0.218210116145201		0.602418	3.52348		0.602418	0.528021
		0.60411	-0.229845638386905		0.60411	3.51185		0.60411	0.526277
		0.60577	-0.241915055084974		0.60577	3.49978		0.60577	0.524468
		0.607431	-0.255129067227244		0.607431	3.48656		0.607431	0.522488
		0.609091	-0.268437113845721		0.609091	3.47326		0.609091	0.520494
		0.610751	-0.279700907412916		0.610751	3.46199		0.610751	0.518806
		0.612419	-0.286494		0.612419	3.4552		0.612419	0.517788
		0.614087	-0.292294484097511		0.614087	3.4494		0.614087	0.516919
		0.615756	-0.297010439680889		0.615756	3.44468		0.615756	0.516212
		0.617416	-0.306125730276108		0.617416	3.43557		0.617416	0.514846
		0.619084	-0.317784899380058		0.619084	3.42391		0.619084	0.513099
		0.620752	-0.329850765410811		0.620752	3.41184		0.620752	0.511291
		0.622421	-0.341945968102664		0.622421	3.39975		0.622421	0.509478
		0.624089	-0.354507646989077		0.624089	3.38719		0.624089	0.507596
		0.625749	-0.367099		0.625749	3.3746		0.625749	0.505709
		0.627434	-0.380217388737947		0.627434	3.36148		0.627434	0.503743
		0.629094	-0.393864174839109		0.629094	3.34783		0.629094	0.501698
		0.630754	-0.403112		0.630754	3.33858		0.630754	0.500312
		0.632447	-0.410433363867924		0.632447	3.33126		0.632447	0.499215
		0.634107	-0.417602597735822		0.634107	3.32409		0.634107	0.49814
		0.635767	-0.424245547037572		0.635767	3.31745		0.635767	0.497145
		0.637427	-0.431538064731285		0.637427	3.31016		0.637427	0.496052
		0.639087	-0.439075258327648		0.639087	3.30262		0.639087	0.494922
		0.64078	-0.446580088464543		0.64078	3.29511		0.64078	0.493798
		0.64244	-0.456129026133567		0.64244	3.28556		0.64244	0.492367
		0.6441	-0.466669502202421		0.6441	3.27502		0.6441	0.490787
		0.64576	-0.477526104077697		0.64576	3.26417		0.64576	0.48916
		0.64742	-0.489245		0.64742	3.25245		0.64742	0.487404
		0.649089	-0.501459056977183		0.649089	3.24023		0.649089	0.485574
		0.650749	-0.513552280608565		0.650749	3.22814		0.650749	0.483761
		0.652417	-0.524991191923618		0.652417	3.2167		0.652417	0.482047
		0.654085	-0.536462641321123		0.654085	3.20523		0.654085	0.480328
		0.655754	-0.545890128705651		0.655754	3.1958		0.655754	0.478915
		0.657422	-0.555036182049662		0.657422	3.18666		0.657422	0.477545
		0.659082	-0.563156965654343		0.659082	3.17854		0.659082	0.476328
		0.66075	-0.570040312595665		0.66075	3.17165		0.66075	0.475296
		0.662443	-0.578106439206749		0.662443	3.16359		0.662443	0.474088
		0.664103	-0.586444977670908		0.664103	3.15525		0.664103	0.472838
		0.665763	-0.596462050452828		0.665763	3.14523		0.665763	0.471337
		0.667424	-0.608055794145912		0.667424	3.13364		0.667424	0.469599
		0.669084	-0.62117		0.669084	3.12052		0.669084	0.467634
		0.670776	-0.632702314760536		0.670776	3.10899		0.670776	0.465906
		0.672437	-0.644204		0.672437	3.09749		0.672437	0.464182
		0.674097	-0.656230025924742		0.674097	3.08546		0.674097	0.46238
		0.675757	-0.66754		0.675757	3.07415		0.675757	0.460685
		0.677417	-0.680397672113031		0.677417	3.0613		0.677417	0.458758
		0.679085	-0.692516972776502		0.679085	3.04918		0.679085	0.456942
		0.680754	-0.703029		0.680754	3.03866		0.680754	0.455367
		0.682422	-0.711990403942764		0.682422	3.0297		0.682422	0.454024
		0.684082	-0.719366944395006		0.684082	3.02233		0.684082	0.452919
		0.68575	-0.726184458471835		0.68575	3.01551		0.68575	0.451897
		0.687419	-0.731485		0.687419	3.01021		0.687419	0.451103
		0.689087	-0.736726040486246		0.689087	3.00497		0.689087	0.450317
		0.690755	-0.740296265576035		0.690755	3.0014		0.690755	0.449782
		0.692415	-0.747668906114995		0.692415	2.99402		0.692415	0.448677
		0.694084	-0.755067623686045		0.694084	2.98663		0.694084	0.447569
		0.69576	-0.762963958550245		0.69576	2.97873		0.69576	0.446385
		0.69742	-0.776976		0.69742	2.96472		0.69742	0.444285
		0.699113	-0.792810111306608		0.699113	2.94888		0.699113	0.441913
		0.700773	-0.809756224043667		0.700773	2.93194		0.700773	0.439373
		0.702433	-0.826493604108691		0.702433	2.9152		0.702433	0.436865
		0.704093	-0.841678353026509		0.704093	2.90002		0.704093	0.434589
		0.705753	-0.852153170853853		0.705753	2.88954		0.705753	0.43302
		0.707446	-0.863156630657613		0.707446	2.87854		0.707446	0.431371
		0.709106	-0.874685472808778		0.709106	2.86701		0.709106	0.429643
		0.710766	-0.881622		0.710766	2.86007		0.710766	0.428603
		0.712418	-0.888557871803641		0.712418	2.85314		0.712418	0.427564
		0.714087	-0.896774348802865		0.714087	2.84492		0.714087	0.426333
		0.715755	-0.905874534510076		0.715755	2.83582		0.715755	0.424969
		0.717415	-0.915473		0.717415	2.82622		0.717415	0.423531
		0.719083	-0.925535976421088		0.719083	2.81616		0.719083	0.422023
		0.720752	-0.936068187002093		0.720752	2.80563		0.720752	0.420444
		0.72242	-0.944145722314715		0.72242	2.79755		0.72242	0.419234
		0.724088	-0.952659524045885		0.724088	2.78903		0.724088	0.417958
		0.725748	-0.959942815825343		0.725748	2.78175		0.725748	0.416866
		0.727441	-0.965300132520497		0.727441	2.77639		0.727441	0.416064
		0.729101	-0.968987413216382		0.729101	2.77271		0.729101	0.415511
		0.730761	-0.972673064097762		0.730761	2.76902		0.730761	0.414959
		0.732422	-0.976237119175494		0.732422	2.76546		0.732422	0.414425
		0.734082	-0.979338		0.734082	2.76236		0.734082	0.41396
		0.735774	-0.984485959634185		0.735774	2.75721		0.735774	0.413188
		0.737434	-0.990894506685436		0.737434	2.7508		0.737434	0.412228
		0.739095	-0.999904		0.739095	2.74179		0.739095	0.410878
		0.740755	-1.01044		0.740755	2.73126		0.740755	0.4093
		0.742415	-1.02199		0.742415	2.71971		0.742415	0.407569
		0.744083	-1.03404		0.744083	2.70766		0.744083	0.405763
		0.745752	-1.04612		0.745752	2.69557		0.745752	0.403952
		0.74742	-1.05764		0.74742	2.68405		0.74742	0.402225
		0.749088	-1.06817		0.749088	2.67352		0.749088	0.400647
		0.750748	-1.07698		0.750748	2.66472		0.750748	0.399328
		0.752416	-1.0854		0.752416	2.6563		0.752416	0.398066
		0.754085	-1.09546		0.754085	2.64624		0.754085	0.396559
		0.755753	-1.10703		0.755753	2.63466		0.755753	0.394824
		0.757421	-1.11858		0.757421	2.62311		0.757421	0.393093
		0.759081	-1.13022		0.759081	2.61147		0.759081	0.391349
		0.76075	-1.14186		0.76075	2.59983		0.76075	0.389604
		0.762442	-1.15338		0.762442	2.58831		0.762442	0.387878
		0.764103	-1.16443		0.764103	2.57726		0.764103	0.386222
		0.765763	-1.17224		0.765763	2.56946		0.765763	0.385053
		0.767423	-1.17586		0.767423	2.56583		0.767423	0.384509
		0.769083	-1.17689		0.769083	2.56481		0.769083	0.384356
		0.770776	-1.17692		0.770776	2.56478		0.770776	0.384351
		0.772436	-1.17741		0.772436	2.56428		0.772436	0.384277
		0.774096	-1.17998		0.774096	2.56171		0.774096	0.383892
		0.775756	-1.18525		0.775756	2.55645		0.775756	0.383103
		0.777416	-1.19206		0.777416	2.54963		0.777416	0.382082
		0.779109	-1.20098		0.779109	2.54072		0.779109	0.380746
		0.780753	-1.21191		0.780753	2.52979		0.780753	0.379108
		0.782421	-1.22346		0.782421	2.51824		0.782421	0.377377
		0.784081	-1.23653		0.784081	2.50517		0.784081	0.375418
		0.78575	-1.24907		0.78575	2.49262		0.78575	0.373539
		0.787418	-1.25907		0.787418	2.48262		0.787418	0.37204
		0.789086	-1.26854		0.789086	2.47315		0.789086	0.37062
		0.790754	-1.27848		0.790754	2.46321		0.790754	0.369131
		0.792415	-1.2879		0.792415	2.45379		0.792415	0.36772
		0.794083	-1.29688		0.794083	2.44481		0.794083	0.366374
		0.795751	-1.30544		0.795751	2.43625		0.795751	0.365091
		0.797444	-1.31333		0.797444	2.42836		0.797444	0.363908
		0.799104	-1.32234		0.799104	2.41936		0.799104	0.362559
		0.800764	-1.33236		0.800764	2.40933		0.800764	0.361057
		0.802424	-1.34183		0.802424	2.39986		0.802424	0.359638
		0.804084	-1.35124		0.804084	2.39045		0.804084	0.358227
		0.805777	-1.36074		0.805777	2.38095		0.805777	0.356804
		0.807437	-1.37076		0.807437	2.37093		0.807437	0.355302
		0.809097	-1.38199		0.809097	2.3597		0.809097	0.35362
		0.810758	-1.39251		0.810758	2.34918		0.810758	0.352042
		0.812418	-1.40204		0.812418	2.33965		0.812418	0.350615
		0.81411	-1.41113		0.81411	2.33057		0.81411	0.349253
		0.815754	-1.41943		0.815754	2.32227		0.815754	0.348009
		0.817414	-1.42676		0.817414	2.31493		0.817414	0.34691
		0.819083	-1.43296		0.819083	2.30874		0.819083	0.345982
		0.820751	-1.43772		0.820751	2.30397		0.820751	0.345268
		0.822419	-1.44485		0.822419	2.29684		0.822419	0.344199
		0.824088	-1.45344		0.824088	2.28825		0.824088	0.342912
		0.825748	-1.4623		0.825748	2.2794		0.825748	0.341585
		0.827416	-1.47159		0.827416	2.2701		0.827416	0.340192
		0.829109	-1.48056		0.829109	2.26113		0.829109	0.338848
		0.830769	-1.48921		0.830769	2.25248		0.830769	0.337552
		0.832429	-1.49797		0.832429	2.24372		0.832429	0.336238
		0.834089	-1.50659		0.834089	2.2351		0.834089	0.334947
		0.835749	-1.51188		0.835749	2.22982		0.835749	0.334155
		0.837442	-1.51547		0.837442	2.22622		0.837442	0.333616
		0.839102	-1.51854		0.839102	2.22316		0.839102	0.333157
		0.840762	-1.52067		0.840762	2.22102		0.840762	0.332837
		0.842422	-1.52277		0.842422	2.21892		0.842422	0.332522
		0.844083	-1.52535		0.844083	2.21635		0.844083	0.332136
		0.845775	-1.53043		0.845775	2.21126		0.845775	0.331374
		0.847435	-1.53657		0.847435	2.20513		0.847435	0.330455
		0.849096	-1.54431		0.849096	2.19738		0.849096	0.329295
		0.850748	-1.5531		0.850748	2.18859		0.850748	0.327977
		0.852416	-1.56473		0.852416	2.17696		0.852416	0.326234
		0.854084	-1.57735		0.854084	2.16434		0.854084	0.324343
		0.855752	-1.59053		0.855752	2.15117		0.855752	0.322369
		0.857421	-1.60358		0.857421	2.13811		0.857421	0.320412
		0.859081	-1.61407		0.859081	2.12762		0.859081	0.31884
		0.860749	-1.62459		0.860749	2.1171		0.860749	0.317264
		0.862417	-1.63397		0.862417	2.10773		0.862417	0.315859
		0.864086	-1.64238		0.864086	2.09931		0.864086	0.314598
		0.865778	-1.64755		0.865778	2.09414		0.865778	0.313823
		0.867438	-1.65161		0.867438	2.09008		0.867438	0.313214
		0.869099	-1.65477		0.869099	2.08692		0.869099	0.312741
		0.870759	-1.6569		0.870759	2.08479		0.870759	0.312422
		0.872419	-1.65971		0.872419	2.08199		0.872419	0.312001
		0.874112	-1.66284		0.874112	2.07886		0.874112	0.311532
		0.875772	-1.66608		0.875772	2.07561		0.875772	0.311047
		0.877432	-1.67034		0.877432	2.07135		0.877432	0.310408
		0.879084	-1.67624		0.879084	2.06545		0.879084	0.309524
		0.880752	-1.68383		0.880752	2.05786		0.880752	0.308387
		0.88242	-1.6913		0.88242	2.05039		0.88242	0.307267
		0.884081	-1.69877		0.884081	2.04292		0.884081	0.306147
		0.885749	-1.70551		0.885749	2.03618		0.885749	0.305137
		0.887417	-1.71085		0.887417	2.03084		0.887417	0.304337
		0.889085	-1.7157		0.889085	2.026		0.889085	0.303611
		0.890754	-1.7206		0.890754	2.02109		0.890754	0.302876
		0.892414	-1.7249		0.892414	2.0168		0.892414	0.302232
		0.894082	-1.72951		0.894082	2.01218		0.894082	0.30154
		0.89575	-1.73571		0.89575	2.00598		0.89575	0.300612
		0.897443	-1.74351		0.897443	1.99818		0.897443	0.299443
		0.899103	-1.75236		0.899103	1.98933		0.899103	0.298117
		0.900763	-1.76223		0.900763	1.97946		0.900763	0.296637
		0.902424	-1.77219		0.902424	1.9695		0.902424	0.295145
		0.904084	-1.78156		0.904084	1.96013		0.904084	0.29374
		0.905776	-1.78995		0.905776	1.95175		0.905776	0.292484
		0.90742	-1.79631		0.90742	1.94538		0.90742	0.29153
		0.90908	-1.80157		0.90908	1.94013		0.90908	0.290743
		0.910749	-1.80577		0.910749	1.93593		0.910749	0.290113
		0.912417	-1.81053		0.912417	1.93116		0.912417	0.2894
		0.914085	-1.81576		0.914085	1.92594		0.914085	0.288616
		0.915754	-1.82259		0.915754	1.91911		0.915754	0.287592
		0.917414	-1.83041		0.917414	1.91128		0.917414	0.28642
		0.919082	-1.83835		0.919082	1.90334		0.919082	0.28523
		0.92075	-1.84679		0.92075	1.89491		0.92075	0.283966
		0.922419	-1.85578		0.922419	1.88591		0.922419	0.282618
		0.924095	-1.86469		0.924095	1.87701		0.924095	0.281284
		0.925755	-1.87348		0.925755	1.86822		0.925755	0.279966
		0.927415	-1.88145		0.927415	1.86025		0.927415	0.278772
		0.929108	-1.88775		0.929108	1.85394		0.929108	0.277827
		0.930768	-1.89306		0.930768	1.84863		0.930768	0.277032
		0.932428	-1.89825		0.932428	1.84344		0.932428	0.276253
		0.934088	-1.90392		0.934088	1.83777		0.934088	0.275404
		0.935749	-1.90859		0.935749	1.8331		0.935749	0.274705
		0.937417	-1.9144		0.937417	1.8273		0.937417	0.273834
		0.939085	-1.91711		0.939085	1.82459		0.939085	0.273428
		0.940753	-1.92399		0.940753	1.8177		0.940753	0.272396
		0.942414	-1.92866		0.942414	1.81303		0.942414	0.271696
		0.944082	-1.93076		0.944082	1.81093		0.944082	0.271381
		0.94575	-1.93716		0.94575	1.80453		0.94575	0.270423
		0.947418	-1.94128		0.947418	1.80042		0.947418	0.269806
		0.949087	-1.94548		0.949087	1.79621		0.949087	0.269176
		0.950747	-1.94968		0.950747	1.79201		0.950747	0.268546
		0.952439	-1.95488		0.952439	1.78681		0.952439	0.267768
		0.9541	-1.96169		0.9541	1.78001		0.9541	0.266748
		0.95576	-1.96487		0.95576	1.77683		0.95576	0.266271
		0.95742	-1.97596		0.95742	1.76574		0.95742	0.264609
		0.95908	-1.98422		0.95908	1.75747		0.95908	0.263371
		0.960773	-1.99178		0.960773	1.74992		0.960773	0.262239
		0.962433	-1.99924		0.962433	1.74245		0.962433	0.261119
		0.964093	-2.00286		0.964093	1.73883		0.964093	0.260577
		0.965753	-2.01165		0.965753	1.73005		0.965753	0.259261
		0.967413	-2.01676		0.967413	1.72494		0.967413	0.258495
		0.969106	-2.02148		0.969106	1.72021		0.969106	0.257787
		0.970766	-2.02402		0.970766	1.71767		0.970766	0.257406
		0.972418	-2.02866		0.972418	1.71303		0.972418	0.256711
		0.974086	-2.03488		0.974086	1.70682		0.974086	0.255779
		0.975747	-2.03952		0.975747	1.70218		0.975747	0.255084
		0.977415	-2.04287		0.977415	1.69883		0.977415	0.254582
		0.979083	-2.04658		0.979083	1.69512		0.979083	0.254026
		0.980751	-2.04879		0.980751	1.6929		0.980751	0.253694
		0.98242	-2.05092		0.98242	1.69077		0.98242	0.253375
		0.98408	-2.053		0.98408	1.6887		0.98408	0.253064
		0.985748	-2.05615		0.985748	1.68555		0.985748	0.252592
		0.987416	-2.05775		0.987416	1.68394		0.987416	0.252351
		0.989109	-2.06038		0.989109	1.68131		0.989109	0.251957
		0.990769	-2.06442		0.990769	1.67728		0.990769	0.251353
		0.992429	-2.06801		0.992429	1.67369		0.992429	0.250814
		0.994089	-2.0713		0.994089	1.67039		0.994089	0.250321
		0.99575	-2.07597		0.99575	1.66572		0.99575	0.249621
		0.997442	-2.08233		0.997442	1.65936		0.997442	0.248668
		0.999102	-2.08977		0.999102	1.65192		0.999102	0.247553
		1.00076	-2.10235		1.00076	1.63934		1.00076	0.245668
		1.00242	-2.10655		1.00242	1.63514		1.00242	0.245039
		1.00408	-2.11495		1.00408	1.62674		1.00408	0.24378
		1.00575	-2.12344		1.00575	1.61825		1.00575	0.242508
		1.00742	-2.13281		1.00742	1.60889		1.00742	0.241104
		1.00908	-2.14074		1.00908	1.60095		1.00908	0.239915
		1.01075	-2.14663		1.01075	1.59506		1.01075	0.239032
		1.01242	-2.15139		1.01242	1.5903		1.01242	0.238319
		1.01408	-2.1562		1.01408	1.58549		1.01408	0.237598
		1.01575	-2.16192		1.01575	1.57977		1.01575	0.236741
		1.01741	-2.16985		1.01741	1.57184		1.01741	0.235552
		1.01908	-2.17245		1.01908	1.56924		1.01908	0.235163
		1.02076	-2.17611		1.02076	1.56558		1.02076	0.234614
		1.02242	-2.17972		1.02242	1.56198		1.02242	0.234074
		1.02411	-2.1838		1.02411	1.5579		1.02411	0.233462
		1.02577	-2.18998		1.02577	1.55171		1.02577	0.232536
		1.02743	-2.19156		1.02743	1.55014		1.02743	0.2323
		1.02909	-2.19418		1.02909	1.54751		1.02909	0.231907
		1.03075	-2.19678		1.03075	1.54491		1.03075	0.231517
		1.03244	-2.19988		1.03244	1.54182		1.03244	0.231053
		1.0341	-2.2052		1.0341	1.5365		1.0341	0.230256
		1.03576	-2.21113		1.03576	1.53057		1.03576	0.229367
		1.03742	-2.21732		1.03742	1.52438		1.03742	0.228439
		1.03908	-2.22251		1.03908	1.51918		1.03908	0.227661
		1.04075	-2.22663		1.04075	1.51507		1.04075	0.227044
		1.04241	-2.23077		1.04241	1.51092		1.04241	0.226423
		1.04408	-2.23445		1.04408	1.50725		1.04408	0.225873
		1.04575	-2.23768		1.04575	1.50401		1.04575	0.225387
		1.04742	-2.2404		1.04742	1.5013		1.04742	0.224981
		1.04909	-2.24341		1.04909	1.49828		1.04909	0.224529
		1.05075	-2.24618		1.05075	1.49552		1.05075	0.224115
		1.05241	-2.25035		1.05241	1.49135		1.05241	0.22349
		1.05408	-2.25527		1.05408	1.48642		1.05408	0.222751
		1.05575	-2.26163		1.05575	1.48006		1.05575	0.221798
		1.05742	-2.26802		1.05742	1.47367		1.05742	0.220841
		1.05908	-2.27482		1.05908	1.46688		1.05908	0.219823
		1.06077	-2.28092		1.06077	1.46078		1.06077	0.218908
		1.06243	-2.28663		1.06243	1.45506		1.06243	0.218052
		1.06409	-2.29227		1.06409	1.44943		1.06409	0.217207
		1.06575	-2.2967		1.06575	1.445		1.06575	0.216544
		1.06741	-2.30119		1.06741	1.4405		1.06741	0.21587
		1.06911	-2.30382		1.06911	1.43787		1.06911	0.215476
		1.07077	-2.3068		1.07077	1.43489		1.07077	0.21503
		1.07243	-2.30934		1.07243	1.43236		1.07243	0.214649
		1.07409	-2.31196		1.07409	1.42973		1.07409	0.214256
		1.07575	-2.3161		1.07575	1.42559		1.07575	0.213636
		1.07744	-2.3203		1.07744	1.42139		1.07744	0.213007
		1.0791	-2.32428		1.0791	1.41742		1.0791	0.212411
		1.08075	-2.32696		1.08075	1.41474		1.08075	0.212009
		1.08242	-2.32955		1.08242	1.41214		1.08242	0.21162
		1.08408	-2.33171		1.08408	1.40998		1.08408	0.211297
		1.08575	-2.33384		1.08575	1.40785		1.08575	0.210978
		1.08742	-2.3355		1.08742	1.40619		1.08742	0.210729
		1.08908	-2.33611		1.08908	1.40558		1.08908	0.210637
		1.09075	-2.33622		1.09075	1.40547		1.09075	0.210621
		1.09241	-2.33733		1.09241	1.40436		1.09241	0.210454
		1.09408	-2.33902		1.09408	1.40268		1.09408	0.210202
		1.09577	-2.34161		1.09577	1.40008		1.09577	0.209813
		1.09743	-2.34528		1.09743	1.39641		1.09743	0.209263
		1.09909	-2.35		1.09909	1.39169		1.09909	0.208555
		1.10075	-2.35517		1.10075	1.38653		1.10075	0.207782
		1.10244	-2.36039		1.10244	1.3813		1.10244	0.206999
		1.1041	-2.36722		1.1041	1.37448		1.1041	0.205976
		1.10576	-2.37501		1.10576	1.36668		1.10576	0.204807
		1.10742	-2.38327		1.10742	1.35842		1.10742	0.20357
		1.10908	-2.39222		1.10908	1.34947		1.10908	0.202228
		1.11075	-2.40041		1.11075	1.34128		1.11075	0.201002
		1.11242	-2.40873		1.11242	1.33296		1.11242	0.199754
		1.11408	-2.41692		1.11408	1.32478		1.11408	0.198528
		1.11575	-2.42484		1.11575	1.31686		1.11575	0.197341
		1.11741	-2.43154		1.11741	1.31015		1.11741	0.196336
		1.11908	-2.43634		1.11908	1.30536		1.11908	0.195618
		1.12075	-2.44045		1.12075	1.30124		1.12075	0.195001
		1.12242	-2.44346		1.12242	1.29823		1.12242	0.19455
		1.12409	-2.44619		1.12409	1.29551		1.12409	0.194142
		1.12577	-2.44775		1.12577	1.29394		1.12577	0.193907
		1.12743	-2.44907		1.12743	1.29262		1.12743	0.193709
		1.12909	-2.45162		1.12909	1.29008		1.12909	0.193328
		1.13075	-2.45388		1.13075	1.28781		1.13075	0.192988
		1.13244	-2.45619		1.13244	1.28551		1.13244	0.192643
		1.1341	-2.45922		1.1341	1.28247		1.1341	0.192188
		1.13576	-2.46245		1.13576	1.27924		1.13576	0.191704
		1.13742	-2.46591		1.13742	1.27578		1.13742	0.191186
		1.13908	-2.47		1.13908	1.27169		1.13908	0.190573
		1.14078	-2.47365		1.14078	1.26804		1.14078	0.190025
		1.14244	-2.47518		1.14244	1.26651		1.14244	0.189796
		1.14408	-2.47657		1.14408	1.26512		1.14408	0.189588
		1.14575	-2.47793		1.14575	1.26377		1.14575	0.189385
		1.14742	-2.47871		1.14742	1.26298		1.14742	0.189268
		1.14909	-2.47955		1.14909	1.26215		1.14909	0.189142
		1.15075	-2.48101		1.15075	1.26069		1.15075	0.188924
		1.15241	-2.48429		1.15241	1.2574		1.15241	0.188431
		1.15408	-2.4879		1.15408	1.25379		1.15408	0.18789
		1.15575	-2.49168		1.15575	1.25002		1.15575	0.187324
		1.15742	-2.49588		1.15742	1.24582		1.15742	0.186695
		1.15908	-2.50053		1.15908	1.24116		1.15908	0.185997
		1.16076	-2.50517		1.16076	1.23653		1.16076	0.185303
		1.16242	-2.50955		1.16242	1.23214		1.16242	0.184646
		1.16408	-2.51309		1.16408	1.22861		1.16408	0.184116
		1.16578	-2.51471		1.16578	1.22698		1.16578	0.183872
		1.16744	-2.51673		1.16744	1.22497		1.16744	0.183571
		1.1691	-2.51885		1.1691	1.22284		1.1691	0.183252
		1.17076	-2.52122		1.17076	1.22047		1.17076	0.182897
		1.17242	-2.52415		1.17242	1.21754		1.17242	0.182458
		1.17411	-2.52796		1.17411	1.21373		1.17411	0.181887
		1.17577	-2.53224		1.17577	1.20946		1.17577	0.181246
		1.17743	-2.53702		1.17743	1.20468		1.17743	0.18053
		1.17909	-2.54287		1.17909	1.19882		1.17909	0.179653
		1.18075	-2.55027		1.18075	1.19142		1.18075	0.178543
		1.18242	-2.55756		1.18242	1.18413		1.18242	0.177451
		1.18408	-2.56424		1.18408	1.17745		1.18408	0.17645
		1.18575	-2.56973		1.18575	1.17196		1.18575	0.175627
		1.18741	-2.57393		1.18741	1.16776		1.18741	0.174998
		1.18908	-2.57729		1.18908	1.16441		1.18908	0.174495
		1.19075	-2.58014		1.19075	1.16156		1.19075	0.174068
		1.19241	-2.58124		1.19241	1.16045		1.19241	0.173902
		1.19408	-2.58067		1.19408	1.16102		1.19408	0.173988
		1.19575	-2.58192		1.19575	1.15978		1.19575	0.173801
		1.19742	-2.58408		1.19742	1.15762		1.19742	0.173478
		1.19908	-2.58711		1.19908	1.15458		1.19908	0.173022
		1.20074	-2.59054		1.20074	1.15116		1.20074	0.17251
		1.20244	-2.59437		1.20244	1.14733		1.20244	0.171936
		1.2041	-2.59781		1.2041	1.14388		1.2041	0.17142
		1.20576	-2.60098		1.20576	1.14071		1.20576	0.170944
		1.20742	-2.60387		1.20742	1.13782		1.20742	0.170511
		1.20908	-2.60708		1.20908	1.13461		1.20908	0.170031
		1.21077	-2.6102		1.21077	1.1315		1.21077	0.169563
		1.21243	-2.61349		1.21243	1.12821		1.21243	0.16907
		1.21409	-2.61713		1.21409	1.12456		1.21409	0.168524
		1.21575	-2.62108		1.21575	1.12061		1.21575	0.167932
		1.21741	-2.62509		1.21741	1.11661		1.21741	0.167332
		1.21908	-2.62942		1.21908	1.11227		1.21908	0.166682
		1.22075	-2.63376		1.22075	1.10794		1.22075	0.166033
		1.22242	-2.63624		1.22242	1.10546		1.22242	0.165661
		1.22408	-2.63737		1.22408	1.10432		1.22408	0.165491
		1.22574	-2.63767		1.22574	1.10402		1.22574	0.165446
		1.22741	-2.63836		1.22741	1.10333		1.22741	0.165343
		1.22908	-2.63903		1.22908	1.10267		1.22908	0.165243
		1.23075	-2.64052		1.23075	1.10118		1.23075	0.165019
		1.23242	-2.64286		1.23242	1.09883		1.23242	0.164668
		1.23408	-2.64775		1.23408	1.09394		1.23408	0.163936
		1.23577	-2.65233		1.23577	1.08936		1.23577	0.163249
		1.23743	-2.65741		1.23743	1.08428		1.23743	0.162488
		1.23909	-2.66233		1.23909	1.07936		1.23909	0.161751
		1.24075	-2.66702		1.24075	1.07467		1.24075	0.161048
		1.24241	-2.67194		1.24241	1.06976		1.24241	0.160311
		1.2441	-2.67638		1.2441	1.06531		1.2441	0.159645
		1.24576	-2.6805		1.24576	1.0612		1.24576	0.159028
		1.24742	-2.68259		1.24742	1.0591		1.24742	0.158714
		1.24908	-2.68472		1.24908	1.05698		1.24908	0.158396
		1.25074	-2.68681		1.25074	1.05488		1.25074	0.158082
		1.25241	-2.68897		1.25241	1.05273		1.25241	0.157759
		1.25408	-2.69059		1.25408	1.0511		1.25408	0.157515
		1.25575	-2.6917		1.25575	1.05		1.25575	0.15735
		1.25742	-2.69377		1.25742	1.04793		1.25742	0.15704
		1.25908	-2.69586		1.25908	1.04583		1.25908	0.156726
		1.26075	-2.69801		1.26075	1.04368		1.26075	0.156404
		1.26241	-2.7001		1.26241	1.04159		1.26241	0.15609
		1.26408	-2.7032		1.26408	1.0385		1.26408	0.155627
		1.26575	-2.70579		1.26575	1.0359		1.26575	0.155238
		1.26744	-2.70788		1.26744	1.03381		1.26744	0.154924
		1.2691	-2.70998		1.2691	1.03172		1.2691	0.15461
		1.27076	-2.71108		1.27076	1.03062		1.27076	0.154446
		1.27242	-2.71166		1.27242	1.03004		1.27242	0.154359
		1.27411	-2.71216		1.27411	1.02954		1.27411	0.154284
		1.27577	-2.71318		1.27577	1.02851		1.27577	0.15413
		1.27743	-2.71534		1.27743	1.02636		1.27743	0.153807
		1.27909	-2.71848		1.27909	1.02321		1.27909	0.153336
		1.28075	-2.72263		1.28075	1.01906		1.28075	0.152714
		1.28244	-2.72677		1.28244	1.01492		1.28244	0.152093
		1.2841	-2.73092		1.2841	1.01077		1.2841	0.151472
		1.28576	-2.73506		1.28576	1.00663		1.28576	0.150851
		1.28741	-2.73979		1.28741	1.00191		1.28741	0.150143
		1.28908	-2.74395		1.28908	0.997741		1.28908	0.149519
		1.29075	-2.74401		1.29075	0.997686		1.29075	0.149511
		1.29241	-2.74348		1.29241	0.99821		1.29241	0.149589
		1.29408	-2.74238		1.29408	0.999314		1.29408	0.149755
		1.29575	-2.74128		1.29575	1.00042		1.29575	0.14992
		1.29742	-2.74017		1.29742	1.00152		1.29742	0.150086
		1.29908	-2.74119		1.29908	1.0005		1.29908	0.149933
		1.30074	-2.74323		1.30074	0.99846		1.30074	0.149627
		1.30241	-2.74533		1.30241	0.996367		1.30241	0.149313
		1.30411	-2.74946		1.30411	0.992231		1.30411	0.148693
		1.30577	-2.75368		1.30577	0.988012		1.30577	0.148061
		1.30743	-2.7579		1.30743	0.983792		1.30743	0.147429
		1.30909	-2.76212		1.30909	0.979572		1.30909	0.146796
		1.31075	-2.76637		1.31075	0.975326		1.31075	0.14616
		1.31244	-2.76849		1.31244	0.973204		1.31244	0.145842
		1.3141	-2.76857		1.3141	0.973123		1.3141	0.14583
		1.31576	-2.76968		1.31576	0.972016		1.31576	0.145664
		1.31742	-2.77173		1.31742	0.969967		1.31742	0.145357
		1.31908	-2.77474		1.31908	0.966953		1.31908	0.144905
		1.32077	-2.77786		1.32077	0.96383		1.32077	0.144437
		1.32243	-2.78107		1.32243	0.960624		1.32243	0.143957
		1.32409	-2.78433		1.32409	0.957361		1.32409	0.143468
		1.32574	-2.78804		1.32574	0.953657		1.32574	0.142913
		1.32741	-2.79213		1.32741	0.949567		1.32741	0.1423
		1.32908	-2.79517		1.32908	0.946529		1.32908	0.141844
		1.33075	-2.79721		1.33075	0.944487		1.33075	0.141539
		1.33242	-2.79823		1.33242	0.943466		1.33242	0.141386
		1.33408	-2.79928		1.33408	0.942418		1.33408	0.141228
		1.33575	-2.80027		1.33575	0.941424		1.33575	0.14108
		1.33741	-2.80124		1.33741	0.940459		1.33741	0.140935
		1.33908	-2.80273		1.33908	0.938969		1.33908	0.140712
		1.34077	-2.80424		1.34077	0.937451		1.34077	0.140484
		1.34244	-2.80678		1.34244	0.934912		1.34244	0.140104
		1.3441	-2.80932		1.3441	0.932373		1.3441	0.139723
		1.34576	-2.81054		1.34576	0.931159		1.34576	0.139541
		1.34742	-2.81169		1.34742	0.929999		1.34742	0.139367
		1.34911	-2.81376		1.34911	0.92793		1.34911	0.139057
		1.35077	-2.81578		1.35077	0.925915		1.35077	0.138755
		1.35243	-2.81735		1.35243	0.924344		1.35243	0.13852
		1.35409	-2.81958		1.35409	0.922112		1.35409	0.138185
		1.35575	-2.8222		1.35575	0.919493		1.35575	0.137793
		1.35742	-2.8259		1.35742	0.915798		1.35742	0.137239
		1.35908	-2.831		1.35908	0.910696		1.35908	0.136475
		1.36075	-2.83607		1.36075	0.905622		1.36075	0.135714
		1.36241	-2.83927		1.36241	0.902423		1.36241	0.135235
		1.36408	-2.84241		1.36408	0.89928		1.36408	0.134764
		1.36575	-2.84503		1.36575	0.89666		1.36575	0.134371
		1.36741	-2.84652		1.36741	0.89517		1.36741	0.134148
		1.36908	-2.84661		1.36908	0.895087		1.36908	0.134136
		1.37075	-2.84617		1.37075	0.895528		1.37075	0.134202
		1.37242	-2.84619		1.37242	0.8955		1.37242	0.134198
		1.37411	-2.84603		1.37411	0.895667		1.37411	0.134222
		1.37577	-2.84691		1.37577	0.894784		1.37577	0.13409
		1.37743	-2.84804		1.37743	0.893652		1.37743	0.133921
		1.37909	-2.85008		1.37909	0.89161		1.37909	0.133615
		1.38075	-2.8511		1.38075	0.890589		1.38075	0.133462
		1.38244	-2.85315		1.38244	0.888547		1.38244	0.133155
		1.3841	-2.85635		1.3841	0.885345		1.3841	0.132676
		1.38576	-2.85745		1.38576	0.884241		1.38576	0.13251
		1.38742	-2.86038		1.38742	0.881316		1.38742	0.132072
		1.38908	-2.86372		1.38908	0.877976		1.38908	0.131571
		1.39077	-2.86777		1.39077	0.873919		1.39077	0.130963
		1.39243	-2.8728		1.39243	0.868896		1.39243	0.130211
		1.39409	-2.87434		1.39409	0.867351		1.39409	0.129979
		1.39575	-2.87746		1.39575	0.864232		1.39575	0.129512
		1.39742	-2.88141		1.39742	0.860288		1.39742	0.128921
		1.39908	-2.88455		1.39908	0.857144		1.39908	0.12845
		1.40074	-2.88808		1.40074	0.853615		1.40074	0.127921
		1.40241	-2.8891		1.40241	0.852595		1.40241	0.127768
		1.40408	-2.88965		1.40408	0.852043		1.40408	0.127685
		1.40575	-2.88962		1.40575	0.852071		1.40575	0.127689
		1.40742	-2.88962		1.40742	0.852071		1.40742	0.127689
		1.40908	-2.88962		1.40908	0.852071		1.40908	0.127689
		1.41075	-2.88957		1.41075	0.852125		1.41075	0.127697
		1.41244	-2.88946		1.41244	0.852236		1.41244	0.127714
		1.4141	-2.8894		1.4141	0.852291		1.4141	0.127722
		1.41576	-2.88993		1.41576	0.851766		1.41576	0.127644
		1.41742	-2.89243		1.41742	0.84926		1.41742	0.127268
		1.41908	-2.89351		1.41908	0.848185		1.41908	0.127107
		1.42077	-2.89563		1.42077	0.846063		1.42077	0.126789
		1.42243	-2.89781		1.42243	0.843885		1.42243	0.126463
		1.42409	-2.89982		1.42409	0.841872		1.42409	0.126161
		1.42575	-2.90335		1.42575	0.838339		1.42575	0.125632
		1.42741	-2.90484		1.42741	0.836849		1.42741	0.125408
		1.42908	-2.90736		1.42908	0.834337		1.42908	0.125032
		1.43075	-2.90904		1.43075	0.832654		1.43075	0.124779
		1.43242	-2.91023		1.43242	0.831466		1.43242	0.124602
		1.43408	-2.91141		1.43408	0.830279		1.43408	0.124424
		1.43574	-2.91244		1.43574	0.829258		1.43574	0.124271
		1.43741	-2.91484		1.43741	0.826857		1.43741	0.123911
		1.43908	-2.9179		1.43908	0.82379		1.43908	0.123451
		1.44075	-2.92122		1.44075	0.820477		1.44075	0.122955
		1.44241	-2.92453		1.44241	0.817164		1.44241	0.122458
		1.44408	-2.92779		1.44408	0.813906		1.44408	0.12197
		1.44577	-2.93102		1.44577	0.810676		1.44577	0.121486
		1.44743	-2.93422		1.44743	0.807474		1.44743	0.121006
		1.44909	-2.93739		1.44909	0.804299		1.44909	0.12053
		1.45075	-2.93844		1.45075	0.80325		1.45075	0.120373
		1.45241	-2.93863		1.45241	0.803059		1.45241	0.120345
		1.4541	-2.93764		1.4541	0.804053		1.4541	0.120493
		1.45576	-2.93654		1.45576	0.805157		1.45576	0.120659
		1.45742	-2.9359		1.45742	0.805793		1.45742	0.120754
		1.45908	-2.93527		1.45908	0.806428		1.45908	0.120849
		1.46074	-2.93521		1.46074	0.806483		1.46074	0.120858
		1.46244	-2.93518		1.46244	0.806511		1.46244	0.120862
		1.46408	-2.93521		1.46408	0.806483		1.46408	0.120858
		1.46575	-2.93675		1.46575	0.80494		1.46575	0.120626
		1.46741	-2.93879		1.46741	0.8029		1.46741	0.120321
		1.46908	-2.941		1.46908	0.800695		1.46908	0.11999
		1.47075	-2.94414		1.47075	0.797551		1.47075	0.119519
		1.47241	-2.94781		1.47241	0.793882		1.47241	0.118969
		1.47408	-2.95095		1.47408	0.790739		1.47408	0.118498
		1.47574	-2.95504		1.47574	0.786657		1.47574	0.117886
		1.47741	-2.95912		1.47741	0.782575		1.47741	0.117275
		1.4791	-2.96171		1.4791	0.779981		1.4791	0.116886
		1.48076	-2.96376		1.48076	0.777938		1.48076	0.11658
		1.48242	-2.9658		1.48242	0.775896		1.48242	0.116274
		1.48408	-2.9669		1.48408	0.774791		1.48408	0.116108
		1.48574	-2.96798		1.48574	0.773715		1.48574	0.115947
		1.48744	-2.969		1.48744	0.772693		1.48744	0.115794
		1.4891	-2.96906		1.4891	0.772638		1.4891	0.115786
		1.49076	-2.96911		1.49076	0.772582		1.49076	0.115777
		1.49242	-2.96972		1.49242	0.771975		1.49242	0.115686
		1.49408	-2.9716		1.49408	0.770098		1.49408	0.115405
		1.49575	-2.97342		1.49575	0.768277		1.49575	0.115132
		1.49741	-2.97491		1.49741	0.766787		1.49741	0.114909
		1.49908	-2.97604		1.49908	0.765654		1.49908	0.114739
		1.50074	-2.97712		1.50074	0.764577		1.50074	0.114578
		1.50241	-2.97822		1.50241	0.763473		1.50241	0.114412
		1.50408	-2.97932		1.50408	0.762369		1.50408	0.114247
		1.50575	-2.9799		1.50575	0.761789		1.50575	0.11416
		1.50742	-2.98013		1.50742	0.761568		1.50742	0.114127
		1.50908	-2.98035		1.50908	0.761346		1.50908	0.114094
		1.51074	-2.9809		1.51074	0.760794		1.51074	0.114011
		1.51244	-2.98242		1.51244	0.759276		1.51244	0.113783
		1.5141	-2.98446		1.5141	0.757233		1.5141	0.113477
		1.51576	-2.98769		1.51576	0.754004		1.51576	0.112993
		1.51742	-2.99186		1.51742	0.749837		1.51742	0.112369
		1.51908	-2.99635		1.51908	0.745339		1.51908	0.111695
		1.52077	-3.00055		1.52077	0.741146		1.52077	0.111066
		1.52243	-3.00474		1.52243	0.736952		1.52243	0.110438
		1.52409	-3.00893		1.52409	0.732759		1.52409	0.109809
		1.52575	-3.01263		1.52575	0.729063		1.52575	0.109256
		1.52741	-3.01589		1.52741	0.725808		1.52741	0.108768
		1.52908	-3.01796		1.52908	0.723738		1.52908	0.108458
		1.53075	-3.01914		1.53075	0.722552		1.53075	0.10828
		1.53242	-3.0208		1.53242	0.720897		1.53242	0.108032
		1.53408	-3.0219		1.53408	0.719793		1.53408	0.107866
		1.53574	-3.02306		1.53574	0.718633		1.53574	0.107693
		1.53741	-3.02419		1.53741	0.7175		1.53741	0.107523
		1.53908	-3.02521		1.53908	0.716479		1.53908	0.10737
		1.54075	-3.02624		1.54075	0.715458		1.54075	0.107217
		1.54241	-3.02778		1.54241	0.713912		1.54241	0.106985
		1.54408	-3.02927		1.54408	0.712421		1.54408	0.106762
		1.54575	-3.03035		1.54575	0.711344		1.54575	0.1066
		1.54742	-3.03143		1.54742	0.710266		1.54742	0.106439
		1.54908	-3.03248		1.54908	0.709217		1.54908	0.106282
		1.55074	-3.0346		1.55074	0.707098		1.55074	0.105964
		1.55244	-3.03672		1.55244	0.704978		1.55244	0.105646
		1.5541	-3.03884		1.5541	0.702858		1.5541	0.105329
		1.55576	-3.04041		1.55576	0.701288		1.55576	0.105093
		1.55742	-3.04088		1.55742	0.700818		1.55742	0.105023
		1.55908	-3.04032		1.55908	0.701371		1.55908	0.105106
		1.56077	-3.03925		1.56077	0.702448		1.56077	0.105267
		1.56243	-3.0382		1.56243	0.703497		1.56243	0.105424
		1.56409	-3.03688		1.56409	0.704817		1.56409	0.105622
		1.56575	-3.03572		1.56575	0.70597		1.56575	0.105795
		1.56741	-3.03465		1.56741	0.707041		1.56741	0.105955
		1.56908	-3.03408		1.56908	0.707618		1.56908	0.106042
		1.57075	-3.03504		1.57075	0.706652		1.57075	0.105897
		1.57241	-3.03662		1.57241	0.705078		1.57241	0.105661
		1.57408	-3.03921		1.57408	0.702482		1.57408	0.105272
		1.57574	-3.04227		1.57574	0.699421		1.57574	0.104814
		1.57741	-3.04459		1.57741	0.697108		1.57741	0.104467
		1.57908	-3.04773		1.57908	0.693966		1.57908	0.103996
		1.58075	-3.05079		1.58075	0.690908		1.58075	0.103538
		1.58244	-3.05349		1.58244	0.688208		1.58244	0.103133
		1.5841	-3.05572		1.5841	0.685978		1.5841	0.102799
		1.58576	-3.05786		1.58576	0.683831		1.58576	0.102477
		1.58742	-3.05995		1.58742	0.681739		1.58742	0.102164
		1.58908	-3.06202		1.58908	0.679671		1.58908	0.101854
		1.59077	-3.06412		1.59077	0.677573		1.59077	0.101539
		1.59243	-3.06523		1.59243	0.676468		1.59243	0.101374
		1.59409	-3.06732		1.59409	0.67437		1.59409	0.101059
		1.59575	-3.06931		1.59575	0.672382		1.59575	0.100762
		1.59741	-3.07138		1.59741	0.670311		1.59741	0.100451
		1.59908	-3.07345		1.59908	0.66824		1.59908	0.100141
		1.60074	-3.0745		1.60074	0.66719		1.60074	0.0999835
		1.60241	-3.0745		1.60241	0.66719		1.60241	0.0999835
		1.60408	-3.0745		1.60408	0.66719		1.60408	0.0999835
		1.60575	-3.07445		1.60575	0.667246		1.60575	0.0999918
		1.60742	-3.07398		1.60742	0.667715		1.60742	0.100062
		1.60908	-3.07401		1.60908	0.667687		1.60908	0.100058
		1.61074	-3.075		1.61074	0.666693		1.61074	0.099909
		1.61241	-3.07605		1.61241	0.665645		1.61241	0.099752
		1.6141	-3.07765		1.6141	0.664046		1.6141	0.0995124
		1.61576	-3.0798		1.61576	0.661896		1.61576	0.0991901
		1.61742	-3.08189		1.61742	0.659801		1.61742	0.0988761
		1.61908	-3.08404		1.61908	0.65765		1.61908	0.0985538
		1.62075	-3.08567		1.62075	0.656024		1.62075	0.0983101
		1.62241	-3.08685		1.62241	0.654839		1.62241	0.0981326
		1.62408	-3.08793		1.62408	0.653766		1.62408	0.0979717
		1.62574	-3.089		1.62574	0.65269		1.62574	0.0978106
		1.62741	-3.09005		1.62741	0.651641		1.62741	0.0976533
		1.62908	-3.09105		1.62908	0.650647		1.62908	0.0975044
		1.63075	-3.09207		1.63075	0.649625		1.63075	0.0973513
		1.63241	-3.09306		1.63241	0.648631		1.63241	0.0972023
		1.63408	-3.09353		1.63408	0.64816		1.63408	0.0971318
		1.63574	-3.09359		1.63574	0.648105		1.63574	0.0971235
		1.63741	-3.09345		1.63741	0.64824		1.63741	0.0971437
		1.6391	-3.09329		1.6391	0.648403		1.6391	0.0971682
		1.64076	-3.09323		1.64076	0.648459		1.64076	0.0971765
		1.64242	-3.09318		1.64242	0.648514		1.64242	0.0971848
		1.64408	-3.09315		1.64408	0.648542		1.64408	0.0971889
		1.64574	-3.0942		1.64574	0.647492		1.64574	0.0970317
		1.64744	-3.09572		1.64744	0.645975		1.64744	0.0968043
		1.6491	-3.0976		1.6491	0.644098		1.6491	0.096523
		1.65076	-3.0998		1.65076	0.641892		1.65076	0.0961924
		1.65242	-3.10201		1.65242	0.639686		1.65242	0.0958617
		1.65408	-3.10416		1.65408	0.637532		1.65408	0.0955389
		1.65575	-3.10632		1.65575	0.635377		1.65575	0.0952161
		1.65741	-3.10842		1.65741	0.633278		1.65741	0.0949016
		1.65907	-3.10946		1.65907	0.632229		1.65907	0.0947443
		1.66074	-3.11054		1.66074	0.631152		1.66074	0.0945829
		1.66241	-3.11162		1.66241	0.630075		1.66241	0.0944215
		1.66408	-3.11165		1.66408	0.630047		1.66408	0.0944173
		1.66575	-3.1122		1.66575	0.629498		1.66575	0.094335
		1.66741	-3.11313		1.66741	0.628559		1.66741	0.0941944
		1.6691	-3.11413		1.6691	0.627565		1.6691	0.0940454
		1.67076	-3.11572		1.67076	0.62597		1.67076	0.0938064
		1.67242	-3.1179		1.67242	0.623795		1.67242	0.0934804
		1.67408	-3.12057		1.67408	0.621122		1.67408	0.0930799
		1.67574	-3.12374		1.67574	0.617953		1.67574	0.0926049
		1.67743	-3.12691		1.67743	0.614783		1.67743	0.0921299
		1.67909	-3.12959		1.67909	0.612108		1.67909	0.091729
		1.68075	-3.13184		1.68075	0.609849		1.68075	0.0913905
		1.68241	-3.13405		1.68241	0.607646		1.68241	0.0910603
		1.68407	-3.13559		1.68407	0.606099		1.68407	0.0908286
		1.68577	-3.13651		1.68577	0.605188		1.68577	0.0906921
		1.68741	-3.13689		1.68741	0.604802		1.68741	0.0906342
		1.68908	-3.13678		1.68908	0.604913		1.68908	0.0906508
		1.69075	-3.13667		1.69075	0.605024		1.69075	0.0906674
		1.69241	-3.1367		1.69241	0.604996		1.69241	0.0906632
		1.69408	-3.1367		1.69408	0.604996		1.69408	0.0906632
		1.69574	-3.13675		1.69574	0.604941		1.69574	0.0906549
		1.69741	-3.13686		1.69741	0.60483		1.69741	0.0906384
		1.69908	-3.13703		1.69908	0.604664		1.69908	0.0906134
		1.70074	-3.13764		1.70074	0.604056		1.70074	0.0905223
		1.70241	-3.13877		1.70241	0.602923		1.70241	0.0903526
		1.70409	-3.13996		1.70409	0.601735		1.70409	0.0901745
		1.70575	-3.14101		1.70575	0.600685		1.70575	0.0900173
		1.70741	-3.14255		1.70741	0.599139		1.70741	0.0897855
		1.70907	-3.14349		1.70907	0.5982		1.70907	0.0896449
		1.71077	-3.1444		1.71077	0.597289		1.71077	0.0895083
		1.71243	-3.14529		1.71243	0.596406		1.71243	0.089376
		1.71409	-3.14573		1.71409	0.595965		1.71409	0.0893098
		1.71575	-3.14565		1.71575	0.596048		1.71575	0.0893223
		1.71741	-3.14653		1.71741	0.595165		1.71741	0.08919
		1.7191	-3.14741		1.7191	0.594282		1.7191	0.0890577
		1.72076	-3.1478		1.72076	0.593896		1.72076	0.0889998
		1.72242	-3.14879		1.72242	0.592901		1.72242	0.0888508
		1.72408	-3.14981		1.72408	0.59188		1.72408	0.0886977
		1.72574	-3.15086		1.72574	0.59083		1.72574	0.0885404
		1.72741	-3.15191		1.72741	0.589781		1.72741	0.0883831
		1.72908	-3.15296		1.72908	0.588731		1.72908	0.0882258
		1.73075	-3.15299		1.73075	0.588703		1.73075	0.0882217
		1.73241	-3.15346		1.73241	0.588234		1.73241	0.0881513
		1.73407	-3.15451		1.73407	0.587185		1.73407	0.0879941
		1.73574	-3.15556		1.73574	0.586135		1.73574	0.0878368
		1.73741	-3.15661		1.73741	0.585085		1.73741	0.0876795
		1.73909	-3.15766		1.73909	0.584036		1.73909	0.0875222
		1.74075	-3.1597		1.74075	0.581995		1.74075	0.0872164
		1.74241	-3.16169		1.74241	0.580007		1.74241	0.0869184
		1.7441	-3.16367		1.7441	0.578019		1.7441	0.0866205
		1.74576	-3.16519		1.74576	0.5765		1.74576	0.0863929
		1.74742	-3.16613		1.74742	0.575561		1.74742	0.0862522
		1.74908	-3.16707		1.74908	0.574623		1.74908	0.0861116
		1.75074	-3.16801		1.75074	0.573684		1.75074	0.0859709
		1.75241	-3.16903		1.75241	0.572666		1.75241	0.0858183
		1.75408	-3.16914		1.75408	0.572558		1.75408	0.0858022
		1.75575	-3.17026		1.75575	0.571435		1.75575	0.0856339
		1.75741	-3.17146		1.75741	0.570229		1.75741	0.0854531
		1.75907	-3.17273		1.75907	0.568968		1.75907	0.0852641
		1.76074	-3.17487		1.76074	0.566823		1.76074	0.0849427
		1.76241	-3.17702		1.76241	0.564678		1.76241	0.0846213
		1.76408	-3.17913		1.76408	0.562561		1.76408	0.084304
		1.76575	-3.18015		1.76575	0.561542		1.76575	0.0841514
		1.76742	-3.18307		1.76742	0.558622		1.76742	0.0837137
		1.76908	-3.18316		1.76908	0.558539		1.76908	0.0837012
		1.77077	-3.18316		1.77077	0.558539		1.77077	0.0837012
		1.77243	-3.1831		1.77243	0.558594		1.77243	0.0837095
		1.77409	-3.18219		1.77409	0.559505		1.77409	0.0838461
		1.77575	-3.18125		1.77575	0.560444		1.77575	0.0839868
		1.77741	-3.18037		1.77741	0.561327		1.77741	0.0841191
		1.7791	-3.18045		1.7791	0.561244		1.7791	0.0841066
		1.78076	-3.18059		1.78076	0.561105		1.78076	0.0840859
		1.78242	-3.18167		1.78242	0.560028		1.78242	0.0839244
		1.78408	-3.18371		1.78408	0.557984		1.78408	0.0836182
		1.78574	-3.18575		1.78574	0.55594		1.78574	0.0833119
		1.78741	-3.18777		1.78741	0.553925		1.78741	0.0830098
		1.78908	-3.18981		1.78908	0.551881		1.78908	0.0827035
		1.79075	-3.19078		1.79075	0.550914		1.79075	0.0825587
		1.79241	-3.19268		1.79241	0.549009		1.79241	0.0822732
		1.79408	-3.19321		1.79408	0.548484		1.79408	0.0821945
		1.79574	-3.19476		1.79574	0.546938		1.79574	0.0819628
		1.79741	-3.19643		1.79741	0.545259		1.79741	0.0817112
		1.79908	-3.19958		1.79908	0.54211		1.79908	0.0812393
		1.80074	-3.20168		1.80074	0.540011		1.80074	0.0809247
		1.80241	-3.20276		1.80241	0.538937		1.80241	0.0807638
		1.8041	-3.20496		1.8041	0.536733		1.8041	0.0804336
		1.80576	-3.20722		1.80576	0.534474		1.80576	0.080095
		1.80742	-3.20937		1.80742	0.532323		1.80742	0.0797726
		1.80908	-3.20937		1.80908	0.53232		1.80908	0.0797722
		1.81074	-3.2088		1.81074	0.532897		1.81074	0.0798586
		1.81243	-3.20681		1.81243	0.534885		1.81243	0.0801566
		1.81409	-3.20482		1.81409	0.536873		1.81409	0.0804546
		1.81575	-3.2038		1.81575	0.537892		1.81575	0.0806072
		1.81741	-3.20365		1.81741	0.538049		1.81741	0.0806307
		1.81908	-3.20362		1.81908	0.538073		1.81908	0.0806343
		1.82077	-3.20362		1.82077	0.53807		1.82077	0.0806338
		1.82243	-3.20459		1.82243	0.537103		1.82243	0.080489
		1.82408	-3.2063		1.82408	0.535397		1.82408	0.0802333
		1.82574	-3.209		1.82574	0.532696		1.82574	0.0798286
		1.82741	-3.20996		1.82741	0.53173		1.82741	0.0796837
		1.82908	-3.21093		1.82908	0.530763		1.82908	0.0795389
		1.83074	-3.21101		1.83074	0.530683		1.83074	0.0795269
		1.83241	-3.21104		1.83241	0.530655		1.83241	0.0795227
		1.83407	-3.21117		1.83407	0.530527		1.83407	0.0795035
		1.83574	-3.21169		1.83574	0.530005		1.83574	0.0794253
		1.83741	-3.21296		1.83741	0.528736		1.83741	0.079235
		1.83908	-3.2142		1.83908	0.527494		1.83908	0.0790489
		1.84075	-3.2153		1.84075	0.526395		1.84075	0.0788843
		1.84241	-3.21689		1.84241	0.524803		1.84241	0.0786457
		1.8441	-3.21739		1.8441	0.524306		1.8441	0.0785712
		1.84576	-3.21832		1.84576	0.52337		1.84576	0.078431
		1.84742	-3.21921		1.84742	0.522484		1.84742	0.0782981
		1.84908	-3.21965		1.84908	0.522042		1.84908	0.0782319
		1.85074	-3.21973		1.85074	0.521959		1.85074	0.0782195
		1.85243	-3.22023		1.85243	0.521462		1.85243	0.078145
		1.85408	-3.2212		1.85408	0.520495		1.85408	0.0780002
		1.85574	-3.22275		1.85574	0.518948		1.85574	0.0777683
		1.85741	-3.22484		1.85741	0.516849		1.85741	0.0774538
		1.85907	-3.2281		1.85907	0.513596		1.85907	0.0769662
		1.86074	-3.22868		1.86074	0.513015		1.86074	0.0768792
		1.86241	-3.22981		1.86241	0.511882		1.86241	0.0767095
		1.86408	-3.23086		1.86408	0.510833		1.86408	0.0765522
		1.86575	-3.23139		1.86575	0.510308		1.86575	0.0764735
		1.86741	-3.23139		1.86741	0.510308		1.86741	0.0764735
		1.86909	-3.23081		1.86909	0.510888		1.86909	0.0765605
		1.87075	-3.22964		1.87075	0.512049		1.87075	0.0767344
		1.87241	-3.22851		1.87241	0.513182		1.87241	0.0769041
		1.8741	-3.2279		1.8741	0.513789		1.8741	0.0769952
		1.87576	-3.22774		1.87576	0.513956		1.87576	0.0770202
		1.87742	-3.22771		1.87742	0.513983		1.87742	0.0770243
		1.87908	-3.22777		1.87908	0.513928		1.87908	0.077016
		1.88074	-3.22835		1.88074	0.513348		1.88074	0.0769291
		1.88244	-3.22942		1.88244	0.51227		1.88244	0.0767676
		1.8841	-3.23122		1.8841	0.510477		1.8841	0.0764989
		1.88576	-3.23182		1.88576	0.509871		1.88576	0.0764081
		1.88742	-3.23304		1.88742	0.508659		1.88742	0.0762263
		1.88908	-3.2343		1.88908	0.507394		1.88908	0.0760368
		1.89077	-3.23546		1.89077	0.506236		1.89077	0.0758633
		1.89243	-3.23703		1.89243	0.504664		1.89243	0.0756277
		1.89407	-3.23692		1.89407	0.504772		1.89407	0.0756439
		1.89574	-3.23637		1.89574	0.505321		1.89574	0.0757262
		1.89741	-3.23602		1.89741	0.505673		1.89741	0.075779
		1.89908	-3.23586		1.89908	0.505836		1.89908	0.0758034
		1.90074	-3.23583		1.90074	0.505862		1.90074	0.0758073
		1.90241	-3.23627		1.90241	0.505419		1.90241	0.0757409
		1.90408	-3.23724		1.90408	0.504452		1.90408	0.075596
		1.90574	-3.23824		1.90574	0.503458		1.90574	0.075447
		1.90741	-3.23944		1.90741	0.502249		1.90741	0.0752658
		1.90907	-3.24112		1.90907	0.50057		1.90907	0.0750142
		1.91077	-3.2425		1.91077	0.499197		1.91077	0.0748085
		1.91243	-3.24365		1.91243	0.49804		1.91243	0.0746351
		1.91409	-3.24465		1.91409	0.497046		1.91409	0.0744861
		1.91575	-3.24517		1.91575	0.496521		1.91575	0.0744074
		1.91741	-3.2452		1.91741	0.496493		1.91741	0.0744032
		1.9191	-3.24616		1.9191	0.49553		1.9191	0.0742589
		1.92076	-3.24718		1.92076	0.494514		1.92076	0.0741067
		1.92242	-3.24911		1.92242	0.492581		1.92242	0.073817
		1.92408	-3.25057		1.92408	0.491121		1.92408	0.0735981
		1.92574	-3.25162		1.92574	0.490078		1.92574	0.0734418
		1.92743	-3.25266		1.92743	0.489034		1.92743	0.0732855
		1.92909	-3.2537		1.92909	0.487991		1.92909	0.0731292
		1.93074	-3.25475		1.93074	0.486948		1.93074	0.0729729
		1.93241	-3.25483		1.93241	0.486868		1.93241	0.0729609
		1.93407	-3.25485		1.93407	0.486841		1.93407	0.0729568
		1.93574	-3.25396		1.93574	0.487731		1.93574	0.0730901
		1.93741	-3.25357		1.93741	0.48812		1.93741	0.0731485
		1.93908	-3.25357		1.93908	0.48812		1.93908	0.0731485
		1.94075	-3.2536		1.94075	0.488092		1.94075	0.0731444
		1.94241	-3.25366		1.94241	0.488037		1.94241	0.073136
		1.94407	-3.25371		1.94407	0.487982		1.94407	0.0731277
		1.94574	-3.25377		1.94574	0.487926		1.94574	0.0731194
		1.94744	-3.25432		1.94744	0.487374		1.94744	0.0730366
		1.9491	-3.25438		1.9491	0.487318		1.9491	0.0730283
		1.95076	-3.25443		1.95076	0.487263		1.95076	0.07302
		1.95242	-3.25449		1.95242	0.487207		1.95242	0.0730117
		1.95408	-3.25501		1.95408	0.486683		1.95408	0.0729331
		1.95577	-3.25595		1.95577	0.485744		1.95577	0.0727924
		1.95743	-3.25689		1.95743	0.484805		1.95743	0.0726517
		1.95909	-3.25786		1.95909	0.483838		1.95909	0.0725068
		1.96075	-3.25841		1.96075	0.483286		1.96075	0.0724241
		1.96241	-3.25946		1.96241	0.482236		1.96241	0.0722668
		1.9641	-3.26092		1.9641	0.480772		1.9641	0.0720474
		1.96576	-3.26297		1.96576	0.478728		1.96576	0.0717411
		1.96742	-3.26457		1.96742	0.477126		1.96742	0.0715009
		1.96908	-3.26567		1.96908	0.47602		1.96908	0.0713353
		1.97074	-3.26672		1.97074	0.47497		1.97074	0.0711779
		1.97241	-3.2678		1.97241	0.473893		1.97241	0.0710164
		1.97408	-3.2688		1.97408	0.472898		1.97408	0.0708673
		1.97574	-3.26976		1.97574	0.471931		1.97574	0.0707225
		1.97741	-3.27029		1.97741	0.471406		1.97741	0.0706438
		1.97908	-3.27032		1.97908	0.471379		1.97908	0.0706397
		1.98074	-3.27114		1.98074	0.470551		1.98074	0.0705156
		1.98241	-3.27214		1.98241	0.469557		1.98241	0.0703666
		1.98407	-3.27324		1.98407	0.468458		1.98407	0.070202
		1.98576	-3.27428		1.98576	0.467415		1.98576	0.0700457
		1.98742	-3.27532		1.98742	0.466372		1.98742	0.0698894
		1.98908	-3.27642		1.98908	0.465273		1.98908	0.0697247
		1.99077	-3.27697		1.99077	0.464721		1.99077	0.0696419
		1.99243	-3.277		1.99243	0.464693		1.99243	0.0696377
		1.99409	-3.27615		1.99409	0.465549		1.99409	0.069766
		1.99575	-3.2752		1.99575	0.466491		1.99575	0.0699072
		1.99741	-3.27468		1.99741	0.467012		1.99741	0.0699853
		1.9991	-3.27468		1.9991	0.467012		1.9991	0.0699853
		1.9991	-3.27468		1.9991	0.467012		1.9991	0.0699853
		1.9991	-3.27468		1.9991	0.467012		1.9991	0.0699853
		1.9991	-3.27666		1.9991	0.465033		1.9991	0.0696888
		2.00117	-3.27768		2.00117	0.464015		2.00117	0.0695361
		2.00117	-3.27768		2.00117	0.464015		2.00117	0.0695361
		2.00184	-3.27815		2.00184	0.463545		2.00184	0.0694658
		2.00271	-3.27815		2.00271	0.463545		2.00271	0.0694658
		2.00405	-3.27825		2.00405	0.463441		2.00405	0.0694501
		2.00572	-3.27836		2.00572	0.463337		2.00572	0.0694345
		2.0074	-3.27846		2.0074	0.463232		2.0074	0.0694189
		2.00906	-3.27851		2.00906	0.463184		2.00906	0.0694116
		2.01072	-3.27859		2.01072	0.463107		2.01072	0.0694001
		2.01241	-3.27866		2.01241	0.46303		2.01241	0.0693886
		2.01407	-3.27864		2.01407	0.463055		2.01407	0.0693923
		2.01573	-3.27812		2.01573	0.463573		2.01573	0.0694699
		2.01739	-3.27713		2.01739	0.464561		2.01739	0.0696179
		2.01905	-3.27615		2.01905	0.465548		2.01905	0.069766
		2.02074	-3.27615		2.02074	0.465548		2.02074	0.069766
		2.0224	-3.27659		2.0224	0.465103		2.0224	0.0696993
		2.02406	-3.27761		2.02406	0.464081		2.02406	0.0695461
		2.02572	-3.27916		2.02572	0.462534		2.02572	0.0693142
		2.02738	-3.28125		2.02738	0.460441		2.02738	0.0690006
		2.02908	-3.28332		2.02908	0.458376		2.02908	0.0686911
		2.03072	-3.28536		2.03072	0.456338		2.03072	0.0683857
		2.03239	-3.28737		2.03239	0.454328		2.03239	0.0680845
		2.03405	-3.28836		2.03405	0.453333		2.03405	0.0679354
		2.03572	-3.28894		2.03572	0.452756		2.03572	0.0678489
		2.03738	-3.28941		2.03738	0.452287		2.03738	0.0677786
		2.03905	-3.28985		2.03905	0.451845		2.03905	0.0677124
		2.04072	-3.29084		2.04072	0.45085		2.04072	0.0675634
		2.04238	-3.29233		2.04238	0.449359		2.04238	0.0673398
		2.04405	-3.29438		2.04405	0.447314		2.04405	0.0670335
		2.04574	-3.29645		2.04574	0.445243		2.04574	0.066723
		2.0474	-3.2985		2.0474	0.443198		2.0474	0.0664166
		2.04906	-3.30051		2.04906	0.441182		2.04906	0.0661145
		2.05072	-3.30106		2.05072	0.440629		2.05072	0.0660316
		2.05238	-3.30071		2.05238	0.440988		2.05238	0.0660854
		2.05408	-3.29883		2.05408	0.442866		2.05408	0.0663668
		2.05574	-3.29695		2.05574	0.444744		2.05574	0.0666483
		2.0574	-3.29587		2.0574	0.445822		2.0574	0.0668098
		2.05906	-3.29537		2.05906	0.446319		2.05906	0.0668843
		2.06072	-3.29543		2.06072	0.446264		2.06072	0.066876
		2.06241	-3.29549		2.06241	0.446208		2.06241	0.0668677
		2.06405	-3.29656		2.06405	0.445131		2.06405	0.0667062
		2.06572	-3.29803		2.06572	0.443667		2.06572	0.0664868
		2.06738	-3.29996		2.06738	0.441733		2.06738	0.0661971
		2.06905	-3.30184		2.06905	0.439855		2.06905	0.0659156
		2.07072	-3.30286		2.07072	0.438833		2.07072	0.0657624
		2.07239	-3.30333		2.07239	0.438363		2.07239	0.0656921
		2.07405	-3.30333		2.07405	0.438363		2.07405	0.0656921
		2.07571	-3.30338		2.07571	0.438311		2.07571	0.0656842
		2.07738	-3.3044		2.07738	0.437289		2.07738	0.0655311
		2.07905	-3.30545		2.07905	0.436239		2.07905	0.0653737
		2.08073	-3.3065		2.08073	0.435189		2.08073	0.0652164
		2.08239	-3.30763		2.08239	0.43406		2.08239	0.0650472
		2.08405	-3.30779		2.08405	0.4339		2.08405	0.0650232
		2.08574	-3.30793		2.08574	0.433768		2.08574	0.0650034
		2.0874	-3.30803		2.0874	0.433664		2.0874	0.0649878
		2.08906	-3.30897		2.08906	0.432722		2.08906	0.0648466
		2.09072	-3.30892		2.09072	0.432777		2.09072	0.0648549
		2.09238	-3.30889		2.09238	0.432805		2.09238	0.0648591
		2.09407	-3.30889		2.09407	0.432805		2.09407	0.0648591
		2.09573	-3.30986		2.09573	0.431838		2.09573	0.0647142
		2.09739	-3.31184		2.09739	0.429849		2.09739	0.0644161
		2.09905	-3.31386		2.09905	0.427832		2.09905	0.0641139
		2.10071	-3.31575		2.10071	0.425948		2.10071	0.0638315
		2.10238	-3.3169		2.10238	0.424793		2.10238	0.0636585
		2.10405	-3.31808		2.10405	0.423611		2.10405	0.0634814
		2.10572	-3.31921		2.10572	0.422485		2.10572	0.0633125
		2.10739	-3.32036		2.10739	0.421331		2.10739	0.0631396
		2.10905	-3.32047		2.10905	0.421223		2.10905	0.0631235
		2.11072	-3.32047		2.11072	0.421223		2.11072	0.0631235
		2.11238	-3.31945		2.11238	0.422245		2.11238	0.0632767
		2.11405	-3.31853		2.11405	0.42316		2.11405	0.0634137
		2.11572	-3.31748		2.11572	0.42421		2.11572	0.063571
		2.11738	-3.31688		2.11738	0.424818		2.11738	0.0636621
		2.11907	-3.31677		2.11907	0.424928		2.11907	0.0636788
		2.12073	-3.31665		2.12073	0.42504		2.12073	0.0636954
		2.12239	-3.31663		2.12239	0.425067		2.12239	0.0636996
		2.12405	-3.31757		2.12405	0.424128		2.12405	0.0635588
		2.12571	-3.31958		2.12571	0.422111		2.12571	0.0632565
		2.12741	-3.32165		2.12741	0.420042		2.12741	0.0629465
		2.12907	-3.3237		2.12907	0.417998		2.12907	0.0626401
		2.13073	-3.32527		2.13073	0.416423		2.13073	0.0624041
		2.13239	-3.32638		2.13239	0.415318		2.13239	0.0622385
		2.13405	-3.32743		2.13405	0.414268		2.13405	0.0620812
		2.13574	-3.32845		2.13574	0.413245		2.13574	0.0619279
		2.1374	-3.32861		2.1374	0.413081		2.1374	0.0619033
		2.13905	-3.32963		2.13905	0.412062		2.13905	0.0617506
		2.14072	-3.33062		2.14072	0.411071		2.14072	0.0616021
		2.14238	-3.33161		2.14238	0.41008		2.14238	0.0614536
		2.14405	-3.33261		2.14405	0.409089		2.14405	0.061305
		2.14572	-3.3336		2.14572	0.408097		2.14572	0.0611565
		2.14739	-3.33459		2.14739	0.407106		2.14739	0.061008
		2.14905	-3.33561		2.14905	0.406088		2.14905	0.0608553
		2.15071	-3.33654		2.15071	0.40515		2.15071	0.0607149
		2.15238	-3.33566		2.15238	0.406034		2.15238	0.0608472
		2.15407	-3.33475		2.15407	0.406945		2.15407	0.0609838
		2.15573	-3.33376		2.15573	0.407936		2.15573	0.0611323
		2.15739	-3.33277		2.15739	0.408927		2.15739	0.0612809
		2.15905	-3.33178		2.15905	0.409919		2.15905	0.0614294
		2.16074	-3.33078		2.16074	0.41091		2.16074	0.0615779
		2.1624	-3.32977		2.1624	0.411928		2.1624	0.0617306
		2.16406	-3.32877		2.16406	0.412919		2.16406	0.0618791
		2.16572	-3.32869		2.16572	0.413001		2.16572	0.0618913
		2.16738	-3.3296		2.16738	0.41209		2.16738	0.0617547
		2.16907	-3.3306		2.16907	0.411098		2.16907	0.0616062
		2.17073	-3.33169		2.17073	0.410003		2.17073	0.061442
		2.17239	-3.33276		2.17239	0.408931		2.17239	0.0612815
		2.17405	-3.33381		2.17405	0.407885		2.17405	0.0611246
		2.17571	-3.33584		2.17571	0.40585		2.17571	0.0608197
		2.17738	-3.33689		2.17738	0.404804		2.17738	0.0606629
		2.17905	-3.33791		2.17905	0.403784		2.17905	0.06051
		2.18072	-3.33797		2.18072	0.403728		2.18072	0.0605017
		2.18239	-3.33802		2.18239	0.403673		2.18239	0.0604934
		2.18405	-3.33797		2.18405	0.403722		2.18405	0.0605007
		2.18572	-3.33795		2.18572	0.403746		2.18572	0.0605044
		2.18738	-3.33795		2.18738	0.403746		2.18738	0.0605044
		2.18905	-3.33696		2.18905	0.404734		2.18905	0.0606525
		2.19074	-3.33696		2.19074	0.404734		2.19074	0.0606525
		2.1924	-3.33696		2.1924	0.404734		2.1924	0.0606525
		2.19406	-3.33696		2.19406	0.404734		2.19406	0.0606525
		2.19572	-3.33696		2.19572	0.404734		2.19572	0.0606525
		2.19741	-3.33704		2.19741	0.404654		2.19741	0.0606405
		2.19907	-3.33798		2.19907	0.403715		2.19907	0.0604998
		2.20073	-3.33899		2.20073	0.4027		2.20073	0.0603476
		2.20239	-3.34004		2.20239	0.401656		2.20239	0.0601912
		2.20405	-3.34114		2.20405	0.400557		2.20405	0.0600265
		2.20574	-3.34229		2.20574	0.399403		2.20574	0.0598535
		2.2074	-3.34342		2.2074	0.398276		2.2074	0.0596847
		2.20906	-3.34457		2.20906	0.397122		2.20906	0.0595117
		2.21072	-3.34559		2.21072	0.396103		2.21072	0.059359
		2.21238	-3.34581		2.21238	0.395888		2.21238	0.0593268
		2.21405	-3.34583		2.21405	0.39586		2.21405	0.0593226
		2.21572	-3.34628		2.21572	0.395415		2.21572	0.0592559
		2.21738	-3.34774		2.21738	0.393951		2.21738	0.0590365
		2.21906	-3.34818		2.21906	0.393509		2.21906	0.0589703
		2.22072	-3.34915		2.22072	0.392542		2.22072	0.0588254
		2.22239	-3.35009		2.22239	0.391603		2.22239	0.0586846
		2.22405	-3.35109		2.22405	0.390608		2.22405	0.0585356
		2.22571	-3.35233		2.22571	0.389365		2.22571	0.0583494
		2.22738	-3.3528		2.22738	0.388896		2.22738	0.058279
		2.22907	-3.35235		2.22907	0.389341		2.22907	0.0583457
		2.23073	-3.35084		2.23073	0.390857		2.23073	0.058573
		2.23239	-3.34877		2.23239	0.392923		2.23239	0.0588825
		2.23405	-3.34667		2.23405	0.39502		2.23405	0.0591968
		2.23574	-3.34618		2.23574	0.395518		2.23574	0.0592713
		2.2374	-3.34607		2.2374	0.395628		2.2374	0.0592879
		2.23906	-3.34607		2.23906	0.395628		2.23906	0.0592879
		2.24072	-3.34607		2.24072	0.395628		2.24072	0.0592879
		2.24238	-3.34756		2.24238	0.394136		2.24238	0.0590643
		2.24405	-3.34855		2.24405	0.393145		2.24405	0.0589158
		2.24572	-3.35053		2.24572	0.391162		2.24572	0.0586186
		2.24739	-3.35155		2.24739	0.390143		2.24739	0.0584659
		2.24905	-3.35155		2.24905	0.390143		2.24905	0.0584659
		2.25071	-3.35014		2.25071	0.391552		2.25071	0.058677
		2.25238	-3.34967		2.25238	0.392022		2.25238	0.0587474
		2.25405	-3.34876		2.25405	0.392933		2.25405	0.058884
		2.25572	-3.34873		2.25572	0.392961		2.25572	0.0588882
		2.2574	-3.34882		2.2574	0.392878		2.2574	0.0588757
		2.25906	-3.34904		2.25906	0.392656		2.25906	0.0588425
		2.26072	-3.34953		2.26072	0.392159		2.26072	0.058768
		2.26241	-3.35056		2.26241	0.391137		2.26241	0.0586148
		2.26407	-3.35161		2.26407	0.390087		2.26407	0.0584574
		2.26573	-3.35266		2.26573	0.389036		2.26573	0.0583001
		2.26739	-3.35373		2.26739	0.387959		2.26739	0.0581386
		2.26905	-3.35426		2.26905	0.387434		2.26905	0.0580599
		2.27074	-3.35583		2.27074	0.385865		2.27074	0.0578248
		2.2724	-3.35781		2.2724	0.383882		2.2724	0.0575277
		2.27406	-3.3598		2.27406	0.381893		2.27406	0.0572296
		2.27572	-3.36278		2.27572	0.37891		2.27572	0.0567825
		2.27738	-3.36378		2.27738	0.377915		2.27738	0.0566334
		2.27905	-3.36524		2.27905	0.376454		2.27905	0.0564145
		2.28072	-3.36634		2.28072	0.375355		2.28072	0.0562498
		2.28239	-3.36692		2.28239	0.374778		2.28239	0.0561633
		2.28405	-3.36635		2.28405	0.375349		2.28405	0.0562488
		2.28572	-3.36629		2.28572	0.375401		2.28572	0.0562567
		2.28738	-3.36629		2.28738	0.375401		2.28738	0.0562567
		2.28905	-3.36632		2.28905	0.375377		2.28905	0.056253
		2.29072	-3.36632		2.29072	0.375377		2.29072	0.056253
		2.29241	-3.36734		2.29241	0.374354		2.29241	0.0560998
		2.29407	-3.36778		2.29407	0.373909		2.29407	0.0560331
		2.29573	-3.3687		2.29573	0.372995		2.29573	0.0558961
		2.29739	-3.36964		2.29739	0.372055		2.29739	0.0557553
		2.29908	-3.36969		2.29908	0.372		2.29908	0.055747
		2.30074	-3.36969		2.30074	0.372		2.30074	0.055747
		2.3024	-3.36961		2.3024	0.37208		2.3024	0.055759
		2.30406	-3.36959		2.30406	0.372107		2.30406	0.0557631
		2.30572	-3.36951		2.30572	0.372187		2.30572	0.0557751
		2.30741	-3.36943		2.30741	0.372267		2.30741	0.055787
		2.30907	-3.36937		2.30907	0.372322		2.30907	0.0557953
		2.31073	-3.36942		2.31073	0.372273		2.31073	0.055788
		2.31239	-3.37046		2.31239	0.37123		2.31239	0.0556317
		2.31405	-3.37151		2.31405	0.370187		2.31405	0.0554754
		2.31572	-3.37266		2.31572	0.369033		2.31572	0.0553024
		2.31738	-3.3739		2.31738	0.367795		2.31738	0.0551169
		2.31905	-3.37596		2.31905	0.365729		2.31905	0.0548073
		2.32072	-3.37811		2.32072	0.36358		2.32072	0.0544853
		2.32239	-3.38037		2.32239	0.36132		2.32239	0.0541466
		2.32405	-3.3825		2.32405	0.359192		2.32405	0.0538277
		2.32571	-3.38361		2.32571	0.358087		2.32571	0.0536621
		2.32738	-3.38471		2.32738	0.356982		2.32738	0.0534964
		2.32905	-3.38576		2.32905	0.355931		2.32905	0.053339
		2.33072	-3.38667		2.33072	0.35502		2.33072	0.0532025
		2.3324	-3.38678		2.3324	0.354909		2.3324	0.0531859
		2.33406	-3.38684		2.33406	0.354854		2.33406	0.0531776
		2.33572	-3.38667		2.33572	0.35502		2.33572	0.0532025
		2.33741	-3.38653		2.33741	0.355159		2.33741	0.0532233
		2.33907	-3.38648		2.33907	0.355214		2.33907	0.0532316
		2.34073	-3.38658		2.34073	0.35511		2.34073	0.0532159
		2.34239	-3.38664		2.34239	0.355054		2.34239	0.0532076
		2.34405	-3.38675		2.34405	0.354947		2.34405	0.0531915
		2.34574	-3.38688		2.34574	0.354815		2.34574	0.0531717
		2.3474	-3.38698		2.3474	0.354711		2.3474	0.0531561
		2.34905	-3.3872		2.34905	0.354495		2.34905	0.0531238
		2.35071	-3.38741		2.35071	0.35428		2.35071	0.0530915
		2.35238	-3.38846		2.35238	0.353229		2.35238	0.0529341
		2.35405	-3.38935		2.35405	0.35234		2.35405	0.0528008
		2.35572	-3.39034		2.35572	0.351351		2.35572	0.0526527
		2.35739	-3.39123		2.35739	0.350464		2.35739	0.0525197
		2.35905	-3.39162		2.35905	0.350071		2.35905	0.0524608
		2.36072	-3.39157		2.36072	0.35012		2.36072	0.0524682
		2.36238	-3.39157		2.36238	0.35012		2.36238	0.0524682
		2.36405	-3.39241		2.36405	0.349286		2.36405	0.0523431
		2.36574	-3.39243		2.36574	0.349261		2.36574	0.0523395
		2.3674	-3.39251		2.3674	0.349184		2.3674	0.0523279
		2.36906	-3.39254		2.36906	0.349157		2.36906	0.0523238
		2.37072	-3.39264		2.37072	0.349052		2.37072	0.0523081
		2.37241	-3.39324		2.37241	0.348451		2.37241	0.052218
		2.37407	-3.39429		2.37407	0.347407		2.37407	0.0520616
		2.37573	-3.39528		2.37573	0.346412		2.37573	0.0519125
		2.37739	-3.39588		2.37739	0.345811		2.37739	0.0518224
		2.37905	-3.39699		2.37905	0.344708		2.37905	0.0516571
		2.38074	-3.39812		2.38074	0.343575		2.38074	0.0514873
		2.38239	-3.3993		2.38239	0.342389		2.38239	0.0513096
		2.38405	-3.40135		2.38405	0.340345		2.38405	0.0510032
		2.38572	-3.40337		2.38572	0.338328		2.38572	0.050701
		2.38738	-3.40458		2.38738	0.337118		2.38738	0.0505196
		2.38905	-3.40618		2.38905	0.335518		2.38905	0.0502799
		2.39072	-3.40775		2.39072	0.333943		2.39072	0.0500438
		2.39238	-3.40872		2.39238	0.332976		2.39238	0.0498989
		2.39405	-3.4096		2.39405	0.332092		2.39405	0.0497665
		2.39572	-3.41046		2.39572	0.331233		2.39572	0.0496377
		2.39739	-3.41049		2.39739	0.331205		2.39739	0.0496336
		2.39905	-3.41052		2.39905	0.331177		2.39905	0.0496294
		2.40071	-3.41185		2.40071	0.329848		2.40071	0.0494302
		2.40241	-3.41281		2.40241	0.328881		2.40241	0.0492853
		2.40407	-3.41388		2.40407	0.32781		2.40407	0.0491248
		2.40573	-3.41498		2.40573	0.326711		2.40573	0.0489601
		2.40739	-3.41608		2.40739	0.325612		2.40739	0.0487954
		2.40905	-3.41666		2.40905	0.325038		2.40905	0.0487094
		2.41074	-3.41666		2.41074	0.325038		2.41074	0.0487094
		2.4124	-3.41666		2.4124	0.325038		2.4124	0.0487094
		2.41406	-3.41611		2.41406	0.325588		2.41406	0.0487918
		2.41572	-3.41556		2.41572	0.326137		2.41572	0.0488741
		2.41738	-3.41454		2.41738	0.327156		2.41738	0.0490268
		2.41905	-3.4136		2.41905	0.328095		2.41905	0.0491676
		2.42072	-3.41354		2.42072	0.328151		2.42072	0.0491759
		2.42239	-3.41398		2.42239	0.327709		2.42239	0.0491097
		2.42405	-3.415		2.42405	0.326693		2.42405	0.0489574
		2.42571	-3.4161		2.42571	0.325594		2.42571	0.0487927
		2.42738	-3.4172		2.42738	0.324495		2.42738	0.048628
		2.42905	-3.4183		2.42905	0.323396		2.42905	0.0484633
		2.43072	-3.41934		2.43072	0.322349		2.43072	0.0483064
		2.43239	-3.42028		2.43239	0.32141		2.43239	0.0481657
		2.43405	-3.42034		2.43405	0.321354		2.43405	0.0481574
		2.43574	-3.42039		2.43574	0.321299		2.43574	0.0481491
		2.4374	-3.42095		2.4374	0.320746		2.4374	0.0480662
		2.43906	-3.42142		2.43906	0.320276		2.43906	0.0479959
		2.44072	-3.42241		2.44072	0.319282		2.44072	0.0478468
		2.44238	-3.42338		2.44238	0.318315		2.44238	0.0477019
		2.44407	-3.42435		2.44407	0.317348		2.44407	0.047557
		2.44573	-3.42534		2.44573	0.316353		2.44573	0.0474079
		2.44739	-3.42545		2.44739	0.316246		2.44739	0.0473918
		2.44905	-3.4255		2.44905	0.31619		2.44905	0.0473835
		2.45071	-3.4255		2.45071	0.31619		2.45071	0.0473835
		2.45238	-3.42553		2.45238	0.316164		2.45238	0.0473796
		2.45405	-3.42558		2.45405	0.316112		2.45405	0.0473718
		2.45572	-3.42563		2.45572	0.31606		2.45572	0.047364
		2.45739	-3.42569		2.45739	0.316008		2.45739	0.0473562
		2.45905	-3.42574		2.45905	0.315956		2.45905	0.0473483
		2.46072	-3.42663		2.46072	0.315068		2.46072	0.0472154
		2.46238	-3.42663		2.46238	0.315068		2.46238	0.0472154
		2.46405	-3.42613		2.46405	0.315566		2.46405	0.0472899
		2.46572	-3.42558		2.46572	0.316117		2.46572	0.0473725
		2.46741	-3.42453		2.46741	0.317164		2.46741	0.0475294
		2.46907	-3.42401		2.46907	0.317686		2.46907	0.0476076
		2.47073	-3.42398		2.47073	0.317712		2.47073	0.0476115
		2.47239	-3.42398		2.47239	0.317712		2.47239	0.0476115
		2.47408	-3.42406		2.47408	0.317632		2.47408	0.0475995
		2.47574	-3.4256		2.47574	0.316091		2.47574	0.0473686
		2.4774	-3.42767		2.4774	0.314028		2.4774	0.0470594
		2.47906	-3.42981		2.47906	0.311882		2.47906	0.0467379
		2.48072	-3.43196		2.48072	0.309736		2.48072	0.0464163
		2.48241	-3.43452		2.48241	0.307176		2.48241	0.0460327
		2.48407	-3.43653		2.48407	0.305161		2.48407	0.0457306
		2.48572	-3.43855		2.48572	0.303147		2.48572	0.0454288
		2.48738	-3.44051		2.48738	0.301185		2.48738	0.0451348
		2.48905	-3.4409		2.48905	0.300795		2.48905	0.0450764
		2.49072	-3.43991		2.49072	0.301783		2.49072	0.0452245
		2.49238	-3.43936		2.49238	0.302333		2.49238	0.0453068
		2.49405	-3.43881		2.49405	0.302883		2.49405	0.0453893
		2.49572	-3.4373		2.49572	0.304396		2.49572	0.0456161
		2.49739	-3.43635		2.49739	0.305342		2.49739	0.0457578
		2.49905	-3.43635		2.49905	0.305342		2.49905	0.0457578
		2.50074	-3.4364		2.50074	0.305293		2.50074	0.0457504
		2.5024	-3.4375		2.5024	0.304194		2.5024	0.0455857
		2.50406	-3.43954		2.50406	0.302155		2.50406	0.0452802
		2.50572	-3.44111		2.50572	0.300583		2.50572	0.0450446
		2.50741	-3.44326		2.50741	0.298434		2.50741	0.0447226
		2.50907	-3.44494		2.50907	0.296754		2.50907	0.0444708
		2.51073	-3.4461		2.51073	0.295592		2.51073	0.0442968
		2.51239	-3.44629		2.51239	0.295402		2.51239	0.0442682
		2.51405	-3.44643		2.51405	0.295263		2.51405	0.0442474
		2.51574	-3.44654		2.51574	0.295152		2.51574	0.0442308
		2.51741	-3.4466		2.51741	0.295097		2.51741	0.0442225
		2.51907	-3.44665		2.51907	0.295041		2.51907	0.0442142
		2.52073	-3.44707		2.52073	0.294623		2.52073	0.0441516
		2.52239	-3.44801		2.52239	0.293684		2.52239	0.0440108
		2.52405	-3.44895		2.52405	0.292745		2.52405	0.0438701
		2.52571	-3.44983		2.52571	0.291861		2.52571	0.0437376
		2.52738	-3.45069		2.52738	0.291005		2.52738	0.0436093
		2.52905	-3.45152		2.52905	0.290177		2.52905	0.0434852
		2.53072	-3.45152		2.53072	0.290177		2.53072	0.0434852
		2.53239	-3.4519		2.53239	0.28979		2.53239	0.0434272
		2.53405	-3.45176		2.53405	0.289929		2.53405	0.043448
		2.53572	-3.45174		2.53572	0.289957		2.53572	0.0434522
		2.53741	-3.45176		2.53741	0.289932		2.53741	0.0434485
		2.53907	-3.45281		2.53907	0.288889		2.53907	0.0432921
		2.54073	-3.4539		2.54073	0.28779		2.54073	0.0431275
		2.54239	-3.45509		2.54239	0.286607		2.54239	0.0429503
		2.54405	-3.45713		2.54405	0.284569		2.54405	0.0426448
		2.54574	-3.45875		2.54574	0.282944		2.54574	0.0424014
		2.5474	-3.4604		2.5474	0.281289		2.5474	0.0421533
		2.54906	-3.46148		2.54906	0.280218		2.54906	0.0419928
		2.55072	-3.46339		2.55072	0.278308		2.55072	0.0417066
		2.55238	-3.46386		2.55238	0.277835		2.55238	0.0416357
		2.55407	-3.46386		2.55407	0.277835		2.55407	0.0416357
		2.55573	-3.46381		2.55573	0.277888		2.55573	0.0416436
		2.55739	-3.4637		2.55739	0.277992		2.55739	0.0416592
		2.55905	-3.46365		2.55905	0.278048		2.55905	0.0416675
		2.56072	-3.46312		2.56072	0.278573		2.56072	0.0417462
		2.56238	-3.4626		2.56238	0.279094		2.56238	0.0418244
		2.56405	-3.46171		2.56405	0.279985		2.56405	0.0419578
		2.56572	-3.46213		2.56572	0.279567		2.56572	0.0418953
		2.56738	-3.46265		2.56738	0.279042		2.56738	0.0418166
		2.56905	-3.46268		2.56905	0.279018		2.56905	0.0418129
		2.57072	-3.46273		2.57072	0.278969		2.57072	0.0418056
		2.57239	-3.46273		2.57239	0.278969		2.57239	0.0418056
		2.57405	-3.46273		2.57405	0.278969		2.57405	0.0418056
		2.57571	-3.46314		2.57571	0.278551		2.57571	0.041743
		2.57738	-3.46257		2.57738	0.279125		2.57738	0.041829
		2.57907	-3.46071		2.57907	0.280979		2.57907	0.0421068
		2.58073	-3.46011		2.58073	0.281581		2.58073	0.042197
		2.58239	-3.46009		2.58239	0.281605		2.58239	0.0422007
		2.58405	-3.46009		2.58405	0.281605		2.58405	0.0422007
		2.58574	-3.46014		2.58574	0.28155		2.58574	0.0421924
		2.5874	-3.46025		2.5874	0.281442		2.5874	0.0421762
		2.58906	-3.46125		2.58906	0.280448		2.58906	0.0420272
		2.59072	-3.46271		2.59072	0.278983		2.59072	0.0418078
		2.59238	-3.46472		2.59238	0.276969		2.59238	0.0415059
		2.59407	-3.46591		2.59407	0.275787		2.59407	0.0413287
		2.59572	-3.46748		2.59572	0.274214		2.59572	0.0410931
		2.59739	-3.46947		2.59739	0.272225		2.59739	0.040795
		2.59905	-3.47146		2.59905	0.270235		2.59905	0.0404968
		2.60071	-3.47342		2.60071	0.268273		2.60071	0.0402028
		2.60238	-3.47452		2.60238	0.267174		2.60238	0.040038
		2.60405	-3.47562		2.60405	0.266074		2.60405	0.0398733
		2.60572	-3.47617		2.60572	0.265522		2.60572	0.0397904
		2.60739	-3.47623		2.60739	0.265466		2.60739	0.0397821
		2.60905	-3.47579		2.60905	0.265908		2.60905	0.0398484
		2.61072	-3.47534		2.61072	0.26635		2.61072	0.0399146
		2.61238	-3.47534		2.61238	0.26635		2.61238	0.0399146
		2.61408	-3.47529		2.61408	0.266406		2.61408	0.0399229
		2.61574	-3.47529		2.61574	0.266406		2.61574	0.0399229
		2.6174	-3.47529		2.6174	0.266406		2.6174	0.0399229
		2.61906	-3.47573		2.61906	0.265964		2.61906	0.0398567
		2.62072	-3.47661		2.62072	0.26508		2.62072	0.0397243
		2.62241	-3.47755		2.62241	0.264141		2.62241	0.0395835
		2.62407	-3.47805		2.62407	0.263643		2.62407	0.0395089
		2.62573	-3.47805		2.62573	0.263643		2.62573	0.0395089
		2.62739	-3.47811		2.62739	0.263588		2.62739	0.0395006
		2.62905	-3.47816		2.62905	0.263532		2.62905	0.0394923
		2.63072	-3.47824		2.63072	0.263453		2.63072	0.0394804
		2.63239	-3.4783		2.63239	0.263397		2.63239	0.0394721
		2.63405	-3.47838		2.63405	0.263317		2.63405	0.0394601
		2.63572	-3.47887		2.63572	0.26282		2.63572	0.0393855
		2.63738	-3.47984		2.63738	0.261853		2.63738	0.0392406
		2.63905	-3.48078		2.63905	0.260913		2.63905	0.0390998
		2.64072	-3.48172		2.64072	0.259974		2.64072	0.038959
		2.64238	-3.48266		2.64238	0.259034		2.64238	0.0388183
		2.64405	-3.48357		2.64405	0.25812		2.64405	0.0386812
		2.64572	-3.48451		2.64572	0.25718		2.64572	0.0385404
		2.64741	-3.48548		2.64741	0.256217		2.64741	0.038396
		2.64907	-3.48605		2.64907	0.255642		2.64907	0.03831
		2.65073	-3.48618		2.65073	0.25551		2.65073	0.0382902
		2.65239	-3.48637		2.65239	0.255323		2.65239	0.0382621
		2.65405	-3.48653		2.65405	0.255163		2.65405	0.0382382
		2.65574	-3.48669		2.65574	0.255003		2.65574	0.0382141
		2.6574	-3.48769		2.6574	0.254008		2.6574	0.038065
		2.65906	-3.48868		2.65906	0.253013		2.65906	0.0379159
		2.66072	-3.48918		2.66072	0.252512		2.66072	0.0378408
		2.66238	-3.4901		2.66238	0.251594		2.66238	0.0377032
		2.66405	-3.49099		2.66405	0.250703		2.66405	0.0375698
		2.66572	-3.49096		2.66572	0.250731		2.66572	0.037574
		2.66738	-3.49096		2.66738	0.250731		2.66738	0.037574
		2.66905	-3.49085		2.66905	0.250842		2.66905	0.0375906
		2.67072	-3.48993		2.67072	0.251761		2.67072	0.0377283
		2.67239	-3.48904		2.67239	0.252651		2.67239	0.0378617
		2.67405	-3.4886		2.67405	0.253096		2.67405	0.0379284
		2.67571	-3.48768		2.67571	0.254015		2.67571	0.038066
		2.67738	-3.48723		2.67738	0.25446		2.67738	0.0381327
		2.67907	-3.48817		2.67907	0.25352		2.67907	0.0379919
		2.68073	-3.48911		2.68073	0.252581		2.68073	0.0378511
		2.68239	-3.48964		2.68239	0.252055		2.68239	0.0377724
		2.68405	-3.4911		2.68405	0.25059		2.68405	0.0375529
		2.68574	-3.49215		2.68574	0.24954		2.68574	0.0373955
		2.6874	-3.49271		2.6874	0.248988		2.6874	0.0373127
		2.68906	-3.49423		2.68906	0.247468		2.68906	0.0370849
		2.69072	-3.49478		2.69072	0.246918		2.69072	0.0370025
		2.69238	-3.49483		2.69238	0.246863		2.69238	0.0369942
		2.69407	-3.49489		2.69407	0.246807		2.69407	0.0369859
		2.69573	-3.49486		2.69573	0.246835		2.69573	0.0369901
		2.69739	-3.49489		2.69739	0.246807		2.69739	0.0369859
		2.69905	-3.49502		2.69905	0.246669		2.69905	0.0369652
		2.70071	-3.49649		2.70071	0.245204		2.70071	0.0367456
		2.70238	-3.49701		2.70238	0.244679		2.70238	0.036667
		2.70405	-3.49807		2.70405	0.243628		2.70405	0.0365096
		2.70572	-3.49912		2.70572	0.242578		2.70572	0.0363521
		2.70739	-3.50011		2.70739	0.241583		2.70739	0.0362031
		2.70905	-3.50072		2.70905	0.240975		2.70905	0.0361119
		2.71072	-3.50075		2.71072	0.240947		2.71072	0.0361078
		2.71238	-3.50069		2.71238	0.241003		2.71238	0.0361161
		2.71406	-3.4997		2.71406	0.241998		2.71406	0.0362652
		2.71572	-3.4987		2.71572	0.242993		2.71572	0.0364143
		2.71738	-3.49765		2.71738	0.244043		2.71738	0.0365717
		2.71907	-3.4976		2.71907	0.244098		2.71907	0.03658
		2.72073	-3.4976		2.72073	0.244098		2.72073	0.03658
		2.72239	-3.49804		2.72239	0.243657		2.72239	0.0365138
		2.72405	-3.49898		2.72405	0.242717		2.72405	0.036373
		2.72571	-3.49997		2.72571	0.241722		2.72571	0.0362239
		2.72741	-3.50198		2.72741	0.239711		2.72741	0.0359225
		2.72907	-3.50399		2.72907	0.2377		2.72907	0.0356211
		2.73073	-3.50598		2.73073	0.235717		2.73073	0.0353239
		2.73239	-3.50708		2.73239	0.234618		2.73239	0.0351592
		2.73405	-3.50765		2.73405	0.23404		2.73405	0.0350727
		2.73572	-3.50771		2.73572	0.233984		2.73572	0.0350643
		2.73738	-3.50777		2.73738	0.233929		2.73738	0.035056
		2.73905	-3.50774		2.73905	0.233956		2.73905	0.0350601
		2.74072	-3.50667		2.74072	0.235028		2.74072	0.0352207
		2.74238	-3.50515		2.74238	0.236539		2.74238	0.0354471
		2.74405	-3.50466		2.74405	0.237033		2.74405	0.0355212
		2.74572	-3.50268		2.74572	0.239016		2.74572	0.0358184
		2.74739	-3.50169		2.74739	0.240007		2.74739	0.0359669
		2.74905	-3.50169		2.74905	0.240007		2.74905	0.0359669
		2.75071	-3.50176		2.75071	0.239931		2.75071	0.0359555
		2.75241	-3.50275		2.75241	0.238939		2.75241	0.0358068
		2.75407	-3.50385		2.75407	0.23784		2.75407	0.0356421
		2.75573	-3.50493		2.75573	0.236769		2.75573	0.0354816
		2.75739	-3.50608		2.75739	0.235617		2.75739	0.035309
		2.75905	-3.50908		2.75905	0.232611		2.75905	0.0348585
		2.76074	-3.51162		2.76074	0.230075		2.76074	0.0344784
		2.7624	-3.51366		2.7624	0.228036		2.7624	0.0341729
		2.76406	-3.51562		2.76406	0.226074		2.76406	0.0338789
		2.76572	-3.51669		2.76572	0.224999		2.76572	0.0337178
		2.76738	-3.51769		2.76738	0.224004		2.76738	0.0335687
		2.76907	-3.51866		2.76907	0.223037		2.76907	0.0334237
		2.77073	-3.5196		2.77073	0.222094		2.77073	0.0332825
		2.77239	-3.51971		2.77239	0.221986		2.77239	0.0332663
		2.77405	-3.51981		2.77405	0.221882		2.77405	0.0332507
		2.77571	-3.51992		2.77571	0.221778		2.77571	0.0332351
		2.77738	-3.52002		2.77738	0.221673		2.77738	0.0332194
		2.77905	-3.5201		2.77905	0.221594		2.77905	0.0332075
		2.78072	-3.5201		2.78072	0.221594		2.78072	0.0332075
		2.78239	-3.51913		2.78239	0.222561		2.78239	0.0333524
		2.78405	-3.51817		2.78405	0.223528		2.78405	0.0334973
		2.78572	-3.5172		2.78572	0.224492		2.78572	0.0336418
		2.78738	-3.51616		2.78738	0.225536		2.78738	0.0337983
		2.78908	-3.51519		2.78908	0.2265		2.78908	0.0339427
		2.79074	-3.51467		2.79074	0.227022		2.79074	0.034021
		2.7924	-3.51462		2.7924	0.227074		2.7924	0.0340288
		2.79406	-3.51467		2.79406	0.227019		2.79406	0.0340205
		2.79572	-3.5157		2.79572	0.225996		2.79572	0.0338672
		2.79741	-3.51666		2.79741	0.225029		2.79741	0.0337223
		2.79907	-3.5176		2.79907	0.224089		2.79907	0.0335815
		2.80073	-3.51959		2.80073	0.222099		2.80073	0.0332833
		2.80239	-3.52155		2.80239	0.22014		2.80239	0.0329897
		2.80405	-3.52307		2.80405	0.218623		2.80405	0.0327623
		2.80574	-3.5242		2.80574	0.217496		2.80574	0.0325934
		2.8074	-3.52524		2.8074	0.216452		2.8074	0.032437
		2.80905	-3.52629		2.80905	0.215408		2.80905	0.0322805
		2.81072	-3.52733		2.81072	0.214364		2.81072	0.0321241
		2.81238	-3.52837		2.81238	0.21332		2.81238	0.0319677
		2.81405	-3.52835		2.81405	0.213348		2.81405	0.0319718
		2.81572	-3.52824		2.81572	0.213453		2.81572	0.0319875
		2.81738	-3.52814		2.81738	0.213557		2.81738	0.0320032
		2.81905	-3.52792		2.81905	0.213773		2.81905	0.0320355
		2.82072	-3.52737		2.82072	0.214323		2.82072	0.0321179
		2.82239	-3.52679		2.82239	0.2149		2.82239	0.0322044
		2.82405	-3.52661		2.82405	0.215088		2.82405	0.0322326
		2.82572	-3.52692		2.82572	0.214778		2.82572	0.0321861
		2.82738	-3.52767		2.82738	0.214026		2.82738	0.0320735
		2.82908	-3.52845		2.82908	0.213246		2.82908	0.0319566
		2.83074	-3.52923		2.83074	0.212466		2.83074	0.0318397
		2.8324	-3.53033		2.8324	0.211367		2.8324	0.0316749
		2.83406	-3.53137		2.83406	0.21032		2.83406	0.031518
		2.83572	-3.53201		2.83572	0.209687		2.83572	0.0314232
		2.83741	-3.53269		2.83741	0.209002		2.83741	0.0313205
		2.83907	-3.53343		2.83907	0.208264		2.83907	0.03121
		2.84073	-3.5338		2.84073	0.207892		2.84073	0.0311543
		2.84239	-3.53417		2.84239	0.207521		2.84239	0.0310986
		2.84405	-3.53454		2.84405	0.207149		2.84405	0.0310429
		2.84572	-3.53471		2.84572	0.206986		2.84572	0.0310185
		2.84739	-3.53528		2.84739	0.206409		2.84739	0.030932
		2.84905	-3.53622		2.84905	0.205473		2.84905	0.0307917
		2.85071	-3.5363		2.85071	0.205394		2.85071	0.0307799
		2.85238	-3.53624		2.85238	0.20545		2.85238	0.0307882
		2.85405	-3.53619		2.85405	0.205506		2.85405	0.0307966
		2.85572	-3.53611		2.85572	0.205587		2.85572	0.0308088
		2.85739	-3.53597		2.85739	0.205719		2.85739	0.0308286
		2.85905	-3.53562		2.85905	0.20607		2.85905	0.0308811
		2.86072	-3.53544		2.86072	0.206254		2.86072	0.0309087
		2.86238	-3.53534		2.86238	0.206355		2.86238	0.0309238
		2.86408	-3.53515		2.86408	0.206541		2.86408	0.0309517
		2.86574	-3.53416		2.86574	0.207532		2.86574	0.0311003
		2.8674	-3.53395		2.8674	0.207744		2.8674	0.0311321
		2.86906	-3.53335		2.86906	0.208345		2.86906	0.031222
		2.87072	-3.53239		2.87072	0.209308		2.87072	0.0313665
		2.87241	-3.53164		2.87241	0.210057		2.87241	0.0314786
		2.87407	-3.53153		2.87407	0.210168		2.87407	0.0314952
		2.87573	-3.53142		2.87573	0.210279		2.87573	0.0315119
		2.87739	-3.53186		2.87739	0.209833		2.87739	0.0314451
		2.87905	-3.5328		2.87905	0.208892		2.87905	0.031304
		2.88074	-3.5331		2.88074	0.208597		2.88074	0.0312598
		2.88239	-3.53383		2.88239	0.20786		2.88239	0.0311494
		2.88405	-3.53498		2.88405	0.206709		2.88405	0.0309769
		2.88572	-3.53608		2.88572	0.20561		2.88572	0.0308122
		2.88738	-3.53682		2.88738	0.204873		2.88738	0.0307017
		2.88905	-3.53797		2.88905	0.203721		2.88905	0.0305291
		2.89072	-3.53907		2.89072	0.202625		2.89072	0.0303649
		2.89238	-3.53964		2.89238	0.202049		2.89238	0.0302786
		2.89405	-3.54009		2.89405	0.201607		2.89405	0.0302124
		2.89572	-3.54092		2.89572	0.200778		2.89572	0.0300881
		2.89739	-3.5408		2.89739	0.200889		2.89739	0.0301048
		2.89908	-3.54069		2.89908	0.201		2.89908	0.0301214
		2.90074	-3.54064		2.90074	0.201055		2.90074	0.0301297
		2.9024	-3.54064		2.9024	0.201055		2.9024	0.0301297
		2.90406	-3.54067		2.90406	0.201028		2.90406	0.0301255
		2.90572	-3.54119		2.90572	0.200502		2.90572	0.0300468
		2.90741	-3.54182		2.90741	0.199873		2.90741	0.0299525
		2.90907	-3.54204		2.90907	0.199658		2.90907	0.0299202
		2.91073	-3.54309		2.91073	0.198607		2.91073	0.0297628
		2.91239	-3.54414		2.91239	0.197557		2.91239	0.0296053
		2.91405	-3.54466		2.91405	0.197031		2.91405	0.0295266
		2.91574	-3.54472		2.91574	0.196976		2.91574	0.0295183
		2.9174	-3.54475		2.9174	0.196948		2.9174	0.0295142
		2.91906	-3.54466		2.91906	0.197031		2.91906	0.0295266
		2.92072	-3.54403		2.92072	0.197661		2.92072	0.029621
		2.92238	-3.54299		2.92238	0.198705		2.92238	0.0297774
		2.92405	-3.54194		2.92405	0.199755		2.92405	0.0299349
		2.92571	-3.54092		2.92571	0.200778		2.92571	0.0300881
		2.92738	-3.54045		2.92738	0.201248		2.92738	0.0301586
		2.92905	-3.54039		2.92905	0.201304		2.92905	0.0301669
		2.93072	-3.54143		2.93072	0.200259		2.93072	0.0300104
		2.93239	-3.54251		2.93239	0.199188		2.93239	0.0298498
		2.93405	-3.54501		2.93405	0.196679		2.93405	0.0294739
		2.93572	-3.54694		2.93572	0.194751		2.93572	0.0291849
		2.93738	-3.54898		2.93738	0.192712		2.93738	0.0288793
		2.93906	-3.55099		2.93906	0.1907		2.93906	0.0285779
		2.94072	-3.55246		2.94072	0.189235		2.94072	0.0283584
		2.94238	-3.55259		2.94238	0.1891		2.94238	0.0283381
		2.94407	-3.55161		2.94407	0.190089		2.94407	0.0284862
		2.94573	-3.55062		2.94573	0.191077		2.94573	0.0286344
		2.94739	-3.54863		2.94739	0.193061		2.94739	0.0289316
		2.94905	-3.5477		2.94905	0.193997		2.94905	0.0290719
		2.95071	-3.54775		2.95071	0.193942		2.95071	0.0290636
		2.95241	-3.54831		2.95241	0.193389		2.95241	0.0289808
		2.95407	-3.5494		2.95407	0.192289		2.95407	0.028816
		2.95573	-3.55145		2.95573	0.190247		2.95573	0.02851
		2.95739	-3.55349		2.95739	0.188208		2.95739	0.0282044
		2.95905	-3.55552		2.95905	0.186169		2.95905	0.0278989
		2.96074	-3.55712		2.96074	0.184572		2.96074	0.0276596
		2.96238	-3.55911		2.96238	0.182585		2.96238	0.0273618
		2.96405	-3.56008		2.96405	0.181618		2.96405	0.0272168
		2.96572	-3.55966		2.96572	0.182032		2.96572	0.0272789
		2.96738	-3.55875		2.96738	0.182944		2.96738	0.0274156
		2.96905	-3.55867		2.96905	0.183027		2.96905	0.0274281
		2.97072	-3.55773		2.97072	0.183967		2.97072	0.0275689
		2.97238	-3.55679		2.97238	0.184907		2.97238	0.0277097
		2.97405	-3.55635		2.97405	0.185349		2.97405	0.0277759
		2.97571	-3.5564		2.97571	0.185293		2.97571	0.0277676
		2.9774	-3.55554		2.9774	0.18615		2.9774	0.0278959
		2.97906	-3.55557		2.97906	0.186122		2.97906	0.0278918
		2.98072	-3.55607		2.98072	0.185624		2.98072	0.0278172
		2.98241	-3.55612		2.98241	0.185569		2.98241	0.0278089
		2.98407	-3.55612		2.98407	0.185569		2.98407	0.0278089
		2.98573	-3.55612		2.98573	0.185569		2.98573	0.0278089
		2.98739	-3.55607		2.98739	0.185624		2.98739	0.0278172
		2.98905	-3.55601		2.98905	0.18568		2.98905	0.0278255
		2.99074	-3.5569		2.99074	0.184796		2.99074	0.027693
		2.9924	-3.55789		2.9924	0.183807		2.9924	0.0275449
		2.99405	-3.55841		2.99405	0.183288		2.99405	0.0274671
		2.99572	-3.55851		2.99572	0.183184		2.99572	0.0274515
		2.99738	-3.55955		2.99738	0.18214		2.99738	0.027295
		2.99905	-3.5606		2.99905	0.181096		2.99905	0.0271386
		3.00071	-3.56156		3.00071	0.180129		3.00071	0.0269937
		3.00238	-3.56156		3.00238	0.180129		3.00238	0.0269937
		3.00405	-3.56156		3.00405	0.180129		3.00405	0.0269937
		3.00572	-3.56149		3.00572	0.180205		3.00572	0.0270051
		3.00739	-3.56144		3.00739	0.180254		3.00739	0.0270125
		3.00906	-3.56142		3.00906	0.180279		3.00906	0.0270161
		3.01072	-3.56235		3.01072	0.179339		3.01072	0.0268753
		3.01238	-3.56329		3.01238	0.1784		3.01238	0.0267346
		3.01408	-3.56431		3.01408	0.177383		3.01408	0.0265823
		3.01574	-3.56441		3.01574	0.177279		3.01574	0.0265666
		3.0174	-3.56452		3.0174	0.177175		3.0174	0.026551
		3.01906	-3.56457		3.01906	0.177123		3.01906	0.0265432
		3.02072	-3.56462		3.02072	0.177074		3.02072	0.0265358
		3.02241	-3.56464		3.02241	0.177049		3.02241	0.0265321
		3.02407	-3.5637		3.02407	0.177989		3.02407	0.026673
		3.02571	-3.56277		3.02571	0.178928		3.02571	0.0268138
		3.02738	-3.5618		3.02738	0.179892		3.02738	0.0269582
		3.02905	-3.5618		3.02905	0.179892		3.02905	0.0269582
		3.03072	-3.56178		3.03072	0.179917		3.03072	0.0269619
		3.03239	-3.56175		3.03239	0.179941		3.03239	0.0269655
		3.03405	-3.56173		3.03405	0.179966		3.03405	0.0269692
		3.03571	-3.56267		3.03571	0.179026		3.03571	0.0268284
		3.03738	-3.56361		3.03738	0.178086		3.03738	0.0266876
		3.03905	-3.56366		3.03905	0.178031		3.03905	0.0266793
		3.04072	-3.56418		3.04072	0.177509		3.04072	0.0266011
		3.04238	-3.56468		3.04238	0.177012		3.04238	0.0265265
		3.04407	-3.56476		3.04407	0.176932		3.04407	0.0265146
		3.04573	-3.56531		3.04573	0.176385		3.04573	0.0264327
		3.04739	-3.56627		3.04739	0.175421		3.04739	0.0262882
		3.04905	-3.5663		3.04905	0.175393		3.04905	0.026284
		3.05071	-3.56638		3.05071	0.17531		3.05071	0.0262715
		3.05241	-3.56743		3.05241	0.17426		3.05241	0.0261141
		3.05407	-3.56801		3.05407	0.173679		3.05407	0.0260271
		3.05573	-3.56857		3.05573	0.173126		3.05573	0.0259442
		3.05739	-3.56956		3.05739	0.172131		3.05739	0.0257951
		3.05905	-3.56996		3.05905	0.171738		3.05905	0.0257362
		3.06074	-3.56991		3.06074	0.171787		3.06074	0.0257436
		3.0624	-3.56985		3.0624	0.171839		3.0624	0.0257515
		3.06406	-3.56972		3.06406	0.171972		3.06406	0.0257712
		3.06572	-3.56951		3.06572	0.172187		3.06572	0.0258035
		3.06738	-3.56934		3.06738	0.17235		3.06738	0.025828
		3.06905	-3.56929		3.06905	0.172406		3.06905	0.0258363
		3.07072	-3.56918		3.07072	0.172516		3.07072	0.0258529
		3.07238	-3.5692		3.07238	0.172492		3.07238	0.0258492
		3.07405	-3.56944		3.07405	0.172251		3.07405	0.0258132
		3.07571	-3.57046		3.07571	0.171232		3.07571	0.0256604
		3.07738	-3.57151		3.07738	0.170188		3.07738	0.025504
		3.07905	-3.57255		3.07905	0.169144		3.07905	0.0253475
		3.08072	-3.57263		3.08072	0.169064		3.08072	0.0253355
		3.08239	-3.57266		3.08239	0.169036		3.08239	0.0253314
		3.08405	-3.57315		3.08405	0.168539		3.08405	0.0252569
		3.08574	-3.57362		3.08574	0.168069		3.08574	0.0251865
		3.0874	-3.57456		3.0874	0.16713		3.0874	0.0250457
		3.08906	-3.57465		3.08906	0.167047		3.08906	0.0250332
		3.09072	-3.5747		3.09072	0.166991		3.09072	0.0250249
		3.09238	-3.57487		3.09238	0.166825		3.09238	0.025
		3.09407	-3.57592		3.09407	0.165774		3.09407	0.0248426
		3.09573	-3.57644		3.09573	0.165249		3.09573	0.0247638
		3.09739	-3.57789		3.09739	0.163799		3.09739	0.0245465
		3.09905	-3.57858		3.09905	0.163114		3.09905	0.0244439
		3.10071	-3.58012		3.10071	0.161569		3.10071	0.0242124
		3.10241	-3.58062		3.10241	0.161072		3.10241	0.0241378
		3.10405	-3.58112		3.10405	0.160577		3.10405	0.0240638
		3.10572	-3.58206		3.10572	0.159638		3.10572	0.0239229
		3.10739	-3.58288		3.10739	0.158809		3.10739	0.0237988
		3.10905	-3.5828		3.10905	0.158889		3.10905	0.0238107
		3.11071	-3.58262		3.11071	0.159077		3.11071	0.0238388
		3.11238	-3.58221		3.11238	0.15948		3.11238	0.0238992
		3.11405	-3.58119		3.11405	0.160502		3.11405	0.0240525
		3.11572	-3.57967		3.11572	0.16202		3.11572	0.0242799
		3.11738	-3.57722		3.11738	0.164476		3.11738	0.024648
		3.11905	-3.57625		3.11905	0.165444		3.11905	0.024793
		3.12074	-3.57443		3.12074	0.167267		3.12074	0.0250663
		3.1224	-3.57346		3.1224	0.168235		3.1224	0.0252112
		3.12406	-3.57346		3.12406	0.168235		3.12406	0.0252112
		3.12572	-3.57458		3.12572	0.16711		3.12572	0.0250427
		3.12738	-3.57513		3.12738	0.16656		3.12738	0.0249603
		3.12907	-3.57668		3.12907	0.165018		3.12907	0.0247293
		3.13073	-3.57869		3.13073	0.163007		3.13073	0.0244279
		3.13239	-3.58083		3.13239	0.160861		3.13239	0.0241062
		3.13405	-3.58397		3.13405	0.157719		3.13405	0.0236354
		3.13571	-3.58505		3.13571	0.156644		3.13571	0.0234742
		3.13741	-3.58618		3.13741	0.155516		3.13741	0.0233053
		3.13905	-3.5867		3.13905	0.154991		3.13905	0.0232266
		3.14072	-3.58582		3.14072	0.155875		3.14072	0.0233591
		3.14238	-3.58493		3.14238	0.15676		3.14238	0.0234916
		3.14405	-3.58496		3.14405	0.156732		3.14405	0.0234875
		3.14572	-3.58391		3.14572	0.157779		3.14572	0.0236444
		3.14738	-3.58292		3.14738	0.158774		3.14738	0.0237935
		3.14905	-3.58289		3.14905	0.158802		3.14905	0.0237977
		3.15071	-3.58297		3.15071	0.158719		3.15071	0.0237852
		3.15238	-3.58295		3.15238	0.158746		3.15238	0.0237894
		3.15406	-3.58389		3.15406	0.157807		3.15406	0.0236485
		3.15572	-3.58488		3.15572	0.156812		3.15572	0.0234994
		3.15741	-3.58494		3.15741	0.156756		3.15741	0.0234911
		3.15907	-3.58593		3.15907	0.155761		3.15907	0.023342
		3.16073	-3.58677		3.16073	0.154926		3.16073	0.0232168
		3.16239	-3.58669		3.16239	0.155006		3.16239	0.0232288
		3.16405	-3.5865		3.16405	0.155194		3.16405	0.023257
		3.16574	-3.58656		3.16574	0.155138		3.16574	0.0232487
		3.1674	-3.58642		3.1674	0.155271		3.1674	0.0232685
		3.16906	-3.58634		3.16906	0.155351		3.16906	0.0232805
		3.17072	-3.58621		3.17072	0.155486		3.17072	0.0233008
		3.17238	-3.58615		3.17238	0.155542		3.17238	0.0233091
		3.17405	-3.58623		3.17405	0.155465		3.17405	0.0232976
		3.17571	-3.58623		3.17571	0.155468		3.17571	0.0232981
		3.17738	-3.58641		3.17738	0.15528		3.17738	0.0232699
		3.17905	-3.58735		3.17905	0.154341		3.17905	0.0231291
		3.18072	-3.5884		3.18072	0.153293		3.18072	0.0229721
		3.18239	-3.5895		3.18239	0.152193		3.18239	0.0228073
		3.18405	-3.59058		3.18405	0.151118		3.18405	0.0226463
		3.18571	-3.5911		3.18571	0.150593		3.18571	0.0225675
		3.18739	-3.59113		3.18739	0.150566		3.18739	0.0225634
		3.18905	-3.59116		3.18905	0.150538		3.18905	0.0225592
		3.19074	-3.59107		3.19074	0.150621		3.19074	0.0225717
		3.1924	-3.59008		3.1924	0.151616		3.1924	0.0227208
		3.19406	-3.58908		3.19406	0.152611		3.19406	0.0228699
		3.19572	-3.58856		3.19572	0.153136		3.19572	0.0229487
		3.19738	-3.58853		3.19738	0.153164		3.19738	0.0229528
		3.19908	-3.58903		3.19908	0.152667		3.19908	0.0228782
		3.20074	-3.59002		3.20074	0.151671		3.20074	0.0227291
		3.2024	-3.59096		3.2024	0.150732		3.2024	0.0225883
		3.20405	-3.59102		3.20405	0.150676		3.20405	0.02258
		3.20572	-3.59107		3.20572	0.150621		3.20572	0.0225717
		3.20738	-3.59113		3.20738	0.150566		3.20738	0.0225634
		3.20904	-3.59071		3.20904	0.15098		3.20904	0.0226255
		3.21071	-3.59027		3.21071	0.151422		3.21071	0.0226918
		3.21238	-3.59022		3.21238	0.151478		3.21238	0.0227001
		3.21405	-3.59022		3.21405	0.151478		3.21405	0.0227001
		3.21572	-3.59035		3.21572	0.151342		3.21572	0.0226798
		3.21738	-3.59137		3.21738	0.150323		3.21738	0.022527
		3.21905	-3.59237		3.21905	0.149328		3.21905	0.0223779
		3.22073	-3.59339		3.22073	0.148308		3.22073	0.0222251
		3.22239	-3.59438		3.22239	0.147313		3.22239	0.022076
		3.22405	-3.59488		3.22405	0.146815		3.22405	0.0220014
		3.22571	-3.59491		3.22571	0.146788		3.22571	0.0219972
		3.2274	-3.59491		3.2274	0.146788		3.2274	0.0219972
		3.22906	-3.59483		3.22906	0.146867		3.22906	0.0220092
		3.23072	-3.59475		3.23072	0.146947		3.23072	0.0220212
		3.23238	-3.59469		3.23238	0.147003		3.23238	0.0220295
		3.23405	-3.59467		3.23405	0.147027		3.23405	0.0220331
		3.23571	-3.59464		3.23571	0.147055		3.23571	0.0220373
		3.23738	-3.59469		3.23738	0.147003		3.23738	0.0220294
		3.23905	-3.59571		3.23905	0.145983		3.23905	0.0218767
		3.24072	-3.59675		3.24072	0.144939		3.24072	0.0217202
		3.24238	-3.5978		3.24238	0.143895		3.24238	0.0215637
		3.24405	-3.59887		3.24405	0.142823		3.24405	0.0214031
		3.24572	-3.59997		3.24572	0.141724		3.24572	0.0212384
		3.24738	-3.60093		3.24738	0.14076		3.24738	0.0210939
		3.24905	-3.60143		3.24905	0.140262		3.24905	0.0210193
		3.25071	-3.60188		3.25071	0.139817		3.25071	0.0209526
		3.25238	-3.60135		3.25238	0.140339		3.25238	0.0210308
		3.25407	-3.60031		3.25407	0.141383		3.25407	0.0211873
		3.25573	-3.59927		3.25573	0.142427		3.25573	0.0213438
		3.25739	-3.5982		3.25739	0.143499		3.25739	0.0215044
		3.25905	-3.59723		3.25905	0.144466		3.25905	0.0216493
		3.26071	-3.59679		3.26071	0.144908		3.26071	0.0217156
		3.26241	-3.59726		3.26241	0.144438		3.26241	0.0216452
		3.26407	-3.59775		3.26407	0.143944		3.26407	0.0215711
		3.26573	-3.59827		3.26573	0.143422		3.26573	0.0214929
		3.26739	-3.59874		3.26739	0.142952		3.26739	0.0214225
		3.26905	-3.59869		3.26905	0.143008		3.26905	0.0214308
		3.27074	-3.59916		3.27074	0.142538		3.27074	0.0213604
		3.27238	-3.60007		3.27238	0.141626		3.27238	0.0212237
		3.27405	-3.60051		3.27405	0.141184		3.27405	0.0211574
		3.27571	-3.60056		3.27571	0.141134		3.27571	0.0211501
		3.27738	-3.60058		3.27738	0.14111		3.27738	0.0211464
		3.27905	-3.60064		3.27905	0.141058		3.27905	0.0211386
		3.28072	-3.60121		3.28072	0.140484		3.28072	0.0210526
		3.28238	-3.60234		3.28238	0.139357		3.28238	0.0208836
		3.28404	-3.60294		3.28404	0.138755		3.28404	0.0207934
		3.28571	-3.60294		3.28571	0.138755		3.28571	0.0207934
		3.28738	-3.60291		3.28738	0.138783		3.28738	0.0207976
		3.28907	-3.60281		3.28907	0.138887		3.28907	0.0208133
		3.29073	-3.60281		3.29073	0.138887		3.29073	0.0208133
		3.29239	-3.60278		3.29239	0.138915		3.29239	0.0208174
		3.29405	-3.60278		3.29405	0.138915		3.29405	0.0208174
		3.29574	-3.60281		3.29574	0.138887		3.29574	0.0208133
		3.2974	-3.60373		3.2974	0.137968		3.2974	0.0206756
		3.29906	-3.60425		3.29906	0.137443		3.29906	0.0205969
		3.30072	-3.60436		3.30072	0.137336		3.30072	0.0205808
		3.30238	-3.60452		3.30238	0.137176		3.30238	0.0205568
		3.30407	-3.60455		3.30407	0.137148		3.30407	0.0205527
		3.30573	-3.60455		3.30573	0.137148		3.30573	0.0205527
		3.30738	-3.6045		3.30738	0.137197		3.30738	0.02056
		3.30905	-3.60439		3.30905	0.137301		3.30905	0.0205756
		3.31071	-3.60345		3.31071	0.138247		3.31071	0.0207174
		3.31238	-3.6033		3.31238	0.138398		3.31238	0.02074
		3.31405	-3.60387		3.31405	0.13782		3.31405	0.0206534
		3.31572	-3.60387		3.31572	0.13782		3.31572	0.0206534
		3.31738	-3.6039		3.31738	0.137793		3.31738	0.0206493
[truncated: 7,099 more rows]
