# Supplementary material for: Structural studies of the IFNλ4 receptor complex using cryoEM enabled by protein engineering
Source: Nat Commun. 2025 Jan 18;16:818. doi: 10.1038/s41467-025-56119-y (PMC11742915; doi:10.1038/s41467-025-56119-y)
Supplement: Supplementary file 6 — Source Data [file 41467_2025_56119_MOESM6_ESM.zip › source_data/IFNL4_data/IFNL4_manuscript/Fig5/Fig 5A/pSTAT1.xlsx]

## Sheet: data
		raw	IFNL3						IFNL4						IFNw1
			23943.2	30070.8	32770.3	27465.5	22142.3	20484.3	17309.6	14873.3	14012.7	8343.5	10660.2	11533.8	46227	39110.7	21790.3	16246.1
			19528	25037.8	24165.8	13502.1	21252.9	12103.9	12746.1	13492	11154	11337.5	10176.3	10071.6	36271.3	50568.5	35473.6	25711.1
			12504.9	16328.5	14214.3	9813.8	12355	10625.3	11825.6	11965.4	10540.6	10709.2	9251.5	10545.9	42133.4	37953.3	37037.4	32900.4
			8072.6	9756.9	10051.8	7174.2	9071.4	8709.3	11509.1	10328.7	9060	9203.2	8181.5	9643.1	25660.1	30751	21433.1	29481.8
			6204.8	6614.8	6341	5105.9	5804.3	5293.1	7967.6	7196.4	7153.7	6956.6	6933.6	6849.4	11973.2	13815.1	9915	12221.6
			4350.7	4185	5092.6	3872.8	4243.5	3687.6	5707.2	4890.1	5163.9	4798.4	4219	4145.3	5065.9	6386.8	3700.7	3186.2
			3435.9	3907.2	3642.7	3244.2	3406.5	3351.6	4024.9	4137.3	3989.4	3312.3	3211.6	3249.5	4048.5	4148.1	3440.7	2977
			3790.8	3694.3	3540.2	2982.9	2876.3	2921.9	3620.1	3781	3369.5	2811.9	3102.7	3307.3	4251.1	4322.5	3403.6	2770.5
			3088.4	3397.2	3597.9	2798.1	3003	2757.7	3264.1	3270.6	3410.7	2719.9	3074.1	3349.1	4162.6	4021.8	3445.1	2923.6
			3078.1	3276.8	3347.5	2968.4	3343.1	3110.5	3524.1	3154.2	3193.8	2980	2982.5	2949.6	3652.9	3902.1	3069.8	2617.5
			3362.6	3152.6	3459.7	3335.6	3436	3036.2	3751.7	3814.7	3310.8	3215.3	3033.7	3296.2	3889.1	4485.5	2798.4	2797.6
			3503.5	3685.6	3637.4	5198.1	6183.9	3323.1	3923.3	3843.3	5008.2	4199.5	4125.2	4146.8	4159.8	4951.6	6995.3	3682.9
Bottom IFNL3	3965
Bottom IFNL4	3489	adj	IFNL3						IFNL4						IFNw1
Bottom IFNw1	3777		19978.2	26105.8	28805.3	23500.5	18177.3	16519.3	13820.6	11384.3	10523.7	4854.5	7171.2	8044.8	42450	35333.7	18013.3	12469.1
			15563	21072.8	20200.8	9537.1	17287.9	8138.9	9257.1	10003	7665	7848.5	6687.3	6582.6	32494.3	46791.5	31696.6	21934.1
max	38267		8539.9	12363.5	10249.3	5848.8	8390	6660.3	8336.6	8476.4	7051.6	7220.2	5762.5	7056.9	38356.4	34176.3	33260.4	29123.4
			4107.6	5791.9	6086.8	3209.2	5106.4	4744.3	8020.1	6839.7	5571	5714.2	4692.5	6154.1	21883.1	26974	17656.1	25704.8
			2239.8	2649.8	2376	1140.9	1839.3	1328.1	4478.6	3707.4	3664.7	3467.6	3444.6	3360.4	8196.2	10038.1	6138	8444.6
			385.7	220	1127.6	-92.2	278.5	-277.4	2218.2	1401.1	1674.9	1309.4	730	656.3	1288.9	2609.8	-76.3	-590.8
			-529.1	-57.8	-322.3	-720.8	-558.5	-613.4	535.9	648.3	500.4	-176.7	-277.4	-239.5	271.5	371.1	-336.3	-800
			-174.2	-270.7	-424.8	-982.1	-1088.7	-1043.1	131.1	292	-119.5	-677.1	-386.3	-181.7	474.1	545.5	-373.4	-1006.5
			-876.6	-567.8	-367.1	-1166.9	-962	-1207.3	-224.9	-218.4	-78.3	-769.1	-414.9	-139.9	385.6	244.8	-331.9	-853.4
			-886.9	-688.2	-617.5	-996.6	-621.9	-854.5	35.1	-334.8	-295.2	-509	-506.5	-539.4	-124.1	125.1	-707.2	-1159.5
			-602.4	-812.4	-505.3	-629.4	-529	-928.8	262.7	325.7	-178.2	-273.7	-455.3	-192.8	112.1	708.5	-978.6	-979.4
			-461.5	-279.4	-327.6	1233.1	2218.9	-641.9	434.3	354.3	1519.2	710.5	636.2	657.8	382.8	1174.6	3218.3	-94.1
		norm	IFNL3						IFNL4						IFNw1
			52.2073	68.2201	75.2745	61.4119	47.5012	43.1685	36.1162	29.7496	27.5007	12.6859	18.7399	21.0228	110.931	92.3346	47.0726	32.5844
			40.6695	55.0678	52.789	24.9225	45.177	21.2687	24.1908	26.14	20.0303	20.5098	17.4754	17.2018	84.9146	122.276	82.83	57.3185
			22.3166	32.3085	26.7836	15.2842	21.9249	17.4048	21.7853	22.1507	18.4273	18.8679	15.0587	18.4412	100.234	89.31	86.9166	76.1057
			10.734	15.1355	15.9061	8.38633	13.3441	12.3979	20.9582	17.8736	14.5582	14.9324	12.2625	16.082	57.1853	70.4889	46.1392	67.1722
			5.85308	6.9245	6.209	2.98142	4.80649	3.47061	11.7035	9.68823	9.57665	9.06159	9.00148	8.78145	21.4184	26.2317	16.0399	22.0676
			1.00792	0.574907	2.94666	-0.240938	0.72778	-0.724906	5.79663	3.66138	4.37687	3.42174	1.90765	1.71505	3.36817	6.81997	-0.199388	-1.54389
			-1.38265	-0.151044	-0.842239	-1.88361	-1.45948	-1.60295	1.40042	1.69415	1.30765	-0.461755	-0.724906	-0.625865	0.709488	0.969764	-0.878824	-2.09057
			-0.455222	-0.707397	-1.11009	-2.56644	-2.84501	-2.72584	0.342593	0.763059	-0.312279	-1.76941	-1.00949	-0.474821	1.23893	1.42551	-0.975775	-2.6302
			-2.29074	-1.48378	-0.959311	-3.04936	-2.51391	-3.15493	-0.587712	-0.570726	-0.204615	-2.00982	-1.08422	-0.365589	1.00766	0.639715	-0.867326	-2.23012
			-2.31766	-1.79841	-1.61366	-2.60433	-1.62516	-2.23299	0.0917239	-0.874905	-0.771421	-1.33013	-1.32359	-1.40957	-0.3243	0.326913	-1.84807	-3.03002
			-1.5742	-2.12298	-1.32046	-1.64476	-1.38239	-2.42715	0.686492	0.851124	-0.465675	-0.715237	-1.1898	-0.503828	0.292941	1.85146	-2.55729	-2.55938
			-1.206	-0.730132	-0.856089	3.22236	5.79846	-1.67742	1.13492	0.925862	3.97	1.85669	1.66253	1.71897	1.00034	3.06948	8.41011	-0.245904
