# Supplementary material for: Structural studies of the IFNλ4 receptor complex using cryoEM enabled by protein engineering
Source: Nat Commun. 2025 Jan 18;16:818. doi: 10.1038/s41467-025-56119-y (PMC11742915; doi:10.1038/s41467-025-56119-y)
Supplement: Supplementary file 6 — Source Data [file 41467_2025_56119_MOESM6_ESM.zip › source_data/IFNL4_data/IFNL4_manuscript/Supp/SuppFig9/Ternary.xlsx]

## Sheet: Ternary
Ligand Concentration [M]	Fnorm [‰]	Replicate Index	Is Outlier	Ligand Concentration [M] (averaged)	AveragedFnorm [‰]	Stdev	Ligand Concentration [M] (fitted)	Fnorm [‰] (fitted)	Vertical offset correction
0.00015	922.441	0	FALSE	4.57764e-09	935.475	0.949418	9.15527e-10	933.964	FALSE
7.5e-05	925.461	0	FALSE	9.15527e-09	938.95	6.9374	1.00708e-09	933.964	FALSE
3.75e-05	927.263	0	FALSE	1.83105e-08	934.531	0.257893	1.10779e-09	933.964	FALSE
1.875e-05	931.581	0	FALSE	3.66211e-08	934.576	1.63148	1.21857e-09	933.964	FALSE
9.375e-06	929.638	0	FALSE	7.32422e-08	934.721	1.2826	1.34042e-09	933.964	FALSE
4.6875e-06	931.007	0	FALSE	1.46484e-07	934.219	0.323346	1.47447e-09	933.964	FALSE
2.34375e-06	931.496	0	FALSE	2.92969e-07	933.475		1.62191e-09	933.964	FALSE
1.17187e-06	932.605	0	FALSE	5.85937e-07	932.642	0.617141	1.7841e-09	933.964	FALSE
5.85937e-07	932.206	0	FALSE	1.17187e-06	932.84	0.332346	1.96251e-09	933.964	FALSE
2.92969e-07	933.475	0	FALSE	2.34375e-06	931.835	0.478698	2.15877e-09	933.964	FALSE
1.46484e-07	934.448	0	FALSE	4.6875e-06	931.007		2.37464e-09	933.964	FALSE
7.32422e-08	933.814	0	FALSE	9.375e-06	929.764	0.178165	2.61211e-09	933.964	FALSE
3.66211e-08	933.422	0	FALSE	1.875e-05	930.313	1.79324	2.87332e-09	933.964	FALSE
1.83105e-08	934.349	0	FALSE	3.75e-05	927.123	0.199114	3.16065e-09	933.964	FALSE
4.57764e-09	936.146	0	FALSE	7.5e-05	925.095	0.518623	3.47671e-09	933.963	FALSE
0.00015	920.935	1	FALSE	0.00015	921.688	1.06533	3.82438e-09	933.963	FALSE
7.5e-05	924.728	1	FALSE				4.20682e-09	933.963	FALSE
3.75e-05	926.982	1	FALSE				4.62751e-09	933.963	FALSE
1.875e-05	929.045	1	FALSE				5.09026e-09	933.963	FALSE
9.375e-06	929.89	1	FALSE				5.59928e-09	933.963	FALSE
2.34375e-06	932.173	1	FALSE				6.15921e-09	933.962	FALSE
1.17187e-06	933.075	1	FALSE				6.77513e-09	933.962	FALSE
5.85937e-07	933.078	1	FALSE				7.45264e-09	933.962	FALSE
1.46484e-07	933.991	1	FALSE				8.19791e-09	933.962	FALSE
7.32422e-08	935.628	1	FALSE				9.0177e-09	933.961	FALSE
3.66211e-08	935.729	1	FALSE				9.91947e-09	933.961	FALSE
1.83105e-08	934.714	1	FALSE				1.09114e-08	933.961	FALSE
4.57764e-09	934.804	1	FALSE				1.20026e-08	933.96	FALSE
							1.32028e-08	933.96	FALSE
							1.45231e-08	933.959	FALSE
							1.59754e-08	933.959	FALSE
							1.75729e-08	933.958	FALSE
							1.93302e-08	933.957	FALSE
							2.12633e-08	933.957	FALSE
							2.33896e-08	933.956	FALSE
							2.57285e-08	933.955	FALSE
							2.83014e-08	933.954	FALSE
							3.11315e-08	933.953	FALSE
							3.42447e-08	933.952	FALSE
							3.76692e-08	933.95	FALSE
							4.14361e-08	933.949	FALSE
							4.55797e-08	933.947	FALSE
							5.01377e-08	933.946	FALSE
							5.51514e-08	933.944	FALSE
							6.06666e-08	933.942	FALSE
							6.67332e-08	933.939	FALSE
							7.34066e-08	933.937	FALSE
							8.07472e-08	933.934	FALSE
							8.88219e-08	933.931	FALSE
							9.77041e-08	933.928	FALSE
							1.07475e-07	933.924	FALSE
							1.18222e-07	933.92	FALSE
							1.30044e-07	933.915	FALSE
							1.43049e-07	933.91	FALSE
							1.57353e-07	933.905	FALSE
							1.73089e-07	933.899	FALSE
							1.90398e-07	933.893	FALSE
							2.09437e-07	933.885	FALSE
							2.30381e-07	933.877	FALSE
							2.53419e-07	933.869	FALSE
							2.78761e-07	933.859	FALSE
							3.06637e-07	933.849	FALSE
							3.37301e-07	933.837	FALSE
							3.71031e-07	933.825	FALSE
							4.08134e-07	933.811	FALSE
							4.48948e-07	933.796	FALSE
							4.93843e-07	933.779	FALSE
							5.43227e-07	933.76	FALSE
							5.9755e-07	933.74	FALSE
							6.57304e-07	933.718	FALSE
							7.23035e-07	933.694	FALSE
							7.95338e-07	933.668	FALSE
							8.74872e-07	933.639	FALSE
							9.62359e-07	933.607	FALSE
							1.0586e-06	933.572	FALSE
							1.16445e-06	933.534	FALSE
							1.2809e-06	933.492	FALSE
							1.40899e-06	933.446	FALSE
							1.54989e-06	933.397	FALSE
							1.70488e-06	933.342	FALSE
							1.87537e-06	933.283	FALSE
							2.0629e-06	933.218	FALSE
							2.26919e-06	933.148	FALSE
							2.49611e-06	933.071	FALSE
							2.74572e-06	932.988	FALSE
							3.0203e-06	932.897	FALSE
							3.32233e-06	932.799	FALSE
							3.65456e-06	932.693	FALSE
							4.02001e-06	932.578	FALSE
							4.42202e-06	932.454	FALSE
							4.86422e-06	932.32	FALSE
							5.35064e-06	932.176	FALSE
							5.8857e-06	932.021	FALSE
							6.47427e-06	931.855	FALSE
							7.1217e-06	931.677	FALSE
							7.83387e-06	931.488	FALSE
							8.61726e-06	931.286	FALSE
							9.47898e-06	931.072	FALSE
							1.04269e-05	930.845	FALSE
							1.14696e-05	930.605	FALSE
							1.26165e-05	930.353	FALSE
							1.38782e-05	930.089	FALSE
							1.5266e-05	929.813	FALSE
							1.67926e-05	929.525	FALSE
							1.84719e-05	929.226	FALSE
							2.0319e-05	928.918	FALSE
							2.23509e-05	928.601	FALSE
							2.4586e-05	928.275	FALSE
							2.70446e-05	927.943	FALSE
							2.97491e-05	927.606	FALSE
							3.2724e-05	927.265	FALSE
							3.59964e-05	926.921	FALSE
							3.95961e-05	926.577	FALSE
							4.35557e-05	926.233	FALSE
							4.79112e-05	925.892	FALSE
							5.27024e-05	925.554	FALSE
							5.79726e-05	925.222	FALSE
							6.37699e-05	924.896	FALSE
							7.01468e-05	924.578	FALSE
							7.71615e-05	924.269	FALSE
							8.48777e-05	923.97	FALSE
							9.33655e-05	923.681	FALSE
							0.000102702	923.404	FALSE
							0.000112972	923.139	FALSE
							0.000124269	922.886	FALSE
							0.000136696	922.646	FALSE
							0.000150366	922.418	FALSE
							0.000165403	922.203	FALSE
							0.000181943	922	FALSE
							0.000200137	921.81	FALSE
							0.000220151	921.632	FALSE
							0.000242166	921.465	FALSE
							0.000266383	921.309	FALSE
							0.000293021	921.164	FALSE
							0.000322323	921.03	FALSE
							0.000354555	920.905	FALSE
							0.000390011	920.789	FALSE
							0.000429012	920.683	FALSE
							0.000471913	920.584	FALSE
							0.000519104	920.493	FALSE
							0.000571015	920.409	FALSE
							0.000628116	920.332	FALSE
							0.000690928	920.261	FALSE
							0.00076002	920.196	FALSE
							0.000836023	920.137	FALSE
							0.000919625	920.082	FALSE
							0.00101159	920.032	FALSE
							0.00111275	919.986	FALSE
							0.00122402	919.944	FALSE
							0.00134642	919.906	FALSE
							0.00148106	919.871	FALSE

## Sheet: Sheet1
			4.57764e-09	-8.33936	935.475	0.949418
			9.15527e-09	-8.03833	938.95	6.9374
			1.83105e-08	-7.7373	934.531	0.257893
			3.66211e-08	-7.43627	934.576	1.63148
			7.32422e-08	-7.13524	934.721	1.2826
			1.46484e-07	-6.83421	934.219	0.323346
			2.92969e-07	-6.53318	933.475
			5.85937e-07	-6.23215	932.642	0.617141
			1.17187e-06	-5.93112	932.84	0.332346
			2.34375e-06	-5.63009	931.835	0.478698
			4.6875e-06	-5.32906	931.007
			9.375e-06	-5.02803	929.764	0.178165
			1.875e-05	-4.727	930.313	1.79324
			3.75e-05	-4.42597	927.123	0.199114
			7.5e-05	-4.12494	925.095	0.518623
			0.00015	-3.82391	921.688	1.06533
