# Supplementary material for: Structural studies of the IFNλ4 receptor complex using cryoEM enabled by protein engineering
Source: Nat Commun. 2025 Jan 18;16:818. doi: 10.1038/s41467-025-56119-y (PMC11742915; doi:10.1038/s41467-025-56119-y)
Supplement: Supplementary file 6 — Source Data [file 41467_2025_56119_MOESM6_ESM.zip › source_data/IFNL4_data/IFNL4_manuscript/Supp/SuppFig9/LR1 - L3.xlsx]

## Sheet: LR1 - L3 Merge
Ligand Concentration [M]	Ratio 670nm / 650nm	Replicate Index	Is Outlier	Ligand Concentration [M] (averaged)	AveragedRatio 670nm / 650nm	Stdev	Ligand Concentration [M] (fitted)	Ratio 670nm / 650nm (fitted)	Vertical offset correction
3.25e-05	0.372673	0	FALSE	9.91821e-10	0.402125	0.0118622	1.98364e-10	0.512143	FALSE
1.625e-05	0.397679	0	FALSE	1.98364e-09	0.406913	0.0216036	2.18201e-10	0.512142	FALSE
8.125e-06	0.39807	0	FALSE	3.96729e-09	0.408506	0.0231626	2.40021e-10	0.51214	FALSE
4.0625e-06	0.44288	0	FALSE	7.93457e-09	0.511571		2.64023e-10	0.512138	FALSE
2.03125e-06	0.43097	0	FALSE	1.58691e-08	0.530045		2.90425e-10	0.512136	FALSE
1.01563e-06	0.47853	0	FALSE	3.17383e-08	0.529761		3.19468e-10	0.512133	FALSE
5.07813e-07	0.465365	0	FALSE	6.34766e-08	0.516843		3.51414e-10	0.512131	FALSE
2.53906e-07	0.492555	0	FALSE	1.26953e-07	0.492302	0.0164275	3.86556e-10	0.512128	FALSE
1.26953e-07	0.503918	0	FALSE	2.53906e-07	0.479876	0.01793	4.25211e-10	0.512124	FALSE
6.34766e-08	0.516843	0	FALSE	5.07813e-07	0.462979	0.00337477	4.67733e-10	0.512121	FALSE
3.17383e-08	0.529761	0	FALSE	1.01563e-06	0.467518	0.0155733	5.14506e-10	0.512117	FALSE
1.58691e-08	0.530045	0	FALSE	2.03125e-06	0.441954	0.0155335	5.65956e-10	0.512112	FALSE
7.93457e-09	0.511571	0	FALSE	4.0625e-06	0.423882	0.0268676	6.22552e-10	0.512108	FALSE
3.25e-05	0.370895	1	FALSE	8.125e-06	0.399254	0.00167436	6.84807e-10	0.512102	FALSE
1.625e-05	0.392923	1	FALSE	1.625e-05	0.395301	0.0033631	7.53288e-10	0.512097	FALSE
8.125e-06	0.400438	1	FALSE	3.25e-05	0.371784	0.00125771	8.28617e-10	0.51209	FALSE
4.0625e-06	0.404884	1	FALSE				9.11478e-10	0.512083	FALSE
2.03125e-06	0.452938	1	FALSE				1.00263e-09	0.512076	FALSE
1.01563e-06	0.456506	1	FALSE				1.10289e-09	0.512067	FALSE
5.07813e-07	0.460593	1	FALSE				1.21318e-09	0.512058	FALSE
2.53906e-07	0.467198	1	FALSE				1.3345e-09	0.512048	FALSE
1.26953e-07	0.480686	1	FALSE				1.46795e-09	0.512037	FALSE
							1.61474e-09	0.512024	FALSE
							1.77621e-09	0.512011	FALSE
							1.95383e-09	0.511996	FALSE
							2.14922e-09	0.511979	FALSE
							2.36414e-09	0.511961	FALSE
							2.60055e-09	0.511941	FALSE
							2.86061e-09	0.511919	FALSE
							3.14667e-09	0.511895	FALSE
							3.46134e-09	0.511869	FALSE
							3.80747e-09	0.51184	FALSE
							4.18822e-09	0.511808	FALSE
							4.60704e-09	0.511773	FALSE
							5.06774e-09	0.511734	FALSE
							5.57452e-09	0.511692	FALSE
							6.13197e-09	0.511645	FALSE
							6.74517e-09	0.511594	FALSE
							7.41968e-09	0.511538	FALSE
							8.16165e-09	0.511476	FALSE
							8.97782e-09	0.511408	FALSE
							9.8756e-09	0.511333	FALSE
							1.08632e-08	0.511251	FALSE
							1.19495e-08	0.51116	FALSE
							1.31444e-08	0.511061	FALSE
							1.44589e-08	0.510952	FALSE
							1.59048e-08	0.510833	FALSE
							1.74952e-08	0.510701	FALSE
							1.92448e-08	0.510557	FALSE
							2.11692e-08	0.510399	FALSE
							2.32861e-08	0.510226	FALSE
							2.56148e-08	0.510035	FALSE
							2.81762e-08	0.509826	FALSE
							3.09939e-08	0.509597	FALSE
							3.40933e-08	0.509346	FALSE
							3.75026e-08	0.509071	FALSE
							4.12528e-08	0.50877	FALSE
							4.53781e-08	0.50844	FALSE
							4.99159e-08	0.508079	FALSE
							5.49075e-08	0.507685	FALSE
							6.03983e-08	0.507253	FALSE
							6.64381e-08	0.506782	FALSE
							7.30819e-08	0.506267	FALSE
							8.03901e-08	0.505706	FALSE
							8.84291e-08	0.505094	FALSE
							9.7272e-08	0.504428	FALSE
							1.06999e-07	0.503702	FALSE
							1.17699e-07	0.502914	FALSE
							1.29469e-07	0.502058	FALSE
							1.42416e-07	0.50113	FALSE
							1.56658e-07	0.500124	FALSE
							1.72323e-07	0.499037	FALSE
							1.89556e-07	0.497862	FALSE
							2.08511e-07	0.496596	FALSE
							2.29362e-07	0.495233	FALSE
							2.52299e-07	0.49377	FALSE
							2.77528e-07	0.492201	FALSE
							3.05281e-07	0.490522	FALSE
							3.35809e-07	0.488732	FALSE
							3.6939e-07	0.486826	FALSE
							4.06329e-07	0.484803	FALSE
							4.46962e-07	0.482661	FALSE
							4.91659e-07	0.480402	FALSE
							5.40824e-07	0.478025	FALSE
							5.94907e-07	0.475534	FALSE
							6.54398e-07	0.472931	FALSE
							7.19837e-07	0.470222	FALSE
							7.91821e-07	0.467413	FALSE
							8.71003e-07	0.464513	FALSE
							9.58103e-07	0.46153	FALSE
							1.05391e-06	0.458476	FALSE
							1.15931e-06	0.455361	FALSE
							1.27524e-06	0.452199	FALSE
							1.40276e-06	0.449004	FALSE
							1.54304e-06	0.44579	FALSE
							1.69734e-06	0.442572	FALSE
							1.86707e-06	0.439364	FALSE
							2.05378e-06	0.43618	FALSE
							2.25916e-06	0.433035	FALSE
							2.48507e-06	0.429943	FALSE
							2.73358e-06	0.426915	FALSE
							3.00694e-06	0.423964	FALSE
							3.30763e-06	0.421099	FALSE
							3.6384e-06	0.418328	FALSE
							4.00224e-06	0.415661	FALSE
							4.40246e-06	0.413101	FALSE
							4.84271e-06	0.410654	FALSE
							5.32698e-06	0.408324	FALSE
							5.85967e-06	0.406111	FALSE
							6.44564e-06	0.404016	FALSE
							7.0902e-06	0.402039	FALSE
							7.79923e-06	0.400179	FALSE
							8.57915e-06	0.398433	FALSE
							9.43706e-06	0.396798	FALSE
							1.03808e-05	0.395271	FALSE
							1.14188e-05	0.393848	FALSE
							1.25607e-05	0.392524	FALSE
							1.38168e-05	0.391294	FALSE
							1.51985e-05	0.390155	FALSE
							1.67183e-05	0.3891	FALSE
							1.83902e-05	0.388126	FALSE
							2.02292e-05	0.387227	FALSE
							2.22521e-05	0.386398	FALSE
							2.44773e-05	0.385635	FALSE
							2.6925e-05	0.384933	FALSE
							2.96175e-05	0.384289	FALSE
							3.25793e-05	0.383697	FALSE
							3.58372e-05	0.383155	FALSE
							3.9421e-05	0.382658	FALSE
							4.3363e-05	0.382203	FALSE
							4.76994e-05	0.381786	FALSE
							5.24693e-05	0.381405	FALSE
							5.77162e-05	0.381057	FALSE
							6.34878e-05	0.380739	FALSE
							6.98366e-05	0.380448	FALSE
							7.68203e-05	0.380183	FALSE
							8.45023e-05	0.379941	FALSE
							9.29525e-05	0.37972	FALSE
							0.000102248	0.379518	FALSE
							0.000112473	0.379335	FALSE
							0.00012372	0.379167	FALSE
							0.000136092	0.379015	FALSE
							0.000149701	0.378876	FALSE
							0.000164671	0.378749	FALSE
							0.000181138	0.378634	FALSE
							0.000199252	0.378529	FALSE
							0.000219177	0.378434	FALSE
							0.000241095	0.378347	FALSE
							0.000265204	0.378267	FALSE
							0.000291725	0.378195	FALSE
							0.000320897	0.37813	FALSE

## Sheet: Sheet1
						log[prot]	value	stdev
					9.91821e-10	-9.00357	0.402125	0.0118622
					1.98364e-09	-8.70254	0.406913	0.0216036
					3.96729e-09	-8.40151	0.408506	0.0231626
					7.93457e-09	-8.10048	0.511571
					1.58691e-08	-7.79945	0.530045
					3.17383e-08	-7.49842	0.529761
					6.34766e-08	-7.19739	0.516843
					1.26953e-07	-6.89636	0.492302	0.0164275
					2.53906e-07	-6.59533	0.479876	0.01793
					5.07813e-07	-6.2943	0.462979	0.00337477
					1.01563e-06	-5.99326	0.467518	0.0155733
					2.03125e-06	-5.69224	0.441954	0.0155335
					4.0625e-06	-5.39121	0.423882	0.0268676
					8.125e-06	-5.09018	0.399254	0.00167436
					1.625e-05	-4.78915	0.395301	0.0033631
					3.25e-05	-4.48812	0.371784	0.00125771
