# Supplementary material for: Structural studies of the IFNλ4 receptor complex using cryoEM enabled by protein engineering
Source: Nat Commun. 2025 Jan 18;16:818. doi: 10.1038/s41467-025-56119-y (PMC11742915; doi:10.1038/s41467-025-56119-y)
Supplement: Supplementary file 6 — Source Data [file 41467_2025_56119_MOESM6_ESM.zip › source_data/IFNL4_data/IFNL4_manuscript/Supp/SuppFig9/LR1 - L4.xlsx]

## Sheet: LR1-L4 Merge
Ligand Concentration [M]	Ratio 670nm / 650nm	Replicate Index	Is Outlier	Ligand Concentration [M] (averaged)	AveragedRatio 670nm / 650nm	Stdev	Ligand Concentration [M] (fitted)	Ratio 670nm / 650nm (fitted)	Vertical offset correction
3.75e-06	0.431274	0	FALSE	4.57764e-10	0.399224	2.88837e-05	9.15527e-11	0.396563	FALSE
1.875e-06	0.42508	0	FALSE	9.15527e-10	0.397775	0.000364609	1.00708e-10	0.396564	FALSE
9.375e-07	0.432646	0	FALSE	1.83105e-09	0.397966	0.00131951	1.10779e-10	0.396565	FALSE
4.6875e-07	0.421771	0	FALSE	3.66211e-09	0.396963	0.00112477	1.21857e-10	0.396566	FALSE
2.34375e-07	0.40761	0	FALSE	7.32422e-09	0.396696	0.000333459	1.34042e-10	0.396567	FALSE
1.17188e-07	0.403752	0	FALSE	1.46484e-08	0.397183	0.00154168	1.47447e-10	0.396568	FALSE
5.85938e-08	0.400903	0	FALSE	2.92969e-08	0.397065	0.00165119	1.62191e-10	0.396569	FALSE
2.92969e-08	0.398233	0	FALSE	5.85938e-08	0.398472	0.003438	1.7841e-10	0.39657	FALSE
1.46484e-08	0.398273	0	FALSE	1.17188e-07	0.403752		1.96251e-10	0.396572	FALSE
7.32422e-09	0.396932	0	FALSE	2.34375e-07	0.40483	0.00393117	2.15877e-10	0.396574	FALSE
3.66211e-09	0.397758	0	FALSE	4.6875e-07	0.412888	0.0125622	2.37464e-10	0.396575	FALSE
1.83105e-09	0.398899	0	FALSE	9.375e-07	0.432646		2.61211e-10	0.396577	FALSE
9.15527e-10	0.398033	0	FALSE	1.875e-06	0.423569	0.00213813	2.87332e-10	0.396579	FALSE
4.57764e-10	0.399204	0	FALSE	3.75e-06	0.423521	0.0109646	3.16065e-10	0.396582	FALSE
7.5e-06	0.415408	1	FALSE	7.5e-06	0.415408		3.47671e-10	0.396585	FALSE
3.75e-06	0.415768	1	FALSE	1.5e-05	0.410321	0.00101734	3.82438e-10	0.396587	FALSE
1.875e-06	0.422057	1	FALSE				4.20682e-10	0.396591	FALSE
4.6875e-07	0.404005	1	FALSE				4.62751e-10	0.396594	FALSE
2.34375e-07	0.402051	1	FALSE				5.09026e-10	0.396598	FALSE
5.85938e-08	0.396041	1	FALSE				5.59928e-10	0.396602	FALSE
2.92969e-08	0.395898	1	FALSE				6.15921e-10	0.396607	FALSE
1.46484e-08	0.396092	1	FALSE				6.77513e-10	0.396612	FALSE
7.32422e-09	0.396461	1	FALSE				7.45264e-10	0.396618	FALSE
3.66211e-09	0.396167	1	FALSE				8.19791e-10	0.396624	FALSE
1.83105e-09	0.397033	1	FALSE				9.0177e-10	0.396631	FALSE
9.15527e-10	0.397517	1	FALSE				9.91947e-10	0.396638	FALSE
4.57764e-10	0.399244	1	FALSE				1.09114e-09	0.396646	FALSE
							1.20026e-09	0.396655	FALSE
							1.32028e-09	0.396665	FALSE
							1.45231e-09	0.396676	FALSE
							1.59754e-09	0.396688	FALSE
							1.75729e-09	0.396701	FALSE
							1.93302e-09	0.396716	FALSE
							2.12633e-09	0.396732	FALSE
							2.33896e-09	0.396749	FALSE
							2.57285e-09	0.396769	FALSE
							2.83014e-09	0.39679	FALSE
							3.11315e-09	0.396813	FALSE
							3.42447e-09	0.396839	FALSE
							3.76692e-09	0.396867	FALSE
							4.14361e-09	0.396897	FALSE
							4.55797e-09	0.396931	FALSE
							5.01377e-09	0.396968	FALSE
							5.51514e-09	0.397009	FALSE
							6.06666e-09	0.397054	FALSE
							6.67332e-09	0.397102	FALSE
							7.34066e-09	0.397156	FALSE
							8.07472e-09	0.397215	FALSE
							8.88219e-09	0.397279	FALSE
							9.77041e-09	0.39735	FALSE
							1.07475e-08	0.397427	FALSE
							1.18222e-08	0.397511	FALSE
							1.30044e-08	0.397604	FALSE
							1.43049e-08	0.397705	FALSE
							1.57353e-08	0.397815	FALSE
							1.73089e-08	0.397935	FALSE
							1.90398e-08	0.398067	FALSE
							2.09437e-08	0.39821	FALSE
							2.30381e-08	0.398366	FALSE
							2.53419e-08	0.398535	FALSE
							2.78761e-08	0.398719	FALSE
							3.06637e-08	0.398919	FALSE
							3.37301e-08	0.399136	FALSE
							3.71031e-08	0.39937	FALSE
							4.08134e-08	0.399624	FALSE
							4.48948e-08	0.399898	FALSE
							4.93843e-08	0.400192	FALSE
							5.43227e-08	0.400509	FALSE
							5.9755e-08	0.40085	FALSE
							6.57304e-08	0.401214	FALSE
							7.23035e-08	0.401603	FALSE
							7.95338e-08	0.402018	FALSE
							8.74872e-08	0.402459	FALSE
							9.62359e-08	0.402927	FALSE
							1.0586e-07	0.403421	FALSE
							1.16445e-07	0.403941	FALSE
							1.2809e-07	0.404488	FALSE
							1.40899e-07	0.405059	FALSE
							1.54989e-07	0.405655	FALSE
							1.70488e-07	0.406273	FALSE
							1.87537e-07	0.406912	FALSE
							2.0629e-07	0.40757	FALSE
							2.26919e-07	0.408245	FALSE
							2.49611e-07	0.408934	FALSE
							2.74572e-07	0.409633	FALSE
							3.0203e-07	0.41034	FALSE
							3.32233e-07	0.411052	FALSE
							3.65456e-07	0.411765	FALSE
							4.02001e-07	0.412476	FALSE
							4.42202e-07	0.413182	FALSE
							4.86422e-07	0.413878	FALSE
							5.35064e-07	0.414563	FALSE
							5.8857e-07	0.415233	FALSE
							6.47427e-07	0.415886	FALSE
							7.1217e-07	0.41652	FALSE
							7.83387e-07	0.417132	FALSE
							8.61726e-07	0.417721	FALSE
							9.47898e-07	0.418285	FALSE
							1.04269e-06	0.418824	FALSE
							1.14696e-06	0.419337	FALSE
							1.26165e-06	0.419823	FALSE
							1.38782e-06	0.420283	FALSE
							1.5266e-06	0.420716	FALSE
							1.67926e-06	0.421124	FALSE
							1.84719e-06	0.421506	FALSE
							2.0319e-06	0.421863	FALSE
							2.23509e-06	0.422197	FALSE
							2.4586e-06	0.422507	FALSE
							2.70446e-06	0.422796	FALSE
							2.97491e-06	0.423063	FALSE
							3.2724e-06	0.423311	FALSE
							3.59964e-06	0.42354	FALSE
							3.95961e-06	0.423752	FALSE
							4.35557e-06	0.423947	FALSE
							4.79112e-06	0.424127	FALSE
							5.27024e-06	0.424292	FALSE
							5.79726e-06	0.424444	FALSE
							6.37699e-06	0.424583	FALSE
							7.01468e-06	0.424711	FALSE
							7.71615e-06	0.424829	FALSE
							8.48777e-06	0.424936	FALSE
							9.33655e-06	0.425034	FALSE
							1.02702e-05	0.425124	FALSE
							1.12972e-05	0.425206	FALSE
							1.24269e-05	0.425282	FALSE
							1.36696e-05	0.42535	FALSE
							1.50366e-05	0.425413	FALSE
							1.65403e-05	0.42547	FALSE
							1.81943e-05	0.425522	FALSE
							2.00137e-05	0.42557	FALSE
							2.20151e-05	0.425613	FALSE
							2.42166e-05	0.425653	FALSE
							2.66383e-05	0.425689	FALSE
							2.93021e-05	0.425722	FALSE
							3.22323e-05	0.425752	FALSE
							3.54555e-05	0.425779	FALSE
							3.90011e-05	0.425804	FALSE
							4.29012e-05	0.425826	FALSE
							4.71913e-05	0.425847	FALSE
							5.19104e-05	0.425866	FALSE
							5.71015e-05	0.425883	FALSE
							6.28116e-05	0.425898	FALSE
							6.90928e-05	0.425912	FALSE
							7.6002e-05	0.425925	FALSE
							8.36023e-05	0.425937	FALSE
							9.19625e-05	0.425947	FALSE
							0.000101159	0.425957	FALSE
							0.000111275	0.425966	FALSE
							0.000122402	0.425974	FALSE
							0.000134642	0.425981	FALSE
							0.000148106	0.425988	FALSE

## Sheet: Sheet1
									bottom	0.3976		max	0.0259446
			4.57764e-10	-9.33936			0.399224	0.00162393	6.25921
			9.15527e-10	-9.03833			0.397775	0.000174976	0.67442
			1.83105e-09	-8.7373			0.397966	0.00036609	1.41104
			3.66211e-09	-8.43627			0.396963	-0.000637277	-2.45629
			7.32422e-09	-8.13524			0.396696	-0.000903648	-3.48298
			1.46484e-08	-7.83421			0.397183	-0.000417411	-1.60885
			2.92969e-08	-7.53318			0.397065	-0.000534879	-2.06162
			5.85938e-08	-7.23215			0.398472	0.000872362	3.3624
			1.17188e-007*	#VALUE!					0
			2.34375e-07	-6.63009			0.40483	0.00723027	27.8681
			4.6875e-07	-6.32906			0.412888	0.0152883	58.9264
			9.375e-007*	#VALUE!					0
			1.875e-06	-5.727			0.423569	0.0259686	100.092
			3.75e-06	-5.42597			0.423521	0.0259207	99.9078
			0.0000075*	#VALUE!
			0.000015*	#VALUE!
							Values	SD	SD % of Value	SD%x100
							0.399224	2.88837e-05	7.23497e-05	0.00723497
							0.397775	0.000364609	0.000916621	0.0916621
							0.397966	0.00131951	0.00331563	0.331563
							0.396963	0.00112477	0.00283344	0.283344
							0.396696	0.000333459	0.000840589	0.0840589
							0.397183	0.00154168	0.00388155	0.388155
							0.397065	0.00165119	0.00415849	0.415849
							0.398472	0.003438	0.00862796	0.862796
							0.403752
							0.40483	0.00393117	0.00971066	0.971066
							0.412888	0.0125622	0.0304252	3.04252
							0.432646
							0.423569	0.00213813	0.0050479	0.50479
							0.423521	0.0109646	0.0258893	2.58893
							0.415408
							0.410321	0.00101734	0.00247938	0.247938
