# Supplementary material for: Structural studies of the IFNλ4 receptor complex using cryoEM enabled by protein engineering
Source: Nat Commun. 2025 Jan 18;16:818. doi: 10.1038/s41467-025-56119-y (PMC11742915; doi:10.1038/s41467-025-56119-y)
Supplement: Supplementary file 6 — Source Data [file 41467_2025_56119_MOESM6_ESM.zip › source_data/IFNL4_data/IFNL4_manuscript/Supp/SuppFig10_SuppTable 4_SuppTable5/PPIs.xlsx]

## Sheet: all data
		Res1	Res2	delta_tau
		1	4	0.0137
		1	24	-0.002
		1	25	-0.008
		1	26	0.1046
		1	27	0.1161
		1	28	0.0706
		1	29	-0.0007
		1	30	-0.0107
		1	31	-0.0138
		1	71	0.002
		1	72	-0.0328
		1	73	-0.012
		1	74	0.0114
		1	75	-0.0064
		1	76	-0.0879
		1	77	-0.0003
		1	80	-0.0147
		0
		2	5	-0.0047
		2	23	-0.0131
		2	24	0.0301
		2	25	-0.0589
		2	26	0.2768
		2	27	0.1886
		2	28	0.1301
		2	29	0.0588
		2	30	-0.0495
		2	31	0.0084
		2	32	0.013
		2	33	-0.0077
		2	71	-0.0104
		2	74	0.003
		2	75	0.0187
		2	76	-0.0214
		2	80	0.0027
		3	6	-0.0004
		3	23	-0.001
		3	24	0.0003
		3	26	0.2648
		3	27	0.1477
		3	28	0.0505
		3	29	-0.0007
		3	30	-0.001
		3	31	0.0097
		3	32	-0.0013
		3	73	0.0087
		3	74	0.0722
		3	77	-0.0338
		3	80	-0.0004
		3	81	-0.0886
		3	82	0.0004
		4	7	-0.0023
		4	8	0.0565
		4	21	0.0077
		4	22	-0.0261
		4	23	0.0003
		4	24	0.0057
		4	25	0.0481
		4	26	0.1026
		4	27	0.0451
		4	31	0.0114
		4	32	0.0017
		4	33	0.0074
		4	34	0.0003
		4	69	0.0003
		4	73	0.0013
		4	78	-0.0007
		4	83	0.0023
		5	9	0.0003
		5	20	0.0435
		5	25	-0.0298
		5	26	-0.007
		5	27	0.0277
		5	31	-0.0183
		5	32	0.0157
		5	34	-0.0592
		5	35	-0.0004
		5	53	0.0013
		5	54	0.0003
		5	69	-0.0505
		5	73	-0.0398
		5	79	-0.0033
		5	80	-0.0171
		5	81	-0.0007
		5	83	-0.0669
		6	9	-0.0003
		6	20	-0.0033
		6	25	0.0876
		6	26	0.001
		6	53	-0.0308
		6	70	-0.1254
		6	71	-0.099
		6	72	-0.0538
		6	81	-0.0114
		6	82	-0.0044
		6	83	-0.0103
		7	10	0.0772
		7	19	0.0007
		7	24	0.0601
		7	25	0.0027
		7	53	0.0037
		7	82	-0.0645
		7	83	-0.0284
		7	84	-0.0281
		8	11	-0.0167
		8	23	-0.0331
		8	35	-0.0003
		8	53	-0.0157
		8	54	-0.0104
		8	68	-0.088
		8	69	-0.0197
		8	71	0.0174
		8	81	-0.0044
		8	83	0.0003
		8	85	-0.0097
		9	12	0.1465
		9	17	0.003
		9	22	0.0024
		9	54	0.0004
		9	68	-0.1819
		9	69	-0.1026
		9	70	-0.0117
		9	82	-0.0458
		9	83	-0.0462
		9	85	-0.1575
		9	86	-0.2992
		9	91	-0.0091
		10	13	0.241
		10	16	0.1294
		10	54	-0.0041
		10	55	-0.1217
		10	56	-0.0358
		10	57	-0.0465
		10	58	0.001
		10	66	-0.0355
		10	67	-0.1103
		10	68	-0.0261
		10	69	-0.0304
		10	83	-0.0014
		10	84	-0.0003
		10	85	-0.0097
		10	87	-0.2792
		10	88	-0.103
		10	91	-0.0197
		10	92	-0.0067
		10	93	0.0281
		11	14	0.2481
		11	15	-0.0725
		11	21	-0.002
		11	54	0.0926
		11	55	0.0131
		11	56	0.0193
		11	57	-0.0445
		11	58	0.0167
		11	66	-0.0003
		11	68	-0.0003
		11	84	-0.0013
		11	85	0.006
		11	86	-0.2495
		11	87	-0.0454
		11	88	-0.228
		11	90	-0.0003
		11	91	-0.0027
		11	93	0.001
		12	20	-0.0084
		12	56	-0.3016
		12	57	-0.0134
		12	58	0.001
		12	62	-0.0053
		12	86	0.0291
		12	87	0.114
		12	89	0.311
		12	90	0.2962
		12	94	-0.0003
		12	95	-0.245
		12	118	0.0064
		12	119	0.001
		13	58	-0.0244
		13	88	-0.2113
		13	89	0.1829
		13	90	0.0087
		13	91	-0.0047
		13	96	-0.2377
		13	115	-0.1106
		13	116	-0.1708
		13	117	-0.0147
		13	118	0.0488
		13	119	0.1365
		13	126	0.0438
		13	183	-0.1487
		13	184	-0.2157
		14	58	-0.0421
		14	62	-0.5483
		14	88	-0.2216
		14	89	0.0411
		14	90	0.0003
		14	91	-0.1126
		14	96	-0.1069
		14	97	0.0161
		14	114	0.2049
		14	115	-0.0003
		14	116	0.009
		14	118	0.005
		14	119	-0.0394
		14	120	0.0197
		14	121	-0.0003
		14	122	-0.001
		14	124	0.0013
		14	125	0.0949
		14	126	0.0033
		14	127	0.0091
		14	129	-0.0542
		14	130	0.003
		14	183	0.0946
		14	184	0.0448
		15	18	-0.118
		15	56	0.0017
		15	57	-0.0398
		15	59	-0.0531
		15	60	-0.1655
		15	61	-0.2468
		15	62	-0.005
		15	63	-0.1882
		15	87	-0.0254
		15	88	0.0003
		15	89	0.0341
		15	90	-0.0036
		15	91	-0.0989
		15	93	0.0007
		15	95	-0.1575
		15	115	0.133
		15	116	0.2087
		15	117	0.0003
		15	118	0.0074
		15	119	0.0371
		15	120	0.1778
		15	121	-0.0107
		15	122	-0.0007
		15	124	-0.0007
		15	125	0.2595
		15	126	0.0685
		15	127	-0.002
		15	129	0.3364
		15	130	0.0003
		16	19	0.0956
		16	59	-0.0027
		16	60	-0.241
		16	61	-0.0723
		16	62	-0.4414
		16	88	-0.0244
		16	93	-0.0141
		16	94	-0.019
		16	95	0.0026
		16	116	0.0348
		16	117	0.0371
		16	118	0.0304
		16	119	0.0404
		16	120	0.0431
		16	126	-0.0007
		17	20	0.0398
		17	37	-0.0007
		17	54	0.0014
		17	61	-0.0792
		17	62	-0.1472
		17	66	-0.0123
		17	68	-0.004
		17	86	0.0488
		17	87	0.0091
		17	88	0.0057
		17	91	0.093
		17	93	0.0585
		17	117	0.0003
		17	118	0.0649
		17	119	0.1407
		18	21	0.0047
		18	37	-0.0007
		18	46	0.0013
		18	53	0.005
		18	59	-0.0056
		18	60	-0.009
		18	68	0.006
		18	86	-0.0037
		18	92	-0.0084
		19	36	-0.0785
		19	37	-0.0374
		19	46	0.0177
		19	47	-0.0134
		19	58	0.001
		19	67	-0.0003
		19	69	0.0013
		19	70	-0.0003
		19	83	0.0004
		19	84	0.003
		19	85	0.0054
		19	86	-0.0883
		20	23	0.013
		20	33	-0.001
		20	35	-0.0381
		20	52	-0.0013
		20	57	-0.0077
		20	68	-0.0004
		20	69	-0.0006
		20	70	-0.0016
		21	24	0.0611
		21	26	-0.0003
		21	33	-0.0552
		21	34	0.0003
		21	35	-0.0113
		21	52	-0.0024
		21	55	0.0003
		21	69	-0.005
		21	71	-0.0839
		21	72	-0.0063
		21	82	-0.0789
		21	83	-0.005
		21	84	-0.0024
		22	25	-0.0578
		22	26	-0.1043
		22	27	-0.0211
		22	28	-0.0177
		22	29	-0.0013
		22	30	-0.0003
		22	31	-0.0026
		22	33	-0.0395
		22	51	-0.0007
		22	52	-0.0118
		22	54	-0.0007
		22	70	0.0003
		22	72	-0.0428
		23	26	0.0007
		23	27	-0.1692
		23	28	-0.1495
		23	29	-0.0739
		23	30	-0.0712
		23	31	0.002
		23	32	0.0261
		23	33	0.0121
		23	51	0.0171
		23	52	0.0214
		23	54	-0.0064
		23	71	-0.0294
		23	72	-0.001
		23	73	-0.0003
		24	27	-0.0773
		24	28	-0.0124
		24	29	-0.0218
		24	30	-0.1484
		24	31	0.0384
		24	32	-0.0071
		24	33	-0.002
		24	53	0.0036
		24	71	-0.001
		24	72	0.0438
		24	73	-0.002
		24	78	-0.0003
		24	79	0.0026
		25	28	-0.0953
		25	29	-0.23
		25	30	-0.2113
		25	31	-0.1608
		25	32	-0.0812
		25	51	-0.0003
		25	53	-0.0003
		25	72	-0.113
		25	73	-0.0013
		25	74	-0.0017
		26	29	-0.0191
		26	30	-0.0763
		26	31	0.0153
		26	32	-0.0411
		26	33	-0.0207
		26	51	-0.0438
		26	52	-0.0318
		26	53	-0.0431
		26	72	-0.0268
		26	73	0.0017
		26	74	0.0441
		26	77	0.0003
		26	78	0.0003
		26	79	0.0003
		27	30	-0.0368
		27	31	-0.0097
		27	32	0.0003
		27	51	-0.0107
		27	52	-0.0027
		27	53	-0.0017
		27	72	0.0237
		27	73	0.0064
		27	74	0.0184
		27	75	0.0003
		27	77	0.0007
		27	79	0.0007
		28	31	0.0064
		28	32	-0.1194
		28	50	-0.005
		28	51	-0.1618
		28	52	-0.1267
		28	53	-0.0705
		28	73	0.0037
		28	74	0.116
		28	75	0.0137
		28	76	-0.0047
		28	77	0.0087
		29	32	-0.0445
		29	33	-0.0227
		29	49	-0.009
		29	50	-0.0749
		29	51	-0.2069
		29	52	-0.1391
		29	53	-0.0448
		29	73	0.0127
		29	74	0.1026
		29	75	0.1069
		29	76	-0.0124
		29	77	0.0033
		30	33	0.0067
		30	49	0.012
		30	50	0.0351
		30	51	0.008
		30	52	-0.0063
		30	53	-0.0047
		30	72	-0.0041
		30	73	0.0074
		30	74	0.001
		30	75	0.0645
		30	76	0.0017
		30	77	-0.0007
		31	34	-0.0003
		31	52	0.006
		31	53	-0.0692
		31	71	0.0023
		31	75	-0.0011
		31	76	-0.0006
		31	77	-0.0384
		31	78	-0.0776
		31	79	0.002
		32	53	0.0003
		32	54	-0.0007
		32	75	-0.001
		32	76	0.0014
		32	77	-0.0144
		32	78	-0.0037
		32	79	0.0013
		33	36	-0.0007
		33	54	-0.002
		33	55	-0.0107
		33	75	-0.0014
		33	77	-0.0007
		33	78	-0.0017
		33	79	-0.0027
		33	81	-0.0117
		34	44	0.0051
		34	51	0.0014
		34	52	0.1096
		34	53	0.0124
		34	54	0.0254
		34	55	0.0007
		34	74	-0.0073
		34	75	0.0027
		34	78	-0.0187
		34	79	-0.0518
		34	81	-0.0014
		35	43	-0.0571
		35	50	0.0093
		35	53	-0.0034
		35	54	0.0074
		35	56	0.0548
		35	57	0.0254
		35	73	-0.0034
		35	82	0.0013
		35	83	-0.007
		36	39	-0.0571
		36	42	-0.0445
		36	55	0.0408
		36	56	0.0017
		36	57	0.0047
		36	60	-0.0003
		36	66	0.0023
		36	81	0.0311
		36	82	0.0064
		36	83	0.0013
		36	84	0.0013
		37	40	-0.0127
		37	41	0.022
		37	47	-0.0946
		37	55	-0.0013
		37	56	-0.005
		37	58	-0.0047
		37	59	-0.0859
		37	60	0.0007
		37	61	-0.0023
		37	65	-0.0003
		37	83	0.0007
		37	84	0.002
		37	85	0.0702
		37	86	0.0214
		38	46	0.0067
		38	57	-0.003
		38	59	-0.0057
		38	60	0.011
		38	61	-0.0137
		38	65	0.2046
		38	83	-0.0207
		38	84	-0.0006
		38	85	0.0511
		38	86	-0.0154
		38	475	0.0201
		38	476	0.0017
		38	479	0.2457
		39	45	-0.0595
		39	59	-0.0144
		39	60	0.0689
		39	61	0.2999
		39	63	0.009
		39	64	0.0458
		39	65	0.1929
		39	66	-0.0014
		39	68	-0.0702
		39	86	0.0003
		39	463	0.001
		39	464	0.0003
		39	466	0.0251
		39	467	0.0371
		39	469	-0.0448
		39	470	-0.0003
		39	472	-0.001
		39	473	-0.0097
		39	474	0.009
		39	475	-0.1046
		39	476	0.1468
		39	477	0.0428
		39	478	0.3407
		39	479	0.1123
		39	480	0.2153
		39	481	0.0013
		39	482	0.1806
		39	483	0.0548
		40	44	-0.1802
		40	60	-0.0047
		40	61	-0.0158
		40	64	-0.0137
		40	65	-0.0107
		40	66	0.0619
		40	67	0.0007
		40	459	0.1187
		40	460	0.001
		40	462	0.0137
		40	463	0.1143
		40	464	0.0859
		40	465	0.0117
		40	466	-0.0371
		40	467	-0.0458
		40	468	-0.0642
		40	469	-0.2089
		40	470	-0.0174
		40	471	-0.0207
		40	472	-0.0425
		40	473	-0.1024
		40	474	0.0659
		40	475	-0.0722
		40	476	0.2712
		40	477	0.3474
		40	478	0.2264
		40	479	0.1679
		40	480	0.3448
		40	481	0.2404
		40	482	0.445
		40	483	0.1635
		40	485	0.001
		41	44	-0.1518
		41	64	-0.0037
		41	65	-0.0077
		41	66	0.0585
		41	67	-0.0138
		41	463	-0.0047
		41	464	0.0365
		41	466	-0.0648
		41	467	-0.0471
		41	468	-0.0856
		41	469	-0.1565
		41	475	0.1862
		41	476	0.0027
		41	478	0.2565
		41	479	0.4266
		41	482	0.2144
		41	483	0.0057
		42	45	-0.0732
		42	66	-0.0111
		42	67	-0.018
		42	68	0.0003
		42	463	0.0013
		42	464	0.0013
		42	466	0.0023
		42	467	0.0569
		42	468	-0.0114
		42	469	-0.0642
		42	470	-0.0003
		42	472	0.001
		42	475	0.2601
		42	476	0.0007
		42	478	0.002
		42	479	0.0364
		43	46	0.003
		43	66	-0.0043
		43	67	-0.0004
		43	69	0.0007
		44	47	0.0368
		44	48	0.0231
		44	57	-0.0003
		44	59	-0.006
		44	60	-0.004
		44	67	0.0003
		44	68	-0.0063
		44	69	-0.0181
		44	475	0.0087
		45	49	0.0121
		45	55	0.0097
		45	56	0.001
		45	57	0.0636
		45	59	-0.0003
		45	68	0.3514
		45	69	0.3386
		45	70	0.3654
		46	49	-0.0034
		46	50	-0.007
		46	56	-0.0003
		46	57	-0.0003
		46	58	0.0508
		46	59	-0.0204
		46	60	0.1595
		46	68	0.329
		46	69	0.1481
		46	70	0.208
		47	51	-0.0007
		47	52	0.1317
		47	53	0.0027
		47	54	0.0101
		47	57	-0.0217
		47	69	-0.002
		47	70	0.0094
		47	71	-0.001
		48	52	0.0003
		48	55	0.028
		48	70	-0.012
		48	71	-0.009
		48	72	-0.0472
		48	73	-0.0153
		48	74	-0.0053
		48	75	0.001
		49	53	-0.0278
		49	55	-0.0014
		49	70	-0.001
		49	71	0.0013
		49	75	-0.0104
		49	76	-0.0063
		49	77	-0.0017
		49	78	-0.0345
		50	54	0.0003
		50	55	0.006
		50	72	-0.0003
		50	73	-0.0037
		50	74	-0.0331
		50	75	-0.001
		51	55	-0.1064
		51	72	0.0164
		51	73	-0.0418
		51	74	-0.0338
		52	56	0.0003
		53	70	-0.015
		53	71	-0.0017
		53	72	-0.0535
		54	57	-0.0224
		54	70	0.0258
		55	58	0.001
		55	68	-0.0004
		55	69	0.0004
		55	70	0.0465
		56	60	0.0325
		56	68	-0.0007
		56	119	0.0037
		57	61	-0.022
		57	62	0.0034
		57	66	0.022
		57	68	0.0143
		57	86	0.0117
		57	88	0.018
		57	119	0.0505
		58	62	-0.1471
		58	88	0.3149
		58	92	0.0017
		58	117	0.1812
		58	118	0.1481
		58	119	0.0317
		58	120	0.0849
		59	62	-0.0111
		59	88	0.0017
		59	117	0.001
		59	118	0.1317
		59	119	0.0267
		59	120	0.2331
		59	405	0.0003
		59	407	-0.0444
		59	475	0.001
		59	476	0.0254
		60	63	-0.0007
		60	64	-0.325
		60	65	-0.2394
		60	66	-0.003
		60	67	-0.0709
		60	68	-0.0291
		60	86	-0.0341
		60	87	-0.0024
		60	88	-0.0412
		60	119	0.1825
		60	120	-0.001
		60	408	-0.0071
		60	475	-0.0712
		60	476	-0.1732
		60	477	0.001
		60	479	-0.0699
		60	480	0.0084
		61	65	-0.0271
		61	66	-0.0007
		61	86	-0.0047
		61	87	-0.1364
		61	88	-0.0007
		61	89	-0.0766
		61	119	-0.0151
		61	120	-0.0157
		61	404	0.0227
		61	405	0.1899
		61	406	0.0003
		61	407	-0.0655
		61	408	0.1207
		61	411	-0.0007
		61	473	-0.0033
		61	475	-0.3049
		61	476	-0.0081
		61	477	-0.2932
		61	478	-0.0117
		61	479	-0.0087
		61	480	0.0194
		61	481	0.0003
		61	482	0.002
		61	483	0.1317
		62	65	-0.0004
		62	66	0.1301
		62	86	0.0037
		62	90	-0.0308
		62	91	-0.0238
		62	92	-0.4985
		62	117	-0.0238
		62	118	-0.0003
		62	119	-0.0304
		62	120	-0.0498
		62	125	-0.0033
		62	126	0.0341
		62	128	0.0094
		62	129	0.0561
		62	130	0.0548
		62	400	0.5864
		62	401	0.1053
		62	403	0.0067
		62	404	0.2642
		62	405	-0.0044
		62	406	-0.0013
		62	407	-0.0224
		62	408	-0.1398
		62	476	-0.3755
		62	477	0.0017
		62	479	-0.3317
		62	480	-0.0338
		62	483	0.0147
		62	484	0.0003
		63	66	0.001
		63	86	-0.007
		63	90	-0.1762
		63	92	-0.0003
		63	129	0.0843
		63	130	0.004
		63	392	0.0094
		63	397	0.013
		63	398	0.0866
		63	399	0.0007
		63	400	0.2956
		63	401	0.2618
		63	403	0.0007
		63	404	0.0966
		63	405	-0.1524
		63	408	-0.1528
		63	475	-0.0057
		63	476	-0.4132
		63	477	-0.3707
		63	478	-0.2508
		63	479	-0.005
		63	481	-0.1307
		63	482	-0.0525
		63	484	-0.0003
		63	485	0.0003
		63	486	0.002
		63	487	0.2983
		64	67	0.0234
		64	85	0.0013
		64	86	-0.0003
		64	89	0.0004
		64	90	-0.0699
		64	91	-0.0044
		64	129	0.001
		64	392	0.1357
		64	393	0.0619
		64	397	0.0324
		64	398	0.0164
		64	400	0.0438
		64	401	0.0178
		64	475	-0.0575
		64	476	-0.4223
		64	477	-0.2852
		64	478	-0.3955
		64	479	-0.0044
		64	481	-0.1324
		64	482	-0.0017
		64	484	-0.003
		64	485	0.0394
		64	486	-0.0127
		64	487	0.32
		64	490	-0.003
		65	68	0.0983
		65	84	0.0007
		65	89	-0.0023
		65	90	-0.0442
		65	91	0.0455
		65	92	-0.004
		65	392	0.1464
		65	393	0.0395
		65	476	-0.005
		65	478	-0.0007
		65	479	-0.3444
		65	480	-0.3203
		65	482	-0.4363
		65	483	-0.005
		65	484	0.0174
		65	486	-0.0946
		65	487	0.0207
		66	69	0.0371
		66	83	0.0004
		66	89	-0.0104
		66	91	0.0006
		66	392	0.0221
		66	476	-0.0024
		66	479	-0.2521
		66	482	0.001
		66	483	0.1207
		67	82	0.0007
		67	88	0.0007
		67	392	0.0003
		68	81	0.0264
		68	87	0.0007
		69	80	0.0134
		69	86	0.001
		70	73	0.012
		70	79	-0.0003
		71	74	0.0017
		72	75	-0.0067
		72	76	0.0004
		72	82	0.0016
		73	80	-0.0007
		73	81	0.0037
		74	79	0.0007
		76	79	-0.0004
		77	80	0.0014
		78	81	-0.0013
		79	82	-0.0034
		80	83	0.0381
		81	84	-0.007
		82	85	-0.0003
		83	86	0.016
		84	87	0.0043
		85	88	0.1468
		85	90	-0.0003
		85	91	0.2096
		85	392	0.0244
		86	89	-0.0003
		86	92	0.0037
		86	392	0.0595
		86	393	0.0013
		87	93	-0.0227
		87	179	0.0003
		87	392	0.1374
		87	393	0.0411
		87	397	0.0007
		87	479	-0.0007
		87	483	-0.2317
		87	487	-0.0003
		88	93	-0.086
		88	94	-0.0675
		88	126	0.0006
		88	129	0.1531
		88	130	0.0104
		88	392	0.0214
		88	400	0.0455
		88	479	-0.0007
		88	483	-0.113
		89	93	-0.0227
		89	94	0.0766
		89	126	0.1471
		89	128	0.0147
		89	129	-0.0983
		89	130	-0.0715
		89	131	0.0087
		89	176	0.0307
		89	178	0.0064
		89	179	0.1044
		89	180	0.001
		89	181	0.0876
		89	182	0.0023
		89	183	0.0003
		89	392	0.0344
		89	393	0.0171
		89	394	-0.0007
		89	397	0.1762
		89	398	0.225
		89	399	0.3035
		89	400	-0.1524
		89	401	0.1087
		89	479	-0.0003
		89	480	-0.0164
		89	483	-0.3768
		89	484	-0.0217
		89	486	-0.0003
		89	487	-0.0445
		90	94	-0.0287
		90	129	0.1374
		90	130	0.2999
		90	176	0.0723
		90	178	-0.0066
		90	179	0.019
		90	180	0.0842
		90	181	-0.095
		90	182	0.0378
		90	183	0.001
		90	392	0.0117
		90	393	0.0074
		90	394	-0.1629
		90	395	0.0013
		90	396	0.0003
		90	397	0.1976
		90	398	0.021
		90	399	0.0752
		90	400	0.2146
		90	483	-0.0231
		90	487	-0.0007
		91	94	-0.221
		91	179	-0.0187
		91	181	0.0013
		91	182	-0.001
		91	183	-0.0003
		91	392	0.0057
		91	393	0.0154
		92	95	-0.0742
		92	126	0.1485
		92	129	0.0562
		92	130	0.0956
		92	179	0.0003
		92	181	0.0347
		92	182	-0.0034
		92	183	0.0218
		92	184	-0.003
		92	392	0.001
		93	96	-0.1675
		93	115	-0.0051
		93	126	0.094
		93	130	0.0067
		93	173	-0.0053
		93	174	0.101
		93	175	-0.0063
		93	176	-0.0194
		93	181	-0.0609
		93	182	-0.0024
		93	185	-0.001
		94	114	0.0809
		94	115	-0.0003
		94	116	-0.2173
		94	117	0.0414
		94	118	0.0194
		94	125	0.0448
		94	127	-0.1615
		94	129	0.004
		94	130	-0.0187
		94	133	0.0181
		94	135	0.0007
		94	175	-0.002
		94	176	-0.0331
		94	181	-0.0529
		94	185	-0.0084
		95	98	0.0097
		95	114	0.009
		95	116	-0.0772
		95	117	-0.2033
		95	118	0.129
		95	125	0.0549
		95	126	0.0257
		95	127	-0.0124
		95	172	0.001
		95	175	-0.0004
		95	182	-0.0622
		96	99	-0.0288
		96	112	-0.0187
		96	113	0.0003
		96	114	0.0003
		96	116	-0.2206
		96	117	0.0027
		96	126	-0.013
		96	171	-0.1645
		96	182	0.0197
		96	188	0.0024
		97	100	-0.0077
		97	111	-0.0267
		97	116	-0.011
		97	117	-0.0003
		97	125	0.2116
		97	126	-0.0559
		97	127	-0.0876
		97	134	0.0013
		97	135	-0.0053
		97	137	-0.001
		97	155	-0.0224
		97	171	-0.0274
		97	175	0.0101
		97	183	-0.0003
		97	187	-0.002
		97	188	0.0014
		98	101	0.0017
		98	110	0.0024
		98	116	-0.0987
		98	122	0.0007
		98	125	0.0017
		98	135	-0.0007
		98	155	-0.0525
		98	170	-0.0007
		98	171	-0.0809
		98	173	-0.0003
		98	174	0.1719
		98	185	-0.0688
		98	187	-0.0134
		98	188	-0.0194
		98	189	-0.0826
		98	344	0.0054
		99	102	0.0003
		99	109	0.0027
		99	114	0.0007
		99	115	-0.0037
		99	135	-0.0007
		99	137	-0.0405
		99	155	-0.0197
		99	156	0.0245
		99	169	-0.0003
		99	170	-0.0123
		99	171	0.0003
		99	173	0.0177
		99	185	-0.0478
		99	187	-0.0093
		99	188	-0.0194
		99	189	0.0004
		99	190	-0.0267
		99	343	0.0003
		99	344	-0.007
		100	108	-0.0027
		100	155	-0.003
		100	156	0.0191
		100	169	-0.0017
		100	170	-0.1471
		100	171	-0.1317
		100	172	-0.0438
		100	186	-0.0224
		100	187	-0.026
		100	188	-0.0819
		100	189	-0.0024
		100	190	-0.2026
		100	191	-0.1344
		100	341	0.0007
		100	342	0.002
		100	343	0.0254
		100	344	-0.0652
		101	104	-0.0077
		101	107	-0.001
		101	156	0.0227
		101	157	-0.0669
		101	158	-0.0057
		101	159	-0.0027
		101	168	-0.0713
		101	169	-0.0662
		101	170	-0.002
		101	171	-0.0442
		101	188	-0.0184
		101	189	0.0007
		101	190	0.0013
		101	192	-0.0726
		101	193	-0.0003
		101	354	0.001
		101	355	0.1552
		102	105	-0.1448
		102	106	-0.0064
		102	158	0.0141
		102	159	-0.0013
		102	168	0.0037
		102	189	-0.0779
		102	190	-0.1254
		102	191	0.0003
		102	192	-0.017
		102	193	0.0622
		102	194	0.1321
		102	195	-0.0468
		102	341	0.0003
		102	354	0.1759
		102	355	0.11
		102	356	0.1793
		102	357	0.1217
		102	358	0.0003
		103	158	-0.0154
		103	159	-0.009
		103	160	-0.1702
		103	162	0.0063
		103	163	0.0017
		103	164	0.0648
		103	165	0.0224
		103	166	0.0137
		103	167	0.1725
		103	168	0.2805
		103	169	0.0037
		103	190	0.1257
		103	194	-0.0281
		103	195	-0.1414
		103	307	-0.0662
		103	355	0.1151
		103	356	0.108
		103	357	0.1314
		103	358	0.0061
		104	158	-0.202
		104	159	-0.0752
		104	160	0.0034
		104	161	0.0103
		104	162	0.4982
		104	163	0.0698
		104	164	0.4397
		104	165	0.2925
		104	166	0.003
		104	191	0.3105
		104	192	0.3333
		104	194	-0.0024
		104	195	0.0127
		104	306	-0.0277
		104	307	0.0993
		104	308	-0.127
		104	355	-0.0792
		104	356	-0.1458
		104	357	-0.0819
		104	358	0.012
		104	359	0.001
		105	109	-0.0064
		105	160	-0.0365
		105	161	0.0261
		105	162	0.0221
		105	163	0.2735
		105	164	0.0261
		105	165	0.1662
		105	166	0.4584
		105	191	-0.002
		105	192	0.2801
		105	194	-0.002
		105	195	-0.0424
		105	306	-0.0127
		105	307	-0.216
		105	355	-0.001
		105	356	-0.0264
		105	357	-0.1836
		105	358	0.0218
		105	359	-0.0111
		106	109	-0.0438
		106	158	0.001
		106	159	0.0003
		106	163	-0.0013
		106	165	0.0057
		106	166	0.1351
		106	167	-0.0004
		106	168	0.0013
		106	191	-0.0003
		106	192	0.0465
		106	193	-0.0044
		106	194	-0.0531
		106	195	-0.1029
		106	307	-0.0986
		106	357	-0.003
		106	358	-0.015
		107	110	-0.0268
		107	157	-0.0013
		107	163	-0.0056
		107	164	0.207
		107	165	-0.0047
		107	166	0.0103
		107	168	0.2878
		107	191	0.0031
		107	192	0.1752
		107	193	-0.0351
		107	194	0.123
		107	195	-0.227
		107	306	-0.0331
		107	307	0.1945
		107	308	-0.0478
		107	355	-0.0729
		107	356	-0.0087
		107	357	-0.0117
		107	358	-0.0053
		108	111	-0.0171
		108	139	0.0097
		108	161	0.0027
		108	163	0.0104
		108	164	-0.0013
		108	166	-0.0003
		108	167	0.1364
		108	168	0.0017
		108	169	0.3655
		108	170	0.3427
		108	190	0.1668
		108	192	0.0037
		108	193	-0.0294
		108	194	0.1217
		108	195	-0.0097
		108	307	-0.119
		108	308	-0.0003
		108	354	-0.0003
		108	355	0.1327
		108	356	-0.0003
		108	357	-0.0007
		109	112	0.0016
		109	168	0.0003
		109	170	0.1014
		109	191	0.0057
		109	193	0.0071
		109	307	0.0492
		109	308	0.1191
		109	353	-0.0485
		109	354	0.0458
		109	356	0.0495
		109	357	0.0003
		110	113	0.0074
		110	137	0.0692
		110	139	-0.0037
		110	152	-0.0137
		110	154	-0.001
		110	169	0.0171
		110	170	0.0026
		110	171	0.1685
		110	172	0.1502
		110	189	0.0849
		110	190	-0.0084
		110	191	-0.013
		110	353	-0.0612
		110	354	0.1023
		110	355	0.0977
		111	114	-0.0067
		111	135	-0.0391
		111	137	-0.0117
		111	152	-0.0515
		111	170	-0.0014
		111	171	0.0003
		111	172	-0.0502
		111	189	-0.0003
		111	343	0.0658
		111	344	-0.117
		111	345	-0.0003
		111	346	-0.0013
		111	352	-0.1063
		111	353	0.0244
		111	354	0.1836
		111	355	0.0529
		112	115	-0.1074
		112	134	0.2792
		112	136	0.0016
		112	137	-0.0558
		112	152	0.0288
		112	153	-0.0031
		112	170	-0.0007
		112	171	-0.0752
		112	173	-0.002
		112	174	0.0749
		112	186	-0.0896
		112	343	0.0197
		112	344	-0.0221
		112	345	-0.0137
		112	346	-0.0358
		113	122	0.0324
		113	123	0.0127
		113	124	0.0003
		113	125	0.2441
		113	126	0.3083
		113	127	-0.0301
		113	133	0.0167
		113	134	0.0618
		113	135	0.0377
		113	154	-0.0016
		113	156	0.003
		113	172	-0.0375
		113	173	0.0742
		113	174	0.1548
		113	186	-0.0197
		113	343	0.0829
		113	344	0.0003
		113	345	-0.0779
		113	346	-0.3143
		113	347	-0.001
		114	117	0.0358
		114	122	-0.1678
		114	123	0.0207
		114	124	0.2578
		114	125	0.0017
		114	126	0.0017
		114	127	0.0003
		114	128	-0.0358
		114	129	-0.0013
		114	130	0.0572
		114	133	0.1445
		114	134	0.2578
		114	135	0.0021
		114	154	-0.0046
		114	155	-0.0074
		114	172	0.012
		114	173	0.0384
		114	174	0.0003
		114	175	0.0218
		114	183	0.0037
		114	186	0.0104
		114	344	0.0812
		114	345	-0.1571
		114	346	-0.2083
		114	347	-0.004
		115	118	0.1107
		115	121	0.0013
		115	122	-0.209
		115	123	0.1113
		115	124	0.2999
		115	127	0.0184
		115	128	-0.3146
		115	129	-0.0034
		115	133	0.007
		115	172	-0.0003
		115	173	-0.2471
		115	174	-0.023
		115	183	-0.1869
		115	184	-0.118
		115	185	-0.0187
		115	186	-0.0957
		116	119	0.0167
		116	120	0.1167
		116	121	0.1996
		116	122	0.0669
		116	123	0.2474
		116	124	0.1902
		116	125	0.0023
		116	126	0.0134
		116	127	0.1665
		116	128	0.0411
		116	129	-0.092
		117	122	0.0007
		117	123	0.225
		117	124	0.0174
		117	126	0.004
		117	127	0.1906
		117	128	0.3902
		117	129	-0.0007
		117	405	-0.1213
		117	406	-0.0023
		118	122	0.0037
		118	123	0.1371
		118	124	0.4289
		118	125	0.0638
		118	126	0.0207
		118	407	-0.0003
		119	122	-0.0003
		119	124	0.4641
		119	125	-0.0133
		119	126	-0.001
		119	405	-0.0669
		119	406	-0.0839
		119	407	-0.5423
		119	408	-0.0003
		120	123	0.0007
		120	124	0.0013
		120	125	0.0003
		120	126	0.0489
		120	128	0.0428
		120	129	0.0084
		120	373	0.0047
		120	375	-0.2795
		120	376	-0.2715
		120	377	0.0017
		120	405	-0.2808
		120	406	-0.1879
		120	407	-0.1655
		120	408	-0.0334
		121	125	-0.0037
		121	126	0.0003
		121	128	0.0017
		121	372	0.0007
		121	373	-0.2029
		121	374	-0.02
		121	375	-0.464
		121	376	-0.1143
		121	377	-0.0622
		121	378	0.002
		121	405	-0.4574
		121	406	-0.3059
		121	407	-0.6225
		122	126	-0.1407
		122	127	-0.0097
		122	128	-0.0515
		122	344	0.0207
		122	345	-0.1454
		122	346	-0.0007
		122	371	0.001
		122	373	-0.1471
		122	376	-0.1538
		122	377	-0.206
		122	378	0.005
		122	405	-0.0084
		122	406	-0.0214
		123	126	0.1228
		123	127	0.0786
		123	128	-0.1163
		123	129	-0.0007
		123	325	0.0007
		123	326	-0.1933
		123	327	-0.2307
		123	328	0.018
		123	329	0.0244
		123	344	0.332
		123	345	-0.0722
		123	346	-0.1367
		123	347	-0.1013
		123	371	-0.2334
		123	372	-0.3237
		123	373	-0.3283
		123	374	-0.3306
		123	375	-0.1785
		123	376	-0.4941
		123	377	-0.241
		123	378	-0.1852
		123	379	0.0598
		123	403	-0.003
		123	404	-0.0013
		123	405	-0.1698
		123	406	-0.6951
		123	407	-0.0384
		124	129	-0.0187
		124	130	-0.0087
		124	131	-0.0023
		124	325	-0.0532
		124	326	-0.0127
		124	327	-0.136
		124	344	0.013
		124	345	0.3133
		124	346	0.0211
		124	347	0.0137
		124	371	0.0027
		124	372	-0.2544
		124	373	-0.308
		124	374	-0.4437
		124	375	-0.21
		124	376	-0.1702
		124	377	-0.2109
		124	403	-0.5724
		124	404	-0.689
		124	405	-0.3514
		124	406	-0.432
		124	407	-0.0755
		125	130	-0.0164
		125	131	-0.2417
		125	133	0.0188
		125	344	0.0127
		125	345	0.2317
		125	346	0.0157
		125	347	0.0033
		125	403	-0.209
		125	404	-0.0314
		125	405	-0.7677
		126	131	-0.0351
		126	132	0.0612
		126	133	0.0007
		126	134	0.0789
		126	174	-0.0783
		126	175	0.0097
		126	176	-0.005
		126	183	-0.0114
		126	399	0.0007
		126	400	-0.3283
		126	403	-0.0071
		126	404	0.001
		126	405	0.0208
		127	134	-0.0143
		127	135	-0.2283
		127	153	-0.0017
		127	154	-0.0117
		127	155	-0.0324
		127	174	-0.2431
		127	175	-0.3059
		127	176	-0.429
		127	325	-0.001
		127	327	0.0237
		127	344	0.005
		127	345	0.211
		127	346	0.2417
		127	347	-0.0525
		127	350	-0.0003
		127	399	0.2945
		127	400	-0.2838
		127	402	0.016
		127	403	-0.2765
		127	404	-0.0046
		127	405	0.0017
		128	132	-0.2608
		128	133	-0.0231
		128	324	-0.0013
		128	325	-0.5099
		128	326	-0.0475
		128	327	0.0555
		128	345	0.1009
		128	346	0.114
		128	347	-0.3949
		128	348	0.002
		128	373	0.0709
		128	374	0.0007
		128	375	0.0007
		128	376	0.001
		128	377	0.0077
		128	399	0.1498
		128	400	-0.1678
		128	401	-0.4339
		128	402	-0.2858
		128	403	-0.0181
		128	404	-0.0401
		128	405	-0.0251
		128	406	0.0549
		128	407	0.0003
		129	132	-0.0003
		129	133	0.0458
		129	325	-0.005
		129	347	0.0003
		129	373	0.0003
		129	397	0.015
		129	398	0.2434
		129	399	-0.1916
		129	400	-0.0007
		129	401	-0.0909
		129	402	-0.1528
		129	404	-0.0003
		129	405	-0.0023
		129	406	0.0475
		129	407	0.0007
		129	408	0.0003
		130	134	0.1301
		130	174	-0.012
		130	175	-0.0896
		130	176	-0.0094
		130	177	0.0257
		130	178	0.0023
		130	179	-0.0114
		130	181	-0.0033
		130	397	-0.3092
		130	398	-0.3681
		130	399	-0.0211
		130	401	-0.1973
		130	402	-0.1976
		130	403	-0.1244
		130	404	-0.3852
		130	405	0.0696
		130	542	-0.004
		130	543	0.0003
		131	134	-0.0602
		131	153	-0.0003
		131	176	-0.0548
		131	177	-0.0177
		131	178	-0.0104
		131	179	0.0007
		131	324	0.0003
		131	325	0.0097
		131	326	0.0171
		131	327	0.0104
		131	346	0.0097
		131	347	0.2344
		131	348	0.001
		131	349	-0.0043
		131	350	0.0027
		131	392	0.0007
		131	395	0.0007
		131	396	0.0004
		131	397	-0.2277
		131	398	-0.1795
		131	399	-0.0003
		131	401	-0.1635
		131	402	-0.0435
		131	403	-0.0625
		131	404	0.001
		131	405	0.0181
		131	539	0.01
		131	542	-0.2698
		131	543	-0.1919
		131	544	0.0007
		131	545	-0.0017
		132	135	0.0551
		132	153	0.1445
		132	154	0.0468
		132	155	0.002
		132	174	-0.0224
		132	175	-0.0451
		132	176	-0.0013
		132	177	-0.0338
		132	178	-0.0378
		132	179	-0.1127
		132	180	-0.0238
		132	181	-0.0084
		132	325	0.0097
		132	326	0.0007
		132	327	0.001
		132	346	0.0358
		132	347	0.0515
		132	348	0.0023
		132	349	0.0301
		132	350	0.0391
		132	392	0.0017
		132	393	-0.0013
		132	394	-0.0013
		132	395	-0.0264
		132	396	-0.0234
		132	397	-0.3166
		132	398	-0.2056
		132	399	-0.0903
		132	400	-0.1802
		132	401	-0.0057
		132	402	-0.2243
		132	403	0.0241
		132	542	0.0043
		132	543	0.0428
		132	545	-0.008
		133	136	-0.2009
		133	151	-0.0011
		133	152	0.0261
		133	153	0.127
		133	154	0.0912
		133	155	0.2799
		133	173	-0.0053
		133	177	-0.008
		133	178	-0.0558
		133	179	-0.0391
		133	180	-0.0355
		133	181	-0.2203
		133	182	-0.1103
		133	183	-0.0087
		133	346	0.0288
		133	347	0.0428
		133	350	0.002
		133	392	-0.0007
		133	399	-0.0375
		133	400	-0.3835
		134	137	-0.1318
		134	150	-0.0014
		134	151	0.0003
		134	155	-0.0003
		134	156	0.0295
		134	172	-0.0016
		134	178	0.0789
		134	180	0.0217
		134	181	0.0097
		134	182	0.0103
		134	183	0.004
		134	392	-0.0017
		135	138	-0.0074
		135	149	0.0003
		135	150	0.001
		135	156	0.006
		135	157	0.0746
		135	177	0.2107
		135	181	0.0014
		135	182	0.0033
		135	183	0.006
		135	185	0.0054
		136	139	0.001
		136	153	0.0307
		136	154	0.007
		136	155	-0.1298
		136	157	0.0051
		136	176	0.1347
		136	177	0.1003
		136	180	0.001
		136	181	0.0261
		136	183	0.0023
		136	184	0.0335
		137	140	-0.0067
		137	147	0.119
		137	155	-0.0061
		137	156	-0.0221
		137	157	0.0438
		137	158	0.0006
		137	159	-0.0047
		137	169	0.0014
		137	175	0.1605
		137	182	0.002
		137	186	-0.0455
		137	188	0.0271
		138	141	0.0003
		138	145	0.0017
		138	146	0.118
		138	152	-0.001
		138	159	-0.0006
		138	168	0.0003
		138	185	-0.0013
		138	186	-0.0441
		138	187	-0.0007
		138	188	0.0749
		139	142	0.2611
		139	143	0.001
		139	144	0.0017
		139	145	-0.0284
		139	146	0.0003
		139	158	0.0003
		139	159	0.2153
		139	162	0.0007
		139	167	0.0007
		139	188	0.0177
		139	189	0.0014
		139	190	-0.0031
		139	191	0.0003
		140	143	0.0474
		140	159	0.0047
		140	162	0.005
		140	163	-0.0003
		140	166	0.0024
		140	188	-0.1936
		140	189	-0.0063
		141	148	-0.0625
		141	162	0.228
		141	163	0.0722
		141	165	0.0013
		141	190	0.0054
		141	191	0.1273
		141	192	0.0251
		141	193	-0.004
		142	146	-0.0023
		142	147	-0.1388
		142	163	-0.0301
		142	165	-0.0117
		142	170	0.1809
		142	188	-0.003
		142	189	0.0131
		142	190	0.0458
		142	191	0.2565
		142	192	-0.0301
		143	147	0.0114
		143	163	-0.0091
		143	164	-0.0014
		143	165	-0.002
		143	166	-0.3426
		143	167	0.0074
		143	168	0.0462
		143	169	0.207
		143	190	0.0007
		144	147	0.0003
		144	163	-0.0003
		144	165	0.0007
		144	166	-0.0826
		144	167	-0.0649
		144	168	0.138
		144	169	0.0127
		145	148	-0.013
		145	166	0.0024
		145	167	-0.0084
		145	168	-0.2397
		145	169	-0.0421
		145	170	0.0004
		146	149	0.0264
		146	166	0.0007
		146	168	-0.3744
		146	169	0.0027
		147	150	0.0064
		147	168	-0.3698
		147	169	0.0007
		147	170	0.0405
		147	171	0.0936
		148	159	0.0003
		148	168	-0.001
		148	169	-0.0047
		148	170	-0.0264
		148	171	-0.0003
		149	152	0.0956
		149	159	-0.0027
		149	170	-0.0033
		149	171	0.0238
		149	172	0.0281
		150	153	0.0836
		150	157	-0.081
		150	158	-0.003
		150	159	-0.0191
		150	170	-0.0017
		150	171	-0.0004
		150	172	-0.0087
		151	154	0.0017
		151	155	-0.0542
		151	156	-0.0117
		151	157	-0.0571
		151	158	-0.0003
		151	172	0.0174
		151	173	0.0743
		151	174	0.0886
		151	175	0.0318
		151	176	0.0525
		151	177	0.2996
		151	182	0.0084
		151	392	-0.001
		152	158	-0.0498
		152	159	-0.0034
		152	172	0.0201
		152	173	-0.002
		152	174	0.1033
		152	175	0.2655
		152	177	0.003
		152	392	-0.0003
		153	157	-0.0007
		153	158	-0.0003
		153	174	0.022
		153	175	0.1751
		153	176	0.0859
		153	177	0.2551
		153	349	-0.001
		153	350	-0.1631
		153	351	0.0351
		153	392	-0.0037
		154	158	0.0007
		154	174	0.001
		154	175	0.0003
		154	346	-0.0378
		154	347	-0.093
		154	349	-0.1019
		154	350	-0.0281
		154	351	-0.0893
		154	352	-0.109
		154	353	-0.1548
		155	172	-0.0204
		155	174	0.008
		155	343	0.0161
		155	344	0.0946
		155	345	-0.0301
		155	346	-0.0087
		155	347	-0.1498
		155	349	-0.0003
		155	350	-0.1494
		155	351	-0.1461
		155	352	-0.002
		155	353	-0.0014
		155	354	0.0003
		156	159	-0.0033
		156	172	-0.0007
		156	308	0.0014
		156	310	0.001
		156	343	0.0013
		156	344	0.0013
		156	346	-0.012
		156	350	-0.0689
		156	351	-0.222
		156	352	0.0007
		156	354	0.0124
		156	355	0.092
		157	160	-0.006
		157	170	-0.0003
		157	172	-0.001
		157	307	-0.0013
		157	308	-0.0191
		157	352	-0.001
		157	353	0.001
		157	354	0.0394
		157	355	-0.0234
		158	161	-0.004
		158	162	0.0003
		158	170	0.0003
		158	307	-0.0254
		158	308	-0.0451
		158	353	-0.1274
		158	354	-0.0943
		158	355	0.009
		158	356	-0.0003
		159	168	0.2394
		159	169	-0.0003
		159	170	0.1715
		159	192	0.0003
		159	193	0.0026
		159	307	-0.0585
		159	355	-0.002
		160	163	0.0014
		160	164	-0.0003
		160	193	0.0107
		160	306	-0.0151
		160	307	-0.0866
		160	355	-0.0003
		161	164	-0.0103
		161	193	-0.0793
		161	194	-0.001
		161	195	-0.0719
		161	306	-0.0003
		161	307	-0.0023
		162	165	-0.012
		162	167	0.1361
		162	168	0.0087
		162	191	-0.0003
		162	193	-0.0468
		162	194	-0.2036
		162	195	-0.1768
		163	168	0.0532
		163	192	0.0424
		163	193	-0.0047
		163	194	-0.1819
		163	195	-0.2681
		164	168	0.0455
		164	191	-0.0017
		164	192	0.002
		164	193	0.0003
		164	194	0.0121
		164	195	-0.0063
		165	168	-0.0371
		165	191	0.0411
		165	194	0.0007
		165	195	-0.0107
		166	169	-0.0368
		166	190	0.0251
		166	191	0.0007
		166	193	0.0013
		166	194	-0.0424
		166	195	-0.0589
		167	170	-0.0053
		167	189	0.0201
		167	194	-0.0341
		167	195	-0.0003
		168	171	-0.0007
		168	188	-0.1317
		168	193	-0.0023
		169	187	-0.1284
		170	185	-0.1123
		170	186	-0.0371
		171	184	-0.1311
		172	175	0.0805
		172	182	0.0137
		172	183	0.0016
		172	189	0.102
		173	176	-0.0013
		173	181	0.0013
		173	187	0.1768
		173	188	0.0004
		174	177	-0.1341
		174	180	-0.001
		174	186	0.0274
		175	184	-0.0017
		175	185	-0.0017
		175	392	-0.0007
		176	392	-0.004
		176	393	-0.0114
		176	394	-0.0017
		176	395	0.005
		176	397	-0.1815
		176	399	0.0281
		176	400	-0.0084
		177	392	0.0047
		177	393	-0.1558
		177	394	-0.0418
		177	395	-0.0616
		177	396	0.01
		177	397	-0.1498
		177	399	0.0141
		178	392	-0.0625
		178	393	-0.333
		178	394	-0.3497
		178	395	-0.1902
		178	396	-0.2307
		178	397	-0.1391
		178	398	-0.1291
		178	399	-0.2371
		178	400	0.0093
		178	494	0.0057
		178	495	-0.0017
		178	497	-0.0057
		178	498	-0.0023
		178	542	0.0013
		178	543	-0.0017
		178	544	-0.0016
		178	545	-0.0655
		178	546	-0.0147
		179	182	-0.0003
		179	392	-0.2106
		179	393	-0.2992
		179	394	-0.3501
		179	395	-0.2678
		179	396	-0.2694
		179	397	-0.1454
		179	398	-0.0194
[truncated: 4,013 more rows]

## Sheet: removed |dT| < 0.1
		Res1	Res2	delta_tau																					total values	6013
		125	405	-0.7677																					positive favors A3
		123	406	-0.6951																					negative favors WT
		124	404	-0.689
		261	436	-0.6874
		323	539	-0.6483
		262	435	-0.6369
		121	407	-0.6225
		323	540	-0.5998
		198	201	-0.5988
		198	212	-0.5955
		124	403	-0.5724
		428	521	-0.5573
		14	62	-0.5483
		119	407	-0.5423
		428	433	-0.5229
		263	436	-0.5212
		128	325	-0.5099
		322	532	-0.5012
		62	92	-0.4985
		123	376	-0.4941
		323	535	-0.4925
		324	403	-0.4871
		322	535	-0.4838
		256	262	-0.4811
		324	402	-0.4781
		121	375	-0.464
		324	539	-0.4584
		121	405	-0.4574
		294	377	-0.452
		398	486	-0.4493
		398	483	-0.448
		260	434	-0.4457
		462	524	-0.4456
		124	374	-0.4437
		199	202	-0.4423
		16	62	-0.4414
		65	482	-0.4363
		128	401	-0.4339
		124	406	-0.432
		127	176	-0.429
		436	533	-0.4279
		292	376	-0.4233
		64	476	-0.4223
		494	548	-0.4223
		348	352	-0.4213
		198	283	-0.4202
		431	525	-0.4173
		198	270	-0.4139
		63	476	-0.4132
		399	487	-0.3998
		453	505	-0.3995
		64	478	-0.3955
		128	347	-0.3949
		256	261	-0.3905
		399	545	-0.3902
		400	487	-0.3885
		398	485	-0.3875
		465	523	-0.3875
		130	404	-0.3852
		133	400	-0.3835
		89	483	-0.3768
		62	476	-0.3755
		146	168	-0.3744
		63	477	-0.3707
		440	536	-0.3705
		147	168	-0.3698
		130	398	-0.3681
		541	546	-0.3678
		180	393	-0.3675
		261	435	-0.3664
		292	378	-0.3641
		448	546	-0.3641
		259	434	-0.364
		294	373	-0.3638
		436	532	-0.3628
		418	527	-0.3544
		124	405	-0.3514
		179	394	-0.3501
		178	394	-0.3497
		433	529	-0.3454
		65	479	-0.3444
		464	523	-0.3444
		416	525	-0.344
		143	166	-0.3426
		207	290	-0.342
		290	321	-0.342
		263	434	-0.3417
		441	537	-0.3407
		465	524	-0.3374
		323	402	-0.337
		254	266	-0.3357
		178	393	-0.333
		325	349	-0.333
		396	547	-0.332
		62	479	-0.3317
		123	374	-0.3306
		123	373	-0.3283
		126	400	-0.3283
		233	424	-0.328
		233	431	-0.3256
		60	64	-0.325
		413	527	-0.3243
		123	372	-0.3237
		65	480	-0.3203
		260	435	-0.3183
		399	544	-0.3173
		132	397	-0.3166
		397	545	-0.3166
		294	371	-0.3149
		115	128	-0.3146
		113	346	-0.3143
		441	540	-0.3129
		398	545	-0.3123
		233	428	-0.3106
		398	489	-0.3099
		205	380	-0.3093
		233	419	-0.3093
		130	397	-0.3092
		322	539	-0.3083
		124	373	-0.308
		441	541	-0.3072
		233	421	-0.3066
		458	522	-0.3062
		121	406	-0.3059
		127	175	-0.3059
		519	525	-0.3052
		61	475	-0.3049
		203	253	-0.3046
		428	432	-0.3046
		234	421	-0.3026
		428	520	-0.3025
		12	56	-0.3016
		261	434	-0.3016
		542	546	-0.3012
		461	466	-0.3006
		397	546	-0.2996
		9	86	-0.2992
		179	393	-0.2992
		493	547	-0.2992
		421	426	-0.2989
		231	259	-0.2986
		293	379	-0.2973
		430	517	-0.2969
		358	361	-0.2968
		61	477	-0.2932
		449	510	-0.2929
		321	536	-0.2899
		396	400	-0.2875
		128	402	-0.2858
		64	477	-0.2852
		395	488	-0.2852
		127	400	-0.2838
		416	526	-0.2835
		449	509	-0.2835
		491	547	-0.2835
		291	377	-0.2829
		452	509	-0.2829
		291	378	-0.2825
		234	428	-0.2812
		453	506	-0.2812
		120	405	-0.2808
		449	511	-0.2808
		452	505	-0.2805
		120	375	-0.2795
		10	87	-0.2792
		322	537	-0.2772
		127	403	-0.2765
		431	524	-0.2762
		462	467	-0.2742
		260	265	-0.2732
		450	510	-0.2729
		120	376	-0.2715
		255	289	-0.2704
		239	258	-0.2702
		131	542	-0.2698
		461	525	-0.2698
		179	396	-0.2694
		450	509	-0.2682
		163	195	-0.2681
		449	508	-0.2681
		179	395	-0.2678
		398	546	-0.2671
		440	540	-0.2668
		232	435	-0.2661
		180	392	-0.2658
		457	514	-0.2658
		263	435	-0.2641
		491	545	-0.2621
		419	525	-0.2611
		456	505	-0.2611
		128	132	-0.2608
		450	511	-0.2604
		456	503	-0.2575
		399	540	-0.2571
		448	545	-0.2564
		414	527	-0.2555
		124	372	-0.2544
		492	503	-0.2534
		484	542	-0.2531
		181	392	-0.2524
		66	479	-0.2521
		63	478	-0.2508
		453	510	-0.2508
		395	489	-0.2501
		453	503	-0.2498
		11	86	-0.2495
		321	535	-0.2491
		430	518	-0.2488
		447	545	-0.2474
		453	514	-0.2474
		115	173	-0.2471
		15	61	-0.2468
		441	449	-0.2457
		203	207	-0.2451
		12	95	-0.245
		127	174	-0.2431
		543	546	-0.2431
		241	258	-0.2428
		453	511	-0.2428
		125	131	-0.2417
		361	364	-0.2414
		496	503	-0.2414
		420	433	-0.2411
		16	60	-0.241
		123	377	-0.241
		145	168	-0.2397
		60	65	-0.2394
		229	257	-0.2388
		400	543	-0.2387
		480	486	-0.2378
		13	96	-0.2377
		178	399	-0.2371
		214	249	-0.2371
		261	437	-0.2371
		202	288	-0.237
		460	465	-0.2357
		463	469	-0.2357
		464	524	-0.235
		323	403	-0.2344
		452	504	-0.234
		123	371	-0.2334
		436	530	-0.2334
		87	483	-0.2317
		322	325	-0.2314
		123	327	-0.2307
		178	396	-0.2307
		419	426	-0.2307
		25	29	-0.23
		456	506	-0.229
		127	135	-0.2283
		11	88	-0.228
		441	451	-0.228
		131	397	-0.2277
		322	540	-0.2271
		107	195	-0.227
		395	492	-0.2267
		461	467	-0.2263
		495	499	-0.2263
		132	402	-0.2243
		263	320	-0.2243
		453	504	-0.2234
		323	537	-0.2227
		530	536	-0.2227
		156	351	-0.222
		452	502	-0.2217
		14	88	-0.2216
		489	503	-0.2213
		91	94	-0.221
		324	373	-0.2207
		96	116	-0.2206
		133	181	-0.2203
		431	434	-0.2193
		290	373	-0.218
		452	503	-0.218
		94	116	-0.2173
		441	448	-0.2173
		440	541	-0.2166
		105	307	-0.216
		13	184	-0.2157
		202	253	-0.2153
		295	373	-0.215
		435	531	-0.2146
		395	493	-0.2137
		292	375	-0.2116
		13	88	-0.2113
		25	30	-0.2113
		204	290	-0.2113
		124	377	-0.2109
		399	538	-0.2107
		179	392	-0.2106
		242	258	-0.2103
		124	375	-0.21
		492	505	-0.2093
		454	506	-0.2092
		115	122	-0.209
		125	403	-0.209
		40	469	-0.2089
		114	346	-0.2083
		206	379	-0.2083
		197	212	-0.2079
		294	370	-0.207
		489	496	-0.207
		29	51	-0.2069
		456	502	-0.2063
		122	377	-0.206
		240	258	-0.2059
		132	398	-0.2056
		457	505	-0.205
		162	194	-0.2036
		95	117	-0.2033
		121	373	-0.2029
		493	505	-0.2029
		100	190	-0.2026
		436	439	-0.2023
		104	158	-0.202
		203	251	-0.2019
		430	516	-0.2013
		348	371	-0.201
		133	136	-0.2009
		320	437	-0.2002
		446	510	-0.1996
		457	506	-0.1989
		324	374	-0.1986
		130	402	-0.1976
		130	401	-0.1973
		230	259	-0.1973
		489	505	-0.1959
		181	393	-0.1952
		456	504	-0.195
		303	306	-0.1942
		257	262	-0.194
		517	525	-0.194
		140	188	-0.1936
		123	326	-0.1933
		228	254	-0.1932
		263	321	-0.193
		254	267	-0.1922
		131	543	-0.1919
		129	399	-0.1916
		485	502	-0.1915
		178	395	-0.1902
		462	525	-0.1899
		489	509	-0.1899
		298	380	-0.1892
		200	203	-0.1886
		492	508	-0.1886
		15	63	-0.1882
		309	351	-0.1882
		496	504	-0.1882
		120	406	-0.1879
		465	527	-0.1875
		115	183	-0.1869
		487	493	-0.1866
		296	372	-0.1865
		489	508	-0.1859
		399	541	-0.1855
		412	528	-0.1855
		481	538	-0.1855
		123	378	-0.1852
		447	543	-0.1852
		357	360	-0.1849
		465	526	-0.1846
		204	296	-0.1839
		395	490	-0.1839
		452	510	-0.1839
		105	357	-0.1836
		198	284	-0.1833
		396	542	-0.1832
		233	237	-0.1829
		493	508	-0.1829
		9	68	-0.1819
		163	194	-0.1819
		176	397	-0.1815
		492	509	-0.1815
		448	509	-0.1805
		495	504	-0.1805
		40	44	-0.1802
		132	400	-0.1802
		131	398	-0.1795
		394	487	-0.1795
		518	524	-0.1789
		396	489	-0.1786
		123	375	-0.1785
		490	497	-0.1785
		310	350	-0.1782
		204	253	-0.1779
		451	509	-0.1779
		494	504	-0.1778
		162	195	-0.1768
		241	270	-0.1765
		303	351	-0.1765
		394	398	-0.1765
		63	90	-0.1762
		180	394	-0.1762
		325	404	-0.1762
		260	437	-0.1752
		437	532	-0.1741
		60	476	-0.1732
		322	531	-0.1728
		493	507	-0.1722
		321	532	-0.1715
		400	484	-0.1715
		429	517	-0.1715
		457	522	-0.1712
		289	321	-0.1711
		459	465	-0.1709
		13	116	-0.1708
		453	509	-0.1705
		103	160	-0.1702
		124	376	-0.1702
		123	405	-0.1698
		483	489	-0.1698
		463	471	-0.1695
		23	27	-0.1692
		424	428	-0.1692
		324	536	-0.1685
		423	428	-0.1682
		240	270	-0.1679
		114	122	-0.1678
		128	400	-0.1678
		93	96	-0.1675
		292	373	-0.1675
		398	490	-0.1675
		415	528	-0.1671
		15	60	-0.1655
		120	407	-0.1655
		264	433	-0.1655
		393	397	-0.1655
		294	381	-0.1649
		96	171	-0.1645
		232	287	-0.1645
		430	520	-0.1645
		322	534	-0.1642
		455	503	-0.1642
		492	507	-0.1639
		131	401	-0.1635
		231	435	-0.1635
		153	350	-0.1631
		356	391	-0.1631
		394	490	-0.1631
		90	394	-0.1629
		435	533	-0.1619
		28	51	-0.1618
		94	127	-0.1615
		357	391	-0.1612
		261	318	-0.1609
		25	31	-0.1608
		292	377	-0.1608
		490	503	-0.1608
		328	380	-0.1598
		490	498	-0.1598
		233	422	-0.1595
		449	495	-0.1591
		481	533	-0.1588
		482	488	-0.1585
		9	85	-0.1575
		15	95	-0.1575
		114	345	-0.1571
		234	424	-0.1568
		41	469	-0.1565
		177	393	-0.1558
		432	528	-0.1558
		154	353	-0.1548
		264	435	-0.1545
		445	494	-0.1545
		462	522	-0.1541
		122	376	-0.1538
		231	433	-0.1538
		325	402	-0.1531
		63	408	-0.1528
		129	402	-0.1528
		63	405	-0.1524
		89	400	-0.1524
		401	483	-0.1521
		41	44	-0.1518
		328	352	-0.1518
		496	502	-0.1518
		452	492	-0.1511
		229	259	-0.1508
		452	506	-0.1504
		155	347	-0.1498
		177	397	-0.1498
		23	28	-0.1495
		155	350	-0.1494
		435	438	-0.1491
		204	291	-0.1488
		401	480	-0.1488
		417	527	-0.1488
		446	495	-0.1488
		453	502	-0.1488
		13	183	-0.1487
		24	30	-0.1484
		432	436	-0.1484
		439	537	-0.1484
		471	527	-0.1481
		17	62	-0.1472
		58	62	-0.1471
		100	170	-0.1471
		122	373	-0.1471
		453	513	-0.1464
		155	351	-0.1461
		415	526	-0.1461
		104	356	-0.1458
		262	291	-0.1458
		122	345	-0.1454
		179	397	-0.1454
		102	105	-0.1448
		493	504	-0.1448
		264	434	-0.1445
		395	487	-0.1441
		395	399	-0.1437
		254	289	-0.1434
		512	515	-0.1434
		290	322	-0.1431
		347	352	-0.1431
		236	424	-0.1428
		208	296	-0.1427
		215	220	-0.1427
		424	433	-0.1421
		103	195	-0.1414
		404	480	-0.1414
		351	354	-0.1411
		203	206	-0.1408
		122	126	-0.1407
		62	408	-0.1398
		263	416	-0.1397
		295	317	-0.1397
		259	318	-0.1395
		526	531	-0.1394
		29	52	-0.1391
		178	397	-0.1391
		520	526	-0.1391
		142	147	-0.1388
		209	212	-0.1384
		290	294	-0.1384
		474	527	-0.1384
		258	261	-0.1378
		325	374	-0.1377
		325	373	-0.1375
		479	485	-0.1371
		123	346	-0.1367
		208	258	-0.1367
		61	87	-0.1364
		293	378	-0.1364
		395	398	-0.1361
		497	501	-0.1361
		124	327	-0.136
		208	257	-0.1351
		375	404	-0.1351
		444	543	-0.1347
		100	191	-0.1344
		315	318	-0.1344
		448	547	-0.1344
		174	177	-0.1341
		202	251	-0.1341
		208	295	-0.1341
		446	509	-0.1337
		207	380	-0.1334
		486	502	-0.1334
		485	503	-0.1327
		64	481	-0.1324
		207	292	-0.1324
		440	537	-0.1324
		450	506	-0.1324
		467	471	-0.1324
		490	508	-0.1321
		134	137	-0.1318
		100	171	-0.1317
		168	188	-0.1317
		209	258	-0.1317
		492	546	-0.1314
		495	503	-0.1314
		461	519	-0.1313
		171	184	-0.1311
		251	270	-0.131
		63	481	-0.1307
		306	391	-0.1304
		477	534	-0.1304
		488	508	-0.1304
		312	347	-0.13
		136	155	-0.1298
		207	210	-0.1298
		233	417	-0.1297
		350	353	-0.1294
		178	398	-0.1291
		408	475	-0.1291
		462	530	-0.1291
		491	508	-0.1291
		506	509	-0.1291
		447	546	-0.129
		169	187	-0.1284
		453	508	-0.1284
		260	318	-0.1281
		158	353	-0.1274
		262	319	-0.1274
		104	308	-0.127
		28	52	-0.1267
		298	381	-0.1264
		408	474	-0.1263
		209	288	-0.1261
		241	255	-0.1261
		446	511	-0.1261
		258	317	-0.1257
		6	70	-0.1254
		102	190	-0.1254
		202	289	-0.125
		443	544	-0.125
		130	403	-0.1244
		495	502	-0.1241
		233	430	-0.124
		493	503	-0.1237
		202	292	-0.1234
		463	468	-0.1233
		429	518	-0.1221
		448	508	-0.122
		457	504	-0.122
		10	55	-0.1217
		457	503	-0.1217
		488	502	-0.1217
		488	546	-0.1217
		449	504	-0.1214
		117	405	-0.1213
		298	348	-0.1213
		462	526	-0.1213
		260	264	-0.121
		443	541	-0.1207
		407	413	-0.12
		448	506	-0.12
		197	269	-0.1197
		447	538	-0.1197
		28	32	-0.1194
		202	205	-0.1194
		206	381	-0.1194
		108	307	-0.119
		286	292	-0.1187
		232	428	-0.1184
		15	18	-0.118
		115	184	-0.118
		480	534	-0.118
		488	500	-0.118
		435	532	-0.1177
		314	317	-0.1173
		111	344	-0.117
		491	504	-0.117
		447	542	-0.1167
		489	498	-0.1167
		428	518	-0.1164
		123	128	-0.1163
		454	514	-0.116
		438	537	-0.1157
		329	348	-0.1153
		399	488	-0.1147
		484	541	-0.1147
		298	371	-0.1144
		454	503	-0.1144
		121	376	-0.1143
		458	464	-0.114
		494	503	-0.1136
		25	72	-0.113
		88	483	-0.113
		431	515	-0.113
		446	541	-0.113
		486	500	-0.113
		132	179	-0.1127
		516	519	-0.1127
		14	91	-0.1126
		489	504	-0.1126
		170	185	-0.1123
		495	498	-0.1123
		534	540	-0.1114
		422	428	-0.111
		494	502	-0.111
		328	351	-0.1107
		334	390	-0.1107
		486	501	-0.1107
		13	115	-0.1106
		306	359	-0.1106
		10	67	-0.1103
		133	182	-0.1103
		211	283	-0.1103
		458	525	-0.11
		413	528	-0.1093
		154	352	-0.109
		360	364	-0.109
		229	258	-0.1087
		455	537	-0.1084
		327	379	-0.108
		112	115	-0.1074
		261	528	-0.1073
		206	380	-0.107
		449	499	-0.107
		14	96	-0.1069
		243	255	-0.1067
		376	409	-0.1066
		51	55	-0.1064
		111	352	-0.1063
		427	525	-0.1063
		325	371	-0.106
		375	412	-0.1057
		450	508	-0.1054
		206	370	-0.1053
		397	490	-0.105
		399	546	-0.105
		316	319	-0.1049
		39	475	-0.1046
		22	26	-0.1043
		394	397	-0.1043
		299	370	-0.104
		387	390	-0.104
		214	219	-0.1036
		10	88	-0.103
		486	503	-0.103
		106	195	-0.1029
		9	69	-0.1026
		205	379	-0.1026
		40	473	-0.1024
		444	540	-0.1023
		154	349	-0.1019
		123	347	-0.1013
		232	421	-0.1013
		492	504	-0.101
		296	317	-0.1004
		360	389	0.1
		371	374	0.1
		136	177	0.1003
		528	533	0.1003
		452	533	0.1006
		128	345	0.1009
		93	174	0.101
		447	453	0.101
		109	170	0.1014
		172	189	0.102
		433	519	0.102
		110	354	0.1023
		236	425	0.1023
		420	425	0.1023
		4	26	0.1026
		29	74	0.1026
		329	379	0.1029
		152	174	0.1033
		200	281	0.1033
		418	423	0.1033
		499	505	0.1033
		424	431	0.1036
		245	271	0.1039
		493	501	0.1043
		89	179	0.1044
		1	26	0.1046
		366	382	0.1047
		437	529	0.1047
		62	401	0.1053
		233	521	0.1053
		285	288	0.1053
		392	487	0.1053
		454	534	0.1057
		199	217	0.106
		513	519	0.106
		500	548	0.1063
		235	266	0.1064
		29	75	0.1069
		415	475	0.1074
		457	481	0.1076
		103	356	0.108
		434	523	0.108
		207	255	0.1083
		241	259	0.1083
		89	401	0.1087
		513	522	0.1087
		425	520	0.109
		414	531	0.1093
		437	525	0.1093
		466	479	0.1093
		34	52	0.1096
		436	440	0.1096
		102	355	0.11
		199	269	0.11
		256	319	0.11
		264	417	0.11
		317	324	0.1103
		392	494	0.1104
		242	257	0.1106
		115	118	0.1107
		200	271	0.1107
		455	508	0.1107
		431	519	0.111
		115	123	0.1113
		393	490	0.1117
		521	527	0.1117
		432	435	0.112
		449	485	0.112
		39	479	0.1123
		437	537	0.1124
		264	286	0.1127
		392	486	0.113
		410	416	0.1133
		454	508	0.1133
		299	385	0.1134
		12	87	0.114
		128	346	0.114
		40	463	0.1143
		197	218	0.1143
		509	513	0.1147
		393	497	0.115
		456	508	0.115
		103	355	0.1151
		299	386	0.1151
		488	501	0.1151
		28	74	0.116
		504	511	0.116
		1	27	0.1161
		489	495	0.1166
		116	120	0.1167
		306	357	0.1167
		312	330	0.1174
		138	146	0.118
		208	316	0.118
		261	288	0.1184
		40	459	0.1187
		213	225	0.1187
		137	147	0.119
		109	308	0.1191
		419	471	0.1194
		61	408	0.1207
		66	483	0.1207
		290	413	0.1207
		413	530	0.1207
		513	518	0.1207
		444	492	0.121
		102	357	0.1217
		108	194	0.1217
		426	432	0.1217
		392	397	0.122
		123	126	0.1228
		107	194	0.123
		302	388	0.123
		255	262	0.1231
		458	485	0.1237
		302	366	0.124
		494	498	0.124
		232	416	0.1241
		416	473	0.1244
		462	472	0.1244
		233	526	0.1247
		298	330	0.1247
		403	538	0.1247
		401	488	0.1254
		404	538	0.1254
		103	190	0.1257
		257	318	0.1257
		459	480	0.1257
		481	487	0.1257
		133	153	0.127
		488	495	0.127
		358	362	0.1271
		141	191	0.1273
		499	504	0.1273
		209	294	0.1274
		312	368	0.1274
		462	476	0.1274
		392	495	0.1277
		436	522	0.1277
		236	431	0.1278
		265	285	0.128
		396	543	0.1284
		426	522	0.1284
		255	320	0.1287
		432	520	0.1287
		95	118	0.129
		392	490	0.1291
		10	16	0.1294
		457	463	0.1294
		2	28	0.1301
		62	66	0.1301
		130	134	0.1301
		393	545	0.1301
		422	521	0.1301
		233	420	0.1304
		500	547	0.1307
		501	506	0.1307
		103	357	0.1314
		237	428	0.1314
		47	52	0.1317
		59	118	0.1317
		61	483	0.1317
		448	495	0.1317
		102	194	0.1321
		310	356	0.1321
		201	270	0.1324
		108	355	0.1327
		196	273	0.1327
		265	291	0.1328
		454	530	0.1328
		15	115	0.133
		207	315	0.133
		305	357	0.1331
		306	358	0.1338
		325	536	0.1338
		136	176	0.1347
		106	166	0.1351
		64	392	0.1357
		304	389	0.1357
		501	507	0.1357
		260	321	0.1358
		209	262	0.136
		162	167	0.1361
		108	167	0.1364
		13	119	0.1365
		505	511	0.1367
		118	123	0.1371
		208	293	0.1371
		87	392	0.1374
		90	129	0.1374
		416	422	0.1377
		418	473	0.1377
		144	168	0.138
		202	283	0.138
		304	357	0.1381
		229	260	0.1384
		395	544	0.1384
		243	257	0.1388
		338	364	0.1388
		440	444	0.1397
		423	431	0.1398
		208	256	0.1401
		426	433	0.1404
		17	119	0.1407
		213	283	0.1411
		464	470	0.1411
		433	527	0.1414
		232	433	0.1415
		301	367	0.1421
		257	320	0.1424
		493	502	0.1424
		261	266	0.1428
		337	364	0.1428
		237	427	0.1434
		393	396	0.1434
		232	417	0.1435
		114	133	0.1445
		132	153	0.1445
		315	324	0.1447
		493	500	0.1448
		232	261	0.1451
		461	527	0.1451
		325	539	0.1457
		419	424	0.1461
		65	392	0.1464
		9	12	0.1465
		253	318	0.1465
		39	476	0.1468
		85	88	0.1468
		236	426	0.1468
		336	362	0.1468
		449	493	0.1468
		89	126	0.1471
		203	288	0.1471
		490	547	0.1471
		511	515	0.1471
		3	27	0.1477
		417	471	0.1478
		46	69	0.1481
		58	118	0.1481
		393	493	0.1481
		92	126	0.1485
		489	546	0.1487
		200	215	0.1495
		128	399	0.1498
		110	172	0.1502
		516	523	0.1505
		451	489	0.1507
		393	547	0.1508
		522	527	0.1518
		422	471	0.1528
		426	524	0.1528
		88	129	0.1531
		237	432	0.1535
		254	260	0.1538
		338	341	0.1538
		516	520	0.1538
		113	174	0.1548
		328	350	0.1548
		499	502	0.1551
		101	355	0.1552
		432	517	0.1558
		302	365	0.1565
		394	545	0.1568
		502	507	0.1584
		455	461	0.1585
		286	289	0.1588
		46	60	0.1595
		231	434	0.1595
		137	175	0.1605
		445	451	0.1605
		256	320	0.1611
		394	492	0.1612
		398	403	0.1625
		496	545	0.1625
		233	427	0.1628
		325	535	0.1628
		458	528	0.1629
		433	528	0.1634
		40	483	0.1635
		433	517	0.1635
		415	421	0.1638
		440	448	0.1638
		311	386	0.1655
		493	497	0.1655
		393	487	0.1658
		105	165	0.1662
		116	127	0.1665
		459	474	0.1665
		108	190	0.1668
		408	534	0.1668
		259	437	0.1675
		295	324	0.1675
		425	431	0.1675
		40	479	0.1679
		255	319	0.1679
		516	522	0.1681
		110	171	0.1685
		401	536	0.1688
		466	477	0.1702
		513	516	0.1705
		467	474	0.1712
		159	170	0.1715
		500	506	0.1715
		98	174	0.1719
		103	167	0.1725
		263	535	0.1732
		465	472	0.1749
		153	175	0.1751
		107	192	0.1752
		359	363	0.1755
		232	237	0.1758
		501	505	0.1758
		102	354	0.1759
		89	397	0.1762
		258	321	0.1762
		440	449	0.1765
		173	187	0.1768
		15	120	0.1778
		232	424	0.1779
		231	288	0.1786
		102	356	0.1793
		455	486	0.1795
		255	322	0.1796
		452	458	0.1796
		262	287	0.1798
		500	505	0.1799
		302	387	0.1802
		435	521	0.1802
		393	496	0.1805
		39	482	0.1806
		142	170	0.1809
		58	117	0.1812
		198	218	0.1815
		60	119	0.1825
		13	89	0.1829
		111	354	0.1836
		395	496	0.1836
		299	366	0.1842
		41	475	0.1862
		460	526	0.1863
		490	501	0.1872
		265	417	0.1879
		497	546	0.1882
		439	450	0.1883
		2	27	0.1886
		204	255	0.1886
		61	405	0.1899
		116	124	0.1902
		117	127	0.1906
		415	462	0.1906
		497	547	0.1906
		524	529	0.1906
		289	322	0.1922
		423	433	0.1922
		39	65	0.1929
		256	317	0.1932
		437	533	0.1932
		455	526	0.1939
		523	529	0.1939
		107	307	0.1945
		208	322	0.1946
		445	489	0.1946
		527	533	0.1952
		450	533	0.1953
		392	546	0.1962
		445	500	0.1973
		90	397	0.1976
		116	121	0.1996
		458	482	0.2002
		394	497	0.2003
		417	423	0.201
		203	289	0.2013
		515	519	0.2016
		38	65	0.2046
		14	114	0.2049
		309	388	0.205
		196	225	0.2059
		209	318	0.2063
		107	164	0.207
		143	169	0.207
		500	504	0.2073
		46	70	0.208
		416	474	0.208
		15	116	0.2087
		85	91	0.2096
		445	501	0.2097
		255	321	0.2103
		392	396	0.2106
		436	454	0.2106
		135	177	0.2107
		127	345	0.211
		232	525	0.211
		507	512	0.211
		97	125	0.2116
		495	546	0.2116
		301	366	0.2119
		252	256	0.212
		394	546	0.2126
		439	447	0.2126
		462	479	0.2126
		232	524	0.213
		491	541	0.2136
		502	506	0.2136
		514	518	0.214
		313	367	0.2143
		41	482	0.2144
		90	400	0.2146
		256	321	0.2147
		39	480	0.2153
		139	159	0.2153
		317	323	0.2153
		491	542	0.2163
		265	416	0.217
		446	492	0.218
		264	413	0.2183
		491	496	0.22
		467	475	0.2204
		397	494	0.222
		423	520	0.222
		290	325	0.2224
		234	426	0.2237
		510	515	0.2241
		203	267	0.2247
		449	455	0.2247
		89	398	0.225
		117	123	0.225
		433	524	0.2253
		426	519	0.2254
		40	478	0.2264
		461	478	0.227
		141	162	0.228
		318	323	0.2284
		208	319	0.2293
		509	514	0.2297
		293	324	0.2301
		461	520	0.2311
		507	511	0.2311
		125	345	0.2317
		290	531	0.232
		59	120	0.2331
		234	528	0.2343
		131	347	0.2344
		324	348	0.2344
		523	528	0.2344
		446	548	0.2351
		234	434	0.2357
		495	501	0.2363
		257	321	0.238
		457	530	0.2387
		159	168	0.2394
		234	431	0.24
		40	481	0.2404
		10	13	0.241
		127	346	0.2417
		236	430	0.2417
		425	430	0.2417
		129	398	0.2434
		332	338	0.2438
		113	125	0.2441
		498	502	0.2441
		399	404	0.245
		38	479	0.2457
		419	472	0.2457
		445	493	0.2461
		491	501	0.2464
		116	123	0.2474
		11	14	0.2481
		290	532	0.2484
		515	522	0.2487
		232	236	0.2494
		434	527	0.2518
		338	365	0.2521
		209	320	0.2527
		495	544	0.2528
		254	321	0.2538
		300	387	0.2544
		153	177	0.2551
		402	537	0.2557
		514	519	0.2561
		41	478	0.2565
		142	191	0.2565
		114	124	0.2578
		114	134	0.2578
		442	548	0.2578
		454	526	0.2581
		301	387	0.2584
		303	388	0.2594
		15	125	0.2595
		444	496	0.2597
		42	475	0.2601
		232	528	0.2601
		427	433	0.2601
		496	548	0.2601
		139	142	0.2611
		442	547	0.2612
		63	401	0.2618
		435	530	0.2618
		393	546	0.2635
		62	404	0.2642
		3	26	0.2648
		206	293	0.2648
		152	175	0.2655
		393	495	0.2665
		231	262	0.2678
		432	525	0.2678
		233	435	0.2685
		40	476	0.2712
		465	473	0.2715
		304	388	0.2732
		105	163	0.2735
		425	521	0.2738
		465	478	0.2738
		423	521	0.2742
		513	517	0.2748
		243	256	0.2752
		462	473	0.2752
		420	524	0.2758
		2	26	0.2768
		449	501	0.2772
		435	527	0.2779
		316	321	0.2785
		413	419	0.2791
		112	134	0.2792
		210	256	0.2798
		464	478	0.2798
		133	155	0.2799
		488	494	0.2799
		105	192	0.2801
		103	168	0.2805
		393	494	0.2809
		265	528	0.2852
		514	522	0.2852
		461	474	0.2859
		107	168	0.2878
		203	284	0.2885
		323	326	0.2892
		394	496	0.2918
		104	165	0.2925
		231	263	0.2939
		290	323	0.2939
		127	399	0.2945
		208	321	0.2952
		63	400	0.2956
		263	536	0.2956
		12	90	0.2962
		490	495	0.2975
		436	525	0.2979
		63	487	0.2983
		466	476	0.2986
		207	323	0.2992
		151	177	0.2996
		39	61	0.2999
		90	130	0.2999
		115	124	0.2999
		496	547	0.2999
		499	503	0.2999
		432	524	0.3003
		403	536	0.3009
		444	495	0.3026
		465	475	0.3026
		394	494	0.3029
		264	532	0.303
		89	399	0.3035
		493	498	0.3059
		113	126	0.3083
		208	320	0.3089
		104	191	0.3105
		12	89	0.311
		124	345	0.3133
		58	88	0.3149
		464	475	0.3152
		203	285	0.3156
		445	496	0.3159
		464	474	0.3163
		292	295	0.3173
		426	518	0.3173
		495	545	0.3197
		64	487	0.32
		232	434	0.3233
		515	518	0.3236
		254	319	0.3246
		46	68	0.329
		423	524	0.3293
		496	546	0.3307
		123	344	0.332
		529	537	0.333
		104	192	0.3333
		460	523	0.3344
		435	523	0.336
		454	529	0.336
		15	129	0.3364
		45	69	0.3386
		39	478	0.3407
		108	170	0.3427
		40	480	0.3448
		316	323	0.346
		40	477	0.3474
		315	323	0.3494
		45	68	0.3514
		394	493	0.3531
		432	518	0.3541
		234	430	0.3544
		400	405	0.3568
		290	535	0.3577
		234	427	0.3578
		234	435	0.3581
		427	432	0.3598
		233	527	0.3604
		239	260	0.3635
		45	70	0.3654
		108	169	0.3655
		233	261	0.3681
		433	526	0.3698
		427	521	0.3725
		203	286	0.3778
		434	524	0.3811
		394	495	0.3864
		494	501	0.3891
		117	128	0.3902
		427	431	0.3905
		207	324	0.3952
		436	526	0.3965
		458	477	0.3978
		433	518	0.4026
		426	521	0.4063
		324	327	0.4152
		492	501	0.4166
		508	512	0.426
		41	479	0.4266
		118	124	0.4289
		395	495	0.434
		233	525	0.436
		457	523	0.4386
		104	164	0.4397
		40	482	0.445
		434	526	0.4464
		258	319	0.4514
		105	166	0.4584
		235	427	0.459
		263	533	0.461
		230	261	0.4637
		119	124	0.4641
		457	527	0.4738
		434	521	0.4758
		396	495	0.4814
		254	318	0.4862
		510	514	0.4895
		259	320	0.4904
		207	322	0.4949
		233	529	0.4972
		104	162	0.4982
		209	321	0.5025
		235	432	0.5166
		426	431	0.5209
		196	199	0.5213
		199	270	0.5252
		425	429	0.5293
		258	320	0.5383
		433	523	0.5399
		264	530	0.548
		255	317	0.5486
		257	319	0.5567
		433	520	0.559
		426	430	0.5664
		233	524	0.5693
		235	434	0.5764
		236	427	0.5851
		62	400	0.5864
		234	521	0.5992
		435	522	0.6001
		236	432	0.6015
		432	522	0.6099
		435	524	0.6149
		254	320	0.6182
		235	433	0.6185
		234	524	0.6208
		434	522	0.6884
		234	525	0.7686

## Sheet: |dT| > 0.25
	WT	Res1	Prot1	Res2	Prot2	delta_tau		Res1	Prot1	Res2	Prot2	delta_tau	A3																|dT| > 0.25	412
		234		525		0.7686		395		489		-0.2501																	positive favors A3
		434		522		0.6884		63		478		-0.2508																	negative favors WT
		234		524		0.6208		453		510		-0.2508
		235		433		0.6185		66		479		-0.2521
		254		320		0.6182		181		392		-0.2524
		435		524		0.6149		484		542		-0.2531
		432		522		0.6099		492		503		-0.2534
		236		432		0.6015		124		372		-0.2544
		435		522		0.6001		414		527		-0.2555
		234		521		0.5992		448		545		-0.2564
		62		400		0.5864		399		540		-0.2571
		236		427		0.5851		456		503		-0.2575
		235		434		0.5764		450		511		-0.2604
		233		524		0.5693		128		132		-0.2608
		426		430		0.5664		456		505		-0.2611
		433		520		0.559		419		525		-0.2611
		257		319		0.5567		491		545		-0.2621
		255		317		0.5486		263		435		-0.2641
		264		530		0.548		180		392		-0.2658
		433		523		0.5399		457		514		-0.2658
		258		320		0.5383		232		435		-0.2661
		425		429		0.5293		440		540		-0.2668
		199		270		0.5252		398		546		-0.2671
		196		199		0.5213		179		395		-0.2678
		426		431		0.5209		163		195		-0.2681
		235		432		0.5166		449		508		-0.2681
		209		321		0.5025		450		509		-0.2682
		104		162		0.4982		179		396		-0.2694
		233		529		0.4972		461		525		-0.2698
		207		322		0.4949		131		542		-0.2698
		259		320		0.4904		239		258		-0.2702
		510		514		0.4895		255		289		-0.2704
		254		318		0.4862		120		376		-0.2715
		396		495		0.4814		450		510		-0.2729
		434		521		0.4758		260		265		-0.2732
		457		527		0.4738		462		467		-0.2742
		119		124		0.4641		431		524		-0.2762
		230		261		0.4637		127		403		-0.2765
		263		533		0.461		322		537		-0.2772
		235		427		0.459		10		87		-0.2792
		105		166		0.4584		120		375		-0.2795
		258		319		0.4514		452		505		-0.2805
		434		526		0.4464		120		405		-0.2808
		40		482		0.445		449		511		-0.2808
		104		164		0.4397		234		428		-0.2812
		457		523		0.4386		453		506		-0.2812
		233		525		0.436		291		378		-0.2825
		395		495		0.434		291		377		-0.2829
		118		124		0.4289		452		509		-0.2829
		41		479		0.4266		449		509		-0.2835
		508		512		0.426		416		526		-0.2835
		492		501		0.4166		491		547		-0.2835
		324		327		0.4152		127		400		-0.2838
		426		521		0.4063		64		477		-0.2852
		433		518		0.4026		395		488		-0.2852
		458		477		0.3978		128		402		-0.2858
		436		526		0.3965		396		400		-0.2875
		207		324		0.3952		321		536		-0.2899
		427		431		0.3905		449		510		-0.2929
		117		128		0.3902		61		477		-0.2932
		494		501		0.3891		358		361		-0.2968
		394		495		0.3864		430		517		-0.2969
		434		524		0.3811		293		379		-0.2973
		203		286		0.3778		231		259		-0.2986
		427		521		0.3725		421		426		-0.2989
		433		526		0.3698		9		86		-0.2992
		233		261		0.3681		179		393		-0.2992
		108		169		0.3655		493		547		-0.2992
		45		70		0.3654		397		546		-0.2996
		239		260		0.3635		461		466		-0.3006
		233		527		0.3604		542		546		-0.3012
		427		432		0.3598		12		56		-0.3016
		234		435		0.3581		261		434		-0.3016
		234		427		0.3578		428		520		-0.3025
		290		535		0.3577		234		421		-0.3026
		400		405		0.3568		203		253		-0.3046
		234		430		0.3544		428		432		-0.3046
		432		518		0.3541		61		475		-0.3049
		394		493		0.3531		519		525		-0.3052
		45		68		0.3514		127		175		-0.3059
		315		323		0.3494		121		406		-0.3059
		40		477		0.3474		458		522		-0.3062
		316		323		0.346		233		421		-0.3066
		40		480		0.3448		441		541		-0.3072
		108		170		0.3427		124		373		-0.308
		39		478		0.3407		322		539		-0.3083
		45		69		0.3386		130		397		-0.3092
		15		129		0.3364		205		380		-0.3093
		435		523		0.336		233		419		-0.3093
		454		529		0.336		398		489		-0.3099
		460		523		0.3344		233		428		-0.3106
		104		192		0.3333		398		545		-0.3123
		529		537		0.333		441		540		-0.3129
		123		344		0.332		113		346		-0.3143
		496		546		0.3307		115		128		-0.3146
		423		524		0.3293		294		371		-0.3149
		46		68		0.329		132		397		-0.3166
		254		319		0.3246		397		545		-0.3166
		515		518		0.3236		399		544		-0.3173
		232		434		0.3233		260		435		-0.3183
		64		487		0.32		65		480		-0.3203
		495		545		0.3197		123		372		-0.3237
		292		295		0.3173		413		527		-0.3243
		426		518		0.3173		60		64		-0.325
		464		474		0.3163		233		431		-0.3256
		445		496		0.3159		233		424		-0.328
		203		285		0.3156		123		373		-0.3283
		464		475		0.3152		126		400		-0.3283
		58		88		0.3149		123		374		-0.3306
		124		345		0.3133		62		479		-0.3317
		12		89		0.311		396		547		-0.332
		104		191		0.3105		325		349		-0.333
		208		320		0.3089		178		393		-0.333
		113		126		0.3083		254		266		-0.3357
		493		498		0.3059		323		402		-0.337
		89		399		0.3035		465		524		-0.3374
		264		532		0.303		441		537		-0.3407
		394		494		0.3029		263		434		-0.3417
		465		475		0.3026		207		290		-0.342
		444		495		0.3026		290		321		-0.342
		403		536		0.3009		143		166		-0.3426
		432		524		0.3003		416		525		-0.344
		39		61		0.2999		65		479		-0.3444
		115		124		0.2999		464		523		-0.3444
		90		130		0.2999		433		529		-0.3454
		499		503		0.2999		178		394		-0.3497
		496		547		0.2999		179		394		-0.3501
		151		177		0.2996		124		405		-0.3514
		207		323		0.2992		418		527		-0.3544
		466		476		0.2986		436		532		-0.3628
		63		487		0.2983		294		373		-0.3638
		436		525		0.2979		259		434		-0.364
		490		495		0.2975		292		378		-0.3641
		12		90		0.2962		448		546		-0.3641
		63		400		0.2956		261		435		-0.3664
		263		536		0.2956		180		393		-0.3675
		208		321		0.2952		541		546		-0.3678
		127		399		0.2945		130		398		-0.3681
		231		263		0.2939		147		168		-0.3698
		290		323		0.2939		440		536		-0.3705
		104		165		0.2925		63		477		-0.3707
		394		496		0.2918		146		168		-0.3744
		323		326		0.2892		62		476		-0.3755
		203		284		0.2885		89		483		-0.3768
		107		168		0.2878		133		400		-0.3835
		461		474		0.2859		130		404		-0.3852
		514		522		0.2852		398		485		-0.3875
		265		528		0.2852		465		523		-0.3875
		393		494		0.2809		400		487		-0.3885
		103		168		0.2805		399		545		-0.3902
		105		192		0.2801		256		261		-0.3905
		133		155		0.2799		128		347		-0.3949
		488		494		0.2799		64		478		-0.3955
		210		256		0.2798		453		505		-0.3995
		464		478		0.2798		399		487		-0.3998
		112		134		0.2792		63		476		-0.4132
		413		419		0.2791		198		270		-0.4139
		316		321		0.2785		431		525		-0.4173
		435		527		0.2779		198		283		-0.4202
		449		501		0.2772		348		352		-0.4213
		2		26		0.2768		64		476		-0.4223
		420		524		0.2758		494		548		-0.4223
		243		256		0.2752		292		376		-0.4233
		462		473		0.2752		436		533		-0.4279
		513		517		0.2748		127		176		-0.429
		423		521		0.2742		124		406		-0.432
		465		478		0.2738		128		401		-0.4339
		425		521		0.2738		65		482		-0.4363
		105		163		0.2735		16		62		-0.4414
		304		388		0.2732		199		202		-0.4423
		465		473		0.2715		124		374		-0.4437
		40		476		0.2712		462		524		-0.4456
		233		435		0.2685		260		434		-0.4457
		231		262		0.2678		398		483		-0.448
		432		525		0.2678		398		486		-0.4493
		393		495		0.2665		294		377		-0.452
		152		175		0.2655		121		405		-0.4574
		3		26		0.2648		324		539		-0.4584
		206		293		0.2648		121		375		-0.464
		62		404		0.2642		324		402		-0.4781
		393		546		0.2635		256		262		-0.4811
		63		401		0.2618		322		535		-0.4838
		435		530		0.2618		324		403		-0.4871
		442		547		0.2612		323		535		-0.4925
		139		142		0.2611		123		376		-0.4941
		427		433		0.2601		62		92		-0.4985
		42		475		0.2601		322		532		-0.5012
		232		528		0.2601		128		325		-0.5099
		496		548		0.2601		263		436		-0.5212
		444		496		0.2597		428		433		-0.5229
		15		125		0.2595		119		407		-0.5423
		303		388		0.2594		14		62		-0.5483
		301		387		0.2584		428		521		-0.5573
		454		526		0.2581		124		403		-0.5724
		114		124		0.2578		198		212		-0.5955
		114		134		0.2578		198		201		-0.5988
		442		548		0.2578		323		540		-0.5998
		142		191		0.2565		121		407		-0.6225
		41		478		0.2565		262		435		-0.6369
		514		519		0.2561		323		539		-0.6483
		402		537		0.2557		261		436		-0.6874
		153		177		0.2551		124		404		-0.689
		300		387		0.2544		123		406		-0.6951
		254		321		0.2538		125		405		-0.7677
		495		544		0.2528
		209		320		0.2527
		338		365		0.2521
		434		527		0.2518

## Sheet: top50 for each
		Res1	Protein1	Res2	Protein2	delta_tau																					|dT| > 0.25	412
		125	IL10RB	405	IFNL4	-0.7677																					positive favors WT
		123	IL10RB	406	IFNL4	-0.6951																					negative favors A3
		124	IL10RB	404	IFNL4	-0.689
		261	IFNLR1	436	IFNL4	-0.6874
		323	IFNLR1	539	IFNL4	-0.6483
		262	IFNLR1	435	IFNL4	-0.6369
		121	IL10RB	407	IFNL4	-0.6225
		323	IFNLR1	540	IFNL4	-0.5998
		198	IFNLR1	201	IFNLR1	-0.5988
		198	IFNLR1	212	IFNLR1	-0.5955
		124	IL10RB	403	IFNL4	-0.5724
		428	IFNL4	521	IFNL4	-0.5573
		14	IL10RB	62	IL10RB	-0.5483
		119	IL10RB	407	IFNL4	-0.5423
		428	IFNL4	433	IFNL4	-0.5229
		263	IFNLR1	436	IFNL4	-0.5212
		128	IL10RB	325	IFNLR1	-0.5099
		322	IFNLR1	532	IFNL4	-0.5012
		62	IL10RB	92	IL10RB	-0.4985
		123	IL10RB	376	IFNLR1	-0.4941
		323	IFNLR1	535	IFNL4	-0.4925
		324	IFNLR1	403	IFNL4	-0.4871
		322	IFNLR1	535	IFNL4	-0.4838
		256	IFNLR1	262	IFNLR1	-0.4811
		324	IFNLR1	402	IFNL4	-0.4781
		121	IL10RB	375	IFNLR1	-0.464
		324	IFNLR1	539	IFNL4	-0.4584
		121	IL10RB	405	IFNL4	-0.4574
		294	IFNLR1	377	IFNLR1	-0.452
		398	IFNL4	486	IFNL4	-0.4493
		398	IFNL4	483	IFNL4	-0.448
		260	IFNLR1	434	IFNL4	-0.4457
		462	IFNL4	524	IFNL4	-0.4456
		124	IL10RB	374	IFNLR1	-0.4437
		199	IFNLR1	202	IFNLR1	-0.4423
		16	IL10RB	62	IL10RB	-0.4414
		65	IL10RB	482	IFNL4	-0.4363
		128	IL10RB	401	IFNL4	-0.4339
		124	IL10RB	406	IFNL4	-0.432
		127	IL10RB	176	IL10RB	-0.429
		436	IFNL4	533	IFNL4	-0.4279
		292	IFNLR1	376	IFNLR1	-0.4233
		64	IL10RB	476	IFNL4	-0.4223
		494	IFNL4	548	IFNL4	-0.4223
		348	IFNLR1	352	IFNLR1	-0.4213
		198	IFNLR1	283	IFNLR1	-0.4202
		431	IFNL4	525	IFNL4	-0.4173
		198	IFNLR1	270	IFNLR1	-0.4139
		63	IL10RB	476	IFNL4	-0.4132
		399	IFNL4	487	IFNL4	-0.3998
		41	IL10RB	479	IFNL4	0.4266
		118	IL10RB	124	IL10RB	0.4289
		395	IFNL4	495	IFNL4	0.434
		233	IFNLR1	525	IFNL4	0.436
		457	IFNL4	523	IFNL4	0.4386
		104	IL10RB	164	IL10RB	0.4397
		40	IL10RB	482	IFNL4	0.445
		434	IFNL4	526	IFNL4	0.4464
		258	IFNLR1	319	IFNLR1	0.4514
		105	IL10RB	166	IL10RB	0.4584
		235	IFNLR1	427	IFNL4	0.459
		263	IFNLR1	533	IFNL4	0.461
		230	IFNLR1	261	IFNLR1	0.4637
		119	IL10RB	124	IL10RB	0.4641
		457	IFNL4	527	IFNL4	0.4738
		434	IFNL4	521	IFNL4	0.4758
		396	IFNL4	495	IFNL4	0.4814
		254	IFNLR1	318	IFNLR1	0.4862
		510	IFNL4	514	IFNL4	0.4895
		259	IFNLR1	320	IFNLR1	0.4904
		207	IFNLR1	322	IFNLR1	0.4949
		233	IFNLR1	529	IFNL4	0.4972
		104	IL10RB	162	IL10RB	0.4982
		209	IFNLR1	321	IFNLR1	0.5025
		235	IFNLR1	432	IFNL4	0.5166
		426	IFNL4	431	IFNL4	0.5209
		196	IFNLR1	199	IFNLR1	0.5213
		199	IFNLR1	270	IFNLR1	0.5252
		425	IFNL4	429	IFNL4	0.5293
		258	IFNLR1	320	IFNLR1	0.5383
		433	IFNL4	523	IFNL4	0.5399
		264	IFNLR1	530	IFNL4	0.548
		255	IFNLR1	317	IFNLR1	0.5486
		257	IFNLR1	319	IFNLR1	0.5567
		433	IFNL4	520	IFNL4	0.559
		426	IFNL4	430	IFNL4	0.5664
		233	IFNLR1	524	IFNL4	0.5693
		235	IFNLR1	434	IFNL4	0.5764
		236	IFNLR1	427	IFNL4	0.5851
		62	IL10RB	400	IFNL4	0.5864
		234	IFNLR1	521	IFNL4	0.5992
		435	IFNL4	522	IFNL4	0.6001
		236	IFNLR1	432	IFNL4	0.6015
		432	IFNL4	522	IFNL4	0.6099
		435	IFNL4	524	IFNL4	0.6149
		254	IFNLR1	320	IFNLR1	0.6182
		235	IFNLR1	433	IFNL4	0.6185
		234	IFNLR1	524	IFNL4	0.6208
		434	IFNL4	522	IFNL4	0.6884
		234	IFNLR1	525	IFNL4	0.7686

## Sheet: for analysis
		Res1	Protein1	Res2	Protein2	delta_tau			Res1	Protein1	Res2	Protein2	delta_tau														|dT| > 0.25	412
		14	IL10RB	62	IL10RB	-0.5483			40	IL10RB	482	IFNL4	0.445														positive favors WT
		16	IL10RB	62	IL10RB	-0.4414			41	IL10RB	479	IFNL4	0.4266														negative favors A3
		62	IL10RB	92	IL10RB	-0.4985			62	IL10RB	400	IFNL4	0.5864
		63	IL10RB	476	IFNL4	-0.4132			104	IL10RB	162	IL10RB	0.4982
		64	IL10RB	476	IFNL4	-0.4223			104	IL10RB	164	IL10RB	0.4397
		65	IL10RB	482	IFNL4	-0.4363			105	IL10RB	166	IL10RB	0.4584
		119	IL10RB	407	IFNL4	-0.5423			118	IL10RB	124	IL10RB	0.4289
		121	IL10RB	407	IFNL4	-0.6225			119	IL10RB	124	IL10RB	0.4641
		121	IL10RB	375	IFNLR1	-0.464			196	IFNLR1	199	IFNLR1	0.5213
		121	IL10RB	405	IFNL4	-0.4574			199	IFNLR1	270	IFNLR1	0.5252
		123	IL10RB	406	IFNL4	-0.6951			207	IFNLR1	322	IFNLR1	0.4949
		123	IL10RB	376	IFNLR1	-0.4941			209	IFNLR1	321	IFNLR1	0.5025
		124	IL10RB	404	IFNL4	-0.689			230	IFNLR1	261	IFNLR1	0.4637
		124	IL10RB	403	IFNL4	-0.5724			233	IFNLR1	524	IFNL4	0.5693
		124	IL10RB	374	IFNLR1	-0.4437			233	IFNLR1	529	IFNL4	0.4972
		124	IL10RB	406	IFNL4	-0.432			233	IFNLR1	525	IFNL4	0.436
		125	IL10RB	405	IFNL4	-0.7677			234	IFNLR1	525	IFNL4	0.7686
		127	IL10RB	176	IL10RB	-0.429			234	IFNLR1	524	IFNL4	0.6208
		128	IL10RB	325	IFNLR1	-0.5099			234	IFNLR1	521	IFNL4	0.5992
		128	IL10RB	401	IFNL4	-0.4339			235	IFNLR1	433	IFNL4	0.6185
		198	IFNLR1	201	IFNLR1	-0.5988			235	IFNLR1	434	IFNL4	0.5764
		198	IFNLR1	212	IFNLR1	-0.5955			235	IFNLR1	432	IFNL4	0.5166
		198	IFNLR1	283	IFNLR1	-0.4202			235	IFNLR1	427	IFNL4	0.459
		198	IFNLR1	270	IFNLR1	-0.4139			236	IFNLR1	432	IFNL4	0.6015
		199	IFNLR1	202	IFNLR1	-0.4423			236	IFNLR1	427	IFNL4	0.5851
		256	IFNLR1	262	IFNLR1	-0.4811			254	IFNLR1	320	IFNLR1	0.6182
		260	IFNLR1	434	IFNL4	-0.4457			254	IFNLR1	318	IFNLR1	0.4862
		261	IFNLR1	436	IFNL4	-0.6874			255	IFNLR1	317	IFNLR1	0.5486
		262	IFNLR1	435	IFNL4	-0.6369			257	IFNLR1	319	IFNLR1	0.5567
		263	IFNLR1	436	IFNL4	-0.5212			258	IFNLR1	320	IFNLR1	0.5383
		292	IFNLR1	376	IFNLR1	-0.4233			258	IFNLR1	319	IFNLR1	0.4514
		294	IFNLR1	377	IFNLR1	-0.452			259	IFNLR1	320	IFNLR1	0.4904
		322	IFNLR1	532	IFNL4	-0.5012			263	IFNLR1	533	IFNL4	0.461
		322	IFNLR1	535	IFNL4	-0.4838			264	IFNLR1	530	IFNL4	0.548
		323	IFNLR1	539	IFNL4	-0.6483			395	IFNL4	495	IFNL4	0.434
		323	IFNLR1	540	IFNL4	-0.5998			396	IFNL4	495	IFNL4	0.4814
		323	IFNLR1	535	IFNL4	-0.4925			425	IFNL4	429	IFNL4	0.5293
		324	IFNLR1	403	IFNL4	-0.4871			426	IFNL4	430	IFNL4	0.5664
		324	IFNLR1	402	IFNL4	-0.4781			426	IFNL4	431	IFNL4	0.5209
		324	IFNLR1	539	IFNL4	-0.4584			432	IFNL4	522	IFNL4	0.6099
		348	IFNLR1	352	IFNLR1	-0.4213			433	IFNL4	520	IFNL4	0.559
		398	IFNL4	486	IFNL4	-0.4493			433	IFNL4	523	IFNL4	0.5399
		398	IFNL4	483	IFNL4	-0.448			434	IFNL4	522	IFNL4	0.6884
		399	IFNL4	487	IFNL4	-0.3998			434	IFNL4	521	IFNL4	0.4758
		428	IFNL4	521	IFNL4	-0.5573			434	IFNL4	526	IFNL4	0.4464
		428	IFNL4	433	IFNL4	-0.5229			435	IFNL4	524	IFNL4	0.6149
		431	IFNL4	525	IFNL4	-0.4173			435	IFNL4	522	IFNL4	0.6001
		436	IFNL4	533	IFNL4	-0.4279			457	IFNL4	527	IFNL4	0.4738
		462	IFNL4	524	IFNL4	-0.4456			457	IFNL4	523	IFNL4	0.4386
		494	IFNL4	548	IFNL4	-0.4223			510	IFNL4	514	IFNL4	0.4895

## Sheet: wt top50 analysis
			Res1	Protein1	Res2	Protein2	delta_tau					Total - WT	50
			234	IFNLR1	525	IFNL4	0.7686					10RB:10RB	5
			434	IFNL4	522	IFNL4	0.6884					IFNLR1:IFNLR1	12
			234	IFNLR1	524	IFNL4	0.6208					IFNL4:IFNL4	16
			235	IFNLR1	433	IFNL4	0.6185					10RB:IFNLR1	0
			254	IFNLR1	320	IFNLR1	0.6182					10RB:IFNL4	3
			435	IFNL4	524	IFNL4	0.6149					IFNLR1:IFNL4	14
			432	IFNL4	522	IFNL4	0.6099
			236	IFNLR1	432	IFNL4	0.6015
			435	IFNL4	522	IFNL4	0.6001
			234	IFNLR1	521	IFNL4	0.5992
			62	IL10RB	400	IFNL4	0.5864
			236	IFNLR1	427	IFNL4	0.5851
			235	IFNLR1	434	IFNL4	0.5764
			233	IFNLR1	524	IFNL4	0.5693
			426	IFNL4	430	IFNL4	0.5664
			433	IFNL4	520	IFNL4	0.559
			257	IFNLR1	319	IFNLR1	0.5567
			255	IFNLR1	317	IFNLR1	0.5486
			264	IFNLR1	530	IFNL4	0.548
			433	IFNL4	523	IFNL4	0.5399
			258	IFNLR1	320	IFNLR1	0.5383
			425	IFNL4	429	IFNL4	0.5293
			199	IFNLR1	270	IFNLR1	0.5252
			196	IFNLR1	199	IFNLR1	0.5213
			426	IFNL4	431	IFNL4	0.5209
			235	IFNLR1	432	IFNL4	0.5166
			209	IFNLR1	321	IFNLR1	0.5025
			104	IL10RB	162	IL10RB	0.4982
			233	IFNLR1	529	IFNL4	0.4972
			207	IFNLR1	322	IFNLR1	0.4949
			259	IFNLR1	320	IFNLR1	0.4904
			510	IFNL4	514	IFNL4	0.4895
			254	IFNLR1	318	IFNLR1	0.4862
			396	IFNL4	495	IFNL4	0.4814
			434	IFNL4	521	IFNL4	0.4758
			457	IFNL4	527	IFNL4	0.4738
			119	IL10RB	124	IL10RB	0.4641
			230	IFNLR1	261	IFNLR1	0.4637
			263	IFNLR1	533	IFNL4	0.461
			235	IFNLR1	427	IFNL4	0.459
			105	IL10RB	166	IL10RB	0.4584
			258	IFNLR1	319	IFNLR1	0.4514
			434	IFNL4	526	IFNL4	0.4464
			40	IL10RB	482	IFNL4	0.445
			104	IL10RB	164	IL10RB	0.4397
			457	IFNL4	523	IFNL4	0.4386
			233	IFNLR1	525	IFNL4	0.436
			395	IFNL4	495	IFNL4	0.434
			118	IL10RB	124	IL10RB	0.4289
			41	IL10RB	479	IFNL4	0.4266

## Sheet: a3 top50 analysis
			Res1	Protein1	Res2	Protein2	delta_tau					Total - A3	50
			125	IL10RB	405	IFNL4	-0.7677					10RB:10RB	4
			123	IL10RB	406	IFNL4	-0.6951					IFNLR1:IFNLR1	9
			124	IL10RB	404	IFNL4	-0.689					IFNL4:IFNL4	9
			261	IFNLR1	436	IFNL4	-0.6874					10RB:IFNLR1	4
			323	IFNLR1	539	IFNL4	-0.6483					10RB:IFNL4	12
			262	IFNLR1	435	IFNL4	-0.6369					IFNLR1:IFNL4	12
			121	IL10RB	407	IFNL4	-0.6225
			323	IFNLR1	540	IFNL4	-0.5998
			198	IFNLR1	201	IFNLR1	-0.5988
			198	IFNLR1	212	IFNLR1	-0.5955
			124	IL10RB	403	IFNL4	-0.5724
			428	IFNL4	521	IFNL4	-0.5573
			14	IL10RB	62	IL10RB	-0.5483
			119	IL10RB	407	IFNL4	-0.5423
			428	IFNL4	433	IFNL4	-0.5229
			263	IFNLR1	436	IFNL4	-0.5212
			128	IL10RB	325	IFNLR1	-0.5099
			322	IFNLR1	532	IFNL4	-0.5012
			62	IL10RB	92	IL10RB	-0.4985
			123	IL10RB	376	IFNLR1	-0.4941
			323	IFNLR1	535	IFNL4	-0.4925
			324	IFNLR1	403	IFNL4	-0.4871
			322	IFNLR1	535	IFNL4	-0.4838
			256	IFNLR1	262	IFNLR1	-0.4811
			324	IFNLR1	402	IFNL4	-0.4781
			121	IL10RB	375	IFNLR1	-0.464
			324	IFNLR1	539	IFNL4	-0.4584
			121	IL10RB	405	IFNL4	-0.4574
			294	IFNLR1	377	IFNLR1	-0.452
			398	IFNL4	486	IFNL4	-0.4493
			398	IFNL4	483	IFNL4	-0.448
			260	IFNLR1	434	IFNL4	-0.4457
			462	IFNL4	524	IFNL4	-0.4456
			124	IL10RB	374	IFNLR1	-0.4437
			199	IFNLR1	202	IFNLR1	-0.4423
			16	IL10RB	62	IL10RB	-0.4414
			65	IL10RB	482	IFNL4	-0.4363
			128	IL10RB	401	IFNL4	-0.4339
			124	IL10RB	406	IFNL4	-0.432
			127	IL10RB	176	IL10RB	-0.429
			436	IFNL4	533	IFNL4	-0.4279
			292	IFNLR1	376	IFNLR1	-0.4233
			64	IL10RB	476	IFNL4	-0.4223
			494	IFNL4	548	IFNL4	-0.4223
			348	IFNLR1	352	IFNLR1	-0.4213
			198	IFNLR1	283	IFNLR1	-0.4202
			431	IFNL4	525	IFNL4	-0.4173
			198	IFNLR1	270	IFNLR1	-0.4139
			63	IL10RB	476	IFNL4	-0.4132
			399	IFNL4	487	IFNL4	-0.3998

## Sheet: wt top50 PPIs
			Res1	Res1_ID	Protein1	Res2	Res2_ID	Protein2	delta_tau					Total - WT	17
			234	44	IFNLR1	525	156	IFNL4	0.7686					10RB:10RB	0
			234	44	IFNLR1	524	155	IFNL4	0.6208					IFNLR1:IFNLR1	0
			235	45	IFNLR1	433	64	IFNL4	0.6185					IFNL4:IFNL4	0
			236	46	IFNLR1	432	63	IFNL4	0.6015					10RB:IFNLR1	0
			234	44	IFNLR1	521	152	IFNL4	0.5992					10RB:IFNL4	3
			62	81	IL10RB	400	31	IFNL4	0.5864					IFNLR1:IFNL4	14
			236	46	IFNLR1	427	58	IFNL4	0.5851
			235	45	IFNLR1	434	65	IFNL4	0.5764
			233	43	IFNLR1	524	155	IFNL4	0.5693
			264	74	IFNLR1	530	161	IFNL4	0.548
			235	45	IFNLR1	432	63	IFNL4	0.5166
			233	43	IFNLR1	529	160	IFNL4	0.4972
			263	73	IFNLR1	533	164	IFNL4	0.461
			235	45	IFNLR1	427	58	IFNL4	0.459
			40	59	IL10RB	482	113	IFNL4	0.445
			233	43	IFNLR1	525	156	IFNL4	0.436
			41	60	IL10RB	479	110	IFNL4	0.4266

## Sheet: a3 top50 PPIs
			Res1	Res1_ID	Protein1	Res2	Res2_ID	Protein2	delta_tau					Total - A3	28
			125	144	IL10RB	405	36	IFNL4	-0.7677					10RB:10RB	0
			123	142	IL10RB	406	37	IFNL4	-0.6951					IFNLR1:IFNLR1	0
			124	143	IL10RB	404	35	IFNL4	-0.689					IFNL4:IFNL4	0
			261	71	IFNLR1	436	67	IFNL4	-0.6874					10RB:IFNLR1	4
			323	133	IFNLR1	539	170	IFNL4	-0.6483					10RB:IFNL4	12
			262	72	IFNLR1	435	66	IFNL4	-0.6369					IFNLR1:IFNL4	12
			121	140	IL10RB	407	38	IFNL4	-0.6225
			323	133	IFNLR1	540	171	IFNL4	-0.5998
			124	143	IL10RB	403	34	IFNL4	-0.5724
			119	138	IL10RB	407	38	IFNL4	-0.5423
			263	73	IFNLR1	436	67	IFNL4	-0.5212
			128	147	IL10RB	325	135	IFNLR1	-0.5099
			322	132	IFNLR1	532	163	IFNL4	-0.5012
			123	142	IL10RB	376	186	IFNLR1	-0.4941
			323	133	IFNLR1	535	166	IFNL4	-0.4925
			324	134	IFNLR1	403	34	IFNL4	-0.4871
			322	132	IFNLR1	535	166	IFNL4	-0.4838
			324	134	IFNLR1	402	33	IFNL4	-0.4781
			121	140	IL10RB	375	185	IFNLR1	-0.464
			324	134	IFNLR1	539	170	IFNL4	-0.4584
			121	140	IL10RB	405	36	IFNL4	-0.4574
			260	70	IFNLR1	434	65	IFNL4	-0.4457
			124	143	IL10RB	374	184	IFNLR1	-0.4437
			65	84	IL10RB	482	113	IFNL4	-0.4363
			128	147	IL10RB	401	32	IFNL4	-0.4339
			124	143	IL10RB	406	37	IFNL4	-0.432
			64	83	IL10RB	476	107	IFNL4	-0.4223
			63	82	IL10RB	476	107	IFNL4	-0.4132
