# Supplementary material for: Structural studies of the IFNλ4 receptor complex using cryoEM enabled by protein engineering
Source: Nat Commun. 2025 Jan 18;16:818. doi: 10.1038/s41467-025-56119-y (PMC11742915; doi:10.1038/s41467-025-56119-y)
Supplement: Supplementary file 6 — Source Data [file 41467_2025_56119_MOESM6_ESM.zip › source_data/IFNL4_data/IFNL4_manuscript/Supp/SuppFig3/FPLC_complex_data.xlsx]

## Sheet: IFNL3 complex
								310.712
		UV(280 nm)_volume	UV(280 nm)_mAU	UV_adj		Volume	UV_adj			Volume	A280
-2.33072		0	-2.28181	0.0489098		0	0.0489098	0.000157412		0	0.000157412
		0.00159505	-2.29475	0.0359742		0.00159505	0.0359742	0.00011578		0.00159505	0.00011578
		0.00240072	-2.30081	0.0299113		0.00240072	0.0299113	9.62668e-05		0.00240072	9.62668e-05
		0.00367025	-2.30674	0.0239864		0.00367025	0.0239864	7.71983e-05		0.00367025	7.71983e-05
		0.00454915	-2.31266	0.0180618		0.00454915	0.0180618	5.81304e-05		0.00454915	5.81304e-05
		0.00559082	-2.31416	0.0165589		0.00559082	0.0165589	5.32934e-05		0.00559082	5.32934e-05
		0.00725098	-2.31398	0.0167442		0.00725098	0.0167442	5.38899e-05		0.00725098	5.38899e-05
		0.00891113	-2.31343	0.0172909		0.00891113	0.0172909	5.56493e-05		0.00891113	5.56493e-05
		0.0105713	-2.31334	0.0173836		0.0105713	0.0173836	5.59476e-05		0.0105713	5.59476e-05
		0.012264	-2.31315	0.0175689		0.012264	0.0175689	5.65441e-05		0.012264	5.65441e-05
		0.0139242	-2.31297	0.0177543		0.0139242	0.0177543	5.71405e-05		0.0139242	5.71405e-05
		0.0155843	-2.31269	0.018029		0.0155843	0.018029	5.80248e-05		0.0155843	5.80248e-05
		0.0172445	-2.31215	0.0185689		0.0172445	0.0185689	5.97625e-05		0.0172445	5.97625e-05
		0.0189046	-2.31197	0.0187478		0.0189046	0.0187478	6.0338e-05		0.0189046	6.0338e-05
		0.0205973	-2.31348	0.0172416		0.0205973	0.0172416	5.54905e-05		0.0205973	5.54905e-05
		0.0222575	-2.31695	0.0137754		0.0222575	0.0137754	4.4335e-05		0.0222575	4.4335e-05
		0.0239014	-2.32041	0.010309		0.0239014	0.010309	3.31787e-05		0.0239014	3.31787e-05
		0.0255697	-2.32557	0.0051544		0.0255697	0.0051544	1.6589e-05		0.0255697	1.6589e-05
		0.027238	-2.32726	0.00346615		0.027238	0.00346615	1.11555e-05		0.027238	1.11555e-05
		0.0289063	-2.33072	0		0.0289063	0	0		0.0289063	0
		0.0305745	-2.33054	0.000182306		0.0305745	0.000182306	5.86737e-07		0.0305745	5.86737e-07
		0.0322347	-2.33035	0.00036764		0.0322347	0.00036764	1.18322e-06		0.0322347	1.18322e-06
		0.033903	-2.32409	0.00663311		0.033903	0.00663311	2.13481e-05		0.033903	2.13481e-05
		0.0355713	-2.30916	0.0215659		0.0355713	0.0215659	6.94081e-05		0.0355713	6.94081e-05
		0.0372396	-2.26819	0.0625367		0.0372396	0.0625367	0.000201269		0.0372396	0.000201269
		0.0389079	-2.22704	0.103679		0.0389079	0.103679	0.000333683		0.0389079	0.000333683
		0.040568	-2.18209	0.14863		0.040568	0.14863	0.000478353		0.040568	0.000478353
		0.0422363	-2.11491	0.215807		0.0422363	0.215807	0.000694557		0.0422363	0.000694557
		0.0439046	-2.09419	0.236534		0.0439046	0.236534	0.000761264		0.0439046	0.000761264
		0.045581	-2.05319	0.277527		0.045581	0.277527	0.000893197		0.045581	0.000893197
		0.0472412	-2.01316	0.317565		0.0472412	0.317565	0.00102205		0.0472412	0.00102205
		0.0489014	-1.98895	0.341769		0.0489014	0.341769	0.00109995		0.0489014	0.00109995
		0.0505941	-1.98912	0.341599		0.0505941	0.341599	0.00109941		0.0505941	0.00109941
		0.0522379	-1.99015	0.34057		0.0522379	0.34057	0.00109609		0.0522379	0.00109609
		0.0539062	-1.99736	0.333363		0.0539062	0.333363	0.0010729		0.0539062	0.0010729
		0.0555745	-2.0058	0.324921		0.0555745	0.324921	0.00104573		0.0555745	0.00104573
		0.0572347	-2.01458	0.316145		0.0572347	0.316145	0.00101749		0.0572347	0.00101749
		0.058903	-2.02861	0.302111		0.058903	0.302111	0.000972319		0.058903	0.000972319
		0.0605713	-2.03339	0.297331		0.0605713	0.297331	0.000956934		0.0605713	0.000956934
		0.0622396	-2.04229	0.288429		0.0622396	0.288429	0.000928282		0.0622396	0.000928282
		0.0639079	-2.05024	0.28048		0.0639079	0.28048	0.000902699		0.0639079	0.000902699
		0.065568	-2.05576	0.274966		0.065568	0.274966	0.000884954		0.065568	0.000884954
		0.0672363	-2.06431	0.26641		0.0672363	0.26641	0.000857418		0.0672363	0.000857418
		0.0689046	-2.06725	0.263475		0.0689046	0.263475	0.00084797		0.0689046	0.00084797
		0.0705973	-2.07306	0.257663		0.0705973	0.257663	0.000829266		0.0705973	0.000829266
		0.0722575	-2.07837	0.252354		0.0722575	0.252354	0.000812179		0.0722575	0.000812179
		0.0739176	-2.08347	0.247248		0.0739176	0.247248	0.000795745		0.0739176	0.000795745
		0.0755778	-2.09072	0.240007		0.0755778	0.240007	0.000772441		0.0755778	0.000772441
		0.0772379	-2.09325	0.237476		0.0772379	0.237476	0.000764295		0.0772379	0.000764295
		0.0789306	-2.09847	0.232251		0.0789306	0.232251	0.000747479		0.0789306	0.000747479
		0.0805908	-2.10279	0.227936		0.0805908	0.227936	0.000733593		0.0805908	0.000733593
		0.082251	-2.10674	0.223986		0.082251	0.223986	0.000720878		0.082251	0.000720878
		0.0839111	-2.11242	0.218307		0.0839111	0.218307	0.000702602		0.0839111	0.000702602
		0.0855713	-2.11398	0.216746		0.0855713	0.216746	0.000697579		0.0855713	0.000697579
		0.0872395	-2.11706	0.213664		0.0872395	0.213664	0.000687658		0.0872395	0.000687658
		0.0889078	-2.11997	0.210754		0.0889078	0.210754	0.000678293		0.0889078	0.000678293
		0.090568	-2.12253	0.208192		0.090568	0.208192	0.000670046		0.090568	0.000670046
		0.0922363	-2.12663	0.204094		0.0922363	0.204094	0.00065686		0.0922363	0.00065686
		0.0939046	-2.12791	0.202812		0.0939046	0.202812	0.000652732		0.0939046	0.000652732
		0.0955729	-2.13052	0.200204		0.0955729	0.200204	0.000644338		0.0955729	0.000644338
		0.0972412	-2.13263	0.19809		0.0972412	0.19809	0.000637537		0.0972412	0.000637537
		0.0989013	-2.13454	0.196183		0.0989013	0.196183	0.000631399		0.0989013	0.000631399
		0.100586	-2.13581	0.194915		0.100586	0.194915	0.000627317		0.100586	0.000627317
		0.102246	-2.13612	0.1946		0.102246	0.1946	0.000626302		0.102246	0.000626302
		0.103906	-2.13603	0.194692		0.103906	0.194692	0.0006266		0.103906	0.0006266
		0.105599	-2.13464	0.196087		0.105599	0.196087	0.000631089		0.105599	0.000631089
		0.107259	-2.13287	0.197856		0.107259	0.197856	0.000636782		0.107259	0.000636782
		0.108919	-2.12926	0.201462		0.108919	0.201462	0.000648388		0.108919	0.000648388
		0.110579	-2.1279	0.202821		0.110579	0.202821	0.000652763		0.110579	0.000652763
		0.11224	-2.12527	0.20545		0.11224	0.20545	0.000661224		0.11224	0.000661224
		0.113932	-2.1228	0.207926		0.113932	0.207926	0.000669193		0.113932	0.000669193
		0.115592	-2.12046	0.210264		0.115592	0.210264	0.000676718		0.115592	0.000676718
		0.117253	-2.11831	0.212409		0.117253	0.212409	0.000683619		0.117253	0.000683619
		0.118913	-2.11674	0.213984		0.118913	0.213984	0.000688689		0.118913	0.000688689
		0.120573	-2.11519	0.215535		0.120573	0.215535	0.000693681		0.120573	0.000693681
		0.122266	-2.11399	0.21673		0.122266	0.21673	0.000697528		0.122266	0.000697528
		0.123901	-2.1132	0.217524		0.123901	0.217524	0.000700081		0.123901	0.000700081
		0.12557	-2.11176	0.218962		0.12557	0.218962	0.000704711		0.12557	0.000704711
		0.127238	-2.11014	0.220583		0.127238	0.220583	0.000709928		0.127238	0.000709928
		0.128906	-2.10863	0.22209		0.128906	0.22209	0.000714778		0.128906	0.000714778
		0.130575	-2.10722	0.223502		0.130575	0.223502	0.00071932		0.130575	0.00071932
		0.132235	-2.10592	0.2248		0.132235	0.2248	0.0007235		0.132235	0.0007235
		0.133903	-2.10453	0.22619		0.133903	0.22619	0.000727974		0.133903	0.000727974
		0.135571	-2.10314	0.22758		0.135571	0.22758	0.000732447		0.135571	0.000732447
		0.13724	-2.10182	0.2289		0.13724	0.2289	0.000736695		0.13724	0.000736695
		0.138908	-2.10124	0.229481		0.138908	0.229481	0.000738563		0.138908	0.000738563
		0.140568	-2.10101	0.229715		0.140568	0.229715	0.000739317		0.140568	0.000739317
		0.142261	-2.1012	0.22952		0.142261	0.22952	0.000738689		0.142261	0.000738689
		0.143921	-2.1019	0.228825		0.143921	0.228825	0.000736455		0.143921	0.000736455
		0.145581	-2.10264	0.228083		0.145581	0.228083	0.000734063		0.145581	0.000734063
		0.147241	-2.10347	0.227249		0.147241	0.227249	0.000731379		0.147241	0.000731379
		0.148901	-2.10428	0.226441		0.148901	0.226441	0.000728779		0.148901	0.000728779
		0.150594	-2.10495	0.225776		0.150594	0.225776	0.00072664		0.150594	0.00072664
		0.152254	-2.10557	0.225155		0.152254	0.225155	0.00072464		0.152254	0.00072464
		0.153914	-2.10619	0.224531		0.153914	0.224531	0.000722632		0.153914	0.000722632
		0.155575	-2.10639	0.224337		0.155575	0.224337	0.000722009		0.155575	0.000722009
		0.157235	-2.10667	0.224054		0.157235	0.224054	0.000721099		0.157235	0.000721099
		0.158927	-2.10733	0.223387		0.158927	0.223387	0.000718953		0.158927	0.000718953
		0.160588	-2.108	0.222721		0.160588	0.222721	0.000716808		0.160588	0.000716808
		0.162248	-2.10869	0.222029		0.162248	0.222029	0.00071458		0.162248	0.00071458
		0.163908	-2.10951	0.221217		0.163908	0.221217	0.000711968		0.163908	0.000711968
		0.165568	-2.11036	0.22036		0.165568	0.22036	0.00070921		0.165568	0.00070921
		0.167236	-2.11112	0.219603		0.167236	0.219603	0.000706772		0.167236	0.000706772
		0.168905	-2.1119	0.218819		0.168905	0.218819	0.00070425		0.168905	0.00070425
		0.170573	-2.11219	0.218528		0.170573	0.218528	0.000703313		0.170573	0.000703313
		0.172241	-2.11212	0.218598		0.172241	0.218598	0.000703538		0.172241	0.000703538
		0.173901	-2.11264	0.218083		0.173901	0.218083	0.00070188		0.173901	0.00070188
		0.17557	-2.11347	0.217255		0.17557	0.217255	0.000699217		0.17557	0.000699217
		0.177238	-2.11432	0.216404		0.177238	0.216404	0.000696476		0.177238	0.000696476
		0.178914	-2.11612	0.214602		0.178914	0.214602	0.000690678		0.178914	0.000690678
		0.180575	-2.11806	0.212661		0.180575	0.212661	0.000684431		0.180575	0.000684431
		0.182235	-2.12	0.21072		0.182235	0.21072	0.000678183		0.182235	0.000678183
		0.183927	-2.12183	0.208896		0.183927	0.208896	0.000672312		0.183927	0.000672312
		0.185588	-2.1236	0.207118		0.185588	0.207118	0.000666592		0.185588	0.000666592
		0.187248	-2.12475	0.205974		0.187248	0.205974	0.000662909		0.187248	0.000662909
		0.188908	-2.12552	0.205206		0.188908	0.205206	0.000660439		0.188908	0.000660439
		0.190568	-2.12628	0.204439		0.190568	0.204439	0.000657969		0.190568	0.000657969
		0.192261	-2.12565	0.205076		0.192261	0.205076	0.00066002		0.192261	0.00066002
		0.193921	-2.12447	0.206257		0.193921	0.206257	0.000663818		0.193921	0.000663818
		0.195581	-2.12329	0.207437		0.195581	0.207437	0.000667618		0.195581	0.000667618
		0.197241	-2.12222	0.208502		0.197241	0.208502	0.000671045		0.197241	0.000671045
		0.198901	-2.12116	0.209567		0.198901	0.209567	0.000674473		0.198901	0.000674473
		0.20057	-2.12016	0.21056		0.20057	0.21056	0.000677669		0.20057	0.000677669
		0.202238	-2.11919	0.211534		0.202238	0.211534	0.000680804		0.202238	0.000680804
		0.203906	-2.11821	0.212508		0.203906	0.212508	0.000683938		0.203906	0.000683938
		0.205575	-2.11765	0.213075		0.205575	0.213075	0.000685764		0.205575	0.000685764
		0.207235	-2.1172	0.213522		0.207235	0.213522	0.000687202		0.207235	0.000687202
		0.208903	-2.11605	0.214677		0.208903	0.214677	0.000690918		0.208903	0.000690918
		0.210571	-2.1138	0.216919		0.210571	0.216919	0.000698133		0.210571	0.000698133
		0.212248	-2.11149	0.219234		0.212248	0.219234	0.000705584		0.212248	0.000705584
		0.213908	-2.10818	0.222547		0.213908	0.222547	0.000716248		0.213908	0.000716248
		0.215568	-2.1033	0.227419		0.215568	0.227419	0.000731929		0.215568	0.000731929
		0.217261	-2.0968	0.233924		0.217261	0.233924	0.000752862		0.217261	0.000752862
		0.218921	-2.08781	0.242917		0.218921	0.242917	0.000781806		0.218921	0.000781806
		0.220581	-2.07761	0.253114		0.220581	0.253114	0.000814626		0.220581	0.000814626
		0.222241	-2.06807	0.262653		0.222241	0.262653	0.000845326		0.222241	0.000845326
		0.223901	-2.05856	0.272166		0.223901	0.272166	0.000875942		0.223901	0.000875942
		0.225594	-2.04752	0.283199		0.225594	0.283199	0.00091145		0.225594	0.00091145
		0.227254	-2.03425	0.296472		0.227254	0.296472	0.00095417		0.227254	0.00095417
		0.228914	-2.01811	0.312617		0.228914	0.312617	0.00100613		0.228914	0.00100613
		0.230575	-1.9998	0.330918		0.230575	0.330918	0.00106503		0.230575	0.00106503
		0.232235	-1.97999	0.350733		0.232235	0.350733	0.0011288		0.232235	0.0011288
		0.233903	-1.95598	0.374746		0.233903	0.374746	0.00120609		0.233903	0.00120609
		0.235571	-1.92567	0.405057		0.235571	0.405057	0.00130364		0.235571	0.00130364
		0.23724	-1.88857	0.442148		0.23724	0.442148	0.00142301		0.23724	0.00142301
		0.238908	-1.84253	0.488193		0.238908	0.488193	0.00157121		0.238908	0.00157121
		0.240568	-1.78624	0.544485		0.240568	0.544485	0.00175238		0.240568	0.00175238
		0.242236	-1.71979	0.610929		0.242236	0.610929	0.00196622		0.242236	0.00196622
		0.243905	-1.64097	0.689754		0.243905	0.689754	0.00221991		0.243905	0.00221991
		0.245573	-1.5479	0.782822		0.245573	0.782822	0.00251944		0.245573	0.00251944
		0.247266	-1.43983	0.890893		0.247266	0.890893	0.00286726		0.247266	0.00286726
		0.248926	-1.31498	1.01574		0.248926	1.01574	0.00326908		0.248926	0.00326908
		0.250586	-1.17707	1.15365		0.250586	1.15365	0.00371293		0.250586	0.00371293
		0.252246	-1.0294	1.30132		0.252246	1.30132	0.00418818		0.252246	0.00418818
		0.253906	-0.878938	1.45178		0.253906	1.45178	0.00467244		0.253906	0.00467244
		0.255599	-0.728455	1.60227		0.255599	1.60227	0.00515675		0.255599	0.00515675
		0.257259	-0.579861	1.75086		0.257259	1.75086	0.00563499		0.257259	0.00563499
		0.258919	-0.437754	1.89297		0.258919	1.89297	0.00609235		0.258919	0.00609235
		0.260579	-0.304269	2.02645		0.260579	2.02645	0.00652196		0.260579	0.00652196
		0.26224	-0.181291	2.14943		0.26224	2.14943	0.00691776		0.26224	0.00691776
		0.263908	-0.0634794	2.26724		0.263908	2.26724	0.00729692		0.263908	0.00729692
		0.265568	0.0439004	2.37462		0.265568	2.37462	0.00764251		0.265568	0.00764251
		0.267236	0.147172	2.47789		0.267236	2.47789	0.00797488		0.267236	0.00797488
		0.268905	0.249349	2.58007		0.268905	2.58007	0.00830373		0.268905	0.00830373
		0.270573	0.351973	2.6827		0.270573	2.6827	0.00863402		0.270573	0.00863402
		0.272241	0.458554	2.78928		0.272241	2.78928	0.00897704		0.272241	0.00897704
		0.273901	0.57022	2.90094		0.273901	2.90094	0.00933643		0.273901	0.00933643
		0.27557	0.687047	3.01777		0.27557	3.01777	0.00971242		0.27557	0.00971242
		0.277238	0.802888	3.13361		0.277238	3.13361	0.0100852		0.277238	0.0100852
		0.278915	0.925656	3.25638		0.278915	3.25638	0.0104804		0.278915	0.0104804
		0.280575	1.05009	3.38081		0.280575	3.38081	0.0108808		0.280575	0.0108808
		0.282235	1.17612	3.50684		0.282235	3.50684	0.0112865		0.282235	0.0112865
		0.283928	1.30576	3.63648		0.283928	3.63648	0.0117037		0.283928	0.0117037
		0.285588	1.43698	3.76771		0.285588	3.76771	0.012126		0.285588	0.012126
		0.287248	1.56634	3.89706		0.287248	3.89706	0.0125424		0.287248	0.0125424
		0.288908	1.69051	4.02123		0.288908	4.02123	0.012942		0.288908	0.012942
		0.290568	1.81034	4.14106		0.290568	4.14106	0.0133276		0.290568	0.0133276
		0.292261	1.92146	4.25218		0.292261	4.25218	0.0136853		0.292261	0.0136853
		0.293921	2.03344	4.36416		0.293921	4.36416	0.0140457		0.293921	0.0140457
		0.295581	2.14241	4.47313		0.295581	4.47313	0.0143964		0.295581	0.0143964
		0.297241	2.24307	4.57379		0.297241	4.57379	0.0147204		0.297241	0.0147204
		0.298902	2.33107	4.66179		0.298902	4.66179	0.0150036		0.298902	0.0150036
		0.30057	2.4053	4.73602		0.30057	4.73602	0.0152425		0.30057	0.0152425
		0.302238	2.47336	4.80408		0.302238	4.80408	0.0154615		0.302238	0.0154615
		0.303907	2.53579	4.86651		0.303907	4.86651	0.0156624		0.303907	0.0156624
		0.305575	2.59317	4.92389		0.305575	4.92389	0.0158471		0.305575	0.0158471
		0.307235	2.63859	4.96931		0.307235	4.96931	0.0159933		0.307235	0.0159933
		0.308903	2.67735	5.00807		0.308903	5.00807	0.016118		0.308903	0.016118
		0.310572	2.71096	5.04169		0.310572	5.04169	0.0162262		0.310572	0.0162262
		0.31224	2.74324	5.07396		0.31224	5.07396	0.0163301		0.31224	0.0163301
		0.313908	2.77502	5.10574		0.313908	5.10574	0.0164324		0.313908	0.0164324
		0.315568	2.80138	5.13211		0.315568	5.13211	0.0165172		0.315568	0.0165172
		0.317261	2.82518	5.1559		0.317261	5.1559	0.0165938		0.317261	0.0165938
		0.318921	2.84807	5.17879		0.318921	5.17879	0.0166675		0.318921	0.0166675
		0.320581	2.86867	5.1994		0.320581	5.1994	0.0167338		0.320581	0.0167338
		0.322242	2.88536	5.21608		0.322242	5.21608	0.0167875		0.322242	0.0167875
		0.323902	2.89724	5.22797		0.323902	5.22797	0.0168257		0.323902	0.0168257
		0.325595	2.90506	5.23578		0.325595	5.23578	0.0168509		0.325595	0.0168509
		0.327255	2.90933	5.24005		0.327255	5.24005	0.0168646		0.327255	0.0168646
		0.328915	2.91246	5.24318		0.328915	5.24318	0.0168747		0.328915	0.0168747
		0.330575	2.91289	5.24361		0.330575	5.24361	0.0168761		0.330575	0.0168761
		0.332235	2.91031	5.24103		0.332235	5.24103	0.0168678		0.332235	0.0168678
		0.333928	2.90685	5.23758		0.333928	5.23758	0.0168567		0.333928	0.0168567
		0.335588	2.9017	5.23242		0.335588	5.23242	0.0168401		0.335588	0.0168401
		0.33724	2.89638	5.2271		0.33724	5.2271	0.016823		0.33724	0.016823
		0.338908	2.88827	5.21899		0.338908	5.21899	0.0167969		0.338908	0.0167969
		0.340569	2.8809	5.21162		0.340569	5.21162	0.0167731		0.340569	0.0167731
		0.342237	2.87358	5.2043		0.342237	5.2043	0.0167496		0.342237	0.0167496
		0.343905	2.86627	5.19699		0.343905	5.19699	0.0167261		0.343905	0.0167261
		0.345573	2.86039	5.19111		0.345573	5.19111	0.0167071		0.345573	0.0167071
		0.347242	2.856	5.18672		0.347242	5.18672	0.016693		0.347242	0.016693
		0.348902	2.85176	5.18248		0.348902	5.18248	0.0166794		0.348902	0.0166794
		0.35057	2.8476	5.17832		0.35057	5.17832	0.016666		0.35057	0.016666
		0.352239	2.84496	5.17569		0.352239	5.17569	0.0166575		0.352239	0.0166575
		0.353931	2.84189	5.17261		0.353931	5.17261	0.0166476		0.353931	0.0166476
		0.355591	2.83879	5.16951		0.355591	5.16951	0.0166376		0.355591	0.0166376
		0.357252	2.83419	5.16491		0.357252	5.16491	0.0166228		0.357252	0.0166228
		0.358912	2.82807	5.15879		0.358912	5.15879	0.0166031		0.358912	0.0166031
		0.360572	2.8209	5.15162		0.360572	5.15162	0.01658		0.360572	0.01658
		0.362265	2.81139	5.14211		0.362265	5.14211	0.0165494		0.362265	0.0165494
		0.363925	2.79942	5.13014		0.363925	5.13014	0.0165109		0.363925	0.0165109
		0.365585	2.78639	5.11711		0.365585	5.11711	0.016469		0.365585	0.016469
		0.367245	2.77436	5.10508		0.367245	5.10508	0.0164303		0.367245	0.0164303
		0.368905	2.75926	5.08998		0.368905	5.08998	0.0163816		0.368905	0.0163816
		0.370598	2.74506	5.07579		0.370598	5.07579	0.016336		0.370598	0.016336
		0.372242	2.73072	5.06145		0.372242	5.06145	0.0162898		0.372242	0.0162898
		0.373902	2.71428	5.045		0.373902	5.045	0.0162369		0.373902	0.0162369
		0.37557	2.69806	5.02878		0.37557	5.02878	0.0161847		0.37557	0.0161847
		0.377239	2.6817	5.01243		0.377239	5.01243	0.0161321		0.377239	0.0161321
		0.378907	2.66737	4.99809		0.378907	4.99809	0.0160859		0.378907	0.0160859
		0.380575	2.65417	4.9849		0.380575	4.9849	0.0160434		0.380575	0.0160434
		0.382235	2.64411	4.97483		0.382235	4.97483	0.0160111		0.382235	0.0160111
		0.383904	2.63416	4.96488		0.383904	4.96488	0.015979		0.383904	0.015979
		0.38558	2.62526	4.95599		0.38558	4.95599	0.0159504		0.38558	0.0159504
		0.38724	2.61754	4.94826		0.38724	4.94826	0.0159255		0.38724	0.0159255
		0.388933	2.61022	4.94094		0.388933	4.94094	0.015902		0.388933	0.015902
		0.390593	2.60203	4.93275		0.390593	4.93275	0.0158756		0.390593	0.0158756
		0.392253	2.58898	4.9197		0.392253	4.9197	0.0158336		0.392253	0.0158336
		0.393914	2.57482	4.90554		0.393914	4.90554	0.015788		0.393914	0.015788
		0.395574	2.55961	4.89033		0.395574	4.89033	0.0157391		0.395574	0.0157391
		0.397266	2.54384	4.87456		0.397266	4.87456	0.0156883		0.397266	0.0156883
		0.398927	2.52483	4.85555		0.398927	4.85555	0.0156272		0.398927	0.0156272
		0.400587	2.50594	4.83666		0.400587	4.83666	0.0155664		0.400587	0.0155664
		0.402247	2.48604	4.81677		0.402247	4.81677	0.0155023		0.402247	0.0155023
		0.403907	2.46896	4.79968		0.403907	4.79968	0.0154474		0.403907	0.0154474
		0.4056	2.45688	4.7876		0.4056	4.7876	0.0154085		0.4056	0.0154085
		0.407236	2.44536	4.77608		0.407236	4.77608	0.0153714		0.407236	0.0153714
		0.408904	2.43164	4.76236		0.408904	4.76236	0.0153272		0.408904	0.0153272
		0.410572	2.41591	4.74663		0.410572	4.74663	0.0152766		0.410572	0.0152766
		0.412241	2.40339	4.73411		0.412241	4.73411	0.0152363		0.412241	0.0152363
		0.413909	2.39076	4.72148		0.413909	4.72148	0.0151957		0.413909	0.0151957
		0.415569	2.37857	4.7093		0.415569	4.7093	0.0151565		0.415569	0.0151565
		0.417237	2.36281	4.69353		0.417237	4.69353	0.0151057		0.417237	0.0151057
		0.418906	2.34536	4.67608		0.418906	4.67608	0.0150496		0.418906	0.0150496
		0.420574	2.32694	4.65766		0.420574	4.65766	0.0149903		0.420574	0.0149903
		0.422242	2.31176	4.64248		0.422242	4.64248	0.0149414		0.422242	0.0149414
		0.42391	2.29913	4.62985		0.42391	4.62985	0.0149008		0.42391	0.0149008
		0.425571	2.28556	4.61629		0.425571	4.61629	0.0148571		0.425571	0.0148571
		0.427263	2.27154	4.60226		0.427263	4.60226	0.014812		0.427263	0.014812
		0.428924	2.25791	4.58863		0.428924	4.58863	0.0147681		0.428924	0.0147681
		0.430584	2.24546	4.57618		0.430584	4.57618	0.014728		0.430584	0.014728
		0.432244	2.23397	4.56469		0.432244	4.56469	0.0146911		0.432244	0.0146911
		0.433904	2.22298	4.5537		0.433904	4.5537	0.0146557		0.433904	0.0146557
		0.435597	2.21088	4.5416		0.435597	4.5416	0.0146167		0.435597	0.0146167
		0.437257	2.19927	4.52999		0.437257	4.52999	0.0145794		0.437257	0.0145794
		0.438917	2.18714	4.51786		0.438917	4.51786	0.0145403		0.438917	0.0145403
		0.440577	2.17544	4.50616		0.440577	4.50616	0.0145027		0.440577	0.0145027
		0.442237	2.16509	4.49581		0.442237	4.49581	0.0144694		0.442237	0.0144694
		0.443906	2.1609	4.49163		0.443906	4.49163	0.0144559		0.443906	0.0144559
		0.445574	2.14518	4.4759		0.445574	4.4759	0.0144053		0.445574	0.0144053
		0.447242	2.13206	4.46278		0.447242	4.46278	0.0143631		0.447242	0.0143631
		0.448903	2.11847	4.44919		0.448903	4.44919	0.0143193		0.448903	0.0143193
		0.450571	2.10468	4.43541		0.450571	4.43541	0.014275		0.450571	0.014275
		0.452239	2.09206	4.42278		0.452239	4.42278	0.0142343		0.452239	0.0142343
		0.453907	2.07993	4.41065		0.453907	4.41065	0.0141953		0.453907	0.0141953
		0.455576	2.06813	4.39885		0.455576	4.39885	0.0141573		0.455576	0.0141573
		0.457236	2.05683	4.38755		0.457236	4.38755	0.0141209		0.457236	0.0141209
		0.458929	2.04847	4.37919		0.458929	4.37919	0.014094		0.458929	0.014094
		0.460589	2.04482	4.37554		0.460589	4.37554	0.0140823		0.460589	0.0140823
		0.462249	2.03115	4.36187		0.462249	4.36187	0.0140383		0.462249	0.0140383
		0.463909	2.0208	4.35152		0.463909	4.35152	0.014005		0.463909	0.014005
		0.465569	2.00832	4.33905		0.465569	4.33905	0.0139648		0.465569	0.0139648
		0.467262	1.99474	4.32546		0.467262	4.32546	0.0139211		0.467262	0.0139211
		0.468922	1.98124	4.31197		0.468922	4.31197	0.0138777		0.468922	0.0138777
		0.470582	1.96777	4.29849		0.470582	4.29849	0.0138343		0.470582	0.0138343
		0.472243	1.95567	4.28639		0.472243	4.28639	0.0137954		0.472243	0.0137954
		0.473903	1.94398	4.2747		0.473903	4.2747	0.0137578		0.473903	0.0137578
		0.475571	1.93249	4.26321		0.475571	4.26321	0.0137208		0.475571	0.0137208
		0.477239	1.92729	4.25801		0.477239	4.25801	0.013704		0.477239	0.013704
		0.478908	1.91017	4.2409		0.478908	4.2409	0.0136489		0.478908	0.0136489
		0.480576	1.90079	4.23151		0.480576	4.23151	0.0136187		0.480576	0.0136187
		0.482236	1.89555	4.22628		0.482236	4.22628	0.0136019		0.482236	0.0136019
		0.483904	1.87925	4.20997		0.483904	4.20997	0.0135494		0.483904	0.0135494
		0.485573	1.8735	4.20422		0.485573	4.20422	0.0135309		0.485573	0.0135309
		0.487265	1.86216	4.19288		0.487265	4.19288	0.0134944		0.487265	0.0134944
		0.488926	1.85425	4.18497		0.488926	4.18497	0.013469		0.488926	0.013469
		0.490586	1.84479	4.17551		0.490586	4.17551	0.0134385		0.490586	0.0134385
		0.492246	1.83191	4.16263		0.492246	4.16263	0.0133971		0.492246	0.0133971
		0.493906	1.82751	4.15824		0.493906	4.15824	0.0133829		0.493906	0.0133829
		0.495599	1.818	4.14872		0.495599	4.14872	0.0133523		0.495599	0.0133523
		0.497259	1.80903	4.13976		0.497259	4.13976	0.0133234		0.497259	0.0133234
		0.498919	1.79858	4.1293		0.498919	4.1293	0.0132898		0.498919	0.0132898
		0.500579	1.78023	4.11095		0.500579	4.11095	0.0132307		0.500579	0.0132307
		0.502239	1.76914	4.09986		0.502239	4.09986	0.013195		0.502239	0.013195
		0.503932	1.76341	4.09413		0.503932	4.09413	0.0131766		0.503932	0.0131766
		0.505576	1.75365	4.08437		0.505576	4.08437	0.0131452		0.505576	0.0131452
		0.507236	1.74164	4.07236		0.507236	4.07236	0.0131065		0.507236	0.0131065
		0.508904	1.72277	4.05349		0.508904	4.05349	0.0130458		0.508904	0.0130458
		0.510573	1.71593	4.04666		0.510573	4.04666	0.0130238		0.510573	0.0130238
		0.512241	1.7047	4.03542		0.512241	4.03542	0.0129877		0.512241	0.0129877
		0.513909	1.69477	4.02549		0.513909	4.02549	0.0129557		0.513909	0.0129557
		0.515569	1.68478	4.0155		0.515569	4.0155	0.0129235		0.515569	0.0129235
		0.517238	1.66777	3.99849		0.517238	3.99849	0.0128688		0.517238	0.0128688
		0.518906	1.66204	3.99277		0.518906	3.99277	0.0128504		0.518906	0.0128504
		0.520582	1.65217	3.9829		0.520582	3.9829	0.0128186		0.520582	0.0128186
		0.522242	1.64385	3.97458		0.522242	3.97458	0.0127918		0.522242	0.0127918
		0.523903	1.63761	3.96833		0.523903	3.96833	0.0127717		0.523903	0.0127717
		0.525595	1.62884	3.95957		0.525595	3.95957	0.0127435		0.525595	0.0127435
		0.527255	1.62448	3.9552		0.527255	3.9552	0.0127295		0.527255	0.0127295
		0.528916	1.61306	3.94378		0.528916	3.94378	0.0126927		0.528916	0.0126927
		0.530576	1.60111	3.93184		0.530576	3.93184	0.0126543		0.530576	0.0126543
		0.532236	1.5921	3.92282		0.532236	3.92282	0.0126253		0.532236	0.0126253
		0.533904	1.57572	3.90645		0.533904	3.90645	0.0125726		0.533904	0.0125726
		0.535572	1.56884	3.89956		0.535572	3.89956	0.0125504		0.535572	0.0125504
		0.537241	1.55092	3.88164		0.537241	3.88164	0.0124927		0.537241	0.0124927
		0.538909	1.53295	3.86367		0.538909	3.86367	0.0124349		0.538909	0.0124349
		0.540569	1.51669	3.84741		0.540569	3.84741	0.0123826		0.540569	0.0123826
		0.542237	1.50555	3.83627		0.542237	3.83627	0.0123467		0.542237	0.0123467
		0.543906	1.49607	3.82679		0.543906	3.82679	0.0123162		0.543906	0.0123162
		0.545574	1.48717	3.81789		0.545574	3.81789	0.0122875		0.545574	0.0122875
		0.547242	1.47818	3.8089		0.547242	3.8089	0.0122586		0.547242	0.0122586
		0.548919	1.4692	3.79992		0.548919	3.79992	0.0122297		0.548919	0.0122297
		0.550579	1.46162	3.79234		0.550579	3.79234	0.0122053		0.550579	0.0122053
		0.552239	1.45855	3.78927		0.552239	3.78927	0.0121954		0.552239	0.0121954
		0.553932	1.4523	3.78302		0.553932	3.78302	0.0121753		0.553932	0.0121753
		0.555592	1.4429	3.77362		0.555592	3.77362	0.0121451		0.555592	0.0121451
		0.557252	1.43245	3.76317		0.557252	3.76317	0.0121114		0.557252	0.0121114
		0.558912	1.42042	3.75114		0.558912	3.75114	0.0120727		0.558912	0.0120727
		0.560572	1.40889	3.73961		0.560572	3.73961	0.0120356		0.560572	0.0120356
		0.562265	1.39902	3.72974		0.562265	3.72974	0.0120039		0.562265	0.0120039
		0.563925	1.3878	3.71852		0.563925	3.71852	0.0119677		0.563925	0.0119677
		0.565585	1.37517	3.70589		0.565585	3.70589	0.0119271		0.565585	0.0119271
		0.567245	1.35472	3.68544		0.567245	3.68544	0.0118613		0.567245	0.0118613
		0.568905	1.34675	3.67748		0.568905	3.67748	0.0118356		0.568905	0.0118356
		0.570598	1.33083	3.66155		0.570598	3.66155	0.0117844		0.570598	0.0117844
		0.572258	1.31654	3.64727		0.572258	3.64727	0.0117384		0.572258	0.0117384
		0.573918	1.30333	3.63406		0.573918	3.63406	0.0116959		0.573918	0.0116959
		0.575579	1.29064	3.62137		0.575579	3.62137	0.011655		0.575579	0.011655
		0.577239	1.27868	3.6094		0.577239	3.6094	0.0116165		0.577239	0.0116165
		0.578931	1.26829	3.59901		0.578931	3.59901	0.0115831		0.578931	0.0115831
		0.580575	1.25754	3.58826		0.580575	3.58826	0.0115485		0.580575	0.0115485
		0.582235	1.25019	3.58091		0.582235	3.58091	0.0115248		0.582235	0.0115248
		0.583904	1.24185	3.57257		0.583904	3.57257	0.011498		0.583904	0.011498
		0.585572	1.23865	3.56937		0.585572	3.56937	0.0114877		0.585572	0.0114877
		0.58724	1.23031	3.56103		0.58724	3.56103	0.0114609		0.58724	0.0114609
		0.588909	1.21951	3.55023		0.588909	3.55023	0.0114261		0.588909	0.0114261
		0.590569	1.20735	3.53807		0.590569	3.53807	0.011387		0.590569	0.011387
		0.592237	1.19516	3.52589		0.592237	3.52589	0.0113478		0.592237	0.0113478
		0.593905	1.18334	3.51406		0.593905	3.51406	0.0113097		0.593905	0.0113097
		0.595574	1.17173	3.50246		0.595574	3.50246	0.0112723		0.595574	0.0112723
		0.597266	1.15921	3.48994		0.597266	3.48994	0.011232		0.597266	0.011232
		0.598926	1.14675	3.47747		0.598926	3.47747	0.0111919		0.598926	0.0111919
		0.600587	1.12852	3.45924		0.600587	3.45924	0.0111333		0.600587	0.0111333
		0.602247	1.12327	3.45399		0.602247	3.45399	0.0111164		0.602247	0.0111164
		0.603907	1.11423	3.44496		0.603907	3.44496	0.0110873		0.603907	0.0110873
		0.6056	1.10165	3.43237		0.6056	3.43237	0.0110468		0.6056	0.0110468
		0.60726	1.08977	3.42049		0.60726	3.42049	0.0110085		0.60726	0.0110085
		0.60892	1.07841	3.40913		0.60892	3.40913	0.010972		0.60892	0.010972
		0.61058	1.06846	3.39919		0.61058	3.39919	0.01094		0.61058	0.01094
		0.61224	1.06007	3.39079		0.61224	3.39079	0.010913		0.61224	0.010913
		0.613933	1.05377	3.38449		0.613933	3.38449	0.0108927		0.613933	0.0108927
		0.615593	1.04842	3.37914		0.615593	3.37914	0.0108755		0.615593	0.0108755
		0.617253	1.04428	3.375		0.617253	3.375	0.0108621		0.617253	0.0108621
		0.618905	1.04267	3.3734		0.618905	3.3734	0.010857		0.618905	0.010857
		0.620573	1.03978	3.3705		0.620573	3.3705	0.0108477		0.620573	0.0108477
		0.622242	1.03448	3.3652		0.622242	3.3652	0.0108306		0.622242	0.0108306
		0.623902	1.02614	3.35686		0.623902	3.35686	0.0108038		0.623902	0.0108038
		0.62557	1.0152	3.34592		0.62557	3.34592	0.0107686		0.62557	0.0107686
		0.627238	1.00202	3.33275		0.627238	3.33275	0.0107261		0.627238	0.0107261
		0.628907	0.986333	3.31706		0.628907	3.31706	0.0106756		0.628907	0.0106756
		0.630575	0.968547	3.29927		0.630575	3.29927	0.0106184		0.630575	0.0106184
		0.632235	0.951178	3.2819		0.632235	3.2819	0.0105625		0.632235	0.0105625
		0.633903	0.93497	3.26569		0.633903	3.26569	0.0105103		0.633903	0.0105103
		0.635572	0.920198	3.25092		0.635572	3.25092	0.0104628		0.635572	0.0104628
		0.63724	0.907086	3.23781		0.63724	3.23781	0.0104206		0.63724	0.0104206
		0.638908	0.895045	3.22577		0.638908	3.22577	0.0103818		0.638908	0.0103818
		0.640568	0.884089	3.21481		0.640568	3.21481	0.0103466		0.640568	0.0103466
		0.642237	0.871475	3.2022		0.642237	3.2022	0.010306		0.642237	0.010306
		0.643929	0.859966	3.19069		0.643929	3.19069	0.0102689		0.643929	0.0102689
		0.645589	0.848621	3.17934		0.645589	3.17934	0.0102324		0.645589	0.0102324
		0.64725	0.838267	3.16899		0.64725	3.16899	0.0101991		0.64725	0.0101991
		0.64891	0.828908	3.15963		0.64891	3.15963	0.010169		0.64891	0.010169
		0.65057	0.82043	3.15115		0.65057	3.15115	0.0101417		0.65057	0.0101417
		0.652263	0.812037	3.14276		0.652263	3.14276	0.0101147		0.652263	0.0101147
		0.653923	0.803091	3.13381		0.653923	3.13381	0.0100859		0.653923	0.0100859
		0.655583	0.7953	3.12602		0.655583	3.12602	0.0100608		0.655583	0.0100608
		0.657243	0.787897	3.11862		0.657243	3.11862	0.010037		0.657243	0.010037
		0.658903	0.780966	3.11169		0.658903	3.11169	0.0100147		0.658903	0.0100147
		0.660596	0.773621	3.10434		0.660596	3.10434	0.00999105		0.660596	0.00999105
		0.662256	0.764625	3.09535		0.662256	3.09535	0.0099621		0.662256	0.0099621
		0.663916	0.750522	3.08124		0.663916	3.08124	0.00991671		0.663916	0.00991671
		0.665576	0.736803	3.06753		0.665576	3.06753	0.00987256		0.665576	0.00987256
		0.667236	0.724299	3.05502		0.667236	3.05502	0.00983232		0.667236	0.00983232
		0.668905	0.714336	3.04506		0.668905	3.04506	0.00980025		0.668905	0.00980025
		0.670573	0.704949	3.03567		0.670573	3.03567	0.00977004		0.670573	0.00977004
		0.672241	0.695089	3.02581		0.672241	3.02581	0.00973831		0.672241	0.00973831
		0.673901	0.685701	3.01642		0.673901	3.01642	0.00970809		0.673901	0.00970809
		0.67557	0.677444	3.00817		0.67557	3.00817	0.00968152		0.67557	0.00968152
		0.677238	0.673774	3.0045		0.677238	3.0045	0.00966971		0.677238	0.00966971
		0.678906	0.669141	2.99986		0.678906	2.99986	0.0096548		0.678906	0.0096548
		0.680575	0.661196	2.99192		0.680575	2.99192	0.00962923		0.680575	0.00962923
		0.682243	0.652728	2.98345		0.682243	2.98345	0.00960197		0.682243	0.00960197
		0.683903	0.642744	2.97347		0.683903	2.97347	0.00956984		0.683903	0.00956984
		0.685596	0.631739	2.96246		0.685596	2.96246	0.00953442		0.685596	0.00953442
		0.687256	0.620133	2.95086		0.687256	2.95086	0.00949707		0.687256	0.00949707
		0.688916	0.608469	2.93919		0.688916	2.93919	0.00945953		0.688916	0.00945953
		0.690576	0.596413	2.92714		0.690576	2.92714	0.00942073		0.690576	0.00942073
		0.692236	0.585375	2.9161		0.692236	2.9161	0.0093852		0.692236	0.0093852
		0.693929	0.576595	2.90732		0.693929	2.90732	0.00935695		0.693929	0.00935695
		0.695589	0.566245	2.89697		0.695589	2.89697	0.00932363		0.695589	0.00932363
		0.697249	0.557387	2.88811		0.697249	2.88811	0.00929512		0.697249	0.00929512
		0.698909	0.550517	2.88124		0.698909	2.88124	0.00927301		0.698909	0.00927301
		0.70057	0.544196	2.87492		0.70057	2.87492	0.00925267		0.70057	0.00925267
		0.702262	0.536624	2.86735		0.702262	2.86735	0.0092283		0.702262	0.0092283
		0.703906	0.527659	2.85838		0.703906	2.85838	0.00919945		0.703906	0.00919945
		0.705574	0.516787	2.84751		0.705574	2.84751	0.00916446		0.705574	0.00916446
		0.707235	0.505782	2.8365		0.707235	2.8365	0.00912904		0.707235	0.00912904
		0.708903	0.497078	2.8278		0.708903	2.8278	0.00910102		0.708903	0.00910102
		0.710571	0.487488	2.81821		0.710571	2.81821	0.00907016		0.710571	0.00907016
		0.712239	0.477142	2.80786		0.712239	2.80786	0.00903686		0.712239	0.00903686
		0.713908	0.465222	2.79594		0.713908	2.79594	0.0089985		0.713908	0.0089985
		0.715568	0.452428	2.78315		0.715568	2.78315	0.00895732		0.715568	0.00895732
		0.717236	0.440029	2.77075		0.717236	2.77075	0.00891742		0.717236	0.00891742
		0.718904	0.429995	2.76072		0.718904	2.76072	0.00888512		0.718904	0.00888512
		0.720597	0.420614	2.75134		0.720597	2.75134	0.00885493		0.720597	0.00885493
		0.722257	0.411443	2.74217		0.722257	2.74217	0.00882542		0.722257	0.00882542
		0.723917	0.402689	2.73341		0.723917	2.73341	0.00879724		0.723917	0.00879724
		0.725577	0.3942	2.72492		0.725577	2.72492	0.00876992		0.725577	0.00876992
		0.727238	0.38681	2.71753		0.727238	2.71753	0.00874614		0.727238	0.00874614
		0.72893	0.381653	2.71238		0.72893	2.71238	0.00872954		0.72893	0.00872954
		0.73059	0.376759	2.70748		0.73059	2.70748	0.00871379		0.73059	0.00871379
		0.732251	0.369523	2.70025		0.732251	2.70025	0.0086905		0.732251	0.0086905
		0.733911	0.362659	2.69338		0.733911	2.69338	0.00866841		0.733911	0.00866841
		0.735571	0.354748	2.68547		0.735571	2.68547	0.00864295		0.735571	0.00864295
		0.737264	0.345268	2.67599		0.737264	2.67599	0.00861244		0.737264	0.00861244
		0.738924	0.333845	2.66457		0.738924	2.66457	0.00857567		0.738924	0.00857567
		0.740568	0.321772	2.65249		0.740568	2.65249	0.00853682		0.740568	0.00853682
		0.742236	0.309643	2.64037		0.742236	2.64037	0.00849778		0.742236	0.00849778
		0.743904	0.298695	2.62942		0.743904	2.62942	0.00846255		0.743904	0.00846255
		0.745572	0.289188	2.61991		0.745572	2.61991	0.00843195		0.745572	0.00843195
		0.747241	0.28018	2.6109		0.747241	2.6109	0.00840296		0.747241	0.00840296
		0.748901	0.271433	2.60216		0.748901	2.60216	0.00837481		0.748901	0.00837481
		0.750569	0.263232	2.59395		0.750569	2.59395	0.00834841		0.750569	0.00834841
		0.752237	0.256399	2.58712		0.752237	2.58712	0.00832642		0.752237	0.00832642
		0.753906	0.249301	2.58002		0.753906	2.58002	0.00830358		0.753906	0.00830358
		0.755574	0.242542	2.57326		0.755574	2.57326	0.00828182		0.755574	0.00828182
		0.757258	0.235285	2.56601		0.757258	2.56601	0.00825847		0.757258	0.00825847
		0.758919	0.228998	2.55972		0.758919	2.55972	0.00823823		0.758919	0.00823823
		0.760579	0.221844	2.55257		0.760579	2.55257	0.00821521		0.760579	0.00821521
		0.762239	0.214095	2.54482		0.762239	2.54482	0.00819027		0.762239	0.00819027
		0.763932	0.20729	2.53801		0.763932	2.53801	0.00816837		0.763932	0.00816837
		0.765592	0.200476	2.5312		0.765592	2.5312	0.00814644		0.765592	0.00814644
		0.767252	0.193535	2.52426		0.767252	2.52426	0.0081241		0.767252	0.0081241
		0.768912	0.185708	2.51643		0.768912	2.51643	0.00809891		0.768912	0.00809891
		0.770572	0.178379	2.5091		0.770572	2.5091	0.00807532		0.770572	0.00807532
		0.77224	0.171075	2.5018		0.77224	2.5018	0.00805181		0.77224	0.00805181
		0.773901	0.16372	2.49444		0.773901	2.49444	0.00802814		0.773901	0.00802814
		0.775569	0.156649	2.48737		0.775569	2.48737	0.00800539		0.775569	0.00800539
		0.777237	0.148738	2.47946		0.777237	2.47946	0.00797992		0.777237	0.00797992
		0.778905	0.140809	2.47153		0.778905	2.47153	0.00795441		0.778905	0.00795441
		0.780574	0.132852	2.46357		0.780574	2.46357	0.0079288		0.780574	0.0079288
		0.782234	0.124493	2.45522		0.782234	2.45522	0.00790189		0.782234	0.00790189
		0.783902	0.115089	2.44581		0.783902	2.44581	0.00787163		0.783902	0.00787163
		0.78557	0.104563	2.43529		0.78557	2.43529	0.00783775		0.78557	0.00783775
		0.787247	0.093279	2.424		0.787247	2.424	0.00780143		0.787247	0.00780143
		0.788907	0.0828556	2.41358		0.788907	2.41358	0.00776789		0.788907	0.00776789
		0.790567	0.0739008	2.40462		0.790567	2.40462	0.00773907		0.790567	0.00773907
		0.79226	0.0660685	2.39679		0.79226	2.39679	0.00771386		0.79226	0.00771386
		0.79392	0.0598343	2.39056		0.79392	2.39056	0.00769379		0.79392	0.00769379
		0.79558	0.055072	2.38579		0.79558	2.38579	0.00767847		0.79558	0.00767847
		0.79724	0.0518529	2.38258		0.79724	2.38258	0.00766811		0.79724	0.00766811
		0.7989	0.0494135	2.38014		0.7989	2.38014	0.00766026		0.7989	0.00766026
		0.800569	0.0449356	2.37566		0.800569	2.37566	0.00764584		0.800569	0.00764584
		0.802237	0.0392313	2.36995		0.802237	2.36995	0.00762749		0.802237	0.00762749
		0.803905	0.0329996	2.36372		0.803905	2.36372	0.00760743		0.803905	0.00760743
		0.805573	0.0266708	2.35739		0.805573	2.35739	0.00758706		0.805573	0.00758706
		0.807234	0.0203421	2.35106		0.807234	2.35106	0.00756669		0.807234	0.00756669
		0.808902	0.0141104	2.34483		0.808902	2.34483	0.00754664		0.808902	0.00754664
		0.81057	0.00787868	2.3386		0.81057	2.3386	0.00752658		0.81057	0.00752658
		0.812238	0.0019414	2.33266		0.812238	2.33266	0.00750747		0.812238	0.00750747
		0.813907	-0.00436844	2.32635		0.813907	2.32635	0.00748716		0.813907	0.00748716
		0.815591	-0.0117237	2.319		0.815591	2.319	0.00746349		0.815591	0.00746349
		0.817251	-0.0200694	2.31065		0.817251	2.31065	0.00743663		0.817251	0.00743663
		0.818912	-0.0285542	2.30217		0.818912	2.30217	0.00740932		0.818912	0.00740932
		0.820572	-0.0375584	2.29316		0.820572	2.29316	0.00738035		0.820572	0.00738035
		0.822264	-0.0470335	2.28369		0.822264	2.28369	0.00734985		0.822264	0.00734985
		0.823925	-0.0575264	2.2732		0.823925	2.2732	0.00731608		0.823925	0.00731608
		0.825585	-0.0679708	2.26275		0.825585	2.26275	0.00728247		0.825585	0.00728247
		0.827245	-0.0741972	2.25653		0.827245	2.25653	0.00726243		0.827245	0.00726243
		0.828905	-0.0788316	2.25189		0.828905	2.25189	0.00724751		0.828905	0.00724751
		0.830573	-0.0819482	2.24877		0.830573	2.24877	0.00723748		0.830573	0.00723748
		0.832233	-0.0848043	2.24592		0.832233	2.24592	0.00722829		0.832233	0.00722829
		0.833902	-0.087217	2.24351		0.833902	2.24351	0.00722052		0.833902	0.00722052
		0.83557	-0.0903822	2.24034		0.83557	2.24034	0.00721034		0.83557	0.00721034
		0.837238	-0.0938646	2.23686		0.837238	2.23686	0.00719913		0.837238	0.00719913
		0.838906	-0.0969781	2.23374		0.838906	2.23374	0.00718911		0.838906	0.00718911
		0.840567	-0.100618	2.2301		0.840567	2.2301	0.00717739		0.840567	0.00717739
		0.842235	-0.104335	2.22639		0.842235	2.22639	0.00716543		0.842235	0.00716543
		0.843903	-0.109698	2.22102		0.843903	2.22102	0.00714817		0.843903	0.00714817
		0.845571	-0.117102	2.21362		0.845571	2.21362	0.00712434		0.845571	0.00712434
		0.847264	-0.126995	2.20373		0.847264	2.20373	0.0070925		0.847264	0.0070925
		0.848924	-0.136859	2.19386		0.848924	2.19386	0.00706076		0.848924	0.00706076
		0.850584	-0.145859	2.18486		0.850584	2.18486	0.00703179		0.850584	0.00703179
		0.852245	-0.155252	2.17547		0.852245	2.17547	0.00700156		0.852245	0.00700156
		0.853905	-0.165065	2.16566		0.853905	2.16566	0.00696998		0.853905	0.00696998
		0.855597	-0.173855	2.15687		0.855597	2.15687	0.00694169		0.855597	0.00694169
		0.857258	-0.182154	2.14857		0.857258	2.14857	0.00691498		0.857258	0.00691498
		0.858918	-0.190501	2.14022		0.858918	2.14022	0.00688811		0.858918	0.00688811
		0.86057	-0.196883	2.13384		0.86057	2.13384	0.00686757		0.86057	0.00686757
		0.862238	-0.204606	2.12612		0.862238	2.12612	0.00684272		0.862238	0.00684272
		0.863906	-0.212377	2.11835		0.863906	2.11835	0.00681771		0.863906	0.00681771
		0.865566	-0.220599	2.11012		0.865566	2.11012	0.00679125		0.865566	0.00679125
		0.867235	-0.227931	2.10279		0.867235	2.10279	0.00676765		0.867235	0.00676765
		0.868903	-0.236054	2.09467		0.868903	2.09467	0.0067415		0.868903	0.0067415
		0.870571	-0.243222	2.0875		0.870571	2.0875	0.00671844		0.870571	0.00671844
		0.87224	-0.248377	2.08234		0.87224	2.08234	0.00670184		0.87224	0.00670184
		0.8739	-0.254003	2.07672		0.8739	2.07672	0.00668374		0.8739	0.00668374
		0.875592	-0.258212	2.07251		0.875592	2.07251	0.00667019		0.875592	0.00667019
		0.877253	-0.261901	2.06882		0.877253	2.06882	0.00665832		0.877253	0.00665832
		0.878913	-0.265168	2.06555		0.878913	2.06555	0.0066478		0.878913	0.0066478
		0.880573	-0.270371	2.06035		0.880573	2.06035	0.00663106		0.880573	0.00663106
		0.882233	-0.274859	2.05586		0.882233	2.05586	0.00661662		0.882233	0.00661662
		0.883926	-0.28074	2.04998		0.883926	2.04998	0.00659769		0.883926	0.00659769
		0.885586	-0.287146	2.04358		0.885586	2.04358	0.00657707		0.885586	0.00657707
		0.887246	-0.29251	2.03821		0.887246	2.03821	0.00655981		0.887246	0.00655981
		0.888906	-0.297323	2.0334		0.888906	2.0334	0.00654432		0.888906	0.00654432
		0.890566	-0.302607	2.02811		0.890566	2.02811	0.00652731		0.890566	0.00652731
		0.892235	-0.30784	2.02288		0.892235	2.02288	0.00651047		0.892235	0.00651047
		0.893903	-0.311732	2.01899		0.893903	2.01899	0.00649794		0.893903	0.00649794
		0.895571	-0.318089	2.01263		0.895571	2.01263	0.00647748		0.895571	0.00647748
		0.897239	-0.323997	2.00673		0.897239	2.00673	0.00645847		0.897239	0.00645847
		0.898899	-0.330199	2.00052		0.898899	2.00052	0.00643851		0.898899	0.00643851
		0.900568	-0.336919	1.9938		0.900568	1.9938	0.00641688		0.900568	0.00641688
		0.902236	-0.343669	1.98705		0.902236	1.98705	0.00639515		0.902236	0.00639515
		0.903904	-0.351146	1.97958		0.903904	1.97958	0.00637109		0.903904	0.00637109
		0.905573	-0.360564	1.97016		0.905573	1.97016	0.00634078		0.905573	0.00634078
		0.907257	-0.370326	1.9604		0.907257	1.9604	0.00630936		0.907257	0.00630936
		0.908917	-0.378045	1.95268		0.908917	1.95268	0.00628452		0.908917	0.00628452
		0.910577	-0.381656	1.94907		0.910577	1.94907	0.0062729		0.910577	0.0062729
		0.912238	-0.390366	1.94036		0.912238	1.94036	0.00624486		0.912238	0.00624486
		0.91393	-0.398662	1.93206		0.91393	1.93206	0.00621816		0.91393	0.00621816
		0.91559	-0.406382	1.92434		0.91559	1.92434	0.00619332		0.91559	0.00619332
		0.917251	-0.417479	1.91324		0.917251	1.91324	0.0061576		0.917251	0.0061576
		0.918911	-0.420568	1.91015		0.918911	1.91015	0.00614766		0.918911	0.00614766
		0.920571	-0.426291	1.90443		0.920571	1.90443	0.00612924		0.920571	0.00612924
		0.922264	-0.431573	1.89915		0.922264	1.89915	0.00611224		0.922264	0.00611224
		0.923924	-0.436699	1.89402		0.923924	1.89402	0.00609575		0.923924	0.00609575
		0.925584	-0.442353	1.88837		0.925584	1.88837	0.00607755		0.925584	0.00607755
		0.927236	-0.444369	1.88635		0.927236	1.88635	0.00607106		0.927236	0.00607106
		0.928904	-0.448033	1.88269		0.928904	1.88269	0.00605927		0.928904	0.00605927
		0.930572	-0.451221	1.8795		0.930572	1.8795	0.00604901		0.930572	0.00604901
		0.932233	-0.452839	1.87788		0.932233	1.87788	0.0060438		0.932233	0.0060438
		0.933901	-0.454308	1.87641		0.933901	1.87641	0.00603907		0.933901	0.00603907
		0.935569	-0.455226	1.8755		0.935569	1.8755	0.00603612		0.935569	0.00603612
		0.937237	-0.456326	1.8744		0.937237	1.8744	0.00603258		0.937237	0.00603258
		0.938906	-0.460536	1.87019		0.938906	1.87019	0.00601903		0.938906	0.00601903
		0.940566	-0.465864	1.86486		0.940566	1.86486	0.00600188		0.940566	0.00600188
		0.942242	-0.473937	1.85679		0.942242	1.85679	0.0059759		0.942242	0.0059759
		0.943902	-0.47668	1.85404		0.943902	1.85404	0.00596707		0.943902	0.00596707
		0.945595	-0.483606	1.84712		0.945595	1.84712	0.00594478		0.945595	0.00594478
		0.947255	-0.491977	1.83875		0.947255	1.83875	0.00591784		0.947255	0.00591784
		0.948915	-0.499924	1.8308		0.948915	1.8308	0.00589226		0.948915	0.00589226
		0.950576	-0.510086	1.82064		0.950576	1.82064	0.00585956		0.950576	0.00585956
		0.952236	-0.511654	1.81907		0.952236	1.81907	0.00585451		0.952236	0.00585451
		0.953928	-0.514766	1.81596		0.953928	1.81596	0.00584449		0.953928	0.00584449
		0.955588	-0.517904	1.81282		0.955588	1.81282	0.0058344		0.955588	0.0058344
		0.957249	-0.521615	1.80911		0.957249	1.80911	0.00582245		0.957249	0.00582245
		0.958909	-0.527937	1.80279		0.958909	1.80279	0.00580211		0.958909	0.00580211
		0.960569	-0.530576	1.80015		0.960569	1.80015	0.00579361		0.960569	0.00579361
		0.962262	-0.536352	1.79437		0.962262	1.79437	0.00577502		0.962262	0.00577502
		0.963905	-0.543151	1.78757		0.963905	1.78757	0.00575314		0.963905	0.00575314
		0.965566	-0.549896	1.78083		0.965566	1.78083	0.00573143		0.965566	0.00573143
		0.967234	-0.556196	1.77453		0.967234	1.77453	0.00571116		0.967234	0.00571116
		0.968902	-0.562443	1.76828		0.968902	1.76828	0.00569105		0.968902	0.00569105
		0.97057	-0.568088	1.76263		0.97057	1.76263	0.00567288		0.97057	0.00567288
		0.972239	-0.573813	1.75691		0.972239	1.75691	0.00565446		0.972239	0.00565446
		0.973899	-0.579961	1.75076		0.973899	1.75076	0.00563467		0.973899	0.00563467
		0.975567	-0.584693	1.74603		0.975567	1.74603	0.00561944		0.975567	0.00561944
		0.977235	-0.589272	1.74145		0.977235	1.74145	0.00560471		0.977235	0.00560471
		0.978904	-0.593978	1.73674		0.978904	1.73674	0.00558956		0.978904	0.00558956
		0.980588	-0.599755	1.73097		0.980588	1.73097	0.00557096		0.980588	0.00557096
		0.982248	-0.606056	1.72467		0.982248	1.72467	0.00555069		0.982248	0.00555069
		0.983909	-0.612332	1.71839		0.983909	1.71839	0.00553049		0.983909	0.00553049
		0.985569	-0.617091	1.71363		0.985569	1.71363	0.00551517		0.985569	0.00551517
		0.987261	-0.620355	1.71037		0.987261	1.71037	0.00550467		0.987261	0.00550467
		0.988922	-0.62349	1.70723		0.988922	1.70723	0.00549458		0.988922	0.00549458
		0.990582	-0.625684	1.70504		0.990582	1.70504	0.00548752		0.990582	0.00548752
		0.992242	-0.62877	1.70195		0.992242	1.70195	0.00547758		0.992242	0.00547758
		0.993902	-0.63136	1.69936		0.993902	1.69936	0.00546925		0.993902	0.00546925
		0.995595	-0.634448	1.69627		0.995595	1.69627	0.00545931		0.995595	0.00545931
		0.997255	-0.637536	1.69319		0.997255	1.69319	0.00544937		0.997255	0.00544937
		0.998899	-0.640673	1.69005		0.998899	1.69005	0.00543927		0.998899	0.00543927
		1.00057	-0.643806	1.68692		1.00057	1.68692	0.00542919		1.00057	0.00542919
		1.00224	-0.647463	1.68326		1.00224	1.68326	0.00541742		1.00224	0.00541742
		1.0039	-0.651619	1.6791		1.0039	1.6791	0.00540404		1.0039	0.00540404
		1.00557	-0.654311	1.67641		1.00557	1.67641	0.00539538		1.00557	0.00539538
		1.00723	-0.656505	1.67422		1.00723	1.67422	0.00538832		1.00723	0.00538832
		1.0089	-0.658196	1.67253		1.0089	1.67253	0.00538288		1.0089	0.00538288
		1.01057	-0.660411	1.67031		1.01057	1.67031	0.00537575		1.01057	0.00537575
		1.01224	-0.663971	1.66675		1.01224	1.66675	0.00536429		1.01224	0.00536429
		1.0139	-0.670866	1.65986		1.0139	1.65986	0.0053421		1.0139	0.0053421
		1.01557	-0.678137	1.65259		1.01557	1.65259	0.0053187		1.01557	0.0053187
		1.01726	-0.685479	1.64524		1.01726	1.64524	0.00529507		1.01726	0.00529507
		1.01892	-0.692843	1.63788		1.01892	1.63788	0.00527137		1.01892	0.00527137
		1.02058	-0.700154	1.63057		1.02058	1.63057	0.00524784		1.02058	0.00524784
		1.02224	-0.706947	1.62378		1.02224	1.62378	0.00522598		1.02224	0.00522598
		1.0239	-0.713665	1.61706		1.0239	1.61706	0.00520435		1.0239	0.00520435
		1.02559	-0.718467	1.61226		1.02559	1.61226	0.0051889		1.02559	0.0051889
		1.02725	-0.719885	1.61084		1.02725	1.61084	0.00518434		1.02725	0.00518434
		1.02891	-0.721454	1.60927		1.02891	1.60927	0.00517929		1.02891	0.00517929
		1.03057	-0.723047	1.60768		1.03057	1.60768	0.00517416		1.03057	0.00517416
		1.03223	-0.725664	1.60506		1.03223	1.60506	0.00516574		1.03223	0.00516574
		1.03392	-0.72985	1.60087		1.03392	1.60087	0.00515227		1.03392	0.00515227
		1.03558	-0.734085	1.59664		1.03558	1.59664	0.00513864		1.03558	0.00513864
		1.03724	-0.738366	1.59236		1.03724	1.59236	0.00512486		1.03724	0.00512486
		1.0389	-0.744168	1.58655		1.0389	1.58655	0.00510618		1.0389	0.00510618
		1.04057	-0.750392	1.58033		1.04057	1.58033	0.00508615		1.04057	0.00508615
		1.04223	-0.756213	1.57451		1.04223	1.57451	0.00506742		1.04223	0.00506742
		1.0439	-0.760992	1.56973		1.0439	1.56973	0.00505204		1.0439	0.00505204
		1.04557	-0.765649	1.56507		1.04557	1.56507	0.00503705		1.04557	0.00503705
		1.04724	-0.768736	1.56199		1.04724	1.56199	0.00502711		1.04724	0.00502711
		1.0489	-0.771749	1.55897		1.0489	1.55897	0.00501742		1.0489	0.00501742
		1.05057	-0.774412	1.55631		1.05057	1.55631	0.00500885		1.05057	0.00500885
		1.05223	-0.77802	1.5527		1.05223	1.5527	0.00499724		1.05223	0.00499724
		1.0539	-0.781232	1.54949		1.0539	1.54949	0.0049869		1.0539	0.0049869
		1.05559	-0.784394	1.54633		1.05559	1.54633	0.00497672		1.05559	0.00497672
		1.05725	-0.788524	1.5422		1.05725	1.5422	0.00496343		1.05725	0.00496343
		1.05891	-0.792252	1.53847		1.05891	1.53847	0.00495143		1.05891	0.00495143
		1.06057	-0.79658	1.53414		1.06057	1.53414	0.0049375		1.06057	0.0049375
		1.06226	-0.801848	1.52887		1.06226	1.52887	0.00492055		1.06226	0.00492055
		1.06392	-0.808492	1.52223		1.06392	1.52223	0.00489917		1.06392	0.00489917
		1.06558	-0.813742	1.51698		1.06558	1.51698	0.00488227		1.06558	0.00488227
		1.06724	-0.819018	1.5117		1.06724	1.5117	0.00486529		1.06724	0.00486529
		1.0689	-0.824691	1.50603		1.0689	1.50603	0.00484703		1.0689	0.00484703
		1.07059	-0.830392	1.50033		1.07059	1.50033	0.00482868		1.07059	0.00482868
		1.07225	-0.836169	1.49455		1.07225	1.49455	0.00481009		1.07225	0.00481009
		1.07391	-0.842366	1.48836		1.07391	1.48836	0.00479014		1.07391	0.00479014
		1.07557	-0.848991	1.48173		1.07557	1.48173	0.00476882		1.07557	0.00476882
		1.07723	-0.854689	1.47603		1.07723	1.47603	0.00475048		1.07723	0.00475048
		1.0789	-0.859888	1.47083		1.0789	1.47083	0.00473375		1.0789	0.00473375
		1.08057	-0.865035	1.46569		1.08057	1.46569	0.00471718		1.08057	0.00471718
		1.08223	-0.869287	1.46144		1.08223	1.46144	0.0047035		1.08223	0.0047035
		1.0839	-0.873042	1.45768		1.0839	1.45768	0.00469142		1.0839	0.00469142
		1.08557	-0.876122	1.4546		1.08557	1.4546	0.0046815		1.08557	0.0046815
		1.08724	-0.878182	1.45254		1.08724	1.45254	0.00467487		1.08724	0.00467487
		1.0889	-0.8794	1.45132		1.0889	1.45132	0.00467095		1.0889	0.00467095
		1.09056	-0.880496	1.45023		1.09056	1.45023	0.00466743		1.09056	0.00466743
		1.09225	-0.882637	1.44809		1.09225	1.44809	0.00466053		1.09225	0.00466053
		1.09391	-0.886817	1.44391		1.09391	1.44391	0.00464708		1.09391	0.00464708
		1.09557	-0.891022	1.4397		1.09557	1.4397	0.00463355		1.09557	0.00463355
		1.09726	-0.89615	1.43457		1.09726	1.43457	0.00461704		1.09726	0.00461704
		1.09892	-0.90138	1.42934		1.09892	1.42934	0.00460021		1.09892	0.00460021
		1.10058	-0.906708	1.42401		1.10058	1.42401	0.00458307		1.10058	0.00458307
		1.10224	-0.912403	1.41832		1.10224	1.41832	0.00456474		1.10224	0.00456474
		1.1039	-0.917675	1.41305		1.1039	1.41305	0.00454777		1.1039	0.00454777
		1.1056	-0.921853	1.40887		1.1056	1.40887	0.00453432		1.1056	0.00453432
		1.10726	-0.923893	1.40683		1.10726	1.40683	0.00452776		1.10726	0.00452776
		1.10892	-0.926031	1.40469		1.10892	1.40469	0.00452087		1.10892	0.00452087
		1.11058	-0.927173	1.40355		1.11058	1.40355	0.0045172		1.11058	0.0045172
		1.11224	-0.92911	1.40161		1.11224	1.40161	0.00451096		1.11224	0.00451096
		1.1139	-0.931996	1.39873		1.1139	1.39873	0.00450168		1.1139	0.00450168
		1.11556	-0.934013	1.39671		1.11556	1.39671	0.00449518		1.11556	0.00449518
		1.11723	-0.936004	1.39472		1.11723	1.39472	0.00448878		1.11723	0.00448878
		1.1189	-0.938516	1.39221		1.1189	1.39221	0.00448069		1.1189	0.00448069
		1.12057	-0.941648	1.38907		1.12057	1.38907	0.00447061		1.12057	0.00447061
		1.12224	-0.946177	1.38455		1.12224	1.38455	0.00445604		1.12224	0.00445604
		1.1239	-0.951276	1.37945		1.1239	1.37945	0.00443963		1.1239	0.00443963
		1.12557	-0.955552	1.37517		1.12557	1.37517	0.00442586		1.12557	0.00442586
		1.12723	-0.958806	1.37192		1.12723	1.37192	0.00441539		1.12723	0.00441539
		1.12891	-0.963011	1.36771		1.12891	1.36771	0.00440186		1.12891	0.00440186
		1.13057	-0.966241	1.36448		1.13057	1.36448	0.00439146		1.13057	0.00439146
		1.13223	-0.96895	1.36177		1.13223	1.36177	0.00438274		1.13223	0.00438274
		1.13392	-0.971385	1.35934		1.13392	1.35934	0.00437491		1.13392	0.00437491
		1.13558	-0.972726	1.358		1.13558	1.358	0.00437059		1.13558	0.00437059
		1.13724	-0.973848	1.35687		1.13724	1.35687	0.00436698		1.13724	0.00436698
		1.1389	-0.975888	1.35483		1.1389	1.35483	0.00436041		1.1389	0.00436041
		1.14056	-0.978004	1.35272		1.14056	1.35272	0.0043536		1.14056	0.0043536
		1.14226	-0.98002	1.3507		1.14226	1.3507	0.00434712		1.14226	0.00434712
		1.14392	-0.985102	1.34562		1.14392	1.34562	0.00433076		1.14392	0.00433076
		1.14557	-0.990729	1.33999		1.14557	1.33999	0.00431265		1.14557	0.00431265
		1.14724	-0.997102	1.33362		1.14724	1.33362	0.00429214		1.14724	0.00429214
		1.1489	-1.0035	1.32723		1.1489	1.32723	0.00427156		1.1489	0.00427156
		1.15057	-1.00964	1.32108		1.15057	1.32108	0.00425179		1.15057	0.00425179
		1.15223	-1.01589	1.31484		1.15223	1.31484	0.00423168		1.15223	0.00423168
		1.1539	-1.02285	1.30787		1.1539	1.30787	0.00420926		1.1539	0.00420926
		1.15557	-1.02915	1.30158		1.15557	1.30158	0.00418901		1.15557	0.00418901
		1.15723	-1.03334	1.29738		1.15723	1.29738	0.0041755		1.15723	0.0041755
		1.1589	-1.0371	1.29363		1.1589	1.29363	0.00416342		1.1589	0.00416342
		1.16059	-1.03988	1.29084		1.16059	1.29084	0.00415445		1.16059	0.00415445
		1.16225	-1.0426	1.28812		1.16225	1.28812	0.00414572		1.16225	0.00414572
		1.16391	-1.04569	1.28504		1.16391	1.28504	0.00413578		1.16391	0.00413578
		1.16557	-1.04775	1.28297		1.16557	1.28297	0.00412913		1.16557	0.00412913
		1.16723	-1.04902	1.28171		1.16723	1.28171	0.00412506		1.16723	0.00412506
		1.16893	-1.05016	1.28056		1.16893	1.28056	0.00412138		1.16893	0.00412138
		1.17059	-1.05128	1.27945		1.17059	1.27945	0.00411779		1.17059	0.00411779
		1.17225	-1.05234	1.27838		1.17225	1.27838	0.00411435		1.17225	0.00411435
		1.17391	-1.05441	1.27631		1.17391	1.27631	0.00410771		1.17391	0.00410771
		1.17557	-1.0561	1.27463		1.17557	1.27463	0.00410227		1.17557	0.00410227
		1.17723	-1.05741	1.27331		1.17723	1.27331	0.00409804		1.17723	0.00409804
		1.1789	-1.05955	1.27118		1.1789	1.27118	0.00409117		1.1789	0.00409117
		1.18057	-1.06166	1.26907		1.18057	1.26907	0.00408437		1.18057	0.00408437
		1.18223	-1.06372	1.267		1.18223	1.267	0.00407773		1.18223	0.00407773
		1.1839	-1.06584	1.26489		1.1839	1.26489	0.00407092		1.1839	0.00407092
		1.18557	-1.06855	1.26217		1.18557	1.26217	0.00406219		1.18557	0.00406219
		1.18724	-1.07208	1.25864		1.18724	1.25864	0.00405082		1.18724	0.00405082
		1.1889	-1.07666	1.25406		1.1889	1.25406	0.00403609		1.1889	0.00403609
		1.19056	-1.0822	1.24852		1.19056	1.24852	0.00401824		1.19056	0.00401824
		1.19223	-1.08738	1.24334		1.19223	1.24334	0.00400159		1.19223	0.00400159
		1.19392	-1.0926	1.23812		1.19392	1.23812	0.00398477		1.19392	0.00398477
		1.19558	-1.09684	1.23389		1.19558	1.23389	0.00397115		1.19558	0.00397115
		1.19724	-1.10102	1.2297		1.19724	1.2297	0.0039577		1.19724	0.0039577
		1.1989	-1.1046	1.22612		1.1989	1.22612	0.00394617		1.1989	0.00394617
		1.20059	-1.10626	1.22446		1.20059	1.22446	0.00394081		1.20059	0.00394081
		1.20225	-1.10684	1.22389		1.20225	1.22389	0.00393897		1.20225	0.00393897
		1.20391	-1.10646	1.22426		1.20391	1.22426	0.00394018		1.20391	0.00394018
		1.20557	-1.1071	1.22362		1.20557	1.22362	0.0039381		1.20557	0.0039381
		1.20723	-1.10832	1.2224		1.20723	1.2224	0.0039342		1.20723	0.0039342
		1.20892	-1.11135	1.21937		1.20892	1.21937	0.00392443		1.20892	0.00392443
		1.21058	-1.11451	1.21621		1.21058	1.21621	0.00391428		1.21058	0.00391428
		1.21224	-1.11861	1.21211		1.21224	1.21211	0.00390107		1.21224	0.00390107
		1.2139	-1.12329	1.20744		1.2139	1.20744	0.00388603		1.2139	0.00388603
		1.21556	-1.12843	1.20229		1.21556	1.20229	0.00386947		1.21556	0.00386947
		1.21723	-1.13356	1.19716		1.21723	1.19716	0.00385297		1.21723	0.00385297
		1.2189	-1.13809	1.19263		1.2189	1.19263	0.00383839		1.2189	0.00383839
		1.22057	-1.14309	1.18763		1.22057	1.18763	0.00382229		1.22057	0.00382229
		1.22224	-1.14729	1.18343		1.22224	1.18343	0.00380877		1.22224	0.00380877
		1.2239	-1.15137	1.17935		1.2239	1.17935	0.00379564		1.2239	0.00379564
		1.22557	-1.15445	1.17627		1.22557	1.17627	0.00378572		1.22557	0.00378572
		1.22723	-1.15704	1.17368		1.22723	1.17368	0.00377739		1.22723	0.00377739
		1.22893	-1.15915	1.17157		1.22893	1.17157	0.00377059		1.22893	0.00377059
		1.23059	-1.1612	1.16953		1.23059	1.16953	0.00376402		1.23059	0.00376402
		1.23225	-1.16323	1.16749		1.23225	1.16749	0.00375747		1.23225	0.00375747
		1.23391	-1.16425	1.16647		1.23391	1.16647	0.00375419		1.23391	0.00375419
		1.23557	-1.16582	1.16491		1.23557	1.16491	0.00374914		1.23557	0.00374914
		1.23726	-1.16791	1.16282		1.23726	1.16282	0.00374242		1.23726	0.00374242
		1.23892	-1.17007	1.16066		1.23892	1.16066	0.00373547		1.23892	0.00373547
		1.24058	-1.17225	1.15847		1.24058	1.15847	0.00372844		1.24058	0.00372844
		1.24224	-1.17483	1.15589		1.24224	1.15589	0.00372013		1.24224	0.00372013
		1.2439	-1.17787	1.15285		1.2439	1.15285	0.00371036		1.2439	0.00371036
		1.24559	-1.18051	1.15022		1.24559	1.15022	0.00370187		1.24559	0.00370187
		1.24725	-1.18364	1.14708		1.24725	1.14708	0.00369178		1.24725	0.00369178
		1.24891	-1.18682	1.1439		1.24891	1.1439	0.00368154		1.24891	0.00368154
		1.25057	-1.19047	1.14025		1.25057	1.14025	0.00366979		1.25057	0.00366979
		1.25223	-1.19458	1.13615		1.25223	1.13615	0.00365658		1.25223	0.00365658
		1.2539	-1.1987	1.13202		1.2539	1.13202	0.0036433		1.2539	0.0036433
		1.25557	-1.20191	1.12881		1.25557	1.12881	0.00363298		1.25557	0.00363298
		1.25723	-1.20417	1.12655		1.25723	1.12655	0.00362571		1.25723	0.00362571
		1.2589	-1.20595	1.12477		1.2589	1.12477	0.00361997		1.2589	0.00361997
		1.26057	-1.20717	1.12356		1.26057	1.12356	0.00361607		1.26057	0.00361607
		1.26223	-1.2097	1.12102		1.26223	1.12102	0.0036079		1.26223	0.0036079
		1.2639	-1.21179	1.11893		1.2639	1.11893	0.00360117		1.2639	0.00360117
		1.26556	-1.21388	1.11684		1.26556	1.11684	0.00359444		1.26556	0.00359444
		1.26726	-1.21654	1.11418		1.26726	1.11418	0.00358588		1.26726	0.00358588
		1.26892	-1.21972	1.111		1.26892	1.111	0.00357565		1.26892	0.00357565
		1.27058	-1.22307	1.10765		1.27058	1.10765	0.00356487		1.27058	0.00356487
		1.27224	-1.2264	1.10432		1.27224	1.10432	0.00355416		1.27224	0.00355416
		1.2739	-1.22973	1.101		1.2739	1.101	0.00354346		1.2739	0.00354346
		1.27559	-1.23146	1.09926		1.27559	1.09926	0.00353788		1.27559	0.00353788
		1.27725	-1.23258	1.09814		1.27725	1.09814	0.00353428		1.27725	0.00353428
		1.27891	-1.23405	1.09668		1.27891	1.09668	0.00352955		1.27891	0.00352955
		1.28057	-1.23547	1.09525		1.28057	1.09525	0.00352497		1.28057	0.00352497
		1.28223	-1.23751	1.09321		1.28223	1.09321	0.0035184		1.28223	0.0035184
		1.28392	-1.24038	1.09034		1.28392	1.09034	0.00350917		1.28392	0.00350917
		1.28558	-1.24342	1.08731		1.28558	1.08731	0.0034994		1.28558	0.0034994
		1.28724	-1.24645	1.08427		1.28724	1.08427	0.00348964		1.28724	0.00348964
		1.2889	-1.24941	1.08131		1.2889	1.08131	0.00348011		1.2889	0.00348011
		1.29056	-1.25212	1.07861		1.29056	1.07861	0.0034714		1.29056	0.0034714
		1.29223	-1.25472	1.076		1.29223	1.076	0.00346301		1.29223	0.00346301
		1.2939	-1.25681	1.07391		1.2939	1.07391	0.00345629		1.2939	0.00345629
		1.29557	-1.25833	1.07239		1.29557	1.07239	0.0034514		1.29557	0.0034514
		1.29724	-1.26039	1.07033		1.29724	1.07033	0.00344477		1.29724	0.00344477
		1.2989	-1.26233	1.06839		1.2989	1.06839	0.00343851		1.2989	0.00343851
		1.30056	-1.26373	1.06699		1.30056	1.06699	0.00343401		1.30056	0.00343401
		1.30223	-1.26428	1.06644		1.30223	1.06644	0.00343224		1.30223	0.00343224
		1.3039	-1.26516	1.06556		1.3039	1.06556	0.00342942		1.3039	0.00342942
		1.30557	-1.26526	1.06546		1.30557	1.06546	0.00342909		1.30557	0.00342909
		1.30723	-1.26534	1.06538		1.30723	1.06538	0.00342885		1.30723	0.00342885
		1.3089	-1.26721	1.06351		1.3089	1.06351	0.0034228		1.3089	0.0034228
		1.31059	-1.26878	1.06194		1.31059	1.06194	0.00341776		1.31059	0.00341776
		1.31225	-1.27135	1.05937		1.31225	1.05937	0.0034095		1.31225	0.0034095
		1.31391	-1.27545	1.05527		1.31391	1.05527	0.0033963		1.31391	0.0033963
		1.31557	-1.28055	1.05017		1.31557	1.05017	0.00337989		1.31557	0.00337989
		1.31723	-1.28572	1.045		1.31723	1.045	0.00336325		1.31723	0.00336325
		1.31892	-1.29081	1.03991		1.31892	1.03991	0.00334685		1.31892	0.00334685
		1.32058	-1.29502	1.03571		1.32058	1.03571	0.00333333		1.32058	0.00333333
		1.32224	-1.29736	1.03336		1.32224	1.03336	0.00332577		1.32224	0.00332577
		1.3239	-1.29893	1.03179		1.3239	1.03179	0.00332073		1.3239	0.00332073
		1.32556	-1.29855	1.03217		1.32556	1.03217	0.00332196		1.32556	0.00332196
		1.32726	-1.29718	1.03355		1.32726	1.03355	0.00332638		1.32726	0.00332638
		1.32892	-1.29621	1.03452		1.32892	1.03452	0.0033295		1.32892	0.0033295
		1.33057	-1.29576	1.03497		1.33057	1.03497	0.00333095		1.33057	0.00333095
		1.33223	-1.29538	1.03535		1.33223	1.03535	0.00333217		1.33223	0.00333217
		1.3339	-1.29739	1.03333		1.3339	1.03333	0.00332569		1.3339	0.00332569
		1.33557	-1.29943	1.03129		1.33557	1.03129	0.00331913		1.33557	0.00331913
		1.33723	-1.30099	1.02973		1.33723	1.02973	0.0033141		1.33723	0.0033141
		1.3389	-1.30673	1.02399		1.3389	1.02399	0.00329562		1.3389	0.00329562
		1.34056	-1.31136	1.01936		1.34056	1.01936	0.00328073		1.34056	0.00328073
		1.34223	-1.31568	1.01504		1.34223	1.01504	0.00326683		1.34223	0.00326683
		1.3439	-1.31822	1.0125		1.3439	1.0125	0.00325866		1.3439	0.00325866
		1.34558	-1.32503	1.00569		1.34558	1.00569	0.00323673		1.34558	0.00323673
		1.34724	-1.32823	1.00249		1.34724	1.00249	0.00322642		1.34724	0.00322642
		1.3489	-1.33141	0.999311		1.3489	0.999311	0.00321619		1.3489	0.00321619
		1.35056	-1.33355	0.997176		1.35056	0.997176	0.00320932		1.35056	0.00320932
		1.35226	-1.33459	0.996132		1.35226	0.996132	0.00320596		1.35226	0.00320596
		1.35392	-1.33708	0.993641		1.35392	0.993641	0.00319795		1.35392	0.00319795
		1.35558	-1.33798	0.992742		1.35558	0.992742	0.00319505		1.35558	0.00319505
		1.35724	-1.33796	0.992766		1.35724	0.992766	0.00319513		1.35724	0.00319513
		1.3589	-1.33788	0.992838		1.3589	0.992838	0.00319536		1.3589	0.00319536
		1.36059	-1.33781	0.992908		1.36059	0.992908	0.00319559		1.36059	0.00319559
		1.36225	-1.33831	0.992408		1.36225	0.992408	0.00319398		1.36225	0.00319398
		1.36391	-1.34125	0.98947		1.36391	0.98947	0.00318452		1.36391	0.00318452
		1.36556	-1.34421	0.986508		1.36556	0.986508	0.00317499		1.36556	0.00317499
		1.36723	-1.34725	0.983473		1.36723	0.983473	0.00316522		1.36723	0.00316522
		1.3689	-1.35029	0.980435		1.3689	0.980435	0.00315544		1.3689	0.00315544
		1.37057	-1.35333	0.977397		1.37057	0.977397	0.00314567		1.37057	0.00314567
		1.37224	-1.35636	0.974359		1.37224	0.974359	0.00313589		1.37224	0.00313589
		1.3739	-1.36049	0.970232		1.3739	0.970232	0.00312261		1.3739	0.00312261
		1.37556	-1.36516	0.965561		1.37556	0.965561	0.00310757		1.37556	0.00310757
		1.37723	-1.36827	0.96245		1.37723	0.96245	0.00309756		1.37723	0.00309756
		1.3789	-1.3715	0.959223		1.3789	0.959223	0.00308718		1.3789	0.00308718
		1.38059	-1.37475	0.955976		1.38059	0.955976	0.00307672		1.38059	0.00307672
		1.38225	-1.37802	0.952707		1.38225	0.952707	0.0030662		1.38225	0.0030662
		1.38391	-1.38133	0.949388		1.38391	0.949388	0.00305552		1.38391	0.00305552
		1.38557	-1.38342	0.947303		1.38557	0.947303	0.00304881		1.38557	0.00304881
		1.38726	-1.38717	0.943555		1.38726	0.943555	0.00303675		1.38726	0.00303675
		1.38892	-1.38982	0.940898		1.38892	0.940898	0.0030282		1.38892	0.0030282
		1.39058	-1.39236	0.938363		1.39058	0.938363	0.00302004		1.39058	0.00302004
		1.39224	-1.39701	0.933713		1.39224	0.933713	0.00300507		1.39224	0.00300507
		1.3939	-1.3986	0.93212		1.3939	0.93212	0.00299995		1.3939	0.00299995
		1.39559	-1.40166	0.929059		1.39559	0.929059	0.00299009		1.39559	0.00299009
		1.39725	-1.4042	0.926519		1.39725	0.926519	0.00298192		1.39725	0.00298192
		1.39891	-1.40577	0.924951		1.39891	0.924951	0.00297687		1.39891	0.00297687
		1.40056	-1.40684	0.923882		1.40056	0.923882	0.00297343		1.40056	0.00297343
		1.40223	-1.40779	0.92293		1.40223	0.92293	0.00297037		1.40223	0.00297037
		1.4039	-1.40787	0.922854		1.4039	0.922854	0.00297012		1.4039	0.00297012
		1.40557	-1.4069	0.923821		1.40557	0.923821	0.00297324		1.40557	0.00297324
		1.40723	-1.40626	0.924466		1.40723	0.924466	0.00297531		1.40723	0.00297531
		1.4089	-1.40574	0.924987		1.4089	0.924987	0.00297699		1.4089	0.00297699
		1.41057	-1.40574	0.924987		1.41057	0.924987	0.00297699		1.41057	0.00297699
		1.41223	-1.40569	0.925037		1.41223	0.925037	0.00297715		1.41223	0.00297715
		1.4139	-1.4057	0.925018		1.4139	0.925018	0.00297709		1.4139	0.00297709
		1.41556	-1.4066	0.924125		1.41556	0.924125	0.00297421		1.41556	0.00297421
		1.41723	-1.40809	0.922637		1.41723	0.922637	0.00296942		1.41723	0.00296942
		1.41892	-1.41027	0.920457		1.41892	0.920457	0.00296241		1.41892	0.00296241
		1.42058	-1.41282	0.917899		1.42058	0.917899	0.00295418		1.42058	0.00295418
		1.42224	-1.41499	0.915737		1.42224	0.915737	0.00294722		1.42224	0.00294722
		1.4239	-1.41804	0.912682		1.4239	0.912682	0.00293739		1.4239	0.00293739
		1.42556	-1.42284	0.907887		1.42556	0.907887	0.00292195		1.42556	0.00292195
		1.42726	-1.42433	0.906392		1.42726	0.906392	0.00291714		1.42726	0.00291714
		1.42892	-1.42662	0.904107		1.42892	0.904107	0.00290979		1.42892	0.00290979
		1.43057	-1.42835	0.902368		1.43057	0.902368	0.00290419		1.43057	0.00290419
		1.43223	-1.43139	0.899334		1.43223	0.899334	0.00289443		1.43223	0.00289443
		1.4339	-1.43365	0.897073		1.4339	0.897073	0.00288715		1.4339	0.00288715
		1.43557	-1.43631	0.894413		1.43557	0.894413	0.00287859		1.43557	0.00287859
		1.43723	-1.43944	0.891281		1.43723	0.891281	0.00286851		1.43723	0.00286851
		1.4389	-1.44257	0.888153		1.4389	0.888153	0.00285844		1.4389	0.00285844
		1.44056	-1.44572	0.885001		1.44056	0.885001	0.0028483		1.44056	0.0028483
		1.44223	-1.44882	0.881897		1.44223	0.881897	0.00283831		1.44223	0.00283831
		1.4439	-1.45195	0.878768		1.4439	0.878768	0.00282824		1.4439	0.00282824
		1.44559	-1.45312	0.877601		1.44559	0.877601	0.00282448		1.44559	0.00282448
		1.44725	-1.45416	0.876558		1.44725	0.876558	0.00282113		1.44725	0.00282113
		1.44891	-1.45476	0.875966		1.44891	0.875966	0.00281922		1.44891	0.00281922
		1.45057	-1.4554	0.875323		1.45057	0.875323	0.00281715		1.45057	0.00281715
		1.45223	-1.45552	0.8752		1.45223	0.8752	0.00281675		1.45223	0.00281675
		1.45392	-1.45562	0.875101		1.45392	0.875101	0.00281643		1.45392	0.00281643
		1.45558	-1.4557	0.875026		1.45558	0.875026	0.00281619		1.45558	0.00281619
		1.45724	-1.45605	0.874674		1.45724	0.874674	0.00281506		1.45724	0.00281506
		1.4589	-1.45702	0.873705		1.4589	0.873705	0.00281194		1.4589	0.00281194
		1.46057	-1.45804	0.872687		1.46057	0.872687	0.00280867		1.46057	0.00280867
		1.46226	-1.45908	0.871645		1.46226	0.871645	0.00280531		1.46226	0.00280531
		1.46392	-1.45974	0.870981		1.46392	0.870981	0.00280317		1.46392	0.00280317
		1.46556	-1.46086	0.869865		1.46556	0.869865	0.00279958		1.46556	0.00279958
		1.46723	-1.46287	0.867854		1.46723	0.867854	0.00279311		1.46723	0.00279311
		1.4689	-1.4649	0.865818		1.4689	0.865818	0.00278656		1.4689	0.00278656
		1.47057	-1.46654	0.864184		1.47057	0.864184	0.0027813		1.47057	0.0027813
		1.47224	-1.46758	0.863142		1.47224	0.863142	0.00277794		1.47224	0.00277794
		1.4739	-1.46964	0.861078		1.4739	0.861078	0.0027713		1.4739	0.0027713
		1.47556	-1.47168	0.859039		1.47556	0.859039	0.00276474		1.47556	0.00276474
		1.47723	-1.47358	0.857143		1.47723	0.857143	0.00275864		1.47723	0.00275864
		1.4789	-1.4755	0.855226		1.4789	0.855226	0.00275247		1.4789	0.00275247
		1.48057	-1.47702	0.853707		1.48057	0.853707	0.00274758		1.48057	0.00274758
		1.48223	-1.47915	0.85157		1.48223	0.85157	0.0027407		1.48223	0.0027407
		1.48392	-1.48181	0.84891		1.48392	0.84891	0.00273214		1.48392	0.00273214
		1.48558	-1.48492	0.845801		1.48558	0.845801	0.00272214		1.48558	0.00272214
		1.48724	-1.48798	0.842741		1.48724	0.842741	0.00271229		1.48724	0.00271229
		1.4889	-1.49107	0.839656		1.4889	0.839656	0.00270236		1.4889	0.00270236
		1.49056	-1.4942	0.836526		1.49056	0.836526	0.00269229		1.49056	0.00269229
		1.49225	-1.49733	0.833396		1.49225	0.833396	0.00268221		1.49225	0.00268221
		1.49391	-1.49998	0.83074		1.49391	0.83074	0.00267366		1.49391	0.00267366
		1.49557	-1.502	0.828724		1.49557	0.828724	0.00266717		1.49557	0.00266717
		1.49723	-1.50342	0.827303		1.49723	0.827303	0.0026626		1.49723	0.0026626
		1.4989	-1.50389	0.826831		1.4989	0.826831	0.00266108		1.4989	0.00266108
		1.50056	-1.50337	0.827355		1.50056	0.827355	0.00266277		1.50056	0.00266277
		1.50223	-1.50327	0.827452		1.50223	0.827452	0.00266308		1.50223	0.00266308
		1.5039	-1.50403	0.826696		1.5039	0.826696	0.00266065		1.5039	0.00266065
		1.50557	-1.505	0.825725		1.50557	0.825725	0.00265752		1.50557	0.00265752
		1.50723	-1.50694	0.823783		1.50723	0.823783	0.00265127		1.50723	0.00265127
		1.5089	-1.509	0.821718		1.5089	0.821718	0.00264463		1.5089	0.00264463
		1.51058	-1.51228	0.818445		1.51058	0.818445	0.00263409		1.51058	0.00263409
		1.51224	-1.5169	0.813821		1.51224	0.813821	0.00261921		1.51224	0.00261921
		1.5139	-1.52152	0.809198		1.5139	0.809198	0.00260433		1.5139	0.00260433
		1.51556	-1.5257	0.805025		1.51556	0.805025	0.0025909		1.51556	0.0025909
		1.51725	-1.52807	0.802651		1.51725	0.802651	0.00258326		1.51725	0.00258326
		1.51891	-1.52976	0.800965		1.51891	0.800965	0.00257783		1.51891	0.00257783
		1.52057	-1.5299	0.800822		1.52057	0.800822	0.00257737		1.52057	0.00257737
		1.52223	-1.52994	0.800779		1.52223	0.800779	0.00257724		1.52223	0.00257724
		1.52389	-1.52888	0.801846		1.52389	0.801846	0.00258067		1.52389	0.00258067
		1.52559	-1.52696	0.803767		1.52559	0.803767	0.00258685		1.52559	0.00258685
		1.52725	-1.52503	0.805687		1.52725	0.805687	0.00259303		1.52725	0.00259303
		1.52891	-1.52359	0.807132		1.52891	0.807132	0.00259768		1.52891	0.00259768
		1.53057	-1.5235	0.807227		1.53057	0.807227	0.00259799		1.53057	0.00259799
		1.53223	-1.5239	0.806824		1.53223	0.806824	0.00259669		1.53223	0.00259669
		1.53392	-1.52495	0.805777		1.53392	0.805777	0.00259332		1.53392	0.00259332
		1.53556	-1.52616	0.804562		1.53556	0.804562	0.00258941		1.53556	0.00258941
		1.53723	-1.52865	0.802075		1.53723	0.802075	0.00258141		1.53723	0.00258141
		1.5389	-1.53161	0.799112		1.5389	0.799112	0.00257187		1.5389	0.00257187
		1.54056	-1.53463	0.796097		1.54056	0.796097	0.00256217		1.54056	0.00256217
		1.54223	-1.53716	0.793557		1.54223	0.793557	0.00255399		1.54223	0.00255399
		1.5439	-1.53925	0.791469		1.5439	0.791469	0.00254727		1.5439	0.00254727
		1.54557	-1.54236	0.788364		1.54557	0.788364	0.00253728		1.54557	0.00253728
		1.54723	-1.54544	0.785284		1.54723	0.785284	0.00252737		1.54723	0.00252737
		1.54889	-1.54838	0.782346		1.54889	0.782346	0.00251791		1.54889	0.00251791
		1.55056	-1.55056	0.780163		1.55056	0.780163	0.00251088		1.55056	0.00251088
		1.55224	-1.5527	0.778026		1.55224	0.778026	0.00250401		1.55224	0.00250401
		1.5539	-1.55488	0.775845		1.5539	0.775845	0.00249699		1.5539	0.00249699
		1.55559	-1.55755	0.773168		1.55559	0.773168	0.00248837		1.55559	0.00248837
		1.55725	-1.56021	0.770512		1.55725	0.770512	0.00247982		1.55725	0.00247982
		1.55891	-1.56235	0.768375		1.55891	0.768375	0.00247295		1.55891	0.00247295
		1.56057	-1.56339	0.767329		1.56057	0.767329	0.00246958		1.56057	0.00246958
		1.56223	-1.56489	0.765835		1.56223	0.765835	0.00246477		1.56223	0.00246477
		1.56393	-1.56635	0.764367		1.56393	0.764367	0.00246005		1.56393	0.00246005
		1.56559	-1.5674	0.763322		1.56559	0.763322	0.00245668		1.56559	0.00245668
		1.56725	-1.56837	0.762348		1.56725	0.762348	0.00245355		1.56725	0.00245355
		1.56891	-1.56892	0.761804		1.56891	0.761804	0.0024518		1.56891	0.0024518
		1.57057	-1.56994	0.760787		1.57057	0.760787	0.00244853		1.57057	0.00244853
		1.57223	-1.57098	0.759745		1.57223	0.759745	0.00244517		1.57223	0.00244517
		1.57389	-1.57354	0.757184		1.57389	0.757184	0.00243693		1.57389	0.00243693
		1.57556	-1.57563	0.755096		1.57556	0.755096	0.00243021		1.57556	0.00243021
		1.57723	-1.57667	0.75405		1.57723	0.75405	0.00242684		1.57723	0.00242684
		1.5789	-1.57776	0.752959		1.5789	0.752959	0.00242333		1.5789	0.00242333
		1.58057	-1.57902	0.751701		1.58057	0.751701	0.00241928		1.58057	0.00241928
		1.58223	-1.58102	0.749707		1.58223	0.749707	0.00241287		1.58223	0.00241287
		1.5839	-1.58258	0.74814		1.5839	0.74814	0.00240782		1.5839	0.00240782
		1.58556	-1.58362	0.747098		1.58556	0.747098	0.00240447		1.58556	0.00240447
		1.58726	-1.58419	0.746528		1.58726	0.746528	0.00240263		1.58726	0.00240263
		1.58892	-1.58424	0.746479		1.58892	0.746479	0.00240248		1.58892	0.00240248
		1.59058	-1.58434	0.746381		1.59058	0.746381	0.00240216		1.59058	0.00240216
		1.59224	-1.58434	0.746381		1.59224	0.746381	0.00240216		1.59224	0.00240216
		1.5939	-1.58467	0.746052		1.5939	0.746052	0.0024011		1.5939	0.0024011
		1.59559	-1.58472	0.746003		1.59559	0.746003	0.00240095		1.59559	0.00240095
		1.59725	-1.58522	0.745506		1.59725	0.745506	0.00239935		1.59725	0.00239935
		1.59891	-1.58616	0.744561		1.59891	0.744561	0.0023963		1.59891	0.0023963
		1.60057	-1.58711	0.743616		1.60057	0.743616	0.00239326		1.60057	0.00239326
		1.60223	-1.58812	0.7426		1.60223	0.7426	0.00238999		1.60223	0.00238999
		1.60392	-1.58966	0.741062		1.60392	0.741062	0.00238504		1.60392	0.00238504
		1.60558	-1.59225	0.738476		1.60558	0.738476	0.00237672		1.60558	0.00237672
		1.60723	-1.59481	0.735916		1.60723	0.735916	0.00236848		1.60723	0.00236848
		1.6089	-1.59685	0.733876		1.6089	0.733876	0.00236192		1.6089	0.00236192
		1.61056	-1.59844	0.732285		1.61056	0.732285	0.00235679		1.61056	0.00235679
		1.61223	-1.59958	0.731142		1.61223	0.731142	0.00235311		1.61223	0.00235311
		1.6139	-1.60068	0.730047		1.6139	0.730047	0.00234959		1.6139	0.00234959
		1.61556	-1.60222	0.728503		1.61556	0.728503	0.00234462		1.61556	0.00234462
		1.61723	-1.60381	0.72691		1.61723	0.72691	0.00233949		1.61723	0.00233949
		1.6189	-1.60436	0.726364		1.6189	0.726364	0.00233774		1.6189	0.00233774
		1.62057	-1.60393	0.726791		1.62057	0.726791	0.00233911		1.62057	0.00233911
		1.62223	-1.60398	0.726742		1.62223	0.726742	0.00233896		1.62223	0.00233896
		1.62391	-1.60405	0.726676		1.62391	0.726676	0.00233874		1.62391	0.00233874
		1.62557	-1.60464	0.726087		1.62557	0.726087	0.00233685		1.62557	0.00233685
		1.62723	-1.60672	0.724001		1.62723	0.724001	0.00233013		1.62723	0.00233013
		1.62892	-1.6089	0.721822		1.62892	0.721822	0.00232312		1.62892	0.00232312
		1.63058	-1.61105	0.719667		1.63058	0.719667	0.00231619		1.63058	0.00231619
		1.63224	-1.61338	0.717345		1.63224	0.717345	0.00230871		1.63224	0.00230871
		1.6339	-1.61617	0.714548		1.6339	0.714548	0.00229971		1.6339	0.00229971
		1.63556	-1.61838	0.712344		1.63556	0.712344	0.00229262		1.63556	0.00229262
		1.63726	-1.62154	0.709187		1.63726	0.709187	0.00228246		1.63726	0.00228246
		1.63892	-1.62478	0.705941		1.63892	0.705941	0.00227201		1.63892	0.00227201
		1.64056	-1.62597	0.704752		1.64056	0.704752	0.00226818		1.64056	0.00226818
		1.64223	-1.62699	0.703734		1.64223	0.703734	0.0022649		1.64223	0.0022649
		1.6439	-1.62794	0.702785		1.6439	0.702785	0.00226185		1.6439	0.00226185
		1.64557	-1.62874	0.701983		1.64557	0.701983	0.00225927		1.64557	0.00225927
		1.64723	-1.62948	0.701247		1.64723	0.701247	0.0022569		1.64723	0.0022569
		1.64889	-1.63035	0.700369		1.64889	0.700369	0.00225407		1.64889	0.00225407
		1.65056	-1.63019	0.700534		1.65056	0.700534	0.00225461		1.65056	0.00225461
		1.65223	-1.62939	0.701337		1.65223	0.701337	0.00225719		1.65223	0.00225719
		1.6539	-1.62919	0.701528		1.6539	0.701528	0.00225781		1.6539	0.00225781
		1.65557	-1.6291	0.701619		1.65557	0.701619	0.0022581		1.65557	0.0022581
		1.65724	-1.62912	0.701598		1.65724	0.701598	0.00225803		1.65724	0.00225803
		1.6589	-1.62912	0.701598		1.6589	0.701598	0.00225803		1.6589	0.00225803
		1.66056	-1.62932	0.701407		1.66056	0.701407	0.00225741		1.66056	0.00225741
		1.66226	-1.6304	0.700322		1.66226	0.700322	0.00225392		1.66226	0.00225392
		1.66392	-1.63156	0.699162		1.66392	0.699162	0.00225019		1.66392	0.00225019
		1.66558	-1.63275	0.697977		1.66558	0.697977	0.00224638		1.66558	0.00224638
		1.66723	-1.63478	0.69594		1.66723	0.69594	0.00223982		1.66723	0.00223982
		1.6689	-1.63684	0.693879		1.6689	0.693879	0.00223319		1.6689	0.00223319
		1.67057	-1.63889	0.691836		1.67057	0.691836	0.00222661		1.67057	0.00222661
		1.67223	-1.64187	0.688848		1.67223	0.688848	0.002217		1.67223	0.002217
		1.67389	-1.64474	0.685985		1.67389	0.685985	0.00220778		1.67389	0.00220778
		1.67556	-1.64668	0.68404		1.67556	0.68404	0.00220152		1.67556	0.00220152
		1.67723	-1.6486	0.68212		1.67723	0.68212	0.00219534		1.67723	0.00219534
		1.6789	-1.64955	0.681172		1.6789	0.681172	0.00219229		1.6789	0.00219229
		1.68057	-1.64965	0.681074		1.68057	0.681074	0.00219198		1.68057	0.00219198
		1.68223	-1.64974	0.68098		1.68223	0.68098	0.00219167		1.68223	0.00219167
		1.6839	-1.64977	0.680957		1.6839	0.680957	0.0021916		1.6839	0.0021916
		1.68556	-1.64982	0.680905		1.68556	0.680905	0.00219143		1.68556	0.00219143
		1.68726	-1.64991	0.680811		1.68726	0.680811	0.00219113		1.68726	0.00219113
		1.68892	-1.65001	0.680717		1.68892	0.680717	0.00219083		1.68892	0.00219083
		1.69058	-1.65008	0.680644		1.69058	0.680644	0.00219059		1.69058	0.00219059
		1.69224	-1.65112	0.679604		1.69224	0.679604	0.00218725		1.69224	0.00218725
		1.6939	-1.65216	0.678565		1.6939	0.678565	0.0021839		1.6939	0.0021839
		1.69559	-1.6531	0.677618		1.69559	0.677618	0.00218085		1.69559	0.00218085
		1.69725	-1.65403	0.676696		1.69725	0.676696	0.00217789		1.69725	0.00217789
		1.69891	-1.65419	0.676532		1.69891	0.676532	0.00217736		1.69891	0.00217736
		1.70057	-1.65528	0.67544		1.70057	0.67544	0.00217385		1.70057	0.00217385
		1.70223	-1.65578	0.674942		1.70223	0.674942	0.00217224		1.70223	0.00217224
		1.70392	-1.65687	0.673854		1.70392	0.673854	0.00216874		1.70392	0.00216874
		1.70558	-1.65796	0.672762		1.70558	0.672762	0.00216523		1.70558	0.00216523
		1.70724	-1.65905	0.671671		1.70724	0.671671	0.00216171		1.70724	0.00216171
		1.7089	-1.66019	0.670532		1.7089	0.670532	0.00215805		1.7089	0.00215805
		1.71056	-1.66143	0.669295		1.71056	0.669295	0.00215407		1.71056	0.00215407
		1.71223	-1.66245	0.668273		1.71223	0.668273	0.00215078		1.71223	0.00215078
		1.7139	-1.66245	0.668273		1.7139	0.668273	0.00215078		1.7139	0.00215078
		1.71556	-1.66299	0.667729		1.71556	0.667729	0.00214903		1.71556	0.00214903
		1.71723	-1.66297	0.667754		1.71723	0.667754	0.00214911		1.71723	0.00214911
		1.7189	-1.66292	0.667802		1.7189	0.667802	0.00214926		1.7189	0.00214926
		1.72057	-1.66287	0.667851		1.72057	0.667851	0.00214942		1.72057	0.00214942
		1.72223	-1.66295	0.667775		1.72223	0.667775	0.00214917		1.72223	0.00214917
		1.72389	-1.66401	0.666711		1.72389	0.666711	0.00214575		1.72389	0.00214575
		1.72559	-1.66557	0.66515		1.72559	0.66515	0.00214073		1.72559	0.00214073
		1.72725	-1.66771	0.663013		1.72725	0.663013	0.00213385		1.72725	0.00213385
		1.72891	-1.6699	0.660827		1.72891	0.660827	0.00212681		1.72891	0.00212681
		1.73057	-1.67208	0.658641		1.73057	0.658641	0.00211978		1.73057	0.00211978
		1.73223	-1.67424	0.656479		1.73223	0.656479	0.00211282		1.73223	0.00211282
		1.73392	-1.67638	0.654342		1.73392	0.654342	0.00210594		1.73392	0.00210594
		1.73558	-1.67839	0.652329		1.73558	0.652329	0.00209946		1.73558	0.00209946
		1.73724	-1.67939	0.651332		1.73724	0.651332	0.00209625		1.73724	0.00209625
		1.7389	-1.68039	0.650337		1.7389	0.650337	0.00209305		1.7389	0.00209305
		1.74056	-1.68145	0.649273		1.74056	0.649273	0.00208963		1.74056	0.00208963
		1.74225	-1.68256	0.64816		1.74225	0.64816	0.00208605		1.74225	0.00208605
		1.74391	-1.6837	0.647023		1.74391	0.647023	0.00208239		1.74391	0.00208239
		1.74557	-1.68526	0.645461		1.74557	0.645461	0.00207736		1.74557	0.00207736
		1.74723	-1.6873	0.643423		1.74723	0.643423	0.0020708		1.74723	0.0020708
		1.74889	-1.68929	0.641435		1.74889	0.641435	0.0020644		1.74889	0.0020644
		1.75056	-1.69097	0.639754		1.75056	0.639754	0.00205899		1.75056	0.00205899
		1.75223	-1.69139	0.639328		1.75223	0.639328	0.00205762		1.75223	0.00205762
		1.7539	-1.69118	0.639538		1.7539	0.639538	0.0020583		1.7539	0.0020583
		1.75557	-1.69093	0.639796		1.75557	0.639796	0.00205913		1.75557	0.00205913
		1.75723	-1.69067	0.640057		1.75723	0.640057	0.00205997		1.75723	0.00205997
		1.7589	-1.69022	0.640507		1.7589	0.640507	0.00206142		1.7589	0.00206142
		1.76058	-1.68981	0.640912		1.76058	0.640912	0.00206272		1.76058	0.00206272
		1.76224	-1.68993	0.640791		1.76224	0.640791	0.00206233		1.76224	0.00206233
		1.7639	-1.69195	0.638773		1.7639	0.638773	0.00205583		1.7639	0.00205583
		1.76556	-1.69259	0.638131		1.76556	0.638131	0.00205377		1.76556	0.00205377
		1.76725	-1.69456	0.636164		1.76725	0.636164	0.00204744		1.76725	0.00204744
		1.76891	-1.69588	0.634839		1.76891	0.634839	0.00204317		1.76891	0.00204317
		1.77057	-1.69714	0.633583		1.77057	0.633583	0.00203913		1.77057	0.00203913
		1.77223	-1.69766	0.633062		1.77223	0.633062	0.00203745		1.77223	0.00203745
		1.77389	-1.69868	0.632044		1.77389	0.632044	0.00203418		1.77389	0.00203418
		1.77559	-1.69815	0.632568		1.77559	0.632568	0.00203586		1.77559	0.00203586
		1.77725	-1.69763	0.633089		1.77725	0.633089	0.00203754		1.77725	0.00203754
		1.77891	-1.69841	0.632308		1.77891	0.632308	0.00203503		1.77891	0.00203503
		1.78057	-1.69884	0.631881		1.78057	0.631881	0.00203365		1.78057	0.00203365
		1.78223	-1.70152	0.629203		1.78223	0.629203	0.00202503		1.78223	0.00202503
		1.7839	-1.70332	0.6274		1.7839	0.6274	0.00201923		1.7839	0.00201923
		1.78556	-1.70534	0.625386		1.78556	0.625386	0.00201275		1.78556	0.00201275
		1.78723	-1.70735	0.623373		1.78723	0.623373	0.00200627		1.78723	0.00200627
		1.7889	-1.70837	0.622355		1.7889	0.622355	0.00200299		1.7889	0.00200299
		1.79056	-1.71036	0.62036		1.79056	0.62036	0.00199658		1.79056	0.00199658
		1.79223	-1.71202	0.618705		1.79223	0.618705	0.00199125		1.79223	0.00199125
		1.7939	-1.71256	0.618163		1.7939	0.618163	0.0019895		1.7939	0.0019895
		1.79559	-1.71266	0.618067		1.79559	0.618067	0.00198919		1.79559	0.00198919
		1.79725	-1.71277	0.61795		1.79725	0.61795	0.00198882		1.79725	0.00198882
		1.79891	-1.71273	0.617996		1.79891	0.617996	0.00198896		1.79891	0.00198896
		1.80057	-1.71261	0.618109		1.80057	0.618109	0.00198933		1.80057	0.00198933
		1.80223	-1.71318	0.617537		1.80223	0.617537	0.00198749		1.80223	0.00198749
		1.80392	-1.71425	0.616472		1.80392	0.616472	0.00198406		1.80392	0.00198406
		1.80558	-1.71525	0.615475		1.80558	0.615475	0.00198085		1.80558	0.00198085
		1.80724	-1.71828	0.612439		1.80724	0.612439	0.00197108		1.80724	0.00197108
		1.8089	-1.71987	0.610852		1.8089	0.610852	0.00196597		1.8089	0.00196597
		1.81056	-1.72103	0.60969		1.81056	0.60969	0.00196223		1.81056	0.00196223
		1.81226	-1.7216	0.609122		1.81226	0.609122	0.0019604		1.81226	0.0019604
		1.81392	-1.72267	0.608055		1.81392	0.608055	0.00195697		1.81392	0.00195697
		1.81558	-1.72361	0.607108		1.81558	0.607108	0.00195392		1.81558	0.00195392
		1.81724	-1.72342	0.607301		1.81724	0.607301	0.00195454		1.81724	0.00195454
		1.8189	-1.7229	0.607822		1.8189	0.607822	0.00195622		1.8189	0.00195622
		1.82056	-1.72134	0.609387		1.82056	0.609387	0.00196126		1.82056	0.00196126
		1.82223	-1.7192	0.611519		1.82223	0.611519	0.00196812		1.82223	0.00196812
		1.82389	-1.71802	0.612705		1.82389	0.612705	0.00197194		1.82389	0.00197194
		1.82556	-1.71581	0.614909		1.82556	0.614909	0.00197903		1.82556	0.00197903
		1.82723	-1.71479	0.615928		1.82723	0.615928	0.00198231		1.82723	0.00198231
		1.8289	-1.71368	0.617043		1.8289	0.617043	0.0019859		1.8289	0.0019859
		1.83057	-1.71273	0.617989		1.83057	0.617989	0.00198894		1.83057	0.00198894
		1.83223	-1.71268	0.618037		1.83223	0.618037	0.0019891		1.83223	0.0019891
		1.83389	-1.71368	0.617043		1.83389	0.617043	0.0019859		1.83389	0.0019859
		1.83556	-1.71422	0.616498		1.83556	0.616498	0.00198414		1.83556	0.00198414
		1.83726	-1.71532	0.615406		1.83726	0.615406	0.00198063		1.83726	0.00198063
		1.83892	-1.71645	0.614268		1.83892	0.614268	0.00197697		1.83892	0.00197697
		1.84058	-1.71859	0.612136		1.84058	0.612136	0.00197011		1.84058	0.00197011
		1.84224	-1.72072	0.610002		1.84224	0.610002	0.00196324		1.84224	0.00196324
		1.8439	-1.72285	0.607871		1.8439	0.607871	0.00195638		1.8439	0.00195638
		1.84559	-1.72439	0.606328		1.84559	0.606328	0.00195141		1.84559	0.00195141
		1.84725	-1.7266	0.604124		1.84725	0.604124	0.00194432		1.84725	0.00194432
		1.84891	-1.7288	0.601918		1.84891	0.601918	0.00193722		1.84891	0.00193722
		1.85057	-1.73207	0.598648		1.85057	0.598648	0.0019267		1.85057	0.0019267
		1.85223	-1.73309	0.59763		1.85223	0.59763	0.00192342		1.85223	0.00192342
		1.8539	-1.73506	0.595663		1.8539	0.595663	0.00191709		1.8539	0.00191709
		1.85557	-1.73568	0.595046		1.85557	0.595046	0.0019151		1.85557	0.0019151
		1.85723	-1.73556	0.595161		1.85723	0.595161	0.00191547		1.85723	0.00191547
		1.85889	-1.73483	0.595895		1.85889	0.595895	0.00191784		1.85889	0.00191784
		1.86056	-1.73286	0.597859		1.86056	0.597859	0.00192416		1.86056	0.00192416
		1.86223	-1.73085	0.599873		1.86223	0.599873	0.00193064		1.86223	0.00193064
		1.8639	-1.72986	0.600867		1.8639	0.600867	0.00193384		1.8639	0.00193384
		1.86556	-1.72936	0.601361		1.86556	0.601361	0.00193543		1.86556	0.00193543
		1.86723	-1.72938	0.60134		1.86723	0.60134	0.00193536		1.86723	0.00193536
		1.8689	-1.7299	0.60082		1.8689	0.60082	0.00193369		1.8689	0.00193369
		1.87059	-1.73114	0.599587		1.87059	0.599587	0.00192972		1.87059	0.00192972
		1.87225	-1.73355	0.597173		1.87225	0.597173	0.00192195		1.87225	0.00192195
		1.87391	-1.73648	0.59424		1.87391	0.59424	0.00191251		1.87391	0.00191251
		1.87557	-1.73942	0.591306		1.87557	0.591306	0.00190307		1.87557	0.00190307
		1.87723	-1.7414	0.589318		1.87723	0.589318	0.00189667		1.87723	0.00189667
		1.87892	-1.74294	0.58778		1.87892	0.58778	0.00189172		1.87892	0.00189172
		1.88058	-1.74408	0.586643		1.88058	0.586643	0.00188806		1.88058	0.00188806
		1.88224	-1.74517	0.585554		1.88224	0.585554	0.00188455		1.88224	0.00188455
		1.8839	-1.74718	0.58354		1.8839	0.58354	0.00187807		1.8839	0.00187807
		1.88556	-1.74823	0.582494		1.88556	0.582494	0.0018747		1.88556	0.0018747
		1.88723	-1.74837	0.582351		1.88723	0.582351	0.00187424		1.88723	0.00187424
		1.8889	-1.74851	0.582208		1.8889	0.582208	0.00187378		1.8889	0.00187378
		1.89056	-1.74861	0.582114		1.89056	0.582114	0.00187348		1.89056	0.00187348
		1.89223	-1.74868	0.582045		1.89223	0.582045	0.00187326		1.89223	0.00187326
		1.8939	-1.74868	0.582045		1.8939	0.582045	0.00187326		1.8939	0.00187326
		1.89556	-1.74915	0.58157		1.89556	0.58157	0.00187173		1.89556	0.00187173
		1.89723	-1.74924	0.581478		1.89723	0.581478	0.00187144		1.89723	0.00187144
		1.89889	-1.74933	0.581387		1.89889	0.581387	0.00187114		1.89889	0.00187114
		1.90056	-1.75038	0.580345		1.90056	0.580345	0.00186779		1.90056	0.00186779
		1.90223	-1.75138	0.579344		1.90223	0.579344	0.00186457		1.90223	0.00186457
		1.90391	-1.75238	0.578343		1.90391	0.578343	0.00186135		1.90391	0.00186135
		1.90557	-1.75333	0.577391		1.90557	0.577391	0.00185828		1.90557	0.00185828
		1.90723	-1.75412	0.576607		1.90723	0.576607	0.00185576		1.90723	0.00185576
		1.90892	-1.75442	0.576298		1.90892	0.576298	0.00185476		1.90892	0.00185476
		1.91058	-1.75426	0.576461		1.91058	0.576461	0.00185529		1.91058	0.00185529
		1.91224	-1.75417	0.576552		1.91224	0.576552	0.00185558		1.91224	0.00185558
		1.9139	-1.75412	0.576597		1.9139	0.576597	0.00185573		1.9139	0.00185573
		1.91556	-1.75417	0.576555		1.91556	0.576555	0.00185559		1.91556	0.00185559
		1.91725	-1.75421	0.576513		1.91725	0.576513	0.00185546		1.91725	0.00185546
		1.91891	-1.7543	0.576422		1.91891	0.576422	0.00185516		1.91891	0.00185516
		1.92057	-1.75451	0.576209		1.92057	0.576209	0.00185448		1.92057	0.00185448
		1.92223	-1.75477	0.575951		1.92223	0.575951	0.00185365		1.92223	0.00185365
		1.92389	-1.75493	0.575788		1.92389	0.575788	0.00185312		1.92389	0.00185312
		1.92556	-1.75598	0.574745		1.92556	0.574745	0.00184977		1.92556	0.00184977
		1.92723	-1.75697	0.573748		1.92723	0.573748	0.00184656		1.92723	0.00184656
		1.9289	-1.75793	0.572796		1.9289	0.572796	0.00184349		1.9289	0.00184349
		1.93057	-1.75888	0.571844		1.93057	0.571844	0.00184043		1.93057	0.00184043
		1.93223	-1.75983	0.570892		1.93223	0.570892	0.00183737		1.93223	0.00183737
		1.93389	-1.76083	0.569895		1.93389	0.569895	0.00183416		1.93389	0.00183416
		1.93556	-1.76232	0.568399		1.93556	0.568399	0.00182934		1.93556	0.00182934
		1.93723	-1.76427	0.566453		1.93723	0.566453	0.00182308		1.93723	0.00182308
		1.9389	-1.76531	0.56541		1.9389	0.56541	0.00181972		1.9389	0.00181972
		1.94056	-1.76588	0.564841		1.94056	0.564841	0.00181789		1.94056	0.00181789
		1.94225	-1.76607	0.56465		1.94225	0.56465	0.00181728		1.94225	0.00181728
		1.94391	-1.76626	0.564458		1.94391	0.564458	0.00181666		1.94391	0.00181666
		1.94557	-1.76683	0.56389		1.94557	0.56389	0.00181483		1.94557	0.00181483
		1.94723	-1.76778	0.562944		1.94723	0.562944	0.00181179		1.94723	0.00181179
		1.94889	-1.7682	0.562518		1.94889	0.562518	0.00181042		1.94889	0.00181042
		1.95058	-1.7683	0.562423		1.95058	0.562423	0.00181011		1.95058	0.00181011
		1.95224	-1.76842	0.562304		1.95224	0.562304	0.00180973		1.95224	0.00180973
		1.95391	-1.76896	0.56176		1.95391	0.56176	0.00180797		1.95391	0.00180797
		1.95557	-1.77029	0.560434		1.95557	0.560434	0.00180371		1.95557	0.00180371
		1.95723	-1.77209	0.558636		1.95723	0.558636	0.00179792		1.95723	0.00179792
		1.95892	-1.77351	0.557214		1.95892	0.557214	0.00179335		1.95892	0.00179335
		1.96056	-1.77446	0.556262		1.96056	0.556262	0.00179028		1.96056	0.00179028
		1.96223	-1.77557	0.55515		1.96223	0.55515	0.0017867		1.96223	0.0017867
		1.9639	-1.77707	0.553657		1.9639	0.553657	0.00178189		1.9639	0.00178189
		1.96556	-1.77899	0.551735		1.96556	0.551735	0.00177571		1.96556	0.00177571
		1.96723	-1.78093	0.549789		1.96723	0.549789	0.00176945		1.96723	0.00176945
		1.9689	-1.7825	0.548223		1.9689	0.548223	0.00176441		1.9689	0.00176441
		1.97056	-1.78359	0.547129		1.97056	0.547129	0.00176089		1.97056	0.00176089
		1.97223	-1.78464	0.546085		1.97223	0.546085	0.00175753		1.97223	0.00175753
		1.97389	-1.78577	0.544947		1.97389	0.544947	0.00175387		1.97389	0.00175387
		1.97556	-1.78678	0.543947		1.97556	0.543947	0.00175064		1.97556	0.00175064
		1.97724	-1.78728	0.543446		1.97724	0.543446	0.00174903		1.97724	0.00174903
		1.9789	-1.78728	0.543446		1.9789	0.543446	0.00174903		1.9789	0.00174903
		1.98057	-1.7873	0.543422		1.98057	0.543422	0.00174896		1.98057	0.00174896
		1.98223	-1.78734	0.54338		1.98223	0.54338	0.00174882		1.98223	0.00174882
		1.98392	-1.78736	0.543359		1.98392	0.543359	0.00174875		1.98392	0.00174875
		1.98558	-1.78743	0.543289		1.98558	0.543289	0.00174853		1.98558	0.00174853
		1.98723	-1.78752	0.543198		1.98723	0.543198	0.00174823		1.98723	0.00174823
		1.9889	-1.78757	0.543156		1.9889	0.543156	0.0017481		1.9889	0.0017481
		1.99056	-1.78761	0.543114		1.99056	0.543114	0.00174796		1.99056	0.00174796
		1.99223	-1.78765	0.543071		1.99223	0.543071	0.00174783		1.99223	0.00174783
		1.9939	-1.78769	0.543029		1.9939	0.543029	0.00174769		1.9939	0.00174769
		1.99556	-1.78769	0.543029		1.99556	0.543029	0.00174769		1.99556	0.00174769
		1.99723	-1.78776	0.542959		1.99723	0.542959	0.00174747		1.99723	0.00174747
		1.99895	-1.78776	0.542959		1.99895	0.542959	0.00174747		1.99895	0.00174747
		1.99895	-1.78776	0.542959		1.99895	0.542959	0.00174747		1.99895	0.00174747
		1.99895	-1.78776	0.542959		1.99895	0.542959	0.00174747		1.99895	0.00174747
		1.99895	-1.78893	0.541793		1.99895	0.541793	0.00174371		1.99895	0.00174371
		2.00102	-1.78886	0.541864		2.00102	0.541864	0.00174394		2.00102	0.00174394
		2.00102	-1.78886	0.541864		2.00102	0.541864	0.00174394		2.00102	0.00174394
		2.00181	-1.78886	0.541864		2.00181	0.541864	0.00174394		2.00181	0.00174394
		2.00277	-1.78881	0.541912		2.00277	0.541912	0.00174409		2.00277	0.00174409
		2.00384	-1.78874	0.541983		2.00384	0.541983	0.00174432		2.00384	0.00174432
		2.0055	-1.78867	0.542055		2.0055	0.542055	0.00174455		2.0055	0.00174455
		2.00716	-1.78867	0.542055		2.00716	0.542055	0.00174455		2.00716	0.00174455
		2.00885	-1.78869	0.54203		2.00885	0.54203	0.00174448		2.00885	0.00174448
		2.01051	-1.78839	0.542334		2.01051	0.542334	0.00174545		2.01051	0.00174545
		2.01217	-1.78818	0.542543		2.01217	0.542543	0.00174613		2.01217	0.00174613
		2.01383	-1.78849	0.542231		2.01383	0.542231	0.00174512		2.01383	0.00174512
		2.01549	-1.78939	0.541328		2.01549	0.541328	0.00174222		2.01549	0.00174222
		2.01719	-1.78994	0.540781		2.01719	0.540781	0.00174045		2.01719	0.00174045
		2.01885	-1.78989	0.540829		2.01885	0.540829	0.00174061		2.01885	0.00174061
		2.02051	-1.79032	0.540402		2.02051	0.540402	0.00173924		2.02051	0.00173924
		2.02217	-1.79127	0.539457		2.02217	0.539457	0.00173619		2.02217	0.00173619
		2.02383	-1.79221	0.538514		2.02383	0.538514	0.00173316		2.02383	0.00173316
		2.02552	-1.79308	0.537642		2.02552	0.537642	0.00173035		2.02552	0.00173035
		2.02716	-1.79388	0.536839		2.02716	0.536839	0.00172777		2.02716	0.00172777
		2.02883	-1.79397	0.536748		2.02883	0.536748	0.00172748		2.02883	0.00172748
		2.0305	-1.79442	0.536302		2.0305	0.536302	0.00172604		2.0305	0.00172604
		2.03216	-1.79497	0.535756		2.03216	0.535756	0.00172428		2.03216	0.00172428
		2.03383	-1.79449	0.536232		2.03383	0.536232	0.00172581		2.03383	0.00172581
		2.0355	-1.79262	0.538102		2.0355	0.538102	0.00173183		2.0355	0.00173183
		2.03716	-1.7907	0.54002		2.03716	0.54002	0.00173801		2.03716	0.00173801
		2.03883	-1.78876	0.541963		2.03883	0.541963	0.00174426		2.03883	0.00174426
		2.04049	-1.78684	0.543882		2.04049	0.543882	0.00175044		2.04049	0.00175044
		2.04219	-1.78632	0.544403		2.04219	0.544403	0.00175211		2.04219	0.00175211
		2.04385	-1.7866	0.544119		2.04385	0.544119	0.0017512		2.04385	0.0017512
		2.04551	-1.78815	0.542576		2.04551	0.542576	0.00174623		2.04551	0.00174623
		2.04717	-1.79024	0.540487		2.04717	0.540487	0.00173951		2.04717	0.00173951
		2.04883	-1.7932	0.537522		2.04883	0.537522	0.00172997		2.04883	0.00172997
		2.05052	-1.79607	0.534651		2.05052	0.534651	0.00172073		2.05052	0.00172073
		2.05218	-1.79897	0.531756		2.05218	0.531756	0.00171141		2.05218	0.00171141
		2.05384	-1.80184	0.528886		2.05384	0.528886	0.00170217		2.05384	0.00170217
		2.0555	-1.80333	0.527389		2.0555	0.527389	0.00169736		2.0555	0.00169736
		2.05716	-1.80405	0.526676		2.05716	0.526676	0.00169506		2.05716	0.00169506
		2.05885	-1.804	0.526725		2.05885	0.526725	0.00169522		2.05885	0.00169522
		2.06051	-1.80355	0.527176		2.06051	0.527176	0.00169667		2.06051	0.00169667
		2.06217	-1.80253	0.528197		2.06217	0.528197	0.00169995		2.06217	0.00169995
		2.06383	-1.80157	0.529149		2.06383	0.529149	0.00170302		2.06383	0.00170302
		2.06549	-1.80062	0.530101		2.06549	0.530101	0.00170608		2.06549	0.00170608
		2.06716	-1.79967	0.531052		2.06716	0.531052	0.00170915		2.06716	0.00170915
		2.06883	-1.79872	0.532001		2.06883	0.532001	0.0017122		2.06883	0.0017122
		2.0705	-1.79884	0.531883		2.0705	0.531883	0.00171182		2.0705	0.00171182
		2.07217	-1.80045	0.530273		2.07217	0.530273	0.00170664		2.07217	0.00170664
		2.07383	-1.80298	0.527742		2.07383	0.527742	0.00169849		2.07383	0.00169849
		2.07549	-1.80639	0.524328		2.07549	0.524328	0.0016875		2.07549	0.0016875
		2.07716	-1.81038	0.520341		2.07716	0.520341	0.00167467		2.07716	0.00167467
		2.07883	-1.81451	0.516215		2.07883	0.516215	0.00166139		2.07883	0.00166139
		2.08052	-1.81863	0.512088		2.08052	0.512088	0.00164811		2.08052	0.00164811
		2.08218	-1.82273	0.507988		2.08218	0.507988	0.00163491		2.08218	0.00163491
		2.08384	-1.82548	0.505239		2.08384	0.505239	0.00162607		2.08384	0.00162607
		2.0855	-1.82501	0.505715		2.0855	0.505715	0.0016276		2.0855	0.0016276
		2.08716	-1.82401	0.506709		2.08716	0.506709	0.0016308		2.08716	0.0016308
		2.08886	-1.82273	0.507991		2.08886	0.507991	0.00163492		2.08886	0.00163492
		2.09052	-1.82232	0.508401		2.09052	0.508401	0.00163624		2.09052	0.00163624
		2.09218	-1.82208	0.508639		2.09218	0.508639	0.00163701		2.09218	0.00163701
		2.09384	-1.82208	0.508641		2.09384	0.508641	0.00163702		2.09384	0.00163702
		2.0955	-1.82213	0.508595		2.0955	0.508595	0.00163687		2.0955	0.00163687
		2.09719	-1.82243	0.508288		2.09719	0.508288	0.00163588		2.09719	0.00163588
		2.09885	-1.82438	0.506342		2.09885	0.506342	0.00162962		2.09885	0.00162962
		2.10051	-1.82616	0.504561		2.10051	0.504561	0.00162389		2.10051	0.00162389
		2.10217	-1.82661	0.504111		2.10217	0.504111	0.00162244		2.10217	0.00162244
		2.10383	-1.8251	0.505624		2.10383	0.505624	0.00162731		2.10383	0.00162731
		2.1055	-1.82323	0.507495		2.1055	0.507495	0.00163333		2.1055	0.00163333
		2.10716	-1.82114	0.50958		2.10716	0.50958	0.00164004		2.10716	0.00164004
		2.10883	-1.81953	0.51119		2.10883	0.51119	0.00164522		2.10883	0.00164522
		2.1105	-1.81842	0.512303		2.1105	0.512303	0.0016488		2.1105	0.0016488
		2.11216	-1.81745	0.513276		2.11216	0.513276	0.00165193		2.11216	0.00165193
		2.11383	-1.81669	0.514036		2.11383	0.514036	0.00165438		2.11383	0.00165438
		2.11549	-1.81723	0.513492		2.11549	0.513492	0.00165263		2.11549	0.00165263
		2.11716	-1.81822	0.512498		2.11716	0.512498	0.00164943		2.11716	0.00164943
		2.11883	-1.81924	0.511479		2.11883	0.511479	0.00164615		2.11883	0.00164615
		2.1205	-1.82024	0.510485		2.1205	0.510485	0.00164295		2.1205	0.00164295
		2.12219	-1.82073	0.509988		2.12219	0.509988	0.00164135		2.12219	0.00164135
		2.12385	-1.82076	0.509963		2.12385	0.509963	0.00164127		2.12385	0.00164127
		2.12551	-1.82076	0.509963		2.12551	0.509963	0.00164127		2.12551	0.00164127
		2.12717	-1.82121	0.509513		2.12717	0.509513	0.00163982		2.12717	0.00163982
		2.12883	-1.82214	0.508587		2.12883	0.508587	0.00163684		2.12883	0.00163684
		2.13052	-1.8227	0.508019		2.13052	0.508019	0.00163501		2.13052	0.00163501
		2.13218	-1.82285	0.507876		2.13218	0.507876	0.00163455		2.13218	0.00163455
		2.13384	-1.82399	0.506737		2.13384	0.506737	0.00163089		2.13384	0.00163089
		2.1355	-1.82605	0.504677		2.1355	0.504677	0.00162426		2.1355	0.00162426
		2.13716	-1.82823	0.502496		2.13716	0.502496	0.00161724		2.13716	0.00161724
		2.13886	-1.83081	0.49991		2.13886	0.49991	0.00160892		2.13886	0.00160892
		2.14052	-1.83333	0.497393		2.14052	0.497393	0.00160082		2.14052	0.00160082
		2.14218	-1.83546	0.495262		2.14218	0.495262	0.00159396		2.14218	0.00159396
		2.14384	-1.83852	0.492204		2.14384	0.492204	0.00158411		2.14384	0.00158411
		2.1455	-1.84254	0.488178		2.1455	0.488178	0.00157116		2.1455	0.00157116
		2.14719	-1.84555	0.485169		2.14719	0.485169	0.00156147		2.14719	0.00156147
		2.14885	-1.8476	0.483126		2.14885	0.483126	0.0015549		2.14885	0.0015549
		2.15051	-1.84852	0.482202		2.15051	0.482202	0.00155192		2.15051	0.00155192
		2.15216	-1.849	0.481726		2.15216	0.481726	0.00155039		2.15216	0.00155039
		2.15383	-1.84905	0.481677		2.15383	0.481677	0.00155023		2.15383	0.00155023
		2.1555	-1.84905	0.481677		2.1555	0.481677	0.00155023		2.1555	0.00155023
		2.15716	-1.84907	0.481652		2.15716	0.481652	0.00155016		2.15716	0.00155016
		2.15883	-1.84905	0.481674		2.15883	0.481674	0.00155022		2.15883	0.00155022
		2.1605	-1.8491	0.481626		2.1605	0.481626	0.00155007		2.1605	0.00155007
		2.16216	-1.84921	0.481508		2.16216	0.481508	0.00154969		2.16216	0.00154969
		2.16383	-1.85026	0.480466		2.16383	0.480466	0.00154634		2.16383	0.00154634
		2.16549	-1.85129	0.47943		2.16549	0.47943	0.001543		2.16549	0.001543
		2.16718	-1.8519	0.478819		2.16718	0.478819	0.00154104		2.16718	0.00154104
		2.16884	-1.85186	0.478861		2.16884	0.478861	0.00154117		2.16884	0.00154117
		2.1705	-1.85132	0.479404		2.1705	0.479404	0.00154292		2.1705	0.00154292
		2.17219	-1.85049	0.480234		2.17219	0.480234	0.00154559		2.17219	0.00154559
		2.17385	-1.85042	0.480302		2.17385	0.480302	0.00154581		2.17385	0.00154581
		2.17551	-1.8499	0.480826		2.17551	0.480826	0.00154749		2.17551	0.00154749
		2.17717	-1.84985	0.480873		2.17717	0.480873	0.00154765		2.17717	0.00154765
		2.17883	-1.84985	0.480873		2.17883	0.480873	0.00154765		2.17883	0.00154765
		2.18052	-1.85028	0.480447		2.18052	0.480447	0.00154628		2.18052	0.00154628
		2.18218	-1.85131	0.479411		2.18218	0.479411	0.00154294		2.18218	0.00154294
		2.18384	-1.85235	0.478374		2.18384	0.478374	0.0015396		2.18384	0.0015396
		2.1855	-1.8533	0.477422		2.1855	0.477422	0.00153654		2.1855	0.00153654
		2.18716	-1.85344	0.477279		2.18716	0.477279	0.00153608		2.18716	0.00153608
		2.18886	-1.85399	0.476731		2.18886	0.476731	0.00153432		2.18886	0.00153432
		2.19049	-1.85399	0.476731		2.19049	0.476731	0.00153432		2.19049	0.00153432
		2.19216	-1.85302	0.477698		2.19216	0.477698	0.00153743		2.19216	0.00153743
		2.19383	-1.85251	0.478216		2.19383	0.478216	0.0015391		2.19383	0.0015391
		2.1955	-1.85095	0.479771		2.1955	0.479771	0.0015441		2.1955	0.0015441
		2.19717	-1.85043	0.480289		2.19717	0.480289	0.00154577		2.19717	0.00154577
		2.19883	-1.84935	0.481376		2.19883	0.481376	0.00154927		2.19883	0.00154927
		2.20049	-1.84762	0.483107		2.20049	0.483107	0.00155484		2.20049	0.00155484
		2.20216	-1.84702	0.4837		2.20216	0.4837	0.00155674		2.20216	0.00155674
		2.20383	-1.84541	0.485311		2.20383	0.485311	0.00156193		2.20383	0.00156193
		2.2055	-1.84489	0.485833		2.2055	0.485833	0.00156361		2.2055	0.00156361
		2.20717	-1.84342	0.487307		2.20717	0.487307	0.00156835		2.20717	0.00156835
		2.20883	-1.84294	0.487783		2.20883	0.487783	0.00156989		2.20883	0.00156989
		2.21052	-1.84294	0.487783		2.21052	0.487783	0.00156989		2.21052	0.00156989
		2.21218	-1.84296	0.487762		2.21218	0.487762	0.00156982		2.21218	0.00156982
		2.21384	-1.84393	0.486793		2.21384	0.486793	0.0015667		2.21384	0.0015667
		2.2155	-1.84447	0.486251		2.2155	0.486251	0.00156495		2.2155	0.00156495
		2.21716	-1.84608	0.484647		2.21716	0.484647	0.00155979		2.21716	0.00155979
		2.21885	-1.84812	0.482606		2.21885	0.482606	0.00155323		2.21885	0.00155323
		2.22051	-1.84911	0.481612		2.22051	0.481612	0.00155003		2.22051	0.00155003
		2.22217	-1.85053	0.480192		2.22217	0.480192	0.00154546		2.22217	0.00154546
		2.22383	-1.85053	0.480192		2.22383	0.480192	0.00154546		2.22383	0.00154546
		2.22549	-1.85057	0.48015		2.22549	0.48015	0.00154532		2.22549	0.00154532
		2.22716	-1.84963	0.481094		2.22716	0.481094	0.00154836		2.22716	0.00154836
		2.22883	-1.84863	0.482088		2.22883	0.482088	0.00155156		2.22883	0.00155156
		2.2305	-1.84816	0.482561		2.2305	0.482561	0.00155308		2.2305	0.00155308
		2.23216	-1.84719	0.483533		2.23216	0.483533	0.00155621		2.23216	0.00155621
		2.23383	-1.84591	0.484813		2.23383	0.484813	0.00156033		2.23383	0.00156033
		2.2355	-1.8461	0.484621		2.2355	0.484621	0.00155971		2.2355	0.00155971
		2.23716	-1.84631	0.484408		2.23716	0.484408	0.00155902		2.23716	0.00155902
		2.23883	-1.84634	0.484384		2.23883	0.484384	0.00155895		2.23883	0.00155895
		2.24051	-1.84641	0.484314		2.24051	0.484314	0.00155872		2.24051	0.00155872
		2.24217	-1.84688	0.483843		2.24217	0.483843	0.0015572		2.24217	0.0015572
		2.24383	-1.84707	0.483654		2.24383	0.483654	0.0015566		2.24383	0.0015566
		2.24552	-1.84771	0.483014		2.24552	0.483014	0.00155454		2.24552	0.00155454
		2.24718	-1.84828	0.482445		2.24718	0.482445	0.00155271		2.24718	0.00155271
		2.24884	-1.84972	0.481001		2.24884	0.481001	0.00154806		2.24884	0.00154806
		2.2505	-1.85072	0.480007		2.2505	0.480007	0.00154486		2.2505	0.00154486
		2.25216	-1.85126	0.479463		2.25216	0.479463	0.00154311		2.25216	0.00154311
		2.25383	-1.85244	0.478278		2.25383	0.478278	0.0015393		2.25383	0.0015393
		2.2555	-1.85349	0.477235		2.2555	0.477235	0.00153594		2.2555	0.00153594
		2.25716	-1.85432	0.476403		2.25716	0.476403	0.00153326		2.25716	0.00153326
		2.25883	-1.85527	0.475453		2.25883	0.475453	0.0015302		2.25883	0.0015302
		2.2605	-1.85541	0.475311		2.2605	0.475311	0.00152975		2.2605	0.00152975
		2.26216	-1.85553	0.475193		2.26216	0.475193	0.00152937		2.26216	0.00152937
		2.26383	-1.85555	0.475168		2.26383	0.475168	0.00152929		2.26383	0.00152929
		2.26549	-1.85598	0.474739		2.26549	0.474739	0.00152791		2.26549	0.00152791
		2.26716	-1.85717	0.47355		2.26716	0.47355	0.00152408		2.26716	0.00152408
		2.26883	-1.85758	0.473145		2.26883	0.473145	0.00152278		2.26883	0.00152278
		2.27052	-1.85843	0.472292		2.27052	0.472292	0.00152003		2.27052	0.00152003
		2.27218	-1.86032	0.470398		2.27218	0.470398	0.00151393		2.27218	0.00151393
		2.27384	-1.86226	0.468458		2.27384	0.468458	0.00150769		2.27384	0.00150769
		2.2755	-1.86575	0.464976		2.2755	0.464976	0.00149648		2.2755	0.00149648
		2.27716	-1.86722	0.463505		2.27716	0.463505	0.00149175		2.27716	0.00149175
		2.27885	-1.86975	0.460969		2.27885	0.460969	0.00148359		2.27885	0.00148359
		2.28051	-1.87136	0.45936		2.28051	0.45936	0.00147841		2.28051	0.00147841
		2.28218	-1.87255	0.458177		2.28218	0.458177	0.0014746		2.28218	0.0014746
		2.28383	-1.87361	0.457116		2.28383	0.457116	0.00147119		2.28383	0.00147119
		2.2855	-1.87358	0.457141		2.2855	0.457141	0.00147127		2.2855	0.00147127
		2.28716	-1.87353	0.457189		2.28716	0.457189	0.00147142		2.28716	0.00147142
		2.28883	-1.87346	0.457261		2.28883	0.457261	0.00147165		2.28883	0.00147165
		2.29049	-1.87249	0.458237		2.29049	0.458237	0.0014748		2.29049	0.0014748
		2.29216	-1.87092	0.459805		2.29216	0.459805	0.00147984		2.29216	0.00147984
		2.29383	-1.87026	0.460467		2.29383	0.460467	0.00148197		2.29383	0.00148197
		2.2955	-1.869	0.461721		2.2955	0.461721	0.00148601		2.2955	0.00148601
		2.29717	-1.86732	0.463401		2.29717	0.463401	0.00149142		2.29717	0.00149142
		2.29883	-1.86519	0.465533		2.29883	0.465533	0.00149828		2.29883	0.00149828
		2.30052	-1.86361	0.467112		2.30052	0.467112	0.00150336		2.30052	0.00150336
		2.30218	-1.86307	0.467655		2.30218	0.467655	0.00150511		2.30218	0.00150511
		2.30384	-1.86271	0.468008		2.30384	0.468008	0.00150624		2.30384	0.00150624
		2.3055	-1.86205	0.468669		2.3055	0.468669	0.00150837		2.3055	0.00150837
		2.30716	-1.86264	0.468079		2.30716	0.468079	0.00150647		2.30716	0.00150647
		2.30883	-1.86385	0.466875		2.30883	0.466875	0.0015026		2.30883	0.0015026
		2.3105	-1.86655	0.464173		2.3105	0.464173	0.0014939		2.3105	0.0014939
		2.31216	-1.86973	0.460995		2.31216	0.460995	0.00148367		2.31216	0.00148367
		2.31383	-1.87183	0.458887		2.31383	0.458887	0.00147689		2.31383	0.00147689
		2.31549	-1.87392	0.456804		2.31549	0.456804	0.00147018		2.31549	0.00147018
		2.31716	-1.87529	0.45543		2.31716	0.45543	0.00146576		2.31716	0.00146576
		2.31883	-1.87693	0.453795		2.31883	0.453795	0.0014605		2.31883	0.0014605
		2.3205	-1.8779	0.452822		2.3205	0.452822	0.00145737		2.3205	0.00145737
		2.32217	-1.87888	0.451847		2.32217	0.451847	0.00145423		2.32217	0.00145423
		2.32384	-1.87888	0.451847		2.32384	0.451847	0.00145423		2.32384	0.00145423
		2.3255	-1.87895	0.451777		2.3255	0.451777	0.001454		2.3255	0.001454
		2.32716	-1.87908	0.451637		2.32716	0.451637	0.00145355		2.32716	0.00145355
		2.32886	-1.87946	0.451262		2.32886	0.451262	0.00145235		2.32886	0.00145235
		2.33052	-1.88007	0.450651		2.33052	0.450651	0.00145038		2.33052	0.00145038
		2.33218	-1.88078	0.449946		2.33218	0.449946	0.00144811		2.33218	0.00144811
		2.33383	-1.88163	0.449096		2.33383	0.449096	0.00144538		2.33383	0.00144538
		2.3355	-1.88228	0.448438		2.3355	0.448438	0.00144326		2.3355	0.00144326
		2.33716	-1.8829	0.447827		2.33716	0.447827	0.00144129		2.33716	0.00144129
		2.33883	-1.88375	0.446974		2.33883	0.446974	0.00143855		2.33883	0.00143855
		2.34049	-1.8846	0.446119		2.34049	0.446119	0.0014358		2.34049	0.0014358
		2.34216	-1.88465	0.446069		2.34216	0.446069	0.00143563		2.34216	0.00143563
		2.34383	-1.88404	0.44668		2.34383	0.44668	0.0014376		2.34383	0.0014376
		2.3455	-1.88343	0.447291		2.3455	0.447291	0.00143957		2.3455	0.00143957
		2.34717	-1.88279	0.447931		2.34717	0.447931	0.00144163		2.34717	0.00144163
		2.34883	-1.88223	0.448496		2.34883	0.448496	0.00144345		2.34883	0.00144345
		2.35052	-1.88171	0.449016		2.35052	0.449016	0.00144512		2.35052	0.00144512
		2.35218	-1.88087	0.449848		2.35218	0.449848	0.0014478		2.35218	0.0014478
		2.35384	-1.88042	0.4503		2.35384	0.4503	0.00144925		2.35384	0.00144925
		2.3555	-1.88099	0.449731		2.3555	0.449731	0.00144742		2.3555	0.00144742
		2.35716	-1.88199	0.448737		2.35716	0.448737	0.00144422		2.35716	0.00144422
		2.35885	-1.88298	0.447743		2.35885	0.447743	0.00144102		2.35885	0.00144102
		2.36051	-1.88398	0.446742		2.36051	0.446742	0.0014378		2.36051	0.0014378
		2.36217	-1.88554	0.445178		2.36217	0.445178	0.00143277		2.36217	0.00143277
		2.36383	-1.88744	0.44328		2.36383	0.44328	0.00142666		2.36383	0.00142666
		2.36549	-1.88936	0.441358		2.36549	0.441358	0.00142047		2.36549	0.00142047
		2.36716	-1.89045	0.440268		2.36716	0.440268	0.00141696		2.36716	0.00141696
		2.36883	-1.89059	0.440128		2.36883	0.440128	0.00141651		2.36883	0.00141651
		2.3705	-1.89123	0.439489		2.3705	0.439489	0.00141446		2.3705	0.00141446
		2.37217	-1.89228	0.438446		2.37217	0.438446	0.0014111		2.37217	0.0014111
		2.37383	-1.89325	0.437476		2.37383	0.437476	0.00140798		2.37383	0.00140798
		2.37549	-1.89377	0.436953		2.37549	0.436953	0.00140629		2.37549	0.00140629
		2.37716	-1.89396	0.436761		2.37716	0.436761	0.00140568		2.37716	0.00140568
		2.37883	-1.89415	0.436569		2.37883	0.436569	0.00140506		2.37883	0.00140506
		2.3805	-1.89472	0.435997		2.3805	0.435997	0.00140322		2.3805	0.00140322
		2.38216	-1.8958	0.434926		2.38216	0.434926	0.00139977		2.38216	0.00139977
		2.38384	-1.89629	0.434428		2.38384	0.434428	0.00139817		2.38384	0.00139817
		2.3855	-1.89634	0.434379		2.3855	0.434379	0.00139801		2.3855	0.00139801
		2.38716	-1.89637	0.434355		2.38716	0.434355	0.00139793		2.38716	0.00139793
		2.38886	-1.89632	0.4344		2.38886	0.4344	0.00139808		2.38886	0.00139808
		2.39052	-1.89627	0.434449		2.39052	0.434449	0.00139824		2.39052	0.00139824
		2.39218	-1.89715	0.433573		2.39218	0.433573	0.00139542		2.39218	0.00139542
		2.39384	-1.89807	0.432652		2.39384	0.432652	0.00139245		2.39384	0.00139245
		2.3955	-1.89899	0.43173		2.3955	0.43173	0.00138949		2.3955	0.00138949
		2.39719	-1.89999	0.430736		2.39719	0.430736	0.00138628		2.39719	0.00138628
		2.39885	-1.90103	0.429696		2.39885	0.429696	0.00138294		2.39885	0.00138294
		2.40051	-1.90207	0.428656		2.40051	0.428656	0.00137959		2.40051	0.00137959
		2.40217	-1.90311	0.427616		2.40217	0.427616	0.00137624		2.40217	0.00137624
		2.40383	-1.90408	0.426644		2.40383	0.426644	0.00137312		2.40383	0.00137312
		2.40552	-1.90412	0.426598		2.40552	0.426598	0.00137297		2.40552	0.00137297
		2.40716	-1.90408	0.426644		2.40716	0.426644	0.00137312		2.40716	0.00137312
		2.40883	-1.90406	0.426667		2.40883	0.426667	0.00137319		2.40883	0.00137319
		2.4105	-1.90399	0.426737		2.4105	0.426737	0.00137341		2.4105	0.00137341
		2.41216	-1.90306	0.427661		2.41216	0.427661	0.00137639		2.41216	0.00137639
		2.41383	-1.90221	0.428516		2.41383	0.428516	0.00137914		2.41383	0.00137914
		2.41549	-1.90135	0.429371		2.41549	0.429371	0.00138189		2.41549	0.00138189
		2.41716	-1.90045	0.430273		2.41716	0.430273	0.00138479		2.41716	0.00138479
		2.41883	-1.89946	0.431267		2.41883	0.431267	0.00138799		2.41883	0.00138799
		2.4205	-1.89865	0.432076		2.4205	0.432076	0.0013906		2.4205	0.0013906
		2.42219	-1.89862	0.432099		2.42219	0.432099	0.00139067		2.42219	0.00139067
		2.42385	-1.89869	0.432028		2.42385	0.432028	0.00139044		2.42385	0.00139044
		2.42551	-1.90014	0.43058		2.42551	0.43058	0.00138578		2.42551	0.00138578
		2.42717	-1.90206	0.428657		2.42717	0.428657	0.0013796		2.42717	0.0013796
		2.42883	-1.90448	0.426238		2.42883	0.426238	0.00137181		2.42883	0.00137181
		2.43052	-1.9075	0.423227		2.43052	0.423227	0.00136212		2.43052	0.00136212
		2.43218	-1.91058	0.420146		2.43218	0.420146	0.0013522		2.43218	0.0013522
		2.43384	-1.91349	0.417229		2.43384	0.417229	0.00134281		2.43384	0.00134281
		2.4355	-1.91558	0.415145		2.4355	0.415145	0.00133611		2.4355	0.00133611
		2.43716	-1.91716	0.413561		2.43716	0.413561	0.00133101		2.43716	0.00133101
		2.43886	-1.91777	0.41295		2.43886	0.41295	0.00132904		2.43886	0.00132904
		2.44049	-1.91874	0.41198		2.44049	0.41198	0.00132592		2.44049	0.00132592
		2.44216	-1.91922	0.411507		2.44216	0.411507	0.0013244		2.44216	0.0013244
		2.44383	-1.91917	0.411556		2.44383	0.411556	0.00132456		2.44383	0.00132456
		2.4455	-1.91919	0.411533		2.4455	0.411533	0.00132448		2.4455	0.00132448
		2.44717	-1.91931	0.411415		2.44717	0.411415	0.0013241		2.44717	0.0013241
		2.44883	-1.92004	0.410682		2.44883	0.410682	0.00132174		2.44883	0.00132174
		2.45049	-1.92106	0.409661		2.45049	0.409661	0.00131846		2.45049	0.00131846
		2.45216	-1.92204	0.408686		2.45216	0.408686	0.00131532		2.45216	0.00131532
		2.45383	-1.92211	0.408615		2.45383	0.408615	0.00131509		2.45383	0.00131509
		2.4555	-1.92207	0.408657		2.4555	0.408657	0.00131523		2.4555	0.00131523
		2.45716	-1.92155	0.409175		2.45716	0.409175	0.00131689		2.45716	0.00131689
		2.45885	-1.92048	0.410241		2.45885	0.410241	0.00132033		2.45885	0.00132033
		2.46051	-1.9198	0.410927		2.46051	0.410927	0.00132253		2.46051	0.00132253
		2.46217	-1.91897	0.411751		2.46217	0.411751	0.00132518		2.46217	0.00132518
		2.46383	-1.91838	0.412341		2.46383	0.412341	0.00132708		2.46383	0.00132708
		2.46549	-1.91879	0.411936		2.46549	0.411936	0.00132578		2.46549	0.00132578
		2.46719	-1.91962	0.411104		2.46719	0.411104	0.0013231		2.46719	0.0013231
		2.46885	-1.92014	0.410586		2.46885	0.410586	0.00132143		2.46885	0.00132143
		2.47051	-1.9207	0.410018		2.47051	0.410018	0.00131961		2.47051	0.00131961
		2.47217	-1.92172	0.409		2.47217	0.409	0.00131633		2.47217	0.00131633
		2.47383	-1.92222	0.408499		2.47383	0.408499	0.00131472		2.47383	0.00131472
		2.47552	-1.92141	0.409312		2.47552	0.409312	0.00131733		2.47552	0.00131733
		2.47718	-1.92051	0.410215		2.47718	0.410215	0.00132024		2.47718	0.00132024
		2.47883	-1.91909	0.411637		2.47883	0.411637	0.00132482		2.47883	0.00132482
		2.4805	-1.91726	0.413465		2.4805	0.413465	0.0013307		2.4805	0.0013307
		2.48216	-1.91674	0.413984		2.48216	0.413984	0.00133237		2.48216	0.00133237
		2.48383	-1.91669	0.414032		2.48383	0.414032	0.00133253		2.48383	0.00133253
		2.4855	-1.91671	0.414008		2.4855	0.414008	0.00133245		2.4855	0.00133245
		2.48716	-1.91783	0.412897		2.48716	0.412897	0.00132887		2.48716	0.00132887
		2.48883	-1.91982	0.410898		2.48883	0.410898	0.00132244		2.48883	0.00132244
		2.49049	-1.92184	0.408878		2.49049	0.408878	0.00131594		2.49049	0.00131594
		2.49216	-1.92389	0.406837		2.49216	0.406837	0.00130937		2.49216	0.00130937
		2.49383	-1.92591	0.404817		2.49383	0.404817	0.00130287		2.49383	0.00130287
		2.4955	-1.92704	0.403679		2.4955	0.403679	0.00129921		2.4955	0.00129921
		2.49719	-1.92814	0.402584		2.49719	0.402584	0.00129568		2.49719	0.00129568
		2.49885	-1.92921	0.401516		2.49885	0.401516	0.00129225		2.49885	0.00129225
		2.50051	-1.92927	0.401448		2.50051	0.401448	0.00129203		2.50051	0.00129203
		2.50217	-1.92932	0.401406		2.50217	0.401406	0.00129189		2.50217	0.00129189
		2.50383	-1.92932	0.401406		2.50383	0.401406	0.00129189		2.50383	0.00129189
		2.50552	-1.92981	0.400908		2.50552	0.400908	0.00129029		2.50552	0.00129029
		2.50718	-1.93081	0.399914		2.50718	0.399914	0.00128709		2.50718	0.00128709
		2.50884	-1.93175	0.398971		2.50884	0.398971	0.00128405		2.50884	0.00128405
		2.5105	-1.93272	0.398003		2.5105	0.398003	0.00128094		2.5105	0.00128094
		2.51216	-1.93364	0.397081		2.51216	0.397081	0.00127797		2.51216	0.00127797
		2.51386	-1.93459	0.396129		2.51386	0.396129	0.00127491		2.51386	0.00127491
		2.51549	-1.93549	0.395229		2.51549	0.395229	0.00127201		2.51549	0.00127201
		2.51716	-1.93556	0.395162		2.51716	0.395162	0.00127179		2.51716	0.00127179
		2.51883	-1.93511	0.395617		2.51883	0.395617	0.00127326		2.51883	0.00127326
		2.5205	-1.93463	0.396093		2.5205	0.396093	0.00127479		2.5205	0.00127479
		2.52217	-1.93468	0.396041		2.52217	0.396041	0.00127462		2.52217	0.00127462
		2.52383	-1.93461	0.396116		2.52383	0.396116	0.00127486		2.52383	0.00127486
		2.52549	-1.93461	0.396114		2.52549	0.396114	0.00127486		2.52549	0.00127486
		2.52716	-1.93463	0.396093		2.52716	0.396093	0.00127479		2.52716	0.00127479
		2.52883	-1.93472	0.395999		2.52883	0.395999	0.00127449		2.52883	0.00127449
		2.5305	-1.93569	0.395029		2.5305	0.395029	0.00127137		2.5305	0.00127137
		2.53216	-1.93669	0.394034		2.53216	0.394034	0.00126816		2.53216	0.00126816
		2.53383	-1.93721	0.393516		2.53383	0.393516	0.0012665		2.53383	0.0012665
		2.5355	-1.93725	0.393474		2.5355	0.393474	0.00126636		2.5355	0.00126636
		2.53716	-1.93708	0.39364		2.53716	0.39364	0.00126689		2.53716	0.00126689
		2.53885	-1.93623	0.394493		2.53885	0.394493	0.00126964		2.53885	0.00126964
		2.54051	-1.93547	0.395253		2.54051	0.395253	0.00127209		2.54051	0.00127209
		2.54217	-1.93547	0.395253		2.54217	0.395253	0.00127209		2.54217	0.00127209
		2.54383	-1.93547	0.395253		2.54383	0.395253	0.00127209		2.54383	0.00127209
		2.5455	-1.93547	0.395253		2.5455	0.395253	0.00127209		2.5455	0.00127209
		2.54717	-1.93552	0.395206		2.54717	0.395206	0.00127194		2.54717	0.00127194
		2.54883	-1.93556	0.395159		2.54883	0.395159	0.00127178		2.54883	0.00127178
		2.55049	-1.93597	0.394756		2.55049	0.394756	0.00127049		2.55049	0.00127049
		2.55216	-1.93703	0.393692		2.55216	0.393692	0.00126706		2.55216	0.00126706
		2.55383	-1.93886	0.391867		2.55383	0.391867	0.00126119		2.55383	0.00126119
		2.5555	-1.93993	0.390797		2.5555	0.390797	0.00125775		2.5555	0.00125775
		2.55716	-1.94102	0.389702		2.55716	0.389702	0.00125422		2.55716	0.00125422
		2.55883	-1.94221	0.388515		2.55883	0.388515	0.0012504		2.55883	0.0012504
		2.56052	-1.94337	0.387355		2.56052	0.387355	0.00124667		2.56052	0.00124667
		2.56218	-1.94453	0.386195		2.56218	0.386195	0.00124293		2.56218	0.00124293
		2.56384	-1.94562	0.385102		2.56384	0.385102	0.00123942		2.56384	0.00123942
		2.5655	-1.94655	0.384176		2.5655	0.384176	0.00123644		2.5655	0.00123644
		2.56716	-1.94605	0.384675		2.56716	0.384675	0.00123804		2.56716	0.00123804
		2.56885	-1.94498	0.385744		2.56885	0.385744	0.00124148		2.56885	0.00124148
		2.57051	-1.94388	0.38684		2.57051	0.38684	0.00124501		2.57051	0.00124501
		2.57217	-1.94267	0.388047		2.57217	0.388047	0.0012489		2.57217	0.0012489
		2.57383	-1.94147	0.389255		2.57383	0.389255	0.00125278		2.57383	0.00125278
		2.57549	-1.94133	0.389393		2.57549	0.389393	0.00125323		2.57549	0.00125323
		2.57716	-1.94121	0.38951		2.57716	0.38951	0.0012536		2.57716	0.0012536
		2.57883	-1.9415	0.389226		2.57883	0.389226	0.00125269		2.57883	0.00125269
		2.5805	-1.94228	0.388441		2.5805	0.388441	0.00125016		2.5805	0.00125016
		2.58216	-1.94427	0.386451		2.58216	0.386451	0.00124376		2.58216	0.00124376
		2.58383	-1.94636	0.384361		2.58383	0.384361	0.00123703		2.58383	0.00123703
		2.5855	-1.94847	0.38225		2.5855	0.38225	0.00123024		2.5855	0.00123024
		2.58716	-1.94966	0.381064		2.58716	0.381064	0.00122642		2.58716	0.00122642
		2.58883	-1.94999	0.380734		2.58883	0.380734	0.00122536		2.58883	0.00122536
		2.59049	-1.95032	0.380404		2.59049	0.380404	0.0012243		2.59049	0.0012243
		2.59219	-1.94998	0.380739		2.59219	0.380739	0.00122538		2.59219	0.00122538
		2.59385	-1.94965	0.381074		2.59385	0.381074	0.00122645		2.59385	0.00122645
		2.59551	-1.94865	0.382069		2.59551	0.382069	0.00122965		2.59551	0.00122965
		2.59717	-1.94756	0.383164		2.59717	0.383164	0.00123318		2.59717	0.00123318
		2.59883	-1.94646	0.384259		2.59883	0.384259	0.0012367		2.59883	0.0012367
		2.60052	-1.94687	0.383853		2.60052	0.383853	0.0012354		2.60052	0.0012354
		2.60218	-1.94803	0.382691		2.60218	0.382691	0.00123166		2.60218	0.00123166
		2.60384	-1.94974	0.380984		2.60384	0.380984	0.00122616		2.60384	0.00122616
		2.6055	-1.95185	0.378873		2.6055	0.378873	0.00121937		2.6055	0.00121937
		2.60716	-1.95389	0.376831		2.60716	0.376831	0.0012128		2.60716	0.0012128
		2.60885	-1.95591	0.374812		2.60885	0.374812	0.0012063		2.60885	0.0012063
		2.61051	-1.95798	0.372746		2.61051	0.372746	0.00119965		2.61051	0.00119965
		2.61217	-1.95957	0.371155		2.61217	0.371155	0.00119453		2.61217	0.00119453
		2.61383	-1.96016	0.370567		2.61383	0.370567	0.00119264		2.61383	0.00119264
		2.61549	-1.95977	0.370947		2.61549	0.370947	0.00119386		2.61549	0.00119386
		2.61716	-1.95878	0.371942		2.61716	0.371942	0.00119706		2.61716	0.00119706
		2.61883	-1.95776	0.372958		2.61883	0.372958	0.00120033		2.61883	0.00120033
		2.6205	-1.95682	0.373905		2.6205	0.373905	0.00120338		2.6205	0.00120338
		2.62217	-1.95594	0.374786		2.62217	0.374786	0.00120622		2.62217	0.00120622
		2.62383	-1.95589	0.374833		2.62383	0.374833	0.00120637		2.62383	0.00120637
		2.62549	-1.95634	0.374383		2.62549	0.374383	0.00120492		2.62549	0.00120492
		2.62716	-1.95719	0.373528		2.62716	0.373528	0.00120217		2.62716	0.00120217
		2.62883	-1.95803	0.372696		2.62883	0.372696	0.00119949		2.62883	0.00119949
		2.63052	-1.95846	0.372267		2.63052	0.372267	0.00119811		2.63052	0.00119811
		2.63218	-1.95846	0.372267		2.63218	0.372267	0.00119811		2.63218	0.00119811
		2.63384	-1.95846	0.372267		2.63384	0.372267	0.00119811		2.63384	0.00119811
		2.6355	-1.95831	0.37241		2.6355	0.37241	0.00119857		2.6355	0.00119857
		2.63716	-1.95743	0.373288		2.63716	0.373288	0.00120139		2.63716	0.00120139
		2.63886	-1.95716	0.373567		2.63886	0.373567	0.00120229		2.63886	0.00120229
		2.64052	-1.95713	0.37359		2.64052	0.37359	0.00120237		2.64052	0.00120237
		2.64218	-1.95725	0.373476		2.64218	0.373476	0.001202		2.64218	0.001202
		2.64384	-1.95783	0.37289		2.64384	0.37289	0.00120011		2.64384	0.00120011
		2.6455	-1.95887	0.371853		2.6455	0.371853	0.00119678		2.6455	0.00119678
		2.64719	-1.95977	0.370952		2.64719	0.370952	0.00119388		2.64719	0.00119388
		2.64885	-1.95987	0.370852		2.64885	0.370852	0.00119355		2.64885	0.00119355
		2.65051	-1.9593	0.371424		2.65051	0.371424	0.00119539		2.65051	0.00119539
		2.65217	-1.95768	0.373042		2.65217	0.373042	0.0012006		2.65217	0.0012006
		2.65383	-1.95571	0.375012		2.65383	0.375012	0.00120694		2.65383	0.00120694
		2.6555	-1.95363	0.377096		2.6555	0.377096	0.00121365		2.6555	0.00121365
		2.65716	-1.95254	0.378184		2.65716	0.378184	0.00121715		2.65716	0.00121715
		2.65883	-1.9515	0.379221		2.65883	0.379221	0.00122049		2.65883	0.00122049
		2.6605	-1.95105	0.379671		2.6605	0.379671	0.00122194		2.6605	0.00122194
		2.66216	-1.95015	0.380573		2.66216	0.380573	0.00122484		2.66216	0.00122484
		2.66383	-1.9502	0.380523		2.66383	0.380523	0.00122468		2.66383	0.00122468
		2.66549	-1.95115	0.379571		2.66549	0.379571	0.00122162		2.66549	0.00122162
		2.66716	-1.95265	0.378074		2.66716	0.378074	0.0012168		2.66716	0.0012168
		2.66883	-1.95319	0.37753		2.66883	0.37753	0.00121505		2.66883	0.00121505
		2.6705	-1.95383	0.376893		2.6705	0.376893	0.001213		2.6705	0.001213
		2.67219	-1.95397	0.376754		2.67219	0.376754	0.00121255		2.67219	0.00121255
		2.67385	-1.95406	0.376663		2.67385	0.376663	0.00121226		2.67385	0.00121226
		2.67551	-1.95465	0.376075		2.67551	0.376075	0.00121036		2.67551	0.00121036
		2.67717	-1.95469	0.376029		2.67717	0.376029	0.00121022		2.67717	0.00121022
		2.67883	-1.95474	0.375987		2.67883	0.375987	0.00121008		2.67883	0.00121008
		2.68052	-1.95478	0.37594		2.68052	0.37594	0.00120993		2.68052	0.00120993
		2.68218	-1.95478	0.37594		2.68218	0.37594	0.00120993		2.68218	0.00120993
		2.68384	-1.95514	0.375579		2.68384	0.375579	0.00120877		2.68384	0.00120877
		2.6855	-1.95559	0.375127		2.6855	0.375127	0.00120731		2.6855	0.00120731
		2.68716	-1.957	0.373726		2.68716	0.373726	0.00120281		2.68716	0.00120281
		2.68886	-1.95896	0.371762		2.68886	0.371762	0.00119648		2.68886	0.00119648
		2.69049	-1.96145	0.369275		2.69049	0.369275	0.00118848		2.69049	0.00118848
		2.69216	-1.96605	0.364674		2.69216	0.364674	0.00117367		2.69216	0.00117367
		2.69383	-1.96761	0.363111		2.69383	0.363111	0.00116864		2.69383	0.00116864
		2.6955	-1.97069	0.360031		2.6955	0.360031	0.00115873		2.6955	0.00115873
		2.69717	-1.9728	0.35792		2.69717	0.35792	0.00115193		2.69717	0.00115193
		2.69883	-1.97396	0.356758		2.69883	0.356758	0.00114819		2.69883	0.00114819
		2.70049	-1.9746	0.356117		2.70049	0.356117	0.00114613		2.70049	0.00114613
		2.70216	-1.97458	0.356142		2.70216	0.356142	0.00114621		2.70216	0.00114621
		2.70383	-1.97403	0.356688		2.70383	0.356688	0.00114797		2.70383	0.00114797
		2.70551	-1.97294	0.357778		2.70551	0.357778	0.00115148		2.70551	0.00115148
		2.70717	-1.97185	0.358874		2.70717	0.358874	0.001155		2.70717	0.001155
		2.70883	-1.97071	0.360014		2.70883	0.360014	0.00115867		2.70883	0.00115867
		2.71052	-1.97066	0.360065		2.71052	0.360065	0.00115884		2.71052	0.00115884
		2.71218	-1.97056	0.360165		2.71218	0.360165	0.00115916		2.71218	0.00115916
		2.71384	-1.97046	0.360266		2.71384	0.360266	0.00115949		2.71384	0.00115949
		2.7155	-1.97043	0.360287		2.7155	0.360287	0.00115955		2.7155	0.00115955
		2.71716	-1.97037	0.360354		2.71716	0.360354	0.00115977		2.71716	0.00115977
		2.71885	-1.97035	0.360375		2.71885	0.360375	0.00115984		2.71885	0.00115984
		2.72051	-1.97033	0.360396		2.72051	0.360396	0.0011599		2.72051	0.0011599
		2.72217	-1.97035	0.360372		2.72217	0.360372	0.00115983		2.72217	0.00115983
		2.72383	-1.97037	0.360348		2.72383	0.360348	0.00115975		2.72383	0.00115975
		2.72549	-1.97092	0.359802		2.72549	0.359802	0.00115799		2.72549	0.00115799
		2.72716	-1.97196	0.358758		2.72716	0.358758	0.00115463		2.72716	0.00115463
		2.72883	-1.97312	0.3576		2.72883	0.3576	0.0011509		2.72883	0.0011509
		2.7305	-1.97433	0.356395		2.7305	0.356395	0.00114703		2.7305	0.00114703
		2.73216	-1.97551	0.355215		2.73216	0.355215	0.00114323		2.73216	0.00114323
		2.73383	-1.97655	0.354175		2.73383	0.354175	0.00113988		2.73383	0.00113988
		2.7355	-1.97752	0.353205		2.7355	0.353205	0.00113676		2.7355	0.00113676
		2.73716	-1.97806	0.35266		2.73716	0.35266	0.00113501		2.73716	0.00113501
		2.73884	-1.97766	0.353063		2.73884	0.353063	0.0011363		2.73884	0.0011363
		2.7405	-1.97718	0.353538		2.7405	0.353538	0.00113783		2.7405	0.00113783
		2.74216	-1.97709	0.353632		2.74216	0.353632	0.00113813		2.74216	0.00113813
		2.74385	-1.97702	0.3537		2.74385	0.3537	0.00113835		2.74385	0.00113835
		2.74551	-1.977	0.353722		2.74551	0.353722	0.00113842		2.74551	0.00113842
		2.74717	-1.9771	0.353624		2.74717	0.353624	0.00113811		2.74717	0.00113811
		2.74883	-1.97717	0.353549		2.74883	0.353549	0.00113787		2.74883	0.00113787
		2.75049	-1.97765	0.353075		2.75049	0.353075	0.00113634		2.75049	0.00113634
		2.75219	-1.97855	0.352175		2.75219	0.352175	0.00113344		2.75219	0.00113344
		2.75383	-1.97902	0.3517		2.75383	0.3517	0.00113192		2.75383	0.00113192
		2.7555	-1.97902	0.3517		2.7555	0.3517	0.00113192		2.7555	0.00113192
		2.75716	-1.979	0.351726		2.75716	0.351726	0.001132		2.75716	0.001132
		2.75883	-1.97887	0.351848		2.75883	0.351848	0.00113239		2.75883	0.00113239
		2.7605	-1.97875	0.35197		2.7605	0.35197	0.00113278		2.7605	0.00113278
		2.76216	-1.9782	0.352517		2.76216	0.352517	0.00113455		2.76216	0.00113455
		2.76383	-1.97721	0.353512		2.76383	0.353512	0.00113775		2.76383	0.00113775
		2.76549	-1.97622	0.354507		2.76549	0.354507	0.00114095		2.76549	0.00114095
		2.76716	-1.97522	0.355501		2.76716	0.355501	0.00114415		2.76716	0.00114415
		2.76883	-1.97473	0.355997		2.76883	0.355997	0.00114574		2.76883	0.00114574
		2.7705	-1.97468	0.356046		2.7705	0.356046	0.0011459		2.7705	0.0011459
		2.77219	-1.97478	0.355945		2.77219	0.355945	0.00114558		2.77219	0.00114558
		2.77385	-1.97492	0.355802		2.77385	0.355802	0.00114512		2.77385	0.00114512
		2.77551	-1.97547	0.355254		2.77551	0.355254	0.00114335		2.77551	0.00114335
		2.77717	-1.97639	0.35433		2.77717	0.35433	0.00114038		2.77717	0.00114038
		2.77883	-1.97734	0.35338		2.77883	0.35338	0.00113732		2.77883	0.00113732
		2.78052	-1.97834	0.352386		2.78052	0.352386	0.00113412		2.78052	0.00113412
		2.78218	-1.97874	0.351981		2.78218	0.351981	0.00113282		2.78218	0.00113282
		2.78384	-1.97874	0.351981		2.78384	0.351981	0.00113282		2.78384	0.00113282
		2.7855	-1.97874	0.351981		2.7855	0.351981	0.00113282		2.7855	0.00113282
		2.78716	-1.97872	0.352002		2.78716	0.352002	0.00113289		2.78716	0.00113289
		2.78886	-1.9787	0.352027		2.78886	0.352027	0.00113297		2.78886	0.00113297
		2.79049	-1.97872	0.352005		2.79049	0.352005	0.0011329		2.79049	0.0011329
		2.79216	-1.97876	0.351958		2.79216	0.351958	0.00113275		2.79216	0.00113275
		2.79383	-1.97879	0.351932		2.79383	0.351932	0.00113266		2.79383	0.00113266
		2.7955	-1.97846	0.352267		2.7955	0.352267	0.00113374		2.7955	0.00113374
		2.79717	-1.9776	0.353119		2.79717	0.353119	0.00113648		2.79717	0.00113648
		2.79883	-1.9775	0.353219		2.79883	0.353219	0.00113681		2.79883	0.00113681
		2.80049	-1.97743	0.353293		2.80049	0.353293	0.00113704		2.80049	0.00113704
		2.80216	-1.97743	0.353294		2.80216	0.353294	0.00113705		2.80216	0.00113705
		2.80383	-1.97748	0.353246		2.80383	0.353246	0.00113689		2.80383	0.00113689
		2.8055	-1.97748	0.353247		2.8055	0.353247	0.00113689		2.8055	0.00113689
		2.80718	-1.97698	0.353744		2.80718	0.353744	0.0011385		2.80718	0.0011385
		2.80884	-1.97646	0.354261		2.80884	0.354261	0.00114016		2.80884	0.00114016
		2.8105	-1.97642	0.354304		2.8105	0.354304	0.0011403		2.8105	0.0011403
		2.81216	-1.97552	0.355198		2.81216	0.355198	0.00114317		2.81216	0.00114317
		2.81386	-1.97552	0.355198		2.81386	0.355198	0.00114317		2.81386	0.00114317
		2.81552	-1.97555	0.355172		2.81552	0.355172	0.00114309		2.81552	0.00114309
		2.81718	-1.9756	0.35512		2.81718	0.35512	0.00114292		2.81718	0.00114292
		2.81884	-1.97565	0.355068		2.81884	0.355068	0.00114275		2.81884	0.00114275
		2.8205	-1.97618	0.354544		2.8205	0.354544	0.00114107		2.8205	0.00114107
		2.82219	-1.97717	0.35355		2.82219	0.35355	0.00113787		2.82219	0.00113787
		2.82385	-1.97862	0.352105		2.82385	0.352105	0.00113322		2.82385	0.00113322
		2.82551	-1.98051	0.35021		2.82551	0.35021	0.00112712		2.82551	0.00112712
		2.82717	-1.98147	0.349257		2.82717	0.349257	0.00112405		2.82717	0.00112405
		2.82883	-1.98153	0.349189		2.82883	0.349189	0.00112383		2.82883	0.00112383
		2.8305	-1.98243	0.348288		2.8305	0.348288	0.00112094		2.8305	0.00112094
		2.83216	-1.98333	0.347388		2.83216	0.347388	0.00111804		2.83216	0.00111804
		2.83383	-1.9843	0.346418		2.83383	0.346418	0.00111491		2.83383	0.00111491
		2.8355	-1.9853	0.345423		2.8355	0.345423	0.00111171		2.8355	0.00111171
		2.83716	-1.98584	0.344878		2.83716	0.344878	0.00110996		2.83716	0.00110996
		2.83883	-1.98596	0.344763		2.83883	0.344763	0.00110959		2.83883	0.00110959
		2.84049	-1.98614	0.344577		2.84049	0.344577	0.00110899		2.84049	0.00110899
		2.84216	-1.98719	0.343534		2.84216	0.343534	0.00110563		2.84216	0.00110563
		2.84385	-1.9873	0.343419		2.84385	0.343419	0.00110526		2.84385	0.00110526
		2.84551	-1.9874	0.343325		2.84551	0.343325	0.00110496		2.84551	0.00110496
		2.84717	-1.98742	0.3433		2.84717	0.3433	0.00110488		2.84717	0.00110488
		2.84883	-1.98742	0.3433		2.84883	0.3433	0.00110488		2.84883	0.00110488
		2.85049	-1.9874	0.343325		2.85049	0.343325	0.00110496		2.85049	0.00110496
		2.85219	-1.9874	0.343325		2.85219	0.343325	0.00110496		2.85219	0.00110496
		2.85385	-1.98778	0.342944		2.85385	0.342944	0.00110374		2.85385	0.00110374
		2.85551	-1.98859	0.342135		2.85551	0.342135	0.00110113		2.85551	0.00110113
		2.85717	-1.98861	0.342114		2.85717	0.342114	0.00110106		2.85717	0.00110106
		2.85883	-1.98865	0.342072		2.85883	0.342072	0.00110093		2.85883	0.00110093
		2.86052	-1.98912	0.3416		2.86052	0.3416	0.00109941		2.86052	0.00109941
		2.86218	-1.99007	0.340653		2.86218	0.340653	0.00109636		2.86218	0.00109636
		2.86383	-1.99106	0.33966		2.86383	0.33966	0.00109316		2.86383	0.00109316
		2.86549	-1.9921	0.33862		2.86549	0.33862	0.00108982		2.86549	0.00108982
		2.86716	-1.99269	0.33803		2.86716	0.33803	0.00108792		2.86716	0.00108792
		2.86883	-1.99331	0.337417		2.86883	0.337417	0.00108595		2.86883	0.00108595
		2.8705	-1.99437	0.336347		2.8705	0.336347	0.0010825		2.8705	0.0010825
		2.87217	-1.99547	0.335252		2.87217	0.335252	0.00107898		2.87217	0.00107898
		2.87383	-1.99652	0.334207		2.87383	0.334207	0.00107561		2.87383	0.00107561
		2.87549	-1.99671	0.334017		2.87549	0.334017	0.001075		2.87549	0.001075
		2.87716	-1.99687	0.333848		2.87716	0.333848	0.00107446		2.87716	0.00107446
		2.87883	-1.99695	0.333771		2.87883	0.333771	0.00107421		2.87883	0.00107421
		2.88052	-1.99693	0.333796		2.88052	0.333796	0.00107429		2.88052	0.00107429
		2.88218	-1.99645	0.334272		2.88218	0.334272	0.00107582		2.88218	0.00107582
		2.88384	-1.99628	0.334438		2.88384	0.334438	0.00107636		2.88384	0.00107636
		2.8855	-1.99609	0.33463		2.8855	0.33463	0.00107698		2.8855	0.00107698
		2.88716	-1.99548	0.335245		2.88716	0.335245	0.00107896		2.88716	0.00107896
		2.88886	-1.99529	0.335437		2.88886	0.335437	0.00107958		2.88886	0.00107958
		2.89052	-1.99514	0.33558		2.89052	0.33558	0.00108004		2.89052	0.00108004
		2.89218	-1.995	0.335723		2.89218	0.335723	0.0010805		2.89218	0.0010805
		2.89384	-1.99498	0.335744		2.89384	0.335744	0.00108056		2.89384	0.00108056
		2.8955	-1.995	0.33572		2.8955	0.33572	0.00108048		2.8955	0.00108048
		2.89719	-1.99514	0.33558		2.89719	0.33558	0.00108004		2.89719	0.00108004
		2.89883	-1.99571	0.335013		2.89883	0.335013	0.00107821		2.89883	0.00107821
		2.90049	-1.99632	0.3344		2.90049	0.3344	0.00107624		2.90049	0.00107624
		2.90216	-1.99646	0.33426		2.90216	0.33426	0.00107579		2.90216	0.00107579
		2.90383	-1.99655	0.334169		2.90383	0.334169	0.00107549		2.90383	0.00107549
		2.9055	-1.9965	0.334218		2.9055	0.334218	0.00107565		2.9055	0.00107565
		2.90716	-1.99608	0.334647		2.90716	0.334647	0.00107703		2.90716	0.00107703
		2.90883	-1.99501	0.335708		2.90883	0.335708	0.00108045		2.90883	0.00108045
		2.9105	-1.99393	0.336794		2.9105	0.336794	0.00108394		2.9105	0.00108394
		2.91216	-1.99241	0.338307		2.91216	0.338307	0.00108881		2.91216	0.00108881
		2.91383	-1.99088	0.339845		2.91383	0.339845	0.00109376		2.91383	0.00109376
		2.91549	-1.98974	0.34098		2.91549	0.34098	0.00109741		2.91549	0.00109741
		2.91719	-1.98974	0.34098		2.91719	0.34098	0.00109741		2.91719	0.00109741
		2.91885	-1.98993	0.340792		2.91885	0.340792	0.00109681		2.91885	0.00109681
		2.92051	-1.99052	0.340199		2.92051	0.340199	0.0010949		2.92051	0.0010949
		2.92217	-1.99242	0.338304		2.92217	0.338304	0.0010888		2.92217	0.0010888
		2.92383	-1.99396	0.336767		2.92383	0.336767	0.00108385		2.92383	0.00108385
		2.92552	-1.99497	0.335751		2.92552	0.335751	0.00108058		2.92552	0.00108058
		2.92718	-1.99547	0.335255		2.92718	0.335255	0.00107899		2.92718	0.00107899
		2.92884	-1.99556	0.335164		2.92884	0.335164	0.0010787		2.92884	0.0010787
		2.9305	-1.99451	0.336208		2.9305	0.336208	0.00108205		2.9305	0.00108205
		2.93216	-1.99385	0.336869		2.93216	0.336869	0.00108418		2.93216	0.00108418
		2.93383	-1.99362	0.337103		2.93383	0.337103	0.00108494		2.93383	0.00108494
		2.9355	-1.99267	0.338052		2.9355	0.338052	0.00108799		2.9355	0.00108799
		2.93716	-1.99163	0.339096		2.93716	0.339096	0.00109135		2.93716	0.00109135
		2.93883	-1.99063	0.340091		2.93883	0.340091	0.00109455		2.93883	0.00109455
		2.94049	-1.99007	0.340656		2.94049	0.340656	0.00109637		2.94049	0.00109637
		2.94216	-1.98993	0.340793		2.94216	0.340793	0.00109681		2.94216	0.00109681
		2.94383	-1.98991	0.340814		2.94383	0.340814	0.00109688		2.94383	0.00109688
		2.9455	-1.99093	0.339796		2.9455	0.339796	0.0010936		2.9455	0.0010936
		2.94717	-1.99206	0.33866		2.94717	0.33866	0.00108995		2.94717	0.00108995
		2.94883	-1.99325	0.337474		2.94883	0.337474	0.00108613		2.94883	0.00108613
		2.95052	-1.99489	0.335835		2.95052	0.335835	0.00108086		2.95052	0.00108086
		2.95218	-1.99688	0.333846		2.95218	0.333846	0.00107445		2.95218	0.00107445
		2.95384	-1.99896	0.331762		2.95384	0.331762	0.00106775		2.95384	0.00106775
		2.9555	-2.00104	0.329679		2.9555	0.329679	0.00106104		2.9555	0.00106104
		2.95716	-2.00301	0.32771		2.95716	0.32771	0.00105471		2.95716	0.00105471
		2.95885	-2.00351	0.32721		2.95885	0.32721	0.0010531		2.95885	0.0010531
		2.96051	-2.00344	0.327281		2.96051	0.327281	0.00105333		2.96051	0.00105333
		2.96217	-2.00353	0.32719		2.96217	0.32719	0.00105303		2.96217	0.00105303
		2.96383	-2.00362	0.327099		2.96383	0.327099	0.00105274		2.96383	0.00105274
		2.96549	-2.00374	0.326982		2.96549	0.326982	0.00105236		2.96549	0.00105236
		2.96716	-2.0039	0.326818		2.96716	0.326818	0.00105183		2.96716	0.00105183
		2.96883	-2.0044	0.326319		2.96883	0.326319	0.00105023		2.96883	0.00105023
		2.9705	-2.00447	0.326251		2.9705	0.326251	0.00105001		2.9705	0.00105001
		2.97217	-2.00454	0.326182		2.97217	0.326182	0.00104979		2.97217	0.00104979
		2.97383	-2.00468	0.32604		2.97383	0.32604	0.00104933		2.97383	0.00104933
		2.97549	-2.00468	0.32604		2.97549	0.32604	0.00104933		2.97549	0.00104933
		2.97716	-2.00509	0.325635		2.97716	0.325635	0.00104803		2.97716	0.00104803
		2.97883	-2.00602	0.324707		2.97883	0.324707	0.00104504		2.97883	0.00104504
		2.98052	-2.00699	0.323733		2.98052	0.323733	0.00104191		2.98052	0.00104191
		2.98218	-2.00763	0.323094		2.98218	0.323094	0.00103985		2.98218	0.00103985
		2.98384	-2.0087	0.322025		2.98384	0.322025	0.00103641		2.98384	0.00103641
		2.9855	-2.00953	0.321192		2.9855	0.321192	0.00103373		2.9855	0.00103373
		2.98716	-2.01022	0.320503		2.98716	0.320503	0.00103151		2.98716	0.00103151
		2.98886	-2.01013	0.320594		2.98886	0.320594	0.0010318		2.98886	0.0010318
		2.99052	-2.00963	0.32109		2.99052	0.32109	0.0010334		2.99052	0.0010334
		2.99218	-2.00871	0.322013		2.99218	0.322013	0.00103637		2.99218	0.00103637
		2.99384	-2.00771	0.323008		2.99384	0.323008	0.00103957		2.99384	0.00103957
		2.9955	-2.00715	0.323577		2.9955	0.323577	0.0010414		2.9955	0.0010414
		2.99717	-2.0066	0.324122		2.99717	0.324122	0.00104316		2.99717	0.00104316
		2.99883	-2.00674	0.323979		2.99883	0.323979	0.0010427		2.99883	0.0010427
		3.00049	-2.00698	0.323743		3.00049	0.323743	0.00104194		3.00049	0.00104194
		3.00216	-2.00793	0.322797		3.00216	0.322797	0.00103889		3.00216	0.00103889
		3.00383	-2.00994	0.320786		3.00383	0.320786	0.00103242		3.00383	0.00103242
		3.0055	-2.01197	0.318754		3.0055	0.318754	0.00102588		3.0055	0.00102588
		3.00716	-2.01405	0.316674		3.00716	0.316674	0.00101919		3.00716	0.00101919
		3.00883	-2.0157	0.315019		3.00883	0.315019	0.00101386		3.00883	0.00101386
		3.0105	-2.01722	0.313504		3.0105	0.313504	0.00100899		3.0105	0.00100899
		3.01217	-2.01733	0.313389		3.01217	0.313389	0.00100861		3.01217	0.00100861
		3.01383	-2.01731	0.313412		3.01383	0.313412	0.00100869		3.01383	0.00100869
		3.01549	-2.01736	0.313363		3.01549	0.313363	0.00100853		3.01549	0.00100853
		3.01718	-2.01634	0.314379		3.01718	0.314379	0.0010118		3.01718	0.0010118
		3.01885	-2.01535	0.315374		3.01885	0.315374	0.001015		3.01885	0.001015
		3.02051	-2.01469	0.316037		3.02051	0.316037	0.00101714		3.02051	0.00101714
		3.02217	-2.01455	0.316177		3.02217	0.316177	0.00101759		3.02217	0.00101759
		3.02383	-2.01457	0.316156		3.02383	0.316156	0.00101752		3.02383	0.00101752
		3.02549	-2.01535	0.315374		3.02549	0.315374	0.001015		3.02549	0.001015
		3.02716	-2.01622	0.314499		3.02716	0.314499	0.00101219		3.02716	0.00101219
		3.02883	-2.01703	0.313696		3.02883	0.313696	0.0010096		3.02883	0.0010096
		3.0305	-2.01716	0.31356		3.0305	0.31356	0.00100917		3.0305	0.00100917
		3.03216	-2.01716	0.31356		3.03216	0.31356	0.00100917		3.03216	0.00100917
		3.03383	-2.01726	0.313464		3.03383	0.313464	0.00100886		3.03383	0.00100886
		3.0355	-2.01635	0.314368		3.0355	0.314368	0.00101176		3.0355	0.00101176
		3.03716	-2.01583	0.314888		3.03716	0.314888	0.00101344		3.03716	0.00101344
		3.03883	-2.01603	0.314696		3.03883	0.314696	0.00101282		3.03883	0.00101282
		3.04049	-2.01622	0.314504		3.04049	0.314504	0.0010122		3.04049	0.0010122
		3.04216	-2.01641	0.314313		3.04216	0.314313	0.00101159		3.04216	0.00101159
		3.04385	-2.01727	0.313454		3.04385	0.313454	0.00100882		3.04385	0.00100882
		3.04551	-2.01822	0.312502		3.04551	0.312502	0.00100576		3.04551	0.00100576
		3.04717	-2.01865	0.312074		3.04717	0.312074	0.00100438		3.04717	0.00100438
		3.04883	-2.01955	0.31117		3.04883	0.31117	0.00100147		3.04883	0.00100147
		3.05049	-2.01903	0.311691		3.05049	0.311691	0.00100315		3.05049	0.00100315
		3.05219	-2.01799	0.312734		3.05219	0.312734	0.00100651		3.05219	0.00100651
		3.05385	-2.01694	0.313778		3.05385	0.313778	0.00100987		3.05385	0.00100987
		3.05551	-2.0159	0.314821		3.05551	0.314821	0.00101322		3.05551	0.00101322
		3.05717	-2.01531	0.315415		3.05717	0.315415	0.00101513		3.05717	0.00101513
		3.05883	-2.01528	0.315441		3.05883	0.315441	0.00101522		3.05883	0.00101522
		3.06052	-2.01537	0.31535		3.06052	0.31535	0.00101492		3.06052	0.00101492
		3.06218	-2.01546	0.315258		3.06218	0.315258	0.00101463		3.06218	0.00101463
		3.06384	-2.01657	0.314148		3.06384	0.314148	0.00101106		3.06384	0.00101106
		3.0655	-2.01818	0.312542		3.0655	0.312542	0.00100589		3.0655	0.00100589
		3.06716	-2.01955	0.311172		3.06716	0.311172	0.00100148		3.06716	0.00100148
		3.06885	-2.02066	0.310062		3.06885	0.310062	0.000997906		3.06885	0.000997906
		3.07051	-2.02134	0.309377		3.07051	0.309377	0.000995704		3.07051	0.000995704
		3.07217	-2.02139	0.30933		3.07217	0.30933	0.000995553		3.07217	0.000995553
		3.07383	-2.02083	0.309894		3.07383	0.309894	0.000997367		3.07383	0.000997367
		3.07549	-2.02074	0.309986		3.07549	0.309986	0.000997661		3.07549	0.000997661
		3.07716	-2.02034	0.31038		3.07716	0.31038	0.000998932		3.07716	0.000998932
		3.07883	-2.01888	0.311847		3.07883	0.311847	0.00100365		3.07883	0.00100365
		3.0805	-2.01793	0.31279		3.0805	0.31279	0.00100669		3.0805	0.00100669
		3.08216	-2.01754	0.313184		3.08216	0.313184	0.00100796		3.08216	0.00100796
		3.08383	-2.0174	0.313324		3.08383	0.313324	0.00100841		3.08383	0.00100841
		3.0855	-2.01735	0.31337		3.0855	0.31337	0.00100855		3.0855	0.00100855
		3.08719	-2.01785	0.312872		3.08719	0.312872	0.00100695		3.08719	0.00100695
		3.08885	-2.01792	0.312802		3.08885	0.312802	0.00100673		3.08885	0.00100673
		3.09051	-2.01879	0.311931		3.09051	0.311931	0.00100392		3.09051	0.00100392
		3.09217	-2.02071	0.310011		3.09217	0.310011	0.000997744		3.09217	0.000997744
		3.09383	-2.02232	0.308401		3.09383	0.308401	0.00099256		3.09383	0.00099256
		3.09552	-2.02364	0.307078		3.09552	0.307078	0.000988303		3.09552	0.000988303
		3.09718	-2.02369	0.307029		3.09718	0.307029	0.000988145		3.09718	0.000988145
		3.09884	-2.02372	0.307004		3.09884	0.307004	0.000988067		3.09884	0.000988067
		3.1005	-2.02374	0.30698		3.1005	0.30698	0.000987989		3.1005	0.000987989
		3.10216	-2.02374	0.30698		3.10216	0.30698	0.000987989		3.10216	0.000987989
		3.10385	-2.02369	0.307029		3.10385	0.307029	0.000988145		3.10385	0.000988145
		3.10551	-2.02374	0.306982		3.10551	0.306982	0.000987994		3.10551	0.000987994
		3.10717	-2.02386	0.306863		3.10717	0.306863	0.000987612		3.10717	0.000987612
		3.10883	-2.02443	0.306294		3.10883	0.306294	0.00098578		3.10883	0.00098578
		3.11049	-2.02599	0.30473		3.11049	0.30473	0.000980748		3.11049	0.000980748
		3.11216	-2.0276	0.30312		3.11216	0.30312	0.000975564		3.11216	0.000975564
		3.11383	-2.02864	0.302083		3.11383	0.302083	0.000972226		3.11383	0.000972226
		3.11549	-2.02966	0.301067		3.11549	0.301067	0.000968957		3.11549	0.000968957
		3.11716	-2.03018	0.300545		3.11716	0.300545	0.000967278		3.11716	0.000967278
		3.11883	-2.03015	0.300571		3.11883	0.300571	0.000967361		3.11883	0.000967361
		3.1205	-2.03008	0.300647		3.1205	0.300647	0.000967607		3.1205	0.000967607
		3.12216	-2.0296	0.301122		3.12216	0.301122	0.000969134		3.12216	0.000969134
		3.12383	-2.02915	0.301572		3.12383	0.301572	0.000970584		3.12383	0.000970584
		3.12549	-2.02868	0.302045		3.12549	0.302045	0.000972106		3.12549	0.000972106
		3.12716	-2.02873	0.301993		3.12716	0.301993	0.000971938		3.12716	0.000971938
		3.12883	-2.02878	0.301941		3.12883	0.301941	0.000971771		3.12883	0.000971771
		3.1305	-2.02883	0.301894		3.1305	0.301894	0.00097162		3.1305	0.00097162
		3.13216	-2.0289	0.301818		3.13216	0.301818	0.000971374		3.13216	0.000971374
		3.13383	-2.02888	0.301839		3.13383	0.301839	0.000971442		3.13383	0.000971442
		3.1355	-2.02883	0.301891		3.1355	0.301891	0.00097161		3.1355	0.00097161
		3.13719	-2.02875	0.301967		3.13719	0.301967	0.000971855		3.13719	0.000971855
		3.13885	-2.02865	0.302068		3.13885	0.302068	0.00097218		3.13885	0.00097218
		3.14051	-2.0286	0.30212		3.14051	0.30212	0.000972347		3.14051	0.000972347
		3.14217	-2.02855	0.302172		3.14217	0.302172	0.000972514		3.14217	0.000972514
		3.14383	-2.02852	0.302198		3.14383	0.302198	0.000972598		3.14383	0.000972598
		3.14552	-2.02845	0.302274		3.14552	0.302274	0.000972844		3.14552	0.000972844
		3.14718	-2.02752	0.303199		3.14718	0.303199	0.00097582		3.14718	0.00097582
		3.14884	-2.02658	0.304145		3.14884	0.304145	0.000978865		3.14884	0.000978865
		3.1505	-2.02608	0.30464		3.1505	0.30464	0.000980456		3.1505	0.000980456
		3.15216	-2.02559	0.305134		3.15216	0.305134	0.000982046		3.15216	0.000982046
		3.15385	-2.02509	0.305628		3.15385	0.305628	0.000983636		3.15385	0.000983636
		3.15551	-2.02509	0.305628		3.15551	0.305628	0.000983636		3.15551	0.000983636
		3.15717	-2.02517	0.305551		3.15717	0.305551	0.00098339		3.15717	0.00098339
		3.15883	-2.02531	0.305408		3.15883	0.305408	0.00098293		3.15883	0.00098293
		3.1605	-2.02636	0.304362		3.1605	0.304362	0.000979561		3.1605	0.000979561
		3.16216	-2.02688	0.303838		3.16216	0.303838	0.000977876		3.16216	0.000977876
		3.16383	-2.02882	0.301897		3.16383	0.301897	0.00097163		3.16383	0.00097163
		3.16549	-2.03083	0.29989		3.16549	0.29989	0.00096517		3.16549	0.00096517
		3.16716	-2.03232	0.298401		3.16716	0.298401	0.000960378		3.16716	0.000960378
		3.16883	-2.0328	0.297925		3.16883	0.297925	0.000958845		3.16883	0.000958845
		3.1705	-2.03375	0.296977		3.1705	0.296977	0.000955795		3.1705	0.000955795
		3.17217	-2.03498	0.295742		3.17217	0.295742	0.000951819		3.17217	0.000951819
		3.17385	-2.03541	0.295316		3.17385	0.295316	0.000950448		3.17385	0.000950448
		3.17551	-2.03579	0.294936		3.17551	0.294936	0.000949224		3.17551	0.000949224
		3.17717	-2.03577	0.294957		3.17717	0.294957	0.000949292		3.17717	0.000949292
		3.17883	-2.03482	0.295899		3.17883	0.295899	0.000952326		3.17883	0.000952326
		3.18052	-2.03482	0.295899		3.18052	0.295899	0.000952326		3.18052	0.000952326
		3.18218	-2.0339	0.296821		3.18218	0.296821	0.000955293		3.18218	0.000955293
		3.18384	-2.03298	0.297743		3.18384	0.297743	0.000958259		3.18384	0.000958259
		3.1855	-2.03201	0.298716		3.1855	0.298716	0.000961392		3.1855	0.000961392
		3.18716	-2.03103	0.29969		3.18716	0.29969	0.000964526		3.18716	0.000964526
		3.18886	-2.03049	0.300235		3.18886	0.300235	0.000966279		3.18886	0.000966279
		3.19052	-2.02954	0.301187		3.19052	0.301187	0.000969344		3.19052	0.000969344
		3.19218	-2.02904	0.301685		3.19218	0.301685	0.000970946		3.19218	0.000970946
		3.19384	-2.02861	0.302111		3.19384	0.302111	0.000972316		3.19384	0.000972316
		3.1955	-2.02942	0.301301		3.1955	0.301301	0.000969711		3.1955	0.000969711
		3.19716	-2.03023	0.300491		3.19716	0.300491	0.000967105		3.19716	0.000967105
		3.19882	-2.03116	0.299566		3.19882	0.299566	0.000964128		3.19882	0.000964128
		3.20049	-2.03215	0.298572		3.20049	0.298572	0.000960926		3.20049	0.000960926
		3.20216	-2.03319	0.297535		3.20216	0.297535	0.000957589		3.20216	0.000957589
		3.20383	-2.03461	0.296109		3.20383	0.296109	0.000953001		3.20383	0.000953001
		3.2055	-2.03606	0.294664		3.2055	0.294664	0.00094835		3.2055	0.00094835
		3.20716	-2.03743	0.29329		3.20716	0.29329	0.000943929		3.20716	0.000943929
		3.20883	-2.03811	0.292614		3.20883	0.292614	0.000941753		3.20883	0.000941753
		3.21049	-2.03868	0.292047		3.21049	0.292047	0.000939928		3.21049	0.000939928
		3.21219	-2.03877	0.291956		3.21219	0.291956	0.000939635		3.21219	0.000939635
		3.21385	-2.03879	0.291935		3.21385	0.291935	0.000939568		3.21385	0.000939568
		3.21551	-2.03784	0.292878		3.21551	0.292878	0.000942601		3.21551	0.000942601
		3.21717	-2.03688	0.293846		3.21717	0.293846	0.000945719		3.21717	0.000945719
		3.21883	-2.03631	0.294411		3.21883	0.294411	0.000947535		3.21883	0.000947535
		3.22052	-2.03577	0.294953		3.22052	0.294953	0.000949281		3.22052	0.000949281
		3.22218	-2.03529	0.29543		3.22218	0.29543	0.000950814		3.22218	0.000950814
		3.22384	-2.03479	0.295931		3.22384	0.295931	0.000952426		3.22384	0.000952426
		3.2255	-2.03477	0.295951		3.2255	0.295951	0.000952494		3.2255	0.000952494
		3.22716	-2.03478	0.295947		3.22716	0.295947	0.000952478		3.22716	0.000952478
		3.22885	-2.03577	0.294952		3.22885	0.294952	0.000949276		3.22885	0.000949276
		3.23051	-2.03627	0.294456		3.23051	0.294456	0.000947681		3.23051	0.000947681
		3.23216	-2.03631	0.294411		3.23216	0.294411	0.000947535		3.23216	0.000947535
		3.23383	-2.03636	0.294365		3.23383	0.294365	0.000947388		3.23383	0.000947388
		3.23549	-2.03634	0.294386		3.23549	0.294386	0.000947457		3.23549	0.000947457
		3.23716	-2.03634	0.294386		3.23716	0.294386	0.000947457		3.23716	0.000947457
		3.23883	-2.03636	0.294365		3.23883	0.294365	0.000947389		3.23883	0.000947389
		3.24049	-2.03683	0.293894		3.24049	0.293894	0.000945872		3.24049	0.000945872
		3.24216	-2.03773	0.292993		3.24216	0.292993	0.000942973		3.24216	0.000942973
		3.24383	-2.03872	0.291998		3.24383	0.291998	0.000939771		3.24383	0.000939771
		3.2455	-2.03972	0.291004		3.2455	0.291004	0.00093657		3.2455	0.00093657
		3.24717	-2.04024	0.29048		3.24717	0.29048	0.000934886		3.24717	0.000934886
		3.24883	-2.04032	0.290407		3.24883	0.290407	0.00093465		3.24883	0.00093465
		3.25049	-2.04022	0.290498		3.25049	0.290498	0.000934942		3.25049	0.000934942
		3.25219	-2.04028	0.290446		3.25219	0.290446	0.000934774		3.25219	0.000934774
		3.25385	-2.04028	0.290444		3.25385	0.290444	0.000934769		3.25385	0.000934769
		3.25551	-2.04028	0.290444		3.25551	0.290444	0.000934769		3.25551	0.000934769
		3.25717	-2.04028	0.290444		3.25717	0.290444	0.000934769		3.25717	0.000934769
		3.25883	-2.04028	0.290444		3.25883	0.290444	0.000934769		3.25883	0.000934769
		3.26052	-2.04025	0.290469		3.26052	0.290469	0.000934847		3.26052	0.000934847
		3.26218	-2.0402	0.290521		3.26218	0.290521	0.000935015		3.26218	0.000935015
		3.26383	-2.04029	0.29043		3.26383	0.29043	0.000934723		3.26383	0.000934723
		3.26549	-2.04024	0.290482		3.26549	0.290482	0.000934891		3.26549	0.000934891
		3.26716	-2.03976	0.29096		3.26716	0.29096	0.000936429		3.26716	0.000936429
		3.26883	-2.03884	0.291887		3.26883	0.291887	0.000939412		3.26883	0.000939412
		3.2705	-2.03884	0.291887		3.2705	0.291887	0.000939412		3.2705	0.000939412
		3.27217	-2.03884	0.291887		3.27217	0.291887	0.000939412		3.27217	0.000939412
		3.27383	-2.03891	0.291817		3.27383	0.291817	0.000939186		3.27383	0.000939186
		3.27549	-2.03896	0.291766		3.27549	0.291766	0.000939024		3.27549	0.000939024
		3.27716	-2.03801	0.292709		3.27716	0.292709	0.000942058		3.27716	0.000942058
		3.27883	-2.03707	0.293652		3.27883	0.293652	0.000945092		3.27883	0.000945092
		3.28052	-2.03696	0.293765		3.28052	0.293765	0.000945458		3.28052	0.000945458
		3.28218	-2.03689	0.293834		3.28218	0.293834	0.000945678		3.28218	0.000945678
		3.28384	-2.03591	0.294807		3.28384	0.294807	0.000948811		3.28384	0.000948811
		3.2855	-2.03499	0.295734		3.2855	0.295734	0.000951793		3.2855	0.000951793
		3.28716	-2.03449	0.296229		3.28716	0.296229	0.000953388		3.28716	0.000953388
		3.28886	-2.03494	0.295778		3.28886	0.295778	0.000951934		3.28886	0.000951934
		3.29049	-2.03696	0.293763		3.29049	0.293763	0.000945451		3.29049	0.000945451
		3.29216	-2.03992	0.2908		3.29216	0.2908	0.000935914		3.29216	0.000935914
		3.29383	-2.04208	0.288645		3.29383	0.288645	0.000928978		3.29383	0.000928978
		3.2955	-2.04416	0.286561		3.2955	0.286561	0.000922271		3.2955	0.000922271
		3.29717	-2.04622	0.284498		3.29717	0.284498	0.000915632		3.29717	0.000915632
		3.29883	-2.04722	0.2835		3.29883	0.2835	0.00091242		3.29883	0.00091242
		3.30049	-2.04753	0.283188		3.30049	0.283188	0.000911415		3.30049	0.000911415
		3.30216	-2.04703	0.28369		3.30216	0.28369	0.000913032		3.30216	0.000913032
		3.30385	-2.04592	0.284804		3.30385	0.284804	0.000916617		3.30385	0.000916617
		3.30552	-2.04386	0.286867		3.30552	0.286867	0.000923255		3.30552	0.000923255
		3.30718	-2.04179	0.288929		3.30718	0.288929	0.000929893		3.30718	0.000929893
		3.30884	-2.03971	0.291013		3.30884	0.291013	0.0009366		3.30884	0.0009366
		3.3105	-2.03763	0.293097		3.3105	0.293097	0.000943307		3.3105	0.000943307
		3.31219	-2.03651	0.294212		3.31219	0.294212	0.000946896		3.31219	0.000946896
		3.31385	-2.0361	0.294619		3.31385	0.294619	0.000948204		3.31385	0.000948204
		3.31551	-2.03606	0.294661		3.31551	0.294661	0.000948339		3.31551	0.000948339
		3.31717	-2.03606	0.294661		3.31717	0.294661	0.000948339		3.31717	0.000948339
[truncated: 6,722 more rows]

## Sheet: IFNL4 complex
4.03435		UV(280 nm)_volume	UV(280 nm)_mAU	UV_adj	UV_norm			Volume	A280
		0	4.87035	0.835996	0.0046671			0	0.0046671
179.125		0.00152995	4.6023	0.567949	0.00317068			0.00152995	0.00317068
		0.00240072	4.4668	0.432449	0.00241423			0.00240072	0.00241423
		0.00386556	4.19753	0.163172	0.000910938			0.00386556	0.000910938
		0.00459798	4.06203	0.0276715	0.000154481			0.00459798	0.000154481
		0.00568848	4.06006	0.0257036	0.000143495			0.00568848	0.000143495
		0.00735677	4.05858	0.0242288	0.000135262			0.00735677	0.000135262
		0.00901693	4.05587	0.0215201	0.00012014			0.00901693	0.00012014
		0.0106852	4.05587	0.0215201	0.00012014			0.0106852	0.00012014
		0.0123535	4.05624	0.0218889	0.000122199			0.0123535	0.000122199
		0.0140218	4.05378	0.0194269	0.000108454			0.0140218	0.000108454
		0.0157064	4.05317	0.0188113	0.000105018			0.0157064	0.000105018
		0.0173665	4.05243	0.0180742	0.000100902			0.0173665	0.000100902
		0.0190267	4.05612	0.0217669	0.000121518			0.0190267	0.000121518
		0.0206869	4.05858	0.0242284	0.000135259			0.0206869	0.000135259
		0.0223796	4.06264	0.0282899	0.000157933			0.0223796	0.000157933
		0.0240397	4.06707	0.0327202	0.000182666			0.0240397	0.000182666
		0.0256999	4.07126	0.0369032	0.000206019			0.0256999	0.000206019
		0.02736	4.07519	0.0408399	0.000227996			0.02736	0.000227996
		0.0290202	4.07876	0.0444078	0.000247915			0.0290202	0.000247915
		0.0307129	4.08233	0.0479724	0.000267815			0.0307129	0.000267815
		0.0323731	4.08331	0.0489536	0.000273292			0.0323731	0.000273292
		0.0340332	4.08392	0.0495659	0.000276711			0.0340332	0.000276711
		0.0356852	4.09449	0.0601327	0.000335702			0.0356852	0.000335702
		0.0373535	4.12595	0.0915946	0.000511344			0.0373535	0.000511344
		0.0390218	4.15783	0.123477	0.000689331			0.0390218	0.000689331
		0.0406901	4.19266	0.158306	0.000883771			0.0406901	0.000883771
		0.0423503	4.23007	0.195717	0.00109262			0.0423503	0.00109262
		0.0440186	4.26838	0.234024	0.00130648			0.0440186	0.00130648
		0.0456868	4.30622	0.271864	0.00151773			0.0456868	0.00151773
		0.0473551	4.34421	0.309858	0.00172984			0.0473551	0.00172984
		0.0490234	4.37228	0.337929	0.00188655			0.0490234	0.00188655
		0.0506836	4.3789	0.34455	0.00192352			0.0506836	0.00192352
		0.05236	4.38471	0.350355	0.00195592			0.05236	0.00195592
		0.0540202	4.38742	0.353065	0.00197105			0.0540202	0.00197105
		0.0557129	4.3874	0.353049	0.00197096			0.0557129	0.00197096
		0.057373	4.38637	0.352014	0.00196518			0.057373	0.00196518
		0.0590332	4.38502	0.350665	0.00195765			0.0590332	0.00195765
		0.0606934	4.3832	0.348842	0.00194748			0.0606934	0.00194748
		0.0623535	4.38091	0.346558	0.00193473			0.0623535	0.00193473
		0.0640462	4.37887	0.344515	0.00192332			0.0640462	0.00192332
		0.0656901	4.3772	0.342846	0.001914			0.0656901	0.001914
		0.0673502	4.37567	0.341318	0.00190547			0.0673502	0.00190547
		0.0690185	4.37429	0.339934	0.00189775			0.0690185	0.00189775
		0.0706868	4.37293	0.338576	0.00189016			0.0706868	0.00189016
		0.0723551	4.37224	0.33789	0.00188634			0.0723551	0.00188634
		0.0740234	4.37185	0.337493	0.00188412			0.0740234	0.00188412
		0.0756836	4.37201	0.337653	0.00188501			0.0756836	0.00188501
		0.0773519	4.37252	0.338163	0.00188786			0.0773519	0.00188786
		0.0790202	4.37305	0.338695	0.00189083			0.0790202	0.00189083
		0.0807047	4.37275	0.338394	0.00188915			0.0807047	0.00188915
		0.0823649	4.37282	0.338464	0.00188954			0.0823649	0.00188954
		0.084025	4.37297	0.338618	0.0018904			0.084025	0.0018904
		0.0856852	4.37275	0.338394	0.00188915			0.0856852	0.00188915
		0.0873779	4.37232	0.337962	0.00188673			0.0873779	0.00188673
		0.0890381	4.37175	0.337394	0.00188357			0.0890381	0.00188357
		0.0906982	4.37113	0.336772	0.00188009			0.0906982	0.00188009
		0.0923584	4.3705	0.336151	0.00187663			0.0923584	0.00187663
		0.0940185	4.37075	0.336398	0.001878			0.0940185	0.001878
		0.0956868	4.3712	0.336846	0.00188051			0.0956868	0.00188051
		0.0973551	4.37167	0.337314	0.00188312			0.0973551	0.00188312
		0.0990234	4.37224	0.33789	0.00188634			0.0990234	0.00188634
		0.100684	4.37294	0.338582	0.0018902			0.100684	0.0018902
		0.102352	4.37377	0.339415	0.00189485			0.102352	0.00189485
		0.10402	4.37478	0.340428	0.0019005			0.10402	0.0019005
		0.105688	4.37579	0.34144	0.00190615			0.105688	0.00190615
		0.107357	4.37695	0.342593	0.00191259			0.107357	0.00191259
		0.109017	4.37776	0.343407	0.00191713			0.109017	0.00191713
		0.110685	4.37854	0.344185	0.00192148			0.110685	0.00192148
		0.112362	4.37936	0.345002	0.00192604			0.112362	0.00192604
		0.114022	4.3803	0.345943	0.00193129			0.114022	0.00193129
		0.115714	4.38098	0.346629	0.00193512			0.115714	0.00193512
		0.117375	4.38164	0.347283	0.00193877			0.117375	0.00193877
		0.119035	4.38198	0.347629	0.0019407			0.119035	0.0019407
		0.120695	4.38265	0.348298	0.00194444			0.120695	0.00194444
		0.122355	4.38312	0.348766	0.00194705			0.122355	0.00194705
		0.124048	4.38356	0.349205	0.0019495			0.124048	0.0019495
		0.125684	4.38347	0.349118	0.00194902			0.125684	0.00194902
		0.127352	4.38326	0.348907	0.00194784			0.127352	0.00194784
		0.12902	4.38318	0.348824	0.00194738			0.12902	0.00194738
		0.130688	4.38275	0.348395	0.00194498			0.130688	0.00194498
		0.132357	4.38272	0.348369	0.00194484			0.132357	0.00194484
		0.134017	4.38149	0.347132	0.00193793			0.134017	0.00193793
		0.135685	4.38022	0.345864	0.00193085			0.135685	0.00193085
		0.137353	4.37889	0.344532	0.00192341			0.137353	0.00192341
		0.139022	4.37836	0.344006	0.00192048			0.139022	0.00192048
		0.14069	4.37783	0.343481	0.00191755			0.14069	0.00191755
		0.14235	4.37718	0.342828	0.0019139			0.14235	0.0019139
		0.144043	4.37672	0.342366	0.00191132			0.144043	0.00191132
		0.145703	4.37619	0.341841	0.00190839			0.145703	0.00190839
		0.147363	4.37639	0.342033	0.00190946			0.147363	0.00190946
		0.149023	4.37618	0.341822	0.00190828			0.149023	0.00190828
		0.150684	4.376	0.341642	0.00190728			0.150684	0.00190728
		0.152376	4.37532	0.340963	0.00190349			0.152376	0.00190349
		0.154036	4.37458	0.340226	0.00189938			0.154036	0.00189938
		0.155697	4.373	0.33865	0.00189058			0.155697	0.00189058
		0.157357	4.37124	0.336888	0.00188074			0.157357	0.00188074
		0.159017	4.36941	0.335059	0.00187053			0.159017	0.00187053
		0.16071	4.36739	0.333041	0.00185926			0.16071	0.00185926
		0.162353	4.36454	0.33019	0.00184335			0.162353	0.00184335
		0.164022	4.36116	0.326807	0.00182446			0.164022	0.00182446
		0.16569	4.35775	0.323395	0.00180541			0.16569	0.00180541
		0.16735	4.35393	0.319577	0.0017841			0.16735	0.0017841
		0.169019	4.34989	0.31554	0.00176156			0.169019	0.00176156
		0.170687	4.34499	0.310632	0.00173416			0.170687	0.00173416
		0.172355	4.33902	0.304671	0.00170088			0.172355	0.00170088
		0.174023	4.33229	0.297937	0.00166329			0.174023	0.00166329
		0.175684	4.32592	0.291571	0.00162775			0.175684	0.00162775
		0.177352	4.31894	0.284587	0.00158876			0.177352	0.00158876
		0.179036	4.31236	0.278003	0.001552			0.179036	0.001552
		0.180697	4.30472	0.270362	0.00150935			0.180697	0.00150935
		0.182357	4.2976	0.26325	0.00146964			0.182357	0.00146964
		0.184017	4.2904	0.256048	0.00142943			0.184017	0.00142943
		0.18571	4.28332	0.248967	0.0013899			0.18571	0.0013899
		0.18737	4.27621	0.241854	0.00135019			0.18737	0.00135019
		0.18903	4.26987	0.235519	0.00131483			0.18903	0.00131483
		0.19069	4.26369	0.229339	0.00128033			0.19069	0.00128033
		0.19235	4.25605	0.2217	0.00123768			0.19235	0.00123768
		0.194043	4.24839	0.214032	0.00119487			0.194043	0.00119487
		0.195703	4.24125	0.206893	0.00115502			0.195703	0.00115502
		0.197363	4.23469	0.200337	0.00111842			0.197363	0.00111842
		0.199023	4.22858	0.194223	0.00108428			0.199023	0.00108428
		0.200684	4.22296	0.188603	0.00105291			0.200684	0.00105291
		0.202352	4.2169	0.182546	0.0010191			0.202352	0.0010191
		0.20402	4.21072	0.176365	0.000984588			0.20402	0.000984588
		0.205688	4.20566	0.171301	0.000956322			0.205688	0.000956322
		0.207357	4.20171	0.167354	0.000934282			0.207357	0.000934282
		0.209017	4.19773	0.163374	0.000912063			0.209017	0.000912063
		0.210685	4.19416	0.159803	0.000892132			0.210685	0.000892132
		0.212353	4.19068	0.156323	0.000872705			0.212353	0.000872705
		0.214022	4.18717	0.152814	0.000853114			0.214022	0.000853114
		0.21569	4.18416	0.149802	0.000836297			0.21569	0.000836297
		0.217366	4.18183	0.147475	0.000823309			0.217366	0.000823309
		0.219027	4.17991	0.145552	0.000812572			0.219027	0.000812572
		0.220687	4.17786	0.143507	0.000801157			0.220687	0.000801157
		0.22238	4.17489	0.140533	0.000784553			0.22238	0.000784553
		0.22404	4.17184	0.137489	0.000767557			0.22404	0.000767557
		0.2257	4.1688	0.134444	0.000750561			0.2257	0.000750561
		0.22736	4.16585	0.131493	0.000734081			0.22736	0.000734081
		0.22902	4.16292	0.12857	0.000717764			0.22902	0.000717764
		0.230713	4.1604	0.12605	0.000703699			0.230713	0.000703699
		0.232373	4.15789	0.123532	0.000689638			0.232373	0.000689638
		0.234033	4.15589	0.121538	0.000678509			0.234033	0.000678509
		0.235693	4.15483	0.120474	0.000672569			0.235693	0.000672569
		0.237353	4.15389	0.119538	0.000667343			0.237353	0.000667343
		0.239022	4.15246	0.118109	0.000659365			0.239022	0.000659365
		0.24069	4.15147	0.117115	0.000653818			0.24069	0.000653818
		0.24235	4.15048	0.116122	0.000648273			0.24235	0.000648273
		0.244018	4.14948	0.115128	0.000642725			0.244018	0.000642725
		0.245687	4.14824	0.113888	0.000635799			0.245687	0.000635799
		0.247355	4.14635	0.111997	0.000625242			0.247355	0.000625242
		0.249023	4.14446	0.110106	0.000614688			0.249023	0.000614688
		0.250684	4.14201	0.107657	0.000601016			0.250684	0.000601016
		0.252352	4.14002	0.10567	0.000589924			0.252352	0.000589924
		0.254028	4.13804	0.103683	0.000578828			0.254028	0.000578828
		0.255688	4.13704	0.102689	0.000573283			0.255688	0.000573283
		0.257381	4.13409	0.0997409	0.000556822			0.257381	0.000556822
		0.259041	4.13239	0.0980324	0.000547284			0.259041	0.000547284
		0.260702	4.13136	0.097007	0.00054156			0.260702	0.00054156
		0.262362	4.13083	0.0964785	0.000538609			0.262362	0.000538609
		0.264022	4.12897	0.0946131	0.000528195			0.264022	0.000528195
		0.26569	4.1285	0.0941483	0.000525601			0.26569	0.000525601
		0.26735	4.12701	0.0926577	0.000517279			0.26735	0.000517279
		0.269019	4.12651	0.0921609	0.000514505			0.269019	0.000514505
		0.270687	4.12552	0.0911672	0.000508958			0.270687	0.000508958
		0.272355	4.12397	0.0896123	0.000500278			0.272355	0.000500278
		0.274024	4.12344	0.0890833	0.000497324			0.274024	0.000497324
		0.275684	4.12198	0.0876249	0.000489182			0.275684	0.000489182
		0.277352	4.12192	0.0875643	0.000488844			0.277352	0.000488844
		0.279045	4.12195	0.087596	0.000489021			0.279045	0.000489021
		0.280705	4.12198	0.0876281	0.0004892			0.280705	0.0004892
		0.282365	4.12112	0.0867629	0.00048437			0.282365	0.00048437
		0.284025	4.12078	0.0864235	0.000482475			0.284025	0.000482475
		0.285685	4.1209	0.0865455	0.000483156			0.285685	0.000483156
		0.287378	4.12096	0.0866065	0.000483497			0.287378	0.000483497
		0.289038	4.12105	0.0866964	0.000483999			0.289038	0.000483999
		0.290698	4.12179	0.08744	0.00048815			0.290698	0.00048815
		0.292359	4.12241	0.0880584	0.000491603			0.292359	0.000491603
		0.294019	4.12306	0.0887089	0.000495234			0.294019	0.000495234
		0.295687	4.12418	0.0898275	0.000501479			0.295687	0.000501479
		0.297355	4.1258	0.0914428	0.000510497			0.297355	0.000510497
		0.299024	4.12633	0.0919751	0.000513468			0.299024	0.000513468
		0.300684	4.12785	0.0935006	0.000521985			0.300684	0.000521985
		0.302352	4.12842	0.0940617	0.000525117			0.302352	0.000525117
		0.30402	4.12947	0.0951192	0.000531021			0.30402	0.000531021
		0.305689	4.12967	0.0953116	0.000532095			0.305689	0.000532095
		0.307357	4.13072	0.0963695	0.000538001			0.307357	0.000538001
		0.309017	4.13234	0.0979817	0.000547001			0.309017	0.000547001
		0.310686	4.13261	0.0982606	0.000548558			0.310686	0.000548558
		0.312362	4.1332	0.0988473	0.000551834			0.312362	0.000551834
		0.314022	4.13385	0.0994978	0.000555465			0.314022	0.000555465
		0.315715	4.13503	0.100677	0.00056205			0.315715	0.00056205
		0.317375	4.13668	0.102321	0.000571227			0.317375	0.000571227
		0.319035	4.13727	0.102911	0.000574521			0.319035	0.000574521
		0.320695	4.13897	0.104616	0.000584041			0.320695	0.000584041
		0.322356	4.14186	0.107504	0.000600161			0.322356	0.000600161
		0.324048	4.14472	0.110363	0.00061612			0.324048	0.00061612
		0.325708	4.15034	0.11599	0.000647537			0.325708	0.000647537
		0.327369	4.15224	0.117887	0.000658128			0.327369	0.000658128
		0.329029	4.15551	0.121153	0.000676359			0.329029	0.000676359
		0.330689	4.15927	0.124912	0.000697346			0.330689	0.000697346
		0.332382	4.16345	0.129101	0.00072073			0.332382	0.00072073
		0.334017	4.16709	0.132735	0.00074102			0.334017	0.00074102
		0.335686	4.16926	0.134909	0.000753152			0.335686	0.000753152
		0.337354	4.17122	0.136863	0.000764066			0.337354	0.000764066
		0.339022	4.17184	0.137482	0.000767518			0.339022	0.000767518
		0.340691	4.17196	0.137604	0.000768199			0.340691	0.000768199
		0.342351	4.17202	0.137665	0.00076854			0.342351	0.00076854
		0.344019	4.17156	0.137203	0.000765963			0.344019	0.000765963
		0.345687	4.17047	0.13612	0.000759917			0.345687	0.000759917
		0.347356	4.16939	0.135037	0.000753867			0.347356	0.000753867
		0.349024	4.16856	0.134204	0.000749219			0.349024	0.000749219
		0.350692	4.16648	0.13213	0.000737643			0.350692	0.000737643
		0.352352	4.16602	0.131662	0.00073503			0.352352	0.00073503
		0.354045	4.16508	0.130726	0.000729805			0.354045	0.000729805
		0.355705	4.16464	0.130291	0.000727372			0.355705	0.000727372
		0.357365	4.16374	0.129387	0.000722326			0.357365	0.000722326
		0.359026	4.1629	0.128547	0.000717639			0.359026	0.000717639
		0.360686	4.16203	0.127675	0.000712772			0.360686	0.000712772
		0.362379	4.16091	0.126554	0.00070651			0.362379	0.00070651
		0.364039	4.16059	0.126239	0.000704755			0.364039	0.000704755
		0.365699	4.15995	0.125592	0.000701141			0.365699	0.000701141
		0.367359	4.15973	0.125377	0.000699943			0.367359	0.000699943
		0.369019	4.15808	0.12373	0.000690748			0.369019	0.000690748
		0.370712	4.15693	0.12258	0.000684327			0.370712	0.000684327
		0.372372	4.15581	0.121458	0.000678064			0.372372	0.000678064
		0.374024	4.15472	0.120369	0.000671981			0.374024	0.000671981
		0.375684	4.15367	0.119311	0.000666077			0.375684	0.000666077
		0.377353	4.15261	0.118254	0.000660174			0.377353	0.000660174
		0.379021	4.15161	0.117254	0.000654592			0.379021	0.000654592
		0.380689	4.15064	0.116289	0.000649206			0.380689	0.000649206
		0.382358	4.15074	0.116382	0.000649726			0.382358	0.000649726
		0.384018	4.15086	0.116507	0.000650422			0.384018	0.000650422
		0.385686	4.15093	0.116571	0.000650781			0.385686	0.000650781
		0.387354	4.15099	0.116635	0.000651137			0.387354	0.000651137
		0.389023	4.15105	0.116699	0.000651496			0.389023	0.000651496
		0.390691	4.15112	0.116763	0.000651852			0.390691	0.000651852
		0.392351	4.15118	0.116827	0.000652208			0.392351	0.000652208
		0.394044	4.15124	0.116891	0.000652565			0.394044	0.000652565
		0.395704	4.15122	0.116862	0.000652403			0.395704	0.000652403
		0.397364	4.15131	0.116955	0.000652921			0.397364	0.000652921
		0.399024	4.1523	0.117948	0.000658468			0.399024	0.000658468
		0.400684	4.15336	0.119006	0.000664372			0.400684	0.000664372
		0.402377	4.15448	0.120122	0.000670601			0.402377	0.000670601
		0.404037	4.15559	0.121237	0.000676827			0.404037	0.000676827
		0.405697	4.15764	0.123288	0.000688278			0.405697	0.000688278
		0.407358	4.16022	0.125868	0.000702683			0.407358	0.000702683
		0.409018	4.16336	0.129006	0.000720199			0.409018	0.000720199
		0.410711	4.1664	0.13205	0.000737196			0.410711	0.000737196
		0.412354	4.16914	0.134788	0.000752477			0.412354	0.000752477
		0.414023	4.17231	0.13796	0.000770188			0.414023	0.000770188
		0.415691	4.17648	0.142126	0.000793447			0.415691	0.000793447
		0.417351	4.18189	0.147536	0.000823647			0.417351	0.000823647
		0.41902	4.18726	0.15291	0.000853649			0.41902	0.000853649
		0.420688	4.19314	0.158784	0.000886441			0.420688	0.000886441
		0.422356	4.20007	0.165712	0.000925119			0.422356	0.000925119
		0.424024	4.20852	0.174166	0.000972313			0.424024	0.000972313
		0.425685	4.21902	0.184667	0.00103094			0.425685	0.00103094
		0.427353	4.23114	0.196782	0.00109857			0.427353	0.00109857
		0.429029	4.24658	0.212227	0.00118479			0.429029	0.00118479
		0.43069	4.26398	0.229631	0.00128196			0.43069	0.00128196
		0.432382	4.28798	0.253628	0.00141593			0.432382	0.00141593
		0.434042	4.31661	0.282252	0.00157573			0.434042	0.00157573
		0.435703	4.35105	0.316692	0.00176799			0.435703	0.00176799
		0.437363	4.39562	0.36127	0.00201686			0.437363	0.00201686
		0.439023	4.44857	0.414218	0.00231245			0.439023	0.00231245
		0.440716	4.5116	0.477243	0.0026643			0.440716	0.0026643
		0.442376	4.58042	0.546069	0.00304853			0.442376	0.00304853
		0.444036	4.65756	0.623201	0.00347914			0.444036	0.00347914
		0.445696	4.73999	0.705638	0.00393935			0.445696	0.00393935
		0.447356	4.8315	0.797146	0.00445022			0.447356	0.00445022
		0.449025	4.92832	0.89397	0.00499075			0.449025	0.00499075
		0.450685	5.02887	0.99452	0.0055521			0.450685	0.0055521
		0.452353	5.13328	1.09893	0.00613496			0.452353	0.00613496
		0.454021	5.24242	1.20806	0.00674424			0.454021	0.00674424
		0.45569	5.35721	1.32286	0.00738509			0.45569	0.00738509
		0.457358	5.47915	1.4448	0.00806584			0.457358	0.00806584
		0.459018	5.60679	1.57244	0.00877843			0.459018	0.00877843
		0.460686	5.73917	1.70481	0.00951745			0.460686	0.00951745
		0.462355	5.87612	1.84177	0.010282			0.462355	0.010282
		0.464023	6.01611	1.98175	0.0110635			0.464023	0.0110635
		0.465716	6.1562	2.12184	0.0118456			0.465716	0.0118456
		0.467376	6.29318	2.25882	0.0126103			0.467376	0.0126103
		0.469036	6.43182	2.39747	0.0133843			0.469036	0.0133843
		0.470696	6.56833	2.53397	0.0141464			0.470696	0.0141464
		0.472356	6.70654	2.67218	0.014918			0.472356	0.014918
		0.474049	6.84075	2.80639	0.0156672			0.474049	0.0156672
		0.475709	6.9747	2.94034	0.016415			0.475709	0.016415
		0.477369	7.11529	3.08094	0.0171999			0.477369	0.0171999
		0.47903	7.26988	3.23553	0.0180629			0.47903	0.0180629
		0.48069	7.45148	3.41712	0.0190767			0.48069	0.0190767
		0.482358	7.65348	3.61912	0.0202044			0.482358	0.0202044
		0.484018	7.85871	3.82435	0.0213502			0.484018	0.0213502
		0.485687	8.05109	4.01673	0.0224242			0.485687	0.0224242
		0.487355	8.23449	4.20013	0.023448			0.487355	0.023448
		0.489023	8.40567	4.37131	0.0244037			0.489023	0.0244037
		0.490692	8.55592	4.52157	0.0252425			0.490692	0.0252425
		0.492352	8.67998	4.64562	0.0259351			0.492352	0.0259351
		0.49402	8.76374	4.72939	0.0264027			0.49402	0.0264027
		0.495688	8.81231	4.77795	0.0266738			0.495688	0.0266738
		0.497365	8.84861	4.81426	0.0268765			0.497365	0.0268765
		0.499025	8.89091	4.85656	0.0271126			0.499025	0.0271126
		0.500685	8.93585	4.9015	0.0273635			0.500685	0.0273635
		0.502378	8.98503	4.95067	0.0276381			0.502378	0.0276381
		0.504038	9.03749	5.00314	0.0279309			0.504038	0.0279309
		0.505698	9.09423	5.05988	0.0282477			0.505698	0.0282477
		0.507358	9.15731	5.12296	0.0285999			0.507358	0.0285999
		0.509018	9.22785	5.1935	0.0289937			0.509018	0.0289937
		0.510711	9.29679	5.26244	0.0293785			0.510711	0.0293785
		0.512371	9.35986	5.32551	0.0297306			0.512371	0.0297306
		0.514031	9.41714	5.38279	0.0300504			0.514031	0.0300504
		0.515691	9.46698	5.43263	0.0303286			0.515691	0.0303286
		0.517351	9.51304	5.47868	0.0305858			0.517351	0.0305858
		0.51902	9.55692	5.52257	0.0308308			0.51902	0.0308308
		0.520688	9.60143	5.56707	0.0310792			0.520688	0.0310792
		0.522356	9.64024	5.60589	0.0312959			0.522356	0.0312959
		0.524025	9.67455	5.6402	0.0314874			0.524025	0.0314874
		0.525685	9.70141	5.66706	0.0316374			0.525685	0.0316374
		0.527353	9.72651	5.69216	0.0317775			0.527353	0.0317775
		0.529021	9.75108	5.71672	0.0319147			0.529021	0.0319147
		0.53069	9.77405	5.73969	0.0320429			0.53069	0.0320429
		0.532366	9.79491	5.76056	0.0321594			0.532366	0.0321594
		0.534026	9.81108	5.77673	0.0322497			0.534026	0.0322497
		0.535686	9.82442	5.79007	0.0323241			0.535686	0.0323241
		0.537379	9.83788	5.80353	0.0323993			0.537379	0.0323993
		0.539039	9.85459	5.82023	0.0324925			0.539039	0.0324925
		0.540699	9.87186	5.83751	0.032589			0.540699	0.032589
		0.542359	9.89064	5.85628	0.0326938			0.542359	0.0326938
		0.54402	9.9096	5.87524	0.0327996			0.54402	0.0327996
		0.545712	9.93112	5.89677	0.0329198			0.545712	0.0329198
		0.547372	9.95039	5.91604	0.0330274			0.547372	0.0330274
		0.549033	9.96905	5.9347	0.0331315			0.549033	0.0331315
		0.550685	9.98675	5.9524	0.0332304			0.550685	0.0332304
		0.552353	10.0027	5.9683	0.0333192			0.552353	0.0333192
		0.554021	10.0171	5.98272	0.0333997			0.554021	0.0333997
		0.555689	10.0289	5.99453	0.0334656			0.555689	0.0334656
		0.557358	10.0384	6.00405	0.0335187			0.557358	0.0335187
		0.559018	10.0405	6.00616	0.0335305			0.559018	0.0335305
		0.560686	10.0325	5.99816	0.0334859			0.560686	0.0334859
		0.562354	10.0142	5.97989	0.0333839			0.562354	0.0333839
		0.564023	9.98587	5.95152	0.0332255			0.564023	0.0332255
		0.565691	9.94909	5.91474	0.0330201			0.565691	0.0330201
		0.567367	9.90024	5.86589	0.0327474			0.567367	0.0327474
		0.569027	9.8457	5.81135	0.0324429			0.569027	0.0324429
		0.570688	9.78738	5.75302	0.0321173			0.570688	0.0321173
		0.57238	9.73073	5.69637	0.0318011			0.57238	0.0318011
		0.57404	9.68364	5.64928	0.0315382			0.57404	0.0315382
		0.575701	9.64737	5.61301	0.0313357			0.575701	0.0313357
		0.577361	9.62222	5.58786	0.0311953			0.577361	0.0311953
		0.579021	9.6046	5.57024	0.0310969			0.579021	0.0310969
		0.580714	9.59943	5.56508	0.0310681			0.580714	0.0310681
		0.582374	9.60047	5.56611	0.0310739			0.582374	0.0310739
		0.584034	9.60528	5.57093	0.0311007			0.584034	0.0311007
		0.585686	9.61056	5.57621	0.0311302			0.585686	0.0311302
		0.587354	9.61587	5.58152	0.0311599			0.587354	0.0311599
		0.589022	9.61966	5.5853	0.031181			0.589022	0.031181
		0.590691	9.62195	5.5876	0.0311938			0.590691	0.0311938
		0.592351	9.62364	5.58928	0.0312032			0.592351	0.0312032
		0.594019	9.62429	5.58993	0.0312068			0.594019	0.0312068
		0.595687	9.62429	5.58993	0.0312068			0.595687	0.0312068
		0.597356	9.62226	5.5879	0.0311955			0.597356	0.0311955
		0.599024	9.61752	5.58316	0.0311691			0.599024	0.0311691
		0.600684	9.6101	5.57575	0.0311277			0.600684	0.0311277
		0.602361	9.60048	5.56613	0.0310739			0.602361	0.0310739
		0.604021	9.5902	5.55585	0.0310166			0.604021	0.0310166
		0.605713	9.57889	5.54454	0.0309534			0.605713	0.0309534
		0.607374	9.5659	5.53155	0.0308809			0.607374	0.0308809
		0.609034	9.55149	5.51714	0.0308005			0.609034	0.0308005
		0.610694	9.53713	5.50278	0.0307203			0.610694	0.0307203
		0.612354	9.5233	5.48895	0.0306431			0.612354	0.0306431
		0.614047	9.51097	5.47661	0.0305742			0.614047	0.0305742
		0.615707	9.49969	5.46534	0.0305113			0.615707	0.0305113
		0.617367	9.4869	5.45255	0.0304399			0.617367	0.0304399
		0.619027	9.47357	5.43922	0.0303654			0.619027	0.0303654
		0.620687	9.46088	5.42653	0.0302946			0.620687	0.0302946
		0.62238	9.44976	5.41541	0.0302325			0.62238	0.0302325
		0.624024	9.44117	5.40682	0.0301846			0.624024	0.0301846
		0.625684	9.43522	5.40086	0.0301513			0.625684	0.0301513
		0.627352	9.42944	5.39509	0.0301191			0.627352	0.0301191
		0.629021	9.42414	5.38978	0.0300895			0.629021	0.0300895
		0.630689	9.41237	5.37802	0.0300238			0.630689	0.0300238
		0.632357	9.40058	5.36622	0.0299579			0.632357	0.0299579
		0.634017	9.38829	5.35393	0.0298893			0.634017	0.0298893
		0.635686	9.37543	5.34107	0.0298175			0.635686	0.0298175
		0.637354	9.36038	5.32603	0.0297335			0.637354	0.0297335
		0.639038	9.34327	5.30892	0.029638			0.639038	0.029638
		0.640698	9.32506	5.29071	0.0295364			0.640698	0.0295364
		0.642359	9.30749	5.27314	0.0294383			0.642359	0.0294383
		0.644019	9.29848	5.26412	0.029388			0.644019	0.029388
		0.645711	9.29107	5.25671	0.0293466			0.645711	0.0293466
		0.647372	9.28137	5.24702	0.0292924			0.647372	0.0292924
		0.649032	9.27064	5.23629	0.0292326			0.649032	0.0292326
		0.650692	9.26156	5.22721	0.0291819			0.650692	0.0291819
		0.652352	9.25255	5.2182	0.0291316			0.652352	0.0291316
		0.654045	9.24442	5.21007	0.0290862			0.654045	0.0290862
		0.655705	9.23388	5.19953	0.0290274			0.655705	0.0290274
		0.657365	9.22305	5.1887	0.0289669			0.657365	0.0289669
		0.659025	9.20969	5.17534	0.0288923			0.659025	0.0288923
		0.660685	9.19908	5.16472	0.028833			0.660685	0.028833
		0.662354	9.18732	5.15296	0.0287674			0.662354	0.0287674
		0.664022	9.17556	5.1412	0.0287017			0.664022	0.0287017
		0.66569	9.16426	5.1299	0.0286386			0.66569	0.0286386
		0.66735	9.15368	5.11933	0.0285796			0.66735	0.0285796
		0.669019	9.14506	5.11071	0.0285315			0.669019	0.0285315
		0.670687	9.13666	5.1023	0.0284846			0.670687	0.0284846
		0.672355	9.12865	5.09429	0.0284398			0.672355	0.0284398
		0.674023	9.11896	5.0846	0.0283857			0.674023	0.0283857
		0.675684	9.11155	5.0772	0.0283444			0.675684	0.0283444
		0.677352	9.10415	5.0698	0.0283031			0.677352	0.0283031
		0.679044	9.09782	5.06347	0.0282678			0.679044	0.0282678
		0.680705	9.09195	5.05759	0.028235			0.680705	0.028235
		0.682365	9.08599	5.05163	0.0282017			0.682365	0.0282017
		0.684025	9.079	5.04465	0.0281627			0.684025	0.0281627
		0.685685	9.07084	5.03648	0.0281171			0.685685	0.0281171
		0.687378	9.06339	5.02904	0.0280755			0.687378	0.0280755
		0.689038	9.05961	5.02526	0.0280545			0.689038	0.0280545
		0.690698	9.04347	5.00912	0.0279643			0.690698	0.0279643
		0.692358	9.02909	4.99473	0.027884			0.692358	0.027884
		0.694018	9.02104	4.98668	0.0278391			0.694018	0.0278391
		0.695711	8.9954	4.96104	0.027696			0.695711	0.027696
		0.697371	8.98628	4.95193	0.0276451			0.697371	0.0276451
		0.699031	8.97033	4.93598	0.027556			0.699031	0.027556
		0.700683	8.94851	4.91416	0.0274342			0.700683	0.0274342
		0.702352	8.93516	4.9008	0.0273597			0.702352	0.0273597
		0.70402	8.92461	4.89025	0.0273008			0.70402	0.0273008
		0.705688	8.91923	4.88487	0.0272707			0.705688	0.0272707
		0.707356	8.90267	4.86832	0.0271783			0.707356	0.0271783
		0.709017	8.89245	4.85809	0.0271212			0.709017	0.0271212
		0.710685	8.88768	4.85332	0.0270946			0.710685	0.0270946
		0.712353	8.877	4.84265	0.027035			0.712353	0.027035
		0.714021	8.86732	4.83296	0.0269809			0.714021	0.0269809
		0.71569	8.85774	4.82339	0.0269275			0.71569	0.0269275
		0.717374	8.8432	4.80884	0.0268463			0.717374	0.0268463
		0.719034	8.83946	4.80511	0.0268254			0.719034	0.0268254
		0.720694	8.83405	4.79969	0.0267952			0.720694	0.0267952
		0.722355	8.82394	4.78959	0.0267388			0.722355	0.0267388
		0.724047	8.81063	4.77628	0.0266645			0.724047	0.0266645
		0.725708	8.79155	4.75719	0.0265579			0.725708	0.0265579
		0.727368	8.78567	4.75132	0.0265251			0.727368	0.0265251
		0.729028	8.77381	4.73946	0.0264589			0.729028	0.0264589
		0.730688	8.76245	4.7281	0.0263955			0.730688	0.0263955
		0.732381	8.75162	4.71727	0.026335			0.732381	0.026335
		0.734041	8.73152	4.69717	0.0262228			0.734041	0.0262228
		0.735685	8.72618	4.69183	0.026193			0.735685	0.026193
		0.737353	8.71443	4.68008	0.0261274			0.737353	0.0261274
		0.739021	8.70006	4.66571	0.0260472			0.739021	0.0260472
		0.740689	8.68513	4.65077	0.0259638			0.740689	0.0259638
		0.74235	8.6618	4.62744	0.0258336			0.74235	0.0258336
		0.744018	8.65237	4.61802	0.025781			0.744018	0.025781
		0.745686	8.63284	4.59849	0.0256719			0.745686	0.0256719
		0.747354	8.61523	4.58087	0.0255736			0.747354	0.0255736
		0.749023	8.60036	4.566	0.0254906			0.749023	0.0254906
		0.750683	8.57573	4.54138	0.0253531			0.750683	0.0253531
		0.752376	8.56559	4.53124	0.0252965			0.752376	0.0252965
		0.754036	8.54297	4.50861	0.0251702			0.754036	0.0251702
		0.755696	8.52013	4.48578	0.0250427			0.755696	0.0250427
		0.757356	8.49886	4.46451	0.0249239			0.757356	0.0249239
		0.759016	8.47923	4.44488	0.0248144			0.759016	0.0248144
		0.760709	8.46042	4.42606	0.0247093			0.760709	0.0247093
		0.762369	8.44164	4.40728	0.0246045			0.762369	0.0246045
		0.764029	8.42563	4.39128	0.0245151			0.764029	0.0245151
		0.765689	8.41439	4.38004	0.0244524			0.765689	0.0244524
		0.767349	8.40558	4.37123	0.0244032			0.767349	0.0244032
		0.769018	8.3948	4.36045	0.024343			0.769018	0.024343
		0.770686	8.38079	4.34643	0.0242648			0.770686	0.0242648
		0.772354	8.36482	4.33046	0.0241756			0.772354	0.0241756
		0.774023	8.349	4.31464	0.0240873			0.774023	0.0240873
		0.775683	8.33357	4.29921	0.0240012			0.775683	0.0240012
		0.777351	8.32084	4.28649	0.0239301			0.777351	0.0239301
		0.779019	8.30758	4.27323	0.0238561			0.779019	0.0238561
		0.780704	8.29264	4.25829	0.0237727			0.780704	0.0237727
		0.782364	8.27565	4.24129	0.0236778			0.782364	0.0236778
		0.784024	8.25976	4.22541	0.0235891			0.784024	0.0235891
		0.785684	8.24426	4.20991	0.0235026			0.785684	0.0235026
		0.787377	8.2277	4.19334	0.0234101			0.787377	0.0234101
		0.789037	8.2107	4.17635	0.0233153			0.789037	0.0233153
		0.790697	8.19418	4.15982	0.023223			0.790697	0.023223
		0.792357	8.17708	4.14272	0.0231275			0.792357	0.0231275
		0.794017	8.16272	4.12836	0.0230474			0.794017	0.0230474
		0.79571	8.15053	4.11617	0.0229793			0.79571	0.0229793
		0.79737	8.13986	4.10551	0.0229198			0.79737	0.0229198
		0.799022	8.12853	4.09417	0.0228565			0.799022	0.0228565
		0.800682	8.11395	4.0796	0.0227751			0.800682	0.0227751
		0.802351	8.09792	4.06357	0.0226856			0.802351	0.0226856
		0.804019	8.08186	4.0475	0.0225959			0.804019	0.0225959
		0.805687	8.06693	4.03258	0.0225126			0.805687	0.0225126
		0.807356	8.05293	4.01858	0.0224345			0.807356	0.0224345
		0.809016	8.03847	4.00412	0.0223537			0.809016	0.0223537
		0.810684	8.02298	3.98863	0.0222673			0.810684	0.0222673
		0.812352	8.00965	3.9753	0.0221929			0.812352	0.0221929
		0.814021	7.99796	3.96361	0.0221276			0.814021	0.0221276
		0.815713	7.98723	3.95288	0.0220677			0.815713	0.0220677
		0.817373	7.97391	3.93956	0.0219933			0.817373	0.0219933
		0.819034	7.95515	3.9208	0.0218886			0.819034	0.0218886
		0.820694	7.93597	3.90162	0.0217815			0.820694	0.0217815
		0.822354	7.91988	3.88552	0.0216917			0.822354	0.0216917
		0.824047	7.90592	3.87156	0.0216137			0.824047	0.0216137
		0.825707	7.89256	3.85821	0.0215392			0.825707	0.0215392
		0.827367	7.87829	3.84393	0.0214595			0.827367	0.0214595
		0.829027	7.86131	3.82696	0.0213647			0.829027	0.0213647
		0.830687	7.84647	3.81211	0.0212818			0.830687	0.0212818
		0.83238	7.83645	3.8021	0.0212259			0.83238	0.0212259
		0.834016	7.82693	3.79257	0.0211727			0.834016	0.0211727
		0.835684	7.81687	3.78252	0.0211166			0.835684	0.0211166
		0.837352	7.80601	3.77166	0.021056			0.837352	0.021056
		0.83902	7.7944	3.76004	0.0209911			0.83902	0.0209911
		0.840689	7.78314	3.74878	0.0209283			0.840689	0.0209283
		0.842349	7.77028	3.73593	0.0208565			0.842349	0.0208565
		0.844017	7.75686	3.72251	0.0207816			0.844017	0.0207816
		0.845685	7.74447	3.71012	0.0207124			0.845685	0.0207124
		0.847354	7.73055	3.6962	0.0206347			0.847354	0.0206347
		0.849022	7.71511	3.68076	0.0205485			0.849022	0.0205485
		0.850682	7.69878	3.66442	0.0204573			0.850682	0.0204573
		0.852375	7.68173	3.64738	0.0203622			0.852375	0.0203622
		0.854035	7.66629	3.63194	0.020276			0.854035	0.020276
		0.855695	7.65514	3.62079	0.0202137			0.855695	0.0202137
		0.857355	7.64243	3.60808	0.0201428			0.857355	0.0201428
		0.859015	7.6287	3.59434	0.0200661			0.859015	0.0200661
		0.860708	7.61496	3.5806	0.0199894			0.860708	0.0199894
		0.862368	7.60118	3.56683	0.0199125			0.862368	0.0199125
		0.864028	7.58745	3.55309	0.0198358			0.864028	0.0198358
		0.865688	7.5725	3.53815	0.0197524			0.865688	0.0197524
		0.867349	7.55611	3.52176	0.0196609			0.867349	0.0196609
		0.869041	7.54074	3.50639	0.0195751			0.869041	0.0195751
		0.870701	7.5274	3.49305	0.0195006			0.870701	0.0195006
		0.872362	7.51523	3.48088	0.0194326			0.872362	0.0194326
		0.874022	7.50349	3.46913	0.0193671			0.874022	0.0193671
		0.875682	7.49178	3.45742	0.0193017			0.875682	0.0193017
		0.87735	7.47907	3.44471	0.0192308			0.87735	0.0192308
		0.879018	7.4675	3.43314	0.0191662			0.879018	0.0191662
		0.880687	7.45905	3.42469	0.019119			0.880687	0.019119
		0.882355	7.45045	3.4161	0.019071			0.882355	0.019071
		0.884015	7.44148	3.40712	0.0190209			0.884015	0.0190209
		0.885683	7.43136	3.39701	0.0189644			0.885683	0.0189644
		0.887352	7.42015	3.3858	0.0189018			0.887352	0.0189018
		0.889036	7.40908	3.37473	0.01884			0.889036	0.01884
		0.890696	7.3994	3.36504	0.018786			0.890696	0.018786
		0.892357	7.38382	3.34947	0.018699			0.892357	0.018699
		0.894017	7.36758	3.33323	0.0186084			0.894017	0.0186084
		0.895709	7.35052	3.31617	0.0185131			0.895709	0.0185131
		0.89737	7.33395	3.2996	0.0184206			0.89737	0.0184206
		0.89903	7.31846	3.2841	0.0183341			0.89903	0.0183341
		0.90069	7.30519	3.27083	0.01826			0.90069	0.01826
		0.90235	7.29387	3.25952	0.0181969			0.90235	0.0181969
		0.904043	7.28387	3.24951	0.018141			0.904043	0.018141
		0.905703	7.28128	3.24692	0.0181265			0.905703	0.0181265
		0.907363	7.27666	3.24231	0.0181008			0.907363	0.0181008
		0.909015	7.26921	3.23486	0.0180592			0.909015	0.0180592
		0.910683	7.25971	3.22535	0.0180061			0.910683	0.0180061
		0.912351	7.25013	3.21577	0.0179527			0.912351	0.0179527
		0.91402	7.23995	3.20559	0.0178958			0.91402	0.0178958
		0.915688	7.22828	3.19393	0.0178307			0.915688	0.0178307
		0.917348	7.21332	3.17897	0.0177472			0.917348	0.0177472
		0.919016	7.1968	3.16245	0.0176549			0.919016	0.0176549
		0.920685	7.18244	3.14808	0.0175748			0.920685	0.0175748
		0.922353	7.1718	3.13745	0.0175154			0.922353	0.0175154
		0.924021	7.16265	3.1283	0.0174643			0.924021	0.0174643
		0.925681	7.15095	3.11659	0.017399			0.925681	0.017399
		0.927374	7.13821	3.10386	0.0173279			0.927374	0.0173279
		0.929034	7.12407	3.08972	0.0172489			0.929034	0.0172489
		0.930694	7.11226	3.07791	0.017183			0.930694	0.017183
		0.932355	7.10148	3.06713	0.0171228			0.932355	0.0171228
		0.934015	7.09024	3.05589	0.0170601			0.934015	0.0170601
		0.935707	7.07758	3.04323	0.0169894			0.935707	0.0169894
		0.937367	7.06539	3.03103	0.0169213			0.937367	0.0169213
		0.939028	7.05526	3.0209	0.0168647			0.939028	0.0168647
		0.940688	7.04576	3.0114	0.0168117			0.940688	0.0168117
		0.942348	7.03809	3.00374	0.0167689			0.942348	0.0167689
		0.944016	7.02922	2.99487	0.0167194			0.944016	0.0167194
		0.945685	7.01933	2.98497	0.0166642			0.945685	0.0166642
		0.947353	7.00929	2.97494	0.0166082			0.947353	0.0166082
		0.949021	6.99813	2.96377	0.0165458			0.949021	0.0165458
		0.950681	6.9865	2.95214	0.0164809			0.950681	0.0164809
		0.95235	6.97214	2.93779	0.0164007			0.95235	0.0164007
		0.954018	6.95676	2.92241	0.0163149			0.954018	0.0163149
		0.955686	6.94158	2.90723	0.0162301			0.955686	0.0162301
		0.957354	6.92826	2.8939	0.0161558			0.957354	0.0161558
		0.959015	6.9154	2.88104	0.016084			0.959015	0.016084
		0.960691	6.90306	2.86871	0.0160151			0.960691	0.0160151
		0.962351	6.8923	2.85794	0.015955			0.962351	0.015955
		0.964044	6.88117	2.84681	0.0158929			0.964044	0.0158929
		0.965704	6.87376	2.8394	0.0158515			0.965704	0.0158515
		0.967364	6.86781	2.83345	0.0158183			0.967364	0.0158183
		0.969024	6.86073	2.82637	0.0157788			0.969024	0.0157788
		0.970684	6.8512	2.81684	0.0157255			0.970684	0.0157255
		0.972377	6.84067	2.80631	0.0156668			0.972377	0.0156668
		0.974037	6.82961	2.79526	0.015605			0.974037	0.015605
		0.975697	6.81855	2.7842	0.0155433			0.975697	0.0155433
		0.977358	6.80842	2.77406	0.0154867			0.977358	0.0154867
		0.979018	6.79782	2.76347	0.0154276			0.979018	0.0154276
		0.980686	6.78687	2.75251	0.0153664			0.980686	0.0153664
		0.982354	6.77723	2.74288	0.0153126			0.982354	0.0153126
		0.984014	6.76979	2.73543	0.0152711			0.984014	0.0152711
		0.985683	6.76441	2.73005	0.015241			0.985683	0.015241
		0.987351	6.75328	2.71893	0.0151789			0.987351	0.0151789
		0.989019	6.7395	2.70515	0.015102			0.989019	0.015102
		0.990687	6.72548	2.69113	0.0150237			0.990687	0.0150237
		0.992348	6.71071	2.67635	0.0149412			0.992348	0.0149412
		0.994032	6.69686	2.6625	0.0148639			0.994032	0.0148639
		0.995692	6.68364	2.64928	0.0147901			0.995692	0.0147901
		0.997352	6.67092	2.63656	0.0147191			0.997352	0.0147191
		0.999045	6.6582	2.62385	0.0146481			0.999045	0.0146481
		1.00071	6.65236	2.618	0.0146155			1.00071	0.0146155
		1.00237	6.64765	2.61329	0.0145892			1.00237	0.0145892
		1.00403	6.64257	2.60821	0.0145608			1.00403	0.0145608
		1.00569	6.63733	2.60297	0.0145316			1.00569	0.0145316
		1.00738	6.63092	2.59656	0.0144958			1.00738	0.0144958
		1.00904	6.62341	2.58906	0.0144539			1.00904	0.0144539
		1.01068	6.61499	2.58063	0.0144069			1.01068	0.0144069
		1.01235	6.60599	2.57163	0.0143566			1.01235	0.0143566
		1.01402	6.5954	2.56104	0.0142975			1.01402	0.0142975
		1.01569	6.58636	2.55201	0.0142471			1.01569	0.0142471
		1.01735	6.57627	2.54192	0.0141907			1.01735	0.0141907
		1.01902	6.56565	2.5313	0.0141314			1.01902	0.0141314
		1.02068	6.5556	2.52124	0.0140753			1.02068	0.0140753
		1.02235	6.54624	2.51189	0.0140231			1.02235	0.0140231
		1.02402	6.53791	2.50356	0.0139766			1.02402	0.0139766
		1.02568	6.53012	2.49577	0.0139331			1.02568	0.0139331
		1.02737	6.52219	2.48783	0.0138888			1.02737	0.0138888
		1.02903	6.51262	2.47827	0.0138354			1.02903	0.0138354
		1.03069	6.50416	2.46981	0.0137882			1.03069	0.0137882
		1.03238	6.49659	2.46224	0.0137459			1.03238	0.0137459
		1.03404	6.48806	2.4537	0.0136983			1.03404	0.0136983
		1.0357	6.47832	2.44397	0.0136439			1.0357	0.0136439
		1.03736	6.46849	2.43414	0.013589			1.03736	0.013589
		1.03902	6.45816	2.42381	0.0135314			1.03902	0.0135314
		1.04071	6.448	2.41365	0.0134747			1.04071	0.0134747
		1.04237	6.44037	2.40601	0.013432			1.04237	0.013432
		1.04403	6.43233	2.39798	0.0133872			1.04403	0.0133872
		1.04568	6.4248	2.39044	0.0133451			1.04568	0.0133451
		1.04735	6.4168	2.38245	0.0133004			1.04735	0.0133004
		1.04902	6.40923	2.37488	0.0132582			1.04902	0.0132582
		1.05068	6.40024	2.36588	0.013208			1.05068	0.013208
		1.05235	6.39125	2.35689	0.0131578			1.05235	0.0131578
		1.05402	6.38275	2.34839	0.0131103			1.05402	0.0131103
		1.05569	6.37336	2.33901	0.0130579			1.05569	0.0130579
		1.05735	6.36543	2.33108	0.0130137			1.05735	0.0130137
		1.05901	6.35763	2.32328	0.0129701			1.05901	0.0129701
		1.06068	6.35129	2.31694	0.0129347			1.06068	0.0129347
		1.06237	6.34608	2.31173	0.0129056			1.06237	0.0129056
		1.06403	6.34183	2.30748	0.0128819			1.06403	0.0128819
		1.0657	6.33659	2.30223	0.0128526			1.0657	0.0128526
		1.06736	6.32976	2.2954	0.0128145			1.06736	0.0128145
		1.06902	6.32339	2.28903	0.012779			1.06902	0.012779
		1.07071	6.31661	2.28226	0.0127411			1.07071	0.0127411
		1.07237	6.30978	2.27543	0.012703			1.07237	0.012703
		1.07403	6.30285	2.2685	0.0126643			1.07403	0.0126643
		1.07568	6.29436	2.26	0.0126169			1.07568	0.0126169
		1.07735	6.28331	2.24896	0.0125552			1.07735	0.0125552
		1.07902	6.2727	2.23834	0.012496			1.07902	0.012496
		1.08069	6.26474	2.23038	0.0124515			1.08069	0.0124515
		1.08235	6.25734	2.22299	0.0124102			1.08235	0.0124102
		1.08401	6.24922	2.21486	0.0123649			1.08401	0.0123649
		1.08568	6.24158	2.20723	0.0123223			1.08568	0.0123223
		1.08735	6.23365	2.1993	0.012278			1.08735	0.012278
		1.08902	6.22725	2.19289	0.0122422			1.08902	0.0122422
		1.09069	6.22293	2.18858	0.0122181			1.09069	0.0122181
		1.09235	6.21865	2.18429	0.0121942			1.09235	0.0121942
		1.09402	6.21324	2.17888	0.012164			1.09402	0.012164
		1.0957	6.20634	2.17198	0.0121255			1.0957	0.0121255
		1.09736	6.19805	2.16369	0.0120792			1.09736	0.0120792
		1.09902	6.18853	2.15418	0.0120261			1.09902	0.0120261
		1.10068	6.17901	2.14466	0.011973			1.10068	0.011973
		1.10237	6.16691	2.13255	0.0119054			1.10237	0.0119054
		1.10403	6.15467	2.12031	0.011837			1.10403	0.011837
		1.10569	6.1419	2.10755	0.0117658			1.10569	0.0117658
		1.10735	6.12976	2.09541	0.011698			1.10735	0.011698
		1.10901	6.11855	2.08419	0.0116354			1.10901	0.0116354
		1.11071	6.10883	2.07447	0.0115811			1.11071	0.0115811
		1.11237	6.09987	2.06552	0.0115311			1.11237	0.0115311
		1.11403	6.09138	2.05702	0.0114837			1.11403	0.0114837
		1.11569	6.08551	2.05116	0.011451			1.11569	0.011451
		1.11735	6.08057	2.04622	0.0114234			1.11735	0.0114234
		1.11904	6.07725	2.04289	0.0114048			1.11904	0.0114048
		1.1207	6.07353	2.03918	0.0113841			1.1207	0.0113841
		1.12235	6.06929	2.03494	0.0113604			1.12235	0.0113604
		1.12402	6.06511	2.03076	0.0113371			1.12402	0.0113371
		1.12568	6.06136	2.02701	0.0113161			1.12568	0.0113161
		1.12735	6.05804	2.02369	0.0112976			1.12735	0.0112976
		1.12902	6.05376	2.01941	0.0112737			1.12902	0.0112737
		1.13068	6.04863	2.01427	0.011245			1.13068	0.011245
		1.13235	6.04236	2.00801	0.0112101			1.13235	0.0112101
		1.13401	6.0337	1.99935	0.0111617			1.13401	0.0111617
		1.13568	6.02571	1.99136	0.0111171			1.13568	0.0111171
		1.13735	6.01825	1.98389	0.0110755			1.13735	0.0110755
		1.13904	6.01082	1.97647	0.011034			1.13904	0.011034
		1.1407	6.00346	1.96911	0.0109929			1.1407	0.0109929
		1.14236	5.99607	1.96172	0.0109516			1.14236	0.0109516
		1.14402	5.99282	1.95847	0.0109335			1.14402	0.0109335
		1.14568	5.98377	1.94941	0.010883			1.14568	0.010883
		1.14738	5.98079	1.94643	0.0108663			1.14738	0.0108663
		1.14904	5.97817	1.94382	0.0108517			1.14904	0.0108517
		1.1507	5.97184	1.93749	0.0108164			1.1507	0.0108164
		1.15236	5.96869	1.93434	0.0107988			1.15236	0.0107988
		1.15402	5.95812	1.92376	0.0107398			1.15402	0.0107398
		1.15571	5.95072	1.91637	0.0106985			1.15571	0.0106985
		1.15735	5.94188	1.90752	0.0106491			1.15735	0.0106491
		1.15901	5.93316	1.89881	0.0106005			1.15901	0.0106005
		1.16068	5.92361	1.88926	0.0105471			1.16068	0.0105471
		1.16235	5.91409	1.87974	0.010494			1.16235	0.010494
		1.16402	5.90823	1.87388	0.0104613			1.16402	0.0104613
		1.16569	5.90024	1.86589	0.0104167			1.16569	0.0104167
		1.16735	5.89216	1.8578	0.0103715			1.16735	0.0103715
		1.16901	5.88781	1.85346	0.0103473			1.16901	0.0103473
		1.17068	5.87595	1.84159	0.010281			1.17068	0.010281
		1.17235	5.86822	1.83386	0.0102379			1.17235	0.0102379
		1.17404	5.8655	1.83115	0.0102227			1.17404	0.0102227
		1.1757	5.85738	1.82303	0.0101774			1.1757	0.0101774
		1.17736	5.8547	1.82034	0.0101624			1.17736	0.0101624
		1.17902	5.85091	1.81656	0.0101413			1.17902	0.0101413
		1.18068	5.84885	1.8145	0.0101298			1.18068	0.0101298
		1.18238	5.84836	1.814	0.010127			1.18238	0.010127
		1.18404	5.84796	1.81361	0.0101248			1.18404	0.0101248
		1.1857	5.84796	1.81361	0.0101248			1.1857	0.0101248
		1.18736	5.84597	1.81162	0.0101137			1.18736	0.0101137
		1.18902	5.84286	1.80851	0.0100963			1.18902	0.0100963
		1.19071	5.83775	1.8034	0.0100678			1.19071	0.0100678
		1.19235	5.82887	1.79452	0.0100182			1.19235	0.0100182
		1.19401	5.82523	1.79087	0.00999788			1.19401	0.00999788
		1.19568	5.8179	1.78355	0.00995699			1.19568	0.00995699
		1.19735	5.81104	1.77669	0.00991869			1.19735	0.00991869
		1.19902	5.80471	1.77036	0.00988335			1.19902	0.00988335
		1.20068	5.79669	1.76233	0.00983855			1.20068	0.00983855
		1.20235	5.7941	1.75975	0.00982412			1.20235	0.00982412
		1.20402	5.7887	1.75434	0.00979396			1.20402	0.00979396
		1.20568	5.7822	1.74785	0.0097577			1.20568	0.0097577
		1.20736	5.77571	1.74136	0.00972146			1.20736	0.00972146
		1.20902	5.76468	1.73032	0.00965986			1.20902	0.00965986
		1.21068	5.761	1.72665	0.00963932			1.21068	0.00963932
		1.21237	5.75209	1.71773	0.00958957			1.21237	0.00958957
		1.21403	5.74308	1.70873	0.00953928			1.21403	0.00953928
		1.21569	5.72933	1.69497	0.00946251			1.21569	0.00946251
		1.21735	5.72148	1.68713	0.00941869			1.21735	0.00941869
		1.21901	5.71837	1.68401	0.00940131			1.21901	0.00940131
		1.22071	5.71263	1.67828	0.00936931			1.22071	0.00936931
		1.22235	5.70833	1.67398	0.00934528			1.22235	0.00934528
		1.22402	5.70402	1.66967	0.00932125			1.22402	0.00932125
		1.22568	5.70135	1.66699	0.00930629			1.22568	0.00930629
		1.22735	5.69872	1.66437	0.00929165			1.22735	0.00929165
		1.22902	5.69604	1.66169	0.00927668			1.22902	0.00927668
		1.23068	5.69346	1.6591	0.00926225			1.23068	0.00926225
		1.23235	5.69031	1.65595	0.00924467			1.23235	0.00924467
		1.23401	5.68603	1.65167	0.00922078			1.23401	0.00922078
		1.23568	5.68172	1.64736	0.00919671			1.23568	0.00919671
		1.23737	5.67648	1.64213	0.00916747			1.23737	0.00916747
		1.23903	5.67121	1.63686	0.00913805			1.23903	0.00913805
		1.24069	5.66588	1.63152	0.00910829			1.24069	0.00910829
		1.24235	5.66004	1.62569	0.00907572			1.24235	0.00907572
		1.24404	5.65461	1.62025	0.00904537			1.24404	0.00904537
		1.2457	5.64924	1.61489	0.00901541			1.2457	0.00901541
		1.24736	5.64398	1.60962	0.00898603			1.24736	0.00898603
		1.24902	5.63768	1.60333	0.00895088			1.24902	0.00895088
		1.25068	5.63225	1.59789	0.00892054			1.25068	0.00892054
		1.25237	5.62592	1.59156	0.00888519			1.25237	0.00888519
		1.25403	5.62064	1.58629	0.00885576			1.25403	0.00885576
		1.25569	5.6169	1.58255	0.00883486			1.25569	0.00883486
		1.25735	5.61332	1.57896	0.00881487			1.25735	0.00881487
		1.25901	5.6102	1.57585	0.00879746			1.25901	0.00879746
		1.26068	5.60808	1.57373	0.00878562			1.26068	0.00878562
		1.26235	5.60646	1.57211	0.00877658			1.26235	0.00877658
		1.26402	5.60341	1.56906	0.00875957			1.26402	0.00875957
		1.26569	5.59954	1.56519	0.00873796			1.26569	0.00873796
		1.26735	5.59428	1.55993	0.00870859			1.26735	0.00870859
		1.26901	5.58749	1.55314	0.00867069			1.26901	0.00867069
		1.27068	5.57991	1.54556	0.00862835			1.27068	0.00862835
		1.27235	5.56991	1.53556	0.00857253			1.27235	0.00857253
		1.27402	5.55938	1.52503	0.00851376			1.27402	0.00851376
		1.27568	5.54889	1.51453	0.00845516			1.27568	0.00845516
		1.27737	5.53935	1.505	0.00840194			1.27737	0.00840194
		1.27903	5.53203	1.49768	0.00836108			1.27903	0.00836108
		1.28069	5.52604	1.49169	0.00832762			1.28069	0.00832762
		1.28235	5.52114	1.48679	0.00830026			1.28235	0.00830026
		1.28401	5.51572	1.48136	0.00826998			1.28401	0.00826998
		1.2857	5.51511	1.48076	0.00826662			1.2857	0.00826662
		1.28736	5.51398	1.47963	0.00826029			1.28736	0.00826029
		1.28902	5.51338	1.47903	0.00825694			1.28902	0.00825694
		1.29069	5.51281	1.47846	0.00825376			1.29069	0.00825376
		1.29235	5.51128	1.47693	0.00824522			1.29235	0.00824522
		1.29404	5.50932	1.47497	0.00823427			1.29404	0.00823427
		1.29568	5.5067	1.47235	0.00821966			1.29568	0.00821966
		1.29735	5.50388	1.46953	0.00820391			1.29735	0.00820391
		1.29902	5.5003	1.46595	0.00818393			1.29902	0.00818393
		1.30068	5.49557	1.46121	0.0081575			1.30068	0.0081575
		1.30235	5.4903	1.45595	0.0081281			1.30235	0.0081281
		1.30402	5.48543	1.45108	0.00810092			1.30402	0.00810092
		1.30568	5.4811	1.44674	0.00807672			1.30568	0.00807672
		1.30735	5.47683	1.44247	0.00805288			1.30735	0.00805288
		1.30901	5.47368	1.43933	0.00803532			1.30901	0.00803532
		1.31068	5.4713	1.43695	0.00802203			1.31068	0.00802203
		1.31237	5.46968	1.43532	0.00801296			1.31237	0.00801296
		1.31403	5.46806	1.4337	0.00800392			1.31403	0.00800392
		1.31569	5.4659	1.43155	0.0079919			1.31569	0.0079919
		1.31735	5.46382	1.42947	0.00798026			1.31735	0.00798026
		1.31901	5.46161	1.42725	0.0079679			1.31901	0.0079679
		1.32071	5.4574	1.42305	0.00794443			1.32071	0.00794443
		1.32237	5.45313	1.41877	0.00792057			1.32237	0.00792057
		1.32403	5.44737	1.41301	0.00788841			1.32403	0.00788841
		1.32569	5.44101	1.40665	0.00785291			1.32569	0.00785291
		1.32735	5.4363	1.40195	0.00782665			1.32735	0.00782665
		1.32904	5.4322	1.39785	0.00780375			1.32904	0.00780375
		1.3307	5.42806	1.39371	0.00778063			1.3307	0.00778063
		1.33236	5.42342	1.38907	0.00775474			1.33236	0.00775474
		1.33402	5.42018	1.38583	0.00773663			1.33402	0.00773663
		1.33568	5.41651	1.38215	0.00771612			1.33568	0.00771612
		1.33735	5.41386	1.3795	0.00770133			1.33735	0.00770133
		1.33902	5.41171	1.37735	0.00768932			1.33902	0.00768932
		1.34068	5.40806	1.3737	0.00766896			1.34068	0.00766896
		1.34234	5.40484	1.37049	0.00765102			1.34234	0.00765102
		1.34401	5.40167	1.36731	0.00763328			1.34401	0.00763328
		1.34568	5.39796	1.36361	0.00761259			1.34568	0.00761259
		1.34735	5.39382	1.35946	0.00758947			1.34735	0.00758947
		1.34902	5.39011	1.35576	0.00756879			1.34902	0.00756879
		1.35068	5.38584	1.35149	0.00754493			1.35068	0.00754493
		1.35236	5.38111	1.34675	0.00751849			1.35236	0.00751849
		1.35402	5.37674	1.34239	0.00749412			1.35402	0.00749412
		1.35568	5.37247	1.33812	0.00747028			1.35568	0.00747028
		1.35738	5.36817	1.33381	0.00744627			1.35738	0.00744627
		1.35904	5.36499	1.33063	0.00742851			1.35904	0.00742851
		1.3607	5.36277	1.32842	0.00741613			1.3607	0.00741613
		1.36236	5.36058	1.32622	0.00740389			1.36236	0.00740389
		1.36402	5.35843	1.32407	0.00739188			1.36402	0.00739188
		1.36571	5.35525	1.3209	0.00737415			1.36571	0.00737415
		1.36737	5.35204	1.31769	0.00735624			1.36737	0.00735624
		1.36903	5.34797	1.31361	0.00733348			1.36903	0.00733348
		1.37069	5.3432	1.30884	0.00730686			1.37069	0.00730686
		1.37235	5.3379	1.30354	0.00727728			1.37235	0.00727728
		1.37404	5.33207	1.29772	0.00724477			1.37404	0.00724477
		1.3757	5.32573	1.29137	0.00720933			1.3757	0.00720933
		1.37735	5.32033	1.28598	0.00717922			1.37735	0.00717922
		1.37901	5.31653	1.28218	0.00715799			1.37901	0.00715799
		1.38068	5.31332	1.27897	0.00714008			1.38068	0.00714008
		1.38235	5.31091	1.27656	0.00712664			1.38235	0.00712664
		1.38401	5.3088	1.27445	0.00711483			1.38401	0.00711483
		1.38568	5.30668	1.27233	0.00710302			1.38568	0.00710302
		1.38735	5.30506	1.2707	0.00709393			1.38735	0.00709393
		1.38902	5.3035	1.26914	0.00708523			1.38902	0.00708523
		1.39068	5.30085	1.2665	0.00707045			1.39068	0.00707045
		1.39234	5.29771	1.26335	0.00705291			1.39234	0.00705291
		1.39401	5.29453	1.26018	0.00703517			1.39401	0.00703517
		1.39571	5.29128	1.25693	0.00701704			1.39571	0.00701704
		1.39737	5.28761	1.25325	0.00699651			1.39737	0.00699651
		1.39903	5.28443	1.25007	0.00697877			1.39903	0.00697877
		1.40069	5.28122	1.24686	0.00696086			1.40069	0.00696086
		1.40235	5.27757	1.24322	0.00694051			1.40235	0.00694051
		1.40404	5.27294	1.23858	0.00691462			1.40404	0.00691462
		1.4057	5.2677	1.23335	0.00688538			1.4057	0.00688538
		1.40736	5.26243	1.22808	0.00685597			1.40736	0.00685597
		1.40902	5.2567	1.22235	0.00682399			1.40902	0.00682399
		1.41068	5.25134	1.21698	0.00679404			1.41068	0.00679404
		1.41237	5.24492	1.21056	0.00675819			1.41237	0.00675819
		1.41402	5.23853	1.20417	0.00672253			1.41402	0.00672253
		1.41568	5.23217	1.19782	0.00668705			1.41568	0.00668705
		1.41734	5.2279	1.19355	0.00666321			1.41734	0.00666321
		1.41901	5.22519	1.19083	0.00664805			1.41901	0.00664805
		1.42068	5.22297	1.18862	0.00663567			1.42068	0.00663567
		1.42235	5.22135	1.187	0.00662664			1.42235	0.00662664
		1.42402	5.2203	1.18594	0.00662075			1.42402	0.00662075
		1.42568	5.22036	1.18601	0.00662112			1.42568	0.00662112
		1.42735	5.2205	1.18614	0.00662187			1.42735	0.00662187
		1.42903	5.22153	1.18717	0.00662762			1.42903	0.00662762
		1.43069	5.22203	1.18767	0.0066304			1.43069	0.0066304
		1.43235	5.22054	1.18618	0.0066221			1.43235	0.0066221
		1.43401	5.21856	1.1842	0.00661103			1.43401	0.00661103
		1.4357	5.21547	1.18112	0.00659383			1.4357	0.00659383
		1.43736	5.21021	1.17586	0.00656445			1.43736	0.00656445
		1.43902	5.20492	1.17056	0.00653489			1.43902	0.00653489
		1.44068	5.19909	1.16474	0.00650235			1.44068	0.00650235
		1.44234	5.19277	1.15841	0.00646705			1.44234	0.00646705
		1.44404	5.18697	1.15262	0.0064347			1.44404	0.0064347
		1.4457	5.18267	1.14831	0.00641068			1.4457	0.00641068
		1.44736	5.1774	1.14305	0.00638128			1.44736	0.00638128
		1.44902	5.1731	1.13875	0.00635729			1.44902	0.00635729
		1.45068	5.17049	1.13614	0.00634271			1.45068	0.00634271
		1.45235	5.16735	1.13299	0.00632514			1.45235	0.00632514
		1.45401	5.16477	1.13041	0.00631074			1.45401	0.00631074
		1.45568	5.16268	1.12833	0.0062991			1.45568	0.0062991
		1.45735	5.1606	1.12624	0.00628746			1.45735	0.00628746
		1.45901	5.15854	1.12419	0.006276			1.45901	0.006276
		1.46068	5.15752	1.12316	0.00627027			1.46068	0.00627027
		1.46236	5.15649	1.12213	0.00626452			1.46236	0.00626452
		1.46402	5.15536	1.121	0.00625822			1.46402	0.00625822
		1.46569	5.1542	1.11985	0.00625176			1.46569	0.00625176
		1.46735	5.15199	1.11763	0.00623939			1.46735	0.00623939
		1.46901	5.14874	1.11439	0.00622129			1.46901	0.00622129
		1.4707	5.1455	1.11115	0.00620319			1.4707	0.00620319
		1.47236	5.1417	1.10734	0.00618194			1.47236	0.00618194
		1.47403	5.13736	1.10301	0.00615775			1.47403	0.00615775
		1.47569	5.13253	1.09818	0.0061308			1.47569	0.0061308
		1.47735	5.12774	1.09338	0.00610402			1.47735	0.00610402
		1.47904	5.12191	1.08756	0.00607151			1.47904	0.00607151
		1.4807	5.11556	1.08121	0.00603605			1.4807	0.00603605
		1.48236	5.11021	1.07586	0.00600616			1.48236	0.00600616
		1.48402	5.10489	1.07053	0.00597646			1.48402	0.00597646
		1.48568	5.10013	1.06578	0.00594989			1.48568	0.00594989
		1.48737	5.09596	1.06161	0.00592661			1.48737	0.00592661
		1.48903	5.09341	1.05906	0.00591238			1.48903	0.00591238
		1.49069	5.09242	1.05807	0.00590685			1.49069	0.00590685
		1.49235	5.09302	1.05866	0.00591019			1.49235	0.00591019
		1.49401	5.09467	1.06032	0.00591942			1.49401	0.00591942
		1.49568	5.09476	1.06041	0.00591993			1.49568	0.00591993
		1.49735	5.09377	1.05941	0.00591437			1.49735	0.00591437
		1.49902	5.0927	1.05834	0.0059084			1.49902	0.0059084
		1.50068	5.09154	1.05718	0.00590192			1.50068	0.00590192
		1.50235	5.08926	1.0549	0.00588919			1.50235	0.00588919
		1.50401	5.08551	1.05116	0.0058683			1.50401	0.0058683
		1.50568	5.08131	1.04696	0.00584483			1.50568	0.00584483
		1.50735	5.07757	1.04322	0.00582397			1.50735	0.00582397
		1.50901	5.07536	1.041	0.0058116			1.50901	0.0058116
		1.51069	5.0738	1.03945	0.00580291			1.51069	0.00580291
		1.51235	5.07145	1.0371	0.00578978			1.51235	0.00578978
		1.51404	5.0688	1.03444	0.00577496			1.51404	0.00577496
		1.5157	5.0662	1.03184	0.00576047			1.5157	0.00576047
		1.51736	5.06365	1.02929	0.00574622			1.51736	0.00574622
		1.51902	5.06175	1.0274	0.00573565			1.51902	0.00573565
		1.52068	5.06069	1.02634	0.00572972			1.52068	0.00572972
		1.52237	5.0592	1.02485	0.0057214			1.52237	0.0057214
		1.52403	5.05758	1.02323	0.00571234			1.52403	0.00571234
		1.52569	5.05629	1.02194	0.00570517			1.52569	0.00570517
		1.52735	5.05429	1.01993	0.00569397			1.52735	0.00569397
		1.52901	5.05179	1.01743	0.00568001			1.52901	0.00568001
		1.53068	5.04858	1.01423	0.00566212			1.53068	0.00566212
		1.53235	5.04515	1.0108	0.00564296			1.53235	0.00564296
		1.53401	5.04039	1.00603	0.00561637			1.53401	0.00561637
		1.53568	5.03684	1.00249	0.00559659			1.53568	0.00559659
		1.53735	5.03386	0.99951	0.00557995			1.53735	0.00557995
		1.53902	5.03141	0.997057	0.00556626			1.53902	0.00556626
		1.54068	5.02988	0.995531	0.00555774			1.54068	0.00555774
		1.54234	5.02876	0.994405	0.00555145			1.54234	0.00555145
		1.54401	5.02856	0.99421	0.00555036			1.54401	0.00555036
		1.5457	5.02697	0.99262	0.00554149			1.5457	0.00554149
		1.54736	5.02545	0.991094	0.00553297			1.54736	0.00553297
		1.54902	5.0232	0.988849	0.00552043			1.54902	0.00552043
		1.55068	5.02096	0.986603	0.0055079			1.55068	0.0055079
		1.55234	5.01815	0.983795	0.00549222			1.55234	0.00549222
		1.55404	5.01482	0.980461	0.00547361			1.55404	0.00547361
		1.55568	5.01158	0.977224	0.00545554			1.55568	0.00545554
		1.55735	5.00797	0.973617	0.0054354			1.55735	0.0054354
		1.55901	5.00477	0.970412	0.0054175			1.55901	0.0054175
		1.56068	5.00153	0.967175	0.00539943			1.56068	0.00539943
		1.56235	4.99829	0.963937	0.00538136			1.56235	0.00538136
		1.56401	4.99505	0.960701	0.00536329			1.56401	0.00536329
		1.56568	4.99231	0.957956	0.00534797			1.56568	0.00534797
		1.56734	4.99019	0.955832	0.00533611			1.56734	0.00533611
		1.56901	4.98704	0.952684	0.00531854			1.56901	0.00531854
		1.57068	4.98439	0.950039	0.00530377			1.57068	0.00530377
		1.57237	4.98178	0.947425	0.00528918			1.57237	0.00528918
		1.57403	4.97966	0.945307	0.00527735			1.57403	0.00527735
		1.57569	4.97754	0.94319	0.00526553			1.57569	0.00526553
		1.57735	4.97592	0.941568	0.00525648			1.57735	0.00525648
		1.57901	4.97387	0.939521	0.00524505			1.57901	0.00524505
		1.58071	4.97183	0.937474	0.00523362			1.58071	0.00523362
		1.58237	4.97028	0.935922	0.00522496			1.58237	0.00522496
		1.58403	4.96773	0.933376	0.00521075			1.58403	0.00521075
		1.58569	4.96561	0.931259	0.00519893			1.58569	0.00519893
		1.58735	4.96296	0.92861	0.00518414			1.58735	0.00518414
		1.58901	4.95985	0.925494	0.00516674			1.58901	0.00516674
		1.59068	4.9562	0.92185	0.0051464			1.59068	0.0051464
		1.59234	4.95256	0.918206	0.00512606			1.59234	0.00512606
		1.59401	4.94895	0.914595	0.0051059			1.59401	0.0051059
		1.59568	4.94636	0.912007	0.00509145			1.59568	0.00509145
		1.59735	4.94486	0.91051	0.00508309			1.59735	0.00508309
		1.59902	4.94437	0.910012	0.00508031			1.59902	0.00508031
		1.60068	4.94353	0.909173	0.00507563			1.60068	0.00507563
		1.60234	4.94356	0.909205	0.00507581			1.60234	0.00507581
		1.60401	4.94349	0.909141	0.00507545			1.60401	0.00507545
		1.60571	4.94244	0.908086	0.00506956			1.60571	0.00506956
		1.60737	4.94231	0.907957	0.00506884			1.60737	0.00506884
		1.60903	4.9401	0.905746	0.0050565			1.60903	0.0050565
		1.61069	4.93901	0.904658	0.00505042			1.61069	0.00505042
		1.61235	4.93684	0.902483	0.00503828			1.61235	0.00503828
		1.61404	4.93466	0.900308	0.00502614			1.61404	0.00502614
		1.6157	4.93245	0.898097	0.0050138			1.6157	0.0050138
		1.61736	4.92825	0.893897	0.00499035			1.61736	0.00499035
		1.61902	4.92673	0.892374	0.00498184			1.61902	0.00498184
		1.62068	4.92362	0.889264	0.00496448			1.62068	0.00496448
		1.62235	4.92057	0.886219	0.00494748			1.62235	0.00494748
		1.62402	4.91839	0.88404	0.00493532			1.62402	0.00493532
		1.62568	4.91518	0.880831	0.0049174			1.62568	0.0049174
		1.62734	4.91409	0.879739	0.00491131			1.62734	0.00491131
		1.62901	4.91195	0.877593	0.00489933			1.62901	0.00489933
		1.63068	4.91036	0.876009	0.00489049			1.63068	0.00489049
		1.63235	4.91026	0.87591	0.00488993			1.63235	0.00488993
		1.63401	4.9096	0.875245	0.00488622			1.63401	0.00488622
		1.63568	4.90904	0.874681	0.00488307			1.63568	0.00488307
		1.63735	4.90801	0.873651	0.00487732			1.63735	0.00487732
		1.63901	4.90685	0.872493	0.00487085			1.63901	0.00487085
		1.64071	4.90519	0.870839	0.00486162			1.64071	0.00486162
		1.64237	4.90189	0.867533	0.00484317			1.64237	0.00484317
		1.64403	4.9008	0.866443	0.00483708			1.64403	0.00483708
		1.64569	4.89862	0.864264	0.00482492			1.64569	0.00482492
		1.64735	4.89651	0.862153	0.00481313			1.64735	0.00481313
		1.64904	4.89529	0.860937	0.00480634			1.64904	0.00480634
		1.6507	4.89268	0.85833	0.00479179			1.6507	0.00479179
		1.65236	4.89216	0.857802	0.00478884			1.65236	0.00478884
		1.65402	4.8911	0.856742	0.00478292			1.65402	0.00478292
		1.65568	4.89003	0.85568	0.00477699			1.65568	0.00477699
		1.65735	4.88897	0.854618	0.00477106			1.65735	0.00477106
		1.65901	4.88801	0.853658	0.00476571			1.65901	0.00476571
		1.66068	4.88695	0.852596	0.00475978			1.66068	0.00475978
		1.66235	4.8849	0.850542	0.00474831			1.66235	0.00474831
		1.66401	4.88364	0.849287	0.00474131			1.66401	0.00474131
		1.66568	4.88066	0.846305	0.00472466			1.66568	0.00472466
		1.66734	4.87821	0.843855	0.00471098			1.66734	0.00471098
		1.66901	4.87586	0.841503	0.00469785			1.66901	0.00469785
		1.67068	4.87275	0.838399	0.00468052			1.67068	0.00468052
		1.67235	4.86977	0.835417	0.00466387			1.67235	0.00466387
		1.67402	4.8666	0.832249	0.00464619			1.67402	0.00464619
		1.67568	4.86452	0.830166	0.00463455			1.67568	0.00463455
		1.67734	4.86141	0.827055	0.00461719			1.67734	0.00461719
		1.67904	4.85916	0.824809	0.00460465			1.67904	0.00460465
		1.6807	4.85692	0.822563	0.00459211			1.6807	0.00459211
		1.68236	4.85563	0.82128	0.00458495			1.68236	0.00458495
		1.68402	4.8551	0.820749	0.00458198			1.68402	0.00458198
		1.68568	4.85385	0.819494	0.00457498			1.68568	0.00457498
		1.68737	4.85285	0.818496	0.00456941			1.68737	0.00456941
		1.68901	4.85126	0.816909	0.00456055			1.68901	0.00456055
		1.69068	4.85021	0.815853	0.00455465			1.69068	0.00455465
		1.69234	4.84915	0.814797	0.00454876			1.69234	0.00454876
		1.69401	4.84756	0.81321	0.0045399			1.69401	0.0045399
		1.69568	4.84491	0.810561	0.00452511			1.69568	0.00452511
		1.69735	4.84177	0.807415	0.00450755			1.69735	0.00450755
		1.69902	4.83866	0.804305	0.00449018			1.69902	0.00449018
		1.70068	4.83549	0.801131	0.00447246			1.70068	0.00447246
		1.70234	4.8329	0.798549	0.00445805			1.70234	0.00445805
		1.70403	4.83085	0.796494	0.00444658			1.70403	0.00444658
		1.70569	4.82876	0.794408	0.00443493			1.70569	0.00443493
		1.70735	4.82717	0.79282	0.00442607			1.70735	0.00442607
		1.70901	4.82714	0.792789	0.00442589			1.70901	0.00442589
		1.7107	4.82665	0.792293	0.00442312			1.7107	0.00442312
		1.71236	4.82549	0.791138	0.00441667			1.71236	0.00441667
		1.71402	4.82443	0.790075	0.00441074			1.71402	0.00441074
		1.71568	4.82333	0.788981	0.00440463			1.71568	0.00440463
		1.71734	4.82215	0.787796	0.00439802			1.71734	0.00439802
		1.71901	4.82006	0.78571	0.00438637			1.71901	0.00438637
		1.72068	4.81745	0.783096	0.00437178			1.72068	0.00437178
		1.72235	4.81332	0.778961	0.0043487			1.72235	0.0043487
		1.72401	4.81014	0.775787	0.00433097			1.72401	0.00433097
		1.72567	4.80862	0.774264	0.00432247			1.72567	0.00432247
		1.72734	4.80806	0.773707	0.00431936			1.72734	0.00431936
		1.72901	4.80803	0.773678	0.0043192			1.72901	0.0043192
		1.73068	4.80809	0.773735	0.00431952			1.73068	0.00431952
		1.73235	4.80905	0.774698	0.0043249			1.73235	0.0043249
		1.73401	4.80955	0.775198	0.00432768			1.73401	0.00432768
		1.7357	4.80946	0.775102	0.00432715			1.7357	0.00432715
		1.73736	4.80886	0.77451	0.00432385			1.73736	0.00432385
		1.73902	4.80672	0.772362	0.00431186			1.73902	0.00431186
		1.74068	4.80301	0.768656	0.00429117			1.74068	0.00429117
		1.74234	4.79874	0.764391	0.00426736			1.74234	0.00426736
		1.74403	4.79445	0.760096	0.00424338			1.74403	0.00424338
		1.74569	4.79018	0.75583	0.00421956			1.74569	0.00421956
		1.74735	4.78694	0.752589	0.00420147			1.74735	0.00420147
		1.74901	4.78426	0.74991	0.00418651			1.74901	0.00418651
		1.75067	4.78155	0.747199	0.00417138			1.75067	0.00417138
		1.75234	4.77993	0.74558	0.00416234			1.75234	0.00416234
		1.75401	4.77888	0.744524	0.00415644			1.75401	0.00415644
		1.75568	4.77782	0.743468	0.00415055			1.75568	0.00415055
		1.75735	4.77581	0.741452	0.00413929			1.75735	0.00413929
		1.75901	4.77429	0.739932	0.00413081			1.75901	0.00413081
		1.76068	4.77323	0.738875	0.00412491			1.76068	0.00412491
		1.76234	4.7727	0.738347	0.00412196			1.76234	0.00412196
		1.76401	4.77277	0.738411	0.00412232			1.76401	0.00412232
		1.76568	4.77429	0.739932	0.00413081			1.76568	0.00413081
		1.76735	4.7763	0.741948	0.00414206			1.76735	0.00414206
		1.76901	4.77686	0.742508	0.00414519			1.76901	0.00414519
		1.7707	4.77789	0.743532	0.00415091			1.7707	0.00415091
		1.77236	4.77829	0.743932	0.00415314			1.77236	0.00415314
		1.77402	4.7767	0.742348	0.0041443			1.77402	0.0041443
		1.77568	4.77455	0.7402	0.00413231			1.77568	0.00413231
		1.77734	4.77139	0.737032	0.00411462			1.77734	0.00411462
		1.77904	4.76673	0.732375	0.00408862			1.77904	0.00408862
		1.7807	4.76198	0.727622	0.00406209			1.7807	0.00406209
		1.78236	4.75911	0.724758	0.0040461			1.78236	0.0040461
		1.78402	4.75634	0.72199	0.00403064			1.78402	0.00403064
		1.78568	4.7533	0.718949	0.00401367			1.78568	0.00401367
		1.78734	4.75178	0.717429	0.00400518			1.78734	0.00400518
		1.78901	4.75079	0.716436	0.00399964			1.78901	0.00399964
		1.79068	4.74923	0.714874	0.00399092			1.79068	0.00399092
		1.79234	4.74705	0.712692	0.00397874			1.79234	0.00397874
		1.79401	4.74446	0.710109	0.00396431			1.79401	0.00396431
		1.79568	4.74148	0.707126	0.00394766			1.79568	0.00394766
		1.79735	4.7389	0.704543	0.00393324			1.79735	0.00393324
		1.79901	4.73671	0.70236	0.00392106			1.79901	0.00392106
		1.80067	4.73453	0.700177	0.00390887			1.80067	0.00390887
		1.80234	4.73238	0.69803	0.00389688			1.80234	0.00389688
		1.80402	4.73176	0.697409	0.00389342			1.80402	0.00389342
		1.80568	4.73179	0.697441	0.00389359			1.80568	0.00389359
		1.80737	4.73186	0.697504	0.00389395			1.80737	0.00389395
		1.80903	4.73192	0.697569	0.00389431			1.80903	0.00389431
		1.81069	4.73199	0.697632	0.00389466			1.81069	0.00389466
		1.81235	4.73205	0.697696	0.00389502			1.81235	0.00389502
		1.81401	4.73211	0.69776	0.00389538			1.81401	0.00389538
		1.81571	4.73215	0.697793	0.00389556			1.81571	0.00389556
		1.81734	4.73221	0.697856	0.00389591			1.81734	0.00389591
		1.81901	4.73124	0.69689	0.00389052			1.81901	0.00389052
		1.82068	4.73019	0.695834	0.00388462			1.82068	0.00388462
		1.82235	4.72913	0.694778	0.00387873			1.82235	0.00387873
		1.82401	4.72808	0.693722	0.00387283			1.82401	0.00387283
		1.82567	4.72649	0.692134	0.00386397			1.82567	0.00386397
		1.82734	4.72437	0.690015	0.00385214			1.82734	0.00385214
		1.82901	4.72228	0.687928	0.00384049			1.82901	0.00384049
		1.83068	4.72013	0.685778	0.00382848			1.83068	0.00382848
		1.83235	4.71888	0.684529	0.00382151			1.83235	0.00382151
		1.83403	4.71772	0.683371	0.00381504			1.83403	0.00381504
		1.83569	4.71653	0.68218	0.0038084			1.83569	0.0038084
		1.83735	4.71534	0.680989	0.00380175			1.83735	0.00380175
		1.83901	4.71369	0.679337	0.00379253			1.83901	0.00379253
		1.84071	4.71204	0.677689	0.00378333			1.84071	0.00378333
		1.84237	4.70894	0.674584	0.00376599			1.84237	0.00376599
		1.84403	4.70586	0.671511	0.00374884			1.84403	0.00374884
		1.84569	4.70335	0.668998	0.00373481			1.84569	0.00373481
		1.84735	4.70186	0.667507	0.00372648			1.84735	0.00372648
		1.84904	4.70093	0.666579	0.0037213			1.84904	0.0037213
		1.8507	4.70004	0.665682	0.0037163			1.8507	0.0037163
		1.85236	4.70029	0.665932	0.00371769			1.85236	0.00371769
		1.85402	4.70091	0.666556	0.00372118			1.85402	0.00372118
		1.85568	4.70296	0.668605	0.00373261			1.85568	0.00373261
		1.85735	4.70448	0.670122	0.00374108			1.85735	0.00374108
		1.85901	4.70497	0.670615	0.00374383			1.85901	0.00374383
		1.86068	4.70292	0.668563	0.00373238			1.86068	0.00373238
		1.86234	4.69971	0.665359	0.00371449			1.86234	0.00371449
		1.86401	4.69645	0.662094	0.00369627			1.86401	0.00369627
		1.86568	4.69303	0.658676	0.00367718			1.86568	0.00367718
		1.86734	4.68883	0.654476	0.00365374			1.86734	0.00365374
		1.86901	4.68513	0.650776	0.00363308			1.86901	0.00363308
		1.87068	4.68246	0.648103	0.00361816			1.87068	0.00361816
		1.87235	4.68037	0.646019	0.00360652			1.87235	0.00360652
		1.87402	4.67985	0.645491	0.00360358			1.87402	0.00360358
		1.87568	4.6808	0.646448	0.00360892			1.87568	0.00360892
		1.87734	4.68136	0.647002	0.00361201			1.87734	0.00361201
		1.87904	4.68144	0.647091	0.00361251			1.87904	0.00361251
		1.8807	4.68244	0.648083	0.00361805			1.8807	0.00361805
		1.88236	4.68244	0.648083	0.00361805			1.88236	0.00361805
		1.88402	4.68135	0.646992	0.00361195			1.88402	0.00361195
		1.88568	4.6792	0.644844	0.00359996			1.88568	0.00359996
		1.88737	4.67696	0.642603	0.00358745			1.88737	0.00358745
		1.88903	4.67385	0.639498	0.00357012			1.88903	0.00357012
		1.89069	4.67111	0.636761	0.00355484			1.89069	0.00355484
		1.89235	4.66884	0.634488	0.00354215			1.89235	0.00354215
		1.89401	4.66667	0.632312	0.00353			1.89401	0.00353
		1.8957	4.66495	0.630596	0.00352042			1.8957	0.00352042
		1.89736	4.66386	0.629507	0.00351434			1.89736	0.00351434
		1.89902	4.66383	0.629479	0.00351418			1.89902	0.00351418
		1.90067	4.6638	0.629446	0.003514			1.90067	0.003514
		1.90234	4.66324	0.628886	0.00351088			1.90234	0.00351088
		1.90401	4.66231	0.627958	0.00350569			1.90401	0.00350569
		1.90568	4.66135	0.626998	0.00350033			1.90568	0.00350033
		1.90735	4.6603	0.625941	0.00349443			1.90735	0.00349443
		1.90901	4.6593	0.624949	0.0034889			1.90901	0.0034889
		1.91068	4.65732	0.622961	0.0034778			1.91068	0.0034778
		1.91234	4.65523	0.620877	0.00346616			1.91234	0.00346616
		1.91401	4.65209	0.617734	0.00344861			1.91401	0.00344861
		1.91568	4.64947	0.615118	0.00343401			1.91568	0.00343401
		1.91734	4.64732	0.612967	0.003422			1.91734	0.003422
		1.91903	4.64626	0.611907	0.00341608			1.91903	0.00341608
		1.92069	4.64527	0.610914	0.00341054			1.92069	0.00341054
		1.92235	4.64428	0.609922	0.003405			1.92235	0.003405
		1.92401	4.64425	0.609893	0.00340484			1.92401	0.00340484
		1.92567	4.64425	0.609893	0.00340484			1.92567	0.00340484
		1.92737	4.64378	0.609429	0.00340225			1.92737	0.00340225
		1.92903	4.64279	0.608437	0.00339671			1.92903	0.00339671
		1.93069	4.6417	0.607348	0.00339063			1.93069	0.00339063
		1.93235	4.63946	0.605107	0.00337812			1.93235	0.00337812
		1.93401	4.63716	0.602802	0.00336526			1.93401	0.00336526
		1.9357	4.63488	0.600526	0.00335255			1.9357	0.00335255
		1.93736	4.63167	0.597318	0.00333464			1.93736	0.00333464
		1.93902	4.62844	0.594082	0.00331657			1.93902	0.00331657
		1.94068	4.62579	0.591434	0.00330179			1.94068	0.00330179
		1.94234	4.62361	0.589257	0.00328964			1.94234	0.00328964
		1.94403	4.6215	0.587144	0.00327784			1.94403	0.00327784
		1.94568	4.61948	0.585124	0.00326656			1.94568	0.00326656
		1.94735	4.61745	0.583097	0.00325525			1.94735	0.00325525
		1.94901	4.61543	0.581077	0.00324397			1.94901	0.00324397
		1.95067	4.61434	0.579989	0.00323789			1.95067	0.00323789
		1.95234	4.61335	0.578993	0.00323234			1.95234	0.00323234
		1.95401	4.61332	0.578964	0.00323218			1.95401	0.00323218
		1.95568	4.61332	0.578964	0.00323218			1.95568	0.00323218
		1.95735	4.61332	0.578964	0.00323218			1.95735	0.00323218
		1.95901	4.61285	0.5785	0.00322958			1.95901	0.00322958
		1.96068	4.61189	0.577536	0.0032242			1.96068	0.0032242
		1.96234	4.6099	0.575545	0.00321309			1.96234	0.00321309
		1.96404	4.60791	0.573554	0.00320197			1.96404	0.00320197
		1.9657	4.60583	0.571476	0.00319037			1.9657	0.00319037
		1.96736	4.60375	0.569398	0.00317877			1.96736	0.00317877
		1.96902	4.6017	0.567349	0.00316733			1.96902	0.00316733
		1.97068	4.59971	0.565358	0.00315622			1.97068	0.00315622
		1.97237	4.59818	0.563831	0.00314769			1.97237	0.00314769
		1.97403	4.5976	0.563242	0.0031444			1.97403	0.0031444
		1.97569	4.59847	0.564113	0.00314927			1.97569	0.00314927
		1.97735	4.59934	0.564984	0.00315413			1.97735	0.00315413
		1.97901	4.60027	0.565912	0.00315931			1.97901	0.00315931
		1.9807	4.60119	0.566841	0.00316449			1.9807	0.00316449
		1.98236	4.60163	0.567273	0.00316691			1.98236	0.00316691
		1.98402	4.60094	0.566584	0.00316306			1.98402	0.00316306
		1.98568	4.59876	0.564407	0.00315091			1.98568	0.00315091
		1.98734	4.59612	0.561762	0.00313614			1.98734	0.00313614
		1.98904	4.593	0.55865	0.00311877			1.98904	0.00311877
		1.99068	4.58992	0.55557	0.00310157			1.99068	0.00310157
		1.99234	4.58684	0.55249	0.00308438			1.99234	0.00308438
		1.99401	4.58426	0.549906	0.00306995			1.99401	0.00306995
		1.99568	4.58264	0.548283	0.00306089			1.99568	0.00306089
		1.99734	4.58211	0.547754	0.00305794			1.99734	0.00305794
		1.9991	4.58211	0.547754	0.00305794			1.9991	0.00305794
		1.9991	4.58211	0.547754	0.00305794			1.9991	0.00305794
		1.9991	4.58211	0.547754	0.00305794			1.9991	0.00305794
		1.9991	4.58738	0.553021	0.00308734			1.9991	0.00308734
		2.00115	4.58731	0.552957	0.00308699			2.00115	0.00308699
		2.00115	4.58725	0.552894	0.00308663			2.00115	0.00308663
		2.00197	4.58725	0.552894	0.00308663			2.00197	0.00308663
		2.00281	4.58715	0.5528	0.00308611			2.00281	0.00308611
		2.00402	4.58697	0.552615	0.00308508			2.00402	0.00308508
		2.00568	4.58651	0.552154	0.0030825			2.00568	0.0030825
		2.00734	4.58552	0.551162	0.00307696			2.00734	0.00307696
		2.009	4.58406	0.549702	0.00306881			2.009	0.00306881
		2.01066	4.58204	0.547685	0.00305755			2.01066	0.00305755
		2.01235	4.58009	0.545731	0.00304665			2.01235	0.00304665
		2.01401	4.5781	0.543746	0.00303556			2.01401	0.00303556
		2.01567	4.57618	0.541822	0.00302482			2.01567	0.00302482
		2.01733	4.57431	0.539958	0.00301442			2.01733	0.00301442
		2.01899	4.57279	0.538435	0.00300591			2.01899	0.00300591
		2.02068	4.57276	0.538403	0.00300573			2.02068	0.00300573
		2.02234	4.57322	0.53887	0.00300834			2.02234	0.00300834
		2.024	4.57418	0.53983	0.0030137			2.024	0.0030137
		2.02566	4.57511	0.540759	0.00301889			2.02566	0.00301889
		2.02733	4.57511	0.540759	0.00301889			2.02733	0.00301889
		2.02899	4.57505	0.540695	0.00301853			2.02899	0.00301853
		2.03066	4.57405	0.539696	0.00301295			2.03066	0.00301295
		2.03233	4.57293	0.538575	0.00300669			2.03233	0.00300669
		2.03399	4.57085	0.536493	0.00299508			2.03399	0.00299508
		2.03566	4.56979	0.535437	0.00298918			2.03566	0.00298918
		2.03733	4.56649	0.532139	0.00297077			2.03733	0.00297077
		2.039	4.56339	0.529033	0.00295343			2.039	0.00295343
		2.04066	4.56233	0.527977	0.00294753			2.04066	0.00294753
		2.04232	4.55962	0.525271	0.00293242			2.04232	0.00293242
		2.04402	4.55944	0.525086	0.00293139			2.04402	0.00293139
		2.04568	4.55934	0.52499	0.00293086			2.04568	0.00293086
		2.04734	4.55922	0.524862	0.00293014			2.04734	0.00293014
		2.049	4.55912	0.524766	0.0029296			2.049	0.0029296
		2.05066	4.55928	0.524926	0.0029305			2.05066	0.0029305
		2.05235	4.55981	0.525455	0.00293345			2.05235	0.00293345
		2.05401	4.5612	0.526847	0.00294122			2.05401	0.00294122
		2.05566	4.56147	0.52712	0.00294274			2.05566	0.00294274
		2.05733	4.56095	0.526591	0.00293979			2.05733	0.00293979
		2.05899	4.55693	0.522579	0.00291739			2.05899	0.00291739
		2.06066	4.55395	0.519594	0.00290073			2.06066	0.00290073
		2.06233	4.55239	0.518038	0.00289204			2.06233	0.00289204
		2.064	4.54925	0.514894	0.00287449			2.064	0.00287449
		2.06566	4.54604	0.511689	0.0028566			2.06566	0.0028566
		2.06732	4.54138	0.50703	0.00283059			2.06732	0.00283059
		2.06899	4.5381	0.503744	0.00281225			2.06899	0.00281225
		2.07066	4.53661	0.502252	0.00280392			2.07066	0.00280392
		2.07234	4.53502	0.500667	0.00279507			2.07234	0.00279507
		2.074	4.53403	0.499675	0.00278953			2.074	0.00278953
		2.07566	4.53254	0.498185	0.00278121			2.07566	0.00278121
		2.07735	4.53155	0.497193	0.00277567			2.07735	0.00277567
		2.07901	4.53108	0.496725	0.00277306			2.07901	0.00277306
		2.08067	4.52868	0.49433	0.00275969			2.08067	0.00275969
		2.08233	4.52772	0.493366	0.00275431			2.08233	0.00275431
		2.08399	4.52551	0.49116	0.00274199			2.08399	0.00274199
		2.08568	4.52449	0.490135	0.00273627			2.08568	0.00273627
		2.08734	4.52241	0.488054	0.00272465			2.08734	0.00272465
		2.089	4.52082	0.486468	0.0027158			2.089	0.0027158
		2.09066	4.51973	0.48538	0.00270972			2.09066	0.00270972
		2.09232	4.51864	0.484291	0.00270364			2.09232	0.00270364
		2.09399	4.51908	0.48473	0.00270609			2.09399	0.00270609
		2.09566	4.52002	0.485665	0.00271131			2.09566	0.00271131
		2.09733	4.52005	0.485696	0.00271149			2.09733	0.00271149
		2.099	4.52092	0.486567	0.00271635			2.099	0.00271635
		2.10066	4.52226	0.487905	0.00272382			2.10066	0.00272382
		2.10233	4.52223	0.487877	0.00272366			2.10233	0.00272366
		2.10399	4.52167	0.487317	0.00272054			2.10399	0.00272054
		2.10566	4.52164	0.487284	0.00272036			2.10566	0.00272036
		2.10735	4.52064	0.486285	0.00271478			2.10735	0.00271478
		2.10901	4.51961	0.485254	0.00270902			2.10901	0.00270902
		2.11068	4.51958	0.485222	0.00270884			2.11068	0.00270884
		2.11234	4.51958	0.485222	0.00270884			2.11234	0.00270884
		2.114	4.51958	0.485222	0.00270884			2.114	0.00270884
		2.11569	4.51958	0.485222	0.00270884			2.11569	0.00270884
		2.11735	4.52002	0.485664	0.00271131			2.11735	0.00271131
		2.11901	4.51999	0.485635	0.00271115			2.11901	0.00271115
		2.12067	4.5199	0.485543	0.00271063			2.12067	0.00271063
		2.12233	4.51984	0.485482	0.00271029			2.12233	0.00271029
		2.12402	4.51981	0.485453	0.00271013			2.12402	0.00271013
		2.12566	4.51934	0.484986	0.00270752			2.12566	0.00270752
		2.12733	4.5184	0.484051	0.0027023			2.12733	0.0027023
		2.12899	4.51744	0.483083	0.0026969			2.12899	0.0026969
		2.13066	4.51644	0.482084	0.00269132			2.13066	0.00269132
		2.13233	4.51544	0.481084	0.00268574			2.13233	0.00268574
		2.13399	4.51363	0.479276	0.00267565			2.13399	0.00267565
		2.13566	4.5126	0.478248	0.00266991			2.13566	0.00266991
		2.13733	4.51055	0.476191	0.00265843			2.13733	0.00265843
		2.139	4.50846	0.474104	0.00264677			2.139	0.00264677
		2.14066	4.50684	0.472484	0.00263773			2.14066	0.00263773
		2.14234	4.50575	0.471395	0.00263165			2.14234	0.00263165
		2.144	4.50476	0.470402	0.00262611			2.144	0.00262611
		2.14566	4.50376	0.469409	0.00262057			2.14566	0.00262057
		2.14735	4.50283	0.468481	0.00261538			2.14735	0.00261538
		2.14901	4.50256	0.468206	0.00261385			2.14901	0.00261385
		2.15067	4.50262	0.46827	0.0026142			2.15067	0.0026142
		2.15233	4.50312	0.46877	0.00261699			2.15233	0.00261699
		2.15399	4.50266	0.468305	0.0026144			2.15399	0.0026144
		2.15569	4.5016	0.467249	0.0026085			2.15569	0.0026085
		2.15735	4.50048	0.466128	0.00260225			2.15735	0.00260225
		2.15901	4.49933	0.464974	0.00259581			2.15901	0.00259581
		2.16066	4.49771	0.463357	0.00258678			2.16066	0.00258678
		2.16233	4.49566	0.461307	0.00257533			2.16233	0.00257533
		2.164	4.49361	0.459258	0.00256389			2.164	0.00256389
		2.16566	4.49163	0.457272	0.00255281			2.16566	0.00255281
		2.16732	4.49048	0.456122	0.00254639			2.16732	0.00254639
		2.16899	4.48939	0.455033	0.00254031			2.16899	0.00254031
		2.17066	4.48833	0.453977	0.00253441			2.17066	0.00253441
		2.17233	4.48731	0.452952	0.00252869			2.17233	0.00252869
		2.174	4.48675	0.452392	0.00252556			2.174	0.00252556
		2.17566	4.48662	0.452264	0.00252485			2.17566	0.00252485
		2.17733	4.48649	0.452135	0.00252413			2.17733	0.00252413
		2.17902	4.4863	0.451943	0.00252306			2.17902	0.00252306
		2.18068	4.48574	0.451383	0.00251993			2.18068	0.00251993
		2.18234	4.48372	0.449365	0.00250867			2.18234	0.00250867
		2.184	4.48117	0.446816	0.00249444			2.184	0.00249444
		2.18566	4.47862	0.444267	0.0024802			2.18566	0.0024802
		2.18735	4.47657	0.442218	0.00246876			2.18735	0.00246876
		2.18901	4.47452	0.440168	0.00245732			2.18901	0.00245732
		2.19067	4.47247	0.438119	0.00244588			2.19067	0.00244588
		2.19233	4.47049	0.436133	0.0024348			2.19233	0.0024348
		2.19399	4.469	0.434644	0.00242648			2.19399	0.00242648
		2.19566	4.46896	0.434609	0.00242629			2.19566	0.00242629
		2.19733	4.46893	0.434574	0.00242609			2.19733	0.00242609
		2.199	4.46834	0.433981	0.00242278			2.199	0.00242278
		2.20066	4.46715	0.432796	0.00241617			2.20066	0.00241617
		2.20233	4.46597	0.431611	0.00240955			2.20233	0.00240955
		2.20399	4.46487	0.430519	0.00240345			2.20399	0.00240345
		2.20566	4.46375	0.429397	0.00239719			2.20566	0.00239719
		2.20733	4.46266	0.428305	0.0023911			2.20733	0.0023911
		2.20899	4.46163	0.427277	0.00238536			2.20899	0.00238536
		2.21066	4.46117	0.426813	0.00238276			2.21066	0.00238276
		2.21235	4.46126	0.426906	0.00238328			2.21235	0.00238328
		2.21401	4.46145	0.427091	0.00238432			2.21401	0.00238432
		2.21567	4.46163	0.427277	0.00238536			2.21567	0.00238536
		2.21733	4.46169	0.427338	0.0023857			2.21733	0.0023857
		2.21899	4.46175	0.427396	0.00238602			2.21899	0.00238602
		2.22068	4.46085	0.426496	0.002381			2.22068	0.002381
		2.22234	4.45992	0.425567	0.00237581			2.22234	0.00237581
		2.224	4.45887	0.424517	0.00236994			2.224	0.00236994
		2.22566	4.45782	0.423466	0.00236408			2.22566	0.00236408
		2.22732	4.45677	0.422416	0.00235822			2.22732	0.00235822
		2.22902	4.45572	0.421365	0.00235235			2.22902	0.00235235
		2.23068	4.45467	0.420311	0.00234647			2.23068	0.00234647
		2.23234	4.45358	0.419226	0.0023404			2.23234	0.0023404
		2.23399	4.45336	0.419008	0.00233919			2.23399	0.00233919
		2.23566	4.45314	0.41879	0.00233797			2.23566	0.00233797
		2.23733	4.45298	0.41863	0.00233708			2.23733	0.00233708
		2.239	4.45286	0.418501	0.00233636			2.239	0.00233636
		2.24066	4.45273	0.418373	0.00233565			2.24066	0.00233565
		2.24232	4.45266	0.418303	0.00233525			2.24232	0.00233525
		2.24399	4.45262	0.418267	0.00233505			2.24399	0.00233505
		2.24566	4.45265	0.418296	0.00233522			2.24566	0.00233522
		2.24733	4.45274	0.418386	0.00233572			2.24733	0.00233572
		2.249	4.4528	0.418447	0.00233606			2.249	0.00233606
		2.25066	4.45283	0.418479	0.00233624			2.25066	0.00233624
		2.25233	4.45277	0.418415	0.00233588			2.25233	0.00233588
		2.25402	4.45277	0.418415	0.00233588			2.25402	0.00233588
		2.25568	4.45271	0.418358	0.00233556			2.25568	0.00233556
		2.25734	4.45219	0.417832	0.00233263			2.25734	0.00233263
		2.259	4.45163	0.417278	0.00232953			2.259	0.00232953
		2.26066	4.45011	0.41576	0.00232106			2.26066	0.00232106
		2.26235	4.44816	0.413803	0.00231013			2.26235	0.00231013
		2.26401	4.44623	0.411875	0.00229937			2.26401	0.00229937
		2.26567	4.4453	0.410947	0.00229419			2.26567	0.00229419
		2.26733	4.44427	0.409918	0.00228844			2.26733	0.00228844
		2.26899	4.44321	0.408854	0.00228251			2.26899	0.00228251
		2.27066	4.44268	0.408329	0.00227957			2.27066	0.00227957
		2.27233	4.44212	0.407763	0.00227641			2.27233	0.00227641
		2.274	4.44251	0.40816	0.00227863			2.274	0.00227863
		2.27566	4.44338	0.409025	0.00228346			2.27566	0.00228346
		2.27732	4.44424	0.40989	0.00228828			2.27732	0.00228828
		2.27899	4.44417	0.409819	0.00228789			2.27899	0.00228789
		2.28066	4.44414	0.409784	0.00228769			2.28066	0.00228769
		2.28233	4.44371	0.409351	0.00228528			2.28233	0.00228528
		2.28399	4.44277	0.408416	0.00228006			2.28399	0.00228006
		2.28567	4.4419	0.407551	0.00227523			2.28567	0.00227523
		2.28733	4.44101	0.406654	0.00227022			2.28733	0.00227022
		2.28899	4.44008	0.405726	0.00226504			2.28899	0.00226504
		2.29066	4.43915	0.404797	0.00225985			2.29066	0.00225985
		2.29232	4.43819	0.403836	0.00225449			2.29232	0.00225449
		2.29399	4.4372	0.402843	0.00224895			2.29399	0.00224895
		2.29566	4.43664	0.402282	0.00224582			2.29566	0.00224582
		2.29733	4.43648	0.402126	0.00224494			2.29733	0.00224494
		2.299	4.43629	0.40194	0.00224391			2.299	0.00224391
		2.30066	4.43568	0.401322	0.00224046			2.30066	0.00224046
		2.30233	4.43509	0.400736	0.00223718			2.30233	0.00223718
		2.30399	4.4345	0.40015	0.00223391			2.30399	0.00223391
		2.30566	4.43345	0.399096	0.00222803			2.30566	0.00222803
		2.30733	4.43289	0.398539	0.00222492			2.30733	0.00222492
		2.30899	4.43277	0.398417	0.00222424			2.30899	0.00222424
		2.31066	4.43268	0.398324	0.00222372			2.31066	0.00222372
		2.31233	4.43171	0.39736	0.00221834			2.31233	0.00221834
		2.314	4.43068	0.396329	0.00221258			2.314	0.00221258
		2.31569	4.4291	0.394743	0.00220373			2.31569	0.00220373
		2.31735	4.42751	0.393158	0.00219488			2.31735	0.00219488
		2.31901	4.42643	0.392072	0.00218882			2.31901	0.00218882
		2.32067	4.4259	0.391544	0.00218587			2.32067	0.00218587
		2.32233	4.42503	0.390672	0.002181			2.32233	0.002181
		2.32402	4.42462	0.390268	0.00217875			2.32402	0.00217875
		2.32568	4.42512	0.390765	0.00218152			2.32568	0.00218152
		2.32734	4.42571	0.39136	0.00218484			2.32734	0.00218484
		2.32899	4.42677	0.392417	0.00219074			2.32899	0.00219074
		2.33066	4.42776	0.39341	0.00219629			2.33066	0.00219629
		2.33233	4.42882	0.394467	0.00220219			2.33233	0.00220219
		2.33399	4.42889	0.394532	0.00220255			2.33399	0.00220255
		2.33566	4.42929	0.394935	0.0022048			2.33566	0.0022048
		2.33733	4.42976	0.395403	0.00220741			2.33733	0.00220741
		2.33899	4.43022	0.395871	0.00221002			2.33899	0.00221002
		2.34066	4.43063	0.396274	0.00221228			2.34066	0.00221228
		2.34232	4.43024	0.39589	0.00221013			2.34232	0.00221013
		2.34399	4.42931	0.394955	0.00220491			2.34399	0.00220491
		2.34568	4.42815	0.393799	0.00219845			2.34568	0.00219845
		2.34734	4.42694	0.392585	0.00219168			2.34734	0.00219168
		2.349	4.42529	0.390938	0.00218248			2.349	0.00218248
		2.35066	4.42314	0.388789	0.00217049			2.35066	0.00217049
		2.35232	4.42096	0.386611	0.00215833			2.35232	0.00215833
		2.35402	4.41888	0.384526	0.00214669			2.35402	0.00214669
		2.35568	4.41714	0.38279	0.002137			2.35568	0.002137
		2.35734	4.41602	0.381669	0.00213074			2.35734	0.00213074
		2.359	4.41506	0.380705	0.00212535			2.359	0.00212535
		2.36066	4.41412	0.37977	0.00212013			2.36066	0.00212013
		2.36235	4.41319	0.378835	0.00211491			2.36235	0.00211491
		2.36401	4.41217	0.377813	0.00210921			2.36401	0.00210921
		2.36566	4.41117	0.37682	0.00210367			2.36566	0.00210367
		2.36732	4.40975	0.375391	0.00209569			2.36732	0.00209569
		2.36899	4.40869	0.374334	0.00208979			2.36899	0.00208979
		2.37066	4.40711	0.372752	0.00208096			2.37066	0.00208096
		2.37233	4.40602	0.371666	0.0020749			2.37233	0.0020749
		2.374	4.40503	0.370673	0.00206935			2.374	0.00206935
		2.37566	4.40403	0.36968	0.00206381			2.37566	0.00206381
		2.37732	4.4036	0.369244	0.00206137			2.37732	0.00206137
		2.37899	4.40372	0.369366	0.00206205			2.37899	0.00206205
		2.38069	4.40468	0.370327	0.00206742			2.38069	0.00206742
		2.38235	4.4058	0.371448	0.00207368			2.38235	0.00207368
		2.38401	4.40745	0.373094	0.00208287			2.38401	0.00208287
		2.38567	4.4081	0.373748	0.00208652			2.38567	0.00208652
		2.38733	4.40817	0.373812	0.00208687			2.38733	0.00208687
		2.38902	4.40813	0.37378	0.0020867			2.38902	0.0020867
		2.39068	4.40711	0.372752	0.00208096			2.39068	0.00208096
		2.39234	4.40506	0.370701	0.00206951			2.39234	0.00206951
		2.394	4.40301	0.368651	0.00205807			2.394	0.00205807
		2.39566	4.40145	0.367098	0.00204939			2.39566	0.00204939
		2.39733	4.40039	0.366041	0.00204349			2.39733	0.00204349
		2.399	4.39977	0.365419	0.00204002			2.399	0.00204002
		2.40066	4.39965	0.365295	0.00203932			2.40066	0.00203932
		2.40232	4.39956	0.365205	0.00203882			2.40232	0.00203882
		2.40399	4.39931	0.364955	0.00203743			2.40399	0.00203743
		2.40566	4.39921	0.364859	0.00203689			2.40566	0.00203689
		2.40733	4.39812	0.363767	0.0020308			2.40733	0.0020308
		2.40899	4.3965	0.362149	0.00202176			2.40899	0.00202176
		2.41067	4.39386	0.359506	0.00200701			2.41067	0.00200701
		2.41233	4.39075	0.356396	0.00198965			2.41233	0.00198965
		2.41399	4.38764	0.353286	0.00197228			2.41399	0.00197228
		2.41569	4.38565	0.351293	0.00196116			2.41569	0.00196116
		2.41735	4.38431	0.349957	0.0019537			2.41735	0.0019537
		2.41901	4.38223	0.347876	0.00194208			2.41901	0.00194208
		2.42067	4.38217	0.347815	0.00194174			2.42067	0.00194174
		2.42233	4.38223	0.347872	0.00194206			2.42233	0.00194206
		2.42402	4.38275	0.348398	0.001945			2.42402	0.001945
		2.42566	4.38288	0.348526	0.00194571			2.42566	0.00194571
		2.42732	4.38307	0.348718	0.00194679			2.42732	0.00194679
		2.42899	4.38208	0.347725	0.00194124			2.42899	0.00194124
		2.43066	4.38102	0.346668	0.00193534			2.43066	0.00193534
		2.43233	4.38099	0.346636	0.00193516			2.43233	0.00193516
		2.43399	4.37996	0.345611	0.00192944			2.43399	0.00192944
		2.43566	4.37885	0.344496	0.00192321			2.43566	0.00192321
		2.43733	4.3778	0.343442	0.00191733			2.43733	0.00191733
		2.43899	4.37773	0.343378	0.00191697			2.43899	0.00191697
		2.44066	4.37754	0.343186	0.0019159			2.44066	0.0019159
		2.44235	4.37754	0.343186	0.0019159			2.44235	0.0019159
		2.44401	4.37754	0.343186	0.0019159			2.44401	0.0019159
		2.44567	4.37757	0.343218	0.00191608			2.44567	0.00191608
		2.44733	4.37708	0.342722	0.00191331			2.44733	0.00191331
		2.44902	4.37602	0.341665	0.00190741			2.44902	0.00190741
		2.45068	4.3749	0.34055	0.00190119			2.45068	0.00190119
		2.45234	4.37329	0.338935	0.00189217			2.45234	0.00189217
		2.45399	4.37226	0.337907	0.00188643			2.45399	0.00188643
		2.45566	4.37021	0.335854	0.00187497			2.45566	0.00187497
		2.45733	4.36906	0.334707	0.00186856			2.45733	0.00186856
		2.45899	4.36739	0.333035	0.00185923			2.45899	0.00185923
		2.46066	4.36686	0.332506	0.00185628			2.46066	0.00185628
		2.46233	4.36689	0.332538	0.00185646			2.46233	0.00185646
		2.46399	4.36701	0.33266	0.00185714			2.46399	0.00185714
		2.46566	4.36714	0.332782	0.00185782			2.46566	0.00185782
		2.46732	4.36863	0.334281	0.00186619			2.46732	0.00186619
		2.46902	4.36857	0.334217	0.00186583			2.46902	0.00186583
		2.47068	4.36757	0.333217	0.00186025			2.47068	0.00186025
		2.47234	4.36651	0.332154	0.00185431			2.47234	0.00185431
		2.474	4.36542	0.331061	0.00184821			2.474	0.00184821
		2.47566	4.36361	0.329255	0.00183813			2.47566	0.00183813
		2.47735	4.36302	0.328662	0.00183482			2.47735	0.00183482
		2.47901	4.36189	0.327541	0.00182856			2.47901	0.00182856
		2.48067	4.3608	0.326449	0.00182246			2.48067	0.00182246
		2.48233	4.36033	0.325978	0.00181983			2.48233	0.00181983
		2.48399	4.36045	0.326097	0.00182049			2.48399	0.00182049
		2.48568	4.36051	0.326158	0.00182084			2.48568	0.00182084
		2.48734	4.3606	0.32625	0.00182135			2.48734	0.00182135
		2.489	4.36067	0.326314	0.00182171			2.489	0.00182171
		2.49066	4.36073	0.326378	0.00182207			2.49066	0.00182207
		2.49232	4.36073	0.326378	0.00182207			2.49232	0.00182207
		2.49399	4.36021	0.325853	0.00181913			2.49399	0.00181913
		2.49566	4.35918	0.32483	0.00181343			2.49566	0.00181343
		2.49733	4.35813	0.323779	0.00180756			2.49733	0.00180756
		2.499	4.35708	0.322729	0.00180169			2.499	0.00180169
		2.50066	4.35606	0.321707	0.00179599			2.50066	0.00179599
		2.50232	4.35545	0.321092	0.00179256			2.50232	0.00179256
		2.50399	4.35461	0.320259	0.00178791			2.50399	0.00178791
		2.50566	4.35356	0.319208	0.00178204			2.50566	0.00178204
		2.50735	4.35297	0.318619	0.00177875			2.50735	0.00177875
		2.50901	4.35284	0.318491	0.00177803			2.50901	0.00177803
		2.51067	4.35275	0.318398	0.00177752			2.51067	0.00177752
		2.51233	4.35266	0.318305	0.001777			2.51233	0.001777
		2.51402	4.35263	0.318276	0.00177684			2.51402	0.00177684
		2.51568	4.35225	0.317898	0.00177473			2.51568	0.00177473
		2.51734	4.35209	0.317738	0.00177383			2.51734	0.00177383
		2.519	4.35261	0.31826	0.00177675			2.519	0.00177675
		2.52066	4.35457	0.320217	0.00178767			2.52066	0.00178767
		2.52235	4.35656	0.32221	0.0017988			2.52235	0.0017988
		2.52401	4.35765	0.323296	0.00180486			2.52401	0.00180486
		2.52567	4.35867	0.324318	0.00181056			2.52567	0.00181056
		2.52732	4.35963	0.325276	0.00181591			2.52732	0.00181591
		2.52899	4.35954	0.325183	0.00181539			2.52899	0.00181539
		2.53066	4.35938	0.325026	0.00181452			2.53066	0.00181452
		2.53233	4.35777	0.323412	0.00180551			2.53233	0.00180551
		2.53399	4.35429	0.319933	0.00178608			2.53399	0.00178608
		2.53566	4.35031	0.315954	0.00176387			2.53566	0.00176387
		2.53733	4.3472	0.312847	0.00174652			2.53733	0.00174652
		2.53899	4.34409	0.309739	0.00172918			2.53899	0.00172918
		2.54066	4.34099	0.306632	0.00171183			2.54066	0.00171183
		2.54235	4.3389	0.304546	0.00170019			2.54235	0.00170019
		2.54401	4.33688	0.302525	0.0016889			2.54401	0.0016889
		2.54567	4.33638	0.302028	0.00168613			2.54567	0.00168613
		2.54733	4.33688	0.302522	0.00168888			2.54733	0.00168888
		2.54902	4.33787	0.303514	0.00169443			2.54902	0.00169443
		2.55068	4.33939	0.305036	0.00170292			2.55068	0.00170292
		2.55234	4.33992	0.305564	0.00170587			2.55234	0.00170587
		2.554	4.34098	0.306621	0.00171177			2.554	0.00171177
		2.55566	4.34203	0.307678	0.00171767			2.55566	0.00171767
		2.55733	4.34303	0.308678	0.00172325			2.55733	0.00172325
		2.55899	4.3435	0.309146	0.00172586			2.55899	0.00172586
		2.56066	4.34301	0.308652	0.00172311			2.56066	0.00172311
		2.56233	4.34295	0.308595	0.00172279			2.56233	0.00172279
		2.56399	4.34242	0.308067	0.00171984			2.56399	0.00171984
		2.56566	4.34143	0.307074	0.0017143			2.56566	0.0017143
		2.56732	4.34043	0.306081	0.00170875			2.56732	0.00170875
		2.56899	4.34031	0.305953	0.00170804			2.56899	0.00170804
		2.57066	4.33931	0.304953	0.00170246			2.57066	0.00170246
		2.57233	4.33819	0.303832	0.0016962			2.57233	0.0016962
		2.574	4.3375	0.303146	0.00169237			2.574	0.00169237
		2.57566	4.33638	0.302025	0.00168611			2.57566	0.00168611
		2.57735	4.33576	0.301404	0.00168264			2.57735	0.00168264
		2.57901	4.33563	0.301276	0.00168193			2.57901	0.00168193
		2.58067	4.3355	0.301147	0.00168121			2.58067	0.00168121
		2.58233	4.33451	0.300155	0.00167567			2.58233	0.00167567
		2.58399	4.33395	0.299597	0.00167256			2.58399	0.00167256
		2.58568	4.33308	0.298725	0.00166769			2.58568	0.00166769
		2.58733	4.33215	0.297796	0.0016625			2.58733	0.0016625
		2.58899	4.33199	0.29764	0.00166163			2.58899	0.00166163
		2.59066	4.33196	0.297611	0.00166147			2.59066	0.00166147
		2.59232	4.33191	0.297553	0.00166114			2.59232	0.00166114
		2.59399	4.33185	0.297495	0.00166082			2.59399	0.00166082
		2.59566	4.33185	0.297495	0.00166082			2.59566	0.00166082
		2.59733	4.33228	0.297931	0.00166326			2.59733	0.00166326
		2.599	4.33269	0.298338	0.00166553			2.599	0.00166553
		2.60066	4.33362	0.299267	0.00167071			2.60066	0.00167071
		2.60232	4.33334	0.298988	0.00166916			2.60232	0.00166916
		2.60402	4.33195	0.297592	0.00166136			2.60402	0.00166136
		2.60568	4.33005	0.295695	0.00165077			2.60568	0.00165077
		2.60734	4.32806	0.293702	0.00163965			2.60734	0.00163965
		2.609	4.32601	0.291652	0.0016282			2.609	0.0016282
		2.61066	4.32396	0.289602	0.00161676			2.61066	0.00161676
		2.61235	4.32237	0.288016	0.0016079			2.61235	0.0016079
		2.61401	4.32032	0.285965	0.00159646			2.61401	0.00159646
		2.61567	4.3187	0.284351	0.00158744			2.61567	0.00158744
		2.61732	4.31762	0.283261	0.00158136			2.61732	0.00158136
		2.61899	4.31659	0.282236	0.00157563			2.61899	0.00157563
		2.62066	4.31566	0.281307	0.00157045			2.62066	0.00157045
		2.62233	4.31517	0.280813	0.00156769			2.62233	0.00156769
		2.624	4.31517	0.280813	0.00156769			2.624	0.00156769
		2.62566	4.3152	0.280842	0.00156785			2.62566	0.00156785
		2.62732	4.31525	0.2809	0.00156818			2.62732	0.00156818
		2.62899	4.31525	0.2809	0.00156818			2.62899	0.00156818
		2.63066	4.31569	0.281336	0.00157061			2.63066	0.00157061
		2.63234	4.31653	0.282172	0.00157528			2.63234	0.00157528
		2.634	4.31727	0.282915	0.00157943			2.634	0.00157943
		2.63566	4.31758	0.283223	0.00158114			2.63566	0.00158114
		2.63735	4.31745	0.283095	0.00158043			2.63735	0.00158043
		2.63901	4.31735	0.282995	0.00157987			2.63901	0.00157987
		2.64067	4.31716	0.28281	0.00157884			2.64067	0.00157884
		2.64233	4.31703	0.282681	0.00157812			2.64233	0.00157812
		2.64399	4.31644	0.282085	0.00157479			2.64399	0.00157479
		2.64568	4.31541	0.281057	0.00156905			2.64568	0.00156905
		2.64734	4.31497	0.280618	0.0015666			2.64734	0.0015666
		2.649	4.31404	0.279682	0.00156138			2.649	0.00156138
		2.65066	4.3131	0.278747	0.00155616			2.65066	0.00155616
		2.65232	4.31211	0.277754	0.00155061			2.65232	0.00155061
		2.65399	4.3117	0.277347	0.00154834			2.65399	0.00154834
		2.65566	4.3108	0.276444	0.0015433			2.65566	0.0015433
		2.65733	4.31039	0.27604	0.00154104			2.65733	0.00154104
		2.65899	4.31046	0.276104	0.0015414			2.65899	0.0015414
		2.66066	4.31003	0.275671	0.00153899			2.66066	0.00153899
		2.66233	4.30997	0.275614	0.00153867			2.66233	0.00153867
		2.66399	4.30991	0.275556	0.00153834			2.66399	0.00153834
		2.66566	4.30997	0.27562	0.0015387			2.66566	0.0015387
		2.66732	4.31041	0.276056	0.00154113			2.66732	0.00154113
		2.66901	4.31144	0.277088	0.00154689			2.66901	0.00154689
		2.67067	4.31244	0.278087	0.00155247			2.67067	0.00155247
		2.67233	4.31344	0.279087	0.00155806			2.67233	0.00155806
		2.67402	4.31444	0.280086	0.00156363			2.67402	0.00156363
		2.67568	4.31472	0.280365	0.00156519			2.67568	0.00156519
		2.67734	4.31478	0.280423	0.00156551			2.67734	0.00156551
		2.679	4.31471	0.280359	0.00156516			2.679	0.00156516
		2.68066	4.31378	0.279427	0.00155995			2.68066	0.00155995
		2.68235	4.31272	0.278363	0.00155401			2.68235	0.00155401
		2.68401	4.31172	0.277363	0.00154843			2.68401	0.00154843
		2.68567	4.31072	0.276363	0.00154285			2.68567	0.00154285
		2.68733	4.30972	0.275364	0.00153727			2.68733	0.00153727
		2.68899	4.30956	0.275207	0.0015364			2.68899	0.0015364
		2.69069	4.30963	0.275271	0.00153675			2.69069	0.00153675
		2.69232	4.30957	0.275214	0.00153643			2.69232	0.00153643
		2.69399	4.30948	0.275124	0.00153593			2.69399	0.00153593
		2.69566	4.30839	0.274041	0.00152988			2.69566	0.00152988
		2.69733	4.30628	0.271926	0.00151808			2.69733	0.00151808
		2.699	4.30411	0.269754	0.00150595			2.699	0.00150595
		2.70066	4.30194	0.267582	0.00149382			2.70066	0.00149382
		2.70232	4.29976	0.265409	0.0014817			2.70232	0.0014817
		2.70399	4.29759	0.263237	0.00146957			2.70399	0.00146957
		2.70566	4.29554	0.261187	0.00145812			2.70566	0.00145812
		2.70735	4.29361	0.259257	0.00144735			2.70735	0.00144735
		2.70901	4.29317	0.258819	0.0014449			2.70901	0.0014449
		2.71067	4.29311	0.258761	0.00144458			2.71067	0.00144458
		2.71233	4.29311	0.258761	0.00144458			2.71233	0.00144458
		2.71402	4.29324	0.258883	0.00144526			2.71402	0.00144526
		2.71568	4.29385	0.259501	0.00144871			2.71568	0.00144871
		2.71734	4.29438	0.260029	0.00145166			2.71734	0.00145166
		2.719	4.29538	0.261023	0.00145721			2.719	0.00145721
		2.72066	4.29634	0.26199	0.00146261			2.72066	0.00146261
		2.72235	4.29685	0.262493	0.00146542			2.72235	0.00146542
		2.72401	4.2979	0.263551	0.00147132			2.72401	0.00147132
		2.72567	4.29896	0.264608	0.00147723			2.72567	0.00147723
		2.72733	4.2999	0.265544	0.00148245			2.72733	0.00148245
		2.72899	4.30034	0.265982	0.0014849			2.72899	0.0014849
		2.73066	4.29987	0.265512	0.00148227			2.73066	0.00148227
		2.73233	4.29887	0.264518	0.00147672			2.73233	0.00147672
		2.73399	4.29735	0.262993	0.00146821			2.73399	0.00146821
		2.73566	4.29526	0.260911	0.00145658			2.73566	0.00145658
		2.73733	4.29311	0.258761	0.00144458			2.73733	0.00144458
		2.73899	4.29094	0.256582	0.00143242			2.73899	0.00143242
		2.74066	4.28789	0.253532	0.00141539			2.74066	0.00141539
		2.74232	4.28471	0.25036	0.00139768			2.74232	0.00139768
		2.74401	4.28266	0.24831	0.00138624			2.74401	0.00138624
		2.74567	4.28042	0.246067	0.00137372			2.74567	0.00137372
		2.74733	4.27868	0.244324	0.00136398			2.74733	0.00136398
		2.74902	4.27699	0.242639	0.00135458			2.74902	0.00135458
		2.75068	4.27591	0.241552	0.00134851			2.75068	0.00134851
		2.75234	4.27479	0.240431	0.00134225			2.75234	0.00134225
		2.754	4.27466	0.24031	0.00134157			2.754	0.00134157
		2.75566	4.27472	0.240371	0.00134191			2.75566	0.00134191
		2.75733	4.27472	0.240371	0.00134191			2.75733	0.00134191
		2.75899	4.27585	0.241492	0.00134817			2.75899	0.00134817
		2.76066	4.27693	0.242578	0.00135424			2.76066	0.00135424
		2.76233	4.27855	0.244193	0.00136325			2.76233	0.00136325
		2.76399	4.27966	0.245308	0.00136948			2.76399	0.00136948
		2.76566	4.28084	0.246487	0.00137606			2.76566	0.00137606
		2.76732	4.28199	0.247637	0.00138248			2.76732	0.00138248
		2.76899	4.28398	0.249627	0.00139359			2.76899	0.00139359
		2.77066	4.28597	0.25162	0.00140472			2.77066	0.00140472
		2.77235	4.28706	0.252709	0.0014108			2.77235	0.0014108
		2.77401	4.28716	0.252808	0.00141135			2.77401	0.00141135
		2.77567	4.28716	0.252808	0.00141135			2.77567	0.00141135
		2.77733	4.28716	0.252808	0.00141135			2.77733	0.00141135
		2.77899	4.28716	0.252808	0.00141135			2.77899	0.00141135
		2.78068	4.28706	0.252709	0.00141079			2.78068	0.00141079
		2.78235	4.28603	0.251681	0.00140505			2.78235	0.00140505
		2.78401	4.28448	0.250123	0.00139636			2.78401	0.00139636
		2.78567	4.28249	0.248134	0.00138525			2.78567	0.00138525
		2.78733	4.28143	0.247077	0.00137935			2.78733	0.00137935
		2.78899	4.28044	0.24609	0.00137384			2.78899	0.00137384
		2.79066	4.27946	0.245103	0.00136833			2.79066	0.00136833
		2.79232	4.27847	0.244116	0.00136283			2.79232	0.00136283
		2.79399	4.27748	0.243129	0.00135731			2.79399	0.00135731
		2.79566	4.27653	0.242171	0.00135197			2.79566	0.00135197
		2.79733	4.27603	0.241678	0.00134921			2.79733	0.00134921
		2.799	4.27693	0.242578	0.00135424			2.799	0.00135424
		2.80066	4.27786	0.243507	0.00135943			2.80066	0.00135943
		2.80232	4.27786	0.243507	0.00135943			2.80232	0.00135943
		2.80402	4.27833	0.243972	0.00136202			2.80402	0.00136202
		2.80568	4.27885	0.244494	0.00136493			2.80568	0.00136493
		2.80734	4.27885	0.244494	0.00136493			2.80734	0.00136493
		2.809	4.27885	0.244494	0.00136493			2.809	0.00136493
		2.81066	4.27891	0.244552	0.00136526			2.81066	0.00136526
		2.81235	4.27803	0.24368	0.00136039			2.81235	0.00136039
		2.81401	4.27716	0.242809	0.00135553			2.81401	0.00135553
		2.81567	4.27722	0.242867	0.00135585			2.81567	0.00135585
		2.81733	4.27681	0.24246	0.00135358			2.81733	0.00135358
		2.81899	4.27635	0.241995	0.00135098			2.81899	0.00135098
		2.82068	4.27635	0.241995	0.00135098			2.82068	0.00135098
		2.82234	4.27635	0.241995	0.00135098			2.82234	0.00135098
		2.824	4.2758	0.241441	0.00134789			2.824	0.00134789
		2.82566	4.27474	0.24039	0.00134202			2.82566	0.00134202
		2.82732	4.27369	0.239339	0.00133616			2.82732	0.00133616
		2.82899	4.27264	0.238288	0.00133029			2.82899	0.00133029
		2.83066	4.27159	0.237237	0.00132442			2.83066	0.00132442
		2.83233	4.27047	0.236116	0.00131816			2.83233	0.00131816
		2.83399	4.26941	0.235059	0.00131226			2.83399	0.00131226
		2.83566	4.26776	0.233409	0.00130305			2.83566	0.00130305
		2.83733	4.26614	0.23179	0.00129401			2.83733	0.00129401
		2.83899	4.26502	0.230669	0.00128775			2.83899	0.00128775
		2.84069	4.2639	0.229547	0.00128149			2.84069	0.00128149
		2.84235	4.26278	0.228426	0.00127523			2.84235	0.00127523
		2.84401	4.26166	0.227305	0.00126897			2.84401	0.00126897
		2.84567	4.26067	0.226311	0.00126343			2.84567	0.00126343
		2.84733	4.2597	0.225344	0.00125802			2.84733	0.00125802
		2.84902	4.25929	0.224937	0.00125575			2.84902	0.00125575
		2.85068	4.25929	0.224937	0.00125575			2.85068	0.00125575
		2.85234	4.25929	0.224937	0.00125575			2.85234	0.00125575
		2.854	4.25929	0.224937	0.00125575			2.854	0.00125575
		2.85566	4.25935	0.224994	0.00125607			2.85566	0.00125607
		2.85735	4.2599	0.225548	0.00125916			2.85735	0.00125916
		2.85901	4.2609	0.226541	0.00126471			2.85901	0.00126471
		2.86067	4.26186	0.227503	0.00127008			2.86067	0.00127008
		2.86233	4.26285	0.228496	0.00127562			2.86233	0.00127562
		2.86399	4.2639	0.229547	0.00128149			2.86399	0.00128149
		2.86566	4.2644	0.230044	0.00128426			2.86566	0.00128426
		2.86732	4.26343	0.229079	0.00127888			2.86732	0.00127888
		2.86899	4.26229	0.227932	0.00127247			2.86899	0.00127247
		2.87066	4.26061	0.226256	0.00126312			2.87066	0.00126312
		2.87233	4.25847	0.224116	0.00125117			2.87233	0.00125117
		2.874	4.2563	0.221943	0.00123904			2.874	0.00123904
		2.87566	4.25425	0.219899	0.00122763			2.87566	0.00122763
		2.87732	4.2532	0.218848	0.00122176			2.87732	0.00122176
		2.87899	4.25271	0.218352	0.00121899			2.87899	0.00121899
		2.88066	4.25367	0.219317	0.00122438			2.88066	0.00122438
		2.88233	4.25479	0.220435	0.00123062			2.88233	0.00123062
		2.88399	4.25597	0.221614	0.0012372			2.88399	0.0012372
		2.88568	4.25718	0.222825	0.00124396			2.88568	0.00124396
		2.88734	4.2578	0.223446	0.00124743			2.88734	0.00124743
		2.889	4.25991	0.225554	0.0012592			2.889	0.0012592
		2.89066	4.26084	0.226484	0.00126439			2.89066	0.00126439
		2.89232	4.26087	0.226512	0.00126455			2.89232	0.00126455
		2.89401	4.26087	0.226512	0.00126455			2.89401	0.00126455
		2.89567	4.26087	0.226512	0.00126455			2.89567	0.00126455
		2.89733	4.26078	0.226426	0.00126407			2.89733	0.00126407
		2.89899	4.26066	0.226305	0.00126339			2.89899	0.00126339
		2.90066	4.26054	0.226184	0.00126271			2.90066	0.00126271
		2.90235	4.26004	0.22569	0.00125996			2.90235	0.00125996
		2.90399	4.25861	0.224261	0.00125198			2.90399	0.00125198
		2.90566	4.25762	0.223268	0.00124643			2.90566	0.00124643
		2.90733	4.25656	0.22221	0.00124053			2.90733	0.00124053
		2.90899	4.25457	0.220217	0.0012294			2.90899	0.0012294
		2.91066	4.25255	0.218195	0.00121812			2.91066	0.00121812
		2.91233	4.25149	0.217138	0.00121221			2.91233	0.00121221
		2.91399	4.24838	0.21403	0.00119486			2.91399	0.00119486
		2.91566	4.24633	0.211979	0.00118341			2.91566	0.00118341
		2.91732	4.24521	0.210861	0.00117717			2.91732	0.00117717
		2.91899	4.24512	0.210768	0.00117665			2.91899	0.00117665
		2.92068	4.24512	0.210768	0.00117665			2.92068	0.00117665
		2.92234	4.24606	0.211704	0.00118187			2.92234	0.00118187
		2.924	4.24702	0.212668	0.00118726			2.924	0.00118726
		2.92566	4.24808	0.213725	0.00119316			2.92566	0.00119316
		2.92732	4.24858	0.214222	0.00119593			2.92732	0.00119593
		2.92902	4.24904	0.214686	0.00119853			2.92902	0.00119853
		2.93068	4.24858	0.214222	0.00119593			2.93068	0.00119593
		2.93234	4.24749	0.213135	0.00118987			2.93234	0.00118987
		2.934	4.24643	0.212078	0.00118396			2.934	0.00118396
		2.93566	4.24537	0.21102	0.00117806			2.93566	0.00117806
		2.93735	4.24435	0.209995	0.00117234			2.93735	0.00117234
		2.93899	4.24382	0.209466	0.00116938			2.93899	0.00116938
		2.94066	4.24276	0.208409	0.00116348			2.94066	0.00116348
		2.94232	4.2422	0.207848	0.00116035			2.94232	0.00116035
		2.94399	4.24211	0.207759	0.00115985			2.94399	0.00115985
		2.94566	4.24208	0.20773	0.00115969			2.94566	0.00115969
		2.94733	4.24205	0.207701	0.00115953			2.94733	0.00115953
		2.94899	4.242	0.207643	0.00115921			2.94899	0.00115921
		2.95065	4.24188	0.207524	0.00115854			2.95065	0.00115854
		2.95232	4.24188	0.207524	0.00115854			2.95232	0.00115854
		2.95399	4.24188	0.207524	0.00115854			2.95399	0.00115854
		2.95568	4.24188	0.207524	0.00115854			2.95568	0.00115854
		2.95734	4.24191	0.207553	0.0011587			2.95734	0.0011587
		2.959	4.24246	0.208107	0.0011618			2.959	0.0011618
		2.96066	4.24299	0.208633	0.00116473			2.96066	0.00116473
		2.96235	4.24404	0.209684	0.0011706			2.96235	0.0011706
		2.96401	4.24509	0.210735	0.00117647			2.96401	0.00117647
		2.96567	4.24611	0.211757	0.00118217			2.96567	0.00118217
		2.96733	4.2471	0.212751	0.00118772			2.96733	0.00118772
		2.96899	4.2471	0.212751	0.00118772			2.96899	0.00118772
		2.97068	4.24705	0.212693	0.0011874			2.97068	0.0011874
		2.97234	4.24648	0.212129	0.00118425			2.97234	0.00118425
		2.97399	4.24446	0.210107	0.00117296			2.97399	0.00117296
		2.97566	4.24138	0.207031	0.00115579			2.97566	0.00115579
		2.97732	4.24039	0.206034	0.00115022			2.97732	0.00115022
		2.97899	4.2384	0.204041	0.0011391			2.97899	0.0011391
		2.98066	4.23741	0.203051	0.00113357			2.98066	0.00113357
		2.98233	4.23729	0.202932	0.00113291			2.98233	0.00113291
		2.98399	4.23738	0.203026	0.00113343			2.98399	0.00113343
		2.98566	4.23791	0.203557	0.0011364			2.98566	0.0011364
		2.98733	4.23903	0.204679	0.00114266			2.98733	0.00114266
		2.98899	4.24015	0.205801	0.00114892			2.98899	0.00114892
		2.99069	4.24212	0.207765	0.00115989			2.99069	0.00115989
		2.99235	4.24368	0.209325	0.0011686			2.99235	0.0011686
		2.99401	4.24371	0.209354	0.00116876			2.99401	0.00116876
		2.99567	4.24321	0.208854	0.00116597			2.99567	0.00116597
		2.99733	4.24215	0.207794	0.00116005			2.99733	0.00116005
		2.99902	4.24099	0.20664	0.00115361			2.99902	0.00115361
		3.00068	4.23925	0.204894	0.00114386			3.00068	0.00114386
		3.00234	4.23869	0.204333	0.00114073			3.00234	0.00114073
		3.004	4.23675	0.202397	0.00112992			3.004	0.00112992
		3.00566	4.23525	0.200898	0.00112155			3.00566	0.00112155
		3.00735	4.23475	0.200401	0.00111878			3.00735	0.00111878
		3.00899	4.23535	0.200994	0.00112209			3.00899	0.00112209
		3.01066	4.23588	0.201526	0.00112505			3.01066	0.00112505
		3.01233	4.23607	0.201718	0.00112613			3.01233	0.00112613
		3.01399	4.23623	0.201875	0.00112701			3.01399	0.00112701
		3.01566	4.23616	0.201811	0.00112665			3.01566	0.00112665
		3.01732	4.23604	0.20169	0.00112597			3.01732	0.00112597
		3.01899	4.23592	0.201568	0.00112529			3.01899	0.00112529
		3.02066	4.23527	0.200911	0.00112163			3.02066	0.00112163
		3.02233	4.23464	0.200287	0.00111814			3.02233	0.00111814
		3.024	4.23361	0.199255	0.00111238			3.024	0.00111238
		3.02566	4.23348	0.199127	0.00111166			3.02566	0.00111166
		3.02732	4.23339	0.199033	0.00111114			3.02732	0.00111114
		3.02902	4.23246	0.198104	0.00110595			3.02902	0.00110595
		3.03068	4.2315	0.197142	0.00110058			3.03068	0.00110058
		3.03234	4.2305	0.196149	0.00109504			3.03234	0.00109504
		3.034	4.22951	0.195155	0.00108949			3.034	0.00108949
		3.03566	4.22842	0.194066	0.00108341			3.03566	0.00108341
		3.03735	4.22739	0.19304	0.00107768			3.03735	0.00107768
		3.03901	4.2264	0.192047	0.00107214			3.03901	0.00107214
		3.04067	4.22541	0.191054	0.00106659			3.04067	0.00106659
		3.04232	4.22631	0.191954	0.00107162			3.04232	0.00107162
		3.04399	4.22727	0.192916	0.00107699			3.04399	0.00107699
		3.04566	4.22821	0.193852	0.00108221			3.04566	0.00108221
		3.04733	4.22827	0.193916	0.00108257			3.04733	0.00108257
		3.049	4.22883	0.19448	0.00108572			3.049	0.00108572
		3.05066	4.22887	0.194512	0.0010859			3.05066	0.0010859
		3.05232	4.2288	0.194448	0.00108554			3.05232	0.00108554
		3.05399	4.22865	0.194291	0.00108467			3.05399	0.00108467
		3.05566	4.22759	0.193234	0.00107876			3.05566	0.00107876
		3.05733	4.226	0.19165	0.00106992			3.05733	0.00106992
		3.05901	4.22401	0.189657	0.00105879			3.05901	0.00105879
		3.06067	4.22289	0.188536	0.00105253			3.06067	0.00105253
		3.06233	4.22233	0.187972	0.00104939			3.06233	0.00104939
		3.06402	4.22226	0.187907	0.00104903			3.06402	0.00104903
		3.06568	4.22226	0.187907	0.00104903			3.06568	0.00104903
		3.06734	4.22235	0.188001	0.00104955			3.06734	0.00104955
		3.069	4.22245	0.188093	0.00105007			3.069	0.00105007
		3.07066	4.22304	0.188683	0.00105336			3.07066	0.00105336
		3.07235	4.22413	0.189772	0.00105944			3.07235	0.00105944
		3.07401	4.22525	0.190894	0.0010657			3.07401	0.0010657
		3.07567	4.22534	0.19099	0.00106624			3.07567	0.00106624
		3.07732	4.22544	0.191086	0.00106677			3.07732	0.00106677
		3.07899	4.2255	0.19115	0.00106713			3.07899	0.00106713
		3.08066	4.22554	0.191182	0.00106731			3.08066	0.00106731
		3.08233	4.22557	0.191214	0.00106749			3.08233	0.00106749
		3.08399	4.22557	0.191214	0.00106749			3.08399	0.00106749
		3.08566	4.22554	0.191182	0.00106731			3.08566	0.00106731
		3.08733	4.22541	0.191054	0.00106659			3.08733	0.00106659
		3.08899	4.22534	0.19099	0.00106624			3.08899	0.00106624
		3.09066	4.22454	0.190182	0.00106173			3.09066	0.00106173
		3.09232	4.22373	0.189374	0.00105722			3.09232	0.00105722
		3.09401	4.22329	0.188939	0.00105479			3.09401	0.00105479
		3.09567	4.22286	0.188503	0.00105235			3.09567	0.00105235
		3.09733	4.22233	0.187974	0.0010494			3.09733	0.0010494
		3.09899	4.2218	0.187446	0.00104645			3.09899	0.00104645
		3.10066	4.22087	0.186516	0.00104126			3.10066	0.00104126
		3.10235	4.22084	0.186485	0.00104109			3.10235	0.00104109
		3.10401	4.22059	0.186235	0.00103969			3.10401	0.00103969
		3.10567	4.22083	0.186481	0.00104107			3.10567	0.00104107
		3.10733	4.2213	0.18695	0.00104368			3.10733	0.00104368
		3.10899	4.22171	0.187353	0.00104593			3.10899	0.00104593
		3.11068	4.22127	0.18692	0.00104351			3.11068	0.00104351
		3.11234	4.22084	0.186488	0.0010411			3.11234	0.0010411
		3.114	4.2219	0.187545	0.00104701			3.114	0.00104701
		3.11566	4.22175	0.187395	0.00104617			3.11566	0.00104617
		3.11732	4.22281	0.188452	0.00105207			3.11732	0.00105207
		3.11899	4.22337	0.189013	0.0010552			3.11899	0.0010552
		3.12066	4.22333	0.188981	0.00105502			3.12066	0.00105502
		3.12233	4.22327	0.188917	0.00105467			3.12233	0.00105467
		3.12399	4.22374	0.189385	0.00105728			3.12399	0.00105728
		3.12565	4.2242	0.18985	0.00105987			3.12565	0.00105987
		3.12732	4.22318	0.188824	0.00105415			3.12732	0.00105415
		3.12899	4.2224	0.188046	0.0010498			3.12899	0.0010498
		3.13066	4.22134	0.186988	0.00104389			3.13066	0.00104389
		3.13234	4.22025	0.185899	0.00103782			3.13234	0.00103782
		3.134	4.21823	0.18388	0.00102654			3.134	0.00102654
		3.13566	4.21631	0.181957	0.00101581			3.13566	0.00101581
		3.13735	4.21482	0.180464	0.00100747			3.13735	0.00100747
		3.13901	4.21333	0.178974	0.000999154			3.13901	0.000999154
		3.14067	4.2123	0.177948	0.000993429			3.14067	0.000993429
		3.14233	4.2123	0.177948	0.000993429			3.14233	0.000993429
		3.14399	4.21131	0.176955	0.000987884			3.14399	0.000987884
		3.14568	4.21035	0.175993	0.000982516			3.14568	0.000982516
		3.14734	4.21035	0.175993	0.000982516			3.14734	0.000982516
		3.149	4.21035	0.175993	0.000982516			3.149	0.000982516
		3.15066	4.21035	0.175993	0.000982516			3.15066	0.000982516
		3.15232	4.21081	0.176458	0.000985111			3.15232	0.000985111
		3.15399	4.21174	0.17739	0.000990315			3.15399	0.000990315
		3.15566	4.21174	0.17739	0.000990315			3.15566	0.000990315
		3.15733	4.21274	0.178384	0.000995863			3.15733	0.000995863
		3.15899	4.21373	0.179378	0.00100141			3.15899	0.00100141
		3.16066	4.21472	0.180371	0.00100695			3.16066	0.00100695
		3.16232	4.21621	0.181861	0.00101527			3.16232	0.00101527
		3.16399	4.2182	0.183847	0.00102636			3.16399	0.00102636
		3.16566	4.21972	0.185369	0.00103486			3.16566	0.00103486
		3.16732	4.22078	0.186423	0.00104074			3.16732	0.00104074
		3.16899	4.22084	0.186487	0.0010411			3.16899	0.0010411
		3.17068	4.22031	0.185959	0.00103815			3.17068	0.00103815
		3.17234	4.21932	0.184965	0.0010326			3.17234	0.0010326
		3.174	4.21879	0.184436	0.00102965			3.174	0.00102965
		3.17566	4.21736	0.18301	0.00102169			3.17566	0.00102169
		3.17732	4.21544	0.181082	0.00101092			3.17732	0.00101092
		3.17902	4.21351	0.179153	0.00100015			3.17902	0.00100015
		3.18068	4.21158	0.177224	0.000989387			3.18068	0.000989387
		3.18234	4.21052	0.176167	0.000983483			3.18234	0.000983483
		3.184	4.21006	0.175702	0.000980889			3.184	0.000980889
		3.18566	4.20999	0.175638	0.00098053			3.18566	0.00098053
		3.18735	4.20953	0.175173	0.000977938			3.18735	0.000977938
		3.18901	4.20946	0.175109	0.000977579			3.18901	0.000977579
		3.19067	4.20941	0.175051	0.000977257			3.19067	0.000977257
		3.19232	4.20888	0.174526	0.000974322			3.19232	0.000974322
		3.19399	4.20786	0.173504	0.000968616			3.19399	0.000968616
		3.19566	4.2068	0.172446	0.000962712			3.19566	0.000962712
		3.19733	4.20574	0.171388	0.000956808			3.19733	0.000956808
		3.19899	4.20528	0.170924	0.000954214			3.19899	0.000954214
		3.20065	4.20528	0.170924	0.000954214			3.20065	0.000954214
		3.20232	4.20528	0.170924	0.000954214			3.20232	0.000954214
		3.20399	4.20534	0.170982	0.000954536			3.20399	0.000954536
		3.20566	4.20586	0.171507	0.000957471			3.20566	0.000957471
		3.20734	4.20688	0.17253	0.00096318			3.20734	0.00096318
		3.209	4.208	0.173645	0.000969406			3.209	0.000969406
		3.21066	4.20906	0.174703	0.00097531			3.21066	0.00097531
		3.21232	4.20865	0.174295	0.000973035			3.21232	0.000973035
		3.21402	4.20762	0.17327	0.000967311			3.21402	0.000967311
		3.21568	4.20657	0.172212	0.000961407			3.21568	0.000961407
		3.21734	4.20548	0.171129	0.000955358			3.21734	0.000955358
		3.219	4.20443	0.170077	0.000949488			3.219	0.000949488
		3.22066	4.20282	0.168466	0.00094049			3.22066	0.00094049
		3.22235	4.20071	0.166357	0.000928717			3.22235	0.000928717
		3.22401	4.19972	0.165363	0.000923172			3.22401	0.000923172
		3.22567	4.19913	0.164777	0.000919899			3.22567	0.000919899
		3.22732	4.1986	0.164249	0.000916948			3.22732	0.000916948
		3.22899	4.1986	0.164249	0.000916948			3.22899	0.000916948
		3.23066	4.19857	0.164216	0.000916769			3.23066	0.000916769
		3.23233	4.19847	0.16412	0.000916233			3.23233	0.000916233
		3.23399	4.19891	0.164554	0.000918651			3.23399	0.000918651
		3.23566	4.19987	0.165515	0.000924016			3.23566	0.000924016
		3.23732	4.19974	0.165387	0.000923302			3.23732	0.000923302
		3.23899	4.20014	0.165787	0.000925537			3.23899	0.000925537
		3.24066	4.20051	0.166155	0.000927594			3.24066	0.000927594
		3.24232	4.19992	0.165563	0.000924284			3.24232	0.000924284
		3.24401	4.19886	0.164505	0.00091838			3.24401	0.00091838
		3.24567	4.19783	0.16348	0.000912656			3.24567	0.000912656
		3.24733	4.19687	0.162518	0.000907288			3.24733	0.000907288
		3.24899	4.19591	0.161557	0.000901922			3.24899	0.000901922
		3.25065	4.19498	0.160628	0.000896733			3.25065	0.000896733
		3.25235	4.19501	0.16066	0.000896913			3.25235	0.000896913
		3.25401	4.19514	0.160788	0.000897627			3.25401	0.000897627
		3.25567	4.19573	0.161381	0.000900937			3.25567	0.000900937
		3.25733	4.19679	0.162438	0.000906841			3.25733	0.000906841
		3.25899	4.19785	0.163496	0.000912744			3.25899	0.000912744
		3.26066	4.19887	0.164521	0.000918469			3.26066	0.000918469
		3.26232	4.19937	0.165018	0.000921243			3.26232	0.000921243
		3.26399	4.19931	0.164954	0.000920884			3.26399	0.000920884
		3.26566	4.19831	0.16396	0.000915336			3.26566	0.000915336
		3.26732	4.19828	0.163928	0.000915157			3.26732	0.000915157
		3.26899	4.19822	0.163863	0.000914798			3.26899	0.000914798
		3.27066	4.19719	0.162838	0.000909074			3.27066	0.000909074
		3.27235	4.19663	0.162277	0.000905941			3.27235	0.000905941
		3.27401	4.19657	0.162214	0.000905588			3.27401	0.000905588
		3.27567	4.19601	0.161653	0.000902458			3.27567	0.000902458
		3.27733	4.19601	0.161653	0.000902458			3.27733	0.000902458
		3.27899	4.19597	0.161621	0.000902278			3.27899	0.000902278
		3.28068	4.19594	0.161589	0.000902099			3.28068	0.000902099
		3.28234	4.19495	0.160595	0.000896554			3.28234	0.000896554
		3.284	4.19591	0.161557	0.000901922			3.284	0.000901922
		3.28566	4.19638	0.162022	0.000904517			3.28566	0.000904517
		3.28732	4.19588	0.161525	0.000901743			3.28732	0.000901743
		3.28902	4.19594	0.161589	0.000902099			3.28902	0.000902099
		3.29066	4.19601	0.161653	0.000902458			3.29066	0.000902458
		3.29232	4.19607	0.161717	0.000902816			3.29232	0.000902816
		3.29399	4.19508	0.160723	0.000897269			3.29399	0.000897269
		3.29566	4.19508	0.160723	0.000897269			3.29566	0.000897269
		3.29733	4.19406	0.159701	0.000891563			3.29733	0.000891563
		3.29899	4.19254	0.158186	0.000883101			3.29899	0.000883101
		3.30065	4.19099	0.156637	0.000874457			3.30065	0.000874457
		3.30232	4.18988	0.155522	0.000868233			3.30232	0.000868233
		3.304	4.18876	0.154407	0.000862007			3.304	0.000862007
		3.30566	4.18864	0.154285	0.000861326			3.30566	0.000861326
		3.30735	4.18858	0.154227	0.000861004			3.30735	0.000861004
		3.30901	4.18852	0.15417	0.000860681			3.30901	0.000860681
		3.31067	4.18849	0.154141	0.00086052			3.31067	0.00086052
		3.31233	4.18899	0.154638	0.000863294			3.31233	0.000863294
		3.31399	4.18999	0.155631	0.000868842			3.31399	0.000868842
		3.31569	4.19091	0.15656	0.000874028			3.31569	0.000874028
		3.31735	4.19188	0.157522	0.000879396			3.31735	0.000879396
		3.31901	4.19184	0.15749	0.000879217			3.31901	0.000879217
[truncated: 6,734 more rows]
