# Supplementary material for: Structural studies of the IFNλ4 receptor complex using cryoEM enabled by protein engineering
Source: Nat Commun. 2025 Jan 18;16:818. doi: 10.1038/s41467-025-56119-y (PMC11742915; doi:10.1038/s41467-025-56119-y)
Supplement: Supplementary file 6 — Source Data [file 41467_2025_56119_MOESM6_ESM.zip › source_data/IFNL4_data/IFNL4_manuscript/Supp/SuppFig2/yeast_data.xlsx]

## Sheet: yeast data
				log([IFNLR1:IFNL]) (nM)	10RB (IFNL3)		A3 (IFNL3)		10RB (IFNL4)		A3 (IFNL4)
display 10RB	25218.4			3.60206	88350.2	83537.5	215860	227325	63987.6	64072.8	189745	173385
display A3	29604			3.30103	56699.9	71436.5	211669	198430	59206.2	48995.2	217272	218632
				3	31233.1	33105.3	170500	175033	27657.6	32016.6	157944	152438
background 10RB	1969.1			2.69897	22054.7	24063.1	144071	145530	12053.7	12511.2	104592	100522
background A3	1950			2.39794	14249.1	13968.3	128916	123094	8024.5	8013.2	83001.2	78691.4
				2.09691	8925.7	7842.3	121491	117448	4621.9	5176.5	75899	68122.9
diplay/background 10RB	12.8071			1.79588	4157.7	3615.6	110966	102117	1195.2	1688.9	56539.8	59681.6
diplay/background A3	15.1815			1.49485	183.9	1552.4	91801	93322.3	601.5	723.7	41306.5	40602.4
				1.19382	926.3	874.8	65258.6	73508.5	525.8	478.1	29480.9	25317.2
display-background 10RB	23249.3			0.89279	510.7	473.5	40428.4	35504.6	366.4	272.5	6885.4	8439.9
display-background A3	27654			0.59176	316.3	272	14591	15775.9	230.7	229.5	3023.9	3040.4
				0.29073	210.9	191	4888.4	155.9	207.9	195	1484.6	1279.1
Ratio 1	1.1854
Ratio 2	1.18946			adjusted for display	10RB (IFNL3)		A3 (IFNL3)		10RB (IFNL4)		A3 (IFNL4)
raw ratio	1.1739				88350.2	83537.5	182099	191770	63987.6	64072.8	160068	146266
					56699.9	71436.5	178563	167395	59206.2	48995.2	183290	184437
					31233.1	33105.3	143833	147657	27657.6	32016.6	133241	128596
					22054.7	24063.1	121537	122768	12053.7	12511.2	88233.3	84800.2
					14249.1	13968.3	108753	103841	8024.5	8013.2	70019.4	66383.7
					8925.7	7842.3	102489	99078.6	4621.9	5176.5	64028	57468.1
					4157.7	3615.6	93609.9	86145.3	1195.2	1688.9	47696.7	50347.1
					183.9	1552.4	77442.9	78726.2	601.5	723.7	34846	34252
average bottom	250.333				926.3	874.8	55051.8	62011.4	525.8	478.1	24869.9	21357.5
					510.7	473.5	34105.2	29951.5	366.4	272.5	5808.49	7119.86
					316.3	272	12308.9	13308.5	230.7	229.5	2550.95	2564.87
					210.9	191	4123.83	131.516	207.9	195	1252.4	1079.04
				subtract bottom	10RB (IFNL3)		A3 (IFNL3)		10RB (IFNL4)		A3 (IFNL4)
max	185149				88099.9	83287.2	181848	191520	63737.3	63822.5	159818	146016
					56449.6	71186.2	178313	167145	58955.9	48744.9	183039	184187
					30982.8	32855	143582	147406	27407.3	31766.3	132990	128346
					21804.4	23812.8	121287	122518	11803.4	12260.9	87982.9	84549.9
					13998.8	13718	108502	103591	7774.17	7762.87	69769.1	66133.3
					8675.37	7591.97	102239	98828.3	4371.57	4926.17	63777.7	57217.8
					3907.37	3365.27	93359.6	85895	944.867	1438.57	47446.4	50096.8
					-66.4333	1302.07	77192.5	78475.9	351.167	473.367	34595.6	34001.6
					675.967	624.467	54801.5	61761.1	275.467	227.767	24619.6	21107.1
					260.367	223.167	33854.9	29701.2	116.067	22.1667	5558.16	6869.52
					65.9667	21.6667	12058.6	13058.1	-19.6333	-20.8333	2300.61	2314.53
					-39.4333	-59.3333	3873.5	-118.817	-42.4333	-55.3333	1002.07	828.709
				normalized to max	10RB (IFNL3)		A3 (IFNL3)		10RB (IFNL4)		A3 (IFNL4)
					47.5833	44.9839	98.2175	103.441	34.4249	34.4709	86.3186	78.8642
					30.4888	38.4481	96.3079	90.2758	31.8424	26.3274	98.8608	99.4805
					16.734	17.7452	77.5497	79.6152	14.8028	17.1572	71.829	69.3203
					11.7767	12.8614	65.5078	66.1727	6.37507	6.62217	47.5202	45.6659
					7.56082	7.40916	58.6028	55.9501	4.19888	4.19277	37.6827	35.719
					4.68562	4.10047	55.2197	53.3778	2.36111	2.66065	34.4467	30.9037
					2.11039	1.8176	50.4241	46.3924	0.510329	0.776979	25.6261	27.0576
					-0.0358811	0.703255	41.6922	42.3853	0.189667	0.255668	18.6853	18.3645
					0.365094	0.337278	29.5986	33.3575	0.148781	0.123018	13.2972	11.4001
					0.140626	0.120534	18.2852	16.0418	0.0626884	0.0119724	3.002	3.71027
					0.035629	0.0117023	6.51291	7.05278	-0.0106041	-0.0112522	1.24258	1.25009
					-0.0212982	-0.0320463	2.0921	-0.0641738	-0.0229185	-0.0298859	0.541223	0.447591
