# Supplementary material for: Structural studies of the IFNλ4 receptor complex using cryoEM enabled by protein engineering
Source: Nat Commun. 2025 Jan 18;16:818. doi: 10.1038/s41467-025-56119-y (PMC11742915; doi:10.1038/s41467-025-56119-y)
Supplement: Supplementary file 6 — Source Data [file 41467_2025_56119_MOESM6_ESM.zip › source_data/IFNL4_data/IFNL4_manuscript/Supp/SuppFig12/549_data.xlsx]

## Sheet: data
			IFNL3			IFNL4			IFNw1
			73468.6	76992.3	71923	29085.2	27917.8	25061.5	164546	139581
			75296.4	62162.9	63044.4	26409.6	23633.2	23965.1	117428	122954
Bottom IFNL3	12290		37849.4	39252.9	30325.4	22436.8	20893.8	18648.2	63278.7	110088
Bottom IFNL4	10947		23400.7	23556.7	27930.9	19690.4	15957.5	15250.7	55812.2	65162.4
Bottom IFNw1	13572		21261.5	12808	18695.6	17063.8	13310.5	13606.1	20149.3	25131.3
			14637.5	12431.9	11536.3	11788.2	12338.6	12016	12698.1	12652.8
			12694.1	14231.3	12579.4	11443.9	9900.1	11130.8	12302.7	11758
			12112.6	11781.3	11093.7	10897.5	10713.3	10789	11738.2	9428.4
			11952.3	10355.5	9686.3	9746.3	9365	9886.2	10709.5	10413.3
			10641.3	11467.8	9490.3	10527.8	10226.8	9640.5	10654.4	10021.3
			10306.3	10951.2	10048.6	10987.1	11114.2	10602.2	11421.5	12154.3
			12198.2	12608.8	10441.5	11922.2	10850.4	9890.3	11880.3	12649.7
			IFNL3			IFNL4			IFNw1
top	138491		61178.6	64702.3	59633	18138.2	16970.8	14114.5	150974	126009
			63006.4	49872.9	50754.4	15462.6	12686.2	13018.1	103856	109382
			25559.4	26962.9	18035.4	11489.8	9946.8	7701.2	49706.7	96516.2
			11110.7	11266.7	15640.9	8743.4	5010.5	4303.7	42240.2	51590.4
			8971.5	518	6405.6	6116.8	2363.5	2659.1	6577.3	11559.3
			2347.5	141.9	-753.7	841.2	1391.6	1069	-873.9	-919.2
			404.1	1941.3	289.4	496.9	-1046.9	183.8	-1269.3	-1814
			-177.4	-508.7	-1196.3	-49.5	-233.7	-158	-1833.8	-4143.6
			-337.7	-1934.5	-2603.7	-1200.7	-1582	-1060.8	-2862.5	-3158.7
			-1648.7	-822.2	-2799.7	-419.2	-720.2	-1306.5	-2917.6	-3550.7
			-1983.7	-1338.8	-2241.4	40.1	167.2	-344.8	-2150.5	-1417.7
			-91.8	318.8	-1848.5	975.2	-96.6	-1056.7	-1691.7	-922.3
			IFNL3			IFNL4			IFNw1
			44.175	46.7193	43.059	13.097	12.254	10.1916	109.013	90.9866
			45.4948	36.0115	36.648	11.165	9.16028	9.39993	74.9907	78.9808
			18.4556	19.469	13.0228	8.2964	7.18225	5.56078	35.8915	69.6911
			8.02266	8.1353	11.2938	6.31331	3.61791	3.10756	30.5002	37.2517
			6.47802	0.37403	4.62527	4.41673	1.7066	1.92005	4.74925	8.34658
			1.69505	0.102461	-0.544221	0.607402	1.00483	0.771889	-0.631014	-0.663723
			0.291787	1.40175	0.208966	0.358795	-0.755931	0.132716	-0.916519	-1.30983
			-0.128095	-0.367315	-0.863808	-0.0357423	-0.168747	-0.114086	-1.32413	-2.99195
			-0.243842	-1.39684	-1.88004	-0.866985	-1.14231	-0.765968	-2.06691	-2.28079
			-1.19047	-0.593683	-2.02157	-0.30269	-0.520032	-0.94338	-2.1067	-2.56384
			-1.43236	-0.966702	-1.61844	0.0289549	0.120729	-0.248968	-1.5528	-1.02367
			-0.0662857	0.230195	-1.33474	0.704159	-0.0697516	-0.763007	-1.22152	-0.665962
