# Supplementary material for: Structural studies of the IFNλ4 receptor complex using cryoEM enabled by protein engineering
Source: Nat Commun. 2025 Jan 18;16:818. doi: 10.1038/s41467-025-56119-y (PMC11742915; doi:10.1038/s41467-025-56119-y)
Supplement: Supplementary file 6 — Source Data [file 41467_2025_56119_MOESM6_ESM.zip › source_data/IFNL4_data/IFNL4_manuscript/Fig5/Fig5C+5D/all/raw file_HCV kinetics.xlsx]

## Sheet: Sheet1
	8 h									24 h
	-	10 ng/ml		30 ng/ml		100 ng/ml		300 ng/ml		-	10 ng/ml		30 ng/ml		100 ng/ml		300 ng/ml
	mock	IFNL3	IFNL4	IFNL3	IFNL4	IFNL3	IFNL4	IFNL3	IFNL4	mock	IFNL3	IFNL4	IFNL3	IFNL4	IFNL3	IFNL4	IFNL3	IFNL4	NTC
#1-1	29.9488	29.8927	28.6176	29.368	30.2234	29.8579	29.2177	29.5866	29.3093	25.2583	24.9942	24.797	25.6983	24.6793	25.745	27.4926	25.9332	29.2204	UNDETERMINED
#1-2	29.9651	31.2619	30.0566	29.9658	29.9854	30.0056	29.9289	30.1631	29.8885	24.0372	25.5226	25.0026	25.3198	25.5087	25.888	7.71539	9.20673	28.3501
#1-3	29.4769	30.1278	30.4714	30.1599	30.5786	30.2852	29.9492	31.1722	30.1827	24.2764	24.9307	25.6855	25.3743	26.1999	25.7403	26.6369	25.837	27.9329
#2-1	30.2415	30.1679	30.2984	30.3197	30.5203	30.6984	29.8069	30.0692	30.2817	24.6942	25.7165	25.5476	25.5651	25.8772	25.9582	27.6485	26.0613	27.9652
#2-2	30.6007	30.6421	30.4352	30.6082	29.7326	30.4353	30.1936	30.1973	30.2927	24.4344	25.2252	25.6222	25.6104	25.7793	25.7119	27.3739	26.1499	28.358
#2-3	30.6002	30.9402	30.4113	30.5371	30.7085	30.8179	30.2521	30.5161	30.4736	24.8773	26.0657	25.4549	25.9803	25.7275	27.0778	27.6338	26.6372	28.2122
#3-1	30.2408	30.9638	30.6775	30.7329	30.2439	30.7313	30.6141	30.736	30.9557	24.4972	26.4268	25.3793	25.2522	25.4439	25.7711	27.4403	24.635	28.4997
#3-2	30.4244	30.7291	30.8069	30.1166	30.3176	30.4197	30.2632	30.3258	30.5014	24.0218	25.638	25.7669	25.4906	25.3098	25.8269	26.9072	26.0803	28.3404
#3-3	30.244	30.8881	30.1539	30.6822	30.6226	30.3644	30.6039	30.2851	30.5787	24.8066	25.9419	25.5013	25.7366	25.3123	25.5209	27.5658	26.2395	28.3095
	y = -1.689Ln(x) + 47.857		Threshold	0.16
	EXP((x-47.857)/-1.689)
	8 h									24 h
	-	10 ng/ml		30 ng/ml		100 ng/ml		300 ng/ml		-	10 ng/ml		30 ng/ml		100 ng/ml		300 ng/ml
average	mock	IFNL3	IFNL4	IFNL3	IFNL4	IFNL3	IFNL4	IFNL3	IFNL4	mock	IFNL3	IFNL4	IFNL3	IFNL4	IFNL3	IFNL4	IFNL3	IFNL4
#1	29.7969	30.4275	29.7152	29.8312	30.2625	30.0496	29.6986	30.3073	29.7935	24.5239	25.1492	25.1617	25.4641	25.4626	25.7911	27.0647	25.8851	28.5011
#2	30.4808	30.5834	30.3816	30.4883	30.3205	30.6505	30.0842	30.2609	30.3494	24.6687	25.6691	25.5416	25.7186	25.7946	26.2493	27.5521	26.2828	28.1785
#3	30.3031	30.8604	30.5461	30.5106	30.3947	30.5051	30.4937	30.449	30.6786	24.4419	26.0022	25.5492	25.4931	25.3553	25.7063	27.3044	25.6516	28.3832
	8 h									24 h
	-	10 ng/ml		30 ng/ml		100 ng/ml		300 ng/ml		-	10 ng/ml		30 ng/ml		100 ng/ml		300 ng/ml
average	mock	IFNL3	IFNL4	IFNL3	IFNL4	IFNL3	IFNL4	IFNL3	IFNL4	mock	IFNL3	IFNL4	IFNL3	IFNL4	IFNL3	IFNL4	IFNL3	IFNL4
#1	44036	30316.2	46220	43150.6	33427.7	37918.3	46675.1	32551.8	44125.7	999205	690067	684961	572674	573172	471883	221993	446333	94841.5
#2	29374.2	27642.8	31150.2	29243	32298.2	26565.9	37148.9	33458.6	31751.1	917156	507214	547002	492572	470893	359758	166351	352694	114806
#3	32633	23461.8	28259.8	28860.5	30910.1	28954.2	29149.8	29932.8	26128	1.04897e+06	416428	544546	562916	610778	496175	192621	512514	101698
	48 h									72 h
		10 ng/ml		30 ng/ml		100 ng/ml		300 ng/ml			10 ng/ml		30 ng/ml		100 ng/ml		300 ng/ml
	mock	IFNL3	IFNL4	IFNL3	IFNL4	IFNL3	IFNL4	IFNL3	IFNL4	mock	IFNL3	IFNL4	IFNL3	IFNL4	IFNL3	IFNL4	IFNL3	IFNL4	NTC
#1-1	21.3768	24.9743	23.0921	24.5451	23.4113	9.80725	25.6831	9.26093	28.7274	21.2566	24.2129	23.4209	5.96335	24.2444	20.8679	26.0289	26.1072	28.4746	UNDETERMINED
#1-2	22.9051	24.3398	22.702	25.5619	24.0176	12.7172	25.8298	25.5072	27.4925	21.4395	23.9783	22.4392	23.9605	24.0374	25.2212	26.2187	27.1548	27.716
#1-3	21.6463	25.5354	22.9576	24.9455	23.8082	24.5077	25.7476	25.3157	27.3343	21.6011	24.3881	22.1895	24.0879	23.9604	25.5887	25.5135	26.852	27.7582
#2-1	21.7566	24.9084	10.03	25.8358	23.3377	25.5362	26.6055	26.7669	27.3164	22.4248	25.2616	23.5938	25.0121	23.7007	26.0478	26.7746	26.2808	28.1683
#2-2	21.9169	24.9016	23.6563	24.9777	24.9111	25.5033	26.8661	25.2676	27.4098	22.0389	25.0708	23.4141	24.8137	23.9138	26.0993	26.5631	26.156	27.929
#2-3	21.8811	25.0922	24.3563	24.9322	24.7782	25.4994	26.7299	25.5349	27.2601	21.6677	25.0788	22.8624	24.8642	23.8677	26.2563	24.2447	26.4963	27.838
#3-1	22.4157	25.033	24.4897	24.979	24.221	25.8539	27.4669	25.8754	27.9494	21.6232	25.3288	23.6191	25.1603	24.5503	26.5471	27.2343	26.4889	28.3125
#3-2	22.2598	25.0097	24.3979	24.9356	23.8157	25.8475	26.7501	25.4963	27.6596	21.6295	25.0397	23.7292	24.9351	24.1718	26.4692	27.4355	26.128	27.7612
#3-3	21.8344	24.6652	24.5228	24.8225	23.775	25.8278	26.692	25.4711	27.2126	21.8071	24.9885	23.6089	25.0165	24.2821	26.4414	26.8513	26.1277	27.9396
	48 h									72 h
		10 ng/ml		30 ng/ml		100 ng/ml		300 ng/ml			10 ng/ml		30 ng/ml		100 ng/ml		300 ng/ml
average	mock	IFNL3	IFNL4	IFNL3	IFNL4	IFNL3	IFNL4	IFNL3	IFNL4	mock	IFNL3	IFNL4	IFNL3	IFNL4	IFNL3	IFNL4	IFNL3	IFNL4
#1	21.976	24.9498	22.9172	25.0175	23.7457	24.5077	25.7535	25.4114	27.8514	21.4324	24.1931	22.6832	24.0242	24.0807	23.8926	25.9204	26.7047	27.9829
#2	21.8515	24.9674	24.0063	25.2486	24.3423	25.513	26.7339	25.8564	27.3288	22.0438	25.1371	23.2901	24.8967	23.8274	26.1345	25.8608	26.311	27.9784
#3	22.1699	24.9027	24.4701	24.9124	23.9372	25.8431	26.9697	25.6143	27.6072	21.6866	25.119	23.6524	25.0373	24.3347	26.4859	27.1737	26.2482	28.0044
	48 h									72 h
		10 ng/ml		30 ng/ml		100 ng/ml		300 ng/ml			10 ng/ml		30 ng/ml		100 ng/ml		300 ng/ml
average	mock	IFNL3	IFNL4	IFNL3	IFNL4	IFNL3	IFNL4	IFNL3	IFNL4	mock	IFNL3	IFNL4	IFNL3	IFNL4	IFNL3	IFNL4	IFNL3	IFNL4
#1	4.51647e+06	776512	2.58695e+06	746022	1.58403e+06	1.00885e+06	482495	590819	139339	6.2314e+06	1.21542e+06	2.97147e+06	1.34324e+06	1.29903e+06	1.45208e+06	437113	274741	128897
#2	4.86198e+06	768469	1.35758e+06	650632	1.11263e+06	556351	270035	453970	189867	4.3389e+06	695012	2.07451e+06	801333	1.50926e+06	385072	452799	346852	129240
#3	4.02664e+06	798505	1.03156e+06	793925	1.41423e+06	457579	234845	523961	161010	5.36067e+06	702507	1.67398e+06	737332	1.11766e+06	312733	208121	359995	127266
