# Supplementary material for: Structural studies of the IFNλ4 receptor complex using cryoEM enabled by protein engineering
Source: Nat Commun. 2025 Jan 18;16:818. doi: 10.1038/s41467-025-56119-y (PMC11742915; doi:10.1038/s41467-025-56119-y)
Supplement: Supplementary file 6 — Source Data [file 41467_2025_56119_MOESM6_ESM.zip › source_data/IFNL4_data/IFNL4_manuscript/Fig5/Fig5C+5D/all/Taqman for HCV_JFH1.xlsx]

## Sheet: #1
		8					24					48					72
		Mock	IFNL3	IFNL4	IFNw1	IFNa2	Mock	IFNL3	IFNL4	IFNw1	IFNa2	Mock	IFNL3	IFNL4	IFNw1	IFNa2	Mock	IFNL3	IFNL4	IFNw1	IFNa2
	#1-1	30.9531	30.5372	29.4556	30.687	30.4798	24.0547	26.0017	28.4902	31.5937	31.5339	22.0869	24.9601	26.4405	32.9155	32.1801	21.4469	25.8803	27.0065	34.7014	33.957	UNDETERMINED
	#1-2	31.4948	30.8767	30.9453	31.194	30.4578	24.1832	25.5565	28.5203	32.0498	32.1199	22.6039	24.9984	26.7942	32.4408	31.8734	21.2228	25.8571	27.4338	34.5951	34.1575
	#1-3	30.9883	30.9087	30.9473	31.1035	30.5372	24.1421	25.9092	28.727	32.0868	31.8701	22.4331	25.6142	27.0593	32.5206	32.4531	21.5063	26.1604	27.4758	34.8949	34.1597
	#2-1	30.5216	30.997	31.3734	30.9798	30.6968	23.8242	26.0371	27.3242	31.7474	31.2546	21.7287	25.5841	26.8151	32.9521	32.8022	21.4809	26.567	27.3247	34.1408	34.7004
	#2-2	30.7156	30.9705	30.8429	30.5116	30.6442	23.9548	25.8976	27.4038	31.8342	31.7465	21.8614	25.5906	27.1916	32.89	32.5634	21.7475	26.3288	27.6319	34.0071	35.0746
	#2-3	30.7487	31.0267	30.9956	30.7468	30.766	24.0355	26.0624	27.5769	31.7108	31.8486	22.4169	25.8349	27.0187	32.8641	33.0093	21.9858	26.5951	27.7314	34.1157	34.8326
	#3-1	30.3679	30.725	30.8942	31.1076	31.0479	24.2885	27.2041	26.6819	33.3047	32.7212	23.3598	25.3097	27.1438	33.227	32.9342	21.9698	25.4749	27.9542	34.119	33.7682
	#3-2	30.2109	30.7897	30.7874	31.1252	31.0826	24.3484	25.9236	27.7448	32.12	31.7003	21.9349	25.4251	26.9726	32.3724	32.4324	22.1028	25.5873	27.579	34.1152	34.2348
	#3-3	30.4349	30.8119	30.912	31.2469	30.8572	24.4833	25.608	27.6302	31.4657	31.6403	22.2405	25.5844	26.743	32.5796	32.7329	22.0463	25.546	27.6814	34.1175	34.0802
	y = -1.689Ln(x) + 47.857		Threshold	0.16
	EXP((x-47.857)/-1.689)
		8					24					48					72
		Mock	IFNL3	IFNL4	IFNw1	IFNa2	Mock	IFNL3	IFNL4	IFNw1	IFNa2	Mock	IFNL3	IFNL4	IFNw1	IFNa2	Mock	IFNL3	IFNL4	IFNw1	IFNa2
	#1-1	22207.9	28408.5	53897.4	25998.1	29390.9	1.3192e+06	416558	95456.6	15198.8	15746.6	4.22963e+06	771792	321260	6949.17	10740.5	6.17822e+06	447611	229781	2413.86	3750.69
	#1-2	16114.6	23236.3	22310.9	19256.2	29775.9	1.22255e+06	542181	93772.6	11601.8	11130.1	3.1142e+06	754501	260564	9203.99	12879.1	7.05483e+06	453784	178417	2570.62	3331.01
	#1-3	21750	22799.6	22284.7	20315.8	28408.6	1.25264e+06	440016	82968.5	11350.1	12904.1	3.44573e+06	523985	222709	8779.47	9137.61	5.96458e+06	379211	174036	2152.57	3326.68
	#2-1	28672.4	21638.1	17316.4	21860.3	25848.2	1.5121e+06	407923	190382	13876.3	18578.1	5.22864e+06	533414	257350	6800.06	7431.07	6.05489e+06	298079	190329	3364.01	2415.28
	#2-2	25562	21980.3	23706	28842.8	26665.8	1.39962e+06	443042	181619	13181.2	13883.5	4.83377e+06	531342	205924	7054.9	8559.76	5.17089e+06	343210	158669	3641.26	1935.37
	#2-3	25066.2	21261.1	21656.3	25094.4	24810.5	1.33432e+06	401862	163928	14180.5	13069.7	3.47881e+06	459789	228129	7163.9	6573.49	4.49034e+06	293146	149594	3414.45	2233.52
	#3-1	31404.8	25420	22997.1	20266.9	20996.7	1.14864e+06	204405	278464	5518.74	7796.34	1.99063e+06	627492	211837	5778.64	6872.33	4.53315e+06	569013	131111	3407.66	4194.5
	#3-2	34464.6	24464.4	24497.2	20057.5	20568.8	1.10867e+06	436263	148411	11129.7	14269.1	4.62788e+06	586068	234443	9584.33	9249.89	4.18992e+06	532379	163720	3415.37	3181.93
	#3-3	30182.4	24145.5	22755	18663.1	23506.4	1.02357e+06	525898	158834	16395.1	14785.1	3.86178e+06	533308	268574	8477.89	7742.58	4.33256e+06	545586	154094	3410.73	3486.93
		8					24					48					72
	average	Mock	IFNL3	IFNL4	IFNw1	IFNa2	Mock	IFNL3	IFNL4	IFNw1	IFNa2	Mock	IFNL3	IFNL4	IFNw1	IFNa2	Mock	IFNL3	IFNL4	IFNw1	IFNa2
	#1	20024.2	24814.8	32831	21856.7	29191.8	1.2648e+06	466251	90732.6	12716.9	13260.3	3.59652e+06	683426	268178	8310.87	10919	6.39921e+06	426869	194078	2379.02	3469.46
	#2	26433.5	21626.5	20892.9	25265.9	25774.8	1.41534e+06	417609	178643	13746	15177.1	4.51374e+06	508181	230468	7006.29	7521.44	5.23871e+06	311478	166197	3473.24	2194.72
	#3	32017.3	24676.7	23416.4	19662.5	21690.6	1.09363e+06	388855	195236	11014.5	12283.5	3.49343e+06	582289	238285	7946.95	7954.94	4.35188e+06	548993	149641	3411.25	3621.12
