# Supplementary material for: Structural studies of the IFNλ4 receptor complex using cryoEM enabled by protein engineering
Source: Nat Commun. 2025 Jan 18;16:818. doi: 10.1038/s41467-025-56119-y (PMC11742915; doi:10.1038/s41467-025-56119-y)
Supplement: Supplementary file 6 — Source Data [file 41467_2025_56119_MOESM6_ESM.zip › source_data/IFNL4_data/IFNL4_manuscript/Fig5/Fig5C+5D/all/raw file_ISGs kinetics.xlsx]

## Sheet: 8h, ISG15, Mx1, OAS1
		ISG15									GAPDH
		mock	L3-10	L4-10	L3-30	L4-30	L3-100	L4-100	L3-300	L4-300	mock	L3-10	L4-10	L3-30	L4-30	L3-100	L4-100	L3-300	L4-300	NTC
	#1-1	24.2267	20.27	20.9283	19.7696	19.767	19.1773	18.0504	19.1183	17.6916	17.5738	17.3621	17.5728	17.5705	17.8812	17.5039	17.6851	17.6302	17.5505	36.2317
	#1-2	24.2296	20.3596	20.787	19.7307	19.9197	19.1973	18.3464	19.3822	17.5671	17.5264	17.3762	17.4887	17.423	17.5116	17.7301	17.6874	17.3143	17.5651
	#1-3	24.274	20.505	20.4664	19.6964	20.0309	19.4074	18.3422	19.5794	17.9454	17.752	17.4263	17.5624	17.6072	17.6946	17.6759	17.596	17.7622	17.7629
	#2-1	24.4824	20.219	20.4909	19.7873	19.7887	19.1011	18.2017	19.0797	17.6654	17.2186	17.5418	17.5699	17.547	17.2886	17.4773	17.3421	17.4328	17.2853
	#2-2	24.4325	20.2037	20.5735	19.8608	19.8133	19.4128	18.3851	19.2213	17.5315	17.3159	17.4393	17.5672	17.7038	17.4652	17.6487	17.5748	17.5067	17.4563
	#2-3	24.4739	20.3732	20.4429	19.9593	19.8546	19.4414	18.4964	19.2004	17.8182	17.3578	17.6586	17.4027	17.8744	17.2889	17.8138	17.6559	17.6228	17.3767
	#3-1	24.4905	20.1023	20.2384	19.7182	19.7193	19.1276	18.3988	19.64	17.7213	17.6131	18.035	17.3653	17.759	17.5759	17.4135	17.4774	17.5784	17.4232
	#3-2	24.6753	20.0568	20.3241	19.9541	19.9436	19.3399	18.4256	19.3553	17.7719	17.621	18.1816	17.465	17.5964	17.6218	17.4844	17.5488	17.3272	17.6391
	#3-3	24.7507	20.214	20.317	20.0022	19.9277	19.417	18.3607	19.4992	17.7041	17.6914	18.1552	17.621	17.7824	17.6581	17.5114	17.6706	17.5558	17.4863
		Mx1									OAS1
		mock	L3-10	L4-10	L3-30	L4-30	L3-100	L4-100	L3-300	L4-300	mock	L3-10	L4-10	L3-30	L4-30	L3-100	L4-100	L3-300	L4-300	NTC
	#1-1	26.6774	20.1343	20.6279	19.6473	19.9911	19.1279	18.0352	19.3472	17.6685	29.8889	24.68	25.066	23.5635	23.4116	23.7767	22.0393	23.2256	20.9617	UNDETERMINED
	#1-2	26.7666	20.2433	20.6261	19.7832	19.7733	19.2048	18.23	19.2596	17.7627	29.4851	24.5965	24.8737	23.334	23.9666	22.9708	21.8959	22.8403	21.2782
	#1-3	26.7901	20.0077	20.4679	19.6886	19.8717	19.2507	18.4427	19.4753	17.6954	29.9879	24.3957	24.6217	23.6079	24.1193	23.0982	21.7711	23.1386	21.0015
	#2-1	26.7754	20.2635	20.1523	19.7218	19.5557	19.36	18.2193	19.0576	17.6981	30.6064	24.1074	24.3147	23.7493	23.3459	22.9619	21.6502	22.6244	21.3267
	#2-2	26.7411	20.2893	20.2643	19.7187	19.6402	19.2036	18.144	19.0964	17.6544	30.2053	24.3164	24.3645	23.6007	23.6093	22.9167	21.7203	22.8807	20.7589
	#2-3	26.6709	20.136	20.2856	19.6545	19.6319	19.1683	18.1198	19.2119	17.6863	30.1784	24.2846	24.5295	23.7771	23.8223	22.7343	21.8784	23.0152	20.7311
	#3-1	26.6972	21.6694	19.9942	19.7229	19.8377	19.1375	18.0212	19.2126	17.5523	30.385	24.9009	24.0488	23.4765	23.7694	22.8916	21.5202	22.8302	20.7648
	#3-2	27.3439	21.6506	20.0279	19.712	19.6989	19.1594	18.3217	19.2087	17.5058	29.9993	25.1006	24.3356	23.4721	23.7818	22.8674	21.8268	22.7745	20.667
	#3-3	26.7336	21.6912	20.2335	19.8164	19.7193	19.2455	18.2546	19.2382	17.408	29.4469	25.3486	24.2791	23.3382	23.8793	22.8012	21.8113	22.7466	20.5536
		ISG15											Mx1
	average	mock	L3-10	L4-10	L3-30	L4-30	L3-100	L4-100	L3-300	L4-300			mock	L3-10	L4-10	L3-30	L4-30	L3-100	L4-100	L3-300	L4-300
	#1	24.2434	20.3782	20.7273	19.7322	19.9059	19.2607	18.2463	19.3599	17.7347		#1	26.7447	20.1284	20.574	19.7063	19.8787	19.1945	18.2359	19.3607	17.7089
	#2	24.4629	20.2653	20.5024	19.8691	19.8188	19.3184	18.3611	19.1671	17.6717		#2	26.7292	20.2296	20.2341	19.6983	19.6093	19.2439	18.161	19.122	17.6796
	#3	24.6388	20.1243	20.2931	19.8915	19.8635	19.2948	18.395	19.4982	17.7324		#3	26.9249	21.6704	20.0852	19.7504	19.7519	19.1808	18.1992	19.2198	17.4887
		GAPDH											OAS1
	average	mock	L3-10	L4-10	L3-30	L4-30	L3-100	L4-100	L3-300	L4-300			mock	L3-10	L4-10	L3-30	L4-30	L3-100	L4-100	L3-300	L4-300
	#1	17.6174	17.3882	17.5413	17.5336	17.6958	17.6367	17.6562	17.5689	17.6262		#1	29.7873	24.5574	24.8538	23.5018	23.8325	23.2819	21.9021	23.0682	21.0804
	#2	17.2974	17.5466	17.5133	17.7084	17.3475	17.6466	17.5243	17.5208	17.3728		#2	30.33	24.2361	24.4029	23.709	23.5925	22.871	21.7496	22.8401	20.9389
	#3	17.6418	18.1239	17.4838	17.7126	17.6186	17.4697	17.5656	17.4871	17.5162		#3	29.9437	25.1167	24.2211	23.4289	23.8102	22.8534	21.7194	22.7838	20.6618
		ISG15											Mx1											OAS1
	dCt	mock	L3-10	L4-10	L3-30	L4-30	L3-100	L4-100	L3-300	L4-300		dCt	mock	L3-10	L4-10	L3-30	L4-30	L3-100	L4-100	L3-300	L4-300		dCt	mock	L3-10	L4-10	L3-30	L4-30	L3-100	L4-100	L3-300	L4-300
	#1	6.62604	2.99001	3.18595	2.19867	2.21009	1.62403	0.590179	1.79106	0.108489		#1	9.12725	2.74025	3.03269	2.17278	2.18292	1.55782	0.579782	1.79181	0.0826769		#1	12.1699	7.16922	7.31247	5.96822	6.13671	5.64523	4.24594	5.49927	3.45425
	#2	7.16548	2.71875	2.98917	2.16066	2.47129	1.67183	0.836805	1.64636	0.298947		#2	9.43171	2.68303	2.72079	1.9899	2.26172	1.59737	0.636783	1.6012	0.306855		#2	13.0326	6.68956	6.88963	6.00058	6.24495	5.22442	4.22538	5.31934	3.56613
	#3	6.99699	2.00042	2.80938	2.17886	2.24494	1.82507	0.829397	2.01103	0.216285		#3	9.28304	3.54648	2.60144	2.03782	2.13333	1.71107	0.63357	1.73269	-0.0274823		#3	12.3019	6.99275	6.73735	5.71632	6.19157	5.38365	4.15383	5.29667	3.14565
		ISG15											Mx1											OAS1
	ddCt	mock	L3-10	L4-10	L3-30	L4-30	L3-100	L4-100	L3-300	L4-300		ddCt	mock	L3-10	L4-10	L3-30	L4-30	L3-100	L4-100	L3-300	L4-300		ddCt	mock	L3-10	L4-10	L3-30	L4-30	L3-100	L4-100	L3-300	L4-300
	#1	0	-3.63603	-3.44009	-4.42737	-4.41595	-5.00201	-6.03586	-4.83498	-6.51755		#1	0	-6.387	-6.09457	-6.95447	-6.94433	-7.56943	-8.54747	-7.33544	-9.04457		#1	0	-5.00066	-4.85741	-6.20166	-6.03317	-6.52465	-7.92394	-6.67062	-8.71563
	#2	0	-4.44673	-4.1763	-5.00481	-4.69419	-5.49364	-6.32867	-5.51911	-6.86653		#2	0	-6.74867	-6.71092	-7.44181	-7.16999	-7.83433	-8.79492	-7.83051	-9.12485		#2	0	-6.34302	-6.14294	-7.03199	-6.78762	-7.80816	-8.8072	-7.71323	-9.46645
	#3	0	-4.99657	-4.18761	-4.81813	-4.75204	-5.17192	-6.16759	-4.98596	-6.7807		#3	0	-5.73657	-6.68161	-7.24522	-7.14971	-7.57198	-8.64947	-7.55035	-9.31053		#3	0	-5.30914	-5.56454	-6.58556	-6.11032	-6.91824	-8.14806	-7.00522	-9.15624
		ISG15											Mx1											OAS1
	2^(-x)	mock	L3-10	L4-10	L3-30	L4-30	L3-100	L4-100	L3-300	L4-300		2^(-x)	mock	L3-10	L4-10	L3-30	L4-30	L3-100	L4-100	L3-300	L4-300		2^(-x)	mock	L3-10	L4-10	L3-30	L4-30	L3-100	L4-100	L3-300	L4-300
	#1	1	12.4324	10.8535	21.5165	21.3469	32.0447	65.6109	28.5414	91.6177		#1	1	83.6912	68.3356	124.024	123.155	189.944	374.149	161.506	528.066		#1	1	32.0146	28.9885	73.6015	65.4887	92.0696	242.853	101.872	420.403
	#2	1	21.8072	18.0798	32.1069	25.8876	45.0559	80.3748	45.8584	116.689		#2	1	107.536	104.758	173.863	144.006	228.228	444.156	227.624	558.282		#2	1	81.1781	70.666	130.87	110.479	224.125	447.952	209.853	707.433
	#3	1	31.9241	18.222	28.2099	26.9469	36.0498	71.8836	31.6901	109.95		#3	1	53.3186	102.651	151.715	141.997	190.279	401.561	187.449	634.962		#3	1	39.6471	47.3252	96.0401	69.0858	120.947	283.669	128.464	570.563

## Sheet: 24h, ISG15, Mx1, OAS1
		ISG15									GAPDH
		mock	L3-10	L4-10	L3-30	L4-30	L3-100	L4-100	L3-300	L4-300	mock	L3-10	L4-10	L3-30	L4-30	L3-100	L4-100	L3-300	L4-300	NTC
	#1-1	24.9801	18.8772	20.9668	17.9308	19.5262	17.6406	17.7807	17.6487	17.2608	18.0155	17.701	17.3997	17.5872	17.773	17.439	17.6774	17.4146	17.6465	UNDETERMINED
	#1-2	25.1672	18.8817	21.1186	18.2337	19.4759	17.9463	17.8085	17.6973	17.2881	17.9454	17.6396	17.5509	17.7989	17.8173	17.3421	17.5283	17.3262	17.4803	UNDETERMINED
	#1-3	25.1372	18.9411	21.1649	18.272	19.456	18.2435	17.8491	17.6453	17.2598	18.0396	17.7187	17.5317	17.6254	17.8199	17.4807	17.6684	17.5503	17.7751
	#2-1	24.6712	18.404	19.9509	17.9014	19.3691	17.1757	17.9016	17.7424	16.77	17.167	17.5695	17.356	17.1024	17.2019	17.5014	17.648	17.212	16.6103
	#2-2	24.63	18.5869	20.0853	18.0624	19.2749	17.6959	17.9817	17.5964	16.7845	17.0924	17.6545	17.3338	17.2859	17.3066	17.557	17.8769	17.2361	16.776
	#2-3	24.6125	18.7419	20.3298	17.6763	19.3546	17.8317	18.0201	17.7358	17.01	17.4334	17.5931	17.432	17.1421	17.2005	17.5969	17.7118	17.3049	16.685
	#3-1	24.8493	18.7489	19.996	17.9111	19.3857	17.6055	17.6115	17.6524	17.2225	17.3957	17.6596	17.1697	17.2637	17.3557	17.1488	17.112	17.4706	17.4639
	#3-2	24.6669	18.783	20.1081	18.1936	19.6203	17.4014	17.485	17.7078	17.4056	17.1272	17.4211	17.1591	17.3957	17.3555	17.2867	17.2402	17.4966	17.4445
	#3-3	24.7604	18.7276	20.2445	17.9515	19.5989	17.7264	17.5443	17.8228	17.2123	17.2919	17.6685	17.081	17.482	17.5062	17.2345	17.2053	17.5966	17.4634
		Mx1									OAS1
		mock	L3-10	L4-10	L3-30	L4-30	L3-100	L4-100	L3-300	L4-300	mock	L3-10	L4-10	L3-30	L4-30	L3-100	L4-100	L3-300	L4-300
	#1-1	28.3714	19.5684	22.7085	19.2675	20.8354	18.8804	18.9141	18.7305	18.4274	30.0302	23.4308	26.8357	22.5637	23.244	21.6814	22.0863	21.3339	21.0087	UNDETERMINED
	#1-2	28.3518	19.7911	22.6991	19.0968	20.6548	18.9798	19.0453	18.7076	18.4263	29.9052	23.1714	26.6427	22.4956	24.6285	21.654	22.1914	21.2384	20.8749	36.3141
	#1-3	28.2757	19.7338	22.8667	19.188	20.8063	19.0213	19.047	18.7793	18.4444	30.195	23.0778	26.9803	22.3404	24.819	21.6713	22.1758	21.2266	20.8423
	#2-1	27.9253	19.5396	21.3668	18.853	20.3765	18.6646	18.9874	18.5765	17.7237	30.1247	22.7827	25.3457	21.7688	23.9551	21.0375	21.9017	21.1457	20.2325
	#2-2	27.6932	19.5858	21.442	18.9653	20.2904	18.7923	19.1505	18.467	17.6613	30.3763	22.9769	25.1328	21.9791	24.0759	21.2643	22.1404	21.2347	20.2439
	#2-3	27.5548	19.4615	21.5409	18.7804	20.3673	18.5474	19.0076	18.5184	17.7909	30.212	22.912	25.3307	21.8959	24.1925	21.2422	22.0327	21.2459	20.1562
	#3-1	27.6911	19.5707	21.3288	18.6936	20.5669	18.5739	18.5081	18.6715	18.351	29.9579	22.5594	25.115	22.0332	24.3464	21.0624	21.282	21.2496	20.7346
	#3-2	27.5491	19.4764	21.4628	18.96	20.6123	18.5534	18.6392	18.6469	18.5849	30.0623	22.8047	25.203	21.8789	24.4377	21.1028	21.4716	21.3428	20.8308
	#3-3	27.4813	19.5431	21.4733	18.9131	20.8736	18.7677	18.5708	18.8737	18.4174	29.988	23.0116	25.1029	22.011	24.2849	21.2934	21.5821	21.354	20.9706
		ISG15											Mx1
	average	mock	L3-10	L4-10	L3-30	L4-30	L3-100	L4-100	L3-300	L4-300			mock	L3-10	L4-10	L3-30	L4-30	L3-100	L4-100	L3-300	L4-300
	#1	25.0948	18.9	21.0834	18.1455	19.4861	17.9435	17.8128	17.6638	17.2696		#1	28.333	19.6978	22.7581	19.1841	20.7655	18.9605	19.0021	18.7391	18.4327
	#2	24.6379	18.5776	20.122	17.88	19.3329	17.5678	17.9678	17.6915	16.8549		#2	27.7245	19.529	21.4499	18.8663	20.3447	18.6681	19.0485	18.5206	17.7253
	#3	24.7588	18.7532	20.1162	18.0187	19.535	17.5778	17.5469	17.7276	17.2801		#3	27.5738	19.53	21.4216	18.8556	20.6843	18.6317	18.5727	18.7307	18.4511
		GAPDH											OAS1
	average	mock	L3-10	L4-10	L3-30	L4-30	L3-100	L4-100	L3-300	L4-300			mock	L3-10	L4-10	L3-30	L4-30	L3-100	L4-100	L3-300	L4-300
	#1	18.0001	17.6864	17.4941	17.6705	17.8034	17.4206	17.6247	17.4304	17.634		#1	30.0435	23.2267	26.8196	22.4666	24.2305	21.6689	22.1512	21.2663	20.9086
	#2	17.2309	17.6057	17.3739	17.1768	17.2363	17.5518	17.7456	17.251	16.6904		#2	30.2377	22.8906	25.2697	21.8813	24.0745	21.1814	22.0249	21.2088	20.2109
	#3	17.2716	17.5831	17.1366	17.3805	17.4058	17.2233	17.1858	17.5213	17.4573		#3	30.0027	22.7919	25.1403	21.9744	24.3563	21.1528	21.4452	21.3155	20.8453
		ISG15											Mx1											OAS1
	dCt	mock	L3-10	L4-10	L3-30	L4-30	L3-100	L4-100	L3-300	L4-300		dCt	mock	L3-10	L4-10	L3-30	L4-30	L3-100	L4-100	L3-300	L4-300		dCt	mock	L3-10	L4-10	L3-30	L4-30	L3-100	L4-100	L3-300	L4-300
	#1	7.09467	1.21355	3.58932	0.475024	1.68266	0.52288	0.188037	0.233417	-0.364425		#1	10.3328	2.01131	5.26399	1.51362	2.96209	1.53989	1.37742	1.30874	0.798718		#1	12.0433	5.54023	9.32549	4.79608	6.42707	4.24833	4.52647	3.83592	3.27464
	#2	7.40702	0.971942	2.74808	0.70323	2.09652	0.0160247	0.222256	0.440529	0.164422		#2	10.4936	1.92328	4.07595	1.68944	3.1084	1.11633	1.30295	1.26963	1.03487		#2	13.0068	5.28487	7.89583	4.70446	6.83815	3.62959	4.27935	3.95774	3.52041
	#3	7.48723	1.17009	2.97957	0.638272	2.12918	0.354427	0.361088	0.206368	-0.177128		#3	10.3022	1.94697	4.28499	1.47514	3.27848	1.40834	1.38685	1.20945	0.993848		#3	12.7311	5.20885	8.00367	4.59392	6.95053	3.92951	4.25939	3.79418	3.38807
		ISG15											Mx1											OAS1
	ddCt	mock	L3-10	L4-10	L3-30	L4-30	L3-100	L4-100	L3-300	L4-300		ddCt	mock	L3-10	L4-10	L3-30	L4-30	L3-100	L4-100	L3-300	L4-300		ddCt	mock	L3-10	L4-10	L3-30	L4-30	L3-100	L4-100	L3-300	L4-300
	#1	0	-5.88112	-3.50535	-6.61965	-5.41201	-6.57179	-6.90663	-6.86125	-7.4591		#1	0	-8.32152	-5.06884	-8.81921	-7.37074	-8.79294	-8.95541	-9.02409	-9.53411		#1	0	-6.5031	-2.71785	-7.24725	-5.61626	-7.79501	-7.51687	-8.20742	-8.7687
	#2	0	-6.43508	-4.65894	-6.70379	-5.3105	-7.39099	-7.18476	-6.96649	-7.2426		#2	0	-8.57028	-6.41761	-8.80412	-7.38516	-9.37723	-9.19061	-9.22393	-9.45869		#2	0	-7.72188	-5.11092	-8.3023	-6.1686	-9.37716	-8.7274	-9.04901	-9.48634
	#3	0	-6.31714	-4.50766	-6.84896	-5.35805	-7.1328	-7.12614	-7.28086	-7.66436		#3	0	-8.35526	-6.01724	-8.82709	-7.02375	-8.89389	-8.91538	-9.09278	-9.30838		#3	0	-7.52228	-4.72747	-8.13722	-5.78061	-8.80162	-8.47175	-8.93695	-9.34306
		ISG15											Mx1											OAS1
	2^(-x)	mock	L3-10	L4-10	L3-30	L4-30	L3-100	L4-100	L3-300	L4-300		2^(-x)	mock	L3-10	L4-10	L3-30	L4-30	L3-100	L4-100	L3-300	L4-300		2^(-x)	mock	L3-10	L4-10	L3-30	L4-30	L3-100	L4-100	L3-300	L4-300
	#1	1	58.9378	11.3557	98.3359	42.5772	95.1274	119.979	116.263	175.959		#1	1	319.909	33.5638	451.697	165.506	443.547	496.419	520.622	741.402		#1	1	90.7046	6.57891	151.929	49.0528	222.091	183.148	295.582	436.154
	#2	1	86.5269	25.2628	104.242	39.6843	167.846	145.489	125.061	151.439		#2	1	380.111	85.4857	446.996	167.169	665.009	584.319	597.971	703.64		#2	1	211.115	34.5574	315.675	71.9341	664.978	423.849	529.693	717.254
	#3	1	79.735	22.7479	115.277	41.0141	140.342	139.695	155.51	202.862		#3	1	327.48	64.7692	454.169	130.125	475.693	482.833	546.008	634.019		#3	1	183.837	26.4916	281.545	54.9713	446.224	355.018	490.107	649.445

## Sheet: 48h, ISG15, Mx1, OAS1
		ISG15									GAPDH
		mock	L3-10	L4-10	L3-30	L4-30	L3-100	L4-100	L3-300	L4-300	mock	L3-10	L4-10	L3-30	L4-30	L3-100	L4-100	L3-300	L4-300	NTC
	#1-1	23.9071	18.8055	23.7775	18.5213	21.177	17.7222	18.8797	17.5358	17.7206	17.6274	17.8557	17.4318	17.5603	17.6714	17.2542	17.3919	17.0035	17.8976	UNDETERMINED
	#1-2	23.884	19.0167	23.0849	18.2634	21.1828	18.1172	19.1112	17.7727	17.9403	17.7297	17.8002	17.7965	17.6173	17.9551	17.7955	17.684	17.4265	17.6508	UNDETERMINED
	#1-3	24.0684	18.9325	23.0545	18.2865	21.3113	18.2054	18.7797	17.8026	18.0325	17.8635	18.0037	17.7023	17.6499	17.5858	17.8695	17.438	17.2797	17.6367
	#2-1	23.966	18.5798	22.7468	17.9312	20.545	17.6961	18.3892	17.7622	17.8035	17.4838	17.4274	17.4552	17.4896	17.4814	17.1983	17.4481	17.0983	17.4362
	#2-2	23.9531	18.5821	22.8336	18.3737	20.6723	17.7448	18.6119	17.8038	17.9087	17.3179	17.225	17.4526	17.4447	17.693	17.4448	17.8078	17.239	17.6194
	#2-3	24.0953	18.5574	23.0432	18.2782	20.9473	17.9749	18.7599	17.713	17.9791	17.4267	17.1891	17.4128	17.2952	17.639	17.5266	17.8511	17.4002	17.657
	#3-1	24.0125	18.5604	22.4097	18.3535	21.5443	17.6155	18.2771	17.9353	18.065	17.4228	17.4179	17.3839	17.7423	17.518	17.3422	17.0813	17.1301	17.2434
	#3-2	23.9263	18.6215	22.3961	18.4465	21.6698	17.3558	18.3439	17.8298	18.0617	17.5198	17.5111	17.3633	17.5712	17.1429	17.6448	17.6539	17.2074	17.4213
	#3-3	24.1163	18.7616	22.4161	18.7665	21.5782	17.6593	18.6116	17.8553	18.0754	17.5165	17.8944	17.538	17.8589	17.431	17.4914	17.6359	17.2256	17.6926
		Mx1									OAS1
		mock	L3-10	L4-10	L3-30	L4-30	L3-100	L4-100	L3-300	L4-300	mock	L3-10	L4-10	L3-30	L4-30	L3-100	L4-100	L3-300	L4-300
	#1-1	27.3803	20.0367	24.5311	19.4372	22.2827	19.1394	19.993	18.9374	19.1525	30.3682	23.5872	28.8674	22.0785	26.2534	21.8863	23.3798	21.4136	21.99	UNDETERMINED
	#1-2	27.3678	19.974	24.6824	19.3623	22.0499	19.2388	19.9617	18.8791	19.227	30.2508	23.283	28.4246	22.1928	25.9806	22.0923	23.1457	21.1335	21.924	36.2525
	#1-3	27.5636	19.8913	24.8239	19.4089	22.2806	19.3361	19.9418	18.9449	19.1859	30.4352	23.4118	28.3918	22.3986	26.3151	21.8438	23.105	21.4741	22.0044
	#2-1	27.343	19.4566	24.2594	19.3918	21.8611	18.9155	19.5572	18.7552	19.1091	29.791	22.6336	27.9321	22.0067	25.2816	21.1784	22.3886	21.1629	21.571
	#2-2	27.1575	19.5803	24.159	19.3636	21.7383	18.9932	19.5712	18.7656	18.9824	29.7354	22.6659	28.097	21.9571	25.1864	21.1217	22.7357	21.137	21.7713
	#2-3	27.1171	19.7147	24.2988	19.3857	21.8653	19.0445	19.6473	18.8842	19.1161	29.8855	22.7015	28.0396	22.2013	25.3827	21.5145	22.5803	21.3459	21.6141
	#3-1	27.0734	19.2442	23.3879	19.3905	22.4041	18.8309	19.3515	18.8679	19.0502	29.7716	22.4924	26.9936	22.4996	26.3807	21.112	22.0184	20.8812	21.4594
	#3-2	27.2162	19.6271	23.5386	19.5469	22.6608	18.8515	19.5119	18.7079	19.0708	29.8677	22.6448	27.044	22.7515	26.7288	21.2177	22.0979	21.3331	21.885
	#3-3	27.2045	19.543	23.5983	19.5948	22.6759	18.7294	19.4953	18.9795	19.0655	29.5506	22.982	27.1981	22.6847	26.5788	21.3419	22.3105	21.4853	21.7998
		ISG15											Mx1
	average	mock	L3-10	L4-10	L3-30	L4-30	L3-100	L4-100	L3-300	L4-300			mock	L3-10	L4-10	L3-30	L4-30	L3-100	L4-100	L3-300	L4-300
	#1	23.9531	18.9182	23.3056	18.3571	21.2237	18.015	18.9235	17.7037	17.8978		#1	27.4372	19.9673	24.6791	19.4028	22.2044	19.2381	19.9655	18.9205	19.1885
	#2	24.0048	18.5731	22.8745	18.1944	20.7215	17.8053	18.587	17.7597	17.8971		#2	27.2058	19.5838	24.239	19.3804	21.8216	18.9844	19.5919	18.8017	19.0692
	#3	24.0184	18.6478	22.4073	18.5222	21.5974	17.5436	18.4109	17.8735	18.0674		#3	27.1647	19.4714	23.5083	19.5108	22.5803	18.804	19.4529	18.8517	19.0622
		GAPDH											OAS1
	average	mock	L3-10	L4-10	L3-30	L4-30	L3-100	L4-100	L3-300	L4-300			mock	L3-10	L4-10	L3-30	L4-30	L3-100	L4-100	L3-300	L4-300
	#1	17.7402	17.8865	17.6435	17.6091	17.7374	17.6398	17.5046	17.2366	17.7284		#1	30.3514	23.4273	28.5613	22.2233	26.183	21.9408	23.2102	21.3404	21.9728
	#2	17.4095	17.2805	17.4402	17.4098	17.6045	17.3899	17.7023	17.2458	17.5709		#2	29.804	22.667	28.0229	22.055	25.2836	21.2715	22.5682	21.2153	21.6521
	#3	17.4864	17.6078	17.4284	17.7242	17.364	17.4928	17.457	17.1877	17.4524		#3	29.73	22.7064	27.0786	22.6453	26.5628	21.2239	22.1423	21.2332	21.7147
		ISG15											Mx1											OAS1
	dCt	mock	L3-10	L4-10	L3-30	L4-30	L3-100	L4-100	L3-300	L4-300		dCt	mock	L3-10	L4-10	L3-30	L4-30	L3-100	L4-100	L3-300	L4-300		dCt	mock	L3-10	L4-10	L3-30	L4-30	L3-100	L4-100	L3-300	L4-300
	#1	6.21295	1.03168	5.6621	0.747921	3.48625	0.375208	1.41888	0.467119	0.169426		#1	9.69701	2.0808	7.03559	1.79367	4.46697	1.59833	2.46086	1.68387	1.46013		#1	12.6112	5.54078	10.9178	4.61418	8.4456	4.30106	5.70555	4.10384	4.24444
	#2	6.59533	1.2926	5.43431	0.784557	3.11705	0.415378	0.884637	0.513869	0.326249		#2	9.79636	2.30331	6.79882	1.97057	4.21707	1.59449	1.88953	1.55585	1.49832		#2	12.3945	5.3865	10.5827	4.64523	7.6791	3.88163	4.86587	3.96944	4.08129
	#3	6.53198	1.04005	4.97893	0.798001	4.23345	0.0507455	0.953886	0.685766	0.614969		#3	9.67833	1.86364	6.0799	1.78659	5.21629	1.31117	1.99592	1.66405	1.60975		#3	12.2436	5.09859	9.65017	4.92109	9.19876	3.73109	4.68529	4.04551	4.26234
		ISG15											Mx1											OAS1
	ddCt	mock	L3-10	L4-10	L3-30	L4-30	L3-100	L4-100	L3-300	L4-300		ddCt	mock	L3-10	L4-10	L3-30	L4-30	L3-100	L4-100	L3-300	L4-300		ddCt	mock	L3-10	L4-10	L3-30	L4-30	L3-100	L4-100	L3-300	L4-300
	#1	0	-5.18127	-0.550854	-5.46503	-2.7267	-5.83774	-4.79407	-5.74583	-6.04352		#1	0	-7.61622	-2.66143	-7.90334	-5.23004	-8.09868	-7.23615	-8.01314	-8.23689		#1	0	-7.07043	-1.69346	-7.99703	-4.16561	-8.31015	-6.90566	-8.50737	-8.36677
	#2	0	-5.30273	-1.16102	-5.81078	-3.47828	-6.17996	-5.7107	-6.08147	-6.26909		#2	0	-7.49305	-2.99754	-7.82579	-5.57929	-8.20187	-7.90683	-8.24052	-8.29804		#2	0	-7.00802	-1.81184	-7.74929	-4.71542	-8.51289	-7.52864	-8.42507	-8.31322
	#3	0	-5.49193	-1.55305	-5.73398	-2.29853	-6.48123	-5.57809	-5.84621	-5.91701		#3	0	-7.81469	-3.59843	-7.89174	-4.46204	-8.36716	-7.68241	-8.01428	-8.06858		#3	0	-7.14499	-2.59341	-7.32249	-3.04482	-8.51249	-7.55829	-8.19807	-7.98124
		ISG15											Mx1											OAS1
	2^(-x)	mock	L3-10	L4-10	L3-30	L4-30	L3-100	L4-100	L3-300	L4-300		2^(-x)	mock	L3-10	L4-10	L3-30	L4-30	L3-100	L4-100	L3-300	L4-300		2^(-x)	mock	L3-10	L4-10	L3-30	L4-30	L3-100	L4-100	L3-300	L4-300
	#1	1	36.2841	1.46495	44.171	6.61938	57.192	27.7434	53.662	65.9602		#1	1	196.205	6.32658	239.41	37.5319	274.123	150.764	258.342	301.682		#1	1	134.404	3.23431	255.474	17.9463	317.397	119.897	363.893	330.102
	#2	1	39.4712	2.23616	56.133	11.1447	72.5023	52.371	67.7179	77.1228		#2	1	180.149	7.98636	226.881	47.8116	294.449	239.991	302.442	314.746		#2	1	128.713	3.51089	215.163	26.2714	365.288	184.649	343.716	318.075
	#3	1	45.0024	2.93437	53.2231	4.91957	89.34	47.772	57.5289	60.4224		#3	1	225.142	12.1125	237.493	22.0398	330.192	205.417	258.546	268.463		#3	1	141.533	6.03525	160.062	8.25242	365.188	188.483	293.674	252.693

## Sheet: 72h, ISG15, Mx1, OAS1
		ISG15									GAPDH
		mock	L3-10	L4-10	L3-30	L4-30	L3-100	L4-100	L3-300	L4-300	mock	L3-10	L4-10	L3-30	L4-30	L3-100	L4-100	L3-300	L4-300	NTC
	#1-1	23.2219	18.7482	22.775	18.5488	21.6131	18.0195	19.5456	18.2112	18.6196	17.6206	17.1983	18.0652	18.3513	17.0427	17.1147	17.9859	17.5183	16.9119	39.2835
	#1-2	23.3332	18.6362	22.5319	18.3821	21.7702	18.2969	19.8776	18.1297	18.6769	17.5895	17.4275	17.3035	17.1773	17.0096	16.9887	17.3932	17.2621	17.0426	36.2991
	#1-3	23.5747	18.5299	22.675	18.5955	21.6573	18.2965	19.8347	18.1077	18.615	17.4525	17.3625	17.2838	17.1607	17.2025	17.1948	17.1855	17.5112	17.4002
	#2-1	23.3091	18.4342	22.5781	18.2548	21.4403	17.9767	19.5235	17.9666	18.5925	17.7348	17.319	17.4807	17.0104	17.1698	17.0123	16.6243	17.0962	17.4814
	#2-2	23.3773	18.3451	23.9825	18.788	21.5191	18.3695	19.8258	18.0729	18.6716	17.5435	17.3163	17.2014	16.987	17.0309	16.8173	16.7772	16.6824	17.0287
	#2-3	23.5033	18.3559	22.9858	18.3961	21.7352	18.1127	19.5837	17.955	18.8135	17.6046	17.371	17.3518	16.9871	17.0468	17.0048	16.9049	16.8364	16.8941
	#3-1	23.0246	18.2092	22.592	18.4528	21.2529	18.1596	19.1737	18.1046	18.6284	17.0234	16.7381	16.8752	17.0437	17.0585	16.9379	16.779	16.9857	16.7893
	#3-2	23.2199	18.2685	22.7333	18.4223	21.4257	18.0342	19.2166	18.1826	18.835	17.0053	16.3737	16.9581	17.0238	16.7679	16.8982	16.7589	16.9625	17.0401
	#3-3	23.556	18.4393	22.8072	18.3468	21.5507	18.0118	19.6456	18.3289	18.7766	17.3194	16.6189	17.1421	17.1312	16.7823	17.0876	16.8275	17.0075	17.018
		Mx1									OAS1
		mock	L3-10	L4-10	L3-30	L4-30	L3-100	L4-100	L3-300	L4-300	mock	L3-10	L4-10	L3-30	L4-30	L3-100	L4-100	L3-300	L4-300
	#1-1	26.3505	19.6396	24.0231	19.8011	22.5045	19.0987	20.6907	19.0319	19.3906	31.5109	23.0605	28.5565	24.5586	25.3773	21.7847	23.9222	21.892	21.8805	UNDETERMINED
	#1-2	26.5269	19.4541	23.9146	19.1372	22.2106	19.1067	20.2991	19.1229	19.6186	32.1749	23.0388	28.55	22.7668	25.8991	21.8648	23.8256	21.6245	22.0852	UNDETERMINED
	#1-3	26.3051	19.3849	23.7882	19.3116	22.2114	19.181	20.6957	19.3245	19.3732	31.3877	22.9381	28.5919	22.4902	25.764	21.8848	24.4667	21.771	22.4139
	#2-1	25.9348	19.0574	23.4531	18.9116	21.9106	18.8925	19.8731	18.8483	19.2292	30.3381	22.116	27.3831	21.831	22.0044	21.2993	22.7907	21.1507	21.8842
	#2-2	25.9776	19.1273	23.5578	18.9349	22.0366	18.8896	19.9783	18.9194	19.2886	31.5737	22.1104	27.3981	21.6054	25.6274	21.4096	22.9004	21.2078	21.6596
	#2-3	25.9968	19.1498	23.6259	19.0487	22.0054	19.095	20.0676	18.8611	19.6111	31.3575	22.1292	27.4479	22.0749	25.681	21.4177	22.6739	21.1048	22.0959
	#3-1	25.7645	18.9899	23.1341	18.9479	21.763	18.593	19.7836	18.9437	19.3006	30.0943	21.7385	26.9144	21.944	25.2871	20.8684	22.9652	21.2315	21.8035
	#3-2	25.7868	18.877	23.1329	18.9592	21.8498	18.8273	19.9451	18.9938	19.3982	31.0876	22.0547	27.1384	21.8319	25.3691	21.4005	22.6785	21.4376	22.2689
	#3-3	25.93	18.9863	23.3448	19.1254	21.875	18.8133	19.855	19.0361	19.217	30.6986	22.0391	27.0198	21.9918	25.3311	21.207	22.8299	21.6031	22.1078
		ISG15											Mx1
	average	mock	L3-10	L4-10	L3-30	L4-30	L3-100	L4-100	L3-300	L4-300			mock	L3-10	L4-10	L3-30	L4-30	L3-100	L4-100	L3-300	L4-300
	#1	23.3766	18.6381	22.6606	18.5088	21.6802	18.2043	19.7526	18.1495	18.6372		#1	26.3942	19.4929	23.9086	19.4166	22.3088	19.1288	20.5618	19.1598	19.4608
	#2	23.3965	18.3784	23.1822	18.4796	21.5649	18.153	19.6443	17.9982	18.6925		#2	25.9697	19.1115	23.5456	18.965	21.9842	18.959	19.973	18.8762	19.3763
	#3	23.2668	18.3057	22.7108	18.4073	21.4098	18.0685	19.3453	18.2054	18.7467		#3	25.8271	18.9511	23.2039	19.0108	21.8293	18.7445	19.8612	18.9912	19.3053
		GAPDH											OAS1
	average	mock	L3-10	L4-10	L3-30	L4-30	L3-100	L4-100	L3-300	L4-300			mock	L3-10	L4-10	L3-30	L4-30	L3-100	L4-100	L3-300	L4-300
	#1	17.5542	17.3294	17.5508	17.5631	17.085	17.0994	17.5216	17.4305	17.1182		#1	31.6912	23.0125	28.5661	23.2719	25.6802	21.8448	24.0715	21.7625	22.1265
	#2	17.6276	17.3354	17.3447	16.9949	17.0825	16.9448	16.7688	16.8717	17.1347		#2	31.0897	22.1185	27.4097	21.8371	24.4376	21.3755	22.7883	21.1544	21.8799
	#3	17.116	16.5769	16.9918	17.0663	16.8696	16.9746	16.7885	16.9852	16.9491		#3	30.6268	21.9441	27.0242	21.9225	25.3291	21.1586	22.8245	21.424	22.0601
		ISG15											Mx1											OAS1
	dCt	mock	L3-10	L4-10	L3-30	L4-30	L3-100	L4-100	L3-300	L4-300		dCt	mock	L3-10	L4-10	L3-30	L4-30	L3-100	L4-100	L3-300	L4-300		dCt	mock	L3-10	L4-10	L3-30	L4-30	L3-100	L4-100	L3-300	L4-300
	#1	5.82236	1.30865	5.1098	0.94572	4.59525	1.10489	2.23107	0.718991	1.51894		#1	8.83998	2.16341	6.35779	1.85355	5.22388	2.02936	3.04028	1.72927	2.3426		#1	14.1369	5.68304	11.0153	5.70879	8.5952	4.74532	6.54993	4.33196	5.0083
	#2	5.7689	1.04298	5.8375	1.48478	4.48239	1.20821	2.87554	1.12648	1.55777		#2	8.34211	1.77605	6.20095	1.97019	4.9017	2.01427	3.20423	2.00455	2.24152		#2	13.4621	4.78313	10.065	4.84226	7.3551	4.43075	6.01952	4.28273	4.74515
	#3	6.15084	1.72878	5.71904	1.341	4.54022	1.09394	2.55681	1.22015	1.79756		#3	8.71112	2.3742	6.21215	1.94454	4.95972	1.76994	3.07276	2.00599	2.35616		#3	13.5108	5.36722	10.0324	4.85626	8.45957	4.18403	6.03606	4.43881	5.11093
		ISG15											Mx1											OAS1
	ddCt	mock	L3-10	L4-10	L3-30	L4-30	L3-100	L4-100	L3-300	L4-300		ddCt	mock	L3-10	L4-10	L3-30	L4-30	L3-100	L4-100	L3-300	L4-300		ddCt	mock	L3-10	L4-10	L3-30	L4-30	L3-100	L4-100	L3-300	L4-300
	#1	0	-4.51371	-0.712555	-4.87664	-1.22711	-4.71747	-3.59128	-5.10337	-4.30342		#1	0	-6.67657	-2.48219	-6.98642	-3.6161	-6.81062	-5.7997	-7.11071	-6.49738		#1	0	-8.4539	-3.12162	-8.42814	-5.54174	-9.39161	-7.587	-9.80498	-9.12864
	#2	0	-4.72591	0.0685995	-4.28412	-1.28651	-4.56069	-2.89336	-4.64241	-4.21113		#2	0	-6.56607	-2.14116	-6.37192	-3.44041	-6.32784	-5.13788	-6.33756	-6.10059		#2	0	-8.67898	-3.39706	-8.61985	-6.10701	-9.03136	-7.44258	-9.17937	-8.71696
	#3	0	-4.42206	-0.431799	-4.80984	-1.61062	-5.0569	-3.59403	-4.93069	-4.35328		#3	0	-6.33692	-2.49897	-6.76658	-3.7514	-6.94118	-5.63836	-6.70513	-6.35495		#3	0	-8.1436	-3.47839	-8.65455	-5.05124	-9.32678	-7.47475	-9.07201	-8.39988
		ISG15											Mx1											OAS1
	2^(-x)	mock	L3-10	L4-10	L3-30	L4-30	L3-100	L4-100	L3-300	L4-300		2^(-x)	mock	L3-10	L4-10	L3-30	L4-30	L3-100	L4-100	L3-300	L4-300		2^(-x)	mock	L3-10	L4-10	L3-30	L4-30	L3-100	L4-100	L3-300	L4-300
	#1	1	22.8435	1.6387	29.3775	2.34098	26.3087	12.0527	34.3769	19.7451		#1	1	102.293	5.58745	126.801	12.2618	112.254	55.7036	138.209	90.3452		#1	1	350.652	8.70367	344.448	46.5832	671.672	192.272	894.525	559.75
	#2	1	26.4632	0.953563	19.4826	2.43937	23.5995	7.43	24.975	18.5215		#2	1	94.7508	4.41117	82.821	10.8559	80.3284	35.2093	80.8716	68.6217		#2	1	409.857	10.5346	393.399	68.9276	523.251	173.956	579.785	420.791
	#3	1	21.4374	1.34891	28.0483	3.05383	33.2873	12.0756	30.4989	20.4394		#3	1	80.8355	5.65281	108.879	13.4674	122.886	49.8099	104.339	81.8524		#3	1	282.792	11.1455	402.977	33.157	642.158	177.879	538.203	337.767
