# Supplementary material for: Structural studies of the IFNλ4 receptor complex using cryoEM enabled by protein engineering
Source: Nat Commun. 2025 Jan 18;16:818. doi: 10.1038/s41467-025-56119-y (PMC11742915; doi:10.1038/s41467-025-56119-y)
Supplement: Supplementary file 6 — Source Data [file 41467_2025_56119_MOESM6_ESM.zip › source_data/IFNL4_data/IFNL4_manuscript/Fig5/Fig5C+5D/all/Taqman for HCV_JFH1 one-step_20240112_105504_20240112_140317.xlsx]

## Sheet: Results
File Name	E:\qPCR\01.12.24\Taqman for HCV_JFH1 one-step_20240112_105504.eds
Comment
Operator	Admin
Barcode
Instrument Type	QuantStudio™ 6 Pro System
Block Type	384-Well Block
Instrument Name	QS6Pro-2778621060027
Instrument Serial Number	2778621060027
Heated Cover Serial Number	2779321031001
Block serial number	2778321020885
Run Start Date/Time	2024-01-12 10:55:13 AM EST
Run End Data/Time	2024-01-12 12:57:02 PM EST
Run Duration	121 minutes 48 seconds
Sample Volume	10.0
Cover Temperature	105.0
Passive Reference	ROX
PCR Stage/Step Number	Stage 3 Step 3
Melt Stage Number	4
Quantification Cycle Method	CT
Pre-read Stage/Step	Stage 1 Step 1
Analysis Date/Time	2024-01-12 02:01:59 PM EST
Software Name and Version	Design & Analysis Software v2.7.0
Plugin Name and Version	Primary Analysis v1.8.0, Presence Absence v2.3.0
Reduce dye signal crosstalk by algorithm	No (Default)
Exported On	2024-01-12 02:03:17 PM EST
Well	Well Position	Omit	Sample	Target	Task	Reporter	Quencher	Amp Status	Amp Score	Curve Quality	Result Quality Issues	Cq	Cq Confidence	Cq Mean	Cq SD	Auto Threshold	Threshold	Auto Baseline	Baseline Start	Baseline End	Tm1	Tm2	Tm3	Tm4
1	A1	FALSE	Sample 1	Target 1	UNKNOWN	FAM	TAMRA	AMP	1.28642			30.9531	0.936235	28.9836	3.74803	FALSE	0.161633	TRUE	3	24	67.1911	78.9911	87.0115	89.8694
2	A2	FALSE	Sample 1	Target 1	UNKNOWN	FAM	TAMRA	AMP	1.27759			30.5372	0.918188	28.9836	3.74803	FALSE	0.161633	TRUE	3	25	67.0989	87.5647	73.3677	80.8349
3	A3	FALSE	Sample 1	Target 1	UNKNOWN	FAM	TAMRA	AMP	1.29709			29.4556	0.929646	28.9836	3.74803	FALSE	0.161633	TRUE	3	25	67.9286	81.7568	75.7646	72.9067
4	A4	FALSE	Sample 1	Target 1	UNKNOWN	FAM	TAMRA	AMP	0.769541			30.687	0.925372	28.9836	3.74803	FALSE	0.161633	TRUE	3	22	67.7442	81.5724	78.7146	76.2255
5	A5	FALSE	Sample 1	Target 1	UNKNOWN	FAM	TAMRA	AMP	1.27877			30.4798	0.755619	28.9836	3.74803	FALSE	0.161633	TRUE	3	26	67.2613	84.5399	90.6058	78.7497
6	A6	FALSE	Sample 1	Target 1	UNKNOWN	FAM	TAMRA	AMP	1.29181			24.0547	0.931415	28.9836	3.74803	FALSE	0.161633	TRUE	3	19	72.6838	75.441	88.6757	82.426
7	A7	FALSE	Sample 1	Target 1	UNKNOWN	FAM	TAMRA	AMP	1.27664			26.0017	0.884714	28.9836	3.74803	FALSE	0.161633	TRUE	3	20	81.8746	92.2601	67.9965	85.367
8	A8	FALSE	Sample 1	Target 1	UNKNOWN	FAM	TAMRA	AMP	1.27876			28.4902	0.927107	28.9836	3.74803	FALSE	0.161633	TRUE	3	24	85.9185	67.4451	75.1653	79.3931
9	A9	FALSE	Sample 1	Target 1	UNKNOWN	FAM	TAMRA	AMP	1.29191			31.5937	0.90356	28.9836	3.74803	FALSE	0.161633	TRUE	3	27	67.6404	90.3795	92.4969	86.0526
10	A10	FALSE	Sample 1	Target 1	UNKNOWN	FAM	TAMRA	AMP	1.27496			31.5339	0.948946	28.9836	3.74803	FALSE	0.161633	TRUE	3	25	68.2848	82.1861	87.0653	92.589
11	A11	FALSE	Sample 1	Target 1	UNKNOWN	FAM	TAMRA	AMP	1.27029			22.0869	0.923663	28.9836	3.74803	FALSE	0.161633	TRUE	3	17	90.1954	78.9639	68.2848	71.4149
12	A12	FALSE	Sample 1	Target 1	UNKNOWN	FAM	TAMRA	AMP	1.29166			24.9601	0.950822	28.9836	3.74803	FALSE	0.161633	TRUE	3	20	67.5483	75.9259	72.5196	80.0686
13	A13	FALSE	Sample 1	Target 1	UNKNOWN	FAM	TAMRA	AMP	1.2867			26.4405	0.937441	28.9836	3.74803	FALSE	0.161633	TRUE	3	19	67.5373	71.1218	82.8864	61.5632
14	A14	FALSE	Sample 1	Target 1	UNKNOWN	FAM	TAMRA	AMP	1.28253			32.9155	0.801946	28.9836	3.74803	FALSE	0.161633	TRUE	3	29	75.6255	79.0261	84.3569	90.6987
15	A15	FALSE	Sample 1	Target 1	UNKNOWN	FAM	TAMRA	AMP	1.2897			32.1801	0.900096	28.9836	3.74803	FALSE	0.161633	TRUE	3	27	81.5077	67.8131	91.5259	86.379
16	A16	FALSE	Sample 1	Target 1	UNKNOWN	FAM	TAMRA	AMP	1.28631			21.4469	0.934475	28.9836	3.74803	FALSE	0.161633	TRUE	3	17	67.6293	81.232	86.379	84.6327
17	A17	FALSE	Sample 1	Target 1	UNKNOWN	FAM	TAMRA	AMP	1.26678			25.8803	0.942762	28.9836	3.74803	FALSE	0.161633	TRUE	3	21	67.8383	87.018	90.7064	73.0943
18	A18	FALSE	Sample 1	Target 1	UNKNOWN	FAM	TAMRA	AMP	1.26993			27.0065	0.899904	28.9836	3.74803	FALSE	0.161633	TRUE	3	21	90.3376	67.2851	72.8177	92.3662
19	A19	FALSE	Sample 1	Target 1	UNKNOWN	FAM	TAMRA	AMP	1.27229			34.7014	0.880798	28.9836	3.74803	FALSE	0.161633	TRUE	3	30	67.9306	90.522	75.4918	71.8034
20	A20	FALSE	Sample 1	Target 1	UNKNOWN	FAM	TAMRA	AMP	1.27857			33.957	0.922451	28.9836	3.74803	FALSE	0.161633	TRUE	3	30	67.6539	82.2231	76.045	78.0737
21	A21	FALSE	Sample 2	Target 1	NTC	FAM	TAMRA	NO_AMP	0			UNDETERMINED	0			FALSE	0.161633	TRUE	3	39	82.6481	86.0545	72.8893	63.5908
25	B1	FALSE	Sample 1	Target 1	UNKNOWN	FAM	TAMRA	AMP	1.2647			31.4948	0.92634	28.9836	3.74803	FALSE	0.161633	TRUE	3	27	67.652	86.9193	92.3584	77.9771
26	B2	FALSE	Sample 1	Target 1	UNKNOWN	FAM	TAMRA	AMP	1.26042			30.8767	0.907755	28.9836	3.74803	FALSE	0.161633	TRUE	3	26	78.2536	74.1974	90.699	61.8442
27	B3	FALSE	Sample 1	Target 1	UNKNOWN	FAM	TAMRA	AMP	1.2734			30.9453	0.869894	28.9836	3.74803	FALSE	0.161633	TRUE	3	25	80.1896	90.9756	84.8912	73.1833
28	B4	FALSE	Sample 1	Target 1	UNKNOWN	FAM	TAMRA	AMP	1.28358			31.194	0.750478	28.9836	3.74803	FALSE	0.161633	TRUE	3	26	67.5598	62.0285	82.6787	80.5583
29	B5	FALSE	Sample 1	Target 1	UNKNOWN	FAM	TAMRA	AMP	1.28243			30.4578	0.888771	28.9836	3.74803	FALSE	0.161633	TRUE	3	26	87.5728	67.2613	79.9445	84.1722
30	B6	FALSE	Sample 1	Target 1	UNKNOWN	FAM	TAMRA	AMP	1.28941			24.1832	0.933717	28.9836	3.74803	FALSE	0.161633	TRUE	3	20	67.7208	70.7538	86.8376	72.8676
31	B7	FALSE	Sample 1	Target 1	UNKNOWN	FAM	TAMRA	AMP	1.29585			25.5565	0.927427	28.9836	3.74803	FALSE	0.161633	TRUE	3	20	67.9965	83.1613	87.2971	61.2873
32	B8	FALSE	Sample 1	Target 1	UNKNOWN	FAM	TAMRA	AMP	1.28916			28.5203	0.908422	28.9836	3.74803	FALSE	0.161633	TRUE	3	24	67.7208	87.6647	77.0035	84.448
33	B9	FALSE	Sample 1	Target 1	UNKNOWN	FAM	TAMRA	AMP	1.27523			32.0498	0.895901	28.9836	3.74803	FALSE	0.161633	TRUE	3	26	73.6244	81.4496	92.1287	70.6784
34	B10	FALSE	Sample 1	Target 1	UNKNOWN	FAM	TAMRA	AMP	1.29147			32.1199	0.90959	28.9836	3.74803	FALSE	0.161633	TRUE	3	27	67.5483	86.8812	75.3735	61.7485
35	B11	FALSE	Sample 1	Target 1	UNKNOWN	FAM	TAMRA	AMP	1.27904			22.6039	0.933907	28.9836	3.74803	FALSE	0.161633	TRUE	3	18	67.5483	83.0146	90.1954	80.2528
36	B12	FALSE	Sample 1	Target 1	UNKNOWN	FAM	TAMRA	AMP	1.29691			24.9984	0.935411	28.9836	3.74803	FALSE	0.161633	TRUE	3	20	67.1801	90.2874	88.17	73.7164
37	B13	FALSE	Sample 1	Target 1	UNKNOWN	FAM	TAMRA	AMP	1.28698			26.7942	0.94268	28.9836	3.74803	FALSE	0.161633	TRUE	3	20	67.4454	87.39	80.4048	90.3311
38	B14	FALSE	Sample 1	Target 1	UNKNOWN	FAM	TAMRA	AMP	1.28807			32.4408	0.921541	28.9836	3.74803	FALSE	0.161633	TRUE	3	26	90.9745	72.3167	67.4454	88.5848
39	B15	FALSE	Sample 1	Target 1	UNKNOWN	FAM	TAMRA	AMP	1.29883			31.8734	0.922493	28.9836	3.74803	FALSE	0.161633	TRUE	3	26	67.7212	93.0884	80.5886	90.5149
40	B16	FALSE	Sample 1	Target 1	UNKNOWN	FAM	TAMRA	AMP	1.28931			21.2228	0.892088	28.9836	3.74803	FALSE	0.161633	TRUE	3	16	76.085	82.7944	73.052	66.9859
41	B17	FALSE	Sample 1	Target 1	UNKNOWN	FAM	TAMRA	AMP	1.29255			25.8571	0.90796	28.9836	3.74803	FALSE	0.161633	TRUE	3	21	67.6539	83.8829	75.6762	88.8622
42	B18	FALSE	Sample 1	Target 1	UNKNOWN	FAM	TAMRA	AMP	1.29159			27.4338	0.883105	28.9836	3.74803	FALSE	0.161633	TRUE	3	22	67.5617	86.4648	73.1865	61.3837
43	B19	FALSE	Sample 1	Target 1	UNKNOWN	FAM	TAMRA	AMP	1.27272			34.5951	0.864495	28.9836	3.74803	FALSE	0.161633	TRUE	3	27	85.0816	80.5633	89.0467	82.8686
44	B20	FALSE	Sample 1	Target 1	UNKNOWN	FAM	TAMRA	AMP	1.27149			34.1575	0.927097	28.9836	3.74803	FALSE	0.161633	TRUE	3	30	86.8336	69.0371	78.0737	72.4489
49	C1	FALSE	Sample 1	Target 1	UNKNOWN	FAM	TAMRA	AMP	1.27513			30.9883	0.913828	28.9836	3.74803	FALSE	0.161633	TRUE	3	27	67.4676	78.438	73.9208	81.9412
50	C2	FALSE	Sample 1	Target 1	UNKNOWN	FAM	TAMRA	AMP	1.2771			30.9087	0.913637	28.9836	3.74803	FALSE	0.161633	TRUE	3	26	67.4676	83.0474	90.5147	87.2881
51	C3	FALSE	Sample 1	Target 1	UNKNOWN	FAM	TAMRA	AMP	1.27254			30.9473	0.935071	28.9836	3.74803	FALSE	0.161633	TRUE	3	24	67.5598	87.749	81.4802	72.077
52	C4	FALSE	Sample 1	Target 1	UNKNOWN	FAM	TAMRA	AMP	1.28907			31.1035	0.793936	28.9836	3.74803	FALSE	0.161633	TRUE	3	27	67.5598	81.5724	90.6069	86.9193
53	C5	FALSE	Sample 1	Target 1	UNKNOWN	FAM	TAMRA	AMP	1.28023			30.5372	0.897813	28.9836	3.74803	FALSE	0.161633	TRUE	3	25	67.4451	77.1873	84.9075	90.1462
54	C6	FALSE	Sample 1	Target 1	UNKNOWN	FAM	TAMRA	AMP	1.2844			24.1421	0.904645	28.9836	3.74803	FALSE	0.161633	TRUE	3	19	67.6289	74.2462	76.6358	87.8485
55	C7	FALSE	Sample 1	Target 1	UNKNOWN	FAM	TAMRA	AMP	1.28241			25.9092	0.935956	28.9836	3.74803	FALSE	0.161633	TRUE	3	20	67.0775	84.7237	77.8306	87.9404
56	C8	FALSE	Sample 1	Target 1	UNKNOWN	FAM	TAMRA	AMP	1.28051			28.727	0.906248	28.9836	3.74803	FALSE	0.161633	TRUE	3	25	90.422	73.9705	63.585	86.8376
57	C9	FALSE	Sample 1	Target 1	UNKNOWN	FAM	TAMRA	AMP	1.27844			32.0868	0.903316	28.9836	3.74803	FALSE	0.161633	TRUE	3	27	67.4563	77.7671	91.7604	74.3608
58	C10	FALSE	Sample 1	Target 1	UNKNOWN	FAM	TAMRA	AMP	1.29367			31.8701	0.902353	28.9836	3.74803	FALSE	0.161633	TRUE	3	26	67.3642	92.2207	83.1987	61.9326
59	C11	FALSE	Sample 1	Target 1	UNKNOWN	FAM	TAMRA	AMP	1.28374			22.4331	0.932528	28.9836	3.74803	FALSE	0.161633	TRUE	3	16	67.4563	81.4496	74.1767	93.2334
60	C12	FALSE	Sample 1	Target 1	UNKNOWN	FAM	TAMRA	AMP	1.295			25.6142	0.932136	28.9836	3.74803	FALSE	0.161633	TRUE	3	21	67.088	70.3102	88.2621	73.9005
61	C13	FALSE	Sample 1	Target 1	UNKNOWN	FAM	TAMRA	AMP	1.28608			27.0593	0.930223	28.9836	3.74803	FALSE	0.161633	TRUE	3	22	67.4454	77.6475	87.39	93.7318
62	C14	FALSE	Sample 1	Target 1	UNKNOWN	FAM	TAMRA	AMP	1.28585			32.5206	0.881759	28.9836	3.74803	FALSE	0.161633	TRUE	3	27	80.9562	91.5259	67.5373	88.0333
63	C15	FALSE	Sample 1	Target 1	UNKNOWN	FAM	TAMRA	AMP	1.28937			32.4531	0.891321	28.9836	3.74803	FALSE	0.161633	TRUE	3	28	68.0888	81.6915	73.8792	62.2985
64	C16	FALSE	Sample 1	Target 1	UNKNOWN	FAM	TAMRA	AMP	1.28646			21.5063	0.907975	28.9836	3.74803	FALSE	0.161633	TRUE	3	17	63.8609	87.5738	67.5373	91.8017
65	C17	FALSE	Sample 1	Target 1	UNKNOWN	FAM	TAMRA	AMP	1.26756			26.1604	0.936733	28.9836	3.74803	FALSE	0.161633	TRUE	3	22	67.3773	83.6985	81.5776	77.0594
66	C18	FALSE	Sample 1	Target 1	UNKNOWN	FAM	TAMRA	AMP	1.27506			27.4758	0.933956	28.9836	3.74803	FALSE	0.161633	TRUE	3	21	67.8383	77.9815	84.7128	73.0943
67	C19	FALSE	Sample 1	Target 1	UNKNOWN	FAM	TAMRA	AMP	1.26537			34.8949	0.858768	28.9836	3.74803	FALSE	0.161633	TRUE	3	29	68.0228	91.4441	76.6905	88.2168
68	C20	FALSE	Sample 1	Target 1	UNKNOWN	FAM	TAMRA	AMP	1.28237			34.1597	0.847438	28.9836	3.74803	FALSE	0.161633	TRUE	3	28	81.7621	67.1929	85.8193	77.5204
73	D1	FALSE	Sample 1	Target 1	UNKNOWN	FAM	TAMRA	AMP	1.27304			30.5216	0.883003	28.9836	3.74803	FALSE	0.161633	TRUE	3	26	67.652	92.2662	84.1537	79.5443
74	D2	FALSE	Sample 1	Target 1	UNKNOWN	FAM	TAMRA	AMP	1.2744			30.997	0.895049	28.9836	3.74803	FALSE	0.161633	TRUE	3	27	68.2973	87.0115	91.0678	83.324
75	D3	FALSE	Sample 1	Target 1	UNKNOWN	FAM	TAMRA	AMP	1.26764			31.3734	0.915496	28.9836	3.74803	FALSE	0.161633	TRUE	3	28	66.7301	77.3318	93.4647	73.5521
76	D4	FALSE	Sample 1	Target 1	UNKNOWN	FAM	TAMRA	AMP	1.28924			30.9798	0.866412	28.9836	3.74803	FALSE	0.161633	TRUE	3	27	67.0067	85.3521	88.21	93.2803
77	D5	FALSE	Sample 1	Target 1	UNKNOWN	FAM	TAMRA	AMP	1.28012			30.6968	0.897501	28.9836	3.74803	FALSE	0.161633	TRUE	3	26	67.537	70.7538	85.2751	90.7896
78	D6	FALSE	Sample 1	Target 1	UNKNOWN	FAM	TAMRA	AMP	1.28998			23.8242	0.940558	28.9836	3.74803	FALSE	0.161633	TRUE	3	17	67.3532	88.2162	70.7538	82.426
79	D7	FALSE	Sample 1	Target 1	UNKNOWN	FAM	TAMRA	AMP	1.28211			26.0371	0.917564	28.9836	3.74803	FALSE	0.161633	TRUE	3	21	67.1694	73.2353	84.9075	81.2312
80	D8	FALSE	Sample 1	Target 1	UNKNOWN	FAM	TAMRA	AMP	1.28008			27.3242	0.898092	28.9836	3.74803	FALSE	0.161633	TRUE	3	21	67.4451	83.8046	87.0214	62.0226
81	D9	FALSE	Sample 1	Target 1	UNKNOWN	FAM	TAMRA	AMP	1.27983			31.7474	0.891171	28.9836	3.74803	FALSE	0.161633	TRUE	3	26	67.5483	87.7097	92.4969	71.6911
82	D10	FALSE	Sample 1	Target 1	UNKNOWN	FAM	TAMRA	AMP	1.29055			31.2546	0.911911	28.9836	3.74803	FALSE	0.161633	TRUE	3	26	67.4563	92.2207	75.3735	71.4149
83	D11	FALSE	Sample 1	Target 1	UNKNOWN	FAM	TAMRA	AMP	1.28087			21.7287	0.921076	28.9836	3.74803	FALSE	0.161633	TRUE	3	16	67.088	91.9445	79.8845	83.567
84	D12	FALSE	Sample 1	Target 1	UNKNOWN	FAM	TAMRA	AMP	1.28937			25.5841	0.924309	28.9836	3.74803	FALSE	0.161633	TRUE	3	21	67.5483	76.4783	84.4876	74.4529
85	D13	FALSE	Sample 1	Target 1	UNKNOWN	FAM	TAMRA	AMP	1.29562			26.8151	0.937984	28.9836	3.74803	FALSE	0.161633	TRUE	3	22	90.3311	92.3531	67.4454	71.0299
86	D14	FALSE	Sample 1	Target 1	UNKNOWN	FAM	TAMRA	AMP	1.29603			32.9521	0.883383	28.9836	3.74803	FALSE	0.161633	TRUE	3	28	67.3535	80.9562	73.8792	70.7542
87	D15	FALSE	Sample 1	Target 1	UNKNOWN	FAM	TAMRA	AMP	1.2821			32.8022	0.879423	28.9836	3.74803	FALSE	0.161633	TRUE	3	29	67.6293	87.6657	90.6068	75.5335
88	D16	FALSE	Sample 1	Target 1	UNKNOWN	FAM	TAMRA	AMP	1.28563			21.4809	0.910421	28.9836	3.74803	FALSE	0.161633	TRUE	3	17	67.2616	78.6585	92.3531	76.7284
89	D17	FALSE	Sample 1	Target 1	UNKNOWN	FAM	TAMRA	AMP	1.27874			26.567	0.943153	28.9836	3.74803	FALSE	0.161633	TRUE	3	21	67.5617	87.3869	84.4362	77.1516
90	D18	FALSE	Sample 1	Target 1	UNKNOWN	FAM	TAMRA	AMP	1.29128			27.3247	0.931231	28.9836	3.74803	FALSE	0.161633	TRUE	3	22	67.2851	79.9179	70.2358	61.9369
91	D19	FALSE	Sample 1	Target 1	UNKNOWN	FAM	TAMRA	AMP	1.26332			34.1408	0.918549	28.9836	3.74803	FALSE	0.161633	TRUE	3	29	67.2851	84.6206	92.9195	80.3789
92	D20	FALSE	Sample 1	Target 1	UNKNOWN	FAM	TAMRA	AMP	1.26934			34.7004	0.860109	28.9836	3.74803	FALSE	0.161633	TRUE	3	29	91.9974	87.8479	84.7128	76.8749
97	E1	FALSE	Sample 1	Target 1	UNKNOWN	FAM	TAMRA	AMP	1.26539			30.7156	0.917599	28.9836	3.74803	FALSE	0.161633	TRUE	3	26	67.5598	70.5098	79.1755	75.6724
98	E2	FALSE	Sample 1	Target 1	UNKNOWN	FAM	TAMRA	AMP	1.2738			30.9705	0.846347	28.9836	3.74803	FALSE	0.161633	TRUE	3	26	67.0067	81.5724	79.6365	90.4225
99	E3	FALSE	Sample 1	Target 1	UNKNOWN	FAM	TAMRA	AMP	1.27205			30.8429	0.910107	28.9836	3.74803	FALSE	0.161633	TRUE	3	26	67.5598	80.2818	82.2177	75.1192
100	E4	FALSE	Sample 1	Target 1	UNKNOWN	FAM	TAMRA	AMP	1.28715			30.5116	0.89352	28.9836	3.74803	FALSE	0.161633	TRUE	3	26	68.2051	84.9834	75.8568	90.5147
101	E5	FALSE	Sample 1	Target 1	UNKNOWN	FAM	TAMRA	AMP	1.27833			30.6442	0.907374	28.9836	3.74803	FALSE	0.161633	TRUE	3	25	67.1694	76.7277	84.6318	81.3231
102	E6	FALSE	Sample 1	Target 1	UNKNOWN	FAM	TAMRA	AMP	1.26905			23.9548	0.911439	28.9836	3.74803	FALSE	0.161633	TRUE	3	19	66.9856	84.2642	76.1763	70.478
103	E7	FALSE	Sample 1	Target 1	UNKNOWN	FAM	TAMRA	AMP	1.27248			25.8976	0.951206	28.9836	3.74803	FALSE	0.161633	TRUE	3	20	78.5659	82.6098	66.8937	86.5618
104	E8	FALSE	Sample 1	Target 1	UNKNOWN	FAM	TAMRA	AMP	1.28403			27.4038	0.914711	28.9836	3.74803	FALSE	0.161633	TRUE	3	21	67.0775	82.2422	84.8156	61.1954
105	E9	FALSE	Sample 1	Target 1	UNKNOWN	FAM	TAMRA	AMP	1.27589			31.8342	0.903722	28.9836	3.74803	FALSE	0.161633	TRUE	3	27	90.4716	87.3415	84.3035	78.6877
106	E10	FALSE	Sample 1	Target 1	UNKNOWN	FAM	TAMRA	AMP	1.27769			31.7465	0.900068	28.9836	3.74803	FALSE	0.161633	TRUE	3	26	87.3415	81.2654	70.4943	90.5636
107	E11	FALSE	Sample 1	Target 1	UNKNOWN	FAM	TAMRA	AMP	1.28003			21.8614	0.919654	28.9836	3.74803	FALSE	0.161633	TRUE	3	17	62.1167	64.05	92.589	73.8085
108	E12	FALSE	Sample 1	Target 1	UNKNOWN	FAM	TAMRA	AMP	1.2903			25.5906	0.937471	28.9836	3.74803	FALSE	0.161633	TRUE	3	19	67.7324	81.2654	84.3955	72.5196
109	E13	FALSE	Sample 1	Target 1	UNKNOWN	FAM	TAMRA	AMP	1.28608			27.1916	0.916478	28.9836	3.74803	FALSE	0.161633	TRUE	3	20	67.2616	92.7208	81.0482	61.2874
110	E14	FALSE	Sample 1	Target 1	UNKNOWN	FAM	TAMRA	AMP	1.25529			32.89	0.869832	28.9836	3.74803	FALSE	0.161633	TRUE	3	27	67.0778	88.3091	73.9711	70.4785
111	E15	FALSE	Sample 1	Target 1	UNKNOWN	FAM	TAMRA	AMP	1.29278			32.5634	0.896263	28.9836	3.74803	FALSE	0.161633	TRUE	3	28	67.1697	82.243	92.3531	70.7542
112	E16	FALSE	Sample 1	Target 1	UNKNOWN	FAM	TAMRA	AMP	1.28553			21.7475	0.970592	28.9836	3.74803	FALSE	0.161633	TRUE	3	17	83.8055	81.0482	66.894	86.0113
113	E17	FALSE	Sample 1	Target 1	UNKNOWN	FAM	TAMRA	AMP	1.28441			26.3288	0.92698	28.9836	3.74803	FALSE	0.161633	TRUE	3	21	67.6539	80.6555	78.3503	70.6047
114	E18	FALSE	Sample 1	Target 1	UNKNOWN	FAM	TAMRA	AMP	1.28225			27.6319	0.922585	28.9836	3.74803	FALSE	0.161633	TRUE	3	23	67.1007	78.5347	61.7525	71.7112
115	E19	FALSE	Sample 1	Target 1	UNKNOWN	FAM	TAMRA	AMP	1.27492			34.0071	0.889621	28.9836	3.74803	FALSE	0.161633	TRUE	3	29	67.4695	69.5903	82.8686	80.84
116	E20	FALSE	Sample 1	Target 1	UNKNOWN	FAM	TAMRA	AMP	1.26188			35.0746	0.855777	28.9836	3.74803	FALSE	0.161633	TRUE	3	29	67.6539	87.018	89.0467	72.2644
121	F1	FALSE	Sample 1	Target 1	UNKNOWN	FAM	TAMRA	AMP	1.27498			30.7487	0.947702	28.9836	3.74803	FALSE	0.161633	TRUE	3	25	67.2833	83.6006	78.5302	81.388
122	F2	FALSE	Sample 1	Target 1	UNKNOWN	FAM	TAMRA	AMP	1.26354			31.0267	0.901142	28.9836	3.74803	FALSE	0.161633	TRUE	3	26	67.1911	79.4521	92.8194	62.2129
123	F3	FALSE	Sample 1	Target 1	UNKNOWN	FAM	TAMRA	AMP	1.27029			30.9956	0.870147	28.9836	3.74803	FALSE	0.161633	TRUE	3	24	67.3755	75.488	84.1537	86.1818
124	F4	FALSE	Sample 1	Target 1	UNKNOWN	FAM	TAMRA	AMP	1.28218			30.7468	0.919606	28.9836	3.74803	FALSE	0.161633	TRUE	3	25	67.2833	86.735	92.4506	78.6224
125	F5	FALSE	Sample 1	Target 1	UNKNOWN	FAM	TAMRA	AMP	1.26413			30.766	0.916624	28.9836	3.74803	FALSE	0.161633	TRUE	3	24	67.3532	86.0104	78.2902	90.0543
126	F6	FALSE	Sample 1	Target 1	UNKNOWN	FAM	TAMRA	AMP	1.28275			24.0355	0.940235	28.9836	3.74803	FALSE	0.161633	TRUE	3	18	81.6907	84.2642	73.9705	78.3821
127	F7	FALSE	Sample 1	Target 1	UNKNOWN	FAM	TAMRA	AMP	1.26854			26.0624	0.925276	28.9836	3.74803	FALSE	0.161633	TRUE	3	19	77.3711	67.2613	74.3382	86.1023
128	F8	FALSE	Sample 1	Target 1	UNKNOWN	FAM	TAMRA	AMP	1.28231			27.5769	0.92613	28.9836	3.74803	FALSE	0.161633	TRUE	3	23	67.0775	92.2601	72.3162	88.5838
129	F9	FALSE	Sample 1	Target 1	UNKNOWN	FAM	TAMRA	AMP	1.28202			31.7108	0.904786	28.9836	3.74803	FALSE	0.161633	TRUE	3	26	86.1447	74.9132	77.3068	66.9039
130	F10	FALSE	Sample 1	Target 1	UNKNOWN	FAM	TAMRA	AMP	1.28147			31.8486	0.877623	28.9836	3.74803	FALSE	0.161633	TRUE	3	26	92.681	66.9039	81.8178	61.4723
131	F11	FALSE	Sample 1	Target 1	UNKNOWN	FAM	TAMRA	AMP	1.28827			22.4169	0.954844	28.9836	3.74803	FALSE	0.161633	TRUE	3	17	66.9959	73.9005	82.5543	78.9639
132	F12	FALSE	Sample 1	Target 1	UNKNOWN	FAM	TAMRA	AMP	1.27639			25.8349	0.934668	28.9836	3.74803	FALSE	0.161633	TRUE	3	19	67.4563	62.577	92.4048	86.8812
133	F13	FALSE	Sample 1	Target 1	UNKNOWN	FAM	TAMRA	AMP	1.29234			27.0187	0.915886	28.9836	3.74803	FALSE	0.161633	TRUE	3	22	67.3535	75.7174	82.3349	73.2358
134	F14	FALSE	Sample 1	Target 1	UNKNOWN	FAM	TAMRA	AMP	1.29188			32.8641	0.912823	28.9836	3.74803	FALSE	0.161633	TRUE	3	28	67.6293	81.5077	92.9965	63.4014
135	F15	FALSE	Sample 1	Target 1	UNKNOWN	FAM	TAMRA	AMP	1.29077			33.0093	0.888752	28.9836	3.74803	FALSE	0.161633	TRUE	3	28	67.1697	92.8127	81.5996	72.5924
136	F16	FALSE	Sample 1	Target 1	UNKNOWN	FAM	TAMRA	AMP	1.27545			21.9858	0.889996	28.9836	3.74803	FALSE	0.161633	TRUE	3	16	67.1697	83.8974	80.9562	69.6513
137	F17	FALSE	Sample 1	Target 1	UNKNOWN	FAM	TAMRA	AMP	1.27983			26.5951	0.936586	28.9836	3.74803	FALSE	0.161633	TRUE	3	21	67.5617	78.9958	86.6492	83.4218
138	F18	FALSE	Sample 1	Target 1	UNKNOWN	FAM	TAMRA	AMP	1.28281			27.7314	0.938678	28.9836	3.74803	FALSE	0.161633	TRUE	3	24	67.1007	78.9958	82.2231	90.6142
139	F19	FALSE	Sample 1	Target 1	UNKNOWN	FAM	TAMRA	AMP	1.28163			34.1157	0.888772	28.9836	3.74803	FALSE	0.161633	TRUE	3	28	86.1881	78.9035	81.6699	91.9052
140	F20	FALSE	Sample 1	Target 1	UNKNOWN	FAM	TAMRA	AMP	1.26194			34.8326	0.882835	28.9836	3.74803	FALSE	0.161633	TRUE	3	29	67.1929	87.2947	73.371	91.9052
145	G1	FALSE	Sample 1	Target 1	UNKNOWN	FAM	TAMRA	AMP	1.28325			30.3679	0.907415	28.9836	3.74803	FALSE	0.161633	TRUE	3	25	67.3755	83.0474	77.1474	90.9756
146	G2	FALSE	Sample 1	Target 1	UNKNOWN	FAM	TAMRA	AMP	1.27574			30.725	0.897174	28.9836	3.74803	FALSE	0.161633	TRUE	3	27	67.0067	81.6646	90.3303	77.7005
147	G3	FALSE	Sample 1	Target 1	UNKNOWN	FAM	TAMRA	AMP	1.27587			30.8942	0.918593	28.9836	3.74803	FALSE	0.161633	TRUE	3	26	83.2318	86.4584	67.0989	78.2536
148	G4	FALSE	Sample 1	Target 1	UNKNOWN	FAM	TAMRA	AMP	1.27363			31.1076	0.887771	28.9836	3.74803	FALSE	0.161633	TRUE	3	27	82.1255	86.0896	75.9489	79.8208
149	G5	FALSE	Sample 1	Target 1	UNKNOWN	FAM	TAMRA	AMP	1.26516			31.0479	0.917469	28.9836	3.74803	FALSE	0.161633	TRUE	3	26	67.0775	82.0584	91.0653	75.9006
150	G6	FALSE	Sample 1	Target 1	UNKNOWN	FAM	TAMRA	AMP	1.27901			24.2885	0.918277	28.9836	3.74803	FALSE	0.161633	TRUE	3	19	66.9856	89.9624	83.2532	73.9705
151	G7	FALSE	Sample 1	Target 1	UNKNOWN	FAM	TAMRA	AMP	1.27208			27.2041	0.89522	28.9836	3.74803	FALSE	0.161633	TRUE	3	22	67.2613	83.5289	75.441	86.2861
152	G8	FALSE	Sample 1	Target 1	UNKNOWN	FAM	TAMRA	AMP	0.629279			26.6819	0.802039	28.9836	3.74803	FALSE	0.161633	TRUE	3	3	67.0775	81.5988	91.5248	77.5549
153	G9	FALSE	Sample 1	Target 1	UNKNOWN	FAM	TAMRA	AMP	1.27703			33.3047	0.884371	28.9836	3.74803	FALSE	0.161633	TRUE	3	28	66.9959	90.8398	75.0053	62.6691
154	G10	FALSE	Sample 1	Target 1	UNKNOWN	FAM	TAMRA	AMP	1.27015			32.7212	0.911841	28.9836	3.74803	FALSE	0.161633	TRUE	3	27	66.9959	81.9099	77.3989	84.7638
155	G11	FALSE	Sample 1	Target 1	UNKNOWN	FAM	TAMRA	AMP	1.24713			23.3598	0.917083	28.9836	3.74803	FALSE	0.161633	TRUE	3	18	67.088	80.3448	92.589	84.3955
156	G12	FALSE	Sample 1	Target 1	UNKNOWN	FAM	TAMRA	AMP	1.28292			25.3097	0.923272	28.9836	3.74803	FALSE	0.161633	TRUE	3	18	78.5957	67.088	90.8398	62.1167
157	G13	FALSE	Sample 1	Target 1	UNKNOWN	FAM	TAMRA	AMP	1.28352			27.1438	0.927812	28.9836	3.74803	FALSE	0.161633	TRUE	3	19	66.9859	72.0409	74.1549	91.434
158	G14	FALSE	Sample 1	Target 1	UNKNOWN	FAM	TAMRA	AMP	1.28852			33.227	0.875537	28.9836	3.74803	FALSE	0.161633	TRUE	3	28	67.1697	78.5666	91.434	69.8351
159	G15	FALSE	Sample 1	Target 1	UNKNOWN	FAM	TAMRA	AMP	1.28348			32.9342	0.911737	28.9836	3.74803	FALSE	0.161633	TRUE	3	27	67.1697	78.7504	90.2392	93.2722
160	G16	FALSE	Sample 1	Target 1	UNKNOWN	FAM	TAMRA	AMP	1.27354			21.9698	0.931635	28.9836	3.74803	FALSE	0.161633	TRUE	3	17	61.1955	67.1697	79.9452	73.9711
161	G17	FALSE	Sample 1	Target 1	UNKNOWN	FAM	TAMRA	AMP	1.27413			25.4749	0.957207	28.9836	3.74803	FALSE	0.161633	TRUE	3	20	67.3773	82.7764	77.8892	72.08
162	G18	FALSE	Sample 1	Target 1	UNKNOWN	FAM	TAMRA	AMP	1.27074			27.9542	0.94553	28.9836	3.74803	FALSE	0.161633	TRUE	3	23	66.9163	77.7048	82.8686	86.9258
163	G19	FALSE	Sample 1	Target 1	UNKNOWN	FAM	TAMRA	AMP	1.2707			34.119	0.86252	28.9836	3.74803	FALSE	0.161633	TRUE	3	29	67.1007	82.6842	89.8765	86.1881
164	G20	FALSE	Sample 1	Target 1	UNKNOWN	FAM	TAMRA	AMP	1.263			33.7682	0.864588	28.9836	3.74803	FALSE	0.161633	TRUE	3	28	78.1659	90.522	67.1929	74.0164
169	H1	FALSE	Sample 1	Target 1	UNKNOWN	FAM	TAMRA	AMP	1.28491			30.2109	0.941572	28.9836	3.74803	FALSE	0.161633	TRUE	3	25	66.9145	81.1115	83.2318	86.6428
170	H2	FALSE	Sample 1	Target 1	UNKNOWN	FAM	TAMRA	AMP	1.26615			30.7897	0.94228	28.9836	3.74803	FALSE	0.161633	TRUE	3	25	67.5598	77.3318	83.2318	80.1896
171	H3	FALSE	Sample 1	Target 1	UNKNOWN	FAM	TAMRA	AMP	1.26763			30.7874	0.937476	28.9836	3.74803	FALSE	0.161633	TRUE	3	26	67.4676	78.0693	87.1037	91.16
172	H4	FALSE	Sample 1	Target 1	UNKNOWN	FAM	TAMRA	AMP	1.26512			31.1252	0.926541	28.9836	3.74803	FALSE	0.161633	TRUE	3	25	67.0989	85.1678	81.849	72.077
173	H5	FALSE	Sample 1	Target 1	UNKNOWN	FAM	TAMRA	AMP	1.27238			31.0826	0.927699	28.9836	3.74803	FALSE	0.161633	TRUE	3	27	67.0775	62.1145	91.4329	74.0624
174	H6	FALSE	Sample 1	Target 1	UNKNOWN	FAM	TAMRA	AMP	1.27982			24.3484	0.97095	28.9836	3.74803	FALSE	0.161633	TRUE	3	19	67.3532	76.9116	81.2312	72.0405
175	H7	FALSE	Sample 1	Target 1	UNKNOWN	FAM	TAMRA	AMP	1.25966			25.9236	0.951856	28.9836	3.74803	FALSE	0.161633	TRUE	3	20	67.4451	81.9665	87.2052	90.9734
176	H8	FALSE	Sample 1	Target 1	UNKNOWN	FAM	TAMRA	AMP	1.27083			27.7448	0.927921	28.9836	3.74803	FALSE	0.161633	TRUE	3	22	67.537	83.6208	72.4081	75.3491
177	H9	FALSE	Sample 1	Target 1	UNKNOWN	FAM	TAMRA	AMP	1.257			32.12	0.880624	28.9836	3.74803	FALSE	0.161633	TRUE	3	25	72.2434	90.3795	68.1007	82.1861
178	H10	FALSE	Sample 1	Target 1	UNKNOWN	FAM	TAMRA	AMP	1.29518			31.7003	0.944249	28.9836	3.74803	FALSE	0.161633	TRUE	3	27	66.9959	74.8212	81.6337	71.507
179	H11	FALSE	Sample 1	Target 1	UNKNOWN	FAM	TAMRA	AMP	1.27472			21.9349	0.93123	28.9836	3.74803	FALSE	0.161633	TRUE	3	17	67.3642	61.4723	78.0433	75.6497
180	H12	FALSE	Sample 1	Target 1	UNKNOWN	FAM	TAMRA	AMP	1.28907			25.4251	0.949559	28.9836	3.74803	FALSE	0.161633	TRUE	3	19	67.2721	76.2021	92.8652	69.1134
181	H13	FALSE	Sample 1	Target 1	UNKNOWN	FAM	TAMRA	AMP	1.2899			26.9726	0.940379	28.9836	3.74803	FALSE	0.161633	TRUE	3	21	78.5666	66.9859	90.9745	82.7944
182	H14	FALSE	Sample 1	Target 1	UNKNOWN	FAM	TAMRA	AMP	1.29298			32.3724	0.892349	28.9836	3.74803	FALSE	0.161633	TRUE	3	27	67.4454	81.9673	72.9601	75.074
183	H15	FALSE	Sample 1	Target 1	UNKNOWN	FAM	TAMRA	AMP	1.28569			32.4324	0.93309	28.9836	3.74803	FALSE	0.161633	TRUE	3	27	67.1697	80.6805	91.1583	87.7576
184	H16	FALSE	Sample 1	Target 1	UNKNOWN	FAM	TAMRA	AMP	1.28751			22.1028	0.937836	28.9836	3.74803	FALSE	0.161633	TRUE	3	16	67.1697	74.6144	92.8127	61.8389
185	H17	FALSE	Sample 1	Target 1	UNKNOWN	FAM	TAMRA	AMP	1.27774			25.5873	0.930572	28.9836	3.74803	FALSE	0.161633	TRUE	3	20	67.3773	72.3566	74.8463	85.5427
186	H18	FALSE	Sample 1	Target 1	UNKNOWN	FAM	TAMRA	AMP	1.28469			27.579	0.930645	28.9836	3.74803	FALSE	0.161633	TRUE	3	22	67.1007	81.8543	75.2151	78.9035
187	H19	FALSE	Sample 1	Target 1	UNKNOWN	FAM	TAMRA	AMP	1.26329			34.1152	0.894317	28.9836	3.74803	FALSE	0.161633	TRUE	3	29	87.018	66.7318	84.8972	82.4075
188	H20	FALSE	Sample 1	Target 1	UNKNOWN	FAM	TAMRA	AMP	1.27431			34.2348	0.87298	28.9836	3.74803	FALSE	0.161633	TRUE	3	30	74.7541	68.7605	71.5267	77.8892
193	I1	FALSE	Sample 1	Target 1	UNKNOWN	FAM	TAMRA	AMP	1.27848			30.4349	0.929935	28.9836	3.74803	FALSE	0.161633	TRUE	3	24	67.7442	91.9897	77.1474	70.2333
194	I2	FALSE	Sample 1	Target 1	UNKNOWN	FAM	TAMRA	AMP	1.26786			30.8119	0.919908	28.9836	3.74803	FALSE	0.161633	TRUE	3	25	67.0989	75.5802	90.699	84.4303
195	I3	FALSE	Sample 1	Target 1	UNKNOWN	FAM	TAMRA	AMP	1.26846			30.912	0.904784	28.9836	3.74803	FALSE	0.161633	TRUE	3	26	67.0989	93.2803	84.799	80.6505
196	I4	FALSE	Sample 1	Target 1	UNKNOWN	FAM	TAMRA	AMP	1.28725			31.2469	0.92709	28.9836	3.74803	FALSE	0.161633	TRUE	3	26	66.9145	84.2459	81.9412	86.8271
197	I5	FALSE	Sample 1	Target 1	UNKNOWN	FAM	TAMRA	AMP	1.29566			30.8572	0.889769	28.9836	3.74803	FALSE	0.161633	TRUE	3	25	67.1694	70.478	62.9416	79.6688
198	I6	FALSE	Sample 1	Target 1	UNKNOWN	FAM	TAMRA	AMP	1.28305			24.4833	0.92283	28.9836	3.74803	FALSE	0.161633	TRUE	3	20	66.7098	90.33	62.9416	75.533
199	I7	FALSE	Sample 1	Target 1	UNKNOWN	FAM	TAMRA	AMP	1.2863			25.608	0.92935	28.9836	3.74803	FALSE	0.161633	TRUE	3	20	67.1694	70.9376	72.9595	78.6578
200	I8	FALSE	Sample 1	Target 1	UNKNOWN	FAM	TAMRA	AMP	1.27694			27.6302	0.938973	28.9836	3.74803	FALSE	0.161633	TRUE	3	22	67.1694	81.7827	90.422	74.522
201	I9	FALSE	Sample 1	Target 1	UNKNOWN	FAM	TAMRA	AMP	1.27925			31.4657	0.890058	28.9836	3.74803	FALSE	0.161633	TRUE	3	26	67.5483	90.6557	73.3482	77.7671
202	I10	FALSE	Sample 1	Target 1	UNKNOWN	FAM	TAMRA	AMP	1.28107			31.6403	0.933172	28.9836	3.74803	FALSE	0.161633	TRUE	3	27	67.088	92.2207	90.8398	80.1607
203	I11	FALSE	Sample 1	Target 1	UNKNOWN	FAM	TAMRA	AMP	1.29411			22.2405	0.952425	28.9836	3.74803	FALSE	0.161633	TRUE	3	17	92.1287	81.7257	67.4563	77.3989
204	I12	FALSE	Sample 1	Target 1	UNKNOWN	FAM	TAMRA	AMP	1.29254			25.5844	0.941014	28.9836	3.74803	FALSE	0.161633	TRUE	3	19	82.3702	72.7958	62.1167	91.3001
205	I13	FALSE	Sample 1	Target 1	UNKNOWN	FAM	TAMRA	AMP	1.29315			26.743	0.953315	28.9836	3.74803	FALSE	0.161633	TRUE	3	21	67.4454	82.3349	80.0371	91.5259
206	I14	FALSE	Sample 1	Target 1	UNKNOWN	FAM	TAMRA	AMP	1.2926			32.5796	0.89099	28.9836	3.74803	FALSE	0.161633	TRUE	3	29	67.7212	72.7762	90.6068	75.3497
207	I15	FALSE	Sample 1	Target 1	UNKNOWN	FAM	TAMRA	AMP	1.28091			32.7329	0.910822	28.9836	3.74803	FALSE	0.161633	TRUE	3	28	67.4454	81.6915	72.8681	90.0554
208	I16	FALSE	Sample 1	Target 1	UNKNOWN	FAM	TAMRA	AMP	1.29278			22.0463	0.931562	28.9836	3.74803	FALSE	0.161633	TRUE	3	17	67.3535	91.8936	83.9893	62.4823
209	I17	FALSE	Sample 1	Target 1	UNKNOWN	FAM	TAMRA	AMP	1.28263			25.546	0.953256	28.9836	3.74803	FALSE	0.161633	TRUE	3	21	67.1929	92.3662	78.5347	74.8463
210	I18	FALSE	Sample 1	Target 1	UNKNOWN	FAM	TAMRA	AMP	1.27869			27.6814	0.933359	28.9836	3.74803	FALSE	0.161633	TRUE	3	23	67.1007	88.309	90.9831	73.0943
211	I19	FALSE	Sample 1	Target 1	UNKNOWN	FAM	TAMRA	AMP	1.26667			34.1175	0.867214	28.9836	3.74803	FALSE	0.161633	TRUE	3	30	70.5124	86.557	92.6428	90.4298
212	I20	FALSE	Sample 1	Target 1	UNKNOWN	FAM	TAMRA	AMP	1.279			34.0802	0.919455	28.9836	3.74803	FALSE	0.161633	TRUE	3	28	66.9163	82.3153	80.0101	83.9751

## Sheet: Amplification Data
File Name	E:\qPCR\01.12.24\Taqman for HCV_JFH1 one-step_20240112_105504.eds
Comment
Operator	Admin
Barcode
Instrument Type	QuantStudio™ 6 Pro System
Block Type	384-Well Block
Instrument Name	QS6Pro-2778621060027
Instrument Serial Number	2778621060027
Heated Cover Serial Number	2779321031001
Block serial number	2778321020885
Run Start Date/Time	2024-01-12 10:55:13 AM EST
Run End Data/Time	2024-01-12 12:57:02 PM EST
Run Duration	121 minutes 48 seconds
Sample Volume	10.0
Cover Temperature	105.0
Passive Reference	ROX
PCR Stage/Step Number	Stage 3 Step 3
Melt Stage Number	4
Quantification Cycle Method	CT
Pre-read Stage/Step	Stage 1 Step 1
Analysis Date/Time	2024-01-12 02:01:59 PM EST
Software Name and Version	Design & Analysis Software v2.7.0
Plugin Name and Version	Primary Analysis v1.8.0, Presence Absence v2.3.0
Reduce dye signal crosstalk by algorithm	No (Default)
Exported On	2024-01-12 02:03:17 PM EST
Well	Well Position	Cycle Number	Target	Rn	dRn	Sample	Omit
1	A1	1	Target 1	1.73473	-0.00108366	Sample 1	FALSE
1	A1	2	Target 1	1.73564	-0.00290146	Sample 1	FALSE
1	A1	3	Target 1	1.74531	0.00402676	Sample 1	FALSE
1	A1	4	Target 1	1.75043	0.00641871	Sample 1	FALSE
1	A1	5	Target 1	1.75358	0.0068331	Sample 1	FALSE
1	A1	6	Target 1	1.74668	-0.00280746	Sample 1	FALSE
1	A1	7	Target 1	1.74667	-0.00554699	Sample 1	FALSE
1	A1	8	Target 1	1.753	-0.00195532	Sample 1	FALSE
1	A1	9	Target 1	1.76171	0.00401792	Sample 1	FALSE
1	A1	10	Target 1	1.76433	0.00390517	Sample 1	FALSE
1	A1	11	Target 1	1.75252	-0.010635	Sample 1	FALSE
1	A1	12	Target 1	1.74835	-0.0175373	Sample 1	FALSE
1	A1	13	Target 1	1.75889	-0.00973757	Sample 1	FALSE
1	A1	14	Target 1	1.76881	-0.00255102	Sample 1	FALSE
1	A1	15	Target 1	1.77381	-0.000285432	Sample 1	FALSE
1	A1	16	Target 1	1.78949	0.0126641	Sample 1	FALSE
1	A1	17	Target 1	1.79046	0.0108985	Sample 1	FALSE
1	A1	18	Target 1	1.7865	0.00420452	Sample 1	FALSE
1	A1	19	Target 1	1.78548	0.000443959	Sample 1	FALSE
1	A1	20	Target 1	1.78613	-0.00163646	Sample 1	FALSE
1	A1	21	Target 1	1.79164	0.00114149	Sample 1	FALSE
1	A1	22	Target 1	1.79217	-0.00106315	Sample 1	FALSE
1	A1	23	Target 1	1.79848	0.00250659	Sample 1	FALSE
1	A1	24	Target 1	1.7954	-0.00330497	Sample 1	FALSE
1	A1	25	Target 1	1.79757	-0.00387215	Sample 1	FALSE
1	A1	26	Target 1	1.81704	0.012869	Sample 1	FALSE
1	A1	27	Target 1	1.82277	0.0158585	Sample 1	FALSE
1	A1	28	Target 1	1.83501	0.0253672	Sample 1	FALSE
1	A1	29	Target 1	1.85995	0.0475697	Sample 1	FALSE
1	A1	30	Target 1	1.91588	0.100771	Sample 1	FALSE
1	A1	31	Target 1	1.98702	0.169171	Sample 1	FALSE
1	A1	32	Target 1	2.07494	0.254356	Sample 1	FALSE
1	A1	33	Target 1	2.21218	0.388863	Sample 1	FALSE
1	A1	34	Target 1	2.38522	0.559166	Sample 1	FALSE
1	A1	35	Target 1	2.58674	0.757956	Sample 1	FALSE
1	A1	36	Target 1	2.77929	0.947767	Sample 1	FALSE
1	A1	37	Target 1	2.96011	1.12585	Sample 1	FALSE
1	A1	38	Target 1	3.12113	1.28414	Sample 1	FALSE
1	A1	39	Target 1	3.26009	1.42037	Sample 1	FALSE
1	A1	40	Target 1	3.39477	1.55231	Sample 1	FALSE
2	A2	1	Target 1	1.69322	0.00240571	Sample 1	FALSE
2	A2	2	Target 1	1.68993	-0.00426975	Sample 1	FALSE
2	A2	3	Target 1	1.69176	-0.00581624	Sample 1	FALSE
2	A2	4	Target 1	1.70316	0.00221432	Sample 1	FALSE
2	A2	5	Target 1	1.70596	0.00163618	Sample 1	FALSE
2	A2	6	Target 1	1.7044	-0.00330145	Sample 1	FALSE
2	A2	7	Target 1	1.70901	-0.00206964	Sample 1	FALSE
2	A2	8	Target 1	1.719	0.00453922	Sample 1	FALSE
2	A2	9	Target 1	1.71955	0.00171124	Sample 1	FALSE
2	A2	10	Target 1	1.71842	-0.00279389	Sample 1	FALSE
2	A2	11	Target 1	1.72696	0.00236682	Sample 1	FALSE
2	A2	12	Target 1	1.73163	0.00365919	Sample 1	FALSE
2	A2	13	Target 1	1.72689	-0.00445549	Sample 1	FALSE
2	A2	14	Target 1	1.72737	-0.00735178	Sample 1	FALSE
2	A2	15	Target 1	1.73978	0.00167668	Sample 1	FALSE
2	A2	16	Target 1	1.75383	0.0123477	Sample 1	FALSE
2	A2	17	Target 1	1.75386	0.00900237	Sample 1	FALSE
2	A2	18	Target 1	1.74598	-0.00225836	Sample 1	FALSE
2	A2	19	Target 1	1.74477	-0.00684181	Sample 1	FALSE
2	A2	20	Target 1	1.74921	-0.00578262	Sample 1	FALSE
2	A2	21	Target 1	1.75577	-0.00259482	Sample 1	FALSE
2	A2	22	Target 1	1.77077	0.0090256	Sample 1	FALSE
2	A2	23	Target 1	1.77175	0.00662797	Sample 1	FALSE
2	A2	24	Target 1	1.76411	-0.00438981	Sample 1	FALSE
2	A2	25	Target 1	1.76472	-0.00715139	Sample 1	FALSE
2	A2	26	Target 1	1.78196	0.00671005	Sample 1	FALSE
2	A2	27	Target 1	1.79983	0.0212038	Sample 1	FALSE
2	A2	28	Target 1	1.80737	0.0253647	Sample 1	FALSE
2	A2	29	Target 1	1.8415	0.0561159	Sample 1	FALSE
2	A2	30	Target 1	1.91119	0.122429	Sample 1	FALSE
2	A2	31	Target 1	1.99324	0.201095	Sample 1	FALSE
2	A2	32	Target 1	2.11869	0.323171	Sample 1	FALSE
2	A2	33	Target 1	2.26245	0.46355	Sample 1	FALSE
2	A2	34	Target 1	2.45777	0.6555	Sample 1	FALSE
2	A2	35	Target 1	2.64964	0.843991	Sample 1	FALSE
2	A2	36	Target 1	2.83683	1.02781	Sample 1	FALSE
2	A2	37	Target 1	2.99808	1.18568	Sample 1	FALSE
2	A2	38	Target 1	3.15514	1.33936	Sample 1	FALSE
2	A2	39	Target 1	3.28891	1.46975	Sample 1	FALSE
2	A2	40	Target 1	3.40507	1.58253	Sample 1	FALSE
3	A3	1	Target 1	2.28693	0.00264836	Sample 1	FALSE
3	A3	2	Target 1	2.29029	0.00245811	Sample 1	FALSE
3	A3	3	Target 1	2.29787	0.00650122	Sample 1	FALSE
3	A3	4	Target 1	2.30628	0.0113623	Sample 1	FALSE
3	A3	5	Target 1	2.31165	0.0131889	Sample 1	FALSE
3	A3	6	Target 1	2.31294	0.0109351	Sample 1	FALSE
3	A3	7	Target 1	2.31802	0.0124691	Sample 1	FALSE
3	A3	8	Target 1	2.30223	-0.00687235	Sample 1	FALSE
3	A3	9	Target 1	2.29693	-0.015717	Sample 1	FALSE
3	A3	10	Target 1	2.31403	-0.00216428	Sample 1	FALSE
3	A3	11	Target 1	2.3217	0.00196037	Sample 1	FALSE
3	A3	12	Target 1	2.32036	-0.00291647	Sample 1	FALSE
3	A3	13	Target 1	2.31476	-0.0120615	Sample 1	FALSE
3	A3	14	Target 1	2.31439	-0.015978	Sample 1	FALSE
3	A3	15	Target 1	2.32876	-0.005154	Sample 1	FALSE
3	A3	16	Target 1	2.33632	-0.0011457	Sample 1	FALSE
3	A3	17	Target 1	2.3333	-0.00770601	Sample 1	FALSE
3	A3	18	Target 1	2.32934	-0.0152112	Sample 1	FALSE
3	A3	19	Target 1	2.33397	-0.0141311	Sample 1	FALSE
3	A3	20	Target 1	2.34038	-0.0112661	Sample 1	FALSE
3	A3	21	Target 1	2.34891	-0.00627856	Sample 1	FALSE
3	A3	22	Target 1	2.36069	0.0019538	Sample 1	FALSE
3	A3	23	Target 1	2.37383	0.0115516	Sample 1	FALSE
3	A3	24	Target 1	2.38717	0.0213489	Sample 1	FALSE
3	A3	25	Target 1	2.3947	0.0253308	Sample 1	FALSE
3	A3	26	Target 1	2.40517	0.0322559	Sample 1	FALSE
3	A3	27	Target 1	2.43261	0.056155	Sample 1	FALSE
3	A3	28	Target 1	2.45553	0.0755215	Sample 1	FALSE
3	A3	29	Target 1	2.51397	0.130418	Sample 1	FALSE
3	A3	30	Target 1	2.59718	0.210088	Sample 1	FALSE
3	A3	31	Target 1	2.71061	0.31997	Sample 1	FALSE
3	A3	32	Target 1	2.87169	0.477505	Sample 1	FALSE
3	A3	33	Target 1	3.06765	0.669916	Sample 1	FALSE
3	A3	34	Target 1	3.27999	0.878718	Sample 1	FALSE
3	A3	35	Target 1	3.49623	1.09141	Sample 1	FALSE
3	A3	36	Target 1	3.70486	1.29649	Sample 1	FALSE
3	A3	37	Target 1	3.89957	1.48766	Sample 1	FALSE
3	A3	38	Target 1	4.05428	1.63883	Sample 1	FALSE
3	A3	39	Target 1	4.20785	1.78885	Sample 1	FALSE
3	A3	40	Target 1	4.32535	1.9028	Sample 1	FALSE
4	A4	1	Target 1	1.80608	-0.00299713	Sample 1	FALSE
4	A4	2	Target 1	1.80752	-0.00432793	Sample 1	FALSE
4	A4	3	Target 1	1.80571	-0.00890741	Sample 1	FALSE
4	A4	4	Target 1	1.8127	-0.00468973	Sample 1	FALSE
4	A4	5	Target 1	1.8335	0.0133416	Sample 1	FALSE
4	A4	6	Target 1	1.83463	0.0116976	Sample 1	FALSE
4	A4	7	Target 1	1.82868	0.00297727	Sample 1	FALSE
4	A4	8	Target 1	1.82994	0.00146361	Sample 1	FALSE
4	A4	9	Target 1	1.83383	0.00258066	Sample 1	FALSE
4	A4	10	Target 1	1.83456	0.000541762	Sample 1	FALSE
4	A4	11	Target 1	1.83093	-0.00586318	Sample 1	FALSE
4	A4	12	Target 1	1.82984	-0.00973015	Sample 1	FALSE
4	A4	13	Target 1	1.83791	-0.00443028	Sample 1	FALSE
4	A4	14	Target 1	1.84262	-0.00249343	Sample 1	FALSE
4	A4	15	Target 1	1.84867	0.00078524	Sample 1	FALSE
4	A4	16	Target 1	1.84524	-0.005418	Sample 1	FALSE
4	A4	17	Target 1	1.84245	-0.0109754	Sample 1	FALSE
4	A4	18	Target 1	1.84551	-0.0106924	Sample 1	FALSE
4	A4	19	Target 1	1.87446	0.0154887	Sample 1	FALSE
4	A4	20	Target 1	1.87728	0.0155391	Sample 1	FALSE
4	A4	21	Target 1	1.86773	0.00321794	Sample 1	FALSE
4	A4	22	Target 1	1.86285	-0.00443357	Sample 1	FALSE
4	A4	23	Target 1	1.86631	-0.00375056	Sample 1	FALSE
4	A4	24	Target 1	1.87811	0.00528186	Sample 1	FALSE
4	A4	25	Target 1	1.8826	0.00699675	Sample 1	FALSE
4	A4	26	Target 1	1.89395	0.0155724	Sample 1	FALSE
4	A4	27	Target 1	1.91781	0.0366647	Sample 1	FALSE
4	A4	28	Target 1	1.93239	0.0484703	Sample 1	FALSE
4	A4	29	Target 1	1.9518	0.0651096	Sample 1	FALSE
4	A4	30	Target 1	1.99782	0.108354	Sample 1	FALSE
4	A4	31	Target 1	2.07837	0.186136	Sample 1	FALSE
4	A4	32	Target 1	2.1947	0.299694	Sample 1	FALSE
4	A4	33	Target 1	2.32462	0.426838	Sample 1	FALSE
4	A4	34	Target 1	2.49358	0.593034	Sample 1	FALSE
4	A4	35	Target 1	2.68546	0.782136	Sample 1	FALSE
4	A4	36	Target 1	2.88393	0.977832	Sample 1	FALSE
4	A4	37	Target 1	3.06253	1.15366	Sample 1	FALSE
4	A4	38	Target 1	3.23383	1.32219	Sample 1	FALSE
4	A4	39	Target 1	3.39081	1.47639	Sample 1	FALSE
4	A4	40	Target 1	3.51519	1.59801	Sample 1	FALSE
5	A5	1	Target 1	1.63489	-0.127432	Sample 1	FALSE
5	A5	2	Target 1	1.71658	-0.0496034	Sample 1	FALSE
5	A5	3	Target 1	1.76358	-0.00645703	Sample 1	FALSE
5	A5	4	Target 1	1.7854	0.0115044	Sample 1	FALSE
5	A5	5	Target 1	1.78421	0.00645987	Sample 1	FALSE
5	A5	6	Target 1	1.77849	-0.00310687	Sample 1	FALSE
5	A5	7	Target 1	1.78288	-0.00257253	Sample 1	FALSE
5	A5	8	Target 1	1.79369	0.00438111	Sample 1	FALSE
5	A5	9	Target 1	1.79448	0.00131569	Sample 1	FALSE
5	A5	10	Target 1	1.80013	0.00311043	Sample 1	FALSE
5	A5	11	Target 1	1.80321	0.00233561	Sample 1	FALSE
5	A5	12	Target 1	1.79804	-0.00668968	Sample 1	FALSE
5	A5	13	Target 1	1.80209	-0.00650176	Sample 1	FALSE
5	A5	14	Target 1	1.80029	-0.0121515	Sample 1	FALSE
5	A5	15	Target 1	1.81347	-0.00283181	Sample 1	FALSE
5	A5	16	Target 1	1.82582	0.00566273	Sample 1	FALSE
5	A5	17	Target 1	1.83453	0.0105188	Sample 1	FALSE
5	A5	18	Target 1	1.82948	0.00161649	Sample 1	FALSE
5	A5	19	Target 1	1.82875	-0.00296837	Sample 1	FALSE
5	A5	20	Target 1	1.83257	-0.00300826	Sample 1	FALSE
5	A5	21	Target 1	1.8371	-0.00233123	Sample 1	FALSE
5	A5	22	Target 1	1.82788	-0.015403	Sample 1	FALSE
5	A5	23	Target 1	1.83805	-0.00908887	Sample 1	FALSE
5	A5	24	Target 1	1.85462	0.00362472	Sample 1	FALSE
5	A5	25	Target 1	1.86263	0.00777742	Sample 1	FALSE
5	A5	26	Target 1	1.87351	0.0148037	Sample 1	FALSE
5	A5	27	Target 1	1.87793	0.0153674	Sample 1	FALSE
5	A5	28	Target 1	1.8956	0.029186	Sample 1	FALSE
5	A5	29	Target 1	1.94279	0.072514	Sample 1	FALSE
5	A5	30	Target 1	1.99946	0.125329	Sample 1	FALSE
5	A5	31	Target 1	2.08352	0.205537	Sample 1	FALSE
5	A5	32	Target 1	2.20972	0.327879	Sample 1	FALSE
5	A5	33	Target 1	2.36552	0.47983	Sample 1	FALSE
5	A5	34	Target 1	2.55333	0.663783	Sample 1	FALSE
5	A5	35	Target 1	2.74434	0.850935	Sample 1	FALSE
5	A5	36	Target 1	2.93178	1.03452	Sample 1	FALSE
5	A5	37	Target 1	3.10454	1.20343	Sample 1	FALSE
5	A5	38	Target 1	3.25712	1.35215	Sample 1	FALSE
5	A5	39	Target 1	3.39062	1.48179	Sample 1	FALSE
5	A5	40	Target 1	3.49845	1.58577	Sample 1	FALSE
6	A6	1	Target 1	1.84504	-0.00816051	Sample 1	FALSE
6	A6	2	Target 1	1.84569	-0.0114744	Sample 1	FALSE
6	A6	3	Target 1	1.85024	-0.0108871	Sample 1	FALSE
6	A6	4	Target 1	1.86053	-0.00456419	Sample 1	FALSE
6	A6	5	Target 1	1.87678	0.00772137	Sample 1	FALSE
6	A6	6	Target 1	1.87762	0.00459495	Sample 1	FALSE
6	A6	7	Target 1	1.87797	0.000979661	Sample 1	FALSE
6	A6	8	Target 1	1.88934	0.00838109	Sample 1	FALSE
6	A6	9	Target 1	1.89492	0.00998991	Sample 1	FALSE
6	A6	10	Target 1	1.8969	0.00800349	Sample 1	FALSE
6	A6	11	Target 1	1.89389	0.00103019	Sample 1	FALSE
6	A6	12	Target 1	1.89485	-0.00197678	Sample 1	FALSE
6	A6	13	Target 1	1.89055	-0.0102429	Sample 1	FALSE
6	A6	14	Target 1	1.88886	-0.0158995	Sample 1	FALSE
6	A6	15	Target 1	1.89389	-0.0148381	Sample 1	FALSE
6	A6	16	Target 1	1.90792	-0.0047738	Sample 1	FALSE
6	A6	17	Target 1	1.92123	0.00456956	Sample 1	FALSE
6	A6	18	Target 1	1.93065	0.0100306	Sample 1	FALSE
6	A6	19	Target 1	1.93247	0.0078816	Sample 1	FALSE
6	A6	20	Target 1	1.9412	0.0126501	Sample 1	FALSE
6	A6	21	Target 1	1.96049	0.0279739	Sample 1	FALSE
6	A6	22	Target 1	1.98616	0.0496728	Sample 1	FALSE
6	A6	23	Target 1	2.03777	0.0973131	Sample 1	FALSE
6	A6	24	Target 1	2.10061	0.156186	Sample 1	FALSE
6	A6	25	Target 1	2.19988	0.25149	Sample 1	FALSE
6	A6	26	Target 1	2.3462	0.393848	Sample 1	FALSE
6	A6	27	Target 1	2.53537	0.579049	Sample 1	FALSE
6	A6	28	Target 1	2.73124	0.770956	Sample 1	FALSE
6	A6	29	Target 1	2.92283	0.958578	Sample 1	FALSE
6	A6	30	Target 1	3.11293	1.14471	Sample 1	FALSE
6	A6	31	Target 1	3.289	1.31682	Sample 1	FALSE
6	A6	32	Target 1	3.43898	1.46283	Sample 1	FALSE
6	A6	33	Target 1	3.59672	1.61661	Sample 1	FALSE
6	A6	34	Target 1	3.74152	1.75744	Sample 1	FALSE
6	A6	35	Target 1	3.87404	1.88599	Sample 1	FALSE
6	A6	36	Target 1	4.00911	2.0171	Sample 1	FALSE
6	A6	37	Target 1	4.14815	2.15217	Sample 1	FALSE
6	A6	38	Target 1	4.25177	2.25183	Sample 1	FALSE
6	A6	39	Target 1	4.36455	2.36063	Sample 1	FALSE
6	A6	40	Target 1	4.45827	2.45039	Sample 1	FALSE
7	A7	1	Target 1	1.84666	-0.00646695	Sample 1	FALSE
7	A7	2	Target 1	1.85731	-0.00235134	Sample 1	FALSE
7	A7	3	Target 1	1.87275	0.00654933	Sample 1	FALSE
7	A7	4	Target 1	1.87307	0.000339274	Sample 1	FALSE
7	A7	5	Target 1	1.88901	0.00974682	Sample 1	FALSE
7	A7	6	Target 1	1.89556	0.00976187	Sample 1	FALSE
7	A7	7	Target 1	1.89626	0.00392363	Sample 1	FALSE
7	A7	8	Target 1	1.88885	-0.0100218	Sample 1	FALSE
7	A7	9	Target 1	1.89675	-0.0086573	Sample 1	FALSE
7	A7	10	Target 1	1.89878	-0.0131611	Sample 1	FALSE
7	A7	11	Target 1	1.9079	-0.0105776	Sample 1	FALSE
7	A7	12	Target 1	1.91305	-0.0119656	Sample 1	FALSE
7	A7	13	Target 1	1.93412	0.00257186	Sample 1	FALSE
7	A7	14	Target 1	1.9383	0.000213812	Sample 1	FALSE
7	A7	15	Target 1	1.94805	0.00343249	Sample 1	FALSE
7	A7	16	Target 1	1.9603	0.00914682	Sample 1	FALSE
7	A7	17	Target 1	1.96228	0.00458841	Sample 1	FALSE
7	A7	18	Target 1	1.96404	-0.000182915	Sample 1	FALSE
7	A7	19	Target 1	1.97171	0.000948412	Sample 1	FALSE
7	A7	20	Target 1	1.98064	0.0033436	Sample 1	FALSE
7	A7	21	Target 1	1.99323	0.00939445	Sample 1	FALSE
7	A7	22	Target 1	2.01058	0.0202097	Sample 1	FALSE
7	A7	23	Target 1	2.02265	0.025747	Sample 1	FALSE
7	A7	24	Target 1	2.05501	0.0515728	Sample 1	FALSE
7	A7	25	Target 1	2.10118	0.0912121	Sample 1	FALSE
7	A7	26	Target 1	2.17551	0.159003	Sample 1	FALSE
7	A7	27	Target 1	2.28565	0.262611	Sample 1	FALSE
7	A7	28	Target 1	2.43123	0.401653	Sample 1	FALSE
7	A7	29	Target 1	2.61256	0.576446	Sample 1	FALSE
7	A7	30	Target 1	2.80817	0.765522	Sample 1	FALSE
7	A7	31	Target 1	3.00065	0.951471	Sample 1	FALSE
7	A7	32	Target 1	3.17286	1.11714	Sample 1	FALSE
7	A7	33	Target 1	3.33255	1.2703	Sample 1	FALSE
7	A7	34	Target 1	3.47813	1.40934	Sample 1	FALSE
7	A7	35	Target 1	3.6113	1.53598	Sample 1	FALSE
7	A7	36	Target 1	3.73253	1.65067	Sample 1	FALSE
7	A7	37	Target 1	3.86852	1.78012	Sample 1	FALSE
7	A7	38	Target 1	3.98587	1.89094	Sample 1	FALSE
7	A7	39	Target 1	4.1027	2.00124	Sample 1	FALSE
7	A7	40	Target 1	4.21565	2.10765	Sample 1	FALSE
8	A8	1	Target 1	1.86345	-0.00746753	Sample 1	FALSE
8	A8	2	Target 1	1.86238	-0.0115959	Sample 1	FALSE
8	A8	3	Target 1	1.86538	-0.0116595	Sample 1	FALSE
8	A8	4	Target 1	1.87803	-0.00206468	Sample 1	FALSE
8	A8	5	Target 1	1.88625	0.00309864	Sample 1	FALSE
8	A8	6	Target 1	1.88926	0.00305097	Sample 1	FALSE
8	A8	7	Target 1	1.89623	0.00695771	Sample 1	FALSE
8	A8	8	Target 1	1.9012	0.0088696	Sample 1	FALSE
8	A8	9	Target 1	1.90205	0.00666043	Sample 1	FALSE
8	A8	10	Target 1	1.90181	0.00336025	Sample 1	FALSE
8	A8	11	Target 1	1.90333	0.00182294	Sample 1	FALSE
8	A8	12	Target 1	1.89636	-0.00820064	Sample 1	FALSE
8	A8	13	Target 1	1.89503	-0.0125869	Sample 1	FALSE
8	A8	14	Target 1	1.90384	-0.006834	Sample 1	FALSE
8	A8	15	Target 1	1.90763	-0.00611062	Sample 1	FALSE
8	A8	16	Target 1	1.92633	0.00953192	Sample 1	FALSE
8	A8	17	Target 1	1.92774	0.00788577	Sample 1	FALSE
8	A8	18	Target 1	1.92283	-7.72801e-05	Sample 1	FALSE
8	A8	19	Target 1	1.92002	-0.00595047	Sample 1	FALSE
8	A8	20	Target 1	1.92282	-0.00620592	Sample 1	FALSE
8	A8	21	Target 1	1.93902	0.00693119	Sample 1	FALSE
8	A8	22	Target 1	1.93903	0.00388672	Sample 1	FALSE
8	A8	23	Target 1	1.93493	-0.003275	Sample 1	FALSE
8	A8	24	Target 1	1.94217	0.000908899	Sample 1	FALSE
8	A8	25	Target 1	1.9534	0.00908464	Sample 1	FALSE
8	A8	26	Target 1	1.97881	0.0314359	Sample 1	FALSE
8	A8	27	Target 1	2.01362	0.0631853	Sample 1	FALSE
8	A8	28	Target 1	2.07135	0.117855	Sample 1	FALSE
8	A8	29	Target 1	2.16665	0.210101	Sample 1	FALSE
8	A8	30	Target 1	2.29102	0.331416	Sample 1	FALSE
8	A8	31	Target 1	2.44176	0.479091	Sample 1	FALSE
8	A8	32	Target 1	2.63023	0.664507	Sample 1	FALSE
8	A8	33	Target 1	2.82284	0.854053	Sample 1	FALSE
8	A8	34	Target 1	3.01305	1.04121	Sample 1	FALSE
8	A8	35	Target 1	3.19724	1.22234	Sample 1	FALSE
8	A8	36	Target 1	3.35468	1.37673	Sample 1	FALSE
8	A8	37	Target 1	3.5062	1.52518	Sample 1	FALSE
8	A8	38	Target 1	3.65964	1.67557	Sample 1	FALSE
8	A8	39	Target 1	3.78609	1.79896	Sample 1	FALSE
8	A8	40	Target 1	3.89615	1.90596	Sample 1	FALSE
9	A9	1	Target 1	1.89307	-0.00898013	Sample 1	FALSE
9	A9	2	Target 1	1.90049	-0.00482414	Sample 1	FALSE
9	A9	3	Target 1	1.90406	-0.00452814	Sample 1	FALSE
9	A9	4	Target 1	1.90725	-0.00460301	Sample 1	FALSE
9	A9	5	Target 1	1.91356	-0.00155626	Sample 1	FALSE
9	A9	6	Target 1	1.9101	-0.00828551	Sample 1	FALSE
9	A9	7	Target 1	1.90822	-0.0134311	Sample 1	FALSE
9	A9	8	Target 1	1.9229	-0.00202619	Sample 1	FALSE
9	A9	9	Target 1	1.93272	0.00452769	Sample 1	FALSE
9	A9	10	Target 1	1.95059	0.0191349	Sample 1	FALSE
9	A9	11	Target 1	1.9519	0.0171764	Sample 1	FALSE
9	A9	12	Target 1	1.95	0.0120109	Sample 1	FALSE
9	A9	13	Target 1	1.9524	0.0111396	Sample 1	FALSE
9	A9	14	Target 1	1.95035	0.00582146	Sample 1	FALSE
9	A9	15	Target 1	1.94734	-0.000458016	Sample 1	FALSE
9	A9	16	Target 1	1.95379	0.00273023	Sample 1	FALSE
9	A9	17	Target 1	1.94553	-0.00879838	Sample 1	FALSE
9	A9	18	Target 1	1.94146	-0.0161391	Sample 1	FALSE
9	A9	19	Target 1	1.94307	-0.0177936	Sample 1	FALSE
9	A9	20	Target 1	1.95463	-0.00950316	Sample 1	FALSE
9	A9	21	Target 1	1.97326	0.0058535	Sample 1	FALSE
9	A9	22	Target 1	1.97438	0.0037063	Sample 1	FALSE
9	A9	23	Target 1	1.96957	-0.00436393	Sample 1	FALSE
9	A9	24	Target 1	1.98035	0.00314291	Sample 1	FALSE
9	A9	25	Target 1	1.98217	0.00170048	Sample 1	FALSE
9	A9	26	Target 1	1.98877	0.00502904	Sample 1	FALSE
9	A9	27	Target 1	1.98652	-0.000487139	Sample 1	FALSE
9	A9	28	Target 1	1.9989	0.00862498	Sample 1	FALSE
9	A9	29	Target 1	2.02349	0.0299452	Sample 1	FALSE
9	A9	30	Target 1	2.05631	0.0595004	Sample 1	FALSE
9	A9	31	Target 1	2.11543	0.115348	Sample 1	FALSE
9	A9	32	Target 1	2.20388	0.200535	Sample 1	FALSE
9	A9	33	Target 1	2.32388	0.317267	Sample 1	FALSE
9	A9	34	Target 1	2.48706	0.477182	Sample 1	FALSE
9	A9	35	Target 1	2.68299	0.669839	Sample 1	FALSE
9	A9	36	Target 1	2.8963	0.879885	Sample 1	FALSE
9	A9	37	Target 1	3.09097	1.07128	Sample 1	FALSE
9	A9	38	Target 1	3.27272	1.24976	Sample 1	FALSE
9	A9	39	Target 1	3.439	1.41278	Sample 1	FALSE
9	A9	40	Target 1	3.56475	1.53526	Sample 1	FALSE
10	A10	1	Target 1	1.84101	-0.0098291	Sample 1	FALSE
10	A10	2	Target 1	1.84595	-0.00586714	Sample 1	FALSE
10	A10	3	Target 1	1.84964	-0.00316058	Sample 1	FALSE
10	A10	4	Target 1	1.86428	0.0104902	Sample 1	FALSE
10	A10	5	Target 1	1.86545	0.0106764	Sample 1	FALSE
10	A10	6	Target 1	1.86032	0.00456691	Sample 1	FALSE
10	A10	7	Target 1	1.85645	-0.000284275	Sample 1	FALSE
10	A10	8	Target 1	1.85517	-0.002551	Sample 1	FALSE
10	A10	9	Target 1	1.85479	-0.00390805	Sample 1	FALSE
10	A10	10	Target 1	1.85486	-0.00482032	Sample 1	FALSE
10	A10	11	Target 1	1.85542	-0.00524813	Sample 1	FALSE
10	A10	12	Target 1	1.85722	-0.00443294	Sample 1	FALSE
10	A10	13	Target 1	1.85413	-0.00850306	Sample 1	FALSE
10	A10	14	Target 1	1.85764	-0.00597102	Sample 1	FALSE
10	A10	15	Target 1	1.86153	-0.00306514	Sample 1	FALSE
10	A10	16	Target 1	1.86556	-2.00229e-05	Sample 1	FALSE
10	A10	17	Target 1	1.86726	0.000699322	Sample 1	FALSE
10	A10	18	Target 1	1.86622	-0.00132708	Sample 1	FALSE
10	A10	19	Target 1	1.87249	0.00396287	Sample 1	FALSE
10	A10	20	Target 1	1.87485	0.0053356	Sample 1	FALSE
10	A10	21	Target 1	1.87682	0.0063271	Sample 1	FALSE
10	A10	22	Target 1	1.86915	-0.00232651	Sample 1	FALSE
10	A10	23	Target 1	1.86905	-0.0034133	Sample 1	FALSE
10	A10	24	Target 1	1.87709	0.00364619	Sample 1	FALSE
10	A10	25	Target 1	1.87775	0.00332686	Sample 1	FALSE
10	A10	26	Target 1	1.87905	0.00363601	Sample 1	FALSE
10	A10	27	Target 1	1.89159	0.0151952	Sample 1	FALSE
10	A10	28	Target 1	1.90124	0.0238602	Sample 1	FALSE
10	A10	29	Target 1	1.91904	0.0406851	Sample 1	FALSE
10	A10	30	Target 1	1.95711	0.0777692	Sample 1	FALSE
10	A10	31	Target 1	2.00418	0.123854	Sample 1	FALSE
10	A10	32	Target 1	2.07897	0.197666	Sample 1	FALSE
10	A10	33	Target 1	2.19725	0.314957	Sample 1	FALSE
10	A10	34	Target 1	2.34583	0.462559	Sample 1	FALSE
10	A10	35	Target 1	2.51471	0.630459	Sample 1	FALSE
10	A10	36	Target 1	2.71408	0.828843	Sample 1	FALSE
10	A10	37	Target 1	2.90673	1.02051	Sample 1	FALSE
10	A10	38	Target 1	3.09579	1.20858	Sample 1	FALSE
10	A10	39	Target 1	3.27147	1.38329	Sample 1	FALSE
10	A10	40	Target 1	3.40918	1.52001	Sample 1	FALSE
11	A11	1	Target 1	1.75328	-0.0071926	Sample 1	FALSE
11	A11	2	Target 1	1.76052	-0.00251189	Sample 1	FALSE
11	A11	3	Target 1	1.77119	0.00559751	Sample 1	FALSE
11	A11	4	Target 1	1.77948	0.0113296	Sample 1	FALSE
11	A11	5	Target 1	1.78396	0.0132431	Sample 1	FALSE
11	A11	6	Target 1	1.76693	-0.00634263	Sample 1	FALSE
11	A11	7	Target 1	1.76121	-0.0146231	Sample 1	FALSE
11	A11	8	Target 1	1.76731	-0.0110839	Sample 1	FALSE
11	A11	9	Target 1	1.77552	-0.00543272	Sample 1	FALSE
11	A11	10	Target 1	1.78026	-0.0032535	Sample 1	FALSE
11	A11	11	Target 1	1.77907	-0.00699731	Sample 1	FALSE
11	A11	12	Target 1	1.78585	-0.00277282	Sample 1	FALSE
11	A11	13	Target 1	1.8	0.00881166	Sample 1	FALSE
11	A11	14	Target 1	1.7956	0.00185205	Sample 1	FALSE
11	A11	15	Target 1	1.79995	0.00364491	Sample 1	FALSE
11	A11	16	Target 1	1.80404	0.00517802	Sample 1	FALSE
11	A11	17	Target 1	1.80227	0.000849008	Sample 1	FALSE
11	A11	18	Target 1	1.81722	0.0132375	Sample 1	FALSE
11	A11	19	Target 1	1.83805	0.0315128	Sample 1	FALSE
11	A11	20	Target 1	1.86482	0.0557165	Sample 1	FALSE
11	A11	21	Target 1	1.90887	0.0972082	Sample 1	FALSE
11	A11	22	Target 1	1.96816	0.153942	Sample 1	FALSE
11	A11	23	Target 1	2.05709	0.240315	Sample 1	FALSE
11	A11	24	Target 1	2.183	0.363668	Sample 1	FALSE
11	A11	25	Target 1	2.34067	0.518775	Sample 1	FALSE
11	A11	26	Target 1	2.51637	0.691915	Sample 1	FALSE
11	A11	27	Target 1	2.69328	0.866265	Sample 1	FALSE
11	A11	28	Target 1	2.87741	1.04783	Sample 1	FALSE
11	A11	29	Target 1	3.06538	1.23324	Sample 1	FALSE
11	A11	30	Target 1	3.20868	1.37399	Sample 1	FALSE
11	A11	31	Target 1	3.34764	1.51039	Sample 1	FALSE
11	A11	32	Target 1	3.47188	1.63207	Sample 1	FALSE
11	A11	33	Target 1	3.61164	1.76927	Sample 1	FALSE
11	A11	34	Target 1	3.73086	1.88593	Sample 1	FALSE
11	A11	35	Target 1	3.8321	1.98462	Sample 1	FALSE
11	A11	36	Target 1	3.95627	2.10623	Sample 1	FALSE
11	A11	37	Target 1	4.08949	2.23688	Sample 1	FALSE
11	A11	38	Target 1	4.20779	2.35263	Sample 1	FALSE
11	A11	39	Target 1	4.3073	2.44957	Sample 1	FALSE
11	A11	40	Target 1	4.38542	2.52514	Sample 1	FALSE
12	A12	1	Target 1	1.87818	-0.000422142	Sample 1	FALSE
12	A12	2	Target 1	1.88881	0.00711323	Sample 1	FALSE
12	A12	3	Target 1	1.88782	0.00303035	Sample 1	FALSE
12	A12	4	Target 1	1.88671	-0.00117388	Sample 1	FALSE
12	A12	5	Target 1	1.88923	-0.00174152	Sample 1	FALSE
12	A12	6	Target 1	1.89026	-0.00381191	Sample 1	FALSE
12	A12	7	Target 1	1.89414	-0.00302139	Sample 1	FALSE
12	A12	8	Target 1	1.89875	-0.00150537	Sample 1	FALSE
12	A12	9	Target 1	1.90599	0.00263958	Sample 1	FALSE
12	A12	10	Target 1	1.9117	0.0052522	Sample 1	FALSE
12	A12	11	Target 1	1.91052	0.000980974	Sample 1	FALSE
12	A12	12	Target 1	1.9092	-0.00343212	Sample 1	FALSE
12	A12	13	Target 1	1.91858	0.00285061	Sample 1	FALSE
12	A12	14	Target 1	1.91984	0.00101137	Sample 1	FALSE
12	A12	15	Target 1	1.92321	0.00129465	Sample 1	FALSE
12	A12	16	Target 1	1.93156	0.0065412	Sample 1	FALSE
12	A12	17	Target 1	1.92718	-0.000931153	Sample 1	FALSE
12	A12	18	Target 1	1.92594	-0.00526187	Sample 1	FALSE
12	A12	19	Target 1	1.93012	-0.00417452	Sample 1	FALSE
12	A12	20	Target 1	1.93884	0.00145279	Sample 1	FALSE
12	A12	21	Target 1	1.94557	0.00508299	Sample 1	FALSE
12	A12	22	Target 1	1.95648	0.0128986	Sample 1	FALSE
12	A12	23	Target 1	1.99122	0.0445478	Sample 1	FALSE
12	A12	24	Target 1	2.04781	0.0980449	Sample 1	FALSE
12	A12	25	Target 1	2.11688	0.164013	Sample 1	FALSE
12	A12	26	Target 1	2.21762	0.261664	Sample 1	FALSE
12	A12	27	Target 1	2.35699	0.397938	Sample 1	FALSE
12	A12	28	Target 1	2.53334	0.571191	Sample 1	FALSE
12	A12	29	Target 1	2.73004	0.7648	Sample 1	FALSE
12	A12	30	Target 1	2.92316	0.954821	Sample 1	FALSE
12	A12	31	Target 1	3.12319	1.15176	Sample 1	FALSE
12	A12	32	Target 1	3.29406	1.31954	Sample 1	FALSE
12	A12	33	Target 1	3.44448	1.46686	Sample 1	FALSE
12	A12	34	Target 1	3.59825	1.61753	Sample 1	FALSE
12	A12	35	Target 1	3.74912	1.76531	Sample 1	FALSE
12	A12	36	Target 1	3.87862	1.89172	Sample 1	FALSE
12	A12	37	Target 1	4.01133	2.02134	Sample 1	FALSE
12	A12	38	Target 1	4.1453	2.15221	Sample 1	FALSE
12	A12	39	Target 1	4.27665	2.28046	Sample 1	FALSE
12	A12	40	Target 1	4.39145	2.39217	Sample 1	FALSE
13	A13	1	Target 1	1.90581	-0.00642942	Sample 1	FALSE
13	A13	2	Target 1	1.90899	-0.00580535	Sample 1	FALSE
13	A13	3	Target 1	1.91526	-0.00208481	Sample 1	FALSE
13	A13	4	Target 1	1.92588	0.00598436	Sample 1	FALSE
13	A13	5	Target 1	1.92489	0.00243825	Sample 1	FALSE
13	A13	6	Target 1	1.92068	-0.00433235	Sample 1	FALSE
13	A13	7	Target 1	1.92045	-0.00711122	Sample 1	FALSE
13	A13	8	Target 1	1.93284	0.00272129	Sample 1	FALSE
13	A13	9	Target 1	1.93236	-0.000312094	Sample 1	FALSE
13	A13	10	Target 1	1.94118	0.0059501	Sample 1	FALSE
13	A13	11	Target 1	1.93783	4.87776e-05	Sample 1	FALSE
13	A13	12	Target 1	1.93761	-0.00272938	Sample 1	FALSE
13	A13	13	Target 1	1.94423	0.0013427	Sample 1	FALSE
13	A13	14	Target 1	1.94312	-0.00232273	Sample 1	FALSE
13	A13	15	Target 1	1.94619	-0.00180941	Sample 1	FALSE
13	A13	16	Target 1	1.94848	-0.00207976	Sample 1	FALSE
13	A13	17	Target 1	1.95603	0.00292382	Sample 1	FALSE
13	A13	18	Target 1	1.95631	0.000649204	Sample 1	FALSE
13	A13	19	Target 1	1.95894	0.000723245	Sample 1	FALSE
13	A13	20	Target 1	1.96702	0.00624873	Sample 1	FALSE
13	A13	21	Target 1	1.97991	0.0165772	Sample 1	FALSE
13	A13	22	Target 1	1.99055	0.0246628	Sample 1	FALSE
13	A13	23	Target 1	2.0013	0.0328581	Sample 1	FALSE
13	A13	24	Target 1	2.01792	0.0469279	Sample 1	FALSE
13	A13	25	Target 1	2.05126	0.0777101	Sample 1	FALSE
13	A13	26	Target 1	2.10627	0.130172	Sample 1	FALSE
13	A13	27	Target 1	2.19183	0.213174	Sample 1	FALSE
13	A13	28	Target 1	2.30624	0.325028	Sample 1	FALSE
13	A13	29	Target 1	2.47255	0.488783	Sample 1	FALSE
13	A13	30	Target 1	2.66447	0.678153	Sample 1	FALSE
13	A13	31	Target 1	2.8713	0.882421	Sample 1	FALSE
13	A13	32	Target 1	3.05515	1.06372	Sample 1	FALSE
13	A13	33	Target 1	3.22493	1.23095	Sample 1	FALSE
13	A13	34	Target 1	3.37605	1.37951	Sample 1	FALSE
13	A13	35	Target 1	3.52504	1.52594	Sample 1	FALSE
13	A13	36	Target 1	3.65564	1.65399	Sample 1	FALSE
13	A13	37	Target 1	3.80366	1.79946	Sample 1	FALSE
13	A13	38	Target 1	3.94573	1.93897	Sample 1	FALSE
13	A13	39	Target 1	4.07292	2.06361	Sample 1	FALSE
13	A13	40	Target 1	4.15649	2.14463	Sample 1	FALSE
14	A14	1	Target 1	1.90594	-0.0137829	Sample 1	FALSE
14	A14	2	Target 1	1.91052	-0.015913	Sample 1	FALSE
14	A14	3	Target 1	1.9237	-0.00944773	Sample 1	FALSE
14	A14	4	Target 1	1.93083	-0.00903163	Sample 1	FALSE
14	A14	5	Target 1	1.93794	-0.0086358	Sample 1	FALSE
14	A14	6	Target 1	1.94154	-0.0117558	Sample 1	FALSE
14	A14	7	Target 1	1.95216	-0.00784103	Sample 1	FALSE
14	A14	8	Target 1	1.97668	0.00996496	Sample 1	FALSE
14	A14	9	Target 1	1.98849	0.0150539	Sample 1	FALSE
14	A14	10	Target 1	1.99055	0.0104082	Sample 1	FALSE
14	A14	11	Target 1	1.98781	0.00095304	Sample 1	FALSE
14	A14	12	Target 1	2.00169	0.00811472	Sample 1	FALSE
14	A14	13	Target 1	2.00985	0.00956245	Sample 1	FALSE
14	A14	14	Target 1	2.00872	0.00171473	Sample 1	FALSE
14	A14	15	Target 1	2.015	0.00128206	Sample 1	FALSE
14	A14	16	Target 1	2.03419	0.0137655	Sample 1	FALSE
14	A14	17	Target 1	2.03405	0.00690719	Sample 1	FALSE
14	A14	18	Target 1	2.03794	0.00407865	Sample 1	FALSE
14	A14	19	Target 1	2.0411	0.000525318	Sample 1	FALSE
14	A14	20	Target 1	2.04179	-0.00549016	Sample 1	FALSE
14	A14	21	Target 1	2.05039	-0.00360588	Sample 1	FALSE
14	A14	22	Target 1	2.05825	-0.00246093	Sample 1	FALSE
14	A14	23	Target 1	2.06624	-0.00118128	Sample 1	FALSE
14	A14	24	Target 1	2.06918	-0.0049561	Sample 1	FALSE
14	A14	25	Target 1	2.06417	-0.0166798	Sample 1	FALSE
14	A14	26	Target 1	2.06776	-0.0198066	Sample 1	FALSE
14	A14	27	Target 1	2.09079	-0.00349036	Sample 1	FALSE
14	A14	28	Target 1	2.11122	0.0102219	Sample 1	FALSE
14	A14	29	Target 1	2.11954	0.0118305	Sample 1	FALSE
14	A14	30	Target 1	2.13385	0.0194302	Sample 1	FALSE
14	A14	31	Target 1	2.17053	0.0493973	Sample 1	FALSE
14	A14	32	Target 1	2.2282	0.100349	Sample 1	FALSE
14	A14	33	Target 1	2.29969	0.165127	Sample 1	FALSE
14	A14	34	Target 1	2.42074	0.279467	Sample 1	FALSE
14	A14	35	Target 1	2.58285	0.434863	Sample 1	FALSE
14	A14	36	Target 1	2.78221	0.627503	Sample 1	FALSE
14	A14	37	Target 1	2.97164	0.810225	Sample 1	FALSE
14	A14	38	Target 1	3.15541	0.987282	Sample 1	FALSE
14	A14	39	Target 1	3.32485	1.15	Sample 1	FALSE
14	A14	40	Target 1	3.46771	1.28615	Sample 1	FALSE
15	A15	1	Target 1	1.84847	-0.013469	Sample 1	FALSE
15	A15	2	Target 1	1.85402	-0.0109012	Sample 1	FALSE
15	A15	3	Target 1	1.86219	-0.00570699	Sample 1	FALSE
15	A15	4	Target 1	1.87092	5.38374e-05	Sample 1	FALSE
15	A15	5	Target 1	1.87428	0.000438679	Sample 1	FALSE
15	A15	6	Target 1	1.87902	0.00220206	Sample 1	FALSE
15	A15	7	Target 1	1.88263	0.00282973	Sample 1	FALSE
15	A15	8	Target 1	1.87938	-0.00339559	Sample 1	FALSE
15	A15	9	Target 1	1.88984	0.00409651	Sample 1	FALSE
15	A15	10	Target 1	1.89436	0.00563673	Sample 1	FALSE
15	A15	11	Target 1	1.88998	-0.00172262	Sample 1	FALSE
15	A15	12	Target 1	1.89963	0.00495373	Sample 1	FALSE
15	A15	13	Target 1	1.89961	0.00195804	Sample 1	FALSE
15	A15	14	Target 1	1.89688	-0.00375229	Sample 1	FALSE
15	A15	15	Target 1	1.9016	-0.00200036	Sample 1	FALSE
15	A15	16	Target 1	1.90878	0.00220347	Sample 1	FALSE
15	A15	17	Target 1	1.90676	-0.00279983	Sample 1	FALSE
15	A15	18	Target 1	1.9061	-0.00643151	Sample 1	FALSE
15	A15	19	Target 1	1.9125	-0.0030085	Sample 1	FALSE
15	A15	20	Target 1	1.91428	-0.00420437	Sample 1	FALSE
15	A15	21	Target 1	1.91636	-0.00509614	Sample 1	FALSE
15	A15	22	Target 1	1.92218	-0.00225165	Sample 1	FALSE
15	A15	23	Target 1	1.94099	0.0135744	Sample 1	FALSE
15	A15	24	Target 1	1.93788	0.00749723	Sample 1	FALSE
15	A15	25	Target 1	1.93418	0.000818445	Sample 1	FALSE
15	A15	26	Target 1	1.93171	-0.00462593	Sample 1	FALSE
15	A15	27	Target 1	1.93805	-0.00126705	Sample 1	FALSE
15	A15	28	Target 1	1.94905	0.00675732	Sample 1	FALSE
15	A15	29	Target 1	1.96555	0.0202822	Sample 1	FALSE
15	A15	30	Target 1	1.99861	0.0503715	Sample 1	FALSE
15	A15	31	Target 1	2.04382	0.092601	Sample 1	FALSE
15	A15	32	Target 1	2.09318	0.138987	Sample 1	FALSE
15	A15	33	Target 1	2.1949	0.237734	Sample 1	FALSE
15	A15	34	Target 1	2.33473	0.374581	Sample 1	FALSE
15	A15	35	Target 1	2.50574	0.54262	Sample 1	FALSE
15	A15	36	Target 1	2.7007	0.734603	Sample 1	FALSE
15	A15	37	Target 1	2.89918	0.930104	Sample 1	FALSE
15	A15	38	Target 1	3.09407	1.12202	Sample 1	FALSE
15	A15	39	Target 1	3.27597	1.30095	Sample 1	FALSE
15	A15	40	Target 1	3.42264	1.44463	Sample 1	FALSE
16	A16	1	Target 1	1.76865	-0.00826003	Sample 1	FALSE
16	A16	2	Target 1	1.76939	-0.0114681	Sample 1	FALSE
16	A16	3	Target 1	1.77825	-0.00655352	Sample 1	FALSE
16	A16	4	Target 1	1.79151	0.00274881	Sample 1	FALSE
16	A16	5	Target 1	1.79462	0.0019149	Sample 1	FALSE
16	A16	6	Target 1	1.81013	0.0134796	Sample 1	FALSE
16	A16	7	Target 1	1.81166	0.011054	Sample 1	FALSE
16	A16	8	Target 1	1.80993	0.00537565	Sample 1	FALSE
16	A16	9	Target 1	1.80804	-0.000467081	Sample 1	FALSE
16	A16	10	Target 1	1.80213	-0.0103204	Sample 1	FALSE
16	A16	11	Target 1	1.80337	-0.0130321	Sample 1	FALSE
16	A16	12	Target 1	1.81007	-0.0102765	Sample 1	FALSE
16	A16	13	Target 1	1.80859	-0.0157085	Sample 1	FALSE
16	A16	14	Target 1	1.81939	-0.00885713	Sample 1	FALSE
16	A16	15	Target 1	1.83615	0.00394864	Sample 1	FALSE
16	A16	16	Target 1	1.84905	0.012902	Sample 1	FALSE
16	A16	17	Target 1	1.85389	0.0137915	Sample 1	FALSE
16	A16	18	Target 1	1.86714	0.023099	Sample 1	FALSE
16	A16	19	Target 1	1.88511	0.0371149	Sample 1	FALSE
16	A16	20	Target 1	1.92447	0.0725251	Sample 1	FALSE
16	A16	21	Target 1	1.98561	0.129723	Sample 1	FALSE
16	A16	22	Target 1	2.07041	0.210565	Sample 1	FALSE
16	A16	23	Target 1	2.20216	0.338372	Sample 1	FALSE
16	A16	24	Target 1	2.37406	0.506322	Sample 1	FALSE
16	A16	25	Target 1	2.55927	0.687584	Sample 1	FALSE
16	A16	26	Target 1	2.75248	0.876843	Sample 1	FALSE
16	A16	27	Target 1	2.94974	1.07016	Sample 1	FALSE
16	A16	28	Target 1	3.12382	1.24029	Sample 1	FALSE
16	A16	29	Target 1	3.28166	1.39418	Sample 1	FALSE
16	A16	30	Target 1	3.42639	1.53495	Sample 1	FALSE
16	A16	31	Target 1	3.56043	1.66505	Sample 1	FALSE
16	A16	32	Target 1	3.70371	1.80438	Sample 1	FALSE
16	A16	33	Target 1	3.84647	1.94319	Sample 1	FALSE
16	A16	34	Target 1	3.97884	2.07161	Sample 1	FALSE
16	A16	35	Target 1	4.10189	2.19071	Sample 1	FALSE
16	A16	36	Target 1	4.21696	2.30183	Sample 1	FALSE
16	A16	37	Target 1	4.32428	2.4052	Sample 1	FALSE
16	A16	38	Target 1	4.42907	2.50605	Sample 1	FALSE
16	A16	39	Target 1	4.53718	2.61021	Sample 1	FALSE
16	A16	40	Target 1	4.6177	2.68677	Sample 1	FALSE
17	A17	1	Target 1	1.75618	0.00236572	Sample 1	FALSE
17	A17	2	Target 1	1.7592	0.001736	Sample 1	FALSE
17	A17	3	Target 1	1.76584	0.00472202	Sample 1	FALSE
17	A17	4	Target 1	1.77174	0.00696919	Sample 1	FALSE
17	A17	5	Target 1	1.77348	0.00506345	Sample 1	FALSE
17	A17	6	Target 1	1.77423	0.00215374	Sample 1	FALSE
17	A17	7	Target 1	1.7707	-0.00502903	Sample 1	FALSE
17	A17	8	Target 1	1.77538	-0.0039984	Sample 1	FALSE
17	A17	9	Target 1	1.77982	-0.00320821	Sample 1	FALSE
17	A17	10	Target 1	1.78099	-0.00569342	Sample 1	FALSE
17	A17	11	Target 1	1.78558	-0.00475208	Sample 1	FALSE
17	A17	12	Target 1	1.7948	0.000812436	Sample 1	FALSE
17	A17	13	Target 1	1.79797	0.000332208	Sample 1	FALSE
17	A17	14	Target 1	1.79886	-0.00242945	Sample 1	FALSE
17	A17	15	Target 1	1.79685	-0.00809003	Sample 1	FALSE
17	A17	16	Target 1	1.80883	0.000239066	Sample 1	FALSE
17	A17	17	Target 1	1.81379	0.00154364	Sample 1	FALSE
17	A17	18	Target 1	1.81366	-0.00223702	Sample 1	FALSE
17	A17	19	Target 1	1.82133	0.00177766	Sample 1	FALSE
17	A17	20	Target 1	1.82881	0.00560137	Sample 1	FALSE
17	A17	21	Target 1	1.83308	0.00622287	Sample 1	FALSE
17	A17	22	Target 1	1.84117	0.0106557	Sample 1	FALSE
17	A17	23	Target 1	1.85668	0.0225208	Sample 1	FALSE
17	A17	24	Target 1	1.8895	0.0516865	Sample 1	FALSE
17	A17	25	Target 1	1.94081	0.0993391	Sample 1	FALSE
17	A17	26	Target 1	2.01427	0.169151	Sample 1	FALSE
17	A17	27	Target 1	2.12846	0.279687	Sample 1	FALSE
17	A17	28	Target 1	2.27249	0.420063	Sample 1	FALSE
17	A17	29	Target 1	2.4452	0.58912	Sample 1	FALSE
17	A17	30	Target 1	2.63644	0.776708	Sample 1	FALSE
17	A17	31	Target 1	2.81174	0.948358	Sample 1	FALSE
17	A17	32	Target 1	2.99117	1.12414	Sample 1	FALSE
17	A17	33	Target 1	3.1471	1.27642	Sample 1	FALSE
17	A17	34	Target 1	3.29976	1.42542	Sample 1	FALSE
17	A17	35	Target 1	3.43554	1.55755	Sample 1	FALSE
17	A17	36	Target 1	3.56923	1.68758	Sample 1	FALSE
17	A17	37	Target 1	3.68268	1.79738	Sample 1	FALSE
17	A17	38	Target 1	3.81076	1.92181	Sample 1	FALSE
17	A17	39	Target 1	3.95098	2.05838	Sample 1	FALSE
17	A17	40	Target 1	4.0624	2.16615	Sample 1	FALSE
18	A18	1	Target 1	1.80463	-0.0252819	Sample 1	FALSE
18	A18	2	Target 1	1.82568	-0.00776364	Sample 1	FALSE
18	A18	3	Target 1	1.83783	0.000855569	Sample 1	FALSE
18	A18	4	Target 1	1.84449	0.00398555	Sample 1	FALSE
18	A18	5	Target 1	1.84997	0.00593262	Sample 1	FALSE
18	A18	6	Target 1	1.83997	-0.00760238	Sample 1	FALSE
18	A18	7	Target 1	1.8446	-0.00650909	Sample 1	FALSE
18	A18	8	Target 1	1.8523	-0.00233901	Sample 1	FALSE
18	A18	9	Target 1	1.85809	-8.40225e-05	Sample 1	FALSE
18	A18	10	Target 1	1.85515	-0.00655408	Sample 1	FALSE
18	A18	11	Target 1	1.86979	0.00455732	Sample 1	FALSE
18	A18	12	Target 1	1.8781	0.00932881	Sample 1	FALSE
18	A18	13	Target 1	1.8777	0.00540589	Sample 1	FALSE
18	A18	14	Target 1	1.8668	-0.00902794	Sample 1	FALSE
18	A18	15	Target 1	1.87603	-0.00333008	Sample 1	FALSE
18	A18	16	Target 1	1.88738	0.00448471	Sample 1	FALSE
18	A18	17	Target 1	1.88884	0.00241133	Sample 1	FALSE
18	A18	18	Target 1	1.88911	-0.000848547	Sample 1	FALSE
18	A18	19	Target 1	1.89867	0.00517321	Sample 1	FALSE
18	A18	20	Target 1	1.89815	0.00112358	Sample 1	FALSE
18	A18	21	Target 1	1.89359	-0.00696344	Sample 1	FALSE
18	A18	22	Target 1	1.90632	0.00222547	Sample 1	FALSE
18	A18	23	Target 1	1.92163	0.0140115	Sample 1	FALSE
18	A18	24	Target 1	1.9448	0.0336478	Sample 1	FALSE
18	A18	25	Target 1	1.96139	0.0467011	Sample 1	FALSE
18	A18	26	Target 1	2.01195	0.0937261	Sample 1	FALSE
18	A18	27	Target 1	2.08105	0.1593	Sample 1	FALSE
18	A18	28	Target 1	2.18693	0.261641	Sample 1	FALSE
18	A18	29	Target 1	2.3317	0.402886	Sample 1	FALSE
18	A18	30	Target 1	2.50548	0.573127	Sample 1	FALSE
18	A18	31	Target 1	2.69507	0.759186	Sample 1	FALSE
18	A18	32	Target 1	2.88017	0.940759	Sample 1	FALSE
18	A18	33	Target 1	3.07188	1.12893	Sample 1	FALSE
18	A18	34	Target 1	3.25311	1.30663	Sample 1	FALSE
18	A18	35	Target 1	3.41888	1.46887	Sample 1	FALSE
18	A18	36	Target 1	3.54699	1.59345	Sample 1	FALSE
18	A18	37	Target 1	3.68765	1.73057	Sample 1	FALSE
18	A18	38	Target 1	3.82792	1.86731	Sample 1	FALSE
18	A18	39	Target 1	3.97016	2.00601	Sample 1	FALSE
18	A18	40	Target 1	4.06037	2.09269	Sample 1	FALSE
19	A19	1	Target 1	1.80843	0.0026075	Sample 1	FALSE
19	A19	2	Target 1	1.8052	-0.00409562	Sample 1	FALSE
19	A19	3	Target 1	1.80763	-0.005145	Sample 1	FALSE
19	A19	4	Target 1	1.8183	0.00204669	Sample 1	FALSE
19	A19	5	Target 1	1.82256	0.00283325	Sample 1	FALSE
19	A19	6	Target 1	1.83599	0.0127847	Sample 1	FALSE
19	A19	7	Target 1	1.83195	0.00527053	Sample 1	FALSE
19	A19	8	Target 1	1.82687	-0.00328963	Sample 1	FALSE
19	A19	9	Target 1	1.83025	-0.00338163	Sample 1	FALSE
19	A19	10	Target 1	1.83148	-0.00563693	Sample 1	FALSE
19	A19	11	Target 1	1.83263	-0.00795577	Sample 1	FALSE
19	A19	12	Target 1	1.84213	-0.00193699	Sample 1	FALSE
19	A19	13	Target 1	1.8379	-0.00964456	Sample 1	FALSE
19	A19	14	Target 1	1.84256	-0.00845876	Sample 1	FALSE
19	A19	15	Target 1	1.86894	0.0144376	Sample 1	FALSE
19	A19	16	Target 1	1.87203	0.0140528	Sample 1	FALSE
19	A19	17	Target 1	1.86799	0.00653915	Sample 1	FALSE
19	A19	18	Target 1	1.86112	-0.00380641	Sample 1	FALSE
19	A19	19	Target 1	1.86109	-0.00731901	Sample 1	FALSE
19	A19	20	Target 1	1.87183	-4.82889e-05	Sample 1	FALSE
19	A19	21	Target 1	1.88115	0.00578548	Sample 1	FALSE
19	A19	22	Target 1	1.87895	0.000109352	Sample 1	FALSE
19	A19	23	Target 1	1.87743	-0.00487977	Sample 1	FALSE
19	A19	24	Target 1	1.88159	-0.004203	Sample 1	FALSE
19	A19	25	Target 1	1.88156	-0.00771214	Sample 1	FALSE
19	A19	26	Target 1	1.89311	0.0003692	Sample 1	FALSE
19	A19	27	Target 1	1.89641	0.000191005	Sample 1	FALSE
19	A19	28	Target 1	1.8971	-0.00259763	Sample 1	FALSE
19	A19	29	Target 1	1.90793	0.0047576	Sample 1	FALSE
19	A19	30	Target 1	1.91349	0.00683818	Sample 1	FALSE
19	A19	31	Target 1	1.92685	0.0167173	Sample 1	FALSE
19	A19	32	Target 1	1.94749	0.033881	Sample 1	FALSE
19	A19	33	Target 1	1.97178	0.054692	Sample 1	FALSE
19	A19	34	Target 1	2.01766	0.097099	Sample 1	FALSE
19	A19	35	Target 1	2.11702	0.192983	Sample 1	FALSE
19	A19	36	Target 1	2.23893	0.311411	Sample 1	FALSE
19	A19	37	Target 1	2.39063	0.459636	Sample 1	FALSE
19	A19	38	Target 1	2.57896	0.644492	Sample 1	FALSE
19	A19	39	Target 1	2.7735	0.835553	Sample 1	FALSE
19	A19	40	Target 1	2.93975	0.99833	Sample 1	FALSE
20	A20	1	Target 1	1.79737	0.00636758	Sample 1	FALSE
20	A20	2	Target 1	1.79856	0.00421798	Sample 1	FALSE
20	A20	3	Target 1	1.80195	0.00427816	Sample 1	FALSE
20	A20	4	Target 1	1.80575	0.00474818	Sample 1	FALSE
20	A20	5	Target 1	1.81327	0.00892751	Sample 1	FALSE
20	A20	6	Target 1	1.81425	0.00657371	Sample 1	FALSE
20	A20	7	Target 1	1.81622	0.00521255	Sample 1	FALSE
20	A20	8	Target 1	1.81348	-0.000859035	Sample 1	FALSE
20	A20	9	Target 1	1.80269	-0.0149876	Sample 1	FALSE
20	A20	10	Target 1	1.80267	-0.0183409	Sample 1	FALSE
20	A20	11	Target 1	1.81505	-0.00929184	Sample 1	FALSE
20	A20	12	Target 1	1.81587	-0.0118058	Sample 1	FALSE
20	A20	13	Target 1	1.83009	-0.000927209	Sample 1	FALSE
20	A20	14	Target 1	1.83805	0.0037031	Sample 1	FALSE
20	A20	15	Target 1	1.84951	0.0118236	Sample 1	FALSE
20	A20	16	Target 1	1.85328	0.0122634	Sample 1	FALSE
20	A20	17	Target 1	1.84516	0.000805891	Sample 1	FALSE
20	A20	18	Target 1	1.84422	-0.00346421	Sample 1	FALSE
20	A20	19	Target 1	1.84193	-0.00909317	Sample 1	FALSE
20	A20	20	Target 1	1.85243	-0.00192049	Sample 1	FALSE
20	A20	21	Target 1	1.86994	0.0122493	Sample 1	FALSE
20	A20	22	Target 1	1.86353	0.00251096	Sample 1	FALSE
20	A20	23	Target 1	1.85848	-0.00587878	Sample 1	FALSE
20	A20	24	Target 1	1.87094	0.00324465	Sample 1	FALSE
20	A20	25	Target 1	1.87041	-0.000618351	Sample 1	FALSE
20	A20	26	Target 1	1.8749	0.000538912	Sample 1	FALSE
20	A20	27	Target 1	1.87685	-0.000847513	Sample 1	FALSE
20	A20	28	Target 1	1.88241	0.00138526	Sample 1	FALSE
20	A20	29	Target 1	1.88392	-0.000447489	Sample 1	FALSE
20	A20	30	Target 1	1.88792	0.000217201	Sample 1	FALSE
20	A20	31	Target 1	1.90005	0.00901304	Sample 1	FALSE
20	A20	32	Target 1	1.9375	0.0431327	Sample 1	FALSE
20	A20	33	Target 1	1.99205	0.094348	Sample 1	FALSE
20	A20	34	Target 1	2.06688	0.165844	Sample 1	FALSE
20	A20	35	Target 1	2.17169	0.26732	Sample 1	FALSE
20	A20	36	Target 1	2.32336	0.415655	Sample 1	FALSE
20	A20	37	Target 1	2.50204	0.591003	Sample 1	FALSE
20	A20	38	Target 1	2.70245	0.788079	Sample 1	FALSE
20	A20	39	Target 1	2.89309	0.975385	Sample 1	FALSE
20	A20	40	Target 1	3.03223	1.11119	Sample 1	FALSE
21	A21	1	Target 1	1.66222	0.018747	Sample 2	FALSE
21	A21	2	Target 1	1.66444	0.0196898	Sample 2	FALSE
21	A21	3	Target 1	1.66406	0.0180437	Sample 2	FALSE
21	A21	4	Target 1	1.64972	0.00242737	Sample 2	FALSE
21	A21	5	Target 1	1.64716	-0.00140359	Sample 2	FALSE
21	A21	6	Target 1	1.64796	-0.00187594	Sample 2	FALSE
21	A21	7	Target 1	1.6474	-0.00370907	Sample 2	FALSE
21	A21	8	Target 1	1.65054	-0.00184219	Sample 2	FALSE
21	A21	9	Target 1	1.64659	-0.00707231	Sample 2	FALSE
21	A21	10	Target 1	1.64549	-0.00944402	Sample 2	FALSE
21	A21	11	Target 1	1.65036	-0.00584085	Sample 2	FALSE
21	A21	12	Target 1	1.66426	0.00677645	Sample 2	FALSE
21	A21	13	Target 1	1.66339	0.00463671	Sample 2	FALSE
21	A21	14	Target 1	1.65759	-0.00243209	Sample 2	FALSE
21	A21	15	Target 1	1.66387	0.00257382	Sample 2	FALSE
21	A21	16	Target 1	1.66869	0.00611464	Sample 2	FALSE
21	A21	17	Target 1	1.66544	0.00159131	Sample 2	FALSE
21	A21	18	Target 1	1.6675	0.0023821	Sample 2	FALSE
21	A21	19	Target 1	1.66955	0.00315834	Sample 2	FALSE
21	A21	20	Target 1	1.66408	-0.00359062	Sample 2	FALSE
21	A21	21	Target 1	1.6627	-0.00623759	Sample 2	FALSE
21	A21	22	Target 1	1.66736	-0.0028521	Sample 2	FALSE
21	A21	23	Target 1	1.67299	0.00150722	Sample 2	FALSE
21	A21	24	Target 1	1.67006	-0.00269711	Sample 2	FALSE
21	A21	25	Target 1	1.66684	-0.00718825	Sample 2	FALSE
21	A21	26	Target 1	1.67699	0.00168743	Sample 2	FALSE
21	A21	27	Target 1	1.68288	0.00630579	Sample 2	FALSE
21	A21	28	Target 1	1.67845	0.000598358	Sample 2	FALSE
21	A21	29	Target 1	1.67173	-0.00739145	Sample 2	FALSE
21	A21	30	Target 1	1.66708	-0.0133215	Sample 2	FALSE
21	A21	31	Target 1	1.67781	-0.00386653	Sample 2	FALSE
21	A21	32	Target 1	1.68671	0.00376031	Sample 2	FALSE
21	A21	33	Target 1	1.68736	0.0031418	Sample 2	FALSE
21	A21	34	Target 1	1.68702	0.0015242	Sample 2	FALSE
21	A21	35	Target 1	1.69207	0.00530547	Sample 2	FALSE
21	A21	36	Target 1	1.68981	0.00177599	Sample 2	FALSE
21	A21	37	Target 1	1.68651	-0.00279859	Sample 2	FALSE
21	A21	38	Target 1	1.69051	-7.4353e-05	Sample 2	FALSE
21	A21	39	Target 1	1.70219	0.0103271	Sample 2	FALSE
21	A21	40	Target 1	1.71301	0.0198749	Sample 2	FALSE
25	B1	1	Target 1	1.75153	-0.00723652	Sample 1	FALSE
25	B1	2	Target 1	1.75426	-0.00653474	Sample 1	FALSE
25	B1	3	Target 1	1.75503	-0.00779823	Sample 1	FALSE
25	B1	4	Target 1	1.75495	-0.00991634	Sample 1	FALSE
25	B1	5	Target 1	1.76126	-0.00564055	Sample 1	FALSE
25	B1	6	Target 1	1.78651	0.0175788	Sample 1	FALSE
25	B1	7	Target 1	1.78407	0.0131091	Sample 1	FALSE
25	B1	8	Target 1	1.77521	0.0022113	Sample 1	FALSE
25	B1	9	Target 1	1.76956	-0.00547019	Sample 1	FALSE
25	B1	10	Target 1	1.77313	-0.00392774	Sample 1	FALSE
25	B1	11	Target 1	1.77561	-0.00348154	Sample 1	FALSE
25	B1	12	Target 1	1.77468	-0.00644783	Sample 1	FALSE
25	B1	13	Target 1	1.77102	-0.0121433	Sample 1	FALSE
25	B1	14	Target 1	1.78736	0.00216361	Sample 1	FALSE
25	B1	15	Target 1	1.7966	0.00936755	Sample 1	FALSE
25	B1	16	Target 1	1.79306	0.00380143	Sample 1	FALSE
25	B1	17	Target 1	1.79656	0.00526032	Sample 1	FALSE
25	B1	18	Target 1	1.8055	0.0121674	Sample 1	FALSE
25	B1	19	Target 1	1.80392	0.00856325	Sample 1	FALSE
25	B1	20	Target 1	1.79709	-0.000309736	Sample 1	FALSE
25	B1	21	Target 1	1.7933	-0.0061287	Sample 1	FALSE
25	B1	22	Target 1	1.7958	-0.00566211	Sample 1	FALSE
25	B1	23	Target 1	1.80411	0.000618786	Sample 1	FALSE
25	B1	24	Target 1	1.80992	0.00439236	Sample 1	FALSE
25	B1	25	Target 1	1.8054	-0.0021595	Sample 1	FALSE
25	B1	26	Target 1	1.80618	-0.00341323	Sample 1	FALSE
25	B1	27	Target 1	1.80489	-0.00673487	Sample 1	FALSE
25	B1	28	Target 1	1.81908	0.00541732	Sample 1	FALSE
25	B1	29	Target 1	1.8474	0.0317096	Sample 1	FALSE
25	B1	30	Target 1	1.8967	0.0789723	Sample 1	FALSE
25	B1	31	Target 1	1.94281	0.123051	Sample 1	FALSE
25	B1	32	Target 1	2.02585	0.204052	Sample 1	FALSE
25	B1	33	Target 1	2.14121	0.317381	Sample 1	FALSE
25	B1	34	Target 1	2.29421	0.468354	Sample 1	FALSE
25	B1	35	Target 1	2.46809	0.640201	Sample 1	FALSE
25	B1	36	Target 1	2.64365	0.813719	Sample 1	FALSE
25	B1	37	Target 1	2.81796	0.986004	Sample 1	FALSE
25	B1	38	Target 1	2.98549	1.1515	Sample 1	FALSE
25	B1	39	Target 1	3.13068	1.29466	Sample 1	FALSE
25	B1	40	Target 1	3.2336	1.39554	Sample 1	FALSE
26	B2	1	Target 1	1.69521	-0.0116465	Sample 1	FALSE
26	B2	2	Target 1	1.70421	-0.0057057	Sample 1	FALSE
26	B2	3	Target 1	1.71901	0.00603322	Sample 1	FALSE
26	B2	4	Target 1	1.72125	0.00521833	Sample 1	FALSE
26	B2	5	Target 1	1.72019	0.00109694	Sample 1	FALSE
26	B2	6	Target 1	1.71968	-0.00247622	Sample 1	FALSE
26	B2	7	Target 1	1.72365	-0.00156352	Sample 1	FALSE
26	B2	8	Target 1	1.72191	-0.00636453	Sample 1	FALSE
26	B2	9	Target 1	1.7282	-0.00313572	Sample 1	FALSE
26	B2	10	Target 1	1.74095	0.0065584	Sample 1	FALSE
26	B2	11	Target 1	1.74235	0.00490392	Sample 1	FALSE
26	B2	12	Target 1	1.74205	0.00154332	Sample 1	FALSE
26	B2	13	Target 1	1.73905	-0.00452107	Sample 1	FALSE
26	B2	14	Target 1	1.74567	-0.00095859	Sample 1	FALSE
26	B2	15	Target 1	1.74614	-0.00354731	Sample 1	FALSE
26	B2	16	Target 1	1.74598	-0.00676677	Sample 1	FALSE
26	B2	17	Target 1	1.7447	-0.0111068	Sample 1	FALSE
26	B2	18	Target 1	1.75372	-0.00513915	Sample 1	FALSE
26	B2	19	Target 1	1.76535	0.00342773	Sample 1	FALSE
26	B2	20	Target 1	1.77113	0.00615347	Sample 1	FALSE
26	B2	21	Target 1	1.76187	-0.00617453	Sample 1	FALSE
26	B2	22	Target 1	1.77424	0.00313968	Sample 1	FALSE
26	B2	23	Target 1	1.78362	0.00946364	Sample 1	FALSE
26	B2	24	Target 1	1.78513	0.00790918	Sample 1	FALSE
26	B2	25	Target 1	1.7819	0.00162628	Sample 1	FALSE
26	B2	26	Target 1	1.77801	-0.0053199	Sample 1	FALSE
26	B2	27	Target 1	1.78143	-0.00496845	Sample 1	FALSE
26	B2	28	Target 1	1.81227	0.0228127	Sample 1	FALSE
26	B2	29	Target 1	1.84915	0.0566405	Sample 1	FALSE
26	B2	30	Target 1	1.8927	0.0971247	Sample 1	FALSE
26	B2	31	Target 1	1.96687	0.168239	Sample 1	FALSE
26	B2	32	Target 1	2.08539	0.283702	Sample 1	FALSE
26	B2	33	Target 1	2.22754	0.422788	Sample 1	FALSE
26	B2	34	Target 1	2.38803	0.580227	Sample 1	FALSE
26	B2	35	Target 1	2.57719	0.766326	Sample 1	FALSE
26	B2	36	Target 1	2.74893	0.935007	Sample 1	FALSE
26	B2	37	Target 1	2.91681	1.09983	Sample 1	FALSE
26	B2	38	Target 1	3.08745	1.26741	Sample 1	FALSE
26	B2	39	Target 1	3.22611	1.403	Sample 1	FALSE
26	B2	40	Target 1	3.34852	1.52236	Sample 1	FALSE
27	B3	1	Target 1	1.81697	-0.0163039	Sample 1	FALSE
27	B3	2	Target 1	1.81864	-0.0191126	Sample 1	FALSE
27	B3	3	Target 1	1.83558	-0.00665865	Sample 1	FALSE
27	B3	4	Target 1	1.85446	0.00774135	Sample 1	FALSE
27	B3	5	Target 1	1.86337	0.012174	Sample 1	FALSE
27	B3	6	Target 1	1.8639	0.00822045	Sample 1	FALSE
27	B3	7	Target 1	1.85288	-0.00728224	Sample 1	FALSE
27	B3	8	Target 1	1.86272	-0.00192867	Sample 1	FALSE
27	B3	9	Target 1	1.86719	-0.00193892	Sample 1	FALSE
27	B3	10	Target 1	1.88299	0.00938071	Sample 1	FALSE
27	B3	11	Target 1	1.88366	0.00556423	Sample 1	FALSE
27	B3	12	Target 1	1.87374	-0.00884114	Sample 1	FALSE
27	B3	13	Target 1	1.87069	-0.016369	Sample 1	FALSE
27	B3	14	Target 1	1.88739	-0.00415217	Sample 1	FALSE
27	B3	15	Target 1	1.88735	-0.00867366	Sample 1	FALSE
27	B3	16	Target 1	1.88866	-0.0118489	Sample 1	FALSE
27	B3	17	Target 1	1.91144	0.00645269	Sample 1	FALSE
27	B3	18	Target 1	1.91373	0.00425888	Sample 1	FALSE
27	B3	19	Target 1	1.91205	-0.00190734	Sample 1	FALSE
27	B3	20	Target 1	1.92078	0.00233949	Sample 1	FALSE
27	B3	21	Target 1	1.92433	0.00140798	Sample 1	FALSE
27	B3	22	Target 1	1.92805	0.000647548	Sample 1	FALSE
27	B3	23	Target 1	1.94044	0.00855351	Sample 1	FALSE
27	B3	24	Target 1	1.94095	0.00457811	Sample 1	FALSE
27	B3	25	Target 1	1.93913	-0.00171828	Sample 1	FALSE
27	B3	26	Target 1	1.94992	0.00458968	Sample 1	FALSE
27	B3	27	Target 1	1.96546	0.015641	Sample 1	FALSE
27	B3	28	Target 1	1.97645	0.0221468	Sample 1	FALSE
27	B3	29	Target 1	1.99683	0.0380467	Sample 1	FALSE
27	B3	30	Target 1	2.05464	0.0913715	Sample 1	FALSE
27	B3	31	Target 1	2.13406	0.166317	Sample 1	FALSE
27	B3	32	Target 1	2.24667	0.274438	Sample 1	FALSE
27	B3	33	Target 1	2.3904	0.413689	Sample 1	FALSE
27	B3	34	Target 1	2.56499	0.583798	Sample 1	FALSE
27	B3	35	Target 1	2.75826	0.772581	Sample 1	FALSE
27	B3	36	Target 1	2.95107	0.96091	Sample 1	FALSE
27	B3	37	Target 1	3.11629	1.12165	Sample 1	FALSE
27	B3	38	Target 1	3.28269	1.28356	Sample 1	FALSE
27	B3	39	Target 1	3.44002	1.43641	Sample 1	FALSE
27	B3	40	Target 1	3.56506	1.55698	Sample 1	FALSE
28	B4	1	Target 1	1.74386	-0.128785	Sample 1	FALSE
28	B4	2	Target 1	1.82397	-0.0521749	Sample 1	FALSE
28	B4	3	Target 1	1.87433	-0.00530462	Sample 1	FALSE
28	B4	4	Target 1	1.88079	-0.00233699	Sample 1	FALSE
28	B4	5	Target 1	1.89067	0.00404408	Sample 1	FALSE
28	B4	6	Target 1	1.89134	0.00122183	Sample 1	FALSE
28	B4	7	Target 1	1.91241	0.0188042	Sample 1	FALSE
28	B4	8	Target 1	1.90565	0.00855124	Sample 1	FALSE
28	B4	9	Target 1	1.88961	-0.0109845	Sample 1	FALSE
28	B4	10	Target 1	1.90031	-0.00377684	Sample 1	FALSE
28	B4	11	Target 1	1.915	0.0074191	Sample 1	FALSE
28	B4	12	Target 1	1.915	0.00392809	Sample 1	FALSE
28	B4	13	Target 1	1.90679	-0.00777728	Sample 1	FALSE
28	B4	14	Target 1	1.91915	0.0010924	Sample 1	FALSE
28	B4	15	Target 1	1.9182	-0.00335657	Sample 1	FALSE
28	B4	16	Target 1	1.92803	0.00298456	Sample 1	FALSE
28	B4	17	Target 1	1.92421	-0.00432663	Sample 1	FALSE
28	B4	18	Target 1	1.91758	-0.01445	Sample 1	FALSE
28	B4	19	Target 1	1.9161	-0.0194204	Sample 1	FALSE
28	B4	20	Target 1	1.93478	-0.0042351	Sample 1	FALSE
28	B4	21	Target 1	1.94112	-0.0013868	Sample 1	FALSE
28	B4	22	Target 1	1.95023	0.00422907	Sample 1	FALSE
28	B4	23	Target 1	1.95408	0.00458661	Sample 1	FALSE
28	B4	24	Target 1	1.96035	0.00735659	Sample 1	FALSE
28	B4	25	Target 1	1.96273	0.00625227	Sample 1	FALSE
28	B4	26	Target 1	1.96686	0.00688566	Sample 1	FALSE
28	B4	27	Target 1	1.96685	0.00338559	Sample 1	FALSE
28	B4	28	Target 1	1.98841	0.0214498	Sample 1	FALSE
28	B4	29	Target 1	2.01385	0.0433987	Sample 1	FALSE
28	B4	30	Target 1	2.05298	0.0790323	Sample 1	FALSE
28	B4	31	Target 1	2.11804	0.1406	Sample 1	FALSE
28	B4	32	Target 1	2.22625	0.245317	Sample 1	FALSE
28	B4	33	Target 1	2.36256	0.378137	Sample 1	FALSE
28	B4	34	Target 1	2.53827	0.550353	Sample 1	FALSE
28	B4	35	Target 1	2.72951	0.738101	Sample 1	FALSE
28	B4	36	Target 1	2.91745	0.922543	Sample 1	FALSE
28	B4	37	Target 1	3.1008	1.1024	Sample 1	FALSE
28	B4	38	Target 1	3.25375	1.25186	Sample 1	FALSE
28	B4	39	Target 1	3.42091	1.41553	Sample 1	FALSE
28	B4	40	Target 1	3.53239	1.52351	Sample 1	FALSE
29	B5	1	Target 1	1.82499	-0.0144034	Sample 1	FALSE
29	B5	2	Target 1	1.82331	-0.0199811	Sample 1	FALSE
29	B5	3	Target 1	1.84415	-0.00303683	Sample 1	FALSE
29	B5	4	Target 1	1.85686	0.00577851	Sample 1	FALSE
29	B5	5	Target 1	1.8566	0.00162556	Sample 1	FALSE
29	B5	6	Target 1	1.86161	0.00273451	Sample 1	FALSE
29	B5	7	Target 1	1.86302	0.000250126	Sample 1	FALSE
29	B5	8	Target 1	1.8663	-0.000364814	Sample 1	FALSE
29	B5	9	Target 1	1.86725	-0.00330553	Sample 1	FALSE
29	B5	10	Target 1	1.87516	0.000704375	Sample 1	FALSE
29	B5	11	Target 1	1.88007	0.00171783	Sample 1	FALSE
29	B5	12	Target 1	1.88373	0.00148317	Sample 1	FALSE
29	B5	13	Target 1	1.88118	-0.00496397	Sample 1	FALSE
29	B5	14	Target 1	1.89022	0.000179737	Sample 1	FALSE
29	B5	15	Target 1	1.8968	0.00286463	Sample 1	FALSE
29	B5	16	Target 1	1.90032	0.00248596	Sample 1	FALSE
29	B5	17	Target 1	1.89925	-0.00247952	Sample 1	FALSE
29	B5	18	Target 1	1.89478	-0.0108426	Sample 1	FALSE
29	B5	19	Target 1	1.89861	-0.0109111	Sample 1	FALSE
29	B5	20	Target 1	1.91083	-0.00258174	Sample 1	FALSE
29	B5	21	Target 1	1.91721	-0.000102248	Sample 1	FALSE
29	B5	22	Target 1	1.92843	0.00722406	Sample 1	FALSE
29	B5	23	Target 1	1.93394	0.00883642	Sample 1	FALSE
29	B5	24	Target 1	1.93213	0.00312898	Sample 1	FALSE
29	B5	25	Target 1	1.93277	-0.000124418	Sample 1	FALSE
29	B5	26	Target 1	1.93649	-0.000301145	Sample 1	FALSE
29	B5	27	Target 1	1.95073	0.0100432	Sample 1	FALSE
29	B5	28	Target 1	1.9854	0.0408202	Sample 1	FALSE
29	B5	29	Target 1	2.01145	0.0629758	Sample 1	FALSE
29	B5	30	Target 1	2.07359	0.121214	Sample 1	FALSE
29	B5	31	Target 1	2.1721	0.215828	Sample 1	FALSE
29	B5	32	Target 1	2.29806	0.337893	Sample 1	FALSE
29	B5	33	Target 1	2.46252	0.498463	Sample 1	FALSE
29	B5	34	Target 1	2.64944	0.681483	Sample 1	FALSE
29	B5	35	Target 1	2.83465	0.862794	Sample 1	FALSE
29	B5	36	Target 1	3.0324	1.05665	Sample 1	FALSE
29	B5	37	Target 1	3.21058	1.23094	Sample 1	FALSE
29	B5	38	Target 1	3.35606	1.37252	Sample 1	FALSE
29	B5	39	Target 1	3.51193	1.52449	Sample 1	FALSE
29	B5	40	Target 1	3.61934	1.62801	Sample 1	FALSE
30	B6	1	Target 1	1.83639	-0.00125425	Sample 1	FALSE
30	B6	2	Target 1	1.83468	-0.00706663	Sample 1	FALSE
30	B6	3	Target 1	1.8477	0.00183641	Sample 1	FALSE
30	B6	4	Target 1	1.85199	0.00201596	Sample 1	FALSE
30	B6	5	Target 1	1.85116	-0.00292596	Sample 1	FALSE
30	B6	6	Target 1	1.85825	5.513e-05	Sample 1	FALSE
30	B6	7	Target 1	1.86682	0.00451692	Sample 1	FALSE
30	B6	8	Target 1	1.87779	0.0113787	Sample 1	FALSE
30	B6	9	Target 1	1.87072	0.000196334	Sample 1	FALSE
30	B6	10	Target 1	1.87191	-0.00272713	Sample 1	FALSE
30	B6	11	Target 1	1.87824	-0.0005041	Sample 1	FALSE
30	B6	12	Target 1	1.88252	-0.000339213	Sample 1	FALSE
30	B6	13	Target 1	1.88595	-0.00101356	Sample 1	FALSE
30	B6	14	Target 1	1.88153	-0.00954201	Sample 1	FALSE
30	B6	15	Target 1	1.88178	-0.0134038	Sample 1	FALSE
30	B6	16	Target 1	1.88932	-0.00997554	Sample 1	FALSE
30	B6	17	Target 1	1.89543	-0.00797196	Sample 1	FALSE
30	B6	18	Target 1	1.90677	-0.000742855	Sample 1	FALSE
30	B6	19	Target 1	1.92504	0.0134102	Sample 1	FALSE
30	B6	20	Target 1	1.93147	0.0157364	Sample 1	FALSE
30	B6	21	Target 1	1.93531	0.0154599	Sample 1	FALSE
30	B6	22	Target 1	1.9573	0.0333409	Sample 1	FALSE
30	B6	23	Target 1	2.00332	0.0752477	Sample 1	FALSE
30	B6	24	Target 1	2.08454	0.152363	Sample 1	FALSE
30	B6	25	Target 1	2.17914	0.242848	Sample 1	FALSE
30	B6	26	Target 1	2.31002	0.369624	Sample 1	FALSE
30	B6	27	Target 1	2.48683	0.542317	Sample 1	FALSE
30	B6	28	Target 1	2.69471	0.746086	Sample 1	FALSE
30	B6	29	Target 1	2.8827	0.929968	Sample 1	FALSE
30	B6	30	Target 1	3.06832	1.11148	Sample 1	FALSE
30	B6	31	Target 1	3.25902	1.29807	Sample 1	FALSE
30	B6	32	Target 1	3.42626	1.4612	Sample 1	FALSE
30	B6	33	Target 1	3.56273	1.59356	Sample 1	FALSE
30	B6	34	Target 1	3.70397	1.73069	Sample 1	FALSE
30	B6	35	Target 1	3.84857	1.87118	Sample 1	FALSE
30	B6	36	Target 1	3.97134	1.98984	Sample 1	FALSE
30	B6	37	Target 1	4.09399	2.10838	Sample 1	FALSE
30	B6	38	Target 1	4.23619	2.24647	Sample 1	FALSE
30	B6	39	Target 1	4.36512	2.37129	Sample 1	FALSE
30	B6	40	Target 1	4.47735	2.47941	Sample 1	FALSE
31	B7	1	Target 1	1.9226	-0.00570428	Sample 1	FALSE
31	B7	2	Target 1	1.92762	-0.00436534	Sample 1	FALSE
31	B7	3	Target 1	1.93711	0.00144085	Sample 1	FALSE
31	B7	4	Target 1	1.93788	-0.00147395	Sample 1	FALSE
31	B7	5	Target 1	1.93406	-0.00898463	Sample 1	FALSE
31	B7	6	Target 1	1.94335	-0.00337335	Sample 1	FALSE
31	B7	7	Target 1	1.95752	0.00711455	Sample 1	FALSE
31	B7	8	Target 1	1.96993	0.0158372	Sample 1	FALSE
31	B7	9	Target 1	1.96175	0.00397931	Sample 1	FALSE
31	B7	10	Target 1	1.96092	-0.00054101	Sample 1	FALSE
31	B7	11	Target 1	1.96197	-0.00317138	Sample 1	FALSE
31	B7	12	Target 1	1.96801	-0.000816063	Sample 1	FALSE
31	B7	13	Target 1	1.96443	-0.00808141	Sample 1	FALSE
31	B7	14	Target 1	1.97237	-0.00382005	Sample 1	FALSE
31	B7	15	Target 1	1.9782	-0.00167598	Sample 1	FALSE
31	B7	16	Target 1	1.97573	-0.00783196	Sample 1	FALSE
31	B7	17	Target 1	1.98582	-0.00142043	Sample 1	FALSE
31	B7	18	Target 1	1.99811	0.00718015	Sample 1	FALSE
31	B7	19	Target 1	1.99897	0.00435725	Sample 1	FALSE
31	B7	20	Target 1	1.99957	0.00128092	Sample 1	FALSE
31	B7	21	Target 1	2.01596	0.0139822	Sample 1	FALSE
31	B7	22	Target 1	2.02546	0.0197993	Sample 1	FALSE
31	B7	23	Target 1	2.05882	0.0494729	Sample 1	FALSE
31	B7	24	Target 1	2.09686	0.0838321	Sample 1	FALSE
31	B7	25	Target 1	2.14688	0.130166	Sample 1	FALSE
31	B7	26	Target 1	2.21737	0.196976	Sample 1	FALSE
31	B7	27	Target 1	2.32439	0.300309	Sample 1	FALSE
31	B7	28	Target 1	2.49328	0.465521	Sample 1	FALSE
31	B7	29	Target 1	2.67483	0.643385	Sample 1	FALSE
31	B7	30	Target 1	2.87979	0.844662	Sample 1	FALSE
31	B7	31	Target 1	3.09582	1.05701	Sample 1	FALSE
31	B7	32	Target 1	3.27443	1.23193	Sample 1	FALSE
31	B7	33	Target 1	3.43328	1.3871	Sample 1	FALSE
31	B7	34	Target 1	3.57692	1.52705	Sample 1	FALSE
31	B7	35	Target 1	3.73771	1.68416	Sample 1	FALSE
31	B7	36	Target 1	3.87234	1.81511	Sample 1	FALSE
31	B7	37	Target 1	4.00229	1.94138	Sample 1	FALSE
31	B7	38	Target 1	4.12638	2.06178	Sample 1	FALSE
31	B7	39	Target 1	4.27417	2.20589	Sample 1	FALSE
31	B7	40	Target 1	4.37399	2.30202	Sample 1	FALSE
32	B8	1	Target 1	1.81766	-0.0143448	Sample 1	FALSE
32	B8	2	Target 1	1.82281	-0.0128139	Sample 1	FALSE
32	B8	3	Target 1	1.83124	-0.00800024	Sample 1	FALSE
32	B8	4	Target 1	1.84604	0.00317409	Sample 1	FALSE
32	B8	5	Target 1	1.8587	0.0122216	Sample 1	FALSE
32	B8	6	Target 1	1.85523	0.00513142	Sample 1	FALSE
32	B8	7	Target 1	1.8549	0.00118824	Sample 1	FALSE
32	B8	8	Target 1	1.86346	0.00612399	Sample 1	FALSE
32	B8	9	Target 1	1.86423	0.00328504	Sample 1	FALSE
32	B8	10	Target 1	1.87259	0.00801981	Sample 1	FALSE
32	B8	11	Target 1	1.87032	0.00213423	Sample 1	FALSE
32	B8	12	Target 1	1.87041	-0.00138803	Sample 1	FALSE
32	B8	13	Target 1	1.86963	-0.00578946	Sample 1	FALSE
32	B8	14	Target 1	1.8618	-0.0172325	Sample 1	FALSE
32	B8	15	Target 1	1.86753	-0.0151228	Sample 1	FALSE
32	B8	16	Target 1	1.8784	-0.00786961	Sample 1	FALSE
32	B8	17	Target 1	1.87733	-0.0125639	Sample 1	FALSE
32	B8	18	Target 1	1.88862	-0.00488863	Sample 1	FALSE
32	B8	19	Target 1	1.90504	0.00791076	Sample 1	FALSE
32	B8	20	Target 1	1.90335	0.0026037	Sample 1	FALSE
32	B8	21	Target 1	1.89916	-0.00519817	Sample 1	FALSE
32	B8	22	Target 1	1.90544	-0.00253764	Sample 1	FALSE
32	B8	23	Target 1	1.92377	0.0121727	Sample 1	FALSE
32	B8	24	Target 1	1.93184	0.0166254	Sample 1	FALSE
32	B8	25	Target 1	1.93588	0.0170453	Sample 1	FALSE
32	B8	26	Target 1	1.95576	0.0333084	Sample 1	FALSE
32	B8	27	Target 1	1.98526	0.059196	Sample 1	FALSE
32	B8	28	Target 1	2.04792	0.118235	Sample 1	FALSE
32	B8	29	Target 1	2.14168	0.208383	Sample 1	FALSE
32	B8	30	Target 1	2.27974	0.342827	Sample 1	FALSE
32	B8	31	Target 1	2.45528	0.514745	Sample 1	FALSE
32	B8	32	Target 1	2.64114	0.696988	Sample 1	FALSE
32	B8	33	Target 1	2.84158	0.89381	Sample 1	FALSE
32	B8	34	Target 1	3.03718	1.08579	Sample 1	FALSE
32	B8	35	Target 1	3.22176	1.26675	Sample 1	FALSE
32	B8	36	Target 1	3.37586	1.41724	Sample 1	FALSE
32	B8	37	Target 1	3.5284	1.56616	Sample 1	FALSE
32	B8	38	Target 1	3.67088	1.70502	Sample 1	FALSE
32	B8	39	Target 1	3.8141	1.84462	Sample 1	FALSE
32	B8	40	Target 1	3.93252	1.95943	Sample 1	FALSE
33	B9	1	Target 1	1.8977	0.000727521	Sample 1	FALSE
33	B9	2	Target 1	1.90046	-0.000942813	Sample 1	FALSE
33	B9	3	Target 1	1.90914	0.00330655	Sample 1	FALSE
33	B9	4	Target 1	1.91788	0.00761873	Sample 1	FALSE
33	B9	5	Target 1	1.91333	-0.0013676	Sample 1	FALSE
33	B9	6	Target 1	1.91348	-0.0056541	Sample 1	FALSE
33	B9	7	Target 1	1.91998	-0.00358209	Sample 1	FALSE
33	B9	8	Target 1	1.91724	-0.0107575	Sample 1	FALSE
33	B9	9	Target 1	1.91433	-0.0180928	Sample 1	FALSE
33	B9	10	Target 1	1.93471	-0.00214578	Sample 1	FALSE
33	B9	11	Target 1	1.957	0.01571	Sample 1	FALSE
33	B9	12	Target 1	1.95982	0.0141031	Sample 1	FALSE
33	B9	13	Target 1	1.94926	-0.000887329	Sample 1	FALSE
33	B9	14	Target 1	1.95875	0.00416717	Sample 1	FALSE
33	B9	15	Target 1	1.96264	0.00362146	Sample 1	FALSE
33	B9	16	Target 1	1.96424	0.000797535	Sample 1	FALSE
33	B9	17	Target 1	1.9684	0.000518015	Sample 1	FALSE
33	B9	18	Target 1	1.96918	-0.00312762	Sample 1	FALSE
33	B9	19	Target 1	1.97089	-0.00585498	Sample 1	FALSE
33	B9	20	Target 1	1.98062	-0.000556696	Sample 1	FALSE
33	B9	21	Target 1	1.98408	-0.00152322	Sample 1	FALSE
33	B9	22	Target 1	1.994	0.00396771	Sample 1	FALSE
33	B9	23	Target 1	2.00934	0.0148753	Sample 1	FALSE
33	B9	24	Target 1	2.00084	0.00194514	Sample 1	FALSE
33	B9	25	Target 1	1.99361	-0.00971875	Sample 1	FALSE
33	B9	26	Target 1	2.0004	-0.0073622	Sample 1	FALSE
33	B9	27	Target 1	2.00029	-0.0119055	Sample 1	FALSE
33	B9	28	Target 1	2.02241	0.00578402	Sample 1	FALSE
33	B9	29	Target 1	2.03757	0.0165081	Sample 1	FALSE
33	B9	30	Target 1	2.06884	0.0433495	Sample 1	FALSE
33	B9	31	Target 1	2.11485	0.0849238	Sample 1	FALSE
33	B9	32	Target 1	2.19306	0.158706	Sample 1	FALSE
33	B9	33	Target 1	2.29511	0.256328	Sample 1	FALSE
33	B9	34	Target 1	2.44394	0.400718	Sample 1	FALSE
33	B9	35	Target 1	2.62446	0.576812	Sample 1	FALSE
33	B9	36	Target 1	2.81435	0.762266	Sample 1	FALSE
33	B9	37	Target 1	3.00548	0.948972	Sample 1	FALSE
33	B9	38	Target 1	3.19349	1.13255	Sample 1	FALSE
33	B9	39	Target 1	3.35956	1.29418	Sample 1	FALSE
33	B9	40	Target 1	3.47689	1.40708	Sample 1	FALSE
34	B10	1	Target 1	1.82761	0.00249624	Sample 1	FALSE
34	B10	2	Target 1	1.8307	0.00154347	Sample 1	FALSE
34	B10	3	Target 1	1.82776	-0.00545024	Sample 1	FALSE
34	B10	4	Target 1	1.83505	-0.00220148	Sample 1	FALSE
34	B10	5	Target 1	1.84929	0.00799683	Sample 1	FALSE
34	B10	6	Target 1	1.84735	0.00200698	Sample 1	FALSE
34	B10	7	Target 1	1.84857	-0.000812608	Sample 1	FALSE
34	B10	8	Target 1	1.85846	0.00503003	Sample 1	FALSE
34	B10	9	Target 1	1.85748	-1.37384e-06	Sample 1	FALSE
34	B10	10	Target 1	1.87019	0.00867057	Sample 1	FALSE
34	B10	11	Target 1	1.86866	0.00308926	Sample 1	FALSE
34	B10	12	Target 1	1.873	0.00338258	Sample 1	FALSE
34	B10	13	Target 1	1.87179	-0.00187377	Sample 1	FALSE
34	B10	14	Target 1	1.87609	-0.00161489	Sample 1	FALSE
34	B10	15	Target 1	1.86872	-0.0130331	Sample 1	FALSE
34	B10	16	Target 1	1.87508	-0.0107183	Sample 1	FALSE
34	B10	17	Target 1	1.88675	-0.00308741	Sample 1	FALSE
34	B10	18	Target 1	1.89218	-0.00170272	Sample 1	FALSE
34	B10	19	Target 1	1.88799	-0.00994407	Sample 1	FALSE
34	B10	20	Target 1	1.89463	-0.00734989	Sample 1	FALSE
34	B10	21	Target 1	1.90876	0.00273612	Sample 1	FALSE
34	B10	22	Target 1	1.91973	0.0096651	Sample 1	FALSE
34	B10	23	Target 1	1.92251	0.00840096	Sample 1	FALSE
34	B10	24	Target 1	1.92783	0.00967752	Sample 1	FALSE
34	B10	25	Target 1	1.92695	0.00475114	Sample 1	FALSE
34	B10	26	Target 1	1.92459	-0.00165367	Sample 1	FALSE
34	B10	27	Target 1	1.92433	-0.00596362	Sample 1	FALSE
34	B10	28	Target 1	1.93979	0.00544919	Sample 1	FALSE
34	B10	29	Target 1	1.94463	0.00624963	Sample 1	FALSE
34	B10	30	Target 1	1.98034	0.0379126	Sample 1	FALSE
34	B10	31	Target 1	2.02615	0.079673	Sample 1	FALSE
34	B10	32	Target 1	2.09863	0.148115	Sample 1	FALSE
34	B10	33	Target 1	2.20517	0.250606	Sample 1	FALSE
34	B10	34	Target 1	2.35489	0.396276	Sample 1	FALSE
34	B10	35	Target 1	2.52992	0.567265	Sample 1	FALSE
34	B10	36	Target 1	2.73441	0.767714	Sample 1	FALSE
34	B10	37	Target 1	2.94305	0.972308	Sample 1	FALSE
34	B10	38	Target 1	3.12042	1.14563	Sample 1	FALSE
34	B10	39	Target 1	3.30005	1.32121	Sample 1	FALSE
34	B10	40	Target 1	3.43034	1.44745	Sample 1	FALSE
35	B11	1	Target 1	1.84677	-0.00397475	Sample 1	FALSE
35	B11	2	Target 1	1.85019	-0.0045691	Sample 1	FALSE
35	B11	3	Target 1	1.8572	-0.00156928	Sample 1	FALSE
35	B11	4	Target 1	1.86513	0.00234022	Sample 1	FALSE
35	B11	5	Target 1	1.86673	-7.15903e-05	Sample 1	FALSE
35	B11	6	Target 1	1.87483	0.00401184	Sample 1	FALSE
35	B11	7	Target 1	1.88418	0.00935101	Sample 1	FALSE
35	B11	8	Target 1	1.88335	0.00450733	Sample 1	FALSE
35	B11	9	Target 1	1.88142	-0.0014289	Sample 1	FALSE
35	B11	10	Target 1	1.88296	-0.00391164	Sample 1	FALSE
35	B11	11	Target 1	1.88732	-0.00355648	Sample 1	FALSE
35	B11	12	Target 1	1.8889	-0.00599869	Sample 1	FALSE
35	B11	13	Target 1	1.8837	-0.015209	Sample 1	FALSE
35	B11	14	Target 1	1.89212	-0.0108001	Sample 1	FALSE
35	B11	15	Target 1	1.90688	-5.2792e-05	Sample 1	FALSE
35	B11	16	Target 1	1.91684	0.00589149	Sample 1	FALSE
35	B11	17	Target 1	1.92325	0.00829192	Sample 1	FALSE
35	B11	18	Target 1	1.92718	0.00820469	Sample 1	FALSE
35	B11	19	Target 1	1.94044	0.0174487	Sample 1	FALSE
35	B11	20	Target 1	1.95988	0.0328769	Sample 1	FALSE
35	B11	21	Target 1	1.99568	0.0646646	Sample 1	FALSE
35	B11	22	Target 1	2.04832	0.113288	Sample 1	FALSE
35	B11	23	Target 1	2.132	0.19296	Sample 1	FALSE
35	B11	24	Target 1	2.26795	0.324895	Sample 1	FALSE
35	B11	25	Target 1	2.42325	0.476184	Sample 1	FALSE
35	B11	26	Target 1	2.6094	0.658315	Sample 1	FALSE
35	B11	27	Target 1	2.80222	0.847124	Sample 1	FALSE
35	B11	28	Target 1	2.99089	1.03178	Sample 1	FALSE
35	B11	29	Target 1	3.16876	1.20564	Sample 1	FALSE
35	B11	30	Target 1	3.33135	1.36422	Sample 1	FALSE
35	B11	31	Target 1	3.48419	1.51304	Sample 1	FALSE
35	B11	32	Target 1	3.63174	1.65658	Sample 1	FALSE
35	B11	33	Target 1	3.77156	1.79238	Sample 1	FALSE
35	B11	34	Target 1	3.91001	1.92682	Sample 1	FALSE
35	B11	35	Target 1	4.05322	2.06602	Sample 1	FALSE
35	B11	36	Target 1	4.15427	2.16305	Sample 1	FALSE
35	B11	37	Target 1	4.26992	2.27468	Sample 1	FALSE
35	B11	38	Target 1	4.3988	2.39955	Sample 1	FALSE
35	B11	39	Target 1	4.52169	2.51843	Sample 1	FALSE
35	B11	40	Target 1	4.58192	2.57464	Sample 1	FALSE
36	B12	1	Target 1	1.83521	-0.0182479	Sample 1	FALSE
36	B12	2	Target 1	1.83786	-0.0181671	Sample 1	FALSE
36	B12	3	Target 1	1.8544	-0.00420964	Sample 1	FALSE
36	B12	4	Target 1	1.85903	-0.00215245	Sample 1	FALSE
36	B12	5	Target 1	1.86377	1.60762e-05	Sample 1	FALSE
36	B12	6	Target 1	1.87098	0.00465307	Sample 1	FALSE
36	B12	7	Target 1	1.87172	0.00281569	Sample 1	FALSE
36	B12	8	Target 1	1.87462	0.0031435	Sample 1	FALSE
36	B12	9	Target 1	1.8745	0.000447695	Sample 1	FALSE
36	B12	10	Target 1	1.87043	-0.00620109	Sample 1	FALSE
36	B12	11	Target 1	1.86442	-0.0147826	Sample 1	FALSE
36	B12	12	Target 1	1.88562	0.00384132	Sample 1	FALSE
36	B12	13	Target 1	1.89208	0.00773015	Sample 1	FALSE
36	B12	14	Target 1	1.88838	0.00145663	Sample 1	FALSE
36	B12	15	Target 1	1.89472	0.00521947	Sample 1	FALSE
36	B12	16	Target 1	1.9008	0.00872159	Sample 1	FALSE
36	B12	17	Target 1	1.90151	0.00686132	Sample 1	FALSE
36	B12	18	Target 1	1.89379	-0.00343647	Sample 1	FALSE
36	B12	19	Target 1	1.88795	-0.0118533	Sample 1	FALSE
36	B12	20	Target 1	1.9001	-0.00227098	Sample 1	FALSE
36	B12	21	Target 1	1.90346	-0.00148421	Sample 1	FALSE
36	B12	22	Target 1	1.91868	0.011157	Sample 1	FALSE
36	B12	23	Target 1	1.95873	0.0486335	Sample 1	FALSE
36	B12	24	Target 1	2.00438	0.0917062	Sample 1	FALSE
36	B12	25	Target 1	2.07719	0.161941	Sample 1	FALSE
36	B12	26	Target 1	2.17383	0.256011	Sample 1	FALSE
36	B12	27	Target 1	2.30305	0.382656	Sample 1	FALSE
36	B12	28	Target 1	2.47878	0.555813	Sample 1	FALSE
36	B12	29	Target 1	2.6687	0.743152	Sample 1	FALSE
36	B12	30	Target 1	2.88	0.951885	Sample 1	FALSE
36	B12	31	Target 1	3.08801	1.15732	Sample 1	FALSE
36	B12	32	Target 1	3.26253	1.32926	Sample 1	FALSE
36	B12	33	Target 1	3.42225	1.48641	Sample 1	FALSE
36	B12	34	Target 1	3.57811	1.63969	Sample 1	FALSE
36	B12	35	Target 1	3.697	1.75601	Sample 1	FALSE
36	B12	36	Target 1	3.83879	1.89522	Sample 1	FALSE
36	B12	37	Target 1	3.97238	2.02624	Sample 1	FALSE
36	B12	38	Target 1	4.11072	2.162	Sample 1	FALSE
36	B12	39	Target 1	4.24036	2.28907	Sample 1	FALSE
36	B12	40	Target 1	4.34638	2.39252	Sample 1	FALSE
37	B13	1	Target 1	1.89928	-0.00385113	Sample 1	FALSE
37	B13	2	Target 1	1.90573	9.4092e-05	Sample 1	FALSE
37	B13	3	Target 1	1.90703	-0.00112507	Sample 1	FALSE
37	B13	4	Target 1	1.90919	-0.00148235	Sample 1	FALSE
37	B13	5	Target 1	1.90493	-0.00824916	Sample 1	FALSE
37	B13	6	Target 1	1.91311	-0.00258136	Sample 1	FALSE
37	B13	7	Target 1	1.92401	0.00579833	Sample 1	FALSE
37	B13	8	Target 1	1.92907	0.00835238	Sample 1	FALSE
37	B13	9	Target 1	1.92343	0.000198215	Sample 1	FALSE
37	B13	10	Target 1	1.92648	0.000730476	Sample 1	FALSE
37	B13	11	Target 1	1.9269	-0.00136225	Sample 1	FALSE
37	B13	12	Target 1	1.9356	0.00482148	Sample 1	FALSE
37	B13	13	Target 1	1.94119	0.00790434	Sample 1	FALSE
37	B13	14	Target 1	1.93927	0.00346879	Sample 1	FALSE
37	B13	15	Target 1	1.93062	-0.00770017	Sample 1	FALSE
37	B13	16	Target 1	1.92994	-0.0108881	Sample 1	FALSE
37	B13	17	Target 1	1.93976	-0.00358199	Sample 1	FALSE
37	B13	18	Target 1	1.9467	0.000844484	Sample 1	FALSE
37	B13	19	Target 1	1.95465	0.00628364	Sample 1	FALSE
37	B13	20	Target 1	1.94945	-0.00143172	Sample 1	FALSE
37	B13	21	Target 1	1.95824	0.00483916	Sample 1	FALSE
37	B13	22	Target 1	1.97876	0.022848	Sample 1	FALSE
37	B13	23	Target 1	1.99287	0.0344438	Sample 1	FALSE
37	B13	24	Target 1	1.99569	0.0347547	Sample 1	FALSE
37	B13	25	Target 1	2.0168	0.0533507	Sample 1	FALSE
37	B13	26	Target 1	2.06912	0.103152	Sample 1	FALSE
37	B13	27	Target 1	2.14758	0.179102	Sample 1	FALSE
37	B13	28	Target 1	2.2636	0.292608	Sample 1	FALSE
37	B13	29	Target 1	2.4121	0.438596	Sample 1	FALSE
37	B13	30	Target 1	2.59543	0.619408	Sample 1	FALSE
37	B13	31	Target 1	2.81727	0.838735	Sample 1	FALSE
37	B13	32	Target 1	3.01349	1.03244	Sample 1	FALSE
37	B13	33	Target 1	3.18875	1.20519	Sample 1	FALSE
37	B13	34	Target 1	3.36642	1.38035	Sample 1	FALSE
37	B13	35	Target 1	3.5295	1.54091	Sample 1	FALSE
37	B13	36	Target 1	3.67021	1.6791	Sample 1	FALSE
37	B13	37	Target 1	3.81791	1.8243	Sample 1	FALSE
37	B13	38	Target 1	3.9622	1.96608	Sample 1	FALSE
37	B13	39	Target 1	4.10786	2.10922	Sample 1	FALSE
37	B13	40	Target 1	4.23653	2.23538	Sample 1	FALSE
38	B14	1	Target 1	1.814	0.000144274	Sample 1	FALSE
38	B14	2	Target 1	1.81551	-0.00140747	Sample 1	FALSE
38	B14	3	Target 1	1.82406	0.00407282	Sample 1	FALSE
38	B14	4	Target 1	1.82674	0.00368563	Sample 1	FALSE
38	B14	5	Target 1	1.82983	0.0037053	Sample 1	FALSE
38	B14	6	Target 1	1.82983	0.000643416	Sample 1	FALSE
38	B14	7	Target 1	1.82968	-0.00257416	Sample 1	FALSE
38	B14	8	Target 1	1.83074	-0.00458188	Sample 1	FALSE
38	B14	9	Target 1	1.83317	-0.00522442	Sample 1	FALSE
38	B14	10	Target 1	1.84408	0.0026136	Sample 1	FALSE
38	B14	11	Target 1	1.85077	0.00623768	Sample 1	FALSE
38	B14	12	Target 1	1.84588	-0.00171489	Sample 1	FALSE
38	B14	13	Target 1	1.8421	-0.00856334	Sample 1	FALSE
38	B14	14	Target 1	1.83819	-0.0155439	Sample 1	FALSE
38	B14	15	Target 1	1.85315	-0.00365346	Sample 1	FALSE
38	B14	16	Target 1	1.86886	0.00899584	Sample 1	FALSE
38	B14	17	Target 1	1.86636	0.00342793	Sample 1	FALSE
38	B14	18	Target 1	1.86336	-0.00264077	Sample 1	FALSE
38	B14	19	Target 1	1.87441	0.00533433	Sample 1	FALSE
38	B14	20	Target 1	1.87891	0.00677248	Sample 1	FALSE
38	B14	21	Target 1	1.8752	-1.06478e-05	Sample 1	FALSE
38	B14	22	Target 1	1.87819	-8.24092e-05	Sample 1	FALSE
38	B14	23	Target 1	1.88077	-0.000567588	Sample 1	FALSE
38	B14	24	Target 1	1.88601	0.00160107	Sample 1	FALSE
38	B14	25	Target 1	1.89013	0.00264773	Sample 1	FALSE
38	B14	26	Target 1	1.88597	-0.0045804	Sample 1	FALSE
38	B14	27	Target 1	1.8844	-0.00921395	Sample 1	FALSE
38	B14	28	Target 1	1.90231	0.00562499	Sample 1	FALSE
38	B14	29	Target 1	1.92367	0.0239253	Sample 1	FALSE
38	B14	30	Target 1	1.94348	0.0406667	Sample 1	FALSE
38	B14	31	Target 1	1.9782	0.0723166	Sample 1	FALSE
38	B14	32	Target 1	2.03508	0.126129	Sample 1	FALSE
38	B14	33	Target 1	2.12351	0.21149	Sample 1	FALSE
38	B14	34	Target 1	2.25619	0.341098	Sample 1	FALSE
38	B14	35	Target 1	2.41949	0.501335	Sample 1	FALSE
38	B14	36	Target 1	2.60762	0.686397	Sample 1	FALSE
38	B14	37	Target 1	2.80794	0.883646	Sample 1	FALSE
38	B14	38	Target 1	3.00983	1.08247	Sample 1	FALSE
38	B14	39	Target 1	3.20192	1.2715	Sample 1	FALSE
38	B14	40	Target 1	3.33389	1.4004	Sample 1	FALSE
39	B15	1	Target 1	1.95807	0.00579224	Sample 1	FALSE
39	B15	2	Target 1	1.96167	0.00578663	Sample 1	FALSE
39	B15	3	Target 1	1.96644	0.0069426	Sample 1	FALSE
39	B15	4	Target 1	1.97182	0.00871047	Sample 1	FALSE
39	B15	5	Target 1	1.97129	0.00457056	Sample 1	FALSE
39	B15	6	Target 1	1.97126	0.000923349	Sample 1	FALSE
39	B15	7	Target 1	1.96915	-0.00479894	Sample 1	FALSE
39	B15	8	Target 1	1.97138	-0.00618201	Sample 1	FALSE
39	B15	9	Target 1	1.98192	0.000746548	Sample 1	FALSE
39	B15	10	Target 1	1.99208	0.00729376	Sample 1	FALSE
39	B15	11	Target 1	1.99529	0.00689214	Sample 1	FALSE
39	B15	12	Target 1	1.98996	-0.00204523	Sample 1	FALSE
39	B15	13	Target 1	1.98486	-0.0107621	Sample 1	FALSE
39	B15	14	Target 1	1.99073	-0.00850483	Sample 1	FALSE
39	B15	15	Target 1	1.99228	-0.0105583	Sample 1	FALSE
39	B15	16	Target 1	1.99694	-0.00951621	Sample 1	FALSE
39	B15	17	Target 1	1.9981	-0.0119682	Sample 1	FALSE
39	B15	18	Target 1	2.01038	-0.00330279	Sample 1	FALSE
39	B15	19	Target 1	2.02848	0.0111891	Sample 1	FALSE
39	B15	20	Target 1	2.02766	0.00676108	Sample 1	FALSE
39	B15	21	Target 1	2.01869	-0.0058242	Sample 1	FALSE
39	B15	22	Target 1	2.01796	-0.010169	Sample 1	FALSE
39	B15	23	Target 1	2.04095	0.00920927	Sample 1	FALSE
39	B15	24	Target 1	2.05176	0.0164123	Sample 1	FALSE
39	B15	25	Target 1	2.04938	0.0104164	Sample 1	FALSE
39	B15	26	Target 1	2.03614	-0.00643565	Sample 1	FALSE
39	B15	27	Target 1	2.04831	0.00212035	Sample 1	FALSE
39	B15	28	Target 1	2.0579	0.00810001	Sample 1	FALSE
39	B15	29	Target 1	2.07177	0.0183576	Sample 1	FALSE
39	B15	30	Target 1	2.11509	0.0580723	Sample 1	FALSE
39	B15	31	Target 1	2.17225	0.111612	Sample 1	FALSE
39	B15	32	Target 1	2.23101	0.166769	Sample 1	FALSE
39	B15	33	Target 1	2.33905	0.271196	Sample 1	FALSE
39	B15	34	Target 1	2.48915	0.417683	Sample 1	FALSE
39	B15	35	Target 1	2.66647	0.591386	Sample 1	FALSE
39	B15	36	Target 1	2.86218	0.78349	Sample 1	FALSE
39	B15	37	Target 1	3.07442	0.99212	Sample 1	FALSE
39	B15	38	Target 1	3.28107	1.19516	Sample 1	FALSE
39	B15	39	Target 1	3.47594	1.38641	Sample 1	FALSE
39	B15	40	Target 1	3.59988	1.50674	Sample 1	FALSE
40	B16	1	Target 1	1.92804	-0.0140729	Sample 1	FALSE
40	B16	2	Target 1	1.93923	-0.00645554	Sample 1	FALSE
40	B16	3	Target 1	1.94871	-0.000557726	Sample 1	FALSE
40	B16	4	Target 1	1.94962	-0.003217	Sample 1	FALSE
40	B16	5	Target 1	1.95881	0.00239686	Sample 1	FALSE
40	B16	6	Target 1	1.96886	0.00886878	Sample 1	FALSE
40	B16	7	Target 1	1.9627	-0.000856744	Sample 1	FALSE
40	B16	8	Target 1	1.95596	-0.0111753	Sample 1	FALSE
40	B16	9	Target 1	1.96377	-0.0069393	Sample 1	FALSE
40	B16	10	Target 1	1.98137	0.0070893	Sample 1	FALSE
40	B16	11	Target 1	1.98379	0.00593755	Sample 1	FALSE
40	B16	12	Target 1	1.98369	0.00225546	Sample 1	FALSE
40	B16	13	Target 1	1.98655	0.00154717	Sample 1	FALSE
40	B16	14	Target 1	1.98331	-0.00527108	Sample 1	FALSE
40	B16	15	Target 1	1.9933	0.00114494	Sample 1	FALSE
40	B16	16	Target 1	1.9945	-0.00122287	Sample 1	FALSE
40	B16	17	Target 1	2.00249	0.00319138	Sample 1	FALSE
40	B16	18	Target 1	2.02745	0.024579	Sample 1	FALSE
40	B16	19	Target 1	2.04239	0.035939	Sample 1	FALSE
40	B16	20	Target 1	2.08382	0.073793	Sample 1	FALSE
40	B16	21	Target 1	2.15649	0.142897	Sample 1	FALSE
40	B16	22	Target 1	2.25765	0.240475	Sample 1	FALSE
40	B16	23	Target 1	2.40571	0.384967	Sample 1	FALSE
40	B16	24	Target 1	2.58334	0.559018	Sample 1	FALSE
40	B16	25	Target 1	2.78066	0.752761	Sample 1	FALSE
40	B16	26	Target 1	2.97688	0.945408	Sample 1	FALSE
40	B16	27	Target 1	3.16369	1.12865	Sample 1	FALSE
40	B16	28	Target 1	3.35632	1.3177	Sample 1	FALSE
40	B16	29	Target 1	3.53816	1.49597	Sample 1	FALSE
40	B16	30	Target 1	3.69445	1.64869	Sample 1	FALSE
40	B16	31	Target 1	3.845	1.79566	Sample 1	FALSE
40	B16	32	Target 1	3.99396	1.94104	Sample 1	FALSE
40	B16	33	Target 1	4.13183	2.07534	Sample 1	FALSE
40	B16	34	Target 1	4.28144	2.22138	Sample 1	FALSE
40	B16	35	Target 1	4.42912	2.36549	Sample 1	FALSE
40	B16	36	Target 1	4.53892	2.47171	Sample 1	FALSE
40	B16	37	Target 1	4.67333	2.60255	Sample 1	FALSE
40	B16	38	Target 1	4.78802	2.71366	Sample 1	FALSE
40	B16	39	Target 1	4.9193	2.84137	Sample 1	FALSE
40	B16	40	Target 1	4.99344	2.91194	Sample 1	FALSE
41	B17	1	Target 1	1.80681	-0.0216845	Sample 1	FALSE
41	B17	2	Target 1	1.81515	-0.0170491	Sample 1	FALSE
41	B17	3	Target 1	1.83429	-0.00161553	Sample 1	FALSE
41	B17	4	Target 1	1.84798	0.00836555	Sample 1	FALSE
41	B17	5	Target 1	1.84318	-0.000134264	Sample 1	FALSE
41	B17	6	Target 1	1.84261	-0.00441455	Sample 1	FALSE
41	B17	7	Target 1	1.84867	-0.00205917	Sample 1	FALSE
41	B17	8	Target 1	1.85917	0.00473724	Sample 1	FALSE
41	B17	9	Target 1	1.85479	-0.00335536	Sample 1	FALSE
41	B17	10	Target 1	1.86131	-0.000542692	Sample 1	FALSE
41	B17	11	Target 1	1.86602	0.00046634	Sample 1	FALSE
41	B17	12	Target 1	1.87364	0.0043811	Sample 1	FALSE
41	B17	13	Target 1	1.87243	-0.000543751	Sample 1	FALSE
41	B17	14	Target 1	1.87637	-0.000303977	Sample 1	FALSE
41	B17	15	Target 1	1.87843	-0.00195367	Sample 1	FALSE
41	B17	16	Target 1	1.8812	-0.00288715	Sample 1	FALSE
41	B17	17	Target 1	1.88527	-0.00252757	Sample 1	FALSE
41	B17	18	Target 1	1.8833	-0.00820141	Sample 1	FALSE
41	B17	19	Target 1	1.88875	-0.00646008	Sample 1	FALSE
41	B17	20	Target 1	1.9038	0.00488678	Sample 1	FALSE
41	B17	21	Target 1	1.91478	0.0121622	Sample 1	FALSE
41	B17	22	Target 1	1.91692	0.0105956	Sample 1	FALSE
41	B17	23	Target 1	1.93494	0.0249098	Sample 1	FALSE
41	B17	24	Target 1	1.96869	0.0549496	Sample 1	FALSE
41	B17	25	Target 1	2.02718	0.109735	Sample 1	FALSE
41	B17	26	Target 1	2.09526	0.174111	Sample 1	FALSE
41	B17	27	Target 1	2.19626	0.271402	Sample 1	FALSE
41	B17	28	Target 1	2.3532	0.424636	Sample 1	FALSE
41	B17	29	Target 1	2.53449	0.602222	Sample 1	FALSE
41	B17	30	Target 1	2.73472	0.79874	Sample 1	FALSE
41	B17	31	Target 1	2.93637	0.996681	Sample 1	FALSE
41	B17	32	Target 1	3.12257	1.17918	Sample 1	FALSE
41	B17	33	Target 1	3.28624	1.33915	Sample 1	FALSE
41	B17	34	Target 1	3.44729	1.49649	Sample 1	FALSE
41	B17	35	Target 1	3.57764	1.62313	Sample 1	FALSE
41	B17	36	Target 1	3.70832	1.7501	Sample 1	FALSE
41	B17	37	Target 1	3.84693	1.885	Sample 1	FALSE
41	B17	38	Target 1	3.99035	2.02472	Sample 1	FALSE
41	B17	39	Target 1	4.11705	2.14772	Sample 1	FALSE
41	B17	40	Target 1	4.21822	2.24518	Sample 1	FALSE
42	B18	1	Target 1	1.84582	-0.0357765	Sample 1	FALSE
42	B18	2	Target 1	1.87192	-0.0135666	Sample 1	FALSE
42	B18	3	Target 1	1.88947	0.000102278	Sample 1	FALSE
42	B18	4	Target 1	1.89332	6.10139e-05	Sample 1	FALSE
42	B18	5	Target 1	1.89152	-0.00562278	Sample 1	FALSE
42	B18	6	Target 1	1.8969	-0.00412529	Sample 1	FALSE
42	B18	7	Target 1	1.9051	0.000182077	Sample 1	FALSE
42	B18	8	Target 1	1.9119	0.00310424	Sample 1	FALSE
42	B18	9	Target 1	1.91288	0.000192293	Sample 1	FALSE
42	B18	10	Target 1	1.91883	0.00225829	Sample 1	FALSE
42	B18	11	Target 1	1.93365	0.013192	Sample 1	FALSE
42	B18	12	Target 1	1.9256	0.00126214	Sample 1	FALSE
42	B18	13	Target 1	1.9252	-0.00302714	Sample 1	FALSE
42	B18	14	Target 1	1.92508	-0.00703081	Sample 1	FALSE
42	B18	15	Target 1	1.93201	-0.00398455	Sample 1	FALSE
42	B18	16	Target 1	1.9429	0.00301993	Sample 1	FALSE
42	B18	17	Target 1	1.94546	0.00169311	Sample 1	FALSE
42	B18	18	Target 1	1.94927	0.00161585	Sample 1	FALSE
42	B18	19	Target 1	1.94845	-0.00308817	Sample 1	FALSE
42	B18	20	Target 1	1.96101	0.00558143	Sample 1	FALSE
42	B18	21	Target 1	1.96078	0.00146261	Sample 1	FALSE
42	B18	22	Target 1	1.95635	-0.00684856	Sample 1	FALSE
42	B18	23	Target 1	1.97142	0.00433969	Sample 1	FALSE
42	B18	24	Target 1	1.99306	0.022091	Sample 1	FALSE
42	B18	25	Target 1	2.01494	0.0400837	Sample 1	FALSE
42	B18	26	Target 1	2.04771	0.0689735	Sample 1	FALSE
42	B18	27	Target 1	2.10966	0.127034	Sample 1	FALSE
42	B18	28	Target 1	2.20292	0.216406	Sample 1	FALSE
42	B18	29	Target 1	2.32884	0.338444	Sample 1	FALSE
42	B18	30	Target 1	2.49846	0.504179	Sample 1	FALSE
42	B18	31	Target 1	2.69895	0.700778	Sample 1	FALSE
42	B18	32	Target 1	2.90404	0.90199	Sample 1	FALSE
42	B18	33	Target 1	3.09482	1.08888	Sample 1	FALSE
42	B18	34	Target 1	3.27802	1.26819	Sample 1	FALSE
42	B18	35	Target 1	3.43446	1.42075	Sample 1	FALSE
42	B18	36	Target 1	3.59505	1.57746	Sample 1	FALSE
42	B18	37	Target 1	3.71988	1.69839	Sample 1	FALSE
42	B18	38	Target 1	3.8614	1.83603	Sample 1	FALSE
42	B18	39	Target 1	4.00286	1.9736	Sample 1	FALSE
42	B18	40	Target 1	4.08776	2.05462	Sample 1	FALSE
43	B19	1	Target 1	1.80148	-0.00903065	Sample 1	FALSE
43	B19	2	Target 1	1.811	-0.0024838	Sample 1	FALSE
43	B19	3	Target 1	1.81913	0.00266091	Sample 1	FALSE
43	B19	4	Target 1	1.82365	0.00420729	Sample 1	FALSE
43	B19	5	Target 1	1.81882	-0.00360652	Sample 1	FALSE
43	B19	6	Target 1	1.82039	-0.00501128	Sample 1	FALSE
43	B19	7	Target 1	1.82897	0.000592504	Sample 1	FALSE
43	B19	8	Target 1	1.83361	0.0022575	Sample 1	FALSE
43	B19	9	Target 1	1.83362	-0.000716299	Sample 1	FALSE
43	B19	10	Target 1	1.83773	0.000418691	Sample 1	FALSE
43	B19	11	Target 1	1.84122	0.000932839	Sample 1	FALSE
43	B19	12	Target 1	1.83854	-0.00473044	Sample 1	FALSE
43	B19	13	Target 1	1.83613	-0.0101189	Sample 1	FALSE
43	B19	14	Target 1	1.84967	0.000447175	Sample 1	FALSE
43	B19	15	Target 1	1.85559	0.00339093	Sample 1	FALSE
43	B19	16	Target 1	1.86048	0.00530412	Sample 1	FALSE
43	B19	17	Target 1	1.85855	0.000394121	Sample 1	FALSE
43	B19	18	Target 1	1.86401	0.00287796	Sample 1	FALSE
43	B19	19	Target 1	1.86337	-0.00074302	Sample 1	FALSE
43	B19	20	Target 1	1.86816	0.00107349	Sample 1	FALSE
43	B19	21	Target 1	1.87614	0.0060767	Sample 1	FALSE
43	B19	22	Target 1	1.87455	0.00150288	Sample 1	FALSE
43	B19	23	Target 1	1.87755	0.00152886	Sample 1	FALSE
43	B19	24	Target 1	1.8751	-0.00389683	Sample 1	FALSE
43	B19	25	Target 1	1.88134	-0.000641941	Sample 1	FALSE
43	B19	26	Target 1	1.88426	-0.000698329	Sample 1	FALSE
43	B19	27	Target 1	1.88443	-0.00350237	Sample 1	FALSE
43	B19	28	Target 1	1.89714	0.0062319	Sample 1	FALSE
43	B19	29	Target 1	1.90262	0.0087254	Sample 1	FALSE
43	B19	30	Target 1	1.91393	0.0170592	Sample 1	FALSE
43	B19	31	Target 1	1.92986	0.030012	Sample 1	FALSE
43	B19	32	Target 1	1.94485	0.0420282	Sample 1	FALSE
43	B19	33	Target 1	1.96962	0.0638229	Sample 1	FALSE
43	B19	34	Target 1	2.03131	0.122533	Sample 1	FALSE
43	B19	35	Target 1	2.11114	0.199386	Sample 1	FALSE
43	B19	36	Target 1	2.22123	0.306494	Sample 1	FALSE
43	B19	37	Target 1	2.3837	0.465989	Sample 1	FALSE
43	B19	38	Target 1	2.56795	0.64726	Sample 1	FALSE
43	B19	39	Target 1	2.7645	0.840831	Sample 1	FALSE
43	B19	40	Target 1	2.92345	0.996799	Sample 1	FALSE
44	B20	1	Target 1	1.81005	0.00362251	Sample 1	FALSE
44	B20	2	Target 1	1.80984	0.000924517	Sample 1	FALSE
44	B20	3	Target 1	1.81242	0.00102472	Sample 1	FALSE
44	B20	4	Target 1	1.81777	0.00388355	Sample 1	FALSE
44	B20	5	Target 1	1.81968	0.00331809	Sample 1	FALSE
44	B20	6	Target 1	1.81701	-0.00184253	Sample 1	FALSE
44	B20	7	Target 1	1.8113	-0.0100289	Sample 1	FALSE
44	B20	8	Target 1	1.81732	-0.00649322	Sample 1	FALSE
44	B20	9	Target 1	1.82178	-0.00452477	Sample 1	FALSE
44	B20	10	Target 1	1.82964	0.000858318	Sample 1	FALSE
44	B20	11	Target 1	1.82499	-0.00627748	Sample 1	FALSE
44	B20	12	Target 1	1.82813	-0.0056189	Sample 1	FALSE
44	B20	13	Target 1	1.84483	0.00859008	Sample 1	FALSE
44	B20	14	Target 1	1.84889	0.0101746	Sample 1	FALSE
44	B20	15	Target 1	1.84805	0.00684357	Sample 1	FALSE
44	B20	16	Target 1	1.8509	0.00721629	Sample 1	FALSE
44	B20	17	Target 1	1.86083	0.014662	Sample 1	FALSE
44	B20	18	Target 1	1.86003	0.0113749	Sample 1	FALSE
44	B20	19	Target 1	1.85442	0.00327711	Sample 1	FALSE
44	B20	20	Target 1	1.85311	-0.000517018	Sample 1	FALSE
44	B20	21	Target 1	1.84184	-0.0142654	Sample 1	FALSE
44	B20	22	Target 1	1.84643	-0.0121593	Sample 1	FALSE
44	B20	23	Target 1	1.85825	-0.00282613	Sample 1	FALSE
44	B20	24	Target 1	1.85773	-0.00583288	Sample 1	FALSE
44	B20	25	Target 1	1.85909	-0.00695063	Sample 1	FALSE
44	B20	26	Target 1	1.85719	-0.0113381	Sample 1	FALSE
44	B20	27	Target 1	1.86621	-0.00479555	Sample 1	FALSE
44	B20	28	Target 1	1.8752	0.00170727	Sample 1	FALSE
44	B20	29	Target 1	1.88142	0.00544145	Sample 1	FALSE
44	B20	30	Target 1	1.89356	0.0150988	Sample 1	FALSE
44	B20	31	Target 1	1.89795	0.0170029	Sample 1	FALSE
44	B20	32	Target 1	1.92141	0.0379802	Sample 1	FALSE
44	B20	33	Target 1	1.9609	0.0749912	Sample 1	FALSE
44	B20	34	Target 1	2.0363	0.1479	Sample 1	FALSE
44	B20	35	Target 1	2.13945	0.24857	Sample 1	FALSE
44	B20	36	Target 1	2.27127	0.377904	Sample 1	FALSE
44	B20	37	Target 1	2.43745	0.541604	Sample 1	FALSE
44	B20	38	Target 1	2.62547	0.727137	Sample 1	FALSE
44	B20	39	Target 1	2.82162	0.920808	Sample 1	FALSE
44	B20	40	Target 1	2.96951	1.06621	Sample 1	FALSE
49	C1	1	Target 1	1.78439	-0.00270339	Sample 1	FALSE
49	C1	2	Target 1	1.78837	-0.00220679	Sample 1	FALSE
49	C1	3	Target 1	1.7963	0.00223325	Sample 1	FALSE
49	C1	4	Target 1	1.80208	0.00453337	Sample 1	FALSE
49	C1	5	Target 1	1.80352	0.00248569	Sample 1	FALSE
49	C1	6	Target 1	1.81209	0.00757364	Sample 1	FALSE
49	C1	7	Target 1	1.81879	0.010785	Sample 1	FALSE
49	C1	8	Target 1	1.81888	0.00739072	Sample 1	FALSE
49	C1	9	Target 1	1.81267	-0.00230161	Sample 1	FALSE
49	C1	10	Target 1	1.81041	-0.00804824	Sample 1	FALSE
49	C1	11	Target 1	1.8141	-0.00784656	Sample 1	FALSE
49	C1	12	Target 1	1.81409	-0.0113429	Sample 1	FALSE
49	C1	13	Target 1	1.81927	-0.00964643	Sample 1	FALSE
49	C1	14	Target 1	1.82704	-0.00535861	Sample 1	FALSE
49	C1	15	Target 1	1.83025	-0.00563711	Sample 1	FALSE
49	C1	16	Target 1	1.83821	-0.00116428	Sample 1	FALSE
49	C1	17	Target 1	1.846	0.00314713	Sample 1	FALSE
49	C1	18	Target 1	1.84985	0.00350283	Sample 1	FALSE
49	C1	19	Target 1	1.84881	-0.0010194	Sample 1	FALSE
49	C1	20	Target 1	1.85079	-0.00252778	Sample 1	FALSE
49	C1	21	Target 1	1.85868	0.00187972	Sample 1	FALSE
49	C1	22	Target 1	1.86035	6.97463e-05	Sample 1	FALSE
49	C1	23	Target 1	1.85726	-0.00651325	Sample 1	FALSE
49	C1	24	Target 1	1.86598	-0.00127391	Sample 1	FALSE
49	C1	25	Target 1	1.87271	0.00197297	Sample 1	FALSE
49	C1	26	Target 1	1.88276	0.00853518	Sample 1	FALSE
49	C1	27	Target 1	1.88628	0.0085708	Sample 1	FALSE
49	C1	28	Target 1	1.89642	0.0152234	Sample 1	FALSE
49	C1	29	Target 1	1.92966	0.0449783	Sample 1	FALSE
49	C1	30	Target 1	1.97666	0.0884959	Sample 1	FALSE
49	C1	31	Target 1	2.0526	0.160951	Sample 1	FALSE
49	C1	32	Target 1	2.15913	0.263995	Sample 1	FALSE
49	C1	33	Target 1	2.3133	0.414681	Sample 1	FALSE
49	C1	34	Target 1	2.48917	0.587067	Sample 1	FALSE
49	C1	35	Target 1	2.67949	0.773896	Sample 1	FALSE
49	C1	36	Target 1	2.86918	0.960105	Sample 1	FALSE
49	C1	37	Target 1	3.03624	1.12368	Sample 1	FALSE
49	C1	38	Target 1	3.19949	1.28344	Sample 1	FALSE
49	C1	39	Target 1	3.32865	1.40912	Sample 1	FALSE
49	C1	40	Target 1	3.45458	1.53156	Sample 1	FALSE
50	C2	1	Target 1	1.77889	-0.00825468	Sample 1	FALSE
50	C2	2	Target 1	1.77873	-0.0114307	Sample 1	FALSE
50	C2	3	Target 1	1.78158	-0.0116067	Sample 1	FALSE
50	C2	4	Target 1	1.78891	-0.00729005	Sample 1	FALSE
50	C2	5	Target 1	1.79234	-0.00688299	Sample 1	FALSE
50	C2	6	Target 1	1.80137	-0.000869764	Sample 1	FALSE
50	C2	7	Target 1	1.8102	0.00494033	Sample 1	FALSE
50	C2	8	Target 1	1.80986	0.00157632	Sample 1	FALSE
50	C2	9	Target 1	1.81039	-0.00091126	Sample 1	FALSE
50	C2	10	Target 1	1.82003	0.00570243	Sample 1	FALSE
50	C2	11	Target 1	1.82449	0.00714494	Sample 1	FALSE
50	C2	12	Target 1	1.82651	0.00614771	Sample 1	FALSE
50	C2	13	Target 1	1.8334	0.0100167	Sample 1	FALSE
50	C2	14	Target 1	1.83783	0.0114268	Sample 1	FALSE
50	C2	15	Target 1	1.83808	0.00865359	Sample 1	FALSE
50	C2	16	Target 1	1.83216	-0.000282974	Sample 1	FALSE
50	C2	17	Target 1	1.82874	-0.00672437	Sample 1	FALSE
50	C2	18	Target 1	1.83764	-0.000844417	Sample 1	FALSE
50	C2	19	Target 1	1.8417	0.00020172	Sample 1	FALSE
50	C2	20	Target 1	1.84101	-0.00351527	Sample 1	FALSE
50	C2	21	Target 1	1.84055	-0.00698836	Sample 1	FALSE
50	C2	22	Target 1	1.84508	-0.00548302	Sample 1	FALSE
50	C2	23	Target 1	1.849	-0.00458268	Sample 1	FALSE
50	C2	24	Target 1	1.85416	-0.0024478	Sample 1	FALSE
50	C2	25	Target 1	1.86044	0.000816698	Sample 1	FALSE
50	C2	26	Target 1	1.86445	0.0018024	Sample 1	FALSE
50	C2	27	Target 1	1.87637	0.0107115	Sample 1	FALSE
50	C2	28	Target 1	1.9149	0.0462222	Sample 1	FALSE
50	C2	29	Target 1	1.92393	0.0522229	Sample 1	FALSE
50	C2	30	Target 1	1.96404	0.0893125	Sample 1	FALSE
50	C2	31	Target 1	2.04829	0.170552	Sample 1	FALSE
50	C2	32	Target 1	2.16913	0.288372	Sample 1	FALSE
50	C2	33	Target 1	2.31772	0.433936	Sample 1	FALSE
50	C2	34	Target 1	2.49913	0.612331	Sample 1	FALSE
50	C2	35	Target 1	2.68683	0.797012	Sample 1	FALSE
50	C2	36	Target 1	2.88567	0.992828	Sample 1	FALSE
50	C2	37	Target 1	3.06933	1.17347	Sample 1	FALSE
50	C2	38	Target 1	3.21793	1.31905	Sample 1	FALSE
50	C2	39	Target 1	3.36681	1.46491	Sample 1	FALSE
50	C2	40	Target 1	3.47516	1.57023	Sample 1	FALSE
51	C3	1	Target 1	1.81659	0.00400806	Sample 1	FALSE
51	C3	2	Target 1	1.81554	0.000177102	Sample 1	FALSE
51	C3	3	Target 1	1.81399	-0.00415692	Sample 1	FALSE
51	C3	4	Target 1	1.82006	-0.000868939	Sample 1	FALSE
51	C3	5	Target 1	1.82497	0.00126486	Sample 1	FALSE
51	C3	6	Target 1	1.83122	0.00473392	Sample 1	FALSE
51	C3	7	Target 1	1.82987	0.000598738	Sample 1	FALSE
51	C3	8	Target 1	1.82516	-0.00688992	Sample 1	FALSE
51	C3	9	Target 1	1.83609	0.00126013	Sample 1	FALSE
51	C3	10	Target 1	1.8402	0.00258724	Sample 1	FALSE
51	C3	11	Target 1	1.84545	0.00506174	Sample 1	FALSE
51	C3	12	Target 1	1.84555	0.00237269	Sample 1	FALSE
51	C3	13	Target 1	1.84072	-0.00522994	Sample 1	FALSE
51	C3	14	Target 1	1.84314	-0.00559107	Sample 1	FALSE
51	C3	15	Target 1	1.84698	-0.00453516	Sample 1	FALSE
51	C3	16	Target 1	1.85437	7.16306e-05	Sample 1	FALSE
51	C3	17	Target 1	1.86089	0.0038138	Sample 1	FALSE
51	C3	18	Target 1	1.86361	0.00375176	Sample 1	FALSE
51	C3	19	Target 1	1.86848	0.00583966	Sample 1	FALSE
51	C3	20	Target 1	1.87208	0.0066587	Sample 1	FALSE
51	C3	21	Target 1	1.87145	0.00324271	Sample 1	FALSE
51	C3	22	Target 1	1.86706	-0.00392337	Sample 1	FALSE
51	C3	23	Target 1	1.86662	-0.00714505	Sample 1	FALSE
51	C3	24	Target 1	1.87363	-0.00291722	Sample 1	FALSE
51	C3	25	Target 1	1.8845	0.00516906	Sample 1	FALSE
51	C3	26	Target 1	1.89878	0.0166737	Sample 1	FALSE
51	C3	27	Target 1	1.90448	0.0195951	Sample 1	FALSE
51	C3	28	Target 1	1.91765	0.0299762	Sample 1	FALSE
51	C3	29	Target 1	1.94635	0.0558941	Sample 1	FALSE
51	C3	30	Target 1	1.99927	0.106036	Sample 1	FALSE
51	C3	31	Target 1	2.0654	0.169386	Sample 1	FALSE
51	C3	32	Target 1	2.14837	0.249576	Sample 1	FALSE
51	C3	33	Target 1	2.28598	0.384405	Sample 1	FALSE
51	C3	34	Target 1	2.46162	0.557263	Sample 1	FALSE
51	C3	35	Target 1	2.64852	0.741384	Sample 1	FALSE
51	C3	36	Target 1	2.82299	0.913072	Sample 1	FALSE
51	C3	37	Target 1	2.98762	1.07492	Sample 1	FALSE
51	C3	38	Target 1	3.155	1.23952	Sample 1	FALSE
51	C3	39	Target 1	3.31137	1.39311	Sample 1	FALSE
51	C3	40	Target 1	3.43542	1.51437	Sample 1	FALSE
52	C4	1	Target 1	1.74448	-0.0962215	Sample 1	FALSE
52	C4	2	Target 1	1.80201	-0.0422037	Sample 1	FALSE
52	C4	3	Target 1	1.82312	-0.0245994	Sample 1	FALSE
52	C4	4	Target 1	1.84127	-0.00995545	Sample 1	FALSE
52	C4	5	Target 1	1.85324	-0.00148249	Sample 1	FALSE
52	C4	6	Target 1	1.86249	0.00425879	Sample 1	FALSE
52	C4	7	Target 1	1.87473	0.0129875	Sample 1	FALSE
52	C4	8	Target 1	1.86985	0.00460196	Sample 1	FALSE
52	C4	9	Target 1	1.8736	0.00485007	Sample 1	FALSE
52	C4	10	Target 1	1.88241	0.0101537	Sample 1	FALSE
52	C4	11	Target 1	1.89187	0.0161114	Sample 1	FALSE
52	C4	12	Target 1	1.88143	0.00216775	Sample 1	FALSE
52	C4	13	Target 1	1.88243	-0.000339541	Sample 1	FALSE
52	C4	14	Target 1	1.88101	-0.00526237	Sample 1	FALSE
52	C4	15	Target 1	1.89499	0.00520949	Sample 1	FALSE
52	C4	16	Target 1	1.89807	0.00478825	Sample 1	FALSE
52	C4	17	Target 1	1.8946	-0.00219273	Sample 1	FALSE
52	C4	18	Target 1	1.90093	0.000628164	Sample 1	FALSE
52	C4	19	Target 1	1.89634	-0.00746289	Sample 1	FALSE
52	C4	20	Target 1	1.89886	-0.00845133	Sample 1	FALSE
52	C4	21	Target 1	1.91499	0.00417595	Sample 1	FALSE
52	C4	22	Target 1	1.90655	-0.00776604	Sample 1	FALSE
52	C4	23	Target 1	1.91125	-0.00657068	Sample 1	FALSE
52	C4	24	Target 1	1.91508	-0.00624902	Sample 1	FALSE
52	C4	25	Target 1	1.9301	0.00526259	Sample 1	FALSE
52	C4	26	Target 1	1.93488	0.00653626	Sample 1	FALSE
52	C4	27	Target 1	1.93045	-0.00139994	Sample 1	FALSE
52	C4	28	Target 1	1.95516	0.0198037	Sample 1	FALSE
52	C4	29	Target 1	1.98669	0.0478282	Sample 1	FALSE
52	C4	30	Target 1	2.02697	0.0846027	Sample 1	FALSE
52	C4	31	Target 1	2.09934	0.153477	Sample 1	FALSE
52	C4	32	Target 1	2.19806	0.248685	Sample 1	FALSE
52	C4	33	Target 1	2.34582	0.392943	Sample 1	FALSE
52	C4	34	Target 1	2.52789	0.571509	Sample 1	FALSE
52	C4	35	Target 1	2.72479	0.764899	Sample 1	FALSE
52	C4	36	Target 1	2.9258	0.962405	Sample 1	FALSE
52	C4	37	Target 1	3.10296	1.13605	Sample 1	FALSE
52	C4	38	Target 1	3.25452	1.28411	Sample 1	FALSE
52	C4	39	Target 1	3.39937	1.42545	Sample 1	FALSE
52	C4	40	Target 1	3.52517	1.54776	Sample 1	FALSE
53	C5	1	Target 1	1.86076	-0.0164368	Sample 1	FALSE
53	C5	2	Target 1	1.8643	-0.0162075	Sample 1	FALSE
53	C5	3	Target 1	1.87233	-0.0114871	Sample 1	FALSE
53	C5	4	Target 1	1.88293	-0.00419449	Sample 1	FALSE
53	C5	5	Target 1	1.89646	0.00602552	Sample 1	FALSE
53	C5	6	Target 1	1.90245	0.00871638	Sample 1	FALSE
53	C5	7	Target 1	1.89964	0.00259757	Sample 1	FALSE
53	C5	8	Target 1	1.89514	-0.00521534	Sample 1	FALSE
53	C5	9	Target 1	1.91049	0.0068337	Sample 1	FALSE
53	C5	10	Target 1	1.91486	0.00789521	Sample 1	FALSE
53	C5	11	Target 1	1.91374	0.00345915	Sample 1	FALSE
53	C5	12	Target 1	1.91559	0.0020106	Sample 1	FALSE
53	C5	13	Target 1	1.91921	0.00232264	Sample 1	FALSE
53	C5	14	Target 1	1.91878	-0.00141795	Sample 1	FALSE
53	C5	15	Target 1	1.9167	-0.00681162	Sample 1	FALSE
53	C5	16	Target 1	1.90979	-0.017025	Sample 1	FALSE
53	C5	17	Target 1	1.92261	-0.0075117	Sample 1	FALSE
53	C5	18	Target 1	1.93724	0.00381147	Sample 1	FALSE
53	C5	19	Target 1	1.94172	0.00498325	Sample 1	FALSE
53	C5	20	Target 1	1.93897	-0.00107322	Sample 1	FALSE
53	C5	21	Target 1	1.947	0.00364445	Sample 1	FALSE
53	C5	22	Target 1	1.94737	0.000708277	Sample 1	FALSE
53	C5	23	Target 1	1.9458	-0.00416349	Sample 1	FALSE
53	C5	24	Target 1	1.9571	0.00382098	Sample 1	FALSE
53	C5	25	Target 1	1.95865	0.00207071	Sample 1	FALSE
53	C5	26	Target 1	1.972	0.0121069	Sample 1	FALSE
53	C5	27	Target 1	1.98484	0.0216448	Sample 1	FALSE
53	C5	28	Target 1	2.00899	0.0424887	Sample 1	FALSE
53	C5	29	Target 1	2.03685	0.0670382	Sample 1	FALSE
53	C5	30	Target 1	2.09113	0.118006	Sample 1	FALSE
53	C5	31	Target 1	2.17758	0.201149	Sample 1	FALSE
53	C5	32	Target 1	2.30294	0.323202	Sample 1	FALSE
53	C5	33	Target 1	2.44974	0.466692	Sample 1	FALSE
53	C5	34	Target 1	2.64108	0.654725	Sample 1	FALSE
53	C5	35	Target 1	2.84444	0.854779	Sample 1	FALSE
53	C5	36	Target 1	3.02985	1.03688	Sample 1	FALSE
53	C5	37	Target 1	3.21154	1.21527	Sample 1	FALSE
53	C5	38	Target 1	3.37701	1.37742	Sample 1	FALSE
53	C5	39	Target 1	3.52532	1.52243	Sample 1	FALSE
53	C5	40	Target 1	3.6463	1.6401	Sample 1	FALSE
54	C6	1	Target 1	1.87011	-0.0254797	Sample 1	FALSE
54	C6	2	Target 1	1.88471	-0.0150564	Sample 1	FALSE
54	C6	3	Target 1	1.89553	-0.00841091	Sample 1	FALSE
54	C6	4	Target 1	1.90704	-0.0010697	Sample 1	FALSE
54	C6	5	Target 1	1.91163	-0.000654794	Sample 1	FALSE
54	C6	6	Target 1	1.90975	-0.00670854	Sample 1	FALSE
54	C6	7	Target 1	1.91919	-0.00143633	Sample 1	FALSE
54	C6	8	Target 1	1.92909	0.00428434	Sample 1	FALSE
54	C6	9	Target 1	1.93957	0.0105889	Sample 1	FALSE
54	C6	10	Target 1	1.9429	0.00974782	Sample 1	FALSE
54	C6	11	Target 1	1.95031	0.012991	Sample 1	FALSE
54	C6	12	Target 1	1.94474	0.00324806	Sample 1	FALSE
54	C6	13	Target 1	1.94223	-0.00343941	Sample 1	FALSE
54	C6	14	Target 1	1.9405	-0.00934569	Sample 1	FALSE
54	C6	15	Target 1	1.94804	-0.00597415	Sample 1	FALSE
54	C6	16	Target 1	1.95831	0.000120123	Sample 1	FALSE
54	C6	17	Target 1	1.95699	-0.00537608	Sample 1	FALSE
54	C6	18	Target 1	1.96501	-0.00152401	Sample 1	FALSE
54	C6	19	Target 1	1.97367	0.00295939	Sample 1	FALSE
54	C6	20	Target 1	1.97352	-0.001357	Sample 1	FALSE
54	C6	21	Target 1	1.99454	0.0154833	Sample 1	FALSE
54	C6	22	Target 1	2.03653	0.0533008	Sample 1	FALSE
54	C6	23	Target 1	2.06966	0.0822593	Sample 1	FALSE
54	C6	24	Target 1	2.13404	0.142471	Sample 1	FALSE
54	C6	25	Target 1	2.24557	0.249824	Sample 1	FALSE
54	C6	26	Target 1	2.37733	0.377407	Sample 1	FALSE
54	C6	27	Target 1	2.55238	0.548284	Sample 1	FALSE
54	C6	28	Target 1	2.73925	0.730986	Sample 1	FALSE
54	C6	29	Target 1	2.92686	0.914421	Sample 1	FALSE
54	C6	30	Target 1	3.11836	1.10175	Sample 1	FALSE
54	C6	31	Target 1	3.29716	1.27638	Sample 1	FALSE
54	C6	32	Target 1	3.4599	1.43494	Sample 1	FALSE
54	C6	33	Target 1	3.61127	1.58214	Sample 1	FALSE
54	C6	34	Target 1	3.72257	1.68927	Sample 1	FALSE
54	C6	35	Target 1	3.86701	1.82953	Sample 1	FALSE
54	C6	36	Target 1	4.01681	1.97516	Sample 1	FALSE
54	C6	37	Target 1	4.13756	2.09174	Sample 1	FALSE
54	C6	38	Target 1	4.26249	2.21249	Sample 1	FALSE
54	C6	39	Target 1	4.36957	2.3154	Sample 1	FALSE
54	C6	40	Target 1	4.47653	2.41819	Sample 1	FALSE
55	C7	1	Target 1	1.86176	0.00322335	Sample 1	FALSE
55	C7	2	Target 1	1.86095	-0.00145727	Sample 1	FALSE
55	C7	3	Target 1	1.87019	0.00391384	Sample 1	FALSE
55	C7	4	Target 1	1.87665	0.00650165	Sample 1	FALSE
55	C7	5	Target 1	1.87946	0.00545108	Sample 1	FALSE
55	C7	6	Target 1	1.88055	0.00266958	Sample 1	FALSE
55	C7	7	Target 1	1.88199	0.000236419	Sample 1	FALSE
55	C7	8	Target 1	1.88894	0.00331919	Sample 1	FALSE
55	C7	9	Target 1	1.87996	-0.00952393	Sample 1	FALSE
55	C7	10	Target 1	1.8783	-0.0150588	Sample 1	FALSE
55	C7	11	Target 1	1.89319	-0.00403169	Sample 1	FALSE
55	C7	12	Target 1	1.89637	-0.00471796	Sample 1	FALSE
55	C7	13	Target 1	1.90415	-0.000806447	Sample 1	FALSE
55	C7	14	Target 1	1.90363	-0.00519882	Sample 1	FALSE
55	C7	15	Target 1	1.90475	-0.00795146	Sample 1	FALSE
55	C7	16	Target 1	1.92102	0.00445633	Sample 1	FALSE
55	C7	17	Target 1	1.9334	0.012968	Sample 1	FALSE
55	C7	18	Target 1	1.93273	0.00843057	Sample 1	FALSE
55	C7	19	Target 1	1.92795	-0.000220913	Sample 1	FALSE
55	C7	20	Target 1	1.9316	-0.000436666	Sample 1	FALSE
55	C7	21	Target 1	1.93451	-0.0013945	Sample 1	FALSE
55	C7	22	Target 1	1.95361	0.0138356	Sample 1	FALSE
55	C7	23	Target 1	1.96545	0.021808	Sample 1	FALSE
55	C7	24	Target 1	2.00186	0.0543495	Sample 1	FALSE
55	C7	25	Target 1	2.0475	0.0961121	Sample 1	FALSE
55	C7	26	Target 1	2.12511	0.169859	Sample 1	FALSE
55	C7	27	Target 1	2.22643	0.267311	Sample 1	FALSE
55	C7	28	Target 1	2.36015	0.397162	Sample 1	FALSE
55	C7	29	Target 1	2.53019	0.56333	Sample 1	FALSE
55	C7	30	Target 1	2.7218	0.751078	Sample 1	FALSE
55	C7	31	Target 1	2.91108	0.936481	Sample 1	FALSE
55	C7	32	Target 1	3.09443	1.11596	Sample 1	FALSE
55	C7	33	Target 1	3.27123	1.2889	Sample 1	FALSE
55	C7	34	Target 1	3.44352	1.45732	Sample 1	FALSE
55	C7	35	Target 1	3.58422	1.59415	Sample 1	FALSE
55	C7	36	Target 1	3.70916	1.71522	Sample 1	FALSE
55	C7	37	Target 1	3.83499	1.83718	Sample 1	FALSE
55	C7	38	Target 1	3.9693	1.96763	Sample 1	FALSE
55	C7	39	Target 1	4.09949	2.09395	Sample 1	FALSE
55	C7	40	Target 1	4.20269	2.19328	Sample 1	FALSE
56	C8	1	Target 1	1.78798	-4.20166e-06	Sample 1	FALSE
56	C8	2	Target 1	1.78962	-0.00303002	Sample 1	FALSE
56	C8	3	Target 1	1.79401	-0.00331153	Sample 1	FALSE
56	C8	4	Target 1	1.80449	0.0024969	Sample 1	FALSE
56	C8	5	Target 1	1.81087	0.00419844	Sample 1	FALSE
56	C8	6	Target 1	1.8147	0.00335903	Sample 1	FALSE
56	C8	7	Target 1	1.82847	0.0124556	Sample 1	FALSE
56	C8	8	Target 1	1.82874	0.00805971	Sample 1	FALSE
56	C8	9	Target 1	1.82704	0.00168983	Sample 1	FALSE
56	C8	10	Target 1	1.82582	-0.00420691	Sample 1	FALSE
56	C8	11	Target 1	1.82772	-0.0069719	Sample 1	FALSE
56	C8	12	Target 1	1.83494	-0.00442981	Sample 1	FALSE
56	C8	13	Target 1	1.84852	0.00448676	Sample 1	FALSE
56	C8	14	Target 1	1.84593	-0.00277958	Sample 1	FALSE
56	C8	15	Target 1	1.84587	-0.00751331	Sample 1	FALSE
56	C8	16	Target 1	1.84924	-0.00881572	Sample 1	FALSE
56	C8	17	Target 1	1.85467	-0.00805403	Sample 1	FALSE
56	C8	18	Target 1	1.86668	-0.00071293	Sample 1	FALSE
56	C8	19	Target 1	1.86893	-0.00313591	Sample 1	FALSE
56	C8	20	Target 1	1.87209	-0.00464956	Sample 1	FALSE
56	C8	21	Target 1	1.87248	-0.00892553	Sample 1	FALSE
56	C8	22	Target 1	1.87333	-0.012746	Sample 1	FALSE
56	C8	23	Target 1	1.89121	0.000462459	Sample 1	FALSE
56	C8	24	Target 1	1.91381	0.0183827	Sample 1	FALSE
56	C8	25	Target 1	1.92076	0.0206613	Sample 1	FALSE
56	C8	26	Target 1	1.92853	0.0237647	Sample 1	FALSE
56	C8	27	Target 1	1.96291	0.0534707	Sample 1	FALSE
56	C8	28	Target 1	2.02018	0.106066	Sample 1	FALSE
56	C8	29	Target 1	2.1057	0.186917	Sample 1	FALSE
56	C8	30	Target 1	2.22905	0.305599	Sample 1	FALSE
56	C8	31	Target 1	2.39476	0.466635	Sample 1	FALSE
56	C8	32	Target 1	2.57896	0.646164	Sample 1	FALSE
56	C8	33	Target 1	2.76718	0.829717	Sample 1	FALSE
56	C8	34	Target 1	2.95691	1.01477	Sample 1	FALSE
56	C8	35	Target 1	3.14315	1.19634	Sample 1	FALSE
56	C8	36	Target 1	3.29331	1.34183	Sample 1	FALSE
56	C8	37	Target 1	3.44256	1.48641	Sample 1	FALSE
56	C8	38	Target 1	3.5802	1.61938	Sample 1	FALSE
56	C8	39	Target 1	3.71295	1.74746	Sample 1	FALSE
56	C8	40	Target 1	3.80768	1.83751	Sample 1	FALSE
57	C9	1	Target 1	1.82968	-0.0116267	Sample 1	FALSE
57	C9	2	Target 1	1.83123	-0.0130082	Sample 1	FALSE
57	C9	3	Target 1	1.84204	-0.00513058	Sample 1	FALSE
57	C9	4	Target 1	1.85354	0.00344238	Sample 1	FALSE
57	C9	5	Target 1	1.85834	0.00531447	Sample 1	FALSE
57	C9	6	Target 1	1.85655	0.00059225	Sample 1	FALSE
57	C9	7	Target 1	1.85555	-0.00334247	Sample 1	FALSE
57	C9	8	Target 1	1.85349	-0.00832945	Sample 1	FALSE
57	C9	9	Target 1	1.8626	-0.00215331	Sample 1	FALSE
57	C9	10	Target 1	1.86758	-0.000101222	Sample 1	FALSE
57	C9	11	Target 1	1.87027	-0.000343315	Sample 1	FALSE
57	C9	12	Target 1	1.87235	-0.00119624	Sample 1	FALSE
57	C9	13	Target 1	1.88604	0.00957005	Sample 1	FALSE
57	C9	14	Target 1	1.89096	0.0115542	Sample 1	FALSE
[truncated: 5,266 more rows]

## Sheet: Melt Curve Raw
File Name	E:\qPCR\01.12.24\Taqman for HCV_JFH1 one-step_20240112_105504.eds
Comment
Operator	Admin
Barcode
Instrument Type	QuantStudio™ 6 Pro System
Block Type	384-Well Block
Instrument Name	QS6Pro-2778621060027
Instrument Serial Number	2778621060027
Heated Cover Serial Number	2779321031001
Block serial number	2778321020885
Run Start Date/Time	2024-01-12 10:55:13 AM EST
Run End Data/Time	2024-01-12 12:57:02 PM EST
Run Duration	121 minutes 48 seconds
Sample Volume	10.0
Cover Temperature	105.0
Passive Reference	ROX
PCR Stage/Step Number	Stage 3 Step 3
Melt Stage Number	4
Quantification Cycle Method	CT
Pre-read Stage/Step	Stage 1 Step 1
Analysis Date/Time	2024-01-12 02:01:59 PM EST
Software Name and Version	Design & Analysis Software v2.7.0
Plugin Name and Version	Primary Analysis v1.8.0, Presence Absence v2.3.0
Reduce dye signal crosstalk by algorithm	No (Default)
Exported On	2024-01-12 02:03:17 PM EST
Well	Well Position	Reading Number	Target	Temperature	Fluorescence	Derivative
1	A1	1	Target 1	60.0004	228678	-649.545
1	A1	2	Target 1	60.1848	229109	-555.056
1	A1	3	Target 1	60.3692	229215	-454.481
1	A1	4	Target 1	60.5535	229872	-355.754
1	A1	5	Target 1	60.7379	229628	-262.998
1	A1	6	Target 1	60.9223	229490	-173.017
1	A1	7	Target 1	61.1067	228696	-75.8591
1	A1	8	Target 1	61.291	229180	38.6445
1	A1	9	Target 1	61.4754	229225	174.536
1	A1	10	Target 1	61.6598	229380	323.89
1	A1	11	Target 1	61.8442	228777	465.555
1	A1	12	Target 1	62.0285	228760	571.168
1	A1	13	Target 1	62.2129	228702	618.88
1	A1	14	Target 1	62.3973	229541	608.582
1	A1	15	Target 1	62.5817	227534	566.615
1	A1	16	Target 1	62.766	228261	534.064
1	A1	17	Target 1	62.9504	227470	543.137
1	A1	18	Target 1	63.1348	227327	598.728
1	A1	19	Target 1	63.3192	228091	677.445
1	A1	20	Target 1	63.5035	227767	744.574
1	A1	21	Target 1	63.6879	227166	776.23
1	A1	22	Target 1	63.8723	227026	771.551
1	A1	23	Target 1	64.0567	226436	749.21
1	A1	24	Target 1	64.2411	226292	734.493
1	A1	25	Target 1	64.4254	226302	748.571
1	A1	26	Target 1	64.6098	226457	805.551
1	A1	27	Target 1	64.7942	226072	913.185
1	A1	28	Target 1	64.9786	225117	1072.63
1	A1	29	Target 1	65.1629	225508	1274.97
1	A1	30	Target 1	65.3473	225964	1502.35
1	A1	31	Target 1	65.5317	224968	1736.55
1	A1	32	Target 1	65.7161	224777	1971.58
1	A1	33	Target 1	65.9004	224059	2218.89
1	A1	34	Target 1	66.0848	224085	2498.18
1	A1	35	Target 1	66.2692	222614	2955.28
1	A1	36	Target 1	66.4536	223648	3567.42
1	A1	37	Target 1	66.6379	222968	4148.12
1	A1	38	Target 1	66.8223	221497	4610.31
1	A1	39	Target 1	67.0067	221340	4896.6
1	A1	40	Target 1	67.1911	220165	5003.73
1	A1	41	Target 1	67.3755	219147	4976.42
1	A1	42	Target 1	67.5598	218390	4877.24
1	A1	43	Target 1	67.7442	218167	4751.83
1	A1	44	Target 1	67.9286	217570	4611.97
1	A1	45	Target 1	68.113	216380	4443.43
1	A1	46	Target 1	68.2973	215853	4229.88
1	A1	47	Target 1	68.4817	215575	3974.84
1	A1	48	Target 1	68.6661	214229	3706.78
1	A1	49	Target 1	68.8505	213718	3463.27
1	A1	50	Target 1	69.0348	213101	3267.4
1	A1	51	Target 1	69.2192	213788	3115.68
1	A1	52	Target 1	69.4036	212229	2986.41
1	A1	53	Target 1	69.588	211438	2859.88
1	A1	54	Target 1	69.7723	211292	2731.92
1	A1	55	Target 1	69.9567	210445	2624.42
1	A1	56	Target 1	70.1411	210673	2563.31
1	A1	57	Target 1	70.3255	209637	2508.28
1	A1	58	Target 1	70.5098	209195	2457.74
1	A1	59	Target 1	70.6942	209335	2416.96
1	A1	60	Target 1	70.8786	207568	2398.68
1	A1	61	Target 1	71.063	207661	2413.66
1	A1	62	Target 1	71.2474	208026	2458.32
1	A1	63	Target 1	71.4317	207290	2511.53
1	A1	64	Target 1	71.6161	206622	2547.65
1	A1	65	Target 1	71.8005	205783	2555.34
1	A1	66	Target 1	71.9849	204910	2547.39
1	A1	67	Target 1	72.1692	204935	2551.85
1	A1	68	Target 1	72.3536	204834	2590.79
1	A1	69	Target 1	72.538	204245	2680.25
1	A1	70	Target 1	72.7224	203665	2830.09
1	A1	71	Target 1	72.9067	203228	2947.19
1	A1	72	Target 1	73.0911	201950	2997.27
1	A1	73	Target 1	73.2755	202196	2980.34
1	A1	74	Target 1	73.4599	200941	2922.4
1	A1	75	Target 1	73.6442	200855	2855.49
1	A1	76	Target 1	73.8286	200660	2801.16
1	A1	77	Target 1	74.013	199593	2766.95
1	A1	78	Target 1	74.1974	199251	2752.6
1	A1	79	Target 1	74.3817	198778	2756.96
1	A1	80	Target 1	74.5661	198309	2778.83
1	A1	81	Target 1	74.7505	197732	2813.51
1	A1	82	Target 1	74.9349	197616	2849.63
1	A1	83	Target 1	75.1192	196514	2870.55
1	A1	84	Target 1	75.3036	196085	2859.66
1	A1	85	Target 1	75.488	195803	2804.13
1	A1	86	Target 1	75.6724	195081	2700.06
1	A1	87	Target 1	75.8568	194819	2594.8
1	A1	88	Target 1	76.0411	193944	2507.17
1	A1	89	Target 1	76.2255	192994	2429.71
1	A1	90	Target 1	76.4099	193680	2374.96
1	A1	91	Target 1	76.5943	193072	2343.35
1	A1	92	Target 1	76.7786	192403	2326.49
1	A1	93	Target 1	76.963	192228	2319.29
1	A1	94	Target 1	77.1474	190167	2328.77
1	A1	95	Target 1	77.3318	191182	2369.04
1	A1	96	Target 1	77.5161	191323	2446.2
1	A1	97	Target 1	77.7005	190452	2548.98
1	A1	98	Target 1	77.8849	189642	2667.2
1	A1	99	Target 1	78.0693	188410	2845.62
1	A1	100	Target 1	78.2536	188670	3026.41
1	A1	101	Target 1	78.438	187646	3241.72
1	A1	102	Target 1	78.6224	188077	3497.34
1	A1	103	Target 1	78.8068	187569	3741.11
1	A1	104	Target 1	78.9911	186026	3875.75
1	A1	105	Target 1	79.1755	185555	3811.16
1	A1	106	Target 1	79.3599	184678	3524.25
1	A1	107	Target 1	79.5443	183737	3085.75
1	A1	108	Target 1	79.7287	183362	2639.27
1	A1	109	Target 1	79.913	183708	2464.9
1	A1	110	Target 1	80.0974	183010	2420.93
1	A1	111	Target 1	80.2818	183325	2509.14
1	A1	112	Target 1	80.4662	182634	2722.97
1	A1	113	Target 1	80.6505	181507	3092.33
1	A1	114	Target 1	80.8349	180875	3415.46
1	A1	115	Target 1	81.0193	180861	3630.62
1	A1	116	Target 1	81.2037	180084	3716.2
1	A1	117	Target 1	81.388	179107	3685.92
1	A1	118	Target 1	81.5724	178600	3583.8
1	A1	119	Target 1	81.7568	178201	3475.86
1	A1	120	Target 1	81.9412	176886	3431.01
1	A1	121	Target 1	82.1255	177592	3490.55
1	A1	122	Target 1	82.3099	176677	3642.91
1	A1	123	Target 1	82.4943	176303	3824.7
1	A1	124	Target 1	82.6787	175648	3950.76
1	A1	125	Target 1	82.8631	174314	3959.5
1	A1	126	Target 1	83.0474	173668	3840.5
1	A1	127	Target 1	83.2318	173063	3629.92
1	A1	128	Target 1	83.4162	173154	3380.63
1	A1	129	Target 1	83.6006	172371	3133.88
1	A1	130	Target 1	83.7849	172099	2913.02
1	A1	131	Target 1	83.9693	170425	2732.72
1	A1	132	Target 1	84.1537	170688	2623.67
1	A1	133	Target 1	84.3381	170851	2593.44
1	A1	134	Target 1	84.5224	169573	2602.05
1	A1	135	Target 1	84.7068	170232	2638.87
1	A1	136	Target 1	84.8912	167871	2721.05
1	A1	137	Target 1	85.0756	168911	2794.53
1	A1	138	Target 1	85.2599	167848	2831.02
1	A1	139	Target 1	85.4443	167161	2814.76
1	A1	140	Target 1	85.6287	167197	2747.96
1	A1	141	Target 1	85.8131	165913	2661.73
1	A1	142	Target 1	85.9975	165612	2628.05
1	A1	143	Target 1	86.1818	164835	2681.11
1	A1	144	Target 1	86.3662	165288	2888.78
1	A1	145	Target 1	86.5506	164679	3206.71
1	A1	146	Target 1	86.735	164650	3536.28
1	A1	147	Target 1	86.9193	162911	3756.05
1	A1	148	Target 1	87.1037	162069	3780.69
1	A1	149	Target 1	87.2881	161732	3599.96
1	A1	150	Target 1	87.4725	160936	3276.17
1	A1	151	Target 1	87.6568	160828	2908.91
1	A1	152	Target 1	87.8412	160111	2613.84
1	A1	153	Target 1	88.0256	159700	2495.77
1	A1	154	Target 1	88.21	159552	2446.03
1	A1	155	Target 1	88.3943	159057	2453.5
1	A1	156	Target 1	88.5787	158298	2498.36
1	A1	157	Target 1	88.7631	158240	2562.45
1	A1	158	Target 1	88.9475	157215	2636.02
1	A1	159	Target 1	89.1318	157197	2776.08
1	A1	160	Target 1	89.3162	155921	2936.7
1	A1	161	Target 1	89.5006	155966	3101.27
1	A1	162	Target 1	89.685	155122	3236.72
1	A1	163	Target 1	89.8694	154424	3294.37
1	A1	164	Target 1	90.0537	153719	3230.21
1	A1	165	Target 1	90.2381	153016	3029.76
1	A1	166	Target 1	90.4225	152807	2723.39
1	A1	167	Target 1	90.6069	152197	2496.44
1	A1	168	Target 1	90.7912	151205	2336.23
1	A1	169	Target 1	90.9756	152220	2247.9
1	A1	170	Target 1	91.16	151133	2245.29
1	A1	171	Target 1	91.3444	151339	2310.96
1	A1	172	Target 1	91.5287	149329	2408.73
1	A1	173	Target 1	91.7131	149759	2504.06
1	A1	174	Target 1	91.8975	149492	2579.18
1	A1	175	Target 1	92.0819	148407	2633.71
1	A1	176	Target 1	92.2662	148365	2698.52
1	A1	177	Target 1	92.4506	147238	2746.83
1	A1	178	Target 1	92.635	147469	2757.11
1	A1	179	Target 1	92.8194	146231	2707.46
1	A1	180	Target 1	93.0037	145852	2612.95
1	A1	181	Target 1	93.1881	145129	2521.05
1	A1	182	Target 1	93.3725	145074	2431.55
1	A1	183	Target 1	93.5569	144768	2373.92
1	A1	184	Target 1	93.7413	144689	2358.63
1	A1	185	Target 1	93.9256	143527	2366.85
1	A1	186	Target 1	94.11	143023	2359.51
1	A1	187	Target 1	94.2944	142185	2302.22
1	A1	188	Target 1	94.4788	142087	2187.95
1	A1	189	Target 1	94.6631	142192	2040.86
1	A1	190	Target 1	94.8475	142005	1899.4
2	A2	1	Target 1	60.0004	313200	-372.328
2	A2	2	Target 1	60.1848	314224	-289.568
2	A2	3	Target 1	60.3692	313719	-199.19
2	A2	4	Target 1	60.5535	314623	-103.429
2	A2	5	Target 1	60.7379	315061	2.30127
2	A2	6	Target 1	60.9223	313808	131.26
2	A2	7	Target 1	61.1067	312926	300.083
2	A2	8	Target 1	61.291	314140	514.897
2	A2	9	Target 1	61.4754	314020	759.926
2	A2	10	Target 1	61.6598	313009	995.167
2	A2	11	Target 1	61.8442	313840	1167.44
2	A2	12	Target 1	62.0285	313221	1229.74
2	A2	13	Target 1	62.2129	313132	1164.25
2	A2	14	Target 1	62.3973	312324	993.724
2	A2	15	Target 1	62.5817	311720	778.652
2	A2	16	Target 1	62.766	311329	597.086
2	A2	17	Target 1	62.9504	311252	516.905
2	A2	18	Target 1	63.1348	310553	572.313
2	A2	19	Target 1	63.3192	311108	754.149
2	A2	20	Target 1	63.5035	311742	1016.9
2	A2	21	Target 1	63.6879	310559	1296.85
2	A2	22	Target 1	63.8723	310509	1534.19
2	A2	23	Target 1	64.0567	310544	1690.3
2	A2	24	Target 1	64.2411	309851	1755.03
2	A2	25	Target 1	64.4254	308965	1742.28
2	A2	26	Target 1	64.6098	308023	1677.39
2	A2	27	Target 1	64.7942	308778	1587.33
2	A2	28	Target 1	64.9786	308252	1501.39
2	A2	29	Target 1	65.1629	307133	1459.5
2	A2	30	Target 1	65.3473	307818	1514.99
2	A2	31	Target 1	65.5317	305987	1720.85
2	A2	32	Target 1	65.7161	306380	2102.57
2	A2	33	Target 1	65.9004	306947	2638.54
2	A2	34	Target 1	66.0848	306923	3262.59
2	A2	35	Target 1	66.2692	305600	4180.37
2	A2	36	Target 1	66.4536	305133	5427.38
2	A2	37	Target 1	66.6379	303067	6388.64
2	A2	38	Target 1	66.8223	303385	7004.94
2	A2	39	Target 1	67.0067	301957	7262.53
2	A2	40	Target 1	67.1911	301156	7191.57
2	A2	41	Target 1	67.3755	299099	6873.97
2	A2	42	Target 1	67.5598	298808	6435.45
2	A2	43	Target 1	67.7442	296810	6008.81
2	A2	44	Target 1	67.9286	297593	5683.51
2	A2	45	Target 1	68.113	295673	5475.11
2	A2	46	Target 1	68.2973	295795	5335.58
2	A2	47	Target 1	68.4817	294715	5198.11
2	A2	48	Target 1	68.6661	293672	5022.47
2	A2	49	Target 1	68.8505	291676	4811.58
2	A2	50	Target 1	69.0348	292420	4593.09
2	A2	51	Target 1	69.2192	291661	4390.54
2	A2	52	Target 1	69.4036	290225	4207.88
2	A2	53	Target 1	69.588	289435	4036.04
2	A2	54	Target 1	69.7723	289143	3870.16
2	A2	55	Target 1	69.9567	288196	3720.17
2	A2	56	Target 1	70.1411	287752	3635.98
2	A2	57	Target 1	70.3255	286035	3613.05
2	A2	58	Target 1	70.5098	286356	3617.28
2	A2	59	Target 1	70.6942	286623	3638.39
2	A2	60	Target 1	70.8786	283689	3659.1
2	A2	61	Target 1	71.063	284381	3656.75
2	A2	62	Target 1	71.2474	283532	3618.59
2	A2	63	Target 1	71.4317	282239	3535.08
2	A2	64	Target 1	71.6161	282043	3406.93
2	A2	65	Target 1	71.8005	281210	3248.69
2	A2	66	Target 1	71.9849	280581	3093.64
2	A2	67	Target 1	72.1692	279110	2990.19
2	A2	68	Target 1	72.3536	280011	2987.95
2	A2	69	Target 1	72.538	278549	3113.21
2	A2	70	Target 1	72.7224	278336	3349.33
2	A2	71	Target 1	72.9067	279215	3634.88
2	A2	72	Target 1	73.0911	276765	4173.93
2	A2	73	Target 1	73.2755	276415	4499.09
2	A2	74	Target 1	73.4599	274290	4512.46
2	A2	75	Target 1	73.6442	274764	4252.73
2	A2	76	Target 1	73.8286	273698	3834.19
2	A2	77	Target 1	74.013	272427	3539.42
2	A2	78	Target 1	74.1974	272501	3380.48
2	A2	79	Target 1	74.3817	272213	3287.59
2	A2	80	Target 1	74.5661	270917	3271.5
2	A2	81	Target 1	74.7505	270481	3326.98
2	A2	82	Target 1	74.9349	269743	3433.67
2	A2	83	Target 1	75.1192	270364	3558.15
2	A2	84	Target 1	75.3036	268223	3667.5
2	A2	85	Target 1	75.488	267687	3789.85
2	A2	86	Target 1	75.6724	267305	3789.55
2	A2	87	Target 1	75.8568	265628	3718.07
2	A2	88	Target 1	76.0411	265593	3662.34
2	A2	89	Target 1	76.2255	265650	3696.7
2	A2	90	Target 1	76.4099	263789	3840.83
2	A2	91	Target 1	76.5943	263940	4051.04
2	A2	92	Target 1	76.7786	263323	4246.23
2	A2	93	Target 1	76.963	262271	4353.4
2	A2	94	Target 1	77.1474	260218	4341.92
2	A2	95	Target 1	77.3318	260584	4225.39
2	A2	96	Target 1	77.5161	260057	4035.53
2	A2	97	Target 1	77.7005	259747	3794.4
2	A2	98	Target 1	77.8849	257425	3592.51
2	A2	99	Target 1	78.0693	258018	3453.95
2	A2	100	Target 1	78.2536	256312	3317.49
2	A2	101	Target 1	78.438	256980	3207.78
2	A2	102	Target 1	78.6224	255671	3149.42
2	A2	103	Target 1	78.8068	255046	3155.18
2	A2	104	Target 1	78.9911	254787	3220.12
2	A2	105	Target 1	79.1755	254489	3323.85
2	A2	106	Target 1	79.3599	253425	3441.41
2	A2	107	Target 1	79.5443	252747	3556.1
2	A2	108	Target 1	79.7287	251242	3678.86
2	A2	109	Target 1	79.913	251697	3943.65
2	A2	110	Target 1	80.0974	250982	4245.14
2	A2	111	Target 1	80.2818	250138	4576.39
2	A2	112	Target 1	80.4662	248595	4893.82
2	A2	113	Target 1	80.6505	249073	5130.99
2	A2	114	Target 1	80.8349	247289	5226.27
2	A2	115	Target 1	81.0193	246831	5152
2	A2	116	Target 1	81.2037	245694	4930.66
2	A2	117	Target 1	81.388	244595	4630.74
2	A2	118	Target 1	81.5724	244234	4343.56
2	A2	119	Target 1	81.7568	243972	4150.59
2	A2	120	Target 1	81.9412	243007	4101.43
2	A2	121	Target 1	82.1255	242411	4205.64
2	A2	122	Target 1	82.3099	240827	4435.96
2	A2	123	Target 1	82.4943	241533	4733.97
2	A2	124	Target 1	82.6787	240190	5019.92
2	A2	125	Target 1	82.8631	239677	5212.29
2	A2	126	Target 1	83.0474	237812	5255.24
2	A2	127	Target 1	83.2318	236801	5137.01
2	A2	128	Target 1	83.4162	237548	4891.45
2	A2	129	Target 1	83.6006	235660	4582.08
2	A2	130	Target 1	83.7849	234882	4281.59
2	A2	131	Target 1	83.9693	233973	4054.76
2	A2	132	Target 1	84.1537	234304	3944.47
2	A2	133	Target 1	84.3381	233282	3963.01
2	A2	134	Target 1	84.5224	232123	4088.38
2	A2	135	Target 1	84.7068	232228	4267.97
2	A2	136	Target 1	84.8912	229973	4428.71
2	A2	137	Target 1	85.0756	231682	4492.93
2	A2	138	Target 1	85.2599	228733	4403.55
2	A2	139	Target 1	85.4443	228355	4152.9
2	A2	140	Target 1	85.6287	228024	3796.99
2	A2	141	Target 1	85.8131	226138	3561.66
2	A2	142	Target 1	85.9975	226763	3453.42
2	A2	143	Target 1	86.1818	226455	3426.26
2	A2	144	Target 1	86.3662	225399	3485.1
2	A2	145	Target 1	86.5506	224001	3612.21
2	A2	146	Target 1	86.735	224623	3933.17
2	A2	147	Target 1	86.9193	223166	4336
2	A2	148	Target 1	87.1037	222285	4704.61
2	A2	149	Target 1	87.2881	221765	4987.9
2	A2	150	Target 1	87.4725	221027	5148.42
2	A2	151	Target 1	87.6568	220077	5178.72
2	A2	152	Target 1	87.8412	219181	5110.58
2	A2	153	Target 1	88.0256	216921	5002.18
2	A2	154	Target 1	88.21	218444	4897.65
2	A2	155	Target 1	88.3943	217311	4789.91
2	A2	156	Target 1	88.5787	215795	4622.39
2	A2	157	Target 1	88.7631	215867	4339.75
2	A2	158	Target 1	88.9475	212889	3953.33
2	A2	159	Target 1	89.1318	214058	3615.47
2	A2	160	Target 1	89.3162	212238	3503.25
2	A2	161	Target 1	89.5006	213111	3493.31
2	A2	162	Target 1	89.685	212001	3580.18
2	A2	163	Target 1	89.8694	210563	3788.38
2	A2	164	Target 1	90.0537	209340	4066.34
2	A2	165	Target 1	90.2381	209561	4227.96
2	A2	166	Target 1	90.4225	207994	4260.96
2	A2	167	Target 1	90.6069	208221	4204.44
2	A2	168	Target 1	90.7912	206612	4104.01
2	A2	169	Target 1	90.9756	206201	3984.12
2	A2	170	Target 1	91.16	205735	3847.36
2	A2	171	Target 1	91.3444	204115	3689.69
2	A2	172	Target 1	91.5287	204784	3594.33
2	A2	173	Target 1	91.7131	203147	3516.96
2	A2	174	Target 1	91.8975	202366	3452.04
2	A2	175	Target 1	92.0819	202522	3412.41
2	A2	176	Target 1	92.2662	201406	3404.17
2	A2	177	Target 1	92.4506	200727	3420.02
2	A2	178	Target 1	92.635	200291	3438.67
2	A2	179	Target 1	92.8194	199337	3434.31
2	A2	180	Target 1	93.0037	197823	3391.99
2	A2	181	Target 1	93.1881	198326	3318.43
2	A2	182	Target 1	93.3725	197010	3239.54
2	A2	183	Target 1	93.5569	197419	3184.96
2	A2	184	Target 1	93.7413	196009	3172.05
2	A2	185	Target 1	93.9256	195496	3199.87
2	A2	186	Target 1	94.11	194215	3256.11
2	A2	187	Target 1	94.2944	194771	3326.6
2	A2	188	Target 1	94.4788	193756	3399.49
2	A2	189	Target 1	94.6631	191758	3463.74
2	A2	190	Target 1	94.8475	192570	3508.61
3	A3	1	Target 1	60.0004	339575	457.802
3	A3	2	Target 1	60.1848	340642	583.775
3	A3	3	Target 1	60.3692	340098	694.371
3	A3	4	Target 1	60.5535	339885	777.346
3	A3	5	Target 1	60.7379	340231	830.003
3	A3	6	Target 1	60.9223	339560	863.707
3	A3	7	Target 1	61.1067	339121	899.807
3	A3	8	Target 1	61.291	339165	959.844
3	A3	9	Target 1	61.4754	339001	1056.26
3	A3	10	Target 1	61.6598	338673	1187.6
3	A3	11	Target 1	61.8442	338754	1339.67
3	A3	12	Target 1	62.0285	338629	1492.4
3	A3	13	Target 1	62.2129	337902	1626.96
3	A3	14	Target 1	62.3973	337979	1731.21
3	A3	15	Target 1	62.5817	337887	1799.19
3	A3	16	Target 1	62.766	336335	1828.77
3	A3	17	Target 1	62.9504	337017	1818.11
3	A3	18	Target 1	63.1348	336086	1767.98
3	A3	19	Target 1	63.3192	336121	1687.4
3	A3	20	Target 1	63.5035	335176	1597.31
3	A3	21	Target 1	63.6879	335198	1526.55
3	A3	22	Target 1	63.8723	334060	1498.28
3	A3	23	Target 1	64.0567	334215	1518
3	A3	24	Target 1	64.2411	334695	1570.58
3	A3	25	Target 1	64.4254	333901	1630.67
3	A3	26	Target 1	64.6098	333399	1678.15
3	A3	27	Target 1	64.7942	332834	1710.3
3	A3	28	Target 1	64.9786	332640	1744.26
3	A3	29	Target 1	65.1629	332593	1810.97
3	A3	30	Target 1	65.3473	331781	1943.83
3	A3	31	Target 1	65.5317	331310	2165.37
3	A3	32	Target 1	65.7161	331419	2477.51
3	A3	33	Target 1	65.9004	331511	2858.12
3	A3	34	Target 1	66.0848	330527	3266.53
3	A3	35	Target 1	66.2692	329662	3655.16
3	A3	36	Target 1	66.4536	329406	3999.32
3	A3	37	Target 1	66.6379	329017	4387.68
3	A3	38	Target 1	66.8223	327121	4668.15
3	A3	39	Target 1	67.0067	326229	4877.88
3	A3	40	Target 1	67.1911	325456	5055.1
3	A3	41	Target 1	67.3755	325623	5216.69
3	A3	42	Target 1	67.5598	323796	5353.22
3	A3	43	Target 1	67.7442	323085	5441.65
3	A3	44	Target 1	67.9286	322238	5464.99
3	A3	45	Target 1	68.113	320783	5421.89
3	A3	46	Target 1	68.2973	319750	5324.18
3	A3	47	Target 1	68.4817	319941	5188.39
3	A3	48	Target 1	68.6661	317975	5030.2
3	A3	49	Target 1	68.8505	317322	4864.85
3	A3	50	Target 1	69.0348	316519	4707.46
3	A3	51	Target 1	69.2192	315758	4569.62
3	A3	52	Target 1	69.4036	314617	4452.72
3	A3	53	Target 1	69.588	314537	4343.77
3	A3	54	Target 1	69.7723	313063	4217.3
3	A3	55	Target 1	69.9567	312102	4047.08
3	A3	56	Target 1	70.1411	312563	3869.56
3	A3	57	Target 1	70.3255	310528	3699.65
3	A3	58	Target 1	70.5098	309169	3536.04
3	A3	59	Target 1	70.6942	310006	3416.1
3	A3	60	Target 1	70.8786	309305	3366.03
3	A3	61	Target 1	71.063	307641	3386.2
3	A3	62	Target 1	71.2474	308421	3448.81
3	A3	63	Target 1	71.4317	307302	3512.01
3	A3	64	Target 1	71.6161	306630	3543.64
3	A3	65	Target 1	71.8005	305139	3540.79
3	A3	66	Target 1	71.9849	304561	3531.02
3	A3	67	Target 1	72.1692	303954	3552.77
3	A3	68	Target 1	72.3536	304017	3625.98
3	A3	69	Target 1	72.538	303903	3734.71
3	A3	70	Target 1	72.7224	301962	3832.26
3	A3	71	Target 1	72.9067	301871	3867.3
3	A3	72	Target 1	73.0911	300128	3813.36
3	A3	73	Target 1	73.2755	300065	3684.78
3	A3	74	Target 1	73.4599	298847	3530.31
3	A3	75	Target 1	73.6442	297968	3408.97
3	A3	76	Target 1	73.8286	298054	3360.53
3	A3	77	Target 1	74.013	298226	3388.47
3	A3	78	Target 1	74.1974	297184	3464.48
3	A3	79	Target 1	74.3817	295553	3551.16
3	A3	80	Target 1	74.5661	295666	3626.35
3	A3	81	Target 1	74.7505	293729	3692.15
3	A3	82	Target 1	74.9349	294890	3765.07
3	A3	83	Target 1	75.1192	293058	3857.17
3	A3	84	Target 1	75.3036	292815	3966.16
3	A3	85	Target 1	75.488	291825	4117.59
3	A3	86	Target 1	75.6724	291163	4217.16
3	A3	87	Target 1	75.8568	290135	4236.12
3	A3	88	Target 1	76.0411	288770	4165.84
3	A3	89	Target 1	76.2255	289114	4015.4
3	A3	90	Target 1	76.4099	287597	3858.65
3	A3	91	Target 1	76.5943	286783	3702.11
3	A3	92	Target 1	76.7786	286774	3550.85
3	A3	93	Target 1	76.963	285182	3437.04
3	A3	94	Target 1	77.1474	285152	3393.65
3	A3	95	Target 1	77.3318	284596	3442.62
3	A3	96	Target 1	77.5161	284407	3582.89
3	A3	97	Target 1	77.7005	283658	3786.24
3	A3	98	Target 1	77.8849	282527	4031.45
3	A3	99	Target 1	78.0693	281783	4317.66
3	A3	100	Target 1	78.2536	280902	4498.22
3	A3	101	Target 1	78.438	280209	4556.46
3	A3	102	Target 1	78.6224	278557	4514.18
3	A3	103	Target 1	78.8068	278616	4420.11
3	A3	104	Target 1	78.9911	277400	4329.16
3	A3	105	Target 1	79.1755	276683	4280.81
3	A3	106	Target 1	79.3599	276603	4284.34
3	A3	107	Target 1	79.5443	275403	4318.55
3	A3	108	Target 1	79.7287	274454	4343.28
3	A3	109	Target 1	79.913	273680	4319.33
3	A3	110	Target 1	80.0974	272839	4227.07
3	A3	111	Target 1	80.2818	272607	4078.73
3	A3	112	Target 1	80.4662	270797	3934.24
3	A3	113	Target 1	80.6505	270637	3872.61
3	A3	114	Target 1	80.8349	270198	3895.87
3	A3	115	Target 1	81.0193	269386	4059.1
3	A3	116	Target 1	81.2037	268926	4381.51
3	A3	117	Target 1	81.388	269460	4734.1
3	A3	118	Target 1	81.5724	266471	4998.9
3	A3	119	Target 1	81.7568	266232	5092.79
3	A3	120	Target 1	81.9412	264510	5008.29
3	A3	121	Target 1	82.1255	263759	4812.5
3	A3	122	Target 1	82.3099	263743	4605.42
3	A3	123	Target 1	82.4943	262640	4463.73
3	A3	124	Target 1	82.6787	262175	4405.91
3	A3	125	Target 1	82.8631	261798	4395.46
3	A3	126	Target 1	83.0474	260494	4376.01
3	A3	127	Target 1	83.2318	258750	4310.84
3	A3	128	Target 1	83.4162	258947	4200.58
3	A3	129	Target 1	83.6006	257521	4073.92
3	A3	130	Target 1	83.7849	257964	3965.39
3	A3	131	Target 1	83.9693	256888	3920
3	A3	132	Target 1	84.1537	255025	3912.96
3	A3	133	Target 1	84.3381	255026	3942.49
3	A3	134	Target 1	84.5224	255293	4026.03
3	A3	135	Target 1	84.7068	253172	4140.05
3	A3	136	Target 1	84.8912	253667	4243.63
3	A3	137	Target 1	85.0756	252125	4309.35
3	A3	138	Target 1	85.2599	250412	4327.7
3	A3	139	Target 1	85.4443	250826	4308.18
3	A3	140	Target 1	85.6287	250137	4267.7
3	A3	141	Target 1	85.8131	248656	4219.57
3	A3	142	Target 1	85.9975	248594	4169.37
3	A3	143	Target 1	86.1818	246458	4120.04
3	A3	144	Target 1	86.3662	247362	4075.9
3	A3	145	Target 1	86.5506	245842	4043.52
3	A3	146	Target 1	86.735	245027	4028.39
3	A3	147	Target 1	86.9193	244386	4030.07
3	A3	148	Target 1	87.1037	243341	4037.38
3	A3	149	Target 1	87.2881	243657	4027.22
3	A3	150	Target 1	87.4725	241956	3970.75
3	A3	151	Target 1	87.6568	241560	3885.86
3	A3	152	Target 1	87.8412	239917	3763.3
3	A3	153	Target 1	88.0256	240084	3617.33
3	A3	154	Target 1	88.21	239176	3479
3	A3	155	Target 1	88.3943	238660	3380.26
3	A3	156	Target 1	88.5787	237909	3343.95
3	A3	157	Target 1	88.7631	237771	3377.55
3	A3	158	Target 1	88.9475	236542	3470.27
3	A3	159	Target 1	89.1318	236371	3595.54
3	A3	160	Target 1	89.3162	235512	3719.92
3	A3	161	Target 1	89.5006	233838	3817.37
3	A3	162	Target 1	89.685	232783	3881.85
3	A3	163	Target 1	89.8694	233257	3927.5
3	A3	164	Target 1	90.0537	232283	3986.76
3	A3	165	Target 1	90.2381	231429	4088.97
3	A3	166	Target 1	90.4225	230378	4215.88
3	A3	167	Target 1	90.6069	229647	4350.92
3	A3	168	Target 1	90.7912	228634	4478.41
3	A3	169	Target 1	90.9756	228379	4588.53
3	A3	170	Target 1	91.16	227294	4673.28
3	A3	171	Target 1	91.3444	226200	4720.44
3	A3	172	Target 1	91.5287	225329	4719.24
3	A3	173	Target 1	91.7131	224952	4676.01
3	A3	174	Target 1	91.8975	223232	4626.15
3	A3	175	Target 1	92.0819	222726	4628.28
3	A3	176	Target 1	92.2662	223059	4736.04
3	A3	177	Target 1	92.4506	221017	4962.22
3	A3	178	Target 1	92.635	221212	5259.85
3	A3	179	Target 1	92.8194	218840	5538.53
3	A3	180	Target 1	93.0037	218051	5710.9
3	A3	181	Target 1	93.1881	216580	5741.27
3	A3	182	Target 1	93.3725	216434	5664.07
3	A3	183	Target 1	93.5569	215789	5560.87
3	A3	184	Target 1	93.7413	214004	5511.18
3	A3	185	Target 1	93.9256	214353	5550.39
3	A3	186	Target 1	94.11	212440	5659.32
3	A3	187	Target 1	94.2944	211177	5786.75
3	A3	188	Target 1	94.4788	210194	5886.62
3	A3	189	Target 1	94.6631	209192	5944.48
3	A3	190	Target 1	94.8475	209748	5978.22
4	A4	1	Target 1	60.0004	246359	-300.567
4	A4	2	Target 1	60.1848	245877	-158.332
4	A4	3	Target 1	60.3692	245998	-6.07642
4	A4	4	Target 1	60.5535	245911	145.051
4	A4	5	Target 1	60.7379	246525	280.489
4	A4	6	Target 1	60.9223	246555	389.894
4	A4	7	Target 1	61.1067	246014	473.202
4	A4	8	Target 1	61.291	246010	541.468
4	A4	9	Target 1	61.4754	246097	612.797
4	A4	10	Target 1	61.6598	245231	705.767
4	A4	11	Target 1	61.8442	245782	832.635
4	A4	12	Target 1	62.0285	246585	992.695
4	A4	13	Target 1	62.2129	244156	1168.94
4	A4	14	Target 1	62.3973	245591	1331.73
4	A4	15	Target 1	62.5817	245781	1451.13
4	A4	16	Target 1	62.766	244917	1511.74
4	A4	17	Target 1	62.9504	244335	1520.43
4	A4	18	Target 1	63.1348	244055	1501.41
4	A4	19	Target 1	63.3192	243227	1483.34
4	A4	20	Target 1	63.5035	243992	1485.59
4	A4	21	Target 1	63.6879	242871	1512.35
4	A4	22	Target 1	63.8723	243243	1553.41
4	A4	23	Target 1	64.0567	242295	1590.52
4	A4	24	Target 1	64.2411	242382	1607.6
4	A4	25	Target 1	64.4254	242094	1600.24
4	A4	26	Target 1	64.6098	242238	1580.77
4	A4	27	Target 1	64.7942	240149	1572.94
4	A4	28	Target 1	64.9786	240803	1599.65
4	A4	29	Target 1	65.1629	240996	1670.72
4	A4	30	Target 1	65.3473	241227	1779.97
4	A4	31	Target 1	65.5317	239357	1911.7
4	A4	32	Target 1	65.7161	240020	2050.51
4	A4	33	Target 1	65.9004	239432	2188.98
4	A4	34	Target 1	66.0848	239176	2330.19
4	A4	35	Target 1	66.2692	238313	2484.88
4	A4	36	Target 1	66.4536	237974	2665.32
4	A4	37	Target 1	66.6379	237692	2883.23
4	A4	38	Target 1	66.8223	237124	3405.14
4	A4	39	Target 1	67.0067	236548	3942.22
4	A4	40	Target 1	67.1911	236516	4442.43
4	A4	41	Target 1	67.3755	235023	4855.83
4	A4	42	Target 1	67.5598	234078	5141.36
4	A4	43	Target 1	67.7442	233465	5268.17
4	A4	44	Target 1	67.9286	233684	5222.55
4	A4	45	Target 1	68.113	232136	5022.35
4	A4	46	Target 1	68.2973	230190	4726.66
4	A4	47	Target 1	68.4817	230335	4420.24
4	A4	48	Target 1	68.6661	230063	4177.13
4	A4	49	Target 1	68.8505	229023	4022.74
4	A4	50	Target 1	69.0348	229052	3922.24
4	A4	51	Target 1	69.2192	227796	3802.9
4	A4	52	Target 1	69.4036	227421	3598.03
4	A4	53	Target 1	69.588	226620	3288.21
4	A4	54	Target 1	69.7723	225467	2918.09
4	A4	55	Target 1	69.9567	225394	2739.57
4	A4	56	Target 1	70.1411	224446	2646.26
4	A4	57	Target 1	70.3255	224732	2641.63
4	A4	58	Target 1	70.5098	224300	2723.96
4	A4	59	Target 1	70.6942	223851	2861.09
4	A4	60	Target 1	70.8786	223042	3158.13
4	A4	61	Target 1	71.063	222363	3363.39
4	A4	62	Target 1	71.2474	222085	3390.12
4	A4	63	Target 1	71.4317	221243	3233.58
4	A4	64	Target 1	71.6161	219695	2961.64
4	A4	65	Target 1	71.8005	219569	2786.65
4	A4	66	Target 1	71.9849	219236	2702.38
4	A4	67	Target 1	72.1692	219790	2678.72
4	A4	68	Target 1	72.3536	218502	2702.94
4	A4	69	Target 1	72.538	217807	2744.24
4	A4	70	Target 1	72.7224	217774	2775.27
4	A4	71	Target 1	72.9067	216624	2787.04
4	A4	72	Target 1	73.0911	215652	2788.17
4	A4	73	Target 1	73.2755	216349	2792.73
4	A4	74	Target 1	73.4599	215607	2808.18
4	A4	75	Target 1	73.6442	214505	2830.92
4	A4	76	Target 1	73.8286	214006	2850.42
4	A4	77	Target 1	74.013	213892	2855.44
4	A4	78	Target 1	74.1974	212823	2838.15
4	A4	79	Target 1	74.3817	212770	2797.02
4	A4	80	Target 1	74.5661	212247	2739.93
4	A4	81	Target 1	74.7505	210985	2685.95
4	A4	82	Target 1	74.9349	210491	2660.82
4	A4	83	Target 1	75.1192	211043	2686.43
4	A4	84	Target 1	75.3036	210221	2769.04
4	A4	85	Target 1	75.488	209715	2922.14
4	A4	86	Target 1	75.6724	208960	3232.2
4	A4	87	Target 1	75.8568	208615	3505.32
4	A4	88	Target 1	76.0411	207008	3683.99
4	A4	89	Target 1	76.2255	207971	3731.28
4	A4	90	Target 1	76.4099	206128	3634.54
4	A4	91	Target 1	76.5943	205417	3408.26
4	A4	92	Target 1	76.7786	204945	3097.09
4	A4	93	Target 1	76.963	204927	2826.39
4	A4	94	Target 1	77.1474	203720	2707.23
4	A4	95	Target 1	77.3318	203324	2644.55
4	A4	96	Target 1	77.5161	203904	2649.31
4	A4	97	Target 1	77.7005	202898	2714.13
4	A4	98	Target 1	77.8849	202077	2819.68
4	A4	99	Target 1	78.0693	201694	3030.05
4	A4	100	Target 1	78.2536	200877	3301.96
4	A4	101	Target 1	78.438	201013	3533.37
4	A4	102	Target 1	78.6224	199648	3684.02
4	A4	103	Target 1	78.8068	199576	3714.99
4	A4	104	Target 1	78.9911	198431	3600.97
4	A4	105	Target 1	79.1755	197229	3344.64
4	A4	106	Target 1	79.3599	197306	2981.27
4	A4	107	Target 1	79.5443	197598	2737
4	A4	108	Target 1	79.7287	195551	2569.64
4	A4	109	Target 1	79.913	195689	2458.91
4	A4	110	Target 1	80.0974	195359	2436.3
4	A4	111	Target 1	80.2818	195535	2514.06
4	A4	112	Target 1	80.4662	195031	2677.65
4	A4	113	Target 1	80.6505	195076	2912.36
4	A4	114	Target 1	80.8349	192930	3392.51
4	A4	115	Target 1	81.0193	192774	3806.18
4	A4	116	Target 1	81.2037	193062	4110.18
4	A4	117	Target 1	81.388	191606	4289.47
4	A4	118	Target 1	81.5724	190411	4341.26
4	A4	119	Target 1	81.7568	190777	4264.64
4	A4	120	Target 1	81.9412	189867	4063.34
4	A4	121	Target 1	82.1255	187955	3757.03
4	A4	122	Target 1	82.3099	188733	3390.82
4	A4	123	Target 1	82.4943	188028	3034.86
4	A4	124	Target 1	82.6787	186198	2825.4
4	A4	125	Target 1	82.8631	187386	2773.86
4	A4	126	Target 1	83.0474	186072	2798.95
4	A4	127	Target 1	83.2318	186426	2895.41
4	A4	128	Target 1	83.4162	185542	3131.88
4	A4	129	Target 1	83.6006	184520	3342.22
4	A4	130	Target 1	83.7849	183928	3480.87
4	A4	131	Target 1	83.9693	182893	3541.54
4	A4	132	Target 1	84.1537	183364	3537.17
4	A4	133	Target 1	84.3381	182359	3476.43
4	A4	134	Target 1	84.5224	181616	3359.39
4	A4	135	Target 1	84.7068	181305	3197.4
4	A4	136	Target 1	84.8912	179827	3032.9
4	A4	137	Target 1	85.0756	179669	2934.39
4	A4	138	Target 1	85.2599	179649	2961.64
4	A4	139	Target 1	85.4443	179261	3124.98
4	A4	140	Target 1	85.6287	178906	3371.59
4	A4	141	Target 1	85.8131	177889	3611.42
4	A4	142	Target 1	85.9975	176665	3767.97
4	A4	143	Target 1	86.1818	176521	3818.11
4	A4	144	Target 1	86.3662	176016	3796.89
4	A4	145	Target 1	86.5506	174043	3765.26
4	A4	146	Target 1	86.735	175592	3765.32
4	A4	147	Target 1	86.9193	174282	3792.42
4	A4	148	Target 1	87.1037	173251	3804.21
4	A4	149	Target 1	87.2881	172824	3754.49
4	A4	150	Target 1	87.4725	171651	3629.33
4	A4	151	Target 1	87.6568	171559	3457.2
4	A4	152	Target 1	87.8412	170514	3290.56
4	A4	153	Target 1	88.0256	170930	3173.07
4	A4	154	Target 1	88.21	169519	3118.04
4	A4	155	Target 1	88.3943	169577	3111.05
4	A4	156	Target 1	88.5787	168696	3129.28
4	A4	157	Target 1	88.7631	168107	3159.44
4	A4	158	Target 1	88.9475	166799	3198.05
4	A4	159	Target 1	89.1318	167589	3238.54
4	A4	160	Target 1	89.3162	166459	3261.19
4	A4	161	Target 1	89.5006	164703	3239.63
4	A4	162	Target 1	89.685	164648	3158.19
4	A4	163	Target 1	89.8694	164527	3022.57
4	A4	164	Target 1	90.0537	164084	2864.35
4	A4	165	Target 1	90.2381	163114	2786.02
4	A4	166	Target 1	90.4225	162269	2718.52
4	A4	167	Target 1	90.6069	162405	2676.61
4	A4	168	Target 1	90.7912	161754	2676.06
4	A4	169	Target 1	90.9756	161576	2726.5
4	A4	170	Target 1	91.16	160624	2822.27
4	A4	171	Target 1	91.3444	160495	3017.73
4	A4	172	Target 1	91.5287	159457	3233.64
4	A4	173	Target 1	91.7131	159175	3331.62
4	A4	174	Target 1	91.8975	158046	3278.23
4	A4	175	Target 1	92.0819	156648	3105.56
4	A4	176	Target 1	92.2662	157691	2894.11
4	A4	177	Target 1	92.4506	157296	2806.46
4	A4	178	Target 1	92.635	155815	2769.61
4	A4	179	Target 1	92.8194	155476	2765.62
4	A4	180	Target 1	93.0037	154869	2776.08
4	A4	181	Target 1	93.1881	154523	2788.63
4	A4	182	Target 1	93.3725	154018	2805.53
4	A4	183	Target 1	93.5569	153075	2838.12
4	A4	184	Target 1	93.7413	153276	2916.64
4	A4	185	Target 1	93.9256	152580	3061.26
4	A4	186	Target 1	94.11	151396	3175.3
4	A4	187	Target 1	94.2944	150495	3200.65
4	A4	188	Target 1	94.4788	150170	3114.03
4	A4	189	Target 1	94.6631	149932	2944.51
4	A4	190	Target 1	94.8475	149959	2819.77
5	A5	1	Target 1	60.0006	256784	95.427
5	A5	2	Target 1	60.1844	256698	134.55
5	A5	3	Target 1	60.3682	257017	182.534
5	A5	4	Target 1	60.552	256904	252.487
5	A5	5	Target 1	60.7359	256972	352.666
5	A5	6	Target 1	60.9197	255837	481.473
5	A5	7	Target 1	61.1035	256876	627.732
5	A5	8	Target 1	61.2873	256950	775.268
5	A5	9	Target 1	61.4711	256319	908.301
5	A5	10	Target 1	61.6549	256243	1012.97
5	A5	11	Target 1	61.8387	255867	1076.95
5	A5	12	Target 1	62.0226	255760	1091.75
5	A5	13	Target 1	62.2064	255454	1057.55
5	A5	14	Target 1	62.3902	255864	987.22
5	A5	15	Target 1	62.574	254013	904.671
5	A5	16	Target 1	62.7578	254655	836.607
5	A5	17	Target 1	62.9416	254629	802.066
5	A5	18	Target 1	63.1255	253760	806.272
5	A5	19	Target 1	63.3093	254286	841.75
5	A5	20	Target 1	63.4931	253954	895.42
5	A5	21	Target 1	63.6769	253392	958.355
5	A5	22	Target 1	63.8607	253934	1031.6
5	A5	23	Target 1	64.0445	252713	1123.04
5	A5	24	Target 1	64.2283	252818	1238.13
5	A5	25	Target 1	64.4122	252603	1369.97
5	A5	26	Target 1	64.596	252713	1499.91
5	A5	27	Target 1	64.7798	252551	1608.71
5	A5	28	Target 1	64.9636	251649	1691.43
5	A5	29	Target 1	65.1474	251112	1763.78
5	A5	30	Target 1	65.3312	250954	1853.47
5	A5	31	Target 1	65.515	250229	1984.1
5	A5	32	Target 1	65.6989	250986	2163.18
5	A5	33	Target 1	65.8827	249740	2382.36
5	A5	34	Target 1	66.0665	249793	2628.31
5	A5	35	Target 1	66.2503	249062	2891.85
5	A5	36	Target 1	66.4341	248238	3323.29
5	A5	37	Target 1	66.6179	247564	4116.45
5	A5	38	Target 1	66.8018	247774	4844.61
5	A5	39	Target 1	66.9856	246717	5410.35
5	A5	40	Target 1	67.1694	246308	5730.45
5	A5	41	Target 1	67.3532	244207	5780.83
5	A5	42	Target 1	67.537	243783	5608.73
5	A5	43	Target 1	67.7208	243428	5307.24
5	A5	44	Target 1	67.9046	242503	4971.6
5	A5	45	Target 1	68.0884	241633	4664.9
5	A5	46	Target 1	68.2723	241334	4409.08
5	A5	47	Target 1	68.4561	239948	4195.61
5	A5	48	Target 1	68.6399	240768	4005.65
5	A5	49	Target 1	68.8237	238666	3830.89
5	A5	50	Target 1	69.0075	238022	3681
5	A5	51	Target 1	69.1913	238451	3579.19
5	A5	52	Target 1	69.3752	237385	3543.73
5	A5	53	Target 1	69.559	235978	3566.85
5	A5	54	Target 1	69.7428	236114	3602.5
5	A5	55	Target 1	69.9266	236365	3579.41
5	A5	56	Target 1	70.1104	234573	3437.04
5	A5	57	Target 1	70.2942	233534	3163.76
5	A5	58	Target 1	70.478	233245	2988.87
5	A5	59	Target 1	70.6619	232986	2871.54
5	A5	60	Target 1	70.8457	232529	2792.56
5	A5	61	Target 1	71.0295	231810	2770.68
5	A5	62	Target 1	71.2133	231218	2804.35
5	A5	63	Target 1	71.3971	231310	2874.1
5	A5	64	Target 1	71.5809	230044	2951.51
5	A5	65	Target 1	71.7647	230487	3011.02
5	A5	66	Target 1	71.9486	228277	3040.95
5	A5	67	Target 1	72.1324	228691	3046.72
5	A5	68	Target 1	72.3162	227535	3045.05
5	A5	69	Target 1	72.5	227618	3051.99
5	A5	70	Target 1	72.6838	227054	3072.25
5	A5	71	Target 1	72.8676	226101	3119.87
5	A5	72	Target 1	73.0515	224946	3148.73
5	A5	73	Target 1	73.2353	226225	3090.05
5	A5	74	Target 1	73.4191	223589	3031.19
5	A5	75	Target 1	73.6029	223277	2955.37
5	A5	76	Target 1	73.7867	223448	2885.52
5	A5	77	Target 1	73.9705	222494	2848.8
5	A5	78	Target 1	74.1543	222233	2858.91
5	A5	79	Target 1	74.3382	221906	2909.16
5	A5	80	Target 1	74.522	221306	2977.19
5	A5	81	Target 1	74.7058	220140	3037.54
5	A5	82	Target 1	74.8896	220114	3074.39
5	A5	83	Target 1	75.0734	219046	3090.79
5	A5	84	Target 1	75.2572	218466	3083.84
5	A5	85	Target 1	75.441	218598	3080.14
5	A5	86	Target 1	75.6249	216988	3085.93
5	A5	87	Target 1	75.8087	217041	3129.7
5	A5	88	Target 1	75.9925	216933	3197.67
5	A5	89	Target 1	76.1763	215248	3279.09
5	A5	90	Target 1	76.3601	214514	3359.91
5	A5	91	Target 1	76.5439	215453	3417.32
5	A5	92	Target 1	76.7277	213899	3417
5	A5	93	Target 1	76.9116	212967	3325.87
5	A5	94	Target 1	77.0954	212722	3138.9
5	A5	95	Target 1	77.2792	211722	3018.87
5	A5	96	Target 1	77.463	211224	2944.32
5	A5	97	Target 1	77.6468	211351	2910.45
5	A5	98	Target 1	77.8306	210542	2936.42
5	A5	99	Target 1	78.0145	209740	3020.12
5	A5	100	Target 1	78.1983	209582	3239.92
5	A5	101	Target 1	78.3821	209043	3575.44
5	A5	102	Target 1	78.5659	208178	3808.95
5	A5	103	Target 1	78.7497	207012	3883.31
5	A5	104	Target 1	78.9335	206450	3803.15
5	A5	105	Target 1	79.1173	206348	3626.72
5	A5	106	Target 1	79.3012	205315	3431.9
5	A5	107	Target 1	79.485	204863	3278.17
5	A5	108	Target 1	79.6688	204499	3183.29
5	A5	109	Target 1	79.8526	204056	3127.98
5	A5	110	Target 1	80.0364	203396	3083.69
5	A5	111	Target 1	80.2202	201932	3067.66
5	A5	112	Target 1	80.404	202009	3057.45
5	A5	113	Target 1	80.5879	202193	3065.16
5	A5	114	Target 1	80.7717	200855	3130.48
5	A5	115	Target 1	80.9555	200009	3306.36
5	A5	116	Target 1	81.1393	200233	3519.07
5	A5	117	Target 1	81.3231	199506	3705.45
5	A5	118	Target 1	81.5069	198371	3805.48
5	A5	119	Target 1	81.6907	198044	3796.34
5	A5	120	Target 1	81.8746	196834	3710.61
5	A5	121	Target 1	82.0584	196721	3620.51
5	A5	122	Target 1	82.2422	195400	3590.22
5	A5	123	Target 1	82.426	196446	3626
5	A5	124	Target 1	82.6098	195098	3663.66
5	A5	125	Target 1	82.7936	194463	3610.51
5	A5	126	Target 1	82.9774	192881	3414.92
5	A5	127	Target 1	83.1613	192996	3114.96
5	A5	128	Target 1	83.3451	191793	2995.51
5	A5	129	Target 1	83.5289	192453	2952.43
5	A5	130	Target 1	83.7127	191220	2998.54
5	A5	131	Target 1	83.8965	190975	3219.91
5	A5	132	Target 1	84.0803	190636	3734.91
5	A5	133	Target 1	84.2642	189933	4205.39
5	A5	134	Target 1	84.448	189403	4458.85
5	A5	135	Target 1	84.6318	187748	4405.1
5	A5	136	Target 1	84.8156	187234	4079.66
5	A5	137	Target 1	84.9994	186345	3627.47
5	A5	138	Target 1	85.1832	186320	3234.66
5	A5	139	Target 1	85.367	185756	3069.21
5	A5	140	Target 1	85.5509	185473	3086.07
5	A5	141	Target 1	85.7347	185276	3302.58
5	A5	142	Target 1	85.9185	183459	3572.71
5	A5	143	Target 1	86.1023	183958	3789.59
5	A5	144	Target 1	86.2861	182473	3902.07
5	A5	145	Target 1	86.4699	181650	3920.96
5	A5	146	Target 1	86.6537	181917	3893.58
5	A5	147	Target 1	86.8376	180794	3870.21
5	A5	148	Target 1	87.0214	180066	3881.52
5	A5	149	Target 1	87.2052	179737	3933.76
5	A5	150	Target 1	87.389	179226	4020.44
5	A5	151	Target 1	87.5728	178239	4131.37
5	A5	152	Target 1	87.7566	177630	4252.25
5	A5	153	Target 1	87.9404	176858	4350.79
5	A5	154	Target 1	88.1243	176916	4366.82
5	A5	155	Target 1	88.3081	175727	4222.54
5	A5	156	Target 1	88.4919	174969	3866.08
5	A5	157	Target 1	88.6757	174431	3320.53
5	A5	158	Target 1	88.8595	172744	2951.12
5	A5	159	Target 1	89.0433	173203	2771.22
5	A5	160	Target 1	89.2271	172399	2678.1
5	A5	161	Target 1	89.411	173094	2687.98
5	A5	162	Target 1	89.5948	171565	2778.1
5	A5	163	Target 1	89.7786	170771	2904.76
5	A5	164	Target 1	89.9624	170096	3028.4
5	A5	165	Target 1	90.1462	169996	3206.76
5	A5	166	Target 1	90.33	169594	3400.47
5	A5	167	Target 1	90.5139	168302	3507.58
5	A5	168	Target 1	90.6977	167509	3528.72
5	A5	169	Target 1	90.8815	167684	3457.99
5	A5	170	Target 1	91.0653	166502	3286.4
5	A5	171	Target 1	91.2491	165788	3058.93
5	A5	172	Target 1	91.4329	165825	2935.48
5	A5	173	Target 1	91.6167	164229	2807.81
5	A5	174	Target 1	91.8006	164523	2713.23
5	A5	175	Target 1	91.9844	163559	2687.81
5	A5	176	Target 1	92.1682	164126	2744.32
5	A5	177	Target 1	92.352	163806	2858.71
5	A5	178	Target 1	92.5358	161810	2979.86
5	A5	179	Target 1	92.7196	161339	3059.17
5	A5	180	Target 1	92.9034	160862	3080.08
5	A5	181	Target 1	93.0873	159966	3065.07
5	A5	182	Target 1	93.2711	160522	3055.69
5	A5	183	Target 1	93.4549	159745	3083.18
5	A5	184	Target 1	93.6387	158256	3276.92
5	A5	185	Target 1	93.8225	158225	3536.19
5	A5	186	Target 1	94.0063	157271	3791.86
5	A5	187	Target 1	94.1902	156699	4003.41
5	A5	188	Target 1	94.374	156091	4166.39
5	A5	189	Target 1	94.5578	154965	4299.4
5	A5	190	Target 1	94.7416	155117	4424.58
6	A6	1	Target 1	60.0006	300623	1743.27
6	A6	2	Target 1	60.1844	301568	1708.43
6	A6	3	Target 1	60.3682	301315	1720.1
6	A6	4	Target 1	60.552	301340	1776.02
6	A6	5	Target 1	60.7359	301127	1859.22
6	A6	6	Target 1	60.9197	300045	1941.96
6	A6	7	Target 1	61.1035	300626	1994.45
6	A6	8	Target 1	61.2873	300020	1993.64
6	A6	9	Target 1	61.4711	298939	1931.59
6	A6	10	Target 1	61.6549	299149	1818.77
6	A6	11	Target 1	61.8387	298659	1680.84
6	A6	12	Target 1	62.0226	297450	1548.31
6	A6	13	Target 1	62.2064	297125	1445.95
6	A6	14	Target 1	62.3902	297230	1386.91
6	A6	15	Target 1	62.574	296959	1375.34
6	A6	16	Target 1	62.7578	296399	1410.74
6	A6	17	Target 1	62.9416	296142	1489.06
6	A6	18	Target 1	63.1255	295677	1599.27
6	A6	19	Target 1	63.3093	295381	1721.45
6	A6	20	Target 1	63.4931	295338	1831.27
6	A6	21	Target 1	63.6769	295159	1910.41
6	A6	22	Target 1	63.8607	293944	1954.58
6	A6	23	Target 1	64.0445	293551	1973.11
6	A6	24	Target 1	64.2283	293334	1981.68
6	A6	25	Target 1	64.4122	292650	1995.15
6	A6	26	Target 1	64.596	292868	2023.67
6	A6	27	Target 1	64.7798	291761	2072.26
6	A6	28	Target 1	64.9636	291274	2140.37
6	A6	29	Target 1	65.1474	291019	2221.35
6	A6	30	Target 1	65.3312	291304	2305.11
6	A6	31	Target 1	65.515	289865	2385.75
6	A6	32	Target 1	65.6989	289617	2468.4
6	A6	33	Target 1	65.8827	289111	2570.89
6	A6	34	Target 1	66.0665	288614	2714.82
6	A6	35	Target 1	66.2503	287670	2913.41
6	A6	36	Target 1	66.4341	287937	3162.3
6	A6	37	Target 1	66.6179	287357	3438.85
6	A6	38	Target 1	66.8018	286497	4136.98
6	A6	39	Target 1	66.9856	285186	4841.71
6	A6	40	Target 1	67.1694	284923	5332.02
6	A6	41	Target 1	67.3532	284286	5559.32
6	A6	42	Target 1	67.537	283267	5540.8
6	A6	43	Target 1	67.7208	281756	5368.79
6	A6	44	Target 1	67.9046	280996	5181.18
6	A6	45	Target 1	68.0884	280443	5093.04
6	A6	46	Target 1	68.2723	280265	5129.59
6	A6	47	Target 1	68.4561	279044	5209.5
6	A6	48	Target 1	68.6399	279491	5203.85
6	A6	49	Target 1	68.8237	277144	5029.29
6	A6	50	Target 1	69.0075	276217	4708.69
6	A6	51	Target 1	69.1913	275237	4355.19
6	A6	52	Target 1	69.3752	275537	4095.28
6	A6	53	Target 1	69.559	274994	3995.05
6	A6	54	Target 1	69.7428	273777	4039.38
6	A6	55	Target 1	69.9266	273182	4159.75
6	A6	56	Target 1	70.1104	272159	4275.49
6	A6	57	Target 1	70.2942	271540	4314.24
6	A6	58	Target 1	70.478	271098	4218.51
6	A6	59	Target 1	70.6619	271047	3956.57
6	A6	60	Target 1	70.8457	268210	3545.16
6	A6	61	Target 1	71.0295	268947	3357.47
6	A6	62	Target 1	71.2133	267333	3211.06
6	A6	63	Target 1	71.3971	268012	3112.89
6	A6	64	Target 1	71.5809	267166	3085.9
6	A6	65	Target 1	71.7647	265854	3136.16
6	A6	66	Target 1	71.9486	265810	3254.63
6	A6	67	Target 1	72.1324	265212	3417.98
6	A6	68	Target 1	72.3162	264340	3765.63
6	A6	69	Target 1	72.5	264500	4164.73
6	A6	70	Target 1	72.6838	262608	4307.41
6	A6	71	Target 1	72.8676	262018	4124.92
6	A6	72	Target 1	73.0515	261118	3650.17
6	A6	73	Target 1	73.2353	260097	3341.93
6	A6	74	Target 1	73.4191	260061	3136.44
6	A6	75	Target 1	73.6029	259486	2985.2
6	A6	76	Target 1	73.7867	258772	2917.38
6	A6	77	Target 1	73.9705	258347	2935.69
6	A6	78	Target 1	74.1543	258241	3021.6
6	A6	79	Target 1	74.3382	256955	3147.79
6	A6	80	Target 1	74.522	256880	3289.2
6	A6	81	Target 1	74.7058	255957	3429.84
6	A6	82	Target 1	74.8896	254419	3679.94
6	A6	83	Target 1	75.0734	255195	4021.5
6	A6	84	Target 1	75.2572	254321	4264.81
6	A6	85	Target 1	75.441	252417	4369.36
6	A6	86	Target 1	75.6249	252130	4323.19
6	A6	87	Target 1	75.8087	251468	4164.48
6	A6	88	Target 1	75.9925	250812	3969.77
6	A6	89	Target 1	76.1763	249696	3815.55
6	A6	90	Target 1	76.3601	249671	3736.12
6	A6	91	Target 1	76.5439	249167	3708.63
6	A6	92	Target 1	76.7277	247977	3676.71
6	A6	93	Target 1	76.9116	247200	3593.63
6	A6	94	Target 1	77.0954	246170	3487.09
6	A6	95	Target 1	77.2792	245994	3436.23
6	A6	96	Target 1	77.463	245857	3395.86
6	A6	97	Target 1	77.6468	244118	3376.1
6	A6	98	Target 1	77.8306	244602	3377.21
6	A6	99	Target 1	78.0145	242888	3392.61
6	A6	100	Target 1	78.1983	242937	3413.32
6	A6	101	Target 1	78.3821	242001	3429.16
6	A6	102	Target 1	78.5659	241249	3427.35
6	A6	103	Target 1	78.7497	240990	3393.09
6	A6	104	Target 1	78.9335	239978	3315.56
6	A6	105	Target 1	79.1173	239212	3196.99
6	A6	106	Target 1	79.3012	237907	3058.55
6	A6	107	Target 1	79.485	238942	2937.09
6	A6	108	Target 1	79.6688	236970	2873.55
6	A6	109	Target 1	79.8526	237395	2897.08
6	A6	110	Target 1	80.0364	236994	3014.53
6	A6	111	Target 1	80.2202	236106	3207.34
6	A6	112	Target 1	80.404	235192	3437.66
6	A6	113	Target 1	80.5879	235625	3983.02
6	A6	114	Target 1	80.7717	233556	4514.44
6	A6	115	Target 1	80.9555	233612	4831.31
6	A6	116	Target 1	81.1393	231923	4941.04
6	A6	117	Target 1	81.3231	231572	4916.51
6	A6	118	Target 1	81.5069	231065	4863.43
6	A6	119	Target 1	81.6907	230292	4878.53
6	A6	120	Target 1	81.8746	229467	5014.14
6	A6	121	Target 1	82.0584	228606	5254.19
6	A6	122	Target 1	82.2422	228072	5511.23
6	A6	123	Target 1	82.426	227736	5652.3
6	A6	124	Target 1	82.6098	226873	5555.93
6	A6	125	Target 1	82.7936	224631	5176.77
6	A6	126	Target 1	82.9774	224229	4582.14
6	A6	127	Target 1	83.1613	224158	3928.59
6	A6	128	Target 1	83.3451	222788	3466.53
6	A6	129	Target 1	83.5289	223892	3370.78
6	A6	130	Target 1	83.7127	221691	3367.31
6	A6	131	Target 1	83.8965	221482	3442.51
6	A6	132	Target 1	84.0803	220679	3691.64
6	A6	133	Target 1	84.2642	221192	4081.66
6	A6	134	Target 1	84.448	219298	4371.42
6	A6	135	Target 1	84.6318	219005	4492.94
6	A6	136	Target 1	84.8156	217282	4456.77
6	A6	137	Target 1	84.9994	217064	4344.03
6	A6	138	Target 1	85.1832	216488	4261.17
6	A6	139	Target 1	85.367	216734	4282.06
6	A6	140	Target 1	85.5509	214616	4416.29
6	A6	141	Target 1	85.7347	214347	4612.83
6	A6	142	Target 1	85.9185	214227	4792.06
6	A6	143	Target 1	86.1023	212559	4886.03
6	A6	144	Target 1	86.2861	212708	4870.12
6	A6	145	Target 1	86.4699	210546	4773.01
6	A6	146	Target 1	86.6537	210399	4655.39
6	A6	147	Target 1	86.8376	210622	4565.59
6	A6	148	Target 1	87.0214	208521	4501.01
6	A6	149	Target 1	87.2052	209432	4409.66
6	A6	150	Target 1	87.389	207674	4239.9
6	A6	151	Target 1	87.5728	206770	4002.66
6	A6	152	Target 1	87.7566	205599	3790
6	A6	153	Target 1	87.9404	205465	3725.83
6	A6	154	Target 1	88.1243	205435	3873.51
6	A6	155	Target 1	88.3081	205143	4177.75
6	A6	156	Target 1	88.4919	203706	4484.12
6	A6	157	Target 1	88.6757	203017	4627.56
6	A6	158	Target 1	88.8595	201491	4521.97
6	A6	159	Target 1	89.0433	200817	4191.25
6	A6	160	Target 1	89.2271	200483	3736.54
6	A6	161	Target 1	89.411	199912	3429.71
6	A6	162	Target 1	89.5948	198431	3313.34
6	A6	163	Target 1	89.7786	198184	3251.21
6	A6	164	Target 1	89.9624	197752	3248.33
6	A6	165	Target 1	90.1462	197997	3292.07
6	A6	166	Target 1	90.33	196427	3356.97
6	A6	167	Target 1	90.5139	195183	3418.67
6	A6	168	Target 1	90.6977	194424	3465.16
6	A6	169	Target 1	90.8815	195352	3496.71
6	A6	170	Target 1	91.0653	193805	3543.96
6	A6	171	Target 1	91.2491	192596	3564.23
6	A6	172	Target 1	91.4329	192098	3545.65
6	A6	173	Target 1	91.6167	191307	3512.4
6	A6	174	Target 1	91.8006	191424	3507.37
6	A6	175	Target 1	91.9844	190133	3561.22
6	A6	176	Target 1	92.1682	189942	3661.44
6	A6	177	Target 1	92.352	188639	3755.58
6	A6	178	Target 1	92.5358	187819	3782.17
6	A6	179	Target 1	92.7196	187735	3704.34
6	A6	180	Target 1	92.9034	186444	3525.56
6	A6	181	Target 1	93.0873	186076	3430.96
6	A6	182	Target 1	93.2711	184995	3349.67
6	A6	183	Target 1	93.4549	184936	3284.98
6	A6	184	Target 1	93.6387	184295	3250.88
6	A6	185	Target 1	93.8225	183203	3253.71
6	A6	186	Target 1	94.0063	182953	3291
6	A6	187	Target 1	94.1902	181957	3352.35
6	A6	188	Target 1	94.374	181583	3421.56
6	A6	189	Target 1	94.5578	180873	3480.39
6	A6	190	Target 1	94.7416	179602	3538.13
7	A7	1	Target 1	60.0006	302170	601.759
7	A7	2	Target 1	60.1844	303671	599.366
7	A7	3	Target 1	60.3682	303019	641.207
7	A7	4	Target 1	60.552	302981	705.509
7	A7	5	Target 1	60.7359	304075	756.34
7	A7	6	Target 1	60.9197	302760	764.862
7	A7	7	Target 1	61.1035	303228	725.982
7	A7	8	Target 1	61.2873	302669	660.924
7	A7	9	Target 1	61.4711	301476	601.628
7	A7	10	Target 1	61.6549	302100	568.95
7	A7	11	Target 1	61.8387	301726	559.306
7	A7	12	Target 1	62.0226	301404	548.051
7	A7	13	Target 1	62.2064	302451	506.734
7	A7	14	Target 1	62.3902	301202	421.964
7	A7	15	Target 1	62.574	300820	302.614
7	A7	16	Target 1	62.7578	301264	173.781
7	A7	17	Target 1	62.9416	300256	59.5178
7	A7	18	Target 1	63.1255	300604	-31.125
7	A7	19	Target 1	63.3093	300415	-106.551
7	A7	20	Target 1	63.4931	301193	-180.282
7	A7	21	Target 1	63.6769	300452	-255.25
7	A7	22	Target 1	63.8607	300613	-316.656
7	A7	23	Target 1	64.0445	299674	-340.931
7	A7	24	Target 1	64.2283	300248	-312.437
7	A7	25	Target 1	64.4122	301189	-234.191
7	A7	26	Target 1	64.596	300673	-123.646
7	A7	27	Target 1	64.7798	300692	0.881104
7	A7	28	Target 1	64.9636	300504	130.991
7	A7	29	Target 1	65.1474	299948	268.023
7	A7	30	Target 1	65.3312	300322	416.519
7	A7	31	Target 1	65.515	300692	579.998
7	A7	32	Target 1	65.6989	300294	762.776
7	A7	33	Target 1	65.8827	299673	971.778
7	A7	34	Target 1	66.0665	299102	1213.59
7	A7	35	Target 1	66.2503	299665	1485.72
7	A7	36	Target 1	66.4341	299815	1771.58
7	A7	37	Target 1	66.6179	298710	2044.29
7	A7	38	Target 1	66.8018	298041	2278.58
7	A7	39	Target 1	66.9856	298044	2463.92
7	A7	40	Target 1	67.1694	297259	2608.87
7	A7	41	Target 1	67.3532	296586	2734.18
7	A7	42	Target 1	67.537	295127	2856.9
7	A7	43	Target 1	67.7208	296116	2974.57
7	A7	44	Target 1	67.9046	295020	3061.54
7	A7	45	Target 1	68.0884	294567	3079.9
7	A7	46	Target 1	68.2723	292944	3001.83
7	A7	47	Target 1	68.4561	292868	2827.04
7	A7	48	Target 1	68.6399	291342	2586.81
7	A7	49	Target 1	68.8237	291081	2333.65
7	A7	50	Target 1	69.0075	291828	2123.01
7	A7	51	Target 1	69.1913	289280	1995.83
7	A7	52	Target 1	69.3752	290680	1965.8
7	A7	53	Target 1	69.559	289944	2015.36
7	A7	54	Target 1	69.7428	289566	2101.73
7	A7	55	Target 1	69.9266	289185	2173.64
7	A7	56	Target 1	70.1104	288286	2192.35
7	A7	57	Target 1	70.2942	287741	2147.28
7	A7	58	Target 1	70.478	286800	2058.1
7	A7	59	Target 1	70.6619	287040	1961.82
7	A7	60	Target 1	70.8457	286082	1893.11
7	A7	61	Target 1	71.0295	286453	1868.85
7	A7	62	Target 1	71.2133	285780	1885.66
7	A7	63	Target 1	71.3971	285644	1929.83
7	A7	64	Target 1	71.5809	284321	1991.48
7	A7	65	Target 1	71.7647	284595	2071.7
7	A7	66	Target 1	71.9486	283795	2178.26
7	A7	67	Target 1	72.1324	283323	2313.91
7	A7	68	Target 1	72.3162	283897	2467.81
7	A7	69	Target 1	72.5	282217	2617.19
7	A7	70	Target 1	72.6838	282230	2738.99
7	A7	71	Target 1	72.8676	280670	2821.16
7	A7	72	Target 1	73.0515	280728	2865.65
7	A7	73	Target 1	73.2353	279989	2881.81
7	A7	74	Target 1	73.4191	279818	2877.61
7	A7	75	Target 1	73.6029	278198	2856.46
7	A7	76	Target 1	73.7867	278646	2820.72
7	A7	77	Target 1	73.9705	277324	2778.33
7	A7	78	Target 1	74.1543	276554	2745.43
7	A7	79	Target 1	74.3382	276604	2743.17
7	A7	80	Target 1	74.522	276253	2790.21
7	A7	81	Target 1	74.7058	275197	2895.98
7	A7	82	Target 1	74.8896	274554	3056.85
7	A7	83	Target 1	75.0734	274740	3254.99
7	A7	84	Target 1	75.2572	273138	3461.35
7	A7	85	Target 1	75.441	273314	3643.79
7	A7	86	Target 1	75.6249	271848	3777.12
7	A7	87	Target 1	75.8087	270224	3888.14
7	A7	88	Target 1	75.9925	270515	3956.21
7	A7	89	Target 1	76.1763	269637	3964.64
7	A7	90	Target 1	76.3601	268270	3973.94
7	A7	91	Target 1	76.5439	267889	4027.88
7	A7	92	Target 1	76.7277	267091	4142.2
7	A7	93	Target 1	76.9116	266523	4306.26
7	A7	94	Target 1	77.0954	265554	4496.1
7	A7	95	Target 1	77.2792	264611	4688.09
7	A7	96	Target 1	77.463	263096	4865.25
7	A7	97	Target 1	77.6468	263284	5012.71
7	A7	98	Target 1	77.8306	262379	5110.65
7	A7	99	Target 1	78.0145	261057	5138.17
7	A7	100	Target 1	78.1983	259726	5087.98
7	A7	101	Target 1	78.3821	259048	4979.71
7	A7	102	Target 1	78.5659	258483	4855.77
7	A7	103	Target 1	78.7497	257845	4758.83
7	A7	104	Target 1	78.9335	256695	4709.9
7	A7	105	Target 1	79.1173	255771	4699.56
7	A7	106	Target 1	79.3012	255421	4702.17
7	A7	107	Target 1	79.485	254237	4699.17
7	A7	108	Target 1	79.6688	253274	4696.42
7	A7	109	Target 1	79.8526	252019	4722.26
7	A7	110	Target 1	80.0364	252256	4808.35
7	A7	111	Target 1	80.2202	251100	4966.58
7	A7	112	Target 1	80.404	250434	5180.78
7	A7	113	Target 1	80.5879	249354	5420.68
7	A7	114	Target 1	80.7717	248012	5663.02
7	A7	115	Target 1	80.9555	247374	5900.67
7	A7	116	Target 1	81.1393	246679	6134.4
7	A7	117	Target 1	81.3231	246040	6357.44
7	A7	118	Target 1	81.5069	244664	6550
7	A7	119	Target 1	81.6907	243160	6685.01
7	A7	120	Target 1	81.8746	242434	6736.16
7	A7	121	Target 1	82.0584	241939	6680.4
7	A7	122	Target 1	82.2422	240617	6500.12
7	A7	123	Target 1	82.426	239748	6193.2
7	A7	124	Target 1	82.6098	237791	5787.05
7	A7	125	Target 1	82.7936	237896	5342.21
7	A7	126	Target 1	82.9774	236340	4936.02
7	A7	127	Target 1	83.1613	236409	4634.28
7	A7	128	Target 1	83.3451	235316	4471.21
7	A7	129	Target 1	83.5289	234494	4446.76
7	A7	130	Target 1	83.7127	233644	4536.71
7	A7	131	Target 1	83.8965	232244	4702.21
7	A7	132	Target 1	84.0803	232793	4897.12
7	A7	133	Target 1	84.2642	231659	5078.83
7	A7	134	Target 1	84.448	229865	5224.06
7	A7	135	Target 1	84.6318	228743	5339.19
7	A7	136	Target 1	84.8156	228765	5447.43
7	A7	137	Target 1	84.9994	227759	5560.79
7	A7	138	Target 1	85.1832	227087	5658.49
7	A7	139	Target 1	85.367	225842	5695.79
7	A7	140	Target 1	85.5509	224772	5637.78
7	A7	141	Target 1	85.7347	223649	5490.61
7	A7	142	Target 1	85.9185	222075	5302.94
7	A7	143	Target 1	86.1023	222812	5138.65
7	A7	144	Target 1	86.2861	221559	5042.47
7	A7	145	Target 1	86.4699	220000	5025.31
7	A7	146	Target 1	86.6537	219434	5069.47
7	A7	147	Target 1	86.8376	219305	5141.75
7	A7	148	Target 1	87.0214	217015	5202.54
7	A7	149	Target 1	87.2052	217497	5213.99
7	A7	150	Target 1	87.389	216421	5153.55
7	A7	151	Target 1	87.5728	214888	5031.53
7	A7	152	Target 1	87.7566	213437	4892.3
7	A7	153	Target 1	87.9404	213602	4789.38
7	A7	154	Target 1	88.1243	212846	4743.73
7	A7	155	Target 1	88.3081	212134	4721.18
7	A7	156	Target 1	88.4919	211353	4652
7	A7	157	Target 1	88.6757	209839	4485.29
7	A7	158	Target 1	88.8595	208443	4236
7	A7	159	Target 1	89.0433	208339	3986.1
7	A7	160	Target 1	89.2271	207227	3837.69
7	A7	161	Target 1	89.411	206953	3850.73
7	A7	162	Target 1	89.5948	206169	4009.4
7	A7	163	Target 1	89.7786	204711	4232.27
7	A7	164	Target 1	89.9624	204193	4413.76
7	A7	165	Target 1	90.1462	203412	4470.45
7	A7	166	Target 1	90.33	202217	4372.1
7	A7	167	Target 1	90.5139	201206	4149.96
7	A7	168	Target 1	90.6977	200317	3882.59
7	A7	169	Target 1	90.8815	200572	3759.94
7	A7	170	Target 1	91.0653	198959	3720.48
7	A7	171	Target 1	91.2491	199021	3745.51
7	A7	172	Target 1	91.4329	197369	3831.17
7	A7	173	Target 1	91.6167	196960	4124.55
7	A7	174	Target 1	91.8006	196853	4438.65
7	A7	175	Target 1	91.9844	195117	4697.6
7	A7	176	Target 1	92.1682	194142	4841.49
7	A7	177	Target 1	92.352	193158	4845.71
7	A7	178	Target 1	92.5358	192635	4728.83
7	A7	179	Target 1	92.7196	191622	4541.59
7	A7	180	Target 1	92.9034	191089	4345.01
7	A7	181	Target 1	93.0873	189622	4188.51
7	A7	182	Target 1	93.2711	189453	4095.71
7	A7	183	Target 1	93.4549	188786	4058.5
7	A7	184	Target 1	93.6387	187535	4041.05
7	A7	185	Target 1	93.8225	187030	3995.72
7	A7	186	Target 1	94.0063	185536	3887.34
7	A7	187	Target 1	94.1902	184920	3779.54
7	A7	188	Target 1	94.374	184785	3689.52
7	A7	189	Target 1	94.5578	183378	3598.07
7	A7	190	Target 1	94.7416	183258	3516.84
8	A8	1	Target 1	60.0006	282162	394.911
8	A8	2	Target 1	60.1844	281899	511.974
8	A8	3	Target 1	60.3682	281890	649.045
8	A8	4	Target 1	60.552	282351	774.372
8	A8	5	Target 1	60.7359	283014	852.619
8	A8	6	Target 1	60.9197	281983	863.635
8	A8	7	Target 1	61.1035	281537	815.786
8	A8	8	Target 1	61.2873	281537	745.74
8	A8	9	Target 1	61.4711	281113	703.521
8	A8	10	Target 1	61.6549	280553	729.542
8	A8	11	Target 1	61.8387	280865	835.296
8	A8	12	Target 1	62.0226	280130	999.387
8	A8	13	Target 1	62.2064	281282	1180.77
8	A8	14	Target 1	62.3902	280587	1341.24
8	A8	15	Target 1	62.574	280120	1463.84
8	A8	16	Target 1	62.7578	279841	1553.66
8	A8	17	Target 1	62.9416	279126	1623.5
8	A8	18	Target 1	63.1255	278977	1675.1
8	A8	19	Target 1	63.3093	278330	1691.99
8	A8	20	Target 1	63.4931	278899	1652.33
8	A8	21	Target 1	63.6769	278418	1550.57
8	A8	22	Target 1	63.8607	276896	1412.96
8	A8	23	Target 1	64.0445	276554	1291.5
8	A8	24	Target 1	64.2283	276611	1240.51
8	A8	25	Target 1	64.4122	276525	1289.56
8	A8	26	Target 1	64.596	276094	1430.72
8	A8	27	Target 1	64.7798	276657	1625.04
8	A8	28	Target 1	64.9636	276283	1823.43
8	A8	29	Target 1	65.1474	274715	1988.78
8	A8	30	Target 1	65.3312	275453	2109.83
8	A8	31	Target 1	65.515	274374	2201.97
8	A8	32	Target 1	65.6989	273629	2297.95
8	A8	33	Target 1	65.8827	273616	2433.54
8	A8	34	Target 1	66.0665	273301	2632.43
8	A8	35	Target 1	66.2503	272329	2895.96
8	A8	36	Target 1	66.4341	272441	3201.31
8	A8	37	Target 1	66.6179	271754	3816.89
8	A8	38	Target 1	66.8018	271437	4549.52
8	A8	39	Target 1	66.9856	269668	5101.62
8	A8	40	Target 1	67.1694	269284	5443.44
8	A8	41	Target 1	67.3532	268076	5583.91
8	A8	42	Target 1	67.537	268028	5551
8	A8	43	Target 1	67.7208	266250	5380.57
8	A8	44	Target 1	67.9046	265982	5118.04
8	A8	45	Target 1	68.0884	265013	4822.29
8	A8	46	Target 1	68.2723	264020	4560.01
8	A8	47	Target 1	68.4561	263198	4384.71
8	A8	48	Target 1	68.6399	263377	4317.4
8	A8	49	Target 1	68.8237	262261	4336.16
8	A8	50	Target 1	69.0075	261463	4381.67
8	A8	51	Target 1	69.1913	260437	4373.28
8	A8	52	Target 1	69.3752	260076	4234.79
8	A8	53	Target 1	69.559	259652	3926.46
8	A8	54	Target 1	69.7428	258387	3475.18
8	A8	55	Target 1	69.9266	256817	3199.96
8	A8	56	Target 1	70.1104	256586	3046.85
8	A8	57	Target 1	70.2942	257107	2959.07
8	A8	58	Target 1	70.478	256394	2940.97
8	A8	59	Target 1	70.6619	255674	2966.66
8	A8	60	Target 1	70.8457	255053	2998.74
8	A8	61	Target 1	71.0295	253778	3009.98
8	A8	62	Target 1	71.2133	253759	2993.9
8	A8	63	Target 1	71.3971	252960	2960.17
8	A8	64	Target 1	71.5809	252487	2921.97
8	A8	65	Target 1	71.7647	251982	2887.26
8	A8	66	Target 1	71.9486	251136	2858.18
8	A8	67	Target 1	72.1324	251124	2836.47
8	A8	68	Target 1	72.3162	249708	2828.18
8	A8	69	Target 1	72.5	249757	2840.96
8	A8	70	Target 1	72.6838	248744	2874.23
8	A8	71	Target 1	72.8676	248893	2911.73
8	A8	72	Target 1	73.0515	248698	2923.79
8	A8	73	Target 1	73.2353	246948	2883.33
8	A8	74	Target 1	73.4191	246029	2785.63
8	A8	75	Target 1	73.6029	246117	2658.69
8	A8	76	Target 1	73.7867	245690	2555.07
8	A8	77	Target 1	73.9705	244576	2529.02
8	A8	78	Target 1	74.1543	245047	2611.78
8	A8	79	Target 1	74.3382	244707	2796.71
8	A8	80	Target 1	74.522	244252	3042.13
8	A8	81	Target 1	74.7058	242873	3288.19
8	A8	82	Target 1	74.8896	242425	3735.72
8	A8	83	Target 1	75.0734	241723	4014.3
8	A8	84	Target 1	75.2572	240741	4035.62
8	A8	85	Target 1	75.441	239695	3845.59
8	A8	86	Target 1	75.6249	239529	3525.29
8	A8	87	Target 1	75.8087	238794	3268.41
8	A8	88	Target 1	75.9925	238076	3147.53
8	A8	89	Target 1	76.1763	237245	3058.04
8	A8	90	Target 1	76.3601	237386	3007.63
8	A8	91	Target 1	76.5439	236172	2993.62
8	A8	92	Target 1	76.7277	236269	3005.88
8	A8	93	Target 1	76.9116	235250	3032.73
8	A8	94	Target 1	77.0954	234251	3064.15
8	A8	95	Target 1	77.2792	233964	3092.35
8	A8	96	Target 1	77.463	233918	3109.66
8	A8	97	Target 1	77.6468	233120	3109.41
8	A8	98	Target 1	77.8306	231664	3091.05
8	A8	99	Target 1	78.0145	231112	3065.72
8	A8	100	Target 1	78.1983	231317	3055.07
8	A8	101	Target 1	78.3821	230600	3081.41
8	A8	102	Target 1	78.5659	229553	3155.26
8	A8	103	Target 1	78.7497	229665	3267.75
8	A8	104	Target 1	78.9335	228704	3500.67
8	A8	105	Target 1	79.1173	227903	3783.68
8	A8	106	Target 1	79.3012	227070	3937.35
8	A8	107	Target 1	79.485	226559	3932.42
8	A8	108	Target 1	79.6688	225507	3793.11
8	A8	109	Target 1	79.8526	224782	3586.33
8	A8	110	Target 1	80.0364	224504	3395.54
8	A8	111	Target 1	80.2202	224356	3315.85
8	A8	112	Target 1	80.404	222886	3322.48
8	A8	113	Target 1	80.5879	222367	3436.92
8	A8	114	Target 1	80.7717	222739	3618.21
8	A8	115	Target 1	80.9555	221711	3782.66
8	A8	116	Target 1	81.1393	220377	3878.68
8	A8	117	Target 1	81.3231	219378	3902.62
8	A8	118	Target 1	81.5069	219505	3900.2
8	A8	119	Target 1	81.6907	218757	3934.16
8	A8	120	Target 1	81.8746	217644	4037.14
8	A8	121	Target 1	82.0584	217490	4181.63
8	A8	122	Target 1	82.2422	217091	4289.04
8	A8	123	Target 1	82.426	216114	4278.71
8	A8	124	Target 1	82.6098	214261	4125.27
8	A8	125	Target 1	82.7936	214389	3887.57
8	A8	126	Target 1	82.9774	213419	3681.7
8	A8	127	Target 1	83.1613	212709	3612.08
8	A8	128	Target 1	83.3451	213533	3704.82
8	A8	129	Target 1	83.5289	211922	3890.52
8	A8	130	Target 1	83.7127	211312	4048.04
8	A8	131	Target 1	83.8965	210070	4077.11
8	A8	132	Target 1	84.0803	209297	3952.76
8	A8	133	Target 1	84.2642	209000	3731.28
8	A8	134	Target 1	84.448	208479	3514.24
8	A8	135	Target 1	84.6318	207600	3399.57
8	A8	136	Target 1	84.8156	206866	3442.5
8	A8	137	Target 1	84.9994	207023	3641.24
8	A8	138	Target 1	85.1832	205776	3944.38
8	A8	139	Target 1	85.367	205519	4273.84
8	A8	140	Target 1	85.5509	204440	4553.83
8	A8	141	Target 1	85.7347	203313	4732.29
8	A8	142	Target 1	85.9185	202905	4786.26
8	A8	143	Target 1	86.1023	202359	4716.17
8	A8	144	Target 1	86.2861	201511	4539.73
8	A8	145	Target 1	86.4699	199911	4290.76
8	A8	146	Target 1	86.6537	200420	4018.3
8	A8	147	Target 1	86.8376	198848	3777.02
8	A8	148	Target 1	87.0214	198612	3606.76
8	A8	149	Target 1	87.2052	198178	3513.44
8	A8	150	Target 1	87.389	197407	3468.12
8	A8	151	Target 1	87.5728	197028	3427.97
8	A8	152	Target 1	87.7566	195905	3368.31
8	A8	153	Target 1	87.9404	194888	3318.19
8	A8	154	Target 1	88.1243	194717	3300.78
8	A8	155	Target 1	88.3081	194424	3301.02
8	A8	156	Target 1	88.4919	193545	3316.59
8	A8	157	Target 1	88.6757	193345	3343.68
8	A8	158	Target 1	88.8595	191540	3365.71
8	A8	159	Target 1	89.0433	191779	3352.5
8	A8	160	Target 1	89.2271	190323	3330.95
8	A8	161	Target 1	89.411	190054	3344.91
8	A8	162	Target 1	89.5948	189122	3425.46
8	A8	163	Target 1	89.7786	188849	3569.86
8	A8	164	Target 1	89.9624	188328	3739.74
8	A8	165	Target 1	90.1462	187026	3881.93
8	A8	166	Target 1	90.33	186237	3954.68
8	A8	167	Target 1	90.5139	185990	3940.28
8	A8	168	Target 1	90.6977	184820	3837.21
8	A8	169	Target 1	90.8815	184736	3643.82
8	A8	170	Target 1	91.0653	184086	3356.34
8	A8	171	Target 1	91.2491	182292	3204.31
8	A8	172	Target 1	91.4329	181945	3061.52
8	A8	173	Target 1	91.6167	182423	2948.8
8	A8	174	Target 1	91.8006	181405	2906.81
8	A8	175	Target 1	91.9844	180937	2959.69
8	A8	176	Target 1	92.1682	180642	3102.34
8	A8	177	Target 1	92.352	179537	3300.41
8	A8	178	Target 1	92.5358	179579	3801.11
8	A8	179	Target 1	92.7196	177744	4237.6
8	A8	180	Target 1	92.9034	177102	4485.09
8	A8	181	Target 1	93.0873	176520	4540.08
8	A8	182	Target 1	93.2711	175942	4454.62
8	A8	183	Target 1	93.4549	175044	4301.42
8	A8	184	Target 1	93.6387	174431	4140.56
8	A8	185	Target 1	93.8225	173847	4008.1
8	A8	186	Target 1	94.0063	172575	3924.14
8	A8	187	Target 1	94.1902	172685	3905.75
8	A8	188	Target 1	94.374	171322	3969.65
8	A8	189	Target 1	94.5578	170792	4123.86
8	A8	190	Target 1	94.7416	170964	4356.84
9	A9	1	Target 1	59.9993	250807	-689.333
9	A9	2	Target 1	60.1834	250867	-556.459
9	A9	3	Target 1	60.3675	250732	-343.887
9	A9	4	Target 1	60.5517	251458	-62.2622
9	A9	5	Target 1	60.7358	251452	247.009
9	A9	6	Target 1	60.9199	251584	527.344
9	A9	7	Target 1	61.104	251407	730.365
9	A9	8	Target 1	61.2882	251689	833.482
9	A9	9	Target 1	61.4723	249965	845.039
9	A9	10	Target 1	61.6564	250392	797.008
9	A9	11	Target 1	61.8405	250623	730.402
9	A9	12	Target 1	62.0246	249456	678.323
9	A9	13	Target 1	62.2088	249291	654.409
9	A9	14	Target 1	62.3929	249115	651.631
9	A9	15	Target 1	62.577	249716	654.223
9	A9	16	Target 1	62.7611	249286	653.594
9	A9	17	Target 1	62.9453	247958	656.01
9	A9	18	Target 1	63.1294	249009	675.442
9	A9	19	Target 1	63.3135	247837	718.115
9	A9	20	Target 1	63.4976	247620	773.682
9	A9	21	Target 1	63.6817	248398	821.862
9	A9	22	Target 1	63.8659	248179	850.746
9	A9	23	Target 1	64.05	246655	869.166
9	A9	24	Target 1	64.2341	246494	903.539
9	A9	25	Target 1	64.4182	246769	980.014
9	A9	26	Target 1	64.6024	247240	1106.82
9	A9	27	Target 1	64.7865	245593	1269.32
9	A9	28	Target 1	64.9706	246356	1439.92
9	A9	29	Target 1	65.1547	246012	1595.6
9	A9	30	Target 1	65.3389	245520	1731.33
9	A9	31	Target 1	65.523	244140	1861.7
9	A9	32	Target 1	65.7071	244606	2010.64
9	A9	33	Target 1	65.8912	244326	2196.75
9	A9	34	Target 1	66.0753	243575	2423.82
9	A9	35	Target 1	66.2595	243583	2680.52
9	A9	36	Target 1	66.4436	242425	2947.26
9	A9	37	Target 1	66.6277	242483	3570.34
9	A9	38	Target 1	66.8118	241569	4213.33
9	A9	39	Target 1	66.9959	240895	4766.4
9	A9	40	Target 1	67.1801	240190	5218.05
9	A9	41	Target 1	67.3642	239317	5549.8
9	A9	42	Target 1	67.5483	238797	5728.35
9	A9	43	Target 1	67.7324	238077	5718.13
9	A9	44	Target 1	67.9166	237189	5510.78
9	A9	45	Target 1	68.1007	236463	5154.77
9	A9	46	Target 1	68.2848	235090	4752.18
9	A9	47	Target 1	68.4689	234374	4414.72
9	A9	48	Target 1	68.6531	234801	4206.87
9	A9	49	Target 1	68.8372	234291	4116.11
9	A9	50	Target 1	69.0213	232881	4072.07
9	A9	51	Target 1	69.2054	232328	4000.74
9	A9	52	Target 1	69.3895	231790	3872.71
9	A9	53	Target 1	69.5737	231024	3718.26
9	A9	54	Target 1	69.7578	230549	3601.15
9	A9	55	Target 1	69.9419	229473	3569.69
9	A9	56	Target 1	70.126	229282	3616.72
9	A9	57	Target 1	70.3102	229626	3676.92
9	A9	58	Target 1	70.4943	227875	3666.31
9	A9	59	Target 1	70.6784	227690	3538.06
9	A9	60	Target 1	70.8625	225744	3305.92
9	A9	61	Target 1	71.0466	226170	3018.77
9	A9	62	Target 1	71.2308	226013	2893.73
9	A9	63	Target 1	71.4149	225571	2775.79
9	A9	64	Target 1	71.599	224517	2650.13
9	A9	65	Target 1	71.7831	223142	2530.97
9	A9	66	Target 1	71.9673	223212	2448.19
9	A9	67	Target 1	72.1514	222992	2428.07
9	A9	68	Target 1	72.3355	223209	2469.67
9	A9	69	Target 1	72.5196	223075	2541.47
9	A9	70	Target 1	72.7038	220875	2602.35
9	A9	71	Target 1	72.8879	220813	2629.96
9	A9	72	Target 1	73.072	220136	2630.87
9	A9	73	Target 1	73.2561	220062	2627.06
9	A9	74	Target 1	73.4402	219665	2633.08
9	A9	75	Target 1	73.6244	219723	2647.2
9	A9	76	Target 1	73.8085	217804	2661.21
9	A9	77	Target 1	73.9926	217512	2676.58
9	A9	78	Target 1	74.1767	216942	2708.05
9	A9	79	Target 1	74.3608	217813	2770.24
9	A9	80	Target 1	74.545	216060	2860.73
9	A9	81	Target 1	74.7291	216072	2954.83
9	A9	82	Target 1	74.9132	215159	3053.32
9	A9	83	Target 1	75.0973	214465	3069.83
9	A9	84	Target 1	75.2815	213867	2972.78
9	A9	85	Target 1	75.4656	212963	2891.83
9	A9	86	Target 1	75.6497	212788	2818.43
9	A9	87	Target 1	75.8338	212519	2783.67
9	A9	88	Target 1	76.018	211775	2795.87
9	A9	89	Target 1	76.2021	211468	2837.34
9	A9	90	Target 1	76.3862	210714	2874.56
9	A9	91	Target 1	76.5703	210242	2876.61
9	A9	92	Target 1	76.7544	209357	2832.96
9	A9	93	Target 1	76.9386	208435	2760.55
9	A9	94	Target 1	77.1227	208465	2695.67
9	A9	95	Target 1	77.3068	208028	2674.41
9	A9	96	Target 1	77.4909	207801	2713.21
9	A9	97	Target 1	77.6751	206797	2800.1
9	A9	98	Target 1	77.8592	206762	2901.58
9	A9	99	Target 1	78.0433	205866	2980.3
9	A9	100	Target 1	78.2274	204943	3043.6
9	A9	101	Target 1	78.4115	204234	3013.4
9	A9	102	Target 1	78.5957	204107	2967.24
9	A9	103	Target 1	78.7798	203779	2931.91
9	A9	104	Target 1	78.9639	202493	2912.99
9	A9	105	Target 1	79.148	202746	2912.21
9	A9	106	Target 1	79.3322	201772	2920.85
9	A9	107	Target 1	79.5163	201343	2929.93
9	A9	108	Target 1	79.7004	200703	2940.23
9	A9	109	Target 1	79.8845	199491	2964.19
9	A9	110	Target 1	80.0686	200131	3055.34
9	A9	111	Target 1	80.2528	199178	3305.1
9	A9	112	Target 1	80.4369	198426	3622.62
9	A9	113	Target 1	80.621	198254	3926.74
9	A9	114	Target 1	80.8051	197490	4126.11
9	A9	115	Target 1	80.9893	196214	4167.49
9	A9	116	Target 1	81.1734	195800	4065.5
9	A9	117	Target 1	81.3575	195135	3897.88
9	A9	118	Target 1	81.5416	194820	3765.55
9	A9	119	Target 1	81.7257	194172	3741.95
9	A9	120	Target 1	81.9099	193446	3840.14
9	A9	121	Target 1	82.094	193251	4011.24
9	A9	122	Target 1	82.2781	192644	4176.59
9	A9	123	Target 1	82.4622	191378	4273.61
9	A9	124	Target 1	82.6464	190825	4288.55
9	A9	125	Target 1	82.8305	190354	4256.06
9	A9	126	Target 1	83.0146	189316	4228.55
9	A9	127	Target 1	83.1987	190063	4235.86
9	A9	128	Target 1	83.3829	187934	4267.84
9	A9	129	Target 1	83.567	187977	4285.27
9	A9	130	Target 1	83.7511	187401	4251.44
9	A9	131	Target 1	83.9352	186272	4156.5
9	A9	132	Target 1	84.1193	185624	4019.33
9	A9	133	Target 1	84.3035	185552	3871.55
9	A9	134	Target 1	84.4876	184799	3736.83
9	A9	135	Target 1	84.6717	183952	3622.8
9	A9	136	Target 1	84.8558	183547	3532.41
9	A9	137	Target 1	85.0399	183233	3480.43
9	A9	138	Target 1	85.2241	181662	3494.79
9	A9	139	Target 1	85.4082	182009	3598.74
9	A9	140	Target 1	85.5923	181104	3781.63
9	A9	141	Target 1	85.7764	181124	3986.34
9	A9	142	Target 1	85.9606	179836	4129.68
9	A9	143	Target 1	86.1447	179170	4144.92
9	A9	144	Target 1	86.3288	178203	4018.46
9	A9	145	Target 1	86.5129	177674	3793.2
9	A9	146	Target 1	86.6971	177553	3544.71
9	A9	147	Target 1	86.8812	177158	3345.49
9	A9	148	Target 1	87.0653	175636	3240.88
9	A9	149	Target 1	87.2494	175472	3235.64
9	A9	150	Target 1	87.4335	175269	3290.05
9	A9	151	Target 1	87.6177	175186	3329.53
9	A9	152	Target 1	87.8018	173598	3272.37
9	A9	153	Target 1	87.9859	172947	3071.84
9	A9	154	Target 1	88.17	172486	2905.87
9	A9	155	Target 1	88.3542	172222	2771.9
9	A9	156	Target 1	88.5383	171386	2664.11
9	A9	157	Target 1	88.7224	170964	2618.84
9	A9	158	Target 1	88.9065	170713	2651.38
9	A9	159	Target 1	89.0906	170407	2749.51
9	A9	160	Target 1	89.2748	169541	2880.73
9	A9	161	Target 1	89.4589	168790	3032.54
9	A9	162	Target 1	89.643	167549	3325.47
9	A9	163	Target 1	89.8271	167502	3548.3
9	A9	164	Target 1	90.0113	167354	3719.01
9	A9	165	Target 1	90.1954	166235	3838.8
9	A9	166	Target 1	90.3795	165240	3875.85
9	A9	167	Target 1	90.5636	165411	3788.97
9	A9	168	Target 1	90.7477	163370	3567.43
9	A9	169	Target 1	90.9319	164009	3254.68
9	A9	170	Target 1	91.116	163231	2976.35
9	A9	171	Target 1	91.3001	162377	2899.12
9	A9	172	Target 1	91.4842	161867	2886.21
9	A9	173	Target 1	91.6684	162009	2945.86
9	A9	174	Target 1	91.8525	161399	3178.51
9	A9	175	Target 1	92.0366	160047	3565.84
9	A9	176	Target 1	92.2207	159788	3909.09
9	A9	177	Target 1	92.4048	158961	4121.52
9	A9	178	Target 1	92.589	158289	4161.42
9	A9	179	Target 1	92.7731	157507	4036.18
9	A9	180	Target 1	92.9572	157334	3794.64
9	A9	181	Target 1	93.1413	155815	3517.41
9	A9	182	Target 1	93.3255	156049	3296.7
9	A9	183	Target 1	93.5096	155048	3205.14
9	A9	184	Target 1	93.6937	155458	3255.74
9	A9	185	Target 1	93.8778	154054	3387.19
9	A9	186	Target 1	94.062	152798	3492.41
9	A9	187	Target 1	94.2461	152843	3481.92
9	A9	188	Target 1	94.4302	151580	3336.8
9	A9	189	Target 1	94.6143	152005	3114.84
9	A9	190	Target 1	94.7984	151333	2964.35
10	A10	1	Target 1	59.9993	230462	696.629
10	A10	2	Target 1	60.1834	230820	742.242
10	A10	3	Target 1	60.3675	230484	784.154
10	A10	4	Target 1	60.5517	230783	816.522
10	A10	5	Target 1	60.7358	231007	838.718
10	A10	6	Target 1	60.9199	230887	854.182
10	A10	7	Target 1	61.104	229110	865.631
10	A10	8	Target 1	61.2882	230508	873.28
10	A10	9	Target 1	61.4723	230213	877.74
10	A10	10	Target 1	61.6564	230112	885.802
10	A10	11	Target 1	61.8405	229816	911.92
10	A10	12	Target 1	62.0246	229484	972.565
10	A10	13	Target 1	62.2088	228814	1076.65
10	A10	14	Target 1	62.3929	230151	1218.63
10	A10	15	Target 1	62.577	229189	1378.12
10	A10	16	Target 1	62.7611	229004	1526.23
10	A10	17	Target 1	62.9453	229189	1635.6
10	A10	18	Target 1	63.1294	228624	1690.5
10	A10	19	Target 1	63.3135	228366	1691.81
10	A10	20	Target 1	63.4976	228210	1655.04
10	A10	21	Target 1	63.6817	226207	1602.01
10	A10	22	Target 1	63.8659	227885	1553.05
10	A10	23	Target 1	64.05	226866	1523.36
10	A10	24	Target 1	64.2341	226346	1522.84
10	A10	25	Target 1	64.4182	226055	1556.31
10	A10	26	Target 1	64.6024	226308	1621.37
10	A10	27	Target 1	64.7865	225645	1707.64
10	A10	28	Target 1	64.9706	225721	1799.92
10	A10	29	Target 1	65.1547	225621	1885.9
10	A10	30	Target 1	65.3389	224379	1963.24
10	A10	31	Target 1	65.523	224686	2040.59
10	A10	32	Target 1	65.7071	223631	2131.64
10	A10	33	Target 1	65.8912	224053	2246
10	A10	34	Target 1	66.0753	223285	2382.59
10	A10	35	Target 1	66.2595	222748	2529.25
10	A10	36	Target 1	66.4436	222832	2668.86
10	A10	37	Target 1	66.6277	221976	2787.63
10	A10	38	Target 1	66.8118	221056	3067.84
10	A10	39	Target 1	66.9959	220657	3291.86
10	A10	40	Target 1	67.1801	220087	3485.51
10	A10	41	Target 1	67.3642	219592	3683.52
10	A10	42	Target 1	67.5483	219137	3909.64
10	A10	43	Target 1	67.7324	217964	4165.61
10	A10	44	Target 1	67.9166	217406	4422.16
10	A10	45	Target 1	68.1007	217734	4618.11
10	A10	46	Target 1	68.2848	216124	4674.48
10	A10	47	Target 1	68.4689	215663	4526.97
10	A10	48	Target 1	68.6531	214683	4162.94
10	A10	49	Target 1	68.8372	214043	3641.86
10	A10	50	Target 1	69.0213	213243	3085.09
10	A10	51	Target 1	69.2054	212179	2740.2
10	A10	52	Target 1	69.3895	213137	2663.45
10	A10	53	Target 1	69.5737	211752	2667.07
10	A10	54	Target 1	69.7578	211531	2734.39
10	A10	55	Target 1	69.9419	211672	2907.79
10	A10	56	Target 1	70.126	210335	3155.62
10	A10	57	Target 1	70.3102	209824	3264.12
10	A10	58	Target 1	70.4943	208942	3195.77
10	A10	59	Target 1	70.6784	208610	2971.02
10	A10	60	Target 1	70.8625	208066	2743.89
10	A10	61	Target 1	71.0466	206793	2626.84
10	A10	62	Target 1	71.2308	207610	2516.87
10	A10	63	Target 1	71.4149	206413	2429.41
10	A10	64	Target 1	71.599	205841	2379.01
10	A10	65	Target 1	71.7831	205366	2378.08
10	A10	66	Target 1	71.9673	205281	2431.73
10	A10	67	Target 1	72.1514	205429	2530.87
10	A10	68	Target 1	72.3355	203939	2650.15
10	A10	69	Target 1	72.5196	204396	2754.35
10	A10	70	Target 1	72.7038	202920	2853.39
10	A10	71	Target 1	72.8879	202792	2832.8
10	A10	72	Target 1	73.072	201469	2739.95
10	A10	73	Target 1	73.2561	201386	2641.25
10	A10	74	Target 1	73.4402	200802	2539.89
10	A10	75	Target 1	73.6244	200631	2462.25
10	A10	76	Target 1	73.8085	199916	2422.59
10	A10	77	Target 1	73.9926	200072	2422.48
10	A10	78	Target 1	74.1767	198698	2454.88
10	A10	79	Target 1	74.3608	199037	2508.31
10	A10	80	Target 1	74.545	198032	2568.77
10	A10	81	Target 1	74.7291	198052	2621.27
10	A10	82	Target 1	74.9132	197384	2652.94
10	A10	83	Target 1	75.0973	196340	2658.1
10	A10	84	Target 1	75.2815	195852	2641.86
10	A10	85	Target 1	75.4656	195778	2618.08
10	A10	86	Target 1	75.6497	194988	2602.08
10	A10	87	Target 1	75.8338	194727	2603.16
10	A10	88	Target 1	76.018	194308	2621.81
10	A10	89	Target 1	76.2021	193859	2653.7
10	A10	90	Target 1	76.3862	192716	2695.2
10	A10	91	Target 1	76.5703	192372	2745.62
10	A10	92	Target 1	76.7544	192518	2830.44
10	A10	93	Target 1	76.9386	191587	3012.05
10	A10	94	Target 1	77.1227	191108	3151.4
10	A10	95	Target 1	77.3068	190168	3196.14
10	A10	96	Target 1	77.4909	189610	3111.24
10	A10	97	Target 1	77.6751	189263	2900.77
10	A10	98	Target 1	77.8592	188449	2733.71
10	A10	99	Target 1	78.0433	187868	2642.87
10	A10	100	Target 1	78.2274	187457	2583.71
10	A10	101	Target 1	78.4115	187498	2578.17
10	A10	102	Target 1	78.5957	186734	2632.66
10	A10	103	Target 1	78.7798	186694	2734.67
10	A10	104	Target 1	78.9639	185444	2992.23
10	A10	105	Target 1	79.148	185438	3321.45
10	A10	106	Target 1	79.3322	184535	3513.17
10	A10	107	Target 1	79.5163	183937	3522.09
10	A10	108	Target 1	79.7004	182630	3366.31
10	A10	109	Target 1	79.8845	182619	3123.84
10	A10	110	Target 1	80.0686	182417	2904.66
10	A10	111	Target 1	80.2528	181383	2808.87
10	A10	112	Target 1	80.4369	180986	2886.35
10	A10	113	Target 1	80.621	181523	3117.26
10	A10	114	Target 1	80.8051	180357	3424.39
10	A10	115	Target 1	80.9893	179253	3712.37
10	A10	116	Target 1	81.1734	179204	3913.11
10	A10	117	Target 1	81.3575	177768	4011.94
10	A10	118	Target 1	81.5416	177602	4043.64
10	A10	119	Target 1	81.7257	177398	4060.88
10	A10	120	Target 1	81.9099	176122	4097.18
10	A10	121	Target 1	82.094	175852	4140.98
10	A10	122	Target 1	82.2781	175122	4136.98
10	A10	123	Target 1	82.4622	175241	4015.54
10	A10	124	Target 1	82.6464	173589	3742.83
10	A10	125	Target 1	82.8305	172839	3358.89
10	A10	126	Target 1	83.0146	171907	2976.76
10	A10	127	Target 1	83.1987	172072	2771.4
10	A10	128	Target 1	83.3829	172633	2763.13
10	A10	129	Target 1	83.567	171414	2891.81
10	A10	130	Target 1	83.7511	170685	3202.16
10	A10	131	Target 1	83.9352	170136	3518.05
10	A10	132	Target 1	84.1193	169541	3746.18
10	A10	133	Target 1	84.3035	168681	3840.41
10	A10	134	Target 1	84.4876	168078	3796.2
10	A10	135	Target 1	84.6717	168514	3636.3
10	A10	136	Target 1	84.8558	166099	3403.18
10	A10	137	Target 1	85.0399	166482	3154.2
10	A10	138	Target 1	85.2241	166027	2951.54
10	A10	139	Target 1	85.4082	165265	2840.03
10	A10	140	Target 1	85.5923	164791	2829.78
10	A10	141	Target 1	85.7764	165156	2895.55
10	A10	142	Target 1	85.9606	163284	3000.59
10	A10	143	Target 1	86.1447	163278	3124.37
10	A10	144	Target 1	86.3288	162942	3273.93
10	A10	145	Target 1	86.5129	161145	3463.09
10	A10	146	Target 1	86.6971	162280	3678.13
10	A10	147	Target 1	86.8812	161551	3859.72
10	A10	148	Target 1	87.0653	160440	3925.12
10	A10	149	Target 1	87.2494	158997	3817.88
10	A10	150	Target 1	87.4335	158805	3552.69
10	A10	151	Target 1	87.6177	158557	3217.78
10	A10	152	Target 1	87.8018	157440	2935.33
10	A10	153	Target 1	87.9859	157373	2800.39
10	A10	154	Target 1	88.17	157251	2838.32
10	A10	155	Target 1	88.3542	156681	3000.53
10	A10	156	Target 1	88.5383	155930	3197.86
10	A10	157	Target 1	88.7224	155030	3350.39
10	A10	158	Target 1	88.9065	154425	3422.25
10	A10	159	Target 1	89.0906	154315	3424.91
10	A10	160	Target 1	89.2748	152618	3393.35
10	A10	161	Target 1	89.4589	153308	3354.44
10	A10	162	Target 1	89.643	151521	3310.42
10	A10	163	Target 1	89.8271	151603	3244.3
10	A10	164	Target 1	90.0113	150771	3137.7
10	A10	165	Target 1	90.1954	149857	2985.19
10	A10	166	Target 1	90.3795	149733	2793.34
10	A10	167	Target 1	90.5636	149315	2719.53
10	A10	168	Target 1	90.7477	148545	2638.41
10	A10	169	Target 1	90.9319	148085	2551.12
10	A10	170	Target 1	91.116	147559	2467.97
10	A10	171	Target 1	91.3001	146740	2410.69
10	A10	172	Target 1	91.4842	147181	2407.29
10	A10	173	Target 1	91.6684	146486	2478.75
10	A10	174	Target 1	91.8525	146222	2624.19
10	A10	175	Target 1	92.0366	145622	2862.58
10	A10	176	Target 1	92.2207	145225	3431.79
10	A10	177	Target 1	92.4048	143592	3825.81
10	A10	178	Target 1	92.589	143093	3950.23
10	A10	179	Target 1	92.7731	142727	3814.4
10	A10	180	Target 1	92.9572	141429	3521.04
10	A10	181	Target 1	93.1413	141846	3212.15
10	A10	182	Target 1	93.3255	141361	2999.91
10	A10	183	Target 1	93.5096	140456	2920.34
10	A10	184	Target 1	93.6937	139686	2930.34
10	A10	185	Target 1	93.8778	139636	2946.23
10	A10	186	Target 1	94.062	138409	2896.75
10	A10	187	Target 1	94.2461	137436	2781.45
10	A10	188	Target 1	94.4302	138164	2721.04
10	A10	189	Target 1	94.6143	136965	2664.19
10	A10	190	Target 1	94.7984	137107	2627.09
11	A11	1	Target 1	59.9993	295170	1150.14
11	A11	2	Target 1	60.1834	295754	1182.8
11	A11	3	Target 1	60.3675	294352	1180.31
11	A11	4	Target 1	60.5517	294847	1137.32
11	A11	5	Target 1	60.7358	295128	1068.84
11	A11	6	Target 1	60.9199	294281	1006.33
11	A11	7	Target 1	61.104	293301	981.969
11	A11	8	Target 1	61.2882	293906	1011.32
11	A11	9	Target 1	61.4723	293232	1086.59
11	A11	10	Target 1	61.6564	294037	1183.46
11	A11	11	Target 1	61.8405	293196	1274.58
11	A11	12	Target 1	62.0246	293594	1339.9
11	A11	13	Target 1	62.2088	291956	1368.58
11	A11	14	Target 1	62.3929	292585	1357.72
11	A11	15	Target 1	62.577	292049	1311.84
11	A11	16	Target 1	62.7611	292228	1243.43
11	A11	17	Target 1	62.9453	290491	1170.58
11	A11	18	Target 1	63.1294	291645	1109.75
11	A11	19	Target 1	63.3135	289962	1067.43
11	A11	20	Target 1	63.4976	290989	1037.79
11	A11	21	Target 1	63.6817	290489	1007.9
11	A11	22	Target 1	63.8659	290094	965.451
11	A11	23	Target 1	64.05	289320	904.123
11	A11	24	Target 1	64.2341	289948	822.739
11	A11	25	Target 1	64.4182	288835	722.811
11	A11	26	Target 1	64.6024	289501	608.226
11	A11	27	Target 1	64.7865	288655	486.895
11	A11	28	Target 1	64.9706	288980	370.593
11	A11	29	Target 1	65.1547	287934	271.131
11	A11	30	Target 1	65.3389	288874	194.249
11	A11	31	Target 1	65.523	288424	137.599
11	A11	32	Target 1	65.7071	288507	95.7808
11	A11	33	Target 1	65.8912	288380	71
11	A11	34	Target 1	66.0753	288558	78.4509
11	A11	35	Target 1	66.2595	287415	142.092
11	A11	36	Target 1	66.4436	288323	280.437
11	A11	37	Target 1	66.6277	288606	493.743
11	A11	38	Target 1	66.8118	288333	761.105
11	A11	39	Target 1	66.9959	288030	1050.22
11	A11	40	Target 1	67.1801	288479	1331.91
11	A11	41	Target 1	67.3642	286726	1588.22
11	A11	42	Target 1	67.5483	287280	1810.29
11	A11	43	Target 1	67.7324	286702	1991.02
11	A11	44	Target 1	67.9166	286872	2121.98
11	A11	45	Target 1	68.1007	285719	2197.77
11	A11	46	Target 1	68.2848	285043	2222.75
11	A11	47	Target 1	68.4689	284453	2213.19
11	A11	48	Target 1	68.6531	284676	2191.01
11	A11	49	Target 1	68.8372	283792	2173.94
11	A11	50	Target 1	69.0213	283409	2167.95
11	A11	51	Target 1	69.2054	283117	2164.9
11	A11	52	Target 1	69.3895	282493	2146.81
11	A11	53	Target 1	69.5737	282100	2095.01
11	A11	54	Target 1	69.7578	282151	2001.51
11	A11	55	Target 1	69.9419	280306	1877.71
11	A11	56	Target 1	70.126	280570	1754.17
11	A11	57	Target 1	70.3102	280815	1670.17
11	A11	58	Target 1	70.4943	279184	1656.38
11	A11	59	Target 1	70.6784	280789	1720.62
11	A11	60	Target 1	70.8625	279361	1843.45
11	A11	61	Target 1	71.0466	279410	1984.78
11	A11	62	Target 1	71.2308	278569	2097.88
11	A11	63	Target 1	71.4149	278025	2145.07
11	A11	64	Target 1	71.599	278137	2110.71
11	A11	65	Target 1	71.7831	277105	2009.33
11	A11	66	Target 1	71.9673	275678	1882.93
11	A11	67	Target 1	72.1514	276436	1786.72
11	A11	68	Target 1	72.3355	276487	1766.32
11	A11	69	Target 1	72.5196	275354	1838.28
11	A11	70	Target 1	72.7038	276277	1984.77
11	A11	71	Target 1	72.8879	275418	2164.33
11	A11	72	Target 1	73.072	273712	2330.76
11	A11	73	Target 1	73.2561	274143	2449.48
11	A11	74	Target 1	73.4402	273980	2505.78
[truncated: 32,416 more rows]

## Sheet: Melt Curve Result
File Name	E:\qPCR\01.12.24\Taqman for HCV_JFH1 one-step_20240112_105504.eds
Comment
Operator	Admin
Barcode
Instrument Type	QuantStudio™ 6 Pro System
Block Type	384-Well Block
Instrument Name	QS6Pro-2778621060027
Instrument Serial Number	2778621060027
Heated Cover Serial Number	2779321031001
Block serial number	2778321020885
Run Start Date/Time	2024-01-12 10:55:13 AM EST
Run End Data/Time	2024-01-12 12:57:02 PM EST
Run Duration	121 minutes 48 seconds
Sample Volume	10.0
Cover Temperature	105.0
Passive Reference	ROX
PCR Stage/Step Number	Stage 3 Step 3
Melt Stage Number	4
Quantification Cycle Method	CT
Pre-read Stage/Step	Stage 1 Step 1
Analysis Date/Time	2024-01-12 02:01:59 PM EST
Software Name and Version	Design & Analysis Software v2.7.0
Plugin Name and Version	Primary Analysis v1.8.0, Presence Absence v2.3.0
Reduce dye signal crosstalk by algorithm	No (Default)
Exported On	2024-01-12 02:03:18 PM EST
Well	Well Position	Sample	Target	Tm	Melt Peak Height	Melt Peak Parity Factor
1	A1	Sample 1	Target 1	67.1911	5003.73	-
1	A1	Sample 1	Target 1	78.9911	3875.75	-
1	A1	Sample 1	Target 1	87.0115	3795.32	-
1	A1	Sample 1	Target 1	89.8694	3294.37	-
1	A1	Sample 1	Target 1	82.7709	3971.83	-
2	A2	Sample 1	Target 1	67.0989	7264.12	-
2	A2	Sample 1	Target 1	87.5647	5178.83	-
2	A2	Sample 1	Target 1	73.3677	4544.68	-
2	A2	Sample 1	Target 1	80.8349	5226.27	-
2	A2	Sample 1	Target 1	83.0474	5255.24	-
3	A3	Sample 1	Target 1	67.9286	5464.99	-
3	A3	Sample 1	Target 1	81.7568	5092.79	-
3	A3	Sample 1	Target 1	75.7646	4237.79	-
3	A3	Sample 1	Target 1	72.9067	3867.3	-
3	A3	Sample 1	Target 1	62.766	1828.77	-
4	A4	Sample 1	Target 1	67.7442	5268.17	-
4	A4	Sample 1	Target 1	81.5724	4341.26	-
4	A4	Sample 1	Target 1	78.7146	3716.66	-
4	A4	Sample 1	Target 1	76.2255	3731.28	-
4	A4	Sample 1	Target 1	71.1552	3401.13	-
5	A5	Sample 1	Target 1	67.2613	5788.02	-
5	A5	Sample 1	Target 1	84.5399	4471.14	-
5	A5	Sample 1	Target 1	90.6058	3529.11	-
5	A5	Sample 1	Target 1	78.7497	3883.31	-
5	A5	Sample 1	Target 1	88.0324	4373.96	-
6	A6	Sample 1	Target 1	72.6838	4307.41	-
6	A6	Sample 1	Target 1	75.441	4369.36	-
6	A6	Sample 1	Target 1	88.6757	4627.56	-
6	A6	Sample 1	Target 1	82.426	5652.3	-
6	A6	Sample 1	Target 1	86.1942	4891.2	-
7	A7	Sample 1	Target 1	81.8746	6736.16	-
7	A7	Sample 1	Target 1	92.2601	4860.85	-
7	A7	Sample 1	Target 1	67.9965	3081.55	-
7	A7	Sample 1	Target 1	85.367	5695.79	-
7	A7	Sample 1	Target 1	90.1462	4470.45	-
8	A8	Sample 1	Target 1	85.9185	4786.26	-
8	A8	Sample 1	Target 1	67.4451	5586.94	-
8	A8	Sample 1	Target 1	75.1653	4055.51	-
8	A8	Sample 1	Target 1	79.3931	3954.46	-
8	A8	Sample 1	Target 1	93.0873	4540.08	-
9	A9	Sample 1	Target 1	67.6404	5748.57	-
9	A9	Sample 1	Target 1	90.3795	3875.85	-
9	A9	Sample 1	Target 1	92.4969	4163.58	-
9	A9	Sample 1	Target 1	86.0526	4155.57	-
9	A9	Sample 1	Target 1	80.9893	4167.49	-
10	A10	Sample 1	Target 1	68.2848	4674.48	-
10	A10	Sample 1	Target 1	82.1861	4149.56	-
10	A10	Sample 1	Target 1	87.0653	3925.12	-
10	A10	Sample 1	Target 1	92.589	3950.23	-
10	A10	Sample 1	Target 1	84.3035	3840.41	-
11	A11	Sample 1	Target 1	90.1954	4664.03	-
11	A11	Sample 1	Target 1	78.9639	5635.26	-
11	A11	Sample 1	Target 1	68.2848	2222.75	-
11	A11	Sample 1	Target 1	71.4149	2145.07	-
11	A11	Sample 1	Target 1	62.2088	1368.58	-
12	A12	Sample 1	Target 1	67.5483	6443.46	-
12	A12	Sample 1	Target 1	75.9259	4608.58	-
12	A12	Sample 1	Target 1	72.5196	4778.05	-
12	A12	Sample 1	Target 1	80.0686	4752.08	-
12	A12	Sample 1	Target 1	83.1067	4938.61	-
13	A13	Sample 1	Target 1	67.5373	4321.48	-
13	A13	Sample 1	Target 1	71.1218	3495.82	-
13	A13	Sample 1	Target 1	82.8864	5617.78	-
13	A13	Sample 1	Target 1	61.5632	2330.03	-
13	A13	Sample 1	Target 1	91.7097	4828.85	-
14	A14	Sample 1	Target 1	75.6255	4780.23	-
14	A14	Sample 1	Target 1	79.0261	4473.75	-
14	A14	Sample 1	Target 1	84.3569	4083.57	-
14	A14	Sample 1	Target 1	90.6987	3332.23	-
14	A14	Sample 1	Target 1	93.0884	3679.13	-
15	A15	Sample 1	Target 1	81.5077	4792.63	-
15	A15	Sample 1	Target 1	67.8131	3287.35	-
15	A15	Sample 1	Target 1	91.5259	3796.16	-
15	A15	Sample 1	Target 1	86.379	4532.07	-
15	A15	Sample 1	Target 1	84.5407	4862.61	-
16	A16	Sample 1	Target 1	67.6293	5614.11	-
16	A16	Sample 1	Target 1	81.232	4674.13	-
16	A16	Sample 1	Target 1	86.379	4717.38	-
16	A16	Sample 1	Target 1	84.6327	4629.25	-
16	A16	Sample 1	Target 1	82.9783	4420.58	-
17	A17	Sample 1	Target 1	67.8383	4734.25	-
17	A17	Sample 1	Target 1	87.018	3977.48	-
17	A17	Sample 1	Target 1	90.7064	3343.13	-
17	A17	Sample 1	Target 1	73.0943	3106.06	-
17	A17	Sample 1	Target 1	75.4918	3071.01	-
18	A18	Sample 1	Target 1	90.3376	4048.2	-
18	A18	Sample 1	Target 1	67.2851	4877.08	-
18	A18	Sample 1	Target 1	72.8177	3659.73	-
18	A18	Sample 1	Target 1	92.3662	3535.98	-
18	A18	Sample 1	Target 1	81.4854	4189.81	-
19	A19	Sample 1	Target 1	67.9306	3539.01	-
19	A19	Sample 1	Target 1	90.522	3689.74	-
19	A19	Sample 1	Target 1	75.4918	2847.33	-
19	A19	Sample 1	Target 1	71.8034	3213.26	-
19	A19	Sample 1	Target 1	77.797	2956.58	-
20	A20	Sample 1	Target 1	67.6539	3732.82	-
20	A20	Sample 1	Target 1	82.2231	3187.6	-
20	A20	Sample 1	Target 1	76.045	2637.18	-
20	A20	Sample 1	Target 1	78.0737	2603.26	-
20	A20	Sample 1	Target 1	89.9688	2800.7	-
21	A21	Sample 2	Target 1	82.6481	2615.27	-
21	A21	Sample 2	Target 1	86.0545	2211.38	-
21	A21	Sample 2	Target 1	72.8893	1687.14	-
21	A21	Sample 2	Target 1	63.5908	753.624	-
21	A21	Sample 2	Target 1	69.9433	1325.68	-
25	B1	Sample 1	Target 1	67.652	4193.75	-
25	B1	Sample 1	Target 1	86.9193	3192.41	-
25	B1	Sample 1	Target 1	92.3584	3209.92	-
25	B1	Sample 1	Target 1	77.9771	3528.76	-
25	B1	Sample 1	Target 1	82.3099	3832.3	-
26	B2	Sample 1	Target 1	78.2536	3359.05	-
26	B2	Sample 1	Target 1	74.1974	3170.49	-
26	B2	Sample 1	Target 1	90.699	3150.8	-
26	B2	Sample 1	Target 1	61.8442	971.151	-
26	B2	Sample 1	Target 1	84.1537	4240	-
27	B3	Sample 1	Target 1	80.1896	4033.29	-
27	B3	Sample 1	Target 1	90.9756	3387.87	-
27	B3	Sample 1	Target 1	84.8912	3391.28	-
27	B3	Sample 1	Target 1	73.1833	3345.66	-
27	B3	Sample 1	Target 1	63.3192	1083.93	-
28	B4	Sample 1	Target 1	67.5598	5103.47	-
28	B4	Sample 1	Target 1	62.0285	1279.29	-
28	B4	Sample 1	Target 1	82.6787	3991.05	-
28	B4	Sample 1	Target 1	80.5583	3933.71	-
28	B4	Sample 1	Target 1	90.8834	3208.42	-
29	B5	Sample 1	Target 1	87.5728	4579.57	-
29	B5	Sample 1	Target 1	67.2613	5707.03	-
29	B5	Sample 1	Target 1	79.9445	4329.99	-
29	B5	Sample 1	Target 1	84.1722	3821.48	-
29	B5	Sample 1	Target 1	77.5549	3748.55	-
30	B6	Sample 1	Target 1	67.7208	4084.05	-
30	B6	Sample 1	Target 1	70.7538	3176.39	-
30	B6	Sample 1	Target 1	86.8376	5106.05	-
30	B6	Sample 1	Target 1	72.8676	2835.85	-
30	B6	Sample 1	Target 1	75.7168	2580.94	-
31	B7	Sample 1	Target 1	67.9965	3747.43	-
31	B7	Sample 1	Target 1	83.1613	5471.73	-
31	B7	Sample 1	Target 1	87.2971	5151.78	-
31	B7	Sample 1	Target 1	61.2873	797.972	-
31	B7	Sample 1	Target 1	63.2174	928.837	-
32	B8	Sample 1	Target 1	67.7208	4346.97	-
32	B8	Sample 1	Target 1	87.6647	5171.17	-
32	B8	Sample 1	Target 1	77.0035	2684.46	-
32	B8	Sample 1	Target 1	84.448	3977.34	-
32	B8	Sample 1	Target 1	71.1214	2624.89	-
33	B9	Sample 1	Target 1	73.6244	4491.19	-
33	B9	Sample 1	Target 1	81.4496	5101.02	-
33	B9	Sample 1	Target 1	92.1287	3903.46	-
33	B9	Sample 1	Target 1	70.6784	3428.71	-
33	B9	Sample 1	Target 1	83.567	4677.13	-
34	B10	Sample 1	Target 1	67.5483	3393.1	-
34	B10	Sample 1	Target 1	86.8812	4609.51	-
34	B10	Sample 1	Target 1	75.3735	1835.39	-
34	B10	Sample 1	Target 1	61.7485	589.297	-
34	B10	Sample 1	Target 1	83.9352	3971.02	-
35	B11	Sample 1	Target 1	67.5483	5552.76	-
35	B11	Sample 1	Target 1	83.0146	5266.32	-
35	B11	Sample 1	Target 1	90.1954	4616.63	-
35	B11	Sample 1	Target 1	80.2528	4908.97	-
35	B11	Sample 1	Target 1	92.681	4241.81	-
36	B12	Sample 1	Target 1	67.1801	4406.73	-
36	B12	Sample 1	Target 1	90.2874	5723.8	-
36	B12	Sample 1	Target 1	88.17	5449.36	-
36	B12	Sample 1	Target 1	73.7164	3201.62	-
36	B12	Sample 1	Target 1	61.6564	1407.91	-
37	B13	Sample 1	Target 1	67.4454	4509.99	-
37	B13	Sample 1	Target 1	87.39	5404.2	-
37	B13	Sample 1	Target 1	80.4048	1830.46	-
37	B13	Sample 1	Target 1	90.3311	5151.14	-
37	B13	Sample 1	Target 1	63.769	2013.55	-
38	B14	Sample 1	Target 1	90.9745	4748.23	-
38	B14	Sample 1	Target 1	72.3167	3113.91	-
38	B14	Sample 1	Target 1	67.4454	3556.6	-
38	B14	Sample 1	Target 1	88.5848	4323.47	-
38	B14	Sample 1	Target 1	64.2286	1694.54	-
39	B15	Sample 1	Target 1	67.7212	2889.93	-
39	B15	Sample 1	Target 1	93.0884	3364.74	-
39	B15	Sample 1	Target 1	80.5886	4807.84	-
39	B15	Sample 1	Target 1	90.5149	3251.08	-
39	B15	Sample 1	Target 1	61.5632	241.558	-
40	B16	Sample 1	Target 1	76.085	3207.93	-
40	B16	Sample 1	Target 1	82.7944	2188.78	-
40	B16	Sample 1	Target 1	73.052	3318.59	-
40	B16	Sample 1	Target 1	66.9859	4074.54	-
40	B16	Sample 1	Target 1	92.8127	5675.78	-
41	B17	Sample 1	Target 1	67.6539	6178.02	-
41	B17	Sample 1	Target 1	83.8829	4714.82	-
41	B17	Sample 1	Target 1	75.6762	4241.7	-
41	B17	Sample 1	Target 1	88.8622	3785.43	-
41	B17	Sample 1	Target 1	81.1166	4204.92	-
42	B18	Sample 1	Target 1	67.5617	3444.49	-
42	B18	Sample 1	Target 1	86.4648	5350.48	-
42	B18	Sample 1	Target 1	73.1865	2392.49	-
42	B18	Sample 1	Target 1	61.3837	734.934	-
42	B18	Sample 1	Target 1	77.336	1852.83	-
43	B19	Sample 1	Target 1	85.0816	4033.61	-
43	B19	Sample 1	Target 1	80.5633	3836.1	-
43	B19	Sample 1	Target 1	89.0467	3572.73	-
43	B19	Sample 1	Target 1	82.8686	3642.37	-
43	B19	Sample 1	Target 1	92.5506	3132.5	-
44	B20	Sample 1	Target 1	86.8336	4077.54	-
44	B20	Sample 1	Target 1	69.0371	3862.49	-
44	B20	Sample 1	Target 1	78.0737	3017.43	-
44	B20	Sample 1	Target 1	72.4489	2559.76	-
44	B20	Sample 1	Target 1	90.7986	2899.58	-
49	C1	Sample 1	Target 1	67.4676	4707.25	-
49	C1	Sample 1	Target 1	78.438	3758.93	-
49	C1	Sample 1	Target 1	73.9208	3523.52	-
49	C1	Sample 1	Target 1	81.9412	3585.8	-
49	C1	Sample 1	Target 1	91.7131	2967.94	-
50	C2	Sample 1	Target 1	67.4676	5056.03	-
50	C2	Sample 1	Target 1	83.0474	4437.89	-
50	C2	Sample 1	Target 1	90.5147	3509.42	-
50	C2	Sample 1	Target 1	87.2881	3417.47	-
50	C2	Sample 1	Target 1	76.1333	3596.85	-
51	C3	Sample 1	Target 1	67.5598	6141.74	-
51	C3	Sample 1	Target 1	87.749	3619.29	-
51	C3	Sample 1	Target 1	81.4802	4053.31	-
51	C3	Sample 1	Target 1	72.077	3364.87	-
51	C3	Sample 1	Target 1	75.5802	3329.88	-
52	C4	Sample 1	Target 1	67.5598	5202.27	-
52	C4	Sample 1	Target 1	81.5724	3932.35	-
52	C4	Sample 1	Target 1	90.6069	3564.21	-
52	C4	Sample 1	Target 1	86.9193	3859.93	-
52	C4	Sample 1	Target 1	70.3255	3462.51	-
53	C5	Sample 1	Target 1	67.4451	5806.22	-
53	C5	Sample 1	Target 1	77.1873	4098	-
53	C5	Sample 1	Target 1	84.9075	4268.5	-
53	C5	Sample 1	Target 1	90.1462	3550.57	-
53	C5	Sample 1	Target 1	81.1393	3975.35	-
54	C6	Sample 1	Target 1	67.6289	4438.03	-
54	C6	Sample 1	Target 1	74.2462	3388.72	-
54	C6	Sample 1	Target 1	76.6358	3055.95	-
54	C6	Sample 1	Target 1	87.8485	3642.96	-
54	C6	Sample 1	Target 1	82.8855	3029.24	-
55	C7	Sample 1	Target 1	67.0775	6365.35	-
55	C7	Sample 1	Target 1	84.7237	5064.94	-
55	C7	Sample 1	Target 1	77.8306	4810.9	-
55	C7	Sample 1	Target 1	87.9404	4166.92	-
55	C7	Sample 1	Target 1	73.7867	3772.68	-
56	C8	Sample 1	Target 1	90.422	4204.9	-
56	C8	Sample 1	Target 1	73.9705	3722.27	-
56	C8	Sample 1	Target 1	63.585	1944.73	-
56	C8	Sample 1	Target 1	86.8376	3627.46	-
56	C8	Sample 1	Target 1	84.3561	3839.39	-
57	C9	Sample 1	Target 1	67.4563	4790.12	-
57	C9	Sample 1	Target 1	77.7671	3583.54	-
57	C9	Sample 1	Target 1	91.7604	3575.61	-
57	C9	Sample 1	Target 1	74.3608	3317.09	-
57	C9	Sample 1	Target 1	88.17	3523.75	-
58	C10	Sample 1	Target 1	67.3642	3439.71	-
58	C10	Sample 1	Target 1	92.2207	4454.62	-
58	C10	Sample 1	Target 1	83.1987	2064.28	-
58	C10	Sample 1	Target 1	61.9326	893.667	-
58	C10	Sample 1	Target 1	81.2654	1776.27	-
59	C11	Sample 1	Target 1	67.4563	4417.53	-
59	C11	Sample 1	Target 1	81.4496	2702.96	-
59	C11	Sample 1	Target 1	74.1767	3289.26	-
59	C11	Sample 1	Target 1	93.2334	5308.86	-
59	C11	Sample 1	Target 1	91.3001	5261.56	-
60	C12	Sample 1	Target 1	67.088	4910.55	-
60	C12	Sample 1	Target 1	70.3102	3979.98	-
60	C12	Sample 1	Target 1	88.2621	5581.98	-
60	C12	Sample 1	Target 1	73.9005	3298.26	-
60	C12	Sample 1	Target 1	91.6684	5707.51	-
61	C13	Sample 1	Target 1	67.4454	4085.83	-
61	C13	Sample 1	Target 1	77.6475	1654.48	-
61	C13	Sample 1	Target 1	87.39	5015.44	-
61	C13	Sample 1	Target 1	93.7318	4325.97	-
61	C13	Sample 1	Target 1	91.5259	4788.92	-
62	C14	Sample 1	Target 1	80.9562	1714.73	-
62	C14	Sample 1	Target 1	91.5259	4727.95	-
62	C14	Sample 1	Target 1	67.5373	3682.12	-
62	C14	Sample 1	Target 1	88.0333	3820.87	-
62	C14	Sample 1	Target 1	69.3755	3053.24	-
63	C15	Sample 1	Target 1	68.0888	3541.49	-
63	C15	Sample 1	Target 1	81.6915	2230.07	-
63	C15	Sample 1	Target 1	73.8792	2627.43	-
63	C15	Sample 1	Target 1	62.2985	793.88	-
63	C15	Sample 1	Target 1	75.9012	1840.7	-
64	C16	Sample 1	Target 1	63.8609	1874.61	-
64	C16	Sample 1	Target 1	87.5738	5575.9	-
64	C16	Sample 1	Target 1	67.5373	3607.15	-
64	C16	Sample 1	Target 1	91.8017	4828.91	-
64	C16	Sample 1	Target 1	84.9084	5225.48	-
65	C17	Sample 1	Target 1	67.3773	4852.72	-
65	C17	Sample 1	Target 1	83.6985	4509.95	-
65	C17	Sample 1	Target 1	81.5776	4379.25	-
65	C17	Sample 1	Target 1	77.0594	3686.36	-
65	C17	Sample 1	Target 1	92.6428	3655.28	-
66	C18	Sample 1	Target 1	67.8383	5739.37	-
66	C18	Sample 1	Target 1	77.9815	4131.3	-
66	C18	Sample 1	Target 1	84.7128	4593.75	-
66	C18	Sample 1	Target 1	73.0943	3816.23	-
66	C18	Sample 1	Target 1	76.1373	3794.89	-
67	C19	Sample 1	Target 1	68.0228	3812.3	-
67	C19	Sample 1	Target 1	91.4441	2911.97	-
67	C19	Sample 1	Target 1	76.6905	3081.49	-
67	C19	Sample 1	Target 1	88.2168	2969.83	-
67	C19	Sample 1	Target 1	74.5697	3030.27	-
68	C20	Sample 1	Target 1	81.7621	3890.75	-
68	C20	Sample 1	Target 1	67.1929	4115.22	-
68	C20	Sample 1	Target 1	85.8193	3914.21	-
68	C20	Sample 1	Target 1	77.5204	3043.51	-
68	C20	Sample 1	Target 1	90.522	2966.75	-
73	D1	Sample 1	Target 1	67.652	6362.94	-
73	D1	Sample 1	Target 1	92.2662	3658.16	-
73	D1	Sample 1	Target 1	84.1537	4536.53	-
73	D1	Sample 1	Target 1	79.5443	4645.02	-
73	D1	Sample 1	Target 1	71.7083	3743.33	-
74	D2	Sample 1	Target 1	68.2973	4878.44	-
74	D2	Sample 1	Target 1	87.0115	3366.8	-
74	D2	Sample 1	Target 1	91.0678	2943.52	-
74	D2	Sample 1	Target 1	83.324	3833.39	-
74	D2	Sample 1	Target 1	75.7646	3143.15	-
75	D3	Sample 1	Target 1	66.7301	4329.7	-
75	D3	Sample 1	Target 1	77.3318	3510.11	-
75	D3	Sample 1	Target 1	93.4647	2915.8	-
75	D3	Sample 1	Target 1	73.5521	3039.72	-
75	D3	Sample 1	Target 1	71.8005	2962.43	-
76	D4	Sample 1	Target 1	67.0067	4818.4	-
76	D4	Sample 1	Target 1	85.3521	3929.15	-
76	D4	Sample 1	Target 1	88.21	3784.02	-
76	D4	Sample 1	Target 1	93.2803	3340.33	-
76	D4	Sample 1	Target 1	90.7912	3252.45	-
77	D5	Sample 1	Target 1	67.537	5114.2	-
77	D5	Sample 1	Target 1	70.7538	3283.21	-
77	D5	Sample 1	Target 1	85.2751	3917.79	-
77	D5	Sample 1	Target 1	90.7896	3320.73	-
77	D5	Sample 1	Target 1	80.0364	3595.21	-
78	D6	Sample 1	Target 1	67.3532	5573.15	-
78	D6	Sample 1	Target 1	88.2162	5084.91	-
78	D6	Sample 1	Target 1	70.7538	4098.88	-
78	D6	Sample 1	Target 1	82.426	4771.14	-
78	D6	Sample 1	Target 1	90.5139	3767.7	-
79	D7	Sample 1	Target 1	67.1694	5702.3	-
79	D7	Sample 1	Target 1	73.2353	4254.8	-
79	D7	Sample 1	Target 1	84.9075	4457.63	-
79	D7	Sample 1	Target 1	81.2312	4578.73	-
79	D7	Sample 1	Target 1	75.7168	3905.39	-
80	D8	Sample 1	Target 1	67.4451	4323.52	-
80	D8	Sample 1	Target 1	83.8046	2821.38	-
80	D8	Sample 1	Target 1	87.0214	2568.7	-
80	D8	Sample 1	Target 1	62.0226	1148.44	-
80	D8	Sample 1	Target 1	72.4081	2916.09	-
81	D9	Sample 1	Target 1	67.5483	5288.86	-
81	D9	Sample 1	Target 1	87.7097	3619.24	-
81	D9	Sample 1	Target 1	92.4969	3249.91	-
81	D9	Sample 1	Target 1	71.6911	3490.41	-
81	D9	Sample 1	Target 1	77.2148	3443.98	-
82	D10	Sample 1	Target 1	67.4563	4171.13	-
82	D10	Sample 1	Target 1	92.2207	4516.01	-
82	D10	Sample 1	Target 1	75.3735	2314.64	-
82	D10	Sample 1	Target 1	71.4149	2583.41	-
82	D10	Sample 1	Target 1	73.1641	2338.87	-
83	D11	Sample 1	Target 1	67.088	3992.32	-
83	D11	Sample 1	Target 1	91.9445	4873.58	-
83	D11	Sample 1	Target 1	79.8845	2860.15	-
83	D11	Sample 1	Target 1	83.567	2819.21	-
83	D11	Sample 1	Target 1	76.11	1720.9	-
84	D12	Sample 1	Target 1	67.5483	3779.55	-
84	D12	Sample 1	Target 1	76.4783	2591.33	-
84	D12	Sample 1	Target 1	84.4876	2592.18	-
84	D12	Sample 1	Target 1	74.4529	2738.52	-
84	D12	Sample 1	Target 1	88.5383	3670.98	-
85	D13	Sample 1	Target 1	90.3311	4799.22	-
85	D13	Sample 1	Target 1	92.3531	4749.28	-
85	D13	Sample 1	Target 1	67.4454	3738.07	-
85	D13	Sample 1	Target 1	71.0299	2798.46	-
85	D13	Sample 1	Target 1	75.8093	2502	-
86	D14	Sample 1	Target 1	67.3535	3310.91	-
86	D14	Sample 1	Target 1	80.9562	1072.86	-
86	D14	Sample 1	Target 1	73.8792	2376.29	-
86	D14	Sample 1	Target 1	70.7542	2420.98	-
86	D14	Sample 1	Target 1	91.3421	4237.01	-
87	D15	Sample 1	Target 1	67.6293	3311.68	-
87	D15	Sample 1	Target 1	87.6657	4352.48	-
87	D15	Sample 1	Target 1	90.6068	3930.3	-
87	D15	Sample 1	Target 1	75.5335	2099.67	-
87	D15	Sample 1	Target 1	73.6953	1843.29	-
88	D16	Sample 1	Target 1	67.2616	5964.29	-
88	D16	Sample 1	Target 1	78.6585	4618.22	-
88	D16	Sample 1	Target 1	92.3531	3876.04	-
88	D16	Sample 1	Target 1	76.7284	4426.01	-
88	D16	Sample 1	Target 1	84.5407	5060.12	-
89	D17	Sample 1	Target 1	67.5617	5647.11	-
89	D17	Sample 1	Target 1	87.3869	4262.32	-
89	D17	Sample 1	Target 1	84.4362	4353.62	-
89	D17	Sample 1	Target 1	77.1516	3876.47	-
89	D17	Sample 1	Target 1	81.5776	4152.69	-
90	D18	Sample 1	Target 1	67.2851	4433.08	-
90	D18	Sample 1	Target 1	79.9179	1955.42	-
90	D18	Sample 1	Target 1	70.2358	3204.91	-
90	D18	Sample 1	Target 1	61.9369	1535.62	-
90	D18	Sample 1	Target 1	73.0021	2659.97	-
91	D19	Sample 1	Target 1	67.2851	1854.71	-
91	D19	Sample 1	Target 1	84.6206	4263.72	-
91	D19	Sample 1	Target 1	92.9195	3228.29	-
91	D19	Sample 1	Target 1	80.3789	4351.66	-
91	D19	Sample 1	Target 1	87.5713	3551.14	-
92	D20	Sample 1	Target 1	91.9974	3977.53	-
92	D20	Sample 1	Target 1	87.8479	4306.47	-
92	D20	Sample 1	Target 1	84.7128	3958.75	-
92	D20	Sample 1	Target 1	76.8749	3373.36	-
92	D20	Sample 1	Target 1	81.3932	3612.56	-
97	E1	Sample 1	Target 1	67.5598	5432.86	-
97	E1	Sample 1	Target 1	70.5098	3922.35	-
97	E1	Sample 1	Target 1	79.1755	4008.6	-
97	E1	Sample 1	Target 1	75.6724	3820.45	-
97	E1	Sample 1	Target 1	73.0911	3183.74	-
98	E2	Sample 1	Target 1	67.0067	4946.75	-
98	E2	Sample 1	Target 1	81.5724	4496.95	-
98	E2	Sample 1	Target 1	79.6365	3903.53	-
98	E2	Sample 1	Target 1	90.4225	3284.77	-
98	E2	Sample 1	Target 1	86.8271	3462.98	-
99	E3	Sample 1	Target 1	67.5598	5385.62	-
99	E3	Sample 1	Target 1	80.2818	4599.93	-
99	E3	Sample 1	Target 1	82.2177	4222.73	-
99	E3	Sample 1	Target 1	75.1192	3764.43	-
99	E3	Sample 1	Target 1	84.2459	3970.85	-
100	E4	Sample 1	Target 1	68.2051	4828.56	-
100	E4	Sample 1	Target 1	84.9834	4609.62	-
100	E4	Sample 1	Target 1	75.8568	3924.9	-
100	E4	Sample 1	Target 1	90.5147	3869.94	-
100	E4	Sample 1	Target 1	87.1037	3877.15	-
101	E5	Sample 1	Target 1	67.1694	5619.17	-
101	E5	Sample 1	Target 1	76.7277	3970.7	-
101	E5	Sample 1	Target 1	84.6318	4325.46	-
101	E5	Sample 1	Target 1	81.3231	4212	-
101	E5	Sample 1	Target 1	86.6537	4006.04	-
102	E6	Sample 1	Target 1	66.9856	5136.94	-
102	E6	Sample 1	Target 1	84.2642	4454.84	-
102	E6	Sample 1	Target 1	76.1763	4161.58	-
102	E6	Sample 1	Target 1	70.478	3955.48	-
102	E6	Sample 1	Target 1	72.2243	3841.82	-
103	E7	Sample 1	Target 1	78.5659	3967.66	-
103	E7	Sample 1	Target 1	82.6098	4103.44	-
103	E7	Sample 1	Target 1	66.8937	4937.46	-
103	E7	Sample 1	Target 1	86.5618	3938.82	-
103	E7	Sample 1	Target 1	84.448	3808.5	-
104	E8	Sample 1	Target 1	67.0775	4723.26	-
104	E8	Sample 1	Target 1	82.2422	2672.31	-
104	E8	Sample 1	Target 1	84.8156	2589.79	-
104	E8	Sample 1	Target 1	61.1954	964.063	-
104	E8	Sample 1	Target 1	74.2462	2783.3	-
105	E9	Sample 1	Target 1	90.4716	3358.19	-
105	E9	Sample 1	Target 1	87.3415	3277.03	-
105	E9	Sample 1	Target 1	84.3035	3276.39	-
105	E9	Sample 1	Target 1	78.6877	3314.59	-
105	E9	Sample 1	Target 1	74.9132	3209.66	-
106	E10	Sample 1	Target 1	87.3415	2998.93	-
106	E10	Sample 1	Target 1	81.2654	3130.52	-
106	E10	Sample 1	Target 1	70.4943	3050.87	-
106	E10	Sample 1	Target 1	90.5636	2650.01	-
106	E10	Sample 1	Target 1	72.6117	2884.12	-
107	E11	Sample 1	Target 1	62.1167	2371.8	-
107	E11	Sample 1	Target 1	64.05	2674.69	-
107	E11	Sample 1	Target 1	92.589	4868.73	-
107	E11	Sample 1	Target 1	73.8085	2736.41	-
107	E11	Sample 1	Target 1	67.6404	3752.82	-
108	E12	Sample 1	Target 1	67.7324	5545.66	-
108	E12	Sample 1	Target 1	81.2654	4398.61	-
108	E12	Sample 1	Target 1	84.3955	3732.32	-
108	E12	Sample 1	Target 1	72.5196	3648.37	-
108	E12	Sample 1	Target 1	87.8939	3515.99	-
109	E13	Sample 1	Target 1	67.2616	4415.94	-
109	E13	Sample 1	Target 1	92.7208	5081.39	-
109	E13	Sample 1	Target 1	81.0482	2036.02	-
109	E13	Sample 1	Target 1	61.2874	1202.03	-
109	E13	Sample 1	Target 1	90.7906	4679.21	-
110	E14	Sample 1	Target 1	67.0778	3502.38	-
110	E14	Sample 1	Target 1	88.3091	4588.77	-
110	E14	Sample 1	Target 1	73.9711	2631.23	-
110	E14	Sample 1	Target 1	70.4785	2930.29	-
110	E14	Sample 1	Target 1	90.1473	4496.54	-
111	E15	Sample 1	Target 1	67.1697	3270.71	-
111	E15	Sample 1	Target 1	82.243	1336.23	-
111	E15	Sample 1	Target 1	92.3531	4265.13	-
111	E15	Sample 1	Target 1	70.7542	2616.64	-
111	E15	Sample 1	Target 1	85.0922	1713.53	-
112	E16	Sample 1	Target 1	83.8055	5138.02	-
112	E16	Sample 1	Target 1	81.0482	4769.49	-
112	E16	Sample 1	Target 1	66.894	5494.53	-
112	E16	Sample 1	Target 1	86.0113	4408.59	-
112	E16	Sample 1	Target 1	74.7983	4129.48	-
113	E17	Sample 1	Target 1	67.6539	5323.95	-
113	E17	Sample 1	Target 1	80.6555	4037.53	-
113	E17	Sample 1	Target 1	78.3503	3974.86	-
113	E17	Sample 1	Target 1	70.6047	3741.17	-
113	E17	Sample 1	Target 1	88.8622	3690.8	-
114	E18	Sample 1	Target 1	67.1007	3842.54	-
114	E18	Sample 1	Target 1	78.5347	1452.05	-
114	E18	Sample 1	Target 1	61.7525	946.963	-
114	E18	Sample 1	Target 1	71.7112	2847.58	-
114	E18	Sample 1	Target 1	73.371	2159.65	-
115	E19	Sample 1	Target 1	67.4695	3999.25	-
115	E19	Sample 1	Target 1	69.5903	3707.44	-
115	E19	Sample 1	Target 1	82.8686	3499.33	-
115	E19	Sample 1	Target 1	80.84	3390.24	-
115	E19	Sample 1	Target 1	86.7414	3589.96	-
116	E20	Sample 1	Target 1	67.6539	3947.04	-
116	E20	Sample 1	Target 1	87.018	3833.9	-
116	E20	Sample 1	Target 1	89.0467	3597.29	-
116	E20	Sample 1	Target 1	72.2644	3219.55	-
116	E20	Sample 1	Target 1	74.2931	3296.42	-
121	F1	Sample 1	Target 1	67.2833	5779.86	-
121	F1	Sample 1	Target 1	83.6006	4648.96	-
121	F1	Sample 1	Target 1	78.5302	3953.49	-
121	F1	Sample 1	Target 1	81.388	4336.21	-
121	F1	Sample 1	Target 1	85.6287	3870.8	-
122	F2	Sample 1	Target 1	67.1911	5122.89	-
122	F2	Sample 1	Target 1	79.4521	4154.99	-
122	F2	Sample 1	Target 1	92.8194	2968.86	-
122	F2	Sample 1	Target 1	62.2129	1182.94	-
122	F2	Sample 1	Target 1	74.6583	3240.92	-
123	F3	Sample 1	Target 1	67.3755	5978.99	-
123	F3	Sample 1	Target 1	75.488	3792.54	-
123	F3	Sample 1	Target 1	84.1537	3893.64	-
123	F3	Sample 1	Target 1	86.1818	3764.53	-
123	F3	Sample 1	Target 1	63.5035	1407.1	-
124	F4	Sample 1	Target 1	67.2833	5825.77	-
124	F4	Sample 1	Target 1	86.735	4069.01	-
124	F4	Sample 1	Target 1	92.4506	3447.43	-
124	F4	Sample 1	Target 1	78.6224	4222.08	-
124	F4	Sample 1	Target 1	83.1396	4062.1	-
125	F5	Sample 1	Target 1	67.3532	5408.04	-
125	F5	Sample 1	Target 1	86.0104	4283.92	-
125	F5	Sample 1	Target 1	78.2902	3569.84	-
125	F5	Sample 1	Target 1	90.0543	3291.86	-
125	F5	Sample 1	Target 1	75.2572	3341.88	-
126	F6	Sample 1	Target 1	81.6907	5202.21	-
126	F6	Sample 1	Target 1	84.2642	4964.56	-
126	F6	Sample 1	Target 1	73.9705	4235.15	-
126	F6	Sample 1	Target 1	78.3821	4250.99	-
126	F6	Sample 1	Target 1	91.341	3777.33	-
127	F7	Sample 1	Target 1	77.3711	4350.94	-
127	F7	Sample 1	Target 1	67.2613	5024.84	-
127	F7	Sample 1	Target 1	74.3382	3819.09	-
127	F7	Sample 1	Target 1	86.1023	4050.47	-
127	F7	Sample 1	Target 1	71.489	3659.03	-
128	F8	Sample 1	Target 1	67.0775	4355.29	-
128	F8	Sample 1	Target 1	92.2601	4824.3	-
128	F8	Sample 1	Target 1	72.3162	2907.45	-
128	F8	Sample 1	Target 1	88.5838	3662.65	-
128	F8	Sample 1	Target 1	81.5988	2641.25	-
129	F9	Sample 1	Target 1	86.1447	4557.55	-
129	F9	Sample 1	Target 1	74.9132	2480.35	-
129	F9	Sample 1	Target 1	77.3068	1885.63	-
129	F9	Sample 1	Target 1	66.9039	3178.75	-
129	F9	Sample 1	Target 1	72.7958	2472.83	-
130	F10	Sample 1	Target 1	92.681	4510.78	-
130	F10	Sample 1	Target 1	66.9039	3615.91	-
130	F10	Sample 1	Target 1	81.8178	1926.97	-
130	F10	Sample 1	Target 1	61.4723	339.04	-
130	F10	Sample 1	Target 1	71.9673	2418.28	-
131	F11	Sample 1	Target 1	66.9959	3940.87	-
131	F11	Sample 1	Target 1	73.9005	2890.28	-
131	F11	Sample 1	Target 1	82.5543	2601.06	-
131	F11	Sample 1	Target 1	78.9639	2737.66	-
131	F11	Sample 1	Target 1	87.5256	3925.49	-
132	F12	Sample 1	Target 1	67.4563	4198.68	-
132	F12	Sample 1	Target 1	62.577	1662.54	-
132	F12	Sample 1	Target 1	92.4048	5103.26	-
132	F12	Sample 1	Target 1	86.8812	4064.51	-
132	F12	Sample 1	Target 1	81.6337	2280.56	-
133	F13	Sample 1	Target 1	67.3535	4336.61	-
133	F13	Sample 1	Target 1	75.7174	2473.11	-
133	F13	Sample 1	Target 1	82.3349	2464.43	-
133	F13	Sample 1	Target 1	73.2358	3111.97	-
133	F13	Sample 1	Target 1	77.9232	1654.25	-
134	F14	Sample 1	Target 1	67.6293	4085.48	-
134	F14	Sample 1	Target 1	81.5077	2194.7	-
134	F14	Sample 1	Target 1	92.9965	4911.3	-
134	F14	Sample 1	Target 1	63.4014	1154.26	-
134	F14	Sample 1	Target 1	73.6034	2831.11	-
135	F15	Sample 1	Target 1	67.1697	3838.23	-
135	F15	Sample 1	Target 1	92.8127	4636.46	-
135	F15	Sample 1	Target 1	81.5996	1917.65	-
135	F15	Sample 1	Target 1	72.5924	2588.86	-
135	F15	Sample 1	Target 1	63.5852	1487.28	-
136	F16	Sample 1	Target 1	67.1697	5924.34	-
136	F16	Sample 1	Target 1	83.8974	4537.21	-
136	F16	Sample 1	Target 1	80.9562	4394.12	-
136	F16	Sample 1	Target 1	69.6513	5343.51	-
136	F16	Sample 1	Target 1	92.0774	3884.61	-
137	F17	Sample 1	Target 1	67.5617	5513.81	-
137	F17	Sample 1	Target 1	78.9958	4552.4	-
137	F17	Sample 1	Target 1	86.6492	4254.77	-
137	F17	Sample 1	Target 1	83.4218	4352.9	-
137	F17	Sample 1	Target 1	71.619	3687.66	-
138	F18	Sample 1	Target 1	67.1007	6169.59	-
138	F18	Sample 1	Target 1	78.9958	4551.62	-
138	F18	Sample 1	Target 1	82.2231	4634.79	-
138	F18	Sample 1	Target 1	90.6142	3995.89	-
138	F18	Sample 1	Target 1	92.9195	3838	-
139	F19	Sample 1	Target 1	86.1881	5154.46	-
139	F19	Sample 1	Target 1	78.9035	3607.59	-
139	F19	Sample 1	Target 1	81.6699	4562.21	-
139	F19	Sample 1	Target 1	91.9052	4311.04	-
139	F19	Sample 1	Target 1	89.9688	4369.41	-
140	F20	Sample 1	Target 1	67.1929	2956.51	-
140	F20	Sample 1	Target 1	87.2947	4676.77	-
140	F20	Sample 1	Target 1	73.371	2371.21	-
140	F20	Sample 1	Target 1	91.9052	4197	-
140	F20	Sample 1	Target 1	70.328	2266.6	-
145	G1	Sample 1	Target 1	67.3755	5385.76	-
145	G1	Sample 1	Target 1	83.0474	4249.56	-
145	G1	Sample 1	Target 1	77.1474	3743.58	-
145	G1	Sample 1	Target 1	90.9756	3378.01	-
145	G1	Sample 1	Target 1	79.8208	3752.38	-
146	G2	Sample 1	Target 1	67.0067	5616.7	-
146	G2	Sample 1	Target 1	81.6646	4224.98	-
146	G2	Sample 1	Target 1	90.3303	3433.72	-
146	G2	Sample 1	Target 1	77.7005	3667.68	-
146	G2	Sample 1	Target 1	84.2459	3818.21	-
147	G3	Sample 1	Target 1	83.2318	4566.33	-
147	G3	Sample 1	Target 1	86.4584	4506.43	-
147	G3	Sample 1	Target 1	67.0989	5903.56	-
147	G3	Sample 1	Target 1	78.2536	4259.94	-
147	G3	Sample 1	Target 1	75.6724	3904.51	-
148	G4	Sample 1	Target 1	82.1255	4053.88	-
148	G4	Sample 1	Target 1	86.0896	3783.73	-
148	G4	Sample 1	Target 1	75.9489	3446.33	-
148	G4	Sample 1	Target 1	79.8208	3503.11	-
148	G4	Sample 1	Target 1	90.0537	3166.78	-
149	G5	Sample 1	Target 1	67.0775	4759.59	-
149	G5	Sample 1	Target 1	82.0584	3553.32	-
149	G5	Sample 1	Target 1	91.0653	3192.79	-
149	G5	Sample 1	Target 1	75.9006	3248.97	-
149	G5	Sample 1	Target 1	78.5659	3803.56	-
150	G6	Sample 1	Target 1	66.9856	6200.8	-
150	G6	Sample 1	Target 1	89.9624	4340.39	-
150	G6	Sample 1	Target 1	83.2532	4986.62	-
150	G6	Sample 1	Target 1	73.9705	4310.22	-
150	G6	Sample 1	Target 1	85.8266	4365.99	-
151	G7	Sample 1	Target 1	67.2613	7072.45	-
151	G7	Sample 1	Target 1	83.5289	4482.71	-
151	G7	Sample 1	Target 1	75.441	4384.94	-
151	G7	Sample 1	Target 1	86.2861	4064.4	-
151	G7	Sample 1	Target 1	73.4191	4619.36	-
152	G8	Sample 1	Target 1	67.0775	3508.96	-
152	G8	Sample 1	Target 1	81.5988	4687.08	-
152	G8	Sample 1	Target 1	91.5248	3333.61	-
152	G8	Sample 1	Target 1	77.5549	4399.1	-
152	G8	Sample 1	Target 1	71.9486	1976.44	-
153	G9	Sample 1	Target 1	66.9959	3319.84	-
153	G9	Sample 1	Target 1	90.8398	4179.8	-
153	G9	Sample 1	Target 1	75.0053	1852.53	-
153	G9	Sample 1	Target 1	62.6691	850.862	-
153	G9	Sample 1	Target 1	72.0593	2279.22	-
154	G10	Sample 1	Target 1	66.9959	4256.14	-
154	G10	Sample 1	Target 1	81.9099	3665.81	-
154	G10	Sample 1	Target 1	77.3989	3063.65	-
154	G10	Sample 1	Target 1	84.7638	3488.01	-
154	G10	Sample 1	Target 1	71.599	2915.71	-
155	G11	Sample 1	Target 1	67.088	2998.73	-
155	G11	Sample 1	Target 1	80.3448	4439.32	-
155	G11	Sample 1	Target 1	92.589	3497.39	-
155	G11	Sample 1	Target 1	84.3955	4505.5	-
155	G11	Sample 1	Target 1	74.4529	3841.22	-
156	G12	Sample 1	Target 1	78.5957	2708.24	-
156	G12	Sample 1	Target 1	67.088	4251.31	-
156	G12	Sample 1	Target 1	90.8398	4757.16	-
156	G12	Sample 1	Target 1	62.1167	1684.07	-
156	G12	Sample 1	Target 1	72.2434	2951.16	-
157	G13	Sample 1	Target 1	66.9859	4400.29	-
157	G13	Sample 1	Target 1	72.0409	3120.75	-
157	G13	Sample 1	Target 1	74.1549	2602.05	-
157	G13	Sample 1	Target 1	91.434	5153.32	-
157	G13	Sample 1	Target 1	82.9783	2058.58	-
158	G14	Sample 1	Target 1	67.1697	3266.03	-
158	G14	Sample 1	Target 1	78.5666	1586.31	-
158	G14	Sample 1	Target 1	91.434	3917.13	-
158	G14	Sample 1	Target 1	69.8351	2779.64	-
158	G14	Sample 1	Target 1	75.7174	1826.8	-
159	G15	Sample 1	Target 1	67.1697	3896.37	-
159	G15	Sample 1	Target 1	78.7504	1843.15	-
159	G15	Sample 1	Target 1	90.2392	4422.49	-
159	G15	Sample 1	Target 1	93.2722	4648.81	-
159	G15	Sample 1	Target 1	80.6805	1594.43	-
160	G16	Sample 1	Target 1	61.1955	2854.94	-
160	G16	Sample 1	Target 1	67.1697	4123.75	-
160	G16	Sample 1	Target 1	79.9452	1771.73	-
160	G16	Sample 1	Target 1	73.9711	2874.66	-
160	G16	Sample 1	Target 1	70.6623	3486.06	-
161	G17	Sample 1	Target 1	67.3773	5359.96	-
161	G17	Sample 1	Target 1	82.7764	3966.85	-
161	G17	Sample 1	Target 1	77.8892	3990.18	-
161	G17	Sample 1	Target 1	72.08	3931.01	-
161	G17	Sample 1	Target 1	85.3583	3697.32	-
162	G18	Sample 1	Target 1	66.9163	5112.4	-
162	G18	Sample 1	Target 1	77.7048	4021.55	-
162	G18	Sample 1	Target 1	82.8686	3936.43	-
162	G18	Sample 1	Target 1	86.9258	3904.73	-
162	G18	Sample 1	Target 1	75.0307	3443.53	-
163	G19	Sample 1	Target 1	67.1007	2162.58	-
163	G19	Sample 1	Target 1	82.6842	4359.81	-
163	G19	Sample 1	Target 1	89.8765	3472.93	-
163	G19	Sample 1	Target 1	86.1881	4220.78	-
163	G19	Sample 1	Target 1	92.6428	3139.25	-
164	G20	Sample 1	Target 1	78.1659	3742.48	-
164	G20	Sample 1	Target 1	90.522	3321.25	-
164	G20	Sample 1	Target 1	67.1929	4368.1	-
164	G20	Sample 1	Target 1	74.0164	3293.4	-
164	G20	Sample 1	Target 1	86.9258	3324.61	-
169	H1	Sample 1	Target 1	66.9145	7782	-
169	H1	Sample 1	Target 1	81.1115	5955.63	-
169	H1	Sample 1	Target 1	83.2318	5961.49	-
169	H1	Sample 1	Target 1	86.6428	5459.24	-
169	H1	Sample 1	Target 1	74.5661	4477.26	-
170	H2	Sample 1	Target 1	67.5598	5357.59	-
170	H2	Sample 1	Target 1	77.3318	4051.87	-
170	H2	Sample 1	Target 1	83.2318	4480.7	-
170	H2	Sample 1	Target 1	80.1896	4008.9	-
170	H2	Sample 1	Target 1	71.9849	3710.98	-
171	H3	Sample 1	Target 1	67.4676	5705.3	-
171	H3	Sample 1	Target 1	78.0693	3817.08	-
171	H3	Sample 1	Target 1	87.1037	3597.48	-
171	H3	Sample 1	Target 1	91.16	2964.73	-
171	H3	Sample 1	Target 1	75.9489	3578.13	-
172	H4	Sample 1	Target 1	67.0989	5307.58	-
172	H4	Sample 1	Target 1	85.1678	4052.43	-
172	H4	Sample 1	Target 1	81.849	4012.48	-
172	H4	Sample 1	Target 1	72.077	3493.74	-
172	H4	Sample 1	Target 1	79.6365	3479.65	-
173	H5	Sample 1	Target 1	67.0775	5083.09	-
173	H5	Sample 1	Target 1	62.1145	1277.42	-
173	H5	Sample 1	Target 1	91.4329	2946.11	-
173	H5	Sample 1	Target 1	74.0624	2947.03	-
173	H5	Sample 1	Target 1	79.9445	3470.55	-
174	H6	Sample 1	Target 1	67.3532	5111.62	-
174	H6	Sample 1	Target 1	76.9116	4309.36	-
174	H6	Sample 1	Target 1	81.2312	4366.72	-
174	H6	Sample 1	Target 1	72.0405	3816.6	-
174	H6	Sample 1	Target 1	70.1104	3806.34	-
175	H7	Sample 1	Target 1	67.4451	4890.28	-
175	H7	Sample 1	Target 1	81.9665	2045.46	-
175	H7	Sample 1	Target 1	87.2052	3204.61	-
175	H7	Sample 1	Target 1	90.9734	4965.64	-
175	H7	Sample 1	Target 1	62.2064	2169.97	-
176	H8	Sample 1	Target 1	67.537	4252.58	-
176	H8	Sample 1	Target 1	83.6208	1862.06	-
176	H8	Sample 1	Target 1	72.4081	3035.45	-
176	H8	Sample 1	Target 1	75.3491	2560.11	-
176	H8	Sample 1	Target 1	92.1682	4870.79	-
177	H9	Sample 1	Target 1	72.2434	2600.57	-
177	H9	Sample 1	Target 1	90.3795	4257.78	-
177	H9	Sample 1	Target 1	68.1007	3239.1	-
177	H9	Sample 1	Target 1	82.1861	848.123	-
177	H9	Sample 1	Target 1	75.1894	2219.03	-
178	H10	Sample 1	Target 1	66.9959	3605.06	-
178	H10	Sample 1	Target 1	74.8212	2322.04	-
178	H10	Sample 1	Target 1	81.6337	1739.39	-
178	H10	Sample 1	Target 1	71.507	2560.56	-
178	H10	Sample 1	Target 1	69.2054	2858.28	-
179	H11	Sample 1	Target 1	67.3642	5311.17	-
179	H11	Sample 1	Target 1	61.4723	3214.2	-
179	H11	Sample 1	Target 1	78.0433	4119.79	-
179	H11	Sample 1	Target 1	75.6497	4058.97	-
179	H11	Sample 1	Target 1	86.9732	3865.9	-
180	H12	Sample 1	Target 1	67.2721	4282.25	-
180	H12	Sample 1	Target 1	76.2021	2547.29	-
180	H12	Sample 1	Target 1	92.8652	5080.95	-
180	H12	Sample 1	Target 1	69.1134	3804.18	-
180	H12	Sample 1	Target 1	80.7131	1840.63	-
181	H13	Sample 1	Target 1	78.5666	2207.74	-
181	H13	Sample 1	Target 1	66.9859	3725.05	-
181	H13	Sample 1	Target 1	90.9745	4604.65	-
181	H13	Sample 1	Target 1	82.7944	1955.15	-
181	H13	Sample 1	Target 1	93.548	4389.82	-
182	H14	Sample 1	Target 1	67.4454	3370.5	-
182	H14	Sample 1	Target 1	81.9673	1847.67	-
182	H14	Sample 1	Target 1	72.9601	2734.13	-
182	H14	Sample 1	Target 1	75.074	2493.97	-
182	H14	Sample 1	Target 1	61.747	646.63	-
183	H15	Sample 1	Target 1	67.1697	3704.67	-
183	H15	Sample 1	Target 1	80.6805	1649.86	-
183	H15	Sample 1	Target 1	91.1583	4250.84	-
183	H15	Sample 1	Target 1	87.7576	3612.53	-
183	H15	Sample 1	Target 1	82.5187	1398.94	-
184	H16	Sample 1	Target 1	67.1697	4503.81	-
184	H16	Sample 1	Target 1	74.6144	2626.49	-
184	H16	Sample 1	Target 1	92.8127	5244.91	-
184	H16	Sample 1	Target 1	61.8389	2115.07	-
184	H16	Sample 1	Target 1	87.9414	4707.97	-
185	H17	Sample 1	Target 1	67.3773	3679.01	-
185	H17	Sample 1	Target 1	72.3566	1714.34	-
185	H17	Sample 1	Target 1	74.8463	1725.25	-
185	H17	Sample 1	Target 1	85.5427	4804.62	-
185	H17	Sample 1	Target 1	92.8273	4016.08	-
186	H18	Sample 1	Target 1	67.1007	4403.39	-
186	H18	Sample 1	Target 1	81.8543	1361.46	-
186	H18	Sample 1	Target 1	75.2151	2551.05	-
186	H18	Sample 1	Target 1	78.9035	1232.71	-
186	H18	Sample 1	Target 1	87.7557	4613.87	-
187	H19	Sample 1	Target 1	87.018	3792.11	-
187	H19	Sample 1	Target 1	66.7318	4497.13	-
187	H19	Sample 1	Target 1	84.8972	3689.36	-
187	H19	Sample 1	Target 1	82.4075	3365.01	-
187	H19	Sample 1	Target 1	73.6476	3335.94	-
188	H20	Sample 1	Target 1	74.7541	2536.06	-
188	H20	Sample 1	Target 1	68.7605	2939.05	-
188	H20	Sample 1	Target 1	71.5267	2360.47	-
188	H20	Sample 1	Target 1	77.8892	2235.28	-
188	H20	Sample 1	Target 1	66.9163	2757.34	-
193	I1	Sample 1	Target 1	67.7442	6166.84	-
193	I1	Sample 1	Target 1	91.9897	3810.1	-
193	I1	Sample 1	Target 1	77.1474	3649.07	-
193	I1	Sample 1	Target 1	70.2333	3447.88	-
193	I1	Sample 1	Target 1	74.8427	3311.45	-
194	I2	Sample 1	Target 1	67.0989	6526.44	-
194	I2	Sample 1	Target 1	75.5802	4071.41	-
194	I2	Sample 1	Target 1	90.699	3628.47	-
194	I2	Sample 1	Target 1	84.4303	4425.24	-
194	I2	Sample 1	Target 1	78.5302	3793.34	-
195	I3	Sample 1	Target 1	67.0989	5775.2	-
195	I3	Sample 1	Target 1	93.2803	3868.65	-
195	I3	Sample 1	Target 1	84.799	4555.91	-
195	I3	Sample 1	Target 1	80.6505	4447.12	-
195	I3	Sample 1	Target 1	88.21	3559.46	-
196	I4	Sample 1	Target 1	66.9145	5378.18	-
196	I4	Sample 1	Target 1	84.2459	4223.29	-
196	I4	Sample 1	Target 1	81.9412	3984.05	-
196	I4	Sample 1	Target 1	86.8271	3496.93	-
196	I4	Sample 1	Target 1	78.899	3871.38	-
197	I5	Sample 1	Target 1	67.1694	4786.9	-
197	I5	Sample 1	Target 1	70.478	3673.19	-
197	I5	Sample 1	Target 1	62.9416	1673.73	-
197	I5	Sample 1	Target 1	79.6688	3810.48	-
197	I5	Sample 1	Target 1	84.3561	3673.19	-
198	I6	Sample 1	Target 1	66.7098	4340.35	-
198	I6	Sample 1	Target 1	90.33	5342.44	-
198	I6	Sample 1	Target 1	62.9416	2259.67	-
198	I6	Sample 1	Target 1	75.533	2745.44	-
198	I6	Sample 1	Target 1	80.1283	2393.96	-
199	I7	Sample 1	Target 1	67.1694	4956.28	-
199	I7	Sample 1	Target 1	70.9376	3740.99	-
199	I7	Sample 1	Target 1	72.9595	3622.59	-
199	I7	Sample 1	Target 1	78.6578	3774.68	-
199	I7	Sample 1	Target 1	86.8376	3780.33	-
200	I8	Sample 1	Target 1	67.1694	4400.01	-
200	I8	Sample 1	Target 1	81.7827	2167.53	-
200	I8	Sample 1	Target 1	90.422	5183.64	-
200	I8	Sample 1	Target 1	74.522	2712.18	-
200	I8	Sample 1	Target 1	62.1145	1425.91	-
201	I9	Sample 1	Target 1	67.5483	5102.72	-
201	I9	Sample 1	Target 1	90.6557	3640.23	-
201	I9	Sample 1	Target 1	73.3482	3176.13	-
201	I9	Sample 1	Target 1	77.7671	3177.82	-
201	I9	Sample 1	Target 1	79.9766	3406.63	-
202	I10	Sample 1	Target 1	67.088	3702.11	-
202	I10	Sample 1	Target 1	92.2207	4358.34	-
202	I10	Sample 1	Target 1	90.8398	3950.25	-
202	I10	Sample 1	Target 1	80.1607	1686.65	-
202	I10	Sample 1	Target 1	84.1193	1558.79	-
203	I11	Sample 1	Target 1	92.1287	5047.42	-
203	I11	Sample 1	Target 1	81.7257	2246.23	-
203	I11	Sample 1	Target 1	67.4563	3970.16	-
203	I11	Sample 1	Target 1	77.3989	2685.3	-
203	I11	Sample 1	Target 1	84.5797	1806.84	-
204	I12	Sample 1	Target 1	82.3702	2139.72	-
204	I12	Sample 1	Target 1	72.7958	3348.98	-
204	I12	Sample 1	Target 1	62.1167	1558.54	-
204	I12	Sample 1	Target 1	91.3001	5311.43	-
204	I12	Sample 1	Target 1	67.2721	4222.42	-
205	I13	Sample 1	Target 1	67.4454	4011.19	-
205	I13	Sample 1	Target 1	82.3349	1974.36	-
205	I13	Sample 1	Target 1	80.0371	1164.04	-
205	I13	Sample 1	Target 1	91.5259	4917.97	-
205	I13	Sample 1	Target 1	64.0448	2170.69	-
206	I14	Sample 1	Target 1	67.7212	3823.52	-
206	I14	Sample 1	Target 1	72.7762	2877.56	-
206	I14	Sample 1	Target 1	90.6068	4770.17	-
206	I14	Sample 1	Target 1	75.3497	2430.51	-
206	I14	Sample 1	Target 1	82.243	1295.93	-
207	I15	Sample 1	Target 1	67.4454	3922.15	-
207	I15	Sample 1	Target 1	81.6915	1218.49	-
207	I15	Sample 1	Target 1	72.8681	2426.39	-
207	I15	Sample 1	Target 1	90.0554	4292.81	-
207	I15	Sample 1	Target 1	88.2172	3979.7	-
208	I16	Sample 1	Target 1	67.3535	4532.38	-
208	I16	Sample 1	Target 1	91.8936	5420.83	-
208	I16	Sample 1	Target 1	83.9893	4282.29	-
208	I16	Sample 1	Target 1	62.4823	1840.1	-
208	I16	Sample 1	Target 1	94.0994	4401.77	-
209	I17	Sample 1	Target 1	67.1929	4249.27	-
209	I17	Sample 1	Target 1	92.3662	4984.25	-
209	I17	Sample 1	Target 1	78.5347	1482.14	-
209	I17	Sample 1	Target 1	74.8463	1947.26	-
209	I17	Sample 1	Target 1	72.8177	2671.51	-
210	I18	Sample 1	Target 1	67.1007	4272.55	-
210	I18	Sample 1	Target 1	88.309	4495.87	-
210	I18	Sample 1	Target 1	90.9831	4783.5	-
210	I18	Sample 1	Target 1	73.0943	2940.19	-
210	I18	Sample 1	Target 1	93.5649	4601.93	-
211	I19	Sample 1	Target 1	70.5124	2687.59	-
211	I19	Sample 1	Target 1	86.557	4419.42	-
211	I19	Sample 1	Target 1	92.6428	3638.62	-
211	I19	Sample 1	Target 1	90.4298	4044.24	-
211	I19	Sample 1	Target 1	76.9671	2135.39	-
212	I20	Sample 1	Target 1	66.9163	2460	-
212	I20	Sample 1	Target 1	82.3153	4766.63	-
212	I20	Sample 1	Target 1	80.0101	4117.13	-
212	I20	Sample 1	Target 1	83.9751	4459.46	-
212	I20	Sample 1	Target 1	91.6285	3386.84	-

## Sheet: Multicomponent
File Name	E:\qPCR\01.12.24\Taqman for HCV_JFH1 one-step_20240112_105504.eds
Comment
Operator	Admin
Barcode
Instrument Type	QuantStudio™ 6 Pro System
Block Type	384-Well Block
Instrument Name	QS6Pro-2778621060027
Instrument Serial Number	2778621060027
Heated Cover Serial Number	2779321031001
Block serial number	2778321020885
Run Start Date/Time	2024-01-12 10:55:13 AM EST
Run End Data/Time	2024-01-12 12:57:02 PM EST
Run Duration	121 minutes 48 seconds
Sample Volume	10.0
Cover Temperature	105.0
Passive Reference	ROX
PCR Stage/Step Number	Stage 3 Step 3
Melt Stage Number	4
Quantification Cycle Method	CT
Pre-read Stage/Step	Stage 1 Step 1
Analysis Date/Time	2024-01-12 02:01:59 PM EST
Software Name and Version	Design & Analysis Software v2.7.0
Plugin Name and Version	Primary Analysis v1.8.0, Presence Absence v2.3.0
Reduce dye signal crosstalk by algorithm	No (Default)
Exported On	2024-01-12 02:03:18 PM EST
Well	Well Position	Stage Number	Step Number	Cycle Number	TAMRA	FAM	ROX
1	A1	3	3	1	29724.8	90554.4	52200.9
1	A1	3	3	2	29594.6	90500.7	52142.4
1	A1	3	3	3	29534.7	90469	51835.6
1	A1	3	3	4	29663.4	90649.8	51787.1
1	A1	3	3	5	29659.3	91071.7	51934.6
1	A1	3	3	6	29664.7	90573.8	51854.9
1	A1	3	3	7	29638.6	90515.7	51821.9
1	A1	3	3	8	29668	90991.1	51906
1	A1	3	3	9	29640.5	91380.7	51870.6
1	A1	3	3	10	29624.4	91516.1	51870.3
1	A1	3	3	11	29483.1	91243.9	52064.3
1	A1	3	3	12	29348.1	91148.4	52133.9
1	A1	3	3	13	29370.5	91400.4	51964.9
1	A1	3	3	14	29564.9	91822.2	51911.9
1	A1	3	3	15	29563.4	92162.9	51957.7
1	A1	3	3	16	29546.5	92571.6	51730.7
1	A1	3	3	17	29649.9	92646.7	51744.6
1	A1	3	3	18	29642.8	92966.6	52038.3
1	A1	3	3	19	29655.3	92832.2	51992.9
1	A1	3	3	20	29606.2	92759.2	51933
1	A1	3	3	21	29584.3	93110.4	51969.3
1	A1	3	3	22	29706.3	93162.4	51982.9
1	A1	3	3	23	29761.2	93495.5	51985.9
1	A1	3	3	24	29737.2	93616.7	52142.5
1	A1	3	3	25	29792.9	93728	52141.6
1	A1	3	3	26	29782.4	94665.1	52098.5
1	A1	3	3	27	29788.7	94998	52117.4
1	A1	3	3	28	29732.2	95610.9	52103.7
1	A1	3	3	29	29711.9	97076.4	52193.1
1	A1	3	3	30	29815.2	99922.6	52154.8
1	A1	3	3	31	29800.1	103577	52126.8
1	A1	3	3	32	29843.7	108288	52188.7
1	A1	3	3	33	29881.2	115516	52218.3
1	A1	3	3	34	29760.3	125004	52407.6
1	A1	3	3	35	29693.7	135607	52423.7
1	A1	3	3	36	29743.2	145720	52430.6
1	A1	3	3	37	29768.8	154991	52359.9
1	A1	3	3	38	29718.8	163391	52349.8
1	A1	3	3	39	29737.6	171170	52504.5
1	A1	3	3	40	29921.1	178162	52481.3
1	A1	4	3	1	0	228678	0
1	A1	4	3	1	0	229109	0
1	A1	4	3	1	0	229215	0
1	A1	4	3	1	0	229872	0
1	A1	4	3	1	0	229628	0
1	A1	4	3	1	0	229490	0
1	A1	4	3	1	0	228696	0
1	A1	4	3	1	0	229180	0
1	A1	4	3	1	0	229225	0
1	A1	4	3	1	0	229380	0
1	A1	4	3	1	0	228777	0
1	A1	4	3	1	0	228760	0
1	A1	4	3	1	0	228702	0
1	A1	4	3	1	0	229541	0
1	A1	4	3	1	0	227534	0
1	A1	4	3	1	0	228261	0
1	A1	4	3	1	0	227470	0
1	A1	4	3	1	0	227327	0
1	A1	4	3	1	0	228091	0
1	A1	4	3	1	0	227767	0
1	A1	4	3	1	0	227166	0
1	A1	4	3	1	0	227026	0
1	A1	4	3	1	0	226436	0
1	A1	4	3	1	0	226292	0
1	A1	4	3	1	0	226302	0
1	A1	4	3	1	0	226457	0
1	A1	4	3	1	0	226072	0
1	A1	4	3	1	0	225117	0
1	A1	4	3	1	0	225508	0
1	A1	4	3	1	0	225964	0
1	A1	4	3	1	0	224968	0
1	A1	4	3	1	0	224777	0
1	A1	4	3	1	0	224059	0
1	A1	4	3	1	0	224085	0
1	A1	4	3	1	0	222614	0
1	A1	4	3	1	0	223648	0
1	A1	4	3	1	0	222968	0
1	A1	4	3	1	0	221497	0
1	A1	4	3	1	0	221340	0
1	A1	4	3	1	0	220165	0
1	A1	4	3	1	0	219147	0
1	A1	4	3	1	0	218390	0
1	A1	4	3	1	0	218167	0
1	A1	4	3	1	0	217570	0
1	A1	4	3	1	0	216380	0
1	A1	4	3	1	0	215853	0
1	A1	4	3	1	0	215575	0
1	A1	4	3	1	0	214229	0
1	A1	4	3	1	0	213718	0
1	A1	4	3	1	0	213101	0
1	A1	4	3	1	0	213788	0
1	A1	4	3	1	0	212229	0
1	A1	4	3	1	0	211438	0
1	A1	4	3	1	0	211292	0
1	A1	4	3	1	0	210445	0
1	A1	4	3	1	0	210673	0
1	A1	4	3	1	0	209637	0
1	A1	4	3	1	0	209195	0
1	A1	4	3	1	0	209335	0
1	A1	4	3	1	0	207568	0
1	A1	4	3	1	0	207661	0
1	A1	4	3	1	0	208026	0
1	A1	4	3	1	0	207290	0
1	A1	4	3	1	0	206622	0
1	A1	4	3	1	0	205783	0
1	A1	4	3	1	0	204910	0
1	A1	4	3	1	0	204935	0
1	A1	4	3	1	0	204834	0
1	A1	4	3	1	0	204245	0
1	A1	4	3	1	0	203665	0
1	A1	4	3	1	0	203228	0
1	A1	4	3	1	0	201950	0
1	A1	4	3	1	0	202196	0
1	A1	4	3	1	0	200941	0
1	A1	4	3	1	0	200855	0
1	A1	4	3	1	0	200660	0
1	A1	4	3	1	0	199593	0
1	A1	4	3	1	0	199251	0
1	A1	4	3	1	0	198778	0
1	A1	4	3	1	0	198309	0
1	A1	4	3	1	0	197732	0
1	A1	4	3	1	0	197616	0
1	A1	4	3	1	0	196514	0
1	A1	4	3	1	0	196085	0
1	A1	4	3	1	0	195803	0
1	A1	4	3	1	0	195081	0
1	A1	4	3	1	0	194819	0
1	A1	4	3	1	0	193944	0
1	A1	4	3	1	0	192994	0
1	A1	4	3	1	0	193680	0
1	A1	4	3	1	0	193072	0
1	A1	4	3	1	0	192403	0
1	A1	4	3	1	0	192228	0
1	A1	4	3	1	0	190167	0
1	A1	4	3	1	0	191182	0
1	A1	4	3	1	0	191323	0
1	A1	4	3	1	0	190452	0
1	A1	4	3	1	0	189642	0
1	A1	4	3	1	0	188410	0
1	A1	4	3	1	0	188670	0
1	A1	4	3	1	0	187646	0
1	A1	4	3	1	0	188077	0
1	A1	4	3	1	0	187569	0
1	A1	4	3	1	0	186026	0
1	A1	4	3	1	0	185555	0
1	A1	4	3	1	0	184678	0
1	A1	4	3	1	0	183737	0
1	A1	4	3	1	0	183362	0
1	A1	4	3	1	0	183708	0
1	A1	4	3	1	0	183010	0
1	A1	4	3	1	0	183325	0
1	A1	4	3	1	0	182634	0
1	A1	4	3	1	0	181507	0
1	A1	4	3	1	0	180875	0
1	A1	4	3	1	0	180861	0
1	A1	4	3	1	0	180084	0
1	A1	4	3	1	0	179107	0
1	A1	4	3	1	0	178600	0
1	A1	4	3	1	0	178201	0
1	A1	4	3	1	0	176886	0
1	A1	4	3	1	0	177592	0
1	A1	4	3	1	0	176677	0
1	A1	4	3	1	0	176303	0
1	A1	4	3	1	0	175648	0
1	A1	4	3	1	0	174314	0
1	A1	4	3	1	0	173668	0
1	A1	4	3	1	0	173063	0
1	A1	4	3	1	0	173154	0
1	A1	4	3	1	0	172371	0
1	A1	4	3	1	0	172099	0
1	A1	4	3	1	0	170425	0
1	A1	4	3	1	0	170688	0
1	A1	4	3	1	0	170851	0
1	A1	4	3	1	0	169573	0
1	A1	4	3	1	0	170232	0
1	A1	4	3	1	0	167871	0
1	A1	4	3	1	0	168911	0
1	A1	4	3	1	0	167848	0
1	A1	4	3	1	0	167161	0
1	A1	4	3	1	0	167197	0
1	A1	4	3	1	0	165913	0
1	A1	4	3	1	0	165612	0
1	A1	4	3	1	0	164835	0
1	A1	4	3	1	0	165288	0
1	A1	4	3	1	0	164679	0
1	A1	4	3	1	0	164650	0
1	A1	4	3	1	0	162911	0
1	A1	4	3	1	0	162069	0
1	A1	4	3	1	0	161732	0
1	A1	4	3	1	0	160936	0
1	A1	4	3	1	0	160828	0
1	A1	4	3	1	0	160111	0
1	A1	4	3	1	0	159700	0
1	A1	4	3	1	0	159552	0
1	A1	4	3	1	0	159057	0
1	A1	4	3	1	0	158298	0
1	A1	4	3	1	0	158240	0
1	A1	4	3	1	0	157215	0
1	A1	4	3	1	0	157197	0
1	A1	4	3	1	0	155921	0
1	A1	4	3	1	0	155966	0
1	A1	4	3	1	0	155122	0
1	A1	4	3	1	0	154424	0
1	A1	4	3	1	0	153719	0
1	A1	4	3	1	0	153016	0
1	A1	4	3	1	0	152807	0
1	A1	4	3	1	0	152197	0
1	A1	4	3	1	0	151205	0
1	A1	4	3	1	0	152220	0
1	A1	4	3	1	0	151133	0
1	A1	4	3	1	0	151339	0
1	A1	4	3	1	0	149329	0
1	A1	4	3	1	0	149759	0
1	A1	4	3	1	0	149492	0
1	A1	4	3	1	0	148407	0
1	A1	4	3	1	0	148365	0
1	A1	4	3	1	0	147238	0
1	A1	4	3	1	0	147469	0
1	A1	4	3	1	0	146231	0
1	A1	4	3	1	0	145852	0
1	A1	4	3	1	0	145129	0
1	A1	4	3	1	0	145074	0
1	A1	4	3	1	0	144768	0
1	A1	4	3	1	0	144689	0
1	A1	4	3	1	0	143527	0
1	A1	4	3	1	0	143023	0
1	A1	4	3	1	0	142185	0
1	A1	4	3	1	0	142087	0
1	A1	4	3	1	0	142192	0
1	A1	4	3	1	0	142005	0
2	A2	3	3	1	42830.3	118590	70037.9
2	A2	3	3	2	42818.7	118570	70162.7
2	A2	3	3	3	42856.3	118751	70193.7
2	A2	3	3	4	42978.7	119551	70193.5
2	A2	3	3	5	42931	119802	70225.7
2	A2	3	3	6	42764.8	119892	70342.2
2	A2	3	3	7	42787.5	120608	70571.6
2	A2	3	3	8	43033.1	121093	70443.9
2	A2	3	3	9	43028.1	120975	70352.9
2	A2	3	3	10	42922.3	120907	70359.2
2	A2	3	3	11	42864.5	121335	70259.6
2	A2	3	3	12	42831	121627	70238.7
2	A2	3	3	13	42847.5	121607	70419.5
2	A2	3	3	14	42968.5	121681	70443.1
2	A2	3	3	15	42794.2	122723	70539.5
2	A2	3	3	16	42811.4	123561	70452.1
2	A2	3	3	17	43143.6	123499	70415.3
2	A2	3	3	18	43283.9	123285	70611
2	A2	3	3	19	43311.5	123334	70687.9
2	A2	3	3	20	43391	123569	70642.8
2	A2	3	3	21	43391.6	123994	70621
2	A2	3	3	22	43312.7	124544	70333.5
2	A2	3	3	23	43128.4	124550	70297.8
2	A2	3	3	24	43078.6	124574	70615.9
2	A2	3	3	25	43211.7	124678	70650.3
2	A2	3	3	26	43261.4	126054	70738.9
2	A2	3	3	27	43399.6	127470	70823.2
2	A2	3	3	28	43333.1	127958	70797.6
2	A2	3	3	29	43266.1	130434	70830.3
2	A2	3	3	30	43303.5	135316	70801.7
2	A2	3	3	31	43255	141333	70906.2
2	A2	3	3	32	43250	150128	70858.8
2	A2	3	3	33	43337.3	160138	70781
2	A2	3	3	34	43349.2	174039	70811.8
2	A2	3	3	35	43511.7	187754	70860.2
2	A2	3	3	36	43448.6	202158	71261.9
2	A2	3	3	37	43280.2	213639	71258.5
2	A2	3	3	38	43272.7	224588	71181.7
2	A2	3	3	39	43634.9	234126	71186.5
2	A2	3	3	40	43888.6	242452	71203.1
2	A2	4	3	1	0	313200	0
2	A2	4	3	1	0	314224	0
2	A2	4	3	1	0	313719	0
2	A2	4	3	1	0	314623	0
2	A2	4	3	1	0	315061	0
2	A2	4	3	1	0	313808	0
2	A2	4	3	1	0	312926	0
2	A2	4	3	1	0	314140	0
2	A2	4	3	1	0	314020	0
2	A2	4	3	1	0	313009	0
2	A2	4	3	1	0	313840	0
2	A2	4	3	1	0	313221	0
2	A2	4	3	1	0	313132	0
2	A2	4	3	1	0	312324	0
2	A2	4	3	1	0	311720	0
2	A2	4	3	1	0	311329	0
2	A2	4	3	1	0	311252	0
2	A2	4	3	1	0	310553	0
2	A2	4	3	1	0	311108	0
2	A2	4	3	1	0	311742	0
2	A2	4	3	1	0	310559	0
2	A2	4	3	1	0	310509	0
2	A2	4	3	1	0	310544	0
2	A2	4	3	1	0	309851	0
2	A2	4	3	1	0	308965	0
2	A2	4	3	1	0	308023	0
2	A2	4	3	1	0	308778	0
2	A2	4	3	1	0	308252	0
2	A2	4	3	1	0	307133	0
2	A2	4	3	1	0	307818	0
2	A2	4	3	1	0	305987	0
2	A2	4	3	1	0	306380	0
2	A2	4	3	1	0	306947	0
2	A2	4	3	1	0	306923	0
2	A2	4	3	1	0	305600	0
2	A2	4	3	1	0	305133	0
2	A2	4	3	1	0	303067	0
2	A2	4	3	1	0	303385	0
2	A2	4	3	1	0	301957	0
2	A2	4	3	1	0	301156	0
2	A2	4	3	1	0	299099	0
2	A2	4	3	1	0	298808	0
2	A2	4	3	1	0	296810	0
2	A2	4	3	1	0	297593	0
2	A2	4	3	1	0	295673	0
2	A2	4	3	1	0	295795	0
2	A2	4	3	1	0	294715	0
2	A2	4	3	1	0	293672	0
2	A2	4	3	1	0	291676	0
2	A2	4	3	1	0	292420	0
2	A2	4	3	1	0	291661	0
2	A2	4	3	1	0	290225	0
2	A2	4	3	1	0	289435	0
2	A2	4	3	1	0	289143	0
2	A2	4	3	1	0	288196	0
2	A2	4	3	1	0	287752	0
2	A2	4	3	1	0	286035	0
2	A2	4	3	1	0	286356	0
2	A2	4	3	1	0	286623	0
2	A2	4	3	1	0	283689	0
2	A2	4	3	1	0	284381	0
2	A2	4	3	1	0	283532	0
2	A2	4	3	1	0	282239	0
2	A2	4	3	1	0	282043	0
2	A2	4	3	1	0	281210	0
2	A2	4	3	1	0	280581	0
2	A2	4	3	1	0	279110	0
2	A2	4	3	1	0	280011	0
2	A2	4	3	1	0	278549	0
2	A2	4	3	1	0	278336	0
2	A2	4	3	1	0	279215	0
2	A2	4	3	1	0	276765	0
2	A2	4	3	1	0	276415	0
2	A2	4	3	1	0	274290	0
2	A2	4	3	1	0	274764	0
2	A2	4	3	1	0	273698	0
2	A2	4	3	1	0	272427	0
2	A2	4	3	1	0	272501	0
2	A2	4	3	1	0	272213	0
2	A2	4	3	1	0	270917	0
2	A2	4	3	1	0	270481	0
2	A2	4	3	1	0	269743	0
2	A2	4	3	1	0	270364	0
2	A2	4	3	1	0	268223	0
2	A2	4	3	1	0	267687	0
2	A2	4	3	1	0	267305	0
2	A2	4	3	1	0	265628	0
2	A2	4	3	1	0	265593	0
2	A2	4	3	1	0	265650	0
2	A2	4	3	1	0	263789	0
2	A2	4	3	1	0	263940	0
2	A2	4	3	1	0	263323	0
2	A2	4	3	1	0	262271	0
2	A2	4	3	1	0	260218	0
2	A2	4	3	1	0	260584	0
2	A2	4	3	1	0	260057	0
2	A2	4	3	1	0	259747	0
2	A2	4	3	1	0	257425	0
2	A2	4	3	1	0	258018	0
2	A2	4	3	1	0	256312	0
2	A2	4	3	1	0	256980	0
2	A2	4	3	1	0	255671	0
2	A2	4	3	1	0	255046	0
2	A2	4	3	1	0	254787	0
2	A2	4	3	1	0	254489	0
2	A2	4	3	1	0	253425	0
2	A2	4	3	1	0	252747	0
2	A2	4	3	1	0	251242	0
2	A2	4	3	1	0	251697	0
2	A2	4	3	1	0	250982	0
2	A2	4	3	1	0	250138	0
2	A2	4	3	1	0	248595	0
2	A2	4	3	1	0	249073	0
2	A2	4	3	1	0	247289	0
2	A2	4	3	1	0	246831	0
2	A2	4	3	1	0	245694	0
2	A2	4	3	1	0	244595	0
2	A2	4	3	1	0	244234	0
2	A2	4	3	1	0	243972	0
2	A2	4	3	1	0	243007	0
2	A2	4	3	1	0	242411	0
2	A2	4	3	1	0	240827	0
2	A2	4	3	1	0	241533	0
2	A2	4	3	1	0	240190	0
2	A2	4	3	1	0	239677	0
2	A2	4	3	1	0	237812	0
2	A2	4	3	1	0	236801	0
2	A2	4	3	1	0	237548	0
2	A2	4	3	1	0	235660	0
2	A2	4	3	1	0	234882	0
2	A2	4	3	1	0	233973	0
2	A2	4	3	1	0	234304	0
2	A2	4	3	1	0	233282	0
2	A2	4	3	1	0	232123	0
2	A2	4	3	1	0	232228	0
2	A2	4	3	1	0	229973	0
2	A2	4	3	1	0	231682	0
2	A2	4	3	1	0	228733	0
2	A2	4	3	1	0	228355	0
2	A2	4	3	1	0	228024	0
2	A2	4	3	1	0	226138	0
2	A2	4	3	1	0	226763	0
2	A2	4	3	1	0	226455	0
2	A2	4	3	1	0	225399	0
2	A2	4	3	1	0	224001	0
2	A2	4	3	1	0	224623	0
2	A2	4	3	1	0	223166	0
2	A2	4	3	1	0	222285	0
2	A2	4	3	1	0	221765	0
2	A2	4	3	1	0	221027	0
2	A2	4	3	1	0	220077	0
2	A2	4	3	1	0	219181	0
2	A2	4	3	1	0	216921	0
2	A2	4	3	1	0	218444	0
2	A2	4	3	1	0	217311	0
2	A2	4	3	1	0	215795	0
2	A2	4	3	1	0	215867	0
2	A2	4	3	1	0	212889	0
2	A2	4	3	1	0	214058	0
2	A2	4	3	1	0	212238	0
2	A2	4	3	1	0	213111	0
2	A2	4	3	1	0	212001	0
2	A2	4	3	1	0	210563	0
2	A2	4	3	1	0	209340	0
2	A2	4	3	1	0	209561	0
2	A2	4	3	1	0	207994	0
2	A2	4	3	1	0	208221	0
2	A2	4	3	1	0	206612	0
2	A2	4	3	1	0	206201	0
2	A2	4	3	1	0	205735	0
2	A2	4	3	1	0	204115	0
2	A2	4	3	1	0	204784	0
2	A2	4	3	1	0	203147	0
2	A2	4	3	1	0	202366	0
2	A2	4	3	1	0	202522	0
2	A2	4	3	1	0	201406	0
2	A2	4	3	1	0	200727	0
2	A2	4	3	1	0	200291	0
2	A2	4	3	1	0	199337	0
2	A2	4	3	1	0	197823	0
2	A2	4	3	1	0	198326	0
2	A2	4	3	1	0	197010	0
2	A2	4	3	1	0	197419	0
2	A2	4	3	1	0	196009	0
2	A2	4	3	1	0	195496	0
2	A2	4	3	1	0	194215	0
2	A2	4	3	1	0	194771	0
2	A2	4	3	1	0	193756	0
2	A2	4	3	1	0	191758	0
2	A2	4	3	1	0	192570	0
3	A3	3	3	1	36587.5	132367	57879.9
3	A3	3	3	2	36612.9	132679	57931.4
3	A3	3	3	3	36888.6	133341	58028.1
3	A3	3	3	4	36939.5	133790	58011.1
3	A3	3	3	5	36979.4	134112	58015.7
3	A3	3	3	6	37068.5	134445	58127.3
3	A3	3	3	7	37056.6	134818	58160.6
3	A3	3	3	8	37074.6	134368	58364.3
3	A3	3	3	9	37115	134355	58493.4
3	A3	3	3	10	37103.2	135326	58480.7
3	A3	3	3	11	37181	135756	58472.7
3	A3	3	3	12	37186.2	136243	58716.2
3	A3	3	3	13	37371.9	136288	58877.5
3	A3	3	3	14	37508.1	136753	59088.2
3	A3	3	3	15	37502.9	137426	59012.3
3	A3	3	3	16	37544.9	137668	58925.4
3	A3	3	3	17	37702.3	137820	59066.4
3	A3	3	3	18	37844.5	138174	59319.2
3	A3	3	3	19	37812.8	138769	59456.5
3	A3	3	3	20	37901	139232	59491.3
3	A3	3	3	21	37967.9	140560	59840.8
3	A3	3	3	22	38183.9	141548	59960.5
3	A3	3	3	23	38397.9	142767	60142.2
3	A3	3	3	24	38704.2	143808	60241.8
3	A3	3	3	25	38733	144688	60420.1
3	A3	3	3	26	38803.2	146231	60798.6
3	A3	3	3	27	38933	148336	60978.2
3	A3	3	3	28	39003.5	149890	61041.8
3	A3	3	3	29	39179.4	153714	61144.1
3	A3	3	3	30	39309.2	159141	61274.4
3	A3	3	3	31	39391.6	166289	61347.4
3	A3	3	3	32	39346.8	176790	61563
3	A3	3	3	33	39553.6	188791	61542.7
3	A3	3	3	34	39613.7	202661	61786.9
3	A3	3	3	35	39721.4	217151	62110.1
3	A3	3	3	36	39842.6	230493	62213.6
3	A3	3	3	37	39805.2	242891	62286.6
3	A3	3	3	38	39933.5	253806	62601.9
3	A3	3	3	39	40161	264318	62815.5
3	A3	3	3	40	40388.7	273147	63150.2
3	A3	4	3	1	0	339575	0
3	A3	4	3	1	0	340642	0
3	A3	4	3	1	0	340098	0
3	A3	4	3	1	0	339885	0
3	A3	4	3	1	0	340231	0
3	A3	4	3	1	0	339560	0
3	A3	4	3	1	0	339121	0
3	A3	4	3	1	0	339165	0
3	A3	4	3	1	0	339001	0
3	A3	4	3	1	0	338673	0
3	A3	4	3	1	0	338754	0
3	A3	4	3	1	0	338629	0
3	A3	4	3	1	0	337902	0
3	A3	4	3	1	0	337979	0
3	A3	4	3	1	0	337887	0
3	A3	4	3	1	0	336335	0
3	A3	4	3	1	0	337017	0
3	A3	4	3	1	0	336086	0
3	A3	4	3	1	0	336121	0
3	A3	4	3	1	0	335176	0
3	A3	4	3	1	0	335198	0
3	A3	4	3	1	0	334060	0
3	A3	4	3	1	0	334215	0
3	A3	4	3	1	0	334695	0
3	A3	4	3	1	0	333901	0
3	A3	4	3	1	0	333399	0
3	A3	4	3	1	0	332834	0
3	A3	4	3	1	0	332640	0
3	A3	4	3	1	0	332593	0
3	A3	4	3	1	0	331781	0
3	A3	4	3	1	0	331310	0
3	A3	4	3	1	0	331419	0
3	A3	4	3	1	0	331511	0
3	A3	4	3	1	0	330527	0
3	A3	4	3	1	0	329662	0
3	A3	4	3	1	0	329406	0
3	A3	4	3	1	0	329017	0
3	A3	4	3	1	0	327121	0
3	A3	4	3	1	0	326229	0
3	A3	4	3	1	0	325456	0
3	A3	4	3	1	0	325623	0
3	A3	4	3	1	0	323796	0
3	A3	4	3	1	0	323085	0
3	A3	4	3	1	0	322238	0
3	A3	4	3	1	0	320783	0
3	A3	4	3	1	0	319750	0
3	A3	4	3	1	0	319941	0
3	A3	4	3	1	0	317975	0
3	A3	4	3	1	0	317322	0
3	A3	4	3	1	0	316519	0
3	A3	4	3	1	0	315758	0
3	A3	4	3	1	0	314617	0
3	A3	4	3	1	0	314537	0
3	A3	4	3	1	0	313063	0
3	A3	4	3	1	0	312102	0
3	A3	4	3	1	0	312563	0
3	A3	4	3	1	0	310528	0
3	A3	4	3	1	0	309169	0
3	A3	4	3	1	0	310006	0
3	A3	4	3	1	0	309305	0
3	A3	4	3	1	0	307641	0
3	A3	4	3	1	0	308421	0
3	A3	4	3	1	0	307302	0
3	A3	4	3	1	0	306630	0
3	A3	4	3	1	0	305139	0
3	A3	4	3	1	0	304561	0
3	A3	4	3	1	0	303954	0
3	A3	4	3	1	0	304017	0
3	A3	4	3	1	0	303903	0
3	A3	4	3	1	0	301962	0
3	A3	4	3	1	0	301871	0
3	A3	4	3	1	0	300128	0
3	A3	4	3	1	0	300065	0
3	A3	4	3	1	0	298847	0
3	A3	4	3	1	0	297968	0
3	A3	4	3	1	0	298054	0
3	A3	4	3	1	0	298226	0
3	A3	4	3	1	0	297184	0
3	A3	4	3	1	0	295553	0
3	A3	4	3	1	0	295666	0
3	A3	4	3	1	0	293729	0
3	A3	4	3	1	0	294890	0
3	A3	4	3	1	0	293058	0
3	A3	4	3	1	0	292815	0
3	A3	4	3	1	0	291825	0
3	A3	4	3	1	0	291163	0
3	A3	4	3	1	0	290135	0
3	A3	4	3	1	0	288770	0
3	A3	4	3	1	0	289114	0
3	A3	4	3	1	0	287597	0
3	A3	4	3	1	0	286783	0
3	A3	4	3	1	0	286774	0
3	A3	4	3	1	0	285182	0
3	A3	4	3	1	0	285152	0
3	A3	4	3	1	0	284596	0
3	A3	4	3	1	0	284407	0
3	A3	4	3	1	0	283658	0
3	A3	4	3	1	0	282527	0
3	A3	4	3	1	0	281783	0
3	A3	4	3	1	0	280902	0
3	A3	4	3	1	0	280209	0
3	A3	4	3	1	0	278557	0
3	A3	4	3	1	0	278616	0
3	A3	4	3	1	0	277400	0
3	A3	4	3	1	0	276683	0
3	A3	4	3	1	0	276603	0
3	A3	4	3	1	0	275403	0
3	A3	4	3	1	0	274454	0
3	A3	4	3	1	0	273680	0
3	A3	4	3	1	0	272839	0
3	A3	4	3	1	0	272607	0
3	A3	4	3	1	0	270797	0
3	A3	4	3	1	0	270637	0
3	A3	4	3	1	0	270198	0
3	A3	4	3	1	0	269386	0
3	A3	4	3	1	0	268926	0
3	A3	4	3	1	0	269460	0
3	A3	4	3	1	0	266471	0
3	A3	4	3	1	0	266232	0
3	A3	4	3	1	0	264510	0
3	A3	4	3	1	0	263759	0
3	A3	4	3	1	0	263743	0
3	A3	4	3	1	0	262640	0
3	A3	4	3	1	0	262175	0
3	A3	4	3	1	0	261798	0
3	A3	4	3	1	0	260494	0
3	A3	4	3	1	0	258750	0
3	A3	4	3	1	0	258947	0
3	A3	4	3	1	0	257521	0
3	A3	4	3	1	0	257964	0
3	A3	4	3	1	0	256888	0
3	A3	4	3	1	0	255025	0
3	A3	4	3	1	0	255026	0
3	A3	4	3	1	0	255293	0
3	A3	4	3	1	0	253172	0
3	A3	4	3	1	0	253667	0
3	A3	4	3	1	0	252125	0
3	A3	4	3	1	0	250412	0
3	A3	4	3	1	0	250826	0
3	A3	4	3	1	0	250137	0
3	A3	4	3	1	0	248656	0
3	A3	4	3	1	0	248594	0
3	A3	4	3	1	0	246458	0
3	A3	4	3	1	0	247362	0
3	A3	4	3	1	0	245842	0
3	A3	4	3	1	0	245027	0
3	A3	4	3	1	0	244386	0
3	A3	4	3	1	0	243341	0
3	A3	4	3	1	0	243657	0
3	A3	4	3	1	0	241956	0
3	A3	4	3	1	0	241560	0
3	A3	4	3	1	0	239917	0
3	A3	4	3	1	0	240084	0
3	A3	4	3	1	0	239176	0
3	A3	4	3	1	0	238660	0
3	A3	4	3	1	0	237909	0
3	A3	4	3	1	0	237771	0
3	A3	4	3	1	0	236542	0
3	A3	4	3	1	0	236371	0
3	A3	4	3	1	0	235512	0
3	A3	4	3	1	0	233838	0
3	A3	4	3	1	0	232783	0
3	A3	4	3	1	0	233257	0
3	A3	4	3	1	0	232283	0
3	A3	4	3	1	0	231429	0
3	A3	4	3	1	0	230378	0
3	A3	4	3	1	0	229647	0
3	A3	4	3	1	0	228634	0
3	A3	4	3	1	0	228379	0
3	A3	4	3	1	0	227294	0
3	A3	4	3	1	0	226200	0
3	A3	4	3	1	0	225329	0
3	A3	4	3	1	0	224952	0
3	A3	4	3	1	0	223232	0
3	A3	4	3	1	0	222726	0
3	A3	4	3	1	0	223059	0
3	A3	4	3	1	0	221017	0
3	A3	4	3	1	0	221212	0
3	A3	4	3	1	0	218840	0
3	A3	4	3	1	0	218051	0
3	A3	4	3	1	0	216580	0
3	A3	4	3	1	0	216434	0
3	A3	4	3	1	0	215789	0
3	A3	4	3	1	0	214004	0
3	A3	4	3	1	0	214353	0
3	A3	4	3	1	0	212440	0
3	A3	4	3	1	0	211177	0
3	A3	4	3	1	0	210194	0
3	A3	4	3	1	0	209192	0
3	A3	4	3	1	0	209748	0
4	A4	3	3	1	36247.7	96634.3	53505.1
4	A4	3	3	2	36276.7	96687	53491.6
4	A4	3	3	3	36389.7	96699.8	53552.2
4	A4	3	3	4	36215.1	96945.5	53481.3
4	A4	3	3	5	36168.1	97699.1	53285.5
4	A4	3	3	6	36254.4	97714.4	53261
4	A4	3	3	7	36157.8	97659.9	53404.5
4	A4	3	3	8	36096.4	97975.4	53540.2
4	A4	3	3	9	36050.6	98261.5	53582.7
4	A4	3	3	10	36089.9	98243.8	53551.6
4	A4	3	3	11	36291.1	98170.2	53617.6
4	A4	3	3	12	36306.9	98403.3	53777.1
4	A4	3	3	13	36289.2	98753.4	53731.4
4	A4	3	3	14	36338.6	98785.7	53611.6
4	A4	3	3	15	36459.4	99054.8	53581.7
4	A4	3	3	16	36463.8	99123.6	53718.7
4	A4	3	3	17	36417	98984.8	53724.6
4	A4	3	3	18	36421	99112.9	53705
4	A4	3	3	19	36376.3	99947.9	53321
4	A4	3	3	20	36341.5	100084	53313.3
4	A4	3	3	21	36298	100336	53720.9
4	A4	3	3	22	36337	100363	53876.1
4	A4	3	3	23	36496.3	100358	53773.7
4	A4	3	3	24	36522.8	100883	53714.9
4	A4	3	3	25	36672.8	101264	53789.3
4	A4	3	3	26	36712.5	101863	53783.5
4	A4	3	3	27	36657.1	103202	53812.2
4	A4	3	3	28	36622.7	103429	53523.9
4	A4	3	3	29	36724.6	104376	53476.9
4	A4	3	3	30	36736.7	107351	53734
4	A4	3	3	31	36739.3	111826	53804.7
4	A4	3	3	32	36672.4	118197	53855.6
4	A4	3	3	33	36668.5	125482	53979.5
4	A4	3	3	34	36803.8	134901	54099.3
4	A4	3	3	35	36788.2	145406	54145.9
4	A4	3	3	36	36756.3	156642	54315.6
4	A4	3	3	37	36808.8	166684	54427.1
4	A4	3	3	38	36868.7	175806	54364.6
4	A4	3	3	39	36815	183919	54240.6
4	A4	3	3	40	36810.4	190300	54136.4
4	A4	4	3	1	0	246359	0
4	A4	4	3	1	0	245877	0
4	A4	4	3	1	0	245998	0
4	A4	4	3	1	0	245911	0
4	A4	4	3	1	0	246525	0
4	A4	4	3	1	0	246555	0
4	A4	4	3	1	0	246014	0
4	A4	4	3	1	0	246010	0
4	A4	4	3	1	0	246097	0
4	A4	4	3	1	0	245231	0
4	A4	4	3	1	0	245782	0
4	A4	4	3	1	0	246585	0
4	A4	4	3	1	0	244156	0
4	A4	4	3	1	0	245591	0
4	A4	4	3	1	0	245781	0
4	A4	4	3	1	0	244917	0
4	A4	4	3	1	0	244335	0
4	A4	4	3	1	0	244055	0
4	A4	4	3	1	0	243227	0
4	A4	4	3	1	0	243992	0
4	A4	4	3	1	0	242871	0
4	A4	4	3	1	0	243243	0
4	A4	4	3	1	0	242295	0
4	A4	4	3	1	0	242382	0
4	A4	4	3	1	0	242094	0
4	A4	4	3	1	0	242238	0
4	A4	4	3	1	0	240149	0
4	A4	4	3	1	0	240803	0
4	A4	4	3	1	0	240996	0
4	A4	4	3	1	0	241227	0
4	A4	4	3	1	0	239357	0
4	A4	4	3	1	0	240020	0
4	A4	4	3	1	0	239432	0
4	A4	4	3	1	0	239176	0
4	A4	4	3	1	0	238313	0
4	A4	4	3	1	0	237974	0
4	A4	4	3	1	0	237692	0
4	A4	4	3	1	0	237124	0
4	A4	4	3	1	0	236548	0
4	A4	4	3	1	0	236516	0
4	A4	4	3	1	0	235023	0
4	A4	4	3	1	0	234078	0
4	A4	4	3	1	0	233465	0
4	A4	4	3	1	0	233684	0
4	A4	4	3	1	0	232136	0
4	A4	4	3	1	0	230190	0
4	A4	4	3	1	0	230335	0
4	A4	4	3	1	0	230063	0
4	A4	4	3	1	0	229023	0
4	A4	4	3	1	0	229052	0
4	A4	4	3	1	0	227796	0
4	A4	4	3	1	0	227421	0
4	A4	4	3	1	0	226620	0
4	A4	4	3	1	0	225467	0
4	A4	4	3	1	0	225394	0
4	A4	4	3	1	0	224446	0
4	A4	4	3	1	0	224732	0
4	A4	4	3	1	0	224300	0
4	A4	4	3	1	0	223851	0
4	A4	4	3	1	0	223042	0
4	A4	4	3	1	0	222363	0
4	A4	4	3	1	0	222085	0
4	A4	4	3	1	0	221243	0
4	A4	4	3	1	0	219695	0
4	A4	4	3	1	0	219569	0
4	A4	4	3	1	0	219236	0
4	A4	4	3	1	0	219790	0
4	A4	4	3	1	0	218502	0
4	A4	4	3	1	0	217807	0
4	A4	4	3	1	0	217774	0
4	A4	4	3	1	0	216624	0
4	A4	4	3	1	0	215652	0
4	A4	4	3	1	0	216349	0
4	A4	4	3	1	0	215607	0
4	A4	4	3	1	0	214505	0
4	A4	4	3	1	0	214006	0
4	A4	4	3	1	0	213892	0
4	A4	4	3	1	0	212823	0
4	A4	4	3	1	0	212770	0
4	A4	4	3	1	0	212247	0
4	A4	4	3	1	0	210985	0
4	A4	4	3	1	0	210491	0
4	A4	4	3	1	0	211043	0
4	A4	4	3	1	0	210221	0
4	A4	4	3	1	0	209715	0
4	A4	4	3	1	0	208960	0
4	A4	4	3	1	0	208615	0
4	A4	4	3	1	0	207008	0
4	A4	4	3	1	0	207971	0
4	A4	4	3	1	0	206128	0
4	A4	4	3	1	0	205417	0
4	A4	4	3	1	0	204945	0
4	A4	4	3	1	0	204927	0
4	A4	4	3	1	0	203720	0
4	A4	4	3	1	0	203324	0
4	A4	4	3	1	0	203904	0
4	A4	4	3	1	0	202898	0
4	A4	4	3	1	0	202077	0
4	A4	4	3	1	0	201694	0
4	A4	4	3	1	0	200877	0
4	A4	4	3	1	0	201013	0
4	A4	4	3	1	0	199648	0
4	A4	4	3	1	0	199576	0
4	A4	4	3	1	0	198431	0
4	A4	4	3	1	0	197229	0
4	A4	4	3	1	0	197306	0
4	A4	4	3	1	0	197598	0
4	A4	4	3	1	0	195551	0
4	A4	4	3	1	0	195689	0
4	A4	4	3	1	0	195359	0
4	A4	4	3	1	0	195535	0
4	A4	4	3	1	0	195031	0
4	A4	4	3	1	0	195076	0
4	A4	4	3	1	0	192930	0
4	A4	4	3	1	0	192774	0
4	A4	4	3	1	0	193062	0
4	A4	4	3	1	0	191606	0
4	A4	4	3	1	0	190411	0
4	A4	4	3	1	0	190777	0
4	A4	4	3	1	0	189867	0
4	A4	4	3	1	0	187955	0
4	A4	4	3	1	0	188733	0
4	A4	4	3	1	0	188028	0
4	A4	4	3	1	0	186198	0
4	A4	4	3	1	0	187386	0
4	A4	4	3	1	0	186072	0
4	A4	4	3	1	0	186426	0
4	A4	4	3	1	0	185542	0
4	A4	4	3	1	0	184520	0
4	A4	4	3	1	0	183928	0
4	A4	4	3	1	0	182893	0
4	A4	4	3	1	0	183364	0
4	A4	4	3	1	0	182359	0
4	A4	4	3	1	0	181616	0
4	A4	4	3	1	0	181305	0
4	A4	4	3	1	0	179827	0
4	A4	4	3	1	0	179669	0
4	A4	4	3	1	0	179649	0
4	A4	4	3	1	0	179261	0
4	A4	4	3	1	0	178906	0
4	A4	4	3	1	0	177889	0
4	A4	4	3	1	0	176665	0
4	A4	4	3	1	0	176521	0
4	A4	4	3	1	0	176016	0
4	A4	4	3	1	0	174043	0
4	A4	4	3	1	0	175592	0
4	A4	4	3	1	0	174282	0
4	A4	4	3	1	0	173251	0
4	A4	4	3	1	0	172824	0
4	A4	4	3	1	0	171651	0
4	A4	4	3	1	0	171559	0
4	A4	4	3	1	0	170514	0
4	A4	4	3	1	0	170930	0
4	A4	4	3	1	0	169519	0
4	A4	4	3	1	0	169577	0
4	A4	4	3	1	0	168696	0
4	A4	4	3	1	0	168107	0
4	A4	4	3	1	0	166799	0
4	A4	4	3	1	0	167589	0
4	A4	4	3	1	0	166459	0
4	A4	4	3	1	0	164703	0
4	A4	4	3	1	0	164648	0
4	A4	4	3	1	0	164527	0
4	A4	4	3	1	0	164084	0
4	A4	4	3	1	0	163114	0
4	A4	4	3	1	0	162269	0
4	A4	4	3	1	0	162405	0
4	A4	4	3	1	0	161754	0
4	A4	4	3	1	0	161576	0
4	A4	4	3	1	0	160624	0
4	A4	4	3	1	0	160495	0
4	A4	4	3	1	0	159457	0
4	A4	4	3	1	0	159175	0
4	A4	4	3	1	0	158046	0
4	A4	4	3	1	0	156648	0
4	A4	4	3	1	0	157691	0
4	A4	4	3	1	0	157296	0
4	A4	4	3	1	0	155815	0
4	A4	4	3	1	0	155476	0
4	A4	4	3	1	0	154869	0
4	A4	4	3	1	0	154523	0
4	A4	4	3	1	0	154018	0
4	A4	4	3	1	0	153075	0
4	A4	4	3	1	0	153276	0
4	A4	4	3	1	0	152580	0
4	A4	4	3	1	0	151396	0
4	A4	4	3	1	0	150495	0
4	A4	4	3	1	0	150170	0
4	A4	4	3	1	0	149932	0
4	A4	4	3	1	0	149959	0
5	A5	3	3	1	31451.1	76612	46860.6
5	A5	3	3	2	35386.5	89673.7	52239.9
5	A5	3	3	3	37473.4	97124.1	55072.2
5	A5	3	3	4	37711.6	98306.2	55061.3
5	A5	3	3	5	37661.7	98451.4	55179.4
5	A5	3	3	6	37600.9	98495.8	55381.5
5	A5	3	3	7	37650	98495.6	55245.1
5	A5	3	3	8	37661.3	99349.4	55388.2
5	A5	3	3	9	37684.1	99715	55567.5
5	A5	3	3	10	37899.1	99876.1	55482.6
5	A5	3	3	11	37979.5	100009	55461.6
5	A5	3	3	12	37889.6	100164	55707.1
5	A5	3	3	13	38003.7	100440	55735.2
5	A5	3	3	14	37897.8	100141	55624.9
5	A5	3	3	15	37907	100483	55409.4
5	A5	3	3	16	37992.5	101522	55603.8
5	A5	3	3	17	38108	102225	55722.8
5	A5	3	3	18	38046.4	102276	55904.6
5	A5	3	3	19	38017.7	102038	55796.5
5	A5	3	3	20	38012.5	102169	55751.7
5	A5	3	3	21	38050.1	102519	55804.9
5	A5	3	3	22	38117.4	102196	55909.6
5	A5	3	3	23	38242.5	102812	55935.5
5	A5	3	3	24	38270.1	103901	56022.9
5	A5	3	3	25	38274.7	104069	55871.8
5	A5	3	3	26	38222.7	104620	55841.4
5	A5	3	3	27	38254.9	104860	55838
5	A5	3	3	28	38315.8	106052	55946.1
5	A5	3	3	29	38473.3	109091	56151.8
5	A5	3	3	30	38426.9	112449	56239.8
5	A5	3	3	31	38254.6	117098	56202.2
5	A5	3	3	32	38290.7	124446	56317.6
5	A5	3	3	33	38359.7	133480	56427.4
5	A5	3	3	34	38389.8	144261	56499
5	A5	3	3	35	38301.1	155200	56552.9
5	A5	3	3	36	38412.4	165659	56504.6
5	A5	3	3	37	38542.8	175591	56559.3
5	A5	3	3	38	38421.5	184519	56650.9
5	A5	3	3	39	38310.9	192603	56804.6
5	A5	3	3	40	38600.3	198538	56750.1
5	A5	4	3	1	0	256784	0
5	A5	4	3	1	0	256698	0
5	A5	4	3	1	0	257017	0
5	A5	4	3	1	0	256904	0
5	A5	4	3	1	0	256972	0
5	A5	4	3	1	0	255837	0
5	A5	4	3	1	0	256876	0
5	A5	4	3	1	0	256950	0
5	A5	4	3	1	0	256319	0
5	A5	4	3	1	0	256243	0
5	A5	4	3	1	0	255867	0
5	A5	4	3	1	0	255760	0
5	A5	4	3	1	0	255454	0
5	A5	4	3	1	0	255864	0
5	A5	4	3	1	0	254013	0
5	A5	4	3	1	0	254655	0
5	A5	4	3	1	0	254629	0
5	A5	4	3	1	0	253760	0
5	A5	4	3	1	0	254286	0
5	A5	4	3	1	0	253954	0
5	A5	4	3	1	0	253392	0
5	A5	4	3	1	0	253934	0
5	A5	4	3	1	0	252713	0
5	A5	4	3	1	0	252818	0
5	A5	4	3	1	0	252603	0
5	A5	4	3	1	0	252713	0
5	A5	4	3	1	0	252551	0
5	A5	4	3	1	0	251649	0
5	A5	4	3	1	0	251112	0
5	A5	4	3	1	0	250954	0
5	A5	4	3	1	0	250229	0
5	A5	4	3	1	0	250986	0
5	A5	4	3	1	0	249740	0
5	A5	4	3	1	0	249793	0
5	A5	4	3	1	0	249062	0
5	A5	4	3	1	0	248238	0
5	A5	4	3	1	0	247564	0
5	A5	4	3	1	0	247774	0
5	A5	4	3	1	0	246717	0
5	A5	4	3	1	0	246308	0
5	A5	4	3	1	0	244207	0
5	A5	4	3	1	0	243783	0
5	A5	4	3	1	0	243428	0
5	A5	4	3	1	0	242503	0
5	A5	4	3	1	0	241633	0
5	A5	4	3	1	0	241334	0
5	A5	4	3	1	0	239948	0
5	A5	4	3	1	0	240768	0
5	A5	4	3	1	0	238666	0
5	A5	4	3	1	0	238022	0
5	A5	4	3	1	0	238451	0
5	A5	4	3	1	0	237385	0
5	A5	4	3	1	0	235978	0
5	A5	4	3	1	0	236114	0
5	A5	4	3	1	0	236365	0
5	A5	4	3	1	0	234573	0
5	A5	4	3	1	0	233534	0
5	A5	4	3	1	0	233245	0
5	A5	4	3	1	0	232986	0
5	A5	4	3	1	0	232529	0
5	A5	4	3	1	0	231810	0
5	A5	4	3	1	0	231218	0
5	A5	4	3	1	0	231310	0
5	A5	4	3	1	0	230044	0
5	A5	4	3	1	0	230487	0
5	A5	4	3	1	0	228277	0
5	A5	4	3	1	0	228691	0
5	A5	4	3	1	0	227535	0
5	A5	4	3	1	0	227618	0
5	A5	4	3	1	0	227054	0
5	A5	4	3	1	0	226101	0
5	A5	4	3	1	0	224946	0
5	A5	4	3	1	0	226225	0
5	A5	4	3	1	0	223589	0
5	A5	4	3	1	0	223277	0
5	A5	4	3	1	0	223448	0
5	A5	4	3	1	0	222494	0
5	A5	4	3	1	0	222233	0
5	A5	4	3	1	0	221906	0
5	A5	4	3	1	0	221306	0
5	A5	4	3	1	0	220140	0
5	A5	4	3	1	0	220114	0
5	A5	4	3	1	0	219046	0
5	A5	4	3	1	0	218466	0
5	A5	4	3	1	0	218598	0
5	A5	4	3	1	0	216988	0
5	A5	4	3	1	0	217041	0
5	A5	4	3	1	0	216933	0
5	A5	4	3	1	0	215248	0
5	A5	4	3	1	0	214514	0
5	A5	4	3	1	0	215453	0
5	A5	4	3	1	0	213899	0
5	A5	4	3	1	0	212967	0
5	A5	4	3	1	0	212722	0
5	A5	4	3	1	0	211722	0
5	A5	4	3	1	0	211224	0
5	A5	4	3	1	0	211351	0
5	A5	4	3	1	0	210542	0
5	A5	4	3	1	0	209740	0
5	A5	4	3	1	0	209582	0
5	A5	4	3	1	0	209043	0
5	A5	4	3	1	0	208178	0
5	A5	4	3	1	0	207012	0
5	A5	4	3	1	0	206450	0
5	A5	4	3	1	0	206348	0
5	A5	4	3	1	0	205315	0
5	A5	4	3	1	0	204863	0
5	A5	4	3	1	0	204499	0
5	A5	4	3	1	0	204056	0
5	A5	4	3	1	0	203396	0
5	A5	4	3	1	0	201932	0
5	A5	4	3	1	0	202009	0
5	A5	4	3	1	0	202193	0
5	A5	4	3	1	0	200855	0
5	A5	4	3	1	0	200009	0
5	A5	4	3	1	0	200233	0
5	A5	4	3	1	0	199506	0
5	A5	4	3	1	0	198371	0
5	A5	4	3	1	0	198044	0
5	A5	4	3	1	0	196834	0
5	A5	4	3	1	0	196721	0
5	A5	4	3	1	0	195400	0
5	A5	4	3	1	0	196446	0
5	A5	4	3	1	0	195098	0
5	A5	4	3	1	0	194463	0
5	A5	4	3	1	0	192881	0
5	A5	4	3	1	0	192996	0
5	A5	4	3	1	0	191793	0
5	A5	4	3	1	0	192453	0
5	A5	4	3	1	0	191220	0
5	A5	4	3	1	0	190975	0
5	A5	4	3	1	0	190636	0
5	A5	4	3	1	0	189933	0
5	A5	4	3	1	0	189403	0
5	A5	4	3	1	0	187748	0
5	A5	4	3	1	0	187234	0
5	A5	4	3	1	0	186345	0
5	A5	4	3	1	0	186320	0
5	A5	4	3	1	0	185756	0
5	A5	4	3	1	0	185473	0
5	A5	4	3	1	0	185276	0
5	A5	4	3	1	0	183459	0
5	A5	4	3	1	0	183958	0
5	A5	4	3	1	0	182473	0
5	A5	4	3	1	0	181650	0
5	A5	4	3	1	0	181917	0
5	A5	4	3	1	0	180794	0
5	A5	4	3	1	0	180066	0
5	A5	4	3	1	0	179737	0
5	A5	4	3	1	0	179226	0
5	A5	4	3	1	0	178239	0
5	A5	4	3	1	0	177630	0
5	A5	4	3	1	0	176858	0
5	A5	4	3	1	0	176916	0
5	A5	4	3	1	0	175727	0
5	A5	4	3	1	0	174969	0
5	A5	4	3	1	0	174431	0
5	A5	4	3	1	0	172744	0
5	A5	4	3	1	0	173203	0
5	A5	4	3	1	0	172399	0
5	A5	4	3	1	0	173094	0
5	A5	4	3	1	0	171565	0
5	A5	4	3	1	0	170771	0
5	A5	4	3	1	0	170096	0
5	A5	4	3	1	0	169996	0
5	A5	4	3	1	0	169594	0
5	A5	4	3	1	0	168302	0
5	A5	4	3	1	0	167509	0
5	A5	4	3	1	0	167684	0
5	A5	4	3	1	0	166502	0
5	A5	4	3	1	0	165788	0
5	A5	4	3	1	0	165825	0
5	A5	4	3	1	0	164229	0
5	A5	4	3	1	0	164523	0
5	A5	4	3	1	0	163559	0
5	A5	4	3	1	0	164126	0
5	A5	4	3	1	0	163806	0
5	A5	4	3	1	0	161810	0
5	A5	4	3	1	0	161339	0
5	A5	4	3	1	0	160862	0
5	A5	4	3	1	0	159966	0
5	A5	4	3	1	0	160522	0
5	A5	4	3	1	0	159745	0
5	A5	4	3	1	0	158256	0
5	A5	4	3	1	0	158225	0
5	A5	4	3	1	0	157271	0
5	A5	4	3	1	0	156699	0
5	A5	4	3	1	0	156091	0
5	A5	4	3	1	0	154965	0
5	A5	4	3	1	0	155117	0
6	A6	3	3	1	38462.4	98263.7	53258.4
6	A6	3	3	2	38397.4	98286.9	53252.2
6	A6	3	3	3	38397.3	98608.8	53295.1
6	A6	3	3	4	38528.5	99139.2	53285.4
6	A6	3	3	5	38530.1	99987	53275.7
6	A6	3	3	6	38489.7	99867.6	53188.3
6	A6	3	3	7	38459.5	99895.6	53193.3
6	A6	3	3	8	38433.4	100695	53296.4
6	A6	3	3	9	38483.7	100897	53246.2
6	A6	3	3	10	38748.3	100996	53242.9
6	A6	3	3	11	38939.1	101156	53411.8
6	A6	3	3	12	38870.8	101508	53570.3
6	A6	3	3	13	38779.8	101087	53469.6
6	A6	3	3	14	38702.2	100988	53465.2
6	A6	3	3	15	38686.1	101729	53714.5
6	A6	3	3	16	38827.7	102442	53693.1
6	A6	3	3	17	38836.7	102895	53557.2
6	A6	3	3	18	38916.8	103262	53485.3
6	A6	3	3	19	38914.5	103333	53471.8
6	A6	3	3	20	38829.4	103762	53452.3
6	A6	3	3	21	38802.6	104936	53525.5
6	A6	3	3	22	38968.6	106307	53524.1
6	A6	3	3	23	39045.6	109061	53519.7
6	A6	3	3	24	39089.1	112809	53702.9
6	A6	3	3	25	39024.4	118405	53823.4
6	A6	3	3	26	38987.3	126453	53896.8
6	A6	3	3	27	39083	136305	53761.6
6	A6	3	3	28	39192	146647	53692.4
6	A6	3	3	29	39140.4	157276	53809.6
6	A6	3	3	30	39088.2	167906	53938.3
6	A6	3	3	31	39183.1	177490	53964.8
6	A6	3	3	32	39198.9	185867	54047.1
6	A6	3	3	33	39377.2	193778	53876.3
6	A6	3	3	34	39272.2	201272	53794.2
6	A6	3	3	35	39188	208841	53907.8
6	A6	3	3	36	39261.8	216338	53961.5
6	A6	3	3	37	39235.5	223792	53949.8
6	A6	3	3	38	39214.2	230161	54132.9
6	A6	3	3	39	39199.1	236397	54163
6	A6	3	3	40	39414	241158	54092.3
6	A6	4	3	1	0	300623	0
6	A6	4	3	1	0	301568	0
6	A6	4	3	1	0	301315	0
6	A6	4	3	1	0	301340	0
6	A6	4	3	1	0	301127	0
6	A6	4	3	1	0	300045	0
6	A6	4	3	1	0	300626	0
6	A6	4	3	1	0	300020	0
6	A6	4	3	1	0	298939	0
6	A6	4	3	1	0	299149	0
6	A6	4	3	1	0	298659	0
6	A6	4	3	1	0	297450	0
6	A6	4	3	1	0	297125	0
6	A6	4	3	1	0	297230	0
6	A6	4	3	1	0	296959	0
6	A6	4	3	1	0	296399	0
6	A6	4	3	1	0	296142	0
6	A6	4	3	1	0	295677	0
6	A6	4	3	1	0	295381	0
6	A6	4	3	1	0	295338	0
6	A6	4	3	1	0	295159	0
6	A6	4	3	1	0	293944	0
6	A6	4	3	1	0	293551	0
6	A6	4	3	1	0	293334	0
6	A6	4	3	1	0	292650	0
6	A6	4	3	1	0	292868	0
6	A6	4	3	1	0	291761	0
6	A6	4	3	1	0	291274	0
6	A6	4	3	1	0	291019	0
6	A6	4	3	1	0	291304	0
6	A6	4	3	1	0	289865	0
6	A6	4	3	1	0	289617	0
6	A6	4	3	1	0	289111	0
6	A6	4	3	1	0	288614	0
6	A6	4	3	1	0	287670	0
6	A6	4	3	1	0	287937	0
6	A6	4	3	1	0	287357	0
6	A6	4	3	1	0	286497	0
6	A6	4	3	1	0	285186	0
6	A6	4	3	1	0	284923	0
6	A6	4	3	1	0	284286	0
6	A6	4	3	1	0	283267	0
6	A6	4	3	1	0	281756	0
6	A6	4	3	1	0	280996	0
6	A6	4	3	1	0	280443	0
6	A6	4	3	1	0	280265	0
6	A6	4	3	1	0	279044	0
6	A6	4	3	1	0	279491	0
6	A6	4	3	1	0	277144	0
6	A6	4	3	1	0	276217	0
6	A6	4	3	1	0	275237	0
6	A6	4	3	1	0	275537	0
6	A6	4	3	1	0	274994	0
6	A6	4	3	1	0	273777	0
6	A6	4	3	1	0	273182	0
6	A6	4	3	1	0	272159	0
6	A6	4	3	1	0	271540	0
6	A6	4	3	1	0	271098	0
6	A6	4	3	1	0	271047	0
6	A6	4	3	1	0	268210	0
6	A6	4	3	1	0	268947	0
6	A6	4	3	1	0	267333	0
6	A6	4	3	1	0	268012	0
6	A6	4	3	1	0	267166	0
6	A6	4	3	1	0	265854	0
6	A6	4	3	1	0	265810	0
6	A6	4	3	1	0	265212	0
6	A6	4	3	1	0	264340	0
6	A6	4	3	1	0	264500	0
6	A6	4	3	1	0	262608	0
6	A6	4	3	1	0	262018	0
6	A6	4	3	1	0	261118	0
6	A6	4	3	1	0	260097	0
6	A6	4	3	1	0	260061	0
6	A6	4	3	1	0	259486	0
6	A6	4	3	1	0	258772	0
6	A6	4	3	1	0	258347	0
6	A6	4	3	1	0	258241	0
6	A6	4	3	1	0	256955	0
6	A6	4	3	1	0	256880	0
6	A6	4	3	1	0	255957	0
6	A6	4	3	1	0	254419	0
6	A6	4	3	1	0	255195	0
6	A6	4	3	1	0	254321	0
6	A6	4	3	1	0	252417	0
6	A6	4	3	1	0	252130	0
6	A6	4	3	1	0	251468	0
6	A6	4	3	1	0	250812	0
6	A6	4	3	1	0	249696	0
6	A6	4	3	1	0	249671	0
6	A6	4	3	1	0	249167	0
6	A6	4	3	1	0	247977	0
6	A6	4	3	1	0	247200	0
6	A6	4	3	1	0	246170	0
6	A6	4	3	1	0	245994	0
6	A6	4	3	1	0	245857	0
6	A6	4	3	1	0	244118	0
6	A6	4	3	1	0	244602	0
6	A6	4	3	1	0	242888	0
6	A6	4	3	1	0	242937	0
6	A6	4	3	1	0	242001	0
6	A6	4	3	1	0	241249	0
6	A6	4	3	1	0	240990	0
6	A6	4	3	1	0	239978	0
6	A6	4	3	1	0	239212	0
6	A6	4	3	1	0	237907	0
6	A6	4	3	1	0	238942	0
6	A6	4	3	1	0	236970	0
6	A6	4	3	1	0	237395	0
6	A6	4	3	1	0	236994	0
6	A6	4	3	1	0	236106	0
6	A6	4	3	1	0	235192	0
6	A6	4	3	1	0	235625	0
6	A6	4	3	1	0	233556	0
6	A6	4	3	1	0	233612	0
6	A6	4	3	1	0	231923	0
6	A6	4	3	1	0	231572	0
6	A6	4	3	1	0	231065	0
6	A6	4	3	1	0	230292	0
6	A6	4	3	1	0	229467	0
6	A6	4	3	1	0	228606	0
6	A6	4	3	1	0	228072	0
6	A6	4	3	1	0	227736	0
6	A6	4	3	1	0	226873	0
6	A6	4	3	1	0	224631	0
6	A6	4	3	1	0	224229	0
6	A6	4	3	1	0	224158	0
6	A6	4	3	1	0	222788	0
6	A6	4	3	1	0	223892	0
6	A6	4	3	1	0	221691	0
6	A6	4	3	1	0	221482	0
6	A6	4	3	1	0	220679	0
6	A6	4	3	1	0	221192	0
6	A6	4	3	1	0	219298	0
6	A6	4	3	1	0	219005	0
6	A6	4	3	1	0	217282	0
6	A6	4	3	1	0	217064	0
6	A6	4	3	1	0	216488	0
6	A6	4	3	1	0	216734	0
6	A6	4	3	1	0	214616	0
6	A6	4	3	1	0	214347	0
6	A6	4	3	1	0	214227	0
6	A6	4	3	1	0	212559	0
6	A6	4	3	1	0	212708	0
6	A6	4	3	1	0	210546	0
6	A6	4	3	1	0	210399	0
6	A6	4	3	1	0	210622	0
6	A6	4	3	1	0	208521	0
6	A6	4	3	1	0	209432	0
6	A6	4	3	1	0	207674	0
6	A6	4	3	1	0	206770	0
6	A6	4	3	1	0	205599	0
6	A6	4	3	1	0	205465	0
6	A6	4	3	1	0	205435	0
6	A6	4	3	1	0	205143	0
6	A6	4	3	1	0	203706	0
6	A6	4	3	1	0	203017	0
6	A6	4	3	1	0	201491	0
6	A6	4	3	1	0	200817	0
6	A6	4	3	1	0	200483	0
6	A6	4	3	1	0	199912	0
6	A6	4	3	1	0	198431	0
6	A6	4	3	1	0	198184	0
6	A6	4	3	1	0	197752	0
6	A6	4	3	1	0	197997	0
6	A6	4	3	1	0	196427	0
6	A6	4	3	1	0	195183	0
6	A6	4	3	1	0	194424	0
6	A6	4	3	1	0	195352	0
6	A6	4	3	1	0	193805	0
6	A6	4	3	1	0	192596	0
6	A6	4	3	1	0	192098	0
6	A6	4	3	1	0	191307	0
6	A6	4	3	1	0	191424	0
6	A6	4	3	1	0	190133	0
6	A6	4	3	1	0	189942	0
6	A6	4	3	1	0	188639	0
6	A6	4	3	1	0	187819	0
6	A6	4	3	1	0	187735	0
6	A6	4	3	1	0	186444	0
6	A6	4	3	1	0	186076	0
6	A6	4	3	1	0	184995	0
6	A6	4	3	1	0	184936	0
6	A6	4	3	1	0	184295	0
6	A6	4	3	1	0	183203	0
6	A6	4	3	1	0	182953	0
6	A6	4	3	1	0	181957	0
6	A6	4	3	1	0	181583	0
6	A6	4	3	1	0	180873	0
6	A6	4	3	1	0	179602	0
7	A7	3	3	1	40188.4	103033	55794.1
7	A7	3	3	2	40320.3	103710	55839.1
7	A7	3	3	3	40597.1	104836	55980
7	A7	3	3	4	40742.1	105235	56182.9
7	A7	3	3	5	40817.2	106210	56225
7	A7	3	3	6	41037.6	106952	56422.1
7	A7	3	3	7	41231.6	107296	56582.9
7	A7	3	3	8	41310.3	107436	56879.1
7	A7	3	3	9	41408.9	108555	57231.9
7	A7	3	3	10	41426.9	109381	57605.9
7	A7	3	3	11	41698.1	110315	57820.1
7	A7	3	3	12	42295.2	111975	58532.1
7	A7	3	3	13	42599.2	114197	59043.1
7	A7	3	3	14	42646.4	115055	59358.7
7	A7	3	3	15	42627.9	115904	59497.4
7	A7	3	3	16	42797.2	116996	59682.8
7	A7	3	3	17	43005.5	117444	59850.6
7	A7	3	3	18	42956.5	117816	59986.3
7	A7	3	3	19	42977.3	118326	60011.9
7	A7	3	3	20	42895	119028	60095.8
7	A7	3	3	21	42981.5	119974	60190.8
7	A7	3	3	22	42898.6	121386	60373.5
7	A7	3	3	23	43005.3	122361	60495.6
7	A7	3	3	24	43217.6	124367	60519.1
7	A7	3	3	25	43125.2	127141	60509.3
7	A7	3	3	26	43084.4	131464	60428.9
7	A7	3	3	27	43082.9	138803	60728.1
7	A7	3	3	28	43139.4	147768	60779
7	A7	3	3	29	43128.2	159316	60980.7
7	A7	3	3	30	43096.4	171109	60932.6
7	A7	3	3	31	43062.7	182760	60906.7
7	A7	3	3	32	43070.6	193347	60937.8
7	A7	3	3	33	43038.2	203111	60947.5
7	A7	3	3	34	43006.7	212206	61011.6
7	A7	3	3	35	43060.5	220647	61099.1
7	A7	3	3	36	42992.5	228533	61227.3
7	A7	3	3	37	43162.1	236402	61109.2
7	A7	3	3	38	43228	243980	61211
7	A7	3	3	39	43297.3	251373	61270
7	A7	3	3	40	43246.3	258152	61236.7
7	A7	4	3	1	0	302170	0
7	A7	4	3	1	0	303671	0
7	A7	4	3	1	0	303019	0
7	A7	4	3	1	0	302981	0
7	A7	4	3	1	0	304075	0
7	A7	4	3	1	0	302760	0
7	A7	4	3	1	0	303228	0
7	A7	4	3	1	0	302669	0
7	A7	4	3	1	0	301476	0
7	A7	4	3	1	0	302100	0
7	A7	4	3	1	0	301726	0
7	A7	4	3	1	0	301404	0
7	A7	4	3	1	0	302451	0
7	A7	4	3	1	0	301202	0
7	A7	4	3	1	0	300820	0
7	A7	4	3	1	0	301264	0
7	A7	4	3	1	0	300256	0
7	A7	4	3	1	0	300604	0
7	A7	4	3	1	0	300415	0
7	A7	4	3	1	0	301193	0
7	A7	4	3	1	0	300452	0
7	A7	4	3	1	0	300613	0
7	A7	4	3	1	0	299674	0
7	A7	4	3	1	0	300248	0
7	A7	4	3	1	0	301189	0
7	A7	4	3	1	0	300673	0
7	A7	4	3	1	0	300692	0
7	A7	4	3	1	0	300504	0
7	A7	4	3	1	0	299948	0
7	A7	4	3	1	0	300322	0
7	A7	4	3	1	0	300692	0
7	A7	4	3	1	0	300294	0
7	A7	4	3	1	0	299673	0
7	A7	4	3	1	0	299102	0
7	A7	4	3	1	0	299665	0
7	A7	4	3	1	0	299815	0
7	A7	4	3	1	0	298710	0
7	A7	4	3	1	0	298041	0
7	A7	4	3	1	0	298044	0
7	A7	4	3	1	0	297259	0
7	A7	4	3	1	0	296586	0
7	A7	4	3	1	0	295127	0
7	A7	4	3	1	0	296116	0
7	A7	4	3	1	0	295020	0
7	A7	4	3	1	0	294567	0
7	A7	4	3	1	0	292944	0
7	A7	4	3	1	0	292868	0
7	A7	4	3	1	0	291342	0
7	A7	4	3	1	0	291081	0
7	A7	4	3	1	0	291828	0
7	A7	4	3	1	0	289280	0
7	A7	4	3	1	0	290680	0
7	A7	4	3	1	0	289944	0
7	A7	4	3	1	0	289566	0
7	A7	4	3	1	0	289185	0
7	A7	4	3	1	0	288286	0
7	A7	4	3	1	0	287741	0
7	A7	4	3	1	0	286800	0
7	A7	4	3	1	0	287040	0
7	A7	4	3	1	0	286082	0
7	A7	4	3	1	0	286453	0
7	A7	4	3	1	0	285780	0
7	A7	4	3	1	0	285644	0
7	A7	4	3	1	0	284321	0
7	A7	4	3	1	0	284595	0
7	A7	4	3	1	0	283795	0
7	A7	4	3	1	0	283323	0
7	A7	4	3	1	0	283897	0
7	A7	4	3	1	0	282217	0
7	A7	4	3	1	0	282230	0
7	A7	4	3	1	0	280670	0
7	A7	4	3	1	0	280728	0
7	A7	4	3	1	0	279989	0
7	A7	4	3	1	0	279818	0
7	A7	4	3	1	0	278198	0
7	A7	4	3	1	0	278646	0
7	A7	4	3	1	0	277324	0
7	A7	4	3	1	0	276554	0
7	A7	4	3	1	0	276604	0
7	A7	4	3	1	0	276253	0
7	A7	4	3	1	0	275197	0
7	A7	4	3	1	0	274554	0
7	A7	4	3	1	0	274740	0
7	A7	4	3	1	0	273138	0
7	A7	4	3	1	0	273314	0
7	A7	4	3	1	0	271848	0
7	A7	4	3	1	0	270224	0
7	A7	4	3	1	0	270515	0
7	A7	4	3	1	0	269637	0
7	A7	4	3	1	0	268270	0
7	A7	4	3	1	0	267889	0
7	A7	4	3	1	0	267091	0
7	A7	4	3	1	0	266523	0
7	A7	4	3	1	0	265554	0
7	A7	4	3	1	0	264611	0
7	A7	4	3	1	0	263096	0
7	A7	4	3	1	0	263284	0
7	A7	4	3	1	0	262379	0
7	A7	4	3	1	0	261057	0
7	A7	4	3	1	0	259726	0
7	A7	4	3	1	0	259048	0
7	A7	4	3	1	0	258483	0
7	A7	4	3	1	0	257845	0
7	A7	4	3	1	0	256695	0
7	A7	4	3	1	0	255771	0
7	A7	4	3	1	0	255421	0
7	A7	4	3	1	0	254237	0
7	A7	4	3	1	0	253274	0
7	A7	4	3	1	0	252019	0
7	A7	4	3	1	0	252256	0
7	A7	4	3	1	0	251100	0
7	A7	4	3	1	0	250434	0
7	A7	4	3	1	0	249354	0
7	A7	4	3	1	0	248012	0
7	A7	4	3	1	0	247374	0
7	A7	4	3	1	0	246679	0
7	A7	4	3	1	0	246040	0
7	A7	4	3	1	0	244664	0
7	A7	4	3	1	0	243160	0
7	A7	4	3	1	0	242434	0
7	A7	4	3	1	0	241939	0
7	A7	4	3	1	0	240617	0
7	A7	4	3	1	0	239748	0
7	A7	4	3	1	0	237791	0
7	A7	4	3	1	0	237896	0
7	A7	4	3	1	0	236340	0
7	A7	4	3	1	0	236409	0
7	A7	4	3	1	0	235316	0
7	A7	4	3	1	0	234494	0
7	A7	4	3	1	0	233644	0
7	A7	4	3	1	0	232244	0
7	A7	4	3	1	0	232793	0
7	A7	4	3	1	0	231659	0
7	A7	4	3	1	0	229865	0
7	A7	4	3	1	0	228743	0
7	A7	4	3	1	0	228765	0
7	A7	4	3	1	0	227759	0
7	A7	4	3	1	0	227087	0
7	A7	4	3	1	0	225842	0
7	A7	4	3	1	0	224772	0
7	A7	4	3	1	0	223649	0
7	A7	4	3	1	0	222075	0
7	A7	4	3	1	0	222812	0
7	A7	4	3	1	0	221559	0
7	A7	4	3	1	0	220000	0
7	A7	4	3	1	0	219434	0
7	A7	4	3	1	0	219305	0
7	A7	4	3	1	0	217015	0
7	A7	4	3	1	0	217497	0
7	A7	4	3	1	0	216421	0
7	A7	4	3	1	0	214888	0
7	A7	4	3	1	0	213437	0
7	A7	4	3	1	0	213602	0
7	A7	4	3	1	0	212846	0
7	A7	4	3	1	0	212134	0
7	A7	4	3	1	0	211353	0
7	A7	4	3	1	0	209839	0
7	A7	4	3	1	0	208443	0
7	A7	4	3	1	0	208339	0
7	A7	4	3	1	0	207227	0
7	A7	4	3	1	0	206953	0
7	A7	4	3	1	0	206169	0
7	A7	4	3	1	0	204711	0
7	A7	4	3	1	0	204193	0
7	A7	4	3	1	0	203412	0
7	A7	4	3	1	0	202217	0
7	A7	4	3	1	0	201206	0
7	A7	4	3	1	0	200317	0
7	A7	4	3	1	0	200572	0
7	A7	4	3	1	0	198959	0
7	A7	4	3	1	0	199021	0
7	A7	4	3	1	0	197369	0
7	A7	4	3	1	0	196960	0
7	A7	4	3	1	0	196853	0
7	A7	4	3	1	0	195117	0
7	A7	4	3	1	0	194142	0
7	A7	4	3	1	0	193158	0
7	A7	4	3	1	0	192635	0
7	A7	4	3	1	0	191622	0
7	A7	4	3	1	0	191089	0
7	A7	4	3	1	0	189622	0
7	A7	4	3	1	0	189453	0
7	A7	4	3	1	0	188786	0
7	A7	4	3	1	0	187535	0
7	A7	4	3	1	0	187030	0
7	A7	4	3	1	0	185536	0
7	A7	4	3	1	0	184920	0
7	A7	4	3	1	0	184785	0
7	A7	4	3	1	0	183378	0
7	A7	4	3	1	0	183258	0
8	A8	3	3	1	42955.8	105873	56815.4
8	A8	3	3	2	42990.1	105899	56861.9
8	A8	3	3	3	43024.8	106120	56889.1
8	A8	3	3	4	42945	107092	57023.6
8	A8	3	3	5	42862.6	107538	57011.4
8	A8	3	3	6	42902.1	107636	56972.6
8	A8	3	3	7	43085.5	108106	57011.1
8	A8	3	3	8	42937.6	108359	56994.9
8	A8	3	3	9	42885.8	108482	57034.6
8	A8	3	3	10	42930.4	108445	57022.2
8	A8	3	3	11	42950.4	108565	57039.5
8	A8	3	3	12	43001.1	108163	57037
8	A8	3	3	13	42979.9	108056	57020.6
8	A8	3	3	14	42940.9	108493	56986.3
8	A8	3	3	15	42945.6	108666	56964.2
8	A8	3	3	16	43095.9	109295	56737.3
8	A8	3	3	17	43208.9	109316	56706.9
8	A8	3	3	18	43177.8	109264	56824.5
8	A8	3	3	19	43118.5	109155	56850.9
8	A8	3	3	20	43002.8	109527	56961.6
8	A8	3	3	21	42949.5	110569	57023.2
8	A8	3	3	22	42956.4	110645	57061.9
8	A8	3	3	23	43014.7	110713	57218
8	A8	3	3	24	43027.9	111197	57253.9
8	A8	3	3	25	43142.9	111702	57183.3
8	A8	3	3	26	43180.2	113016	57113.1
8	A8	3	3	27	43148.2	115022	57122.1
8	A8	3	3	28	43162.4	118396	57159.1
8	A8	3	3	29	43111.1	123285	56901.2
8	A8	3	3	30	43003.2	130208	56834.1
8	A8	3	3	31	43013.6	139037	56941.3
8	A8	3	3	32	43206.7	149741	56930.8
8	A8	3	3	33	43078.8	160737	56941.6
8	A8	3	3	34	43006.9	171764	57006.8
8	A8	3	3	35	43013.3	182262	57006
8	A8	3	3	36	43069.2	191479	57078.2
8	A8	3	3	37	43381.6	199862	57002.5
8	A8	3	3	38	43407.8	208465	56963.2
8	A8	3	3	39	43395.5	216141	57088.2
8	A8	3	3	40	43615.3	223022	57241.6
8	A8	4	3	1	0	282162	0
8	A8	4	3	1	0	281899	0
8	A8	4	3	1	0	281890	0
8	A8	4	3	1	0	282351	0
8	A8	4	3	1	0	283014	0
8	A8	4	3	1	0	281983	0
8	A8	4	3	1	0	281537	0
8	A8	4	3	1	0	281537	0
8	A8	4	3	1	0	281113	0
8	A8	4	3	1	0	280553	0
8	A8	4	3	1	0	280865	0
8	A8	4	3	1	0	280130	0
8	A8	4	3	1	0	281282	0
8	A8	4	3	1	0	280587	0
8	A8	4	3	1	0	280120	0
8	A8	4	3	1	0	279841	0
8	A8	4	3	1	0	279126	0
8	A8	4	3	1	0	278977	0
8	A8	4	3	1	0	278330	0
8	A8	4	3	1	0	278899	0
8	A8	4	3	1	0	278418	0
8	A8	4	3	1	0	276896	0
8	A8	4	3	1	0	276554	0
8	A8	4	3	1	0	276611	0
8	A8	4	3	1	0	276525	0
8	A8	4	3	1	0	276094	0
8	A8	4	3	1	0	276657	0
8	A8	4	3	1	0	276283	0
8	A8	4	3	1	0	274715	0
8	A8	4	3	1	0	275453	0
8	A8	4	3	1	0	274374	0
8	A8	4	3	1	0	273629	0
8	A8	4	3	1	0	273616	0
8	A8	4	3	1	0	273301	0
8	A8	4	3	1	0	272329	0
8	A8	4	3	1	0	272441	0
8	A8	4	3	1	0	271754	0
8	A8	4	3	1	0	271437	0
8	A8	4	3	1	0	269668	0
8	A8	4	3	1	0	269284	0
8	A8	4	3	1	0	268076	0
8	A8	4	3	1	0	268028	0
8	A8	4	3	1	0	266250	0
8	A8	4	3	1	0	265982	0
8	A8	4	3	1	0	265013	0
8	A8	4	3	1	0	264020	0
8	A8	4	3	1	0	263198	0
8	A8	4	3	1	0	263377	0
8	A8	4	3	1	0	262261	0
8	A8	4	3	1	0	261463	0
8	A8	4	3	1	0	260437	0
8	A8	4	3	1	0	260076	0
8	A8	4	3	1	0	259652	0
8	A8	4	3	1	0	258387	0
8	A8	4	3	1	0	256817	0
8	A8	4	3	1	0	256586	0
8	A8	4	3	1	0	257107	0
8	A8	4	3	1	0	256394	0
8	A8	4	3	1	0	255674	0
8	A8	4	3	1	0	255053	0
8	A8	4	3	1	0	253778	0
8	A8	4	3	1	0	253759	0
8	A8	4	3	1	0	252960	0
8	A8	4	3	1	0	252487	0
8	A8	4	3	1	0	251982	0
8	A8	4	3	1	0	251136	0
8	A8	4	3	1	0	251124	0
8	A8	4	3	1	0	249708	0
8	A8	4	3	1	0	249757	0
8	A8	4	3	1	0	248744	0
8	A8	4	3	1	0	248893	0
8	A8	4	3	1	0	248698	0
8	A8	4	3	1	0	246948	0
8	A8	4	3	1	0	246029	0
8	A8	4	3	1	0	246117	0
8	A8	4	3	1	0	245690	0
8	A8	4	3	1	0	244576	0
8	A8	4	3	1	0	245047	0
8	A8	4	3	1	0	244707	0
8	A8	4	3	1	0	244252	0
8	A8	4	3	1	0	242873	0
8	A8	4	3	1	0	242425	0
8	A8	4	3	1	0	241723	0
8	A8	4	3	1	0	240741	0
8	A8	4	3	1	0	239695	0
8	A8	4	3	1	0	239529	0
8	A8	4	3	1	0	238794	0
8	A8	4	3	1	0	238076	0
8	A8	4	3	1	0	237245	0
8	A8	4	3	1	0	237386	0
8	A8	4	3	1	0	236172	0
8	A8	4	3	1	0	236269	0
8	A8	4	3	1	0	235250	0
8	A8	4	3	1	0	234251	0
8	A8	4	3	1	0	233964	0
8	A8	4	3	1	0	233918	0
8	A8	4	3	1	0	233120	0
8	A8	4	3	1	0	231664	0
8	A8	4	3	1	0	231112	0
8	A8	4	3	1	0	231317	0
8	A8	4	3	1	0	230600	0
8	A8	4	3	1	0	229553	0
8	A8	4	3	1	0	229665	0
8	A8	4	3	1	0	228704	0
8	A8	4	3	1	0	227903	0
8	A8	4	3	1	0	227070	0
8	A8	4	3	1	0	226559	0
8	A8	4	3	1	0	225507	0
8	A8	4	3	1	0	224782	0
8	A8	4	3	1	0	224504	0
8	A8	4	3	1	0	224356	0
8	A8	4	3	1	0	222886	0
8	A8	4	3	1	0	222367	0
8	A8	4	3	1	0	222739	0
8	A8	4	3	1	0	221711	0
8	A8	4	3	1	0	220377	0
8	A8	4	3	1	0	219378	0
8	A8	4	3	1	0	219505	0
8	A8	4	3	1	0	218757	0
8	A8	4	3	1	0	217644	0
8	A8	4	3	1	0	217490	0
8	A8	4	3	1	0	217091	0
8	A8	4	3	1	0	216114	0
8	A8	4	3	1	0	214261	0
8	A8	4	3	1	0	214389	0
8	A8	4	3	1	0	213419	0
8	A8	4	3	1	0	212709	0
8	A8	4	3	1	0	213533	0
8	A8	4	3	1	0	211922	0
8	A8	4	3	1	0	211312	0
8	A8	4	3	1	0	210070	0
8	A8	4	3	1	0	209297	0
8	A8	4	3	1	0	209000	0
8	A8	4	3	1	0	208479	0
8	A8	4	3	1	0	207600	0
8	A8	4	3	1	0	206866	0
8	A8	4	3	1	0	207023	0
8	A8	4	3	1	0	205776	0
8	A8	4	3	1	0	205519	0
8	A8	4	3	1	0	204440	0
8	A8	4	3	1	0	203313	0
8	A8	4	3	1	0	202905	0
8	A8	4	3	1	0	202359	0
8	A8	4	3	1	0	201511	0
8	A8	4	3	1	0	199911	0
8	A8	4	3	1	0	200420	0
8	A8	4	3	1	0	198848	0
8	A8	4	3	1	0	198612	0
8	A8	4	3	1	0	198178	0
8	A8	4	3	1	0	197407	0
8	A8	4	3	1	0	197028	0
8	A8	4	3	1	0	195905	0
8	A8	4	3	1	0	194888	0
8	A8	4	3	1	0	194717	0
8	A8	4	3	1	0	194424	0
8	A8	4	3	1	0	193545	0
8	A8	4	3	1	0	193345	0
8	A8	4	3	1	0	191540	0
8	A8	4	3	1	0	191779	0
8	A8	4	3	1	0	190323	0
8	A8	4	3	1	0	190054	0
8	A8	4	3	1	0	189122	0
8	A8	4	3	1	0	188849	0
8	A8	4	3	1	0	188328	0
8	A8	4	3	1	0	187026	0
8	A8	4	3	1	0	186237	0
8	A8	4	3	1	0	185990	0
8	A8	4	3	1	0	184820	0
8	A8	4	3	1	0	184736	0
8	A8	4	3	1	0	184086	0
8	A8	4	3	1	0	182292	0
8	A8	4	3	1	0	181945	0
8	A8	4	3	1	0	182423	0
8	A8	4	3	1	0	181405	0
8	A8	4	3	1	0	180937	0
8	A8	4	3	1	0	180642	0
8	A8	4	3	1	0	179537	0
8	A8	4	3	1	0	179579	0
8	A8	4	3	1	0	177744	0
8	A8	4	3	1	0	177102	0
8	A8	4	3	1	0	176520	0
8	A8	4	3	1	0	175942	0
8	A8	4	3	1	0	175044	0
8	A8	4	3	1	0	174431	0
8	A8	4	3	1	0	173847	0
8	A8	4	3	1	0	172575	0
8	A8	4	3	1	0	172685	0
8	A8	4	3	1	0	171322	0
8	A8	4	3	1	0	170792	0
8	A8	4	3	1	0	170964	0
9	A9	3	3	1	41884.3	101518	53626.3
9	A9	3	3	2	41858.2	101870	53602
9	A9	3	3	3	41839.2	102059	53600.8
9	A9	3	3	4	41868.1	102526	53756
9	A9	3	3	5	41846.6	102952	53801.1
9	A9	3	3	6	41801.5	102711	53772.5
9	A9	3	3	7	41834	102709	53824.2
9	A9	3	3	8	41993.9	103447	53797.6
9	A9	3	3	9	41943.3	103869	53742.2
9	A9	3	3	10	41869.7	104227	53433.5
9	A9	3	3	11	41851.9	104266	53417.7
9	A9	3	3	12	41892.5	104631	53657
9	A9	3	3	13	41894.8	104682	53616.8
9	A9	3	3	14	41943.4	104547	53604.4
9	A9	3	3	15	41970.6	104725	53778.7
9	A9	3	3	16	41967.1	105124	53804.9
9	A9	3	3	17	41960.7	104883	53909.9
9	A9	3	3	18	42046.1	104738	53948.2
9	A9	3	3	19	42031.2	105099	54089.2
9	A9	3	3	20	42007.4	105498	53973.6
9	A9	3	3	21	42015.8	106289	53864.9
9	A9	3	3	22	41995.6	106284	53831.8
9	A9	3	3	23	42024	106227	53934.2
9	A9	3	3	24	41999.1	106823	53941.6
9	A9	3	3	25	41975.3	106886	53923.6
9	A9	3	3	26	42015.9	107208	53906.5
9	A9	3	3	27	41945.4	107443	54086
9	A9	3	3	28	41973.1	108353	54206.6
9	A9	3	3	29	42255.2	109553	54140.5
9	A9	3	3	30	42277.8	111134	54045.3
9	A9	3	3	31	42307	114227	53997
9	A9	3	3	32	42367.1	119229	54099.7
9	A9	3	3	33	42252.1	125701	54091.1
9	A9	3	3	34	42211.8	134501	54080.3
9	A9	3	3	35	42352.2	144935	54019.9
9	A9	3	3	36	42340	156405	54001.6
9	A9	3	3	37	42340.3	166865	53984.8
9	A9	3	3	38	42271.6	177234	54155
9	A9	3	3	39	42260.8	186624	54267
9	A9	3	3	40	42490	193946	54406.7
9	A9	4	3	1	0	250807	0
9	A9	4	3	1	0	250867	0
9	A9	4	3	1	0	250732	0
9	A9	4	3	1	0	251458	0
9	A9	4	3	1	0	251452	0
9	A9	4	3	1	0	251584	0
9	A9	4	3	1	0	251407	0
9	A9	4	3	1	0	251689	0
9	A9	4	3	1	0	249965	0
9	A9	4	3	1	0	250392	0
9	A9	4	3	1	0	250623	0
9	A9	4	3	1	0	249456	0
9	A9	4	3	1	0	249291	0
9	A9	4	3	1	0	249115	0
9	A9	4	3	1	0	249716	0
9	A9	4	3	1	0	249286	0
9	A9	4	3	1	0	247958	0
9	A9	4	3	1	0	249009	0
9	A9	4	3	1	0	247837	0
9	A9	4	3	1	0	247620	0
9	A9	4	3	1	0	248398	0
9	A9	4	3	1	0	248179	0
9	A9	4	3	1	0	246655	0
9	A9	4	3	1	0	246494	0
9	A9	4	3	1	0	246769	0
9	A9	4	3	1	0	247240	0
9	A9	4	3	1	0	245593	0
9	A9	4	3	1	0	246356	0
9	A9	4	3	1	0	246012	0
9	A9	4	3	1	0	245520	0
9	A9	4	3	1	0	244140	0
9	A9	4	3	1	0	244606	0
9	A9	4	3	1	0	244326	0
9	A9	4	3	1	0	243575	0
9	A9	4	3	1	0	243583	0
9	A9	4	3	1	0	242425	0
9	A9	4	3	1	0	242483	0
9	A9	4	3	1	0	241569	0
9	A9	4	3	1	0	240895	0
9	A9	4	3	1	0	240190	0
9	A9	4	3	1	0	239317	0
9	A9	4	3	1	0	238797	0
9	A9	4	3	1	0	238077	0
9	A9	4	3	1	0	237189	0
9	A9	4	3	1	0	236463	0
9	A9	4	3	1	0	235090	0
9	A9	4	3	1	0	234374	0
9	A9	4	3	1	0	234801	0
9	A9	4	3	1	0	234291	0
9	A9	4	3	1	0	232881	0
9	A9	4	3	1	0	232328	0
9	A9	4	3	1	0	231790	0
9	A9	4	3	1	0	231024	0
9	A9	4	3	1	0	230549	0
9	A9	4	3	1	0	229473	0
9	A9	4	3	1	0	229282	0
9	A9	4	3	1	0	229626	0
9	A9	4	3	1	0	227875	0
9	A9	4	3	1	0	227690	0
9	A9	4	3	1	0	225744	0
9	A9	4	3	1	0	226170	0
9	A9	4	3	1	0	226013	0
9	A9	4	3	1	0	225571	0
9	A9	4	3	1	0	224517	0
9	A9	4	3	1	0	223142	0
9	A9	4	3	1	0	223212	0
9	A9	4	3	1	0	222992	0
9	A9	4	3	1	0	223209	0
9	A9	4	3	1	0	223075	0
9	A9	4	3	1	0	220875	0
9	A9	4	3	1	0	220813	0
9	A9	4	3	1	0	220136	0
9	A9	4	3	1	0	220062	0
9	A9	4	3	1	0	219665	0
9	A9	4	3	1	0	219723	0
9	A9	4	3	1	0	217804	0
9	A9	4	3	1	0	217512	0
9	A9	4	3	1	0	216942	0
9	A9	4	3	1	0	217813	0
9	A9	4	3	1	0	216060	0
9	A9	4	3	1	0	216072	0
9	A9	4	3	1	0	215159	0
9	A9	4	3	1	0	214465	0
9	A9	4	3	1	0	213867	0
9	A9	4	3	1	0	212963	0
9	A9	4	3	1	0	212788	0
9	A9	4	3	1	0	212519	0
9	A9	4	3	1	0	211775	0
9	A9	4	3	1	0	211468	0
9	A9	4	3	1	0	210714	0
9	A9	4	3	1	0	210242	0
9	A9	4	3	1	0	209357	0
9	A9	4	3	1	0	208435	0
9	A9	4	3	1	0	208465	0
[truncated: 39,656 more rows]

## Sheet: Raw Data
File Name	E:\qPCR\01.12.24\Taqman for HCV_JFH1 one-step_20240112_105504.eds
Comment
Operator	Admin
Barcode
Instrument Type	QuantStudio™ 6 Pro System
Block Type	384-Well Block
Instrument Name	QS6Pro-2778621060027
Instrument Serial Number	2778621060027
Heated Cover Serial Number	2779321031001
Block serial number	2778321020885
Run Start Date/Time	2024-01-12 10:55:13 AM EST
Run End Data/Time	2024-01-12 12:57:02 PM EST
Run Duration	121 minutes 48 seconds
Sample Volume	10.0
Cover Temperature	105.0
Passive Reference	ROX
PCR Stage/Step Number	Stage 3 Step 3
Melt Stage Number	4
Quantification Cycle Method	CT
Pre-read Stage/Step	Stage 1 Step 1
Analysis Date/Time	2024-01-12 02:01:59 PM EST
Software Name and Version	Design & Analysis Software v2.7.0
Plugin Name and Version	Primary Analysis v1.8.0, Presence Absence v2.3.0
Reduce dye signal crosstalk by algorithm	No (Default)
Exported On	2024-01-12 02:03:18 PM EST
Well	Well Position	Stage Number	Step Number	Cycle Number	X1_M1	X2_M2	X3_M3	X4_M4	X5_M5
1	A1	3	3	1	94285.2	11362.9	33980.8	63263	122.868
2	A2	3	3	1	123363	15046	48869.4	84478.2	3826.4
3	A3	3	3	1	135669	16467.2	42223.9	69757.4	2654.2
4	A4	3	3	1	100224	12446.5	41490	65132.3	626.935
5	A5	3	3	1	60319.5	7505.09	29773.7	46560	575.127
6	A6	3	3	1	102124	13212.3	44332.3	64430.8	1498.8
7	A7	3	3	1	106087	12773.1	46301.8	66545.9	2173.77
8	A8	3	3	1	110097	12665	49633.4	67980.3	1018.28
9	A9	3	3	1	105016	13259.8	48271	64387.1	1388.05
10	A10	3	3	1	98093.2	11637.2	44998.2	61053.3	2322.76
11	A11	3	3	1	96173.4	11170.9	46251.6	62649.2	1608.74
12	A12	3	3	1	105580	11486.7	48471.6	64878.2	525.912
13	A13	3	3	1	106300	11637.4	47199.8	63700.9	-267.613
14	A14	3	3	1	103890	12434.2	46683.9	62635.4	291.868
15	A15	3	3	1	97414.2	10924.2	44869.4	60682.6	390.527
16	A16	3	3	1	93625.2	11625.7	44049.7	60688	1645.07
17	A17	3	3	1	88163.2	10949.6	40016.3	57517.2	2794.25
18	A18	3	3	1	80365.8	10754	40334.6	57372.5	798.665
19	A19	3	3	1	103608	12689.7	45040.2	66392.4	641.017
20	A20	3	3	1	88591	10630.3	38454.8	57873.8	1814.54
21	A21	3	3	1	75167.5	8050.93	30806.2	51839	492.635
22	A22	3	3	1	2497.62	-145.704	-289.817	873.219	3195.78
23	A23	3	3	1	6819.38	1443.87	241.064	2459	4168.5
24	A24	3	3	1	5627.99	-536.636	-977.742	1159.67	4335.94
25	B1	3	3	1	89851.4	11693	33519.6	59932.1	2696.65
26	B2	3	3	1	89918.9	11514.8	36029.3	61794.4	-227.789
27	B3	3	3	1	93802.3	12117.2	37203.9	59929.8	1700.29
28	B4	3	3	1	49897.1	7066.7	23766.3	36737.3	-1152.19
29	B5	3	3	1	107405	13630.6	45374.6	67471.6	-923.038
30	B6	3	3	1	101774	12764.6	44560.1	63569.1	-201.583
31	B7	3	3	1	105497	13177.9	46800.7	63461.9	1254.82
32	B8	3	3	1	101419	12257.4	46999.3	63817.7	292.918
33	B9	3	3	1	117270	14266.5	52154	69746.2	13404.6
34	B10	3	3	1	98618.8	11984.3	48306.9	61891.6	706.432
35	B11	3	3	1	100742	11890.9	48445.6	62187.4	-3.87744
36	B12	3	3	1	98493.2	11272.8	47685.2	61057.8	-96.9145
37	B13	3	3	1	98946.8	11566.2	48182.1	59931.7	449.531
38	B14	3	3	1	98422.1	10934.9	46284.3	61624.9	1022.26
39	B15	3	3	1	95653.6	11562	44789.6	56421.7	-490.415
40	B16	3	3	1	96772.9	11655.4	45366.7	58326.5	-558.743
41	B17	3	3	1	57494.6	7298.49	30855.5	42181.2	1681.22
42	B18	3	3	1	95021	11372.3	42840	60980.1	-848.361
43	B19	3	3	1	98637.2	12079.6	43546.3	63400.8	2259.97
44	B20	3	3	1	88348.7	11722	37743.3	56478.5	1528.73
45	B21	3	3	1	5127.58	804.894	768.428	2003.91	2427.25
46	B22	3	3	1	-3009.78	1022.65	865.448	-1041.87	1729.06
47	B23	3	3	1	1154.99	1245.13	804.438	-601.087	515.613
48	B24	3	3	1	16118.4	2417.62	663.456	2331.32	1448.51
49	C1	3	3	1	86769.2	12736	34509.7	57457.8	895.902
50	C2	3	3	1	95063.1	12258.9	38385.1	62128	-260.355
51	C3	3	3	1	94986.2	11230.8	38300.8	60502	251.732
52	C4	3	3	1	68470.1	9580.61	32024.9	48013.2	2.63201
53	C5	3	3	1	101667	12237.4	45374.7	63236.6	-712.56
54	C6	3	3	1	96838.4	11674.3	43266.9	59872	536.042
55	C7	3	3	1	104350	13075.8	47198.7	63665.9	742.414
56	C8	3	3	1	102778	12035	48590.5	64982.2	745.65
57	C9	3	3	1	102193	11903.7	49204.4	63137.6	280.904
58	C10	3	3	1	93684.8	11231.9	45000.5	57256	-451.02
59	C11	3	3	1	94848.9	11749.8	46766.8	59710.5	-61.3924
60	C12	3	3	1	69224.4	9156.63	36221.1	44553.2	-1906.73
61	C13	3	3	1	96618.4	11195	47649	60007.3	545.979
62	C14	3	3	1	99326.7	12011.5	49360.3	63024.1	723.022
63	C15	3	3	1	93878.9	11276.2	45631.3	58281.7	-1419.79
64	C16	3	3	1	95403.1	11787.7	45134	58686.2	387.76
65	C17	3	3	1	105512	12980.3	49994.7	68051.1	2106.87
66	C18	3	3	1	109548	12681.6	50412.5	67820.5	3183
67	C19	3	3	1	98301	11708.6	44650.8	63323.2	1094.75
68	C20	3	3	1	99099	12949.4	43693.3	63353.2	-247.922
69	C21	3	3	1	10348.5	3379.39	129.117	3201.95	3206.55
70	C22	3	3	1	10204.5	3224.3	1255.72	789.498	5013.16
71	C23	3	3	1	2853.35	-15.8642	126.4	963.562	-88.3236
72	C24	3	3	1	2998.87	927.907	668.127	-1123.13	4181.77
73	D1	3	3	1	107758	14203.1	40248.2	70497.9	1938.23
74	D2	3	3	1	97985.6	12201	37935.5	60913.8	280.763
75	D3	3	3	1	93676.8	11955.6	39855.9	59920.8	-588.33
76	D4	3	3	1	106672	13501.2	47266.1	68282.6	873.9
77	D5	3	3	1	106069	12268.7	46247.5	64694	-1935.13
78	D6	3	3	1	106294	12751.9	48460.6	66734	303.693
79	D7	3	3	1	103897	12527.9	47325.3	62758.2	-403.007
80	D8	3	3	1	98112.8	11279.3	46367.4	59501.6	-765.508
81	D9	3	3	1	99526	12099.6	49468.1	61510.1	598.966
82	D10	3	3	1	93595.2	11327.4	46007.4	56333.5	1294.21
83	D11	3	3	1	91433.5	10603.4	44960.6	56209.2	-775.344
84	D12	3	3	1	96106.1	11398.3	47712.3	57535.2	-162.32
85	D13	3	3	1	90120.7	10596.4	44891.1	55263.1	479.241
86	D14	3	3	1	94354.4	11136.1	47003.1	56452.2	130.858
87	D15	3	3	1	91390.2	11239.8	45778.2	57402.4	-375.934
88	D16	3	3	1	102658	12136.2	47687.4	60581.5	-404.347
89	D17	3	3	1	99992.3	13404.6	48349.9	62886.8	121.439
90	D18	3	3	1	100233	11676.2	47678.6	61300.9	1514.08
91	D19	3	3	1	112115	13614.1	47757.2	66911.1	9820.5
92	D20	3	3	1	110986	12293.3	46994.3	65398.6	1735.28
93	D21	3	3	1	36560.7	4966.64	1380.94	2675.4	6542.11
94	D22	3	3	1	12238	632.278	977.306	831.63	3529.97
95	D23	3	3	1	18869.7	1992.85	1517.15	3759.41	1785.29
96	D24	3	3	1	10531.7	874.631	-1322.29	-154.459	840.922
97	E1	3	3	1	108607	14482.9	43784.8	71394.1	1656.29
98	E2	3	3	1	115491	14637.6	44324.5	69503	889.871
99	E3	3	3	1	109870	14373.8	46261	67837.2	1061.8
100	E4	3	3	1	102482	12413.3	46839.1	65386.5	613.211
101	E5	3	3	1	104977	12889.7	47832.1	66790.4	1349.18
102	E6	3	3	1	98937.5	12165.9	49037.4	63017	1748.96
103	E7	3	3	1	98359.8	12257.8	47649.7	62838.4	1400.04
104	E8	3	3	1	93460.4	11350.3	48033.2	58664.2	-327.363
105	E9	3	3	1	97541.3	12315	48953.8	59372.8	-246.374
106	E10	3	3	1	88750.8	10586.4	46439.2	55280.6	149.682
107	E11	3	3	1	88959.5	10309.4	44862.4	52822.7	-559.323
108	E12	3	3	1	94682.1	11995.7	48777.1	57366.3	388.785
109	E13	3	3	1	85099.2	10550.2	45138.4	55242.4	403.11
110	E14	3	3	1	111093	13287.3	50571.2	59440.8	1166.74
111	E15	3	3	1	88511.3	10811.4	46041.6	54191.2	-2511.1
112	E16	3	3	1	99945.5	12732.9	50389.2	60379.6	-2.91969
113	E17	3	3	1	99174.7	11964.7	47850.5	59310.2	736.167
114	E18	3	3	1	94738.1	11349.1	45039.8	60272.4	-236.996
115	E19	3	3	1	102754	13402.9	48839.4	63725.5	-776.979
116	E20	3	3	1	110478	13541.6	49593.6	67625.9	-645.887
117	E21	3	3	1	21310.4	3109.09	1348.12	837.735	2895.84
118	E22	3	3	1	15008.3	1986.16	903.844	1681.9	6243.64
119	E23	3	3	1	17554.1	2561.29	1835.6	3794.64	2819.24
120	E24	3	3	1	17063.5	2675.92	1886.15	2042.11	3824.92
121	F1	3	3	1	103883	13444.7	40800.4	65185.3	1078.45
122	F2	3	3	1	109281	14062.4	42700.3	67226.6	995.306
123	F3	3	3	1	107041	12888.9	45611.2	66638	307.228
124	F4	3	3	1	102573	12947.6	46200.5	64794.4	68.9216
125	F5	3	3	1	104360	11763.1	47086	65029.3	2025.65
126	F6	3	3	1	113528	13367.4	49695.9	64621.9	1538.35
127	F7	3	3	1	97469.9	11954.3	47193.6	61981.5	-916.079
128	F8	3	3	1	95733.6	11855.4	47943.4	59347.3	-696.174
129	F9	3	3	1	94424.6	11016.6	46599.1	56403.4	-207.736
130	F10	3	3	1	88903.9	10550.7	44850.9	54466.1	-232.827
131	F11	3	3	1	89991.9	10869	45971.5	54869.1	1985.15
132	F12	3	3	1	92693.8	11243.4	47979.6	57616.8	-766.818
133	F13	3	3	1	96190.5	10875.8	50479	60006.4	623.519
134	F14	3	3	1	102770	12109.7	50552.1	60254.3	2267.41
135	F15	3	3	1	97238.8	12556.5	48461.7	58815.9	918.687
136	F16	3	3	1	106787	12379.3	51289.8	63572	4279.59
137	F17	3	3	1	102668	11972.8	50354.1	62560.5	262.355
138	F18	3	3	1	102957	12375.4	51636.4	64673.4	5183.81
139	F19	3	3	1	64641	8267.77	33376.2	44054.6	-1053.87
140	F20	3	3	1	98602.9	12854.6	45596.7	63656.4	2389.95
141	F21	3	3	1	8323.7	1663.36	1745.74	1442.73	5121.57
142	F22	3	3	1	5332.86	939.936	1606.04	204.478	7994.46
143	F23	3	3	1	134.049	603.222	411.463	2224.38	4960.71
144	F24	3	3	1	3873.79	1338.1	-491.031	-671.041	3537.03
145	G1	3	3	1	101310	13009.5	42096.8	65642.9	113.213
146	G2	3	3	1	106719	14241.5	44177.5	66623.2	1209.71
147	G3	3	3	1	112328	13476.8	46549.5	67954.9	-1160.48
148	G4	3	3	1	104943	12171.8	46416.4	63259.4	-44.969
149	G5	3	3	1	98772.8	12367.4	45819.7	61405.6	908.164
150	G6	3	3	1	101576	13084.2	49967.1	62554.7	-942.888
151	G7	3	3	1	114799	12878.3	51761.8	64332.3	549.704
152	G8	3	3	1	101466	12109	49617	60961	221.793
153	G9	3	3	1	87668.1	10870.1	45531.2	54831.2	308.068
154	G10	3	3	1	95829.6	10546.6	47213.8	56753.4	93.7152
155	G11	3	3	1	96637.9	12373	49619.5	58232.1	2624.24
156	G12	3	3	1	91739.1	10573.4	47707.1	55654.1	545.119
157	G13	3	3	1	96769.1	11154	51155.8	60180.1	-1243.88
158	G14	3	3	1	93283	11073.4	49617.6	58359.2	-484.939
159	G15	3	3	1	99857.8	11966.8	51191.2	61297.7	213.118
160	G16	3	3	1	93397.7	11422.4	48360.2	57200.4	-271.801
161	G17	3	3	1	96637.1	11753.6	47432.4	59595.2	2724.1
162	G18	3	3	1	99612.5	12230.7	49113.3	61895	258.403
163	G19	3	3	1	91928.4	10387.9	43843.1	58272	-2443.6
164	G20	3	3	1	98405.9	13078.9	47889.8	65742.8	-267.505
165	G21	3	3	1	37352.9	3317.31	2356.46	3359.35	7827.69
166	G22	3	3	1	2221.06	-119.192	674.712	3258.41	4255.9
167	G23	3	3	1	10091.5	2918.49	1496.51	1996.01	3972.37
168	G24	3	3	1	-665.228	36.0642	372.699	2171.72	3025.28
169	H1	3	3	1	140862	18919.4	56433.1	89112.6	1950.12
170	H2	3	3	1	112167	13719.7	47708.1	70851.8	465.043
171	H3	3	3	1	108840	13824.3	47287.1	67484.9	-63.5867
172	H4	3	3	1	106064	13680.2	47206.3	65641.9	1098.69
173	H5	3	3	1	100235	11825.4	47179.8	62378.6	1554.29
174	H6	3	3	1	101237	12876.2	49413	61970.8	1050.59
175	H7	3	3	1	105599	12191.5	49031.2	61153.6	313.295
176	H8	3	3	1	94193.5	11471.7	47991.3	58573.2	273.005
177	H9	3	3	1	93855.8	11676.3	47806.8	58114.9	1312.3
178	H10	3	3	1	89385	10372.1	46144.8	53743.4	395.066
179	H11	3	3	1	99516	11668.3	48619.1	56306.5	2154.78
180	H12	3	3	1	93206.1	11821.2	48869.4	56876.7	1088.52
181	H13	3	3	1	92067.4	10936.1	47638.3	55196.7	-402.432
182	H14	3	3	1	96369.2	12142.6	49814.5	58576	1200.08
183	H15	3	3	1	97931.7	12309.3	49082.7	58941.4	934.228
184	H16	3	3	1	97393	11996.6	50531.5	60712.9	-1033.48
185	H17	3	3	1	90872.4	11417.7	46063.6	57052.5	1702.68
186	H18	3	3	1	98170.5	12466.4	48049.1	59008.7	1376.49
187	H19	3	3	1	102786	12569.5	49902.9	64549.5	2622.67
188	H20	3	3	1	90377.2	11495.8	42991	60121	2157.93
189	H21	3	3	1	18418.3	3108.51	276.399	900.854	4677.94
190	H22	3	3	1	5223.57	1235.13	515.465	2249.41	4868.31
191	H23	3	3	1	2212.49	609.696	1083.82	1373.98	3138.53
192	H24	3	3	1	2705.16	1199.84	901.79	1550.03	3016.1
193	I1	3	3	1	110949	13730	44004.5	71486.6	2657.23
194	I2	3	3	1	111653	13960.9	45261.1	70487.1	2683.15
195	I3	3	3	1	109342	13070.1	45629.5	69368.9	378.513
196	I4	3	3	1	106271	13843.5	47812.8	66006.9	2239.29
197	I5	3	3	1	99887.7	12195.2	46305.1	61604.5	-153.144
198	I6	3	3	1	101954	12370.6	47984.8	62171.1	1494.19
199	I7	3	3	1	96587.3	11835	47456.8	59912.8	1278.03
200	I8	3	3	1	98585.3	12083.7	48366.8	59487.5	131.001
201	I9	3	3	1	99603.1	11545.1	49306.9	58649.3	317.84
202	I10	3	3	1	87820.8	10908.6	45247.7	53970.5	-800.042
203	I11	3	3	1	87509.9	10856.8	46417.4	53967.2	-631.655
204	I12	3	3	1	97016.6	12299.3	50211.2	57414.8	-1573.81
205	I13	3	3	1	92541.9	10898.3	47927.5	54618.2	-3393.44
206	I14	3	3	1	99432.3	12004.1	49483.3	58620.6	-969.745
207	I15	3	3	1	95865.1	11163.5	48534.4	58650.1	1090.93
208	I16	3	3	1	103052	11760.1	49359.7	60550.9	569.304
209	I17	3	3	1	93992.9	10874.1	46685.8	57810.1	1749.16
210	I18	3	3	1	99796.2	11885.2	46542.5	59035.6	-1006.66
211	I19	3	3	1	90789.2	10830	42158.7	56300	168.017
212	I20	3	3	1	100071	12381.2	45056.2	60852	810.923
213	I21	3	3	1	4740.57	1219.73	-453.344	1550.87	7348.58
214	I22	3	3	1	7996.27	1689.7	548.827	1146.01	5381.36
215	I23	3	3	1	7756.99	1522.48	858.435	2275.15	4476.3
216	I24	3	3	1	9612.91	1189.4	1485.31	593.875	6192.17
217	J1	3	3	1	14320.9	1708.04	275.623	2472.94	10760.5
218	J2	3	3	1	18072.7	2321.98	689.844	2363.42	14456
219	J3	3	3	1	15182	1943.08	1012.45	2295.05	19103.9
220	J4	3	3	1	43478.7	5484.07	3674.35	4945.29	21358.9
221	J5	3	3	1	18423.3	3753.52	2309.43	6898.58	23361.4
222	J6	3	3	1	12223	1213.08	1125.13	5150.33	19092.8
223	J7	3	3	1	15259.6	1821.3	610.246	4071.07	17501.5
224	J8	3	3	1	20148.9	2479.27	1704.99	5260.29	18631.4
225	J9	3	3	1	11149.2	1157.59	775.487	2348.47	16028.7
226	J10	3	3	1	7112.98	850.324	191.559	3082.96	12746.5
227	J11	3	3	1	6020.72	469.844	-113.015	1561.16	11029
228	J12	3	3	1	718.25	607.264	475.632	1827.83	2132.85
229	J13	3	3	1	10167	753.222	-202.097	3350.13	12289.4
230	J14	3	3	1	7780.51	1113.27	-27.9998	3246.73	14903.1
231	J15	3	3	1	1791.23	711.655	268.248	757.653	3289.39
232	J16	3	3	1	-1063.31	99.7574	32.1779	2.48079	2601.73
233	J17	3	3	1	3355.54	669.062	1621.53	5409.03	3213.35
234	J18	3	3	1	11826.8	1536.67	589.186	2651.58	10844.4
235	J19	3	3	1	1964.95	1205.34	-147.083	2138.26	7717.54
236	J20	3	3	1	4855.07	1065.74	403.332	1798.1	5230.37
237	J21	3	3	1	17674.6	2147.06	502.384	902.028	7851.19
238	J22	3	3	1	7906.17	2048.64	4265.78	745.484	2894.62
239	J23	3	3	1	24434.5	2541.14	715.778	1978.28	9447.17
240	J24	3	3	1	39972.3	3928.34	2086.38	4918.8	6386.77
241	K1	3	3	1	24063.5	1545.77	963.162	2763.02	14779.7
242	K2	3	3	1	14090.2	1292.88	1032.11	1558.87	17793.9
243	K3	3	3	1	14277.4	1361.08	416.861	1529.78	15891.7
244	K4	3	3	1	9359.35	690.297	1088.74	2772.67	16719
245	K5	3	3	1	9725.48	713.252	1353	2065.1	16897.6
246	K6	3	3	1	12092.3	1581.5	1575.54	7842.58	21957.7
247	K7	3	3	1	9951.01	1187.84	2001.84	3215.04	14396.9
248	K8	3	3	1	11087.8	1059.75	1217.22	3396.43	17180.2
249	K9	3	3	1	5132.23	863.48	755.029	1963.78	13797.5
250	K10	3	3	1	2835.3	117.634	715.943	1102.75	189.084
251	K11	3	3	1	14293.1	2165.25	1750.38	3608.46	13073.2
252	K12	3	3	1	6951.86	1209.41	347.02	2496.02	13532.2
253	K13	3	3	1	6718.16	947.316	615.14	2924.96	11109.9
254	K14	3	3	1	5021.23	1179.72	1435.15	1191.75	11800.1
255	K15	3	3	1	5688.83	832.786	1220.37	2635.75	9579.81
256	K16	3	3	1	874.176	428.016	573.064	991.018	5069.32
257	K17	3	3	1	6589.07	488.232	256.621	818.732	6325.38
258	K18	3	3	1	8213.17	2108.29	3536.74	1589.57	7129.64
259	K19	3	3	1	-7478.21	-342.852	150.152	1512.67	6830.68
260	K20	3	3	1	12235.5	1087.32	857.642	629.722	6133.92
261	K21	3	3	1	3798.61	950.152	1065.48	486.709	4580.91
262	K22	3	3	1	8416.9	1126.44	1174.68	1999.9	5574.64
263	K23	3	3	1	1239.66	999.367	751.226	167.866	2063.77
264	K24	3	3	1	2583.84	1490.75	313.665	660.869	9444.13
265	L1	3	3	1	23665.6	3462.42	1534.24	5696.01	19195.9
266	L2	3	3	1	16607.2	1829.6	1142.32	2783.64	15951.3
267	L3	3	3	1	15455.1	2379.84	909.88	3448.29	14966.1
268	L4	3	3	1	8717.68	791.582	-42.1639	2608.06	15692.5
269	L5	3	3	1	22989.6	2401.66	517.488	4075.72	15188.9
270	L6	3	3	1	12489.3	112.248	-731.678	2868.44	17539.4
271	L7	3	3	1	9216.36	405.985	-60.5576	3184.25	16488.1
272	L8	3	3	1	9011.46	808.405	1056.08	2781.95	17617.8
273	L9	3	3	1	5395.06	776.128	360.136	1614.11	13844.4
274	L10	3	3	1	5926.03	654.532	202.6	1810.87	11297
275	L11	3	3	1	25381.8	30045.4	30952.4	10721.7	10598.3
276	L12	3	3	1	8585.65	1079.2	669.533	3114.8	10191.1
277	L13	3	3	1	4761.63	560.67	-66.0414	1688.02	9389.72
278	L14	3	3	1	2577.75	883.803	-9.70533	2411	11454.4
279	L15	3	3	1	7682.37	1371.32	724.189	2716.86	8059.54
280	L16	3	3	1	79.6228	31.2654	-295.107	243.925	1033.89
281	L17	3	3	1	3860.06	1055.09	-60.0649	2205.29	4312.54
282	L18	3	3	1	-689.836	512.512	183.938	388.525	3945.66
283	L19	3	3	1	13127.2	2166.54	3149.52	678.541	4180.13
284	L20	3	3	1	9868.23	429.158	698.166	1011.55	6532.67
285	L21	3	3	1	4060.42	871.037	528.173	1344.65	4893.19
286	L22	3	3	1	3897.89	757.887	-568.014	1351.14	7215.45
287	L23	3	3	1	9942.42	610.321	802.195	1108.95	1241.52
288	L24	3	3	1	-1511.8	-589.589	-120.222	-285.639	320.079
289	M1	3	3	1	9127.1	2066.09	1503.19	1052.91	13928.8
290	M2	3	3	1	15013.2	2586.52	797.67	2229.98	17258.2
291	M3	3	3	1	8636.45	2169.22	1803.45	2552.86	14277
292	M4	3	3	1	13383.9	1788.57	2586	3273.22	16538.2
293	M5	3	3	1	9527.07	1971.75	1422.45	2220.05	14274.2
294	M6	3	3	1	9070.06	1627.9	1242.34	1786.39	15170.1
295	M7	3	3	1	7852.63	1458.46	1234.8	3755.96	12821.8
296	M8	3	3	1	17530.8	3578.18	1790.52	3705.11	14972.6
297	M9	3	3	1	8182.69	1884.44	705.333	995.471	13187.7
298	M10	3	3	1	5778.84	1040.89	1015.17	2821.74	12166.3
299	M11	3	3	1	5111.66	1346.28	956.585	2625.69	12568.2
300	M12	3	3	1	9691.92	1385.2	1033.51	2186.79	12139.9
301	M13	3	3	1	6867.88	1884.65	960.507	1477.19	10469
302	M14	3	3	1	5021.01	1541.57	304.145	1537.44	12637.6
303	M15	3	3	1	2144.91	1032.95	700.143	2322.81	8629.62
304	M16	3	3	1	5675.6	1556.13	1034.97	1310.01	7598.05
305	M17	3	3	1	13003.9	2318.43	1689.86	1339.98	4268.58
306	M18	3	3	1	15681	2046.77	398.154	1106.51	6350.92
307	M19	3	3	1	10645.1	1996.85	863.26	1222.24	5237.77
308	M20	3	3	1	21165.6	2417.83	855.417	2426.99	3179.94
309	M21	3	3	1	7746.05	1184.13	311.737	413.237	4321.25
310	M22	3	3	1	23250.1	1656.53	706.892	-969.893	1723.67
311	M23	3	3	1	10729.3	1878.61	176.083	-1424.55	-149.857
312	M24	3	3	1	5563.78	1359.41	518.242	-134.93	1876.75
313	N1	3	3	1	15261.3	2017.82	-87.3214	2398.18	13991.2
314	N2	3	3	1	19859.9	3170.16	861.424	4847.09	19613.7
315	N3	3	3	1	10773.7	1708.04	652.806	2109.96	15106.9
316	N4	3	3	1	17856	978.84	668.785	2294.75	15415.2
317	N5	3	3	1	8204.61	1024.59	45.643	2576.66	16691.1
318	N6	3	3	1	8403.25	176.592	-76.3018	3102.75	15544.3
319	N7	3	3	1	9387.45	1255.64	495.709	2924.03	15413
320	N8	3	3	1	11519.9	503.699	730.424	2853.1	14237
321	N9	3	3	1	9981.88	573.498	537.283	2123.85	12828.4
322	N10	3	3	1	5377.4	1070.31	159.962	3355.81	13968.2
323	N11	3	3	1	5872.06	910.299	782.419	2056.98	11564.7
324	N12	3	3	1	3664.67	1268.62	-94.9108	1809.9	11637.4
325	N13	3	3	1	8087.15	474.358	677.342	2512.09	9876.98
326	N14	3	3	1	4270.31	360.604	645.318	1125.58	2647.15
327	N15	3	3	1	5535.08	1437.29	1133.23	2908.41	5067.49
328	N16	3	3	1	7383.64	2204.54	-637.763	1378.15	5895.53
329	N17	3	3	1	8682.8	777.218	703.239	1299.25	2975.33
330	N18	3	3	1	896.121	496.601	208.824	660.405	2842.66
331	N19	3	3	1	4129.06	382.633	222.992	1172.97	3861.97
332	N20	3	3	1	34122.2	3132.72	1661.58	2088.28	4993.41
333	N21	3	3	1	6009.77	558.77	353.128	2826.94	4061.34
334	N22	3	3	1	-3646.31	21.4555	719.549	-297.628	759.892
335	N23	3	3	1	1765.95	51.0179	-622.308	58.3022	1622.55
336	N24	3	3	1	2209.38	-609.591	-385.392	2048.23	1078.93
337	O1	3	3	1	7411.72	1411.64	605.026	1625.22	19961
338	O2	3	3	1	12010.8	2477.3	621.086	4163.75	18258.4
339	O3	3	3	1	11281.2	2317.33	578.003	2840.24	19317.2
340	O4	3	3	1	6378.1	1415.58	508.309	2541.06	13722.3
341	O5	3	3	1	13170.3	1527.36	1604.87	3773.74	19683.5
342	O6	3	3	1	5268.74	1780.25	676.499	2411.88	18720.3
343	O7	3	3	1	19498.1	2489.34	1273.36	4411.23	16882.2
344	O8	3	3	1	23469.8	2775.11	3006.62	3425.8	28829.5
345	O9	3	3	1	14847.9	888.514	1711.9	717.99	14350
346	O10	3	3	1	13765.5	3532.33	1182.08	3203.52	24268.1
347	O11	3	3	1	5341.61	996.465	-514.827	1242.48	13224.8
348	O12	3	3	1	1772.95	-487.939	-420.254	461.276	9166.63
349	O13	3	3	1	5434.95	2437.91	83.2487	2796.5	8139.1
350	O14	3	3	1	2375.17	1264.11	420.373	2012.77	8538.89
351	O15	3	3	1	5797.19	1887.28	700.476	-17.25	7402.31
352	O16	3	3	1	16896.1	3082.7	905.384	1392.87	7924.88
353	O17	3	3	1	21217.9	2394.35	792.576	-457.431	5738.12
354	O18	3	3	1	38785.6	4429.67	2586.52	1278.39	4345.98
355	O19	3	3	1	78880.8	8121.25	4158.6	4529.46	7089.59
356	O20	3	3	1	23777.3	3502.9	709.495	-391.773	1525.6
357	O21	3	3	1	9458.91	1847.84	-5.46974	-821.628	134.118
358	O22	3	3	1	13288	1212.84	963.196	443.284	3371.86
359	O23	3	3	1	304.837	731.369	202.841	658.539	3739.33
360	O24	3	3	1	6913.44	1725.28	1476.18	-908.282	2172.61
361	P1	3	3	1	8570.38	3563.48	963.822	2029.03	14237.5
362	P2	3	3	1	18960.4	3288.32	-129.142	1260.05	17625.5
363	P3	3	3	1	11776.4	1979.24	1086.13	150.909	14856.5
364	P4	3	3	1	9629.65	1673.32	150.334	539.527	9717.38
365	P5	3	3	1	8180.36	1521.45	945.916	401.235	7206.97
366	P6	3	3	1	8646.53	2355.69	1619.3	2039.16	10227.9
367	P7	3	3	1	8349.81	1942.21	994.873	2139.18	11715
368	P8	3	3	1	18378.8	2245.82	2034.69	2225.95	19911.1
369	P9	3	3	1	17508.3	3626.83	1261.06	3094.7	16426.7
370	P10	3	3	1	7422.03	1904.65	1329.24	1616.31	12094.7
371	P11	3	3	1	4357.55	1367.05	564.851	2105.58	5232.44
372	P12	3	3	1	2294.94	1900.64	752	3846.5	7178.96
373	P13	3	3	1	3848.58	1233.84	1031.03	2355.98	6212.58
374	P14	3	3	1	3673.26	1784.65	627.706	1342.41	5776.76
375	P15	3	3	1	1696.15	1285.19	750.672	412.796	4766.72
376	P16	3	3	1	3423.09	1489.78	177.268	770.9	3659.37
377	P17	3	3	1	-2514.58	214.109	192.859	-622.668	-1428.8
378	P18	3	3	1	8035.69	2733.46	957.794	1089.69	7791.12
379	P19	3	3	1	-1065.25	2052.92	-356.864	276.991	5273.51
380	P20	3	3	1	-317.059	2250.14	51.5454	1501.67	1225.93
381	P21	3	3	1	1197.94	1843.69	1039.2	344.027	1198.66
382	P22	3	3	1	1918.26	3167.99	206.039	1487.9	5684.17
383	P23	3	3	1	2157.75	1774.39	899.451	338.086	2655.88
384	P24	3	3	1	-1204.23	1175.02	750.012	139.226	2255.64
1	A1	3	3	2	93809.1	11609.7	33949.8	63000.5	201.639
2	A2	3	3	2	123075	15462.4	48733.2	84824	3864.45
3	A3	3	3	2	136497	16134	41894.5	69756.1	2566.85
4	A4	3	3	2	100723	12384.4	41500.8	64605.1	761.978
5	A5	3	3	2	99617.9	11888.8	43001.2	65708.3	1341.32
6	A6	3	3	2	101965	13230.4	44195.3	64063.1	1202.71
7	A7	3	3	2	107846	13109	46627.9	66753.6	1802.67
8	A8	3	3	2	110668	12817.7	49751.8	68382.9	850.655
9	A9	3	3	2	106339	13380.9	48470.2	64359.8	1257.06
10	A10	3	3	2	99053.4	11533.9	45251.7	61183	2557.7
11	A11	3	3	2	97284.4	11243.5	46413.1	62728.7	1445.72
12	A12	3	3	2	107226	11754.1	48627.1	64598.2	515.017
13	A13	3	3	2	106914	11940.6	47643.7	63894	115.928
14	A14	3	3	2	104554	12380.7	47404.9	62849.6	67.6506
15	A15	3	3	2	98123.7	10821.6	45280.5	60636.7	297.823
16	A16	3	3	2	93624.9	11523.7	44072.6	60667.8	1790.31
17	A17	3	3	2	88579.2	11332.2	39999.7	57569.6	2531.63
18	A18	3	3	2	86855	11337.9	41854.4	59531.9	1264.53
19	A19	3	3	2	103221	12501.4	45073.2	66059.6	387.856
20	A20	3	3	2	88791.8	10347.2	38408.9	57456.4	1986.12
21	A21	3	3	2	74506	8120.94	30856.7	51478	487.681
22	A22	3	3	2	2915.8	-153.448	-315.475	755.019	3399.78
23	A23	3	3	2	7518.23	1742.76	541.367	2498.53	3601.56
24	A24	3	3	2	4877.72	-769.292	-866.906	1108.86	4545.77
25	B1	3	3	2	89911.5	11563.9	33805.9	59918.1	2714.62
26	B2	3	3	2	91171.3	11627.5	35858.4	62107.1	-42.6504
27	B3	3	3	2	93840.6	12516.3	37058.7	59913.8	1674.85
28	B4	3	3	2	98443.4	12356	40603	61714.4	12.6477
29	B5	3	3	2	107165	13563.3	45149.4	67796.8	-510.075
30	B6	3	3	2	101887	12556.7	44860.1	64050.3	-269.58
31	B7	3	3	2	106426	13218.2	47125.3	63659.9	1423.03
32	B8	3	3	2	102230	12054.9	47102	63842.3	647.093
33	B9	3	3	2	115407	14492.9	52431.2	69431.3	10869.8
34	B10	3	3	2	99234	12127.2	48395.8	61744.7	804.808
35	B11	3	3	2	101725	11962.2	48683.1	62516.8	338.892
36	B12	3	3	2	99394.1	11296.4	47637.3	61545.5	2.28211
37	B13	3	3	2	100205	11645.5	48318.4	60089.5	629.337
38	B14	3	3	2	98514.3	10936	46726.1	61432.3	1215.21
39	B15	3	3	2	96704.3	11480.1	45326.9	56803.4	-438.434
40	B16	3	3	2	98059.1	11858.4	45488.6	58614.2	-405.034
41	B17	3	3	2	62083.9	7678.29	32307.4	44351	1778.66
42	B18	3	3	2	98765.6	11653.6	42882.5	60193.7	-550.638
43	B19	3	3	2	100108	12080.4	43571	63308.4	2522.2
44	B20	3	3	2	88609.6	11428.3	37801.4	56480.9	1870.8
45	B21	3	3	2	5324.25	1321.52	789.748	2148.35	2370.89
46	B22	3	3	2	-2625.87	926.529	787.427	-933.773	2078.16
47	B23	3	3	2	2401.35	990.139	755.989	-812.773	504.313
48	B24	3	3	2	15693.8	2205.92	367.06	2420.83	1810.19
49	C1	3	3	2	87269.7	12647.4	34404	57414.9	1159.15
50	C2	3	3	2	95276.2	12465.1	38539.5	62328.9	-598.962
51	C3	3	3	2	95384.7	11044.3	38359	60183.7	281.165
52	C4	3	3	2	102944	13689	44416.2	65149	983.07
53	C5	3	3	2	102375	11982.5	45424.6	63580.1	-237.055
54	C6	3	3	2	99019.9	11862.5	43837.4	60206.3	337.097
55	C7	3	3	2	104084	12816.7	47335.6	63821.5	1098.34
56	C8	3	3	2	103316	12247.1	48722.5	64954.3	826.651
57	C9	3	3	2	101888	11909.7	49081.2	63127.6	411.524
58	C10	3	3	2	96529.1	11295	45177.9	57442.1	-357.955
59	C11	3	3	2	96281.3	11831.8	47197	59946.8	162.311
60	C12	3	3	2	55494.1	7477.17	29447.4	35613.3	-2155.37
61	C13	3	3	2	97455.8	11083.8	47830.8	60030.6	490.157
62	C14	3	3	2	99719.2	11826.3	49431.3	63201.3	825.491
63	C15	3	3	2	95622.9	11144	45962.4	58436.2	-1003.35
64	C16	3	3	2	96372.5	11808	45580	59723.9	310.072
65	C17	3	3	2	105265	12939.2	50117.6	68129.5	2236.77
66	C18	3	3	2	110176	12974.3	50284.9	67896.5	3119.34
67	C19	3	3	2	97737.1	11485.6	44878.3	63395.9	1174.43
68	C20	3	3	2	99043	12684.6	43946.7	63611.8	-179.71
69	C21	3	3	2	11165.5	3398.2	273.497	3237.13	3159.8
70	C22	3	3	2	10585.9	3342.79	1056.73	630.704	5442.17
71	C23	3	3	2	2189.07	64.5792	237.292	1141.24	134.733
72	C24	3	3	2	4181.07	878.549	824.471	-867.053	4313.1
73	D1	3	3	2	108506	13999.4	40168.1	70582.1	1682.61
74	D2	3	3	2	97862.9	12392.2	38104.1	60960.7	-391.696
75	D3	3	3	2	93928.8	12125.4	39812.9	60038.3	-694.66
76	D4	3	3	2	106403	13811.6	47035.8	68495.3	790.162
77	D5	3	3	2	107309	12796.6	46282.4	64540.6	-1903.63
78	D6	3	3	2	107092	12681.3	48325.7	66843.3	311.626
79	D7	3	3	2	104924	12595.2	47536.4	62675	-453.206
80	D8	3	3	2	99288.9	11416.3	46455.8	59675.3	-791.686
81	D9	3	3	2	100342	12308	49364.7	61361.5	521.684
82	D10	3	3	2	94388.5	11486.6	46236.7	56650.1	1012.55
83	D11	3	3	2	91094.2	10727.3	45279.6	56251.3	-735.828
84	D12	3	3	2	97591.9	11225.5	48122.2	57654.5	-345.423
85	D13	3	3	2	90825.9	10662.3	45273.6	55383.3	50.5885
86	D14	3	3	2	94789.1	11122.1	47203.6	56699.6	240.45
87	D15	3	3	2	93269.5	11244.1	45955.3	57708.4	-203.03
88	D16	3	3	2	102704	12055.2	48253.9	60891.1	-759.408
89	D17	3	3	2	99833.2	13282.5	48318.5	62937.8	-8.78312
90	D18	3	3	2	100938	12147.1	48050.6	61237.4	1564.57
91	D19	3	3	2	110027	13424.4	47902.6	66055.3	6291.65
92	D20	3	3	2	110726	12422.1	47119.5	65452.9	1707.53
93	D21	3	3	2	36367.6	5316.1	1552.74	2528.44	6509.86
94	D22	3	3	2	11527.5	856.483	923.444	562.41	3139.43
95	D23	3	3	2	19668.9	2290.03	1581.54	3696.41	1297.51
96	D24	3	3	2	10295.4	811.162	-1350.02	-242.437	798.999
97	E1	3	3	2	109750	14452.2	43772.8	71506.1	2339.24
98	E2	3	3	2	118448	14855.4	44781.9	69603.3	1246.67
99	E3	3	3	2	110191	14241.1	46595.2	67857	1072.23
100	E4	3	3	2	102050	12636.2	47030.9	65284.1	283.509
101	E5	3	3	2	105311	12671	47997.6	66492.4	1774.67
102	E6	3	3	2	99445.3	12302.9	48676.7	62455.2	1698.42
103	E7	3	3	2	98773.9	12621.6	47777.2	63115.2	1498.72
104	E8	3	3	2	93637.5	11142	47870.4	58587.4	-319.799
105	E9	3	3	2	98567.5	12358.8	48751.4	59387.9	3.62512
106	E10	3	3	2	89038	10644.9	46483.2	55607.6	-68.8257
107	E11	3	3	2	89744.5	10408.7	44752.8	53045.9	-243.612
108	E12	3	3	2	93846.8	11809.8	48240	56826.8	894.385
109	E13	3	3	2	85777.8	10504.1	45104.4	55405.2	226.584
110	E14	3	3	2	112230	13278.7	50540.5	59433.7	1087.23
111	E15	3	3	2	89213.1	11127.2	46381.5	54471	-2305.27
112	E16	3	3	2	100065	13034.8	50532.9	60926	312.332
113	E17	3	3	2	100017	12205	47962.8	59272.3	994.382
114	E18	3	3	2	95180.8	11329.2	45203.5	60081.5	-375.25
115	E19	3	3	2	104183	13443.9	49313.1	63907.7	-763.681
116	E20	3	3	2	110693	13660	49560.3	67530	-543.626
117	E21	3	3	2	22405.1	3089.25	1438.75	519.045	2514.65
118	E22	3	3	2	16289.4	2044.18	835.431	1426.46	5942.18
119	E23	3	3	2	18035.2	2959.43	1742.48	3817.93	3200.11
120	E24	3	3	2	17985.1	2448.92	1814.26	1993.73	3929.29
121	F1	3	3	2	103704	13752.6	40668.8	65069.2	1706.03
122	F2	3	3	2	110600	14247.5	43207.3	67397.5	926.004
123	F3	3	3	2	108879	13098.4	45577.7	66566.1	440.54
124	F4	3	3	2	103673	12820.8	46332.7	64677.2	-140.324
125	F5	3	3	2	104860	11502.5	46777.7	64694.6	1958.93
126	F6	3	3	2	114350	13009.2	49595.4	64622.1	1755.93
127	F7	3	3	2	97927.8	11602.1	47162.8	61928	-939.523
128	F8	3	3	2	96366.5	11598.7	48216.3	59663.5	-674.657
129	F9	3	3	2	94775.7	10771.5	46861.8	56501.7	-207.072
130	F10	3	3	2	90222.4	10224.8	45087.3	54663.2	-15.993
131	F11	3	3	2	90349.3	10925.7	46029.6	54970.5	1700.31
132	F12	3	3	2	93220.4	11219.9	48331.3	57453.6	-670.988
133	F13	3	3	2	96527.5	11000.7	50505.7	59899.3	175.618
134	F14	3	3	2	103119	11910	50884.1	60554.2	2428.56
135	F15	3	3	2	97817.1	12754	48658.1	58814.4	801.749
136	F16	3	3	2	107812	12507.8	51643.3	63788.9	5895.77
137	F17	3	3	2	101935	11945.1	50363.7	62233.4	127.513
138	F18	3	3	2	103921	12565.8	51532.3	64748.3	5387.86
139	F19	3	3	2	72900	8454.23	36648	48057.5	-701.348
140	F20	3	3	2	99426.9	12510	45441.7	63198.2	2357.74
141	F21	3	3	2	9417.72	1483.17	1706.25	1440.61	4804.44
142	F22	3	3	2	5703.84	813.437	1527.9	-41.8982	7402.71
143	F23	3	3	2	-30.1378	632.777	568.094	2194.93	4810.11
144	F24	3	3	2	4682.63	1152.9	-610.351	-636.347	3510.26
145	G1	3	3	2	101630	13156.5	42215.8	65642.2	314.225
146	G2	3	3	2	107224	13697.1	44251.3	66491.1	1300.56
147	G3	3	3	2	112654	13394.4	46408	67971.3	-1237.35
148	G4	3	3	2	103521	11946.6	46003.7	62832.9	336.391
149	G5	3	3	2	98542.7	12487.4	45674.6	61258.5	1368.76
150	G6	3	3	2	101550	13309	49794.5	62497.7	-515.726
151	G7	3	3	2	114699	13024.2	52214.5	64851.8	776.062
152	G8	3	3	2	101721	11880.3	49460	60485.6	-4.93308
153	G9	3	3	2	88341.4	10897.3	45643.2	55054.2	648.975
154	G10	3	3	2	96631.8	10715	47220.4	56581.7	-24.7412
155	G11	3	3	2	96319.6	12067.3	49438.6	57617.9	1715.47
156	G12	3	3	2	91531.4	10696	47715.9	55671.1	314.937
157	G13	3	3	2	96441.4	11025.1	51017.2	60052.3	-1128.06
158	G14	3	3	2	92905	11226	49544.5	58160.8	-452.934
159	G15	3	3	2	100222	12133.7	51237.6	61087.9	384.995
160	G16	3	3	2	93973.5	11341.3	48306.6	57134	-337.199
161	G17	3	3	2	96459.1	11637.9	47004	59420.6	3208.46
162	G18	3	3	2	99590.2	12071.3	49260	62458.9	567.744
163	G19	3	3	2	93317.1	10229.6	44062.5	58398.5	-2221.74
164	G20	3	3	2	99044.3	13347	47902.6	65901.1	13.9044
165	G21	3	3	2	38737.3	3630.85	2456.94	3364.32	8085.1
166	G22	3	3	2	1912.36	289.927	499.615	3074.72	4141
167	G23	3	3	2	11312.1	2806.69	1385.78	2008.48	4059.51
168	G24	3	3	2	-430.231	283.312	561.571	1883.43	3259.36
169	H1	3	3	2	141719	19246.3	56059.6	89315.1	2319.35
170	H2	3	3	2	113887	13955.7	47811.1	70617	894.998
171	H3	3	3	2	108361	13908.2	47255.6	67497.3	-81.1096
172	H4	3	3	2	105872	13717.5	46937.5	65394.5	1057.11
173	H5	3	3	2	100382	11777.8	47221.5	62318.3	1385.7
174	H6	3	3	2	101611	12873.1	49489.1	61985.7	752.859
175	H7	3	3	2	105077	12291.2	49328.9	61423.7	318.792
176	H8	3	3	2	94993.2	11551.6	48307.6	59006	20.5718
177	H9	3	3	2	93282.5	11645.3	47695	57987	1421.78
178	H10	3	3	2	89397.4	10192	46243.5	53518.9	302.933
179	H11	3	3	2	100564	11561.5	48642.5	56533.7	2367.72
180	H12	3	3	2	93746	11750.2	48712.4	57113.3	1044.82
181	H13	3	3	2	92815.7	11045.2	47663.5	55183.8	-628.699
182	H14	3	3	2	96533.7	12090.1	49952.8	58366.6	927.854
183	H15	3	3	2	98668.6	12364.8	49255.3	58701.8	723.493
184	H16	3	3	2	98243.1	11888.2	50473.7	60501.5	-841.83
185	H17	3	3	2	92113.7	11697.1	46642.7	57852.5	1667.21
186	H18	3	3	2	98099.7	12438	48197.1	58848.2	1333.16
187	H19	3	3	2	103680	12478	50000.5	64476.5	2670.25
188	H20	3	3	2	91038.6	11490	43065.2	59928.2	1924.02
189	H21	3	3	2	19985.4	3056.03	339.039	821.354	4163.25
190	H22	3	3	2	5808.34	1071.94	595.475	2379	5048.62
191	H23	3	3	2	2159.21	452.572	1164.77	1401.56	2962.02
192	H24	3	3	2	2766.69	1176.72	932.488	1459.78	2804.15
193	I1	3	3	2	111828	13722.9	43902.1	71441.1	2594.84
194	I2	3	3	2	111804	13882	45210.1	70351.6	2654.7
195	I3	3	3	2	110249	13222.7	46072.8	69594	343.86
196	I4	3	3	2	106512	13450.4	48209.9	66090	2404.66
197	I5	3	3	2	99782.1	12276.8	46332.3	61424.9	-150.472
198	I6	3	3	2	102599	12533.4	48374.2	62425.7	1446.37
199	I7	3	3	2	96049.6	11890.5	47475.8	59641.2	1531.18
200	I8	3	3	2	99059.5	12237.2	48490.5	59496.2	-29.1081
201	I9	3	3	2	100745	11616.4	49099.9	58427.4	389.76
202	I10	3	3	2	88487.3	11292.3	45376.3	53876.3	-634.223
203	I11	3	3	2	88715.8	10954.3	46430	53682	-818.992
204	I12	3	3	2	97799.1	11951.2	50389.4	57490.8	-1170.88
205	I13	3	3	2	93506.1	11095	47972.4	54631.2	-3609.24
206	I14	3	3	2	100292	12292.5	49522.1	58695.9	-743.786
207	I15	3	3	2	96750	11337.4	48718.7	58443.6	621.599
208	I16	3	3	2	103652	11591.4	49686.9	60550.3	332.967
209	I17	3	3	2	94805.1	10854.1	46843.1	57713.1	1943.53
210	I18	3	3	2	100747	11885	46820.2	58854.3	-895.427
211	I19	3	3	2	90838	10652.7	42182.6	56437.1	-368.566
212	I20	3	3	2	101122	12452.6	45425	60722.9	919.61
213	I21	3	3	2	5087.51	1388.76	-245.843	1387.38	7746.5
214	I22	3	3	2	7264.69	2026.87	537.967	1079.79	5351.02
215	I23	3	3	2	8364.71	1484.88	791.265	2344.7	4602.44
216	I24	3	3	2	8545.28	1410.55	1472.04	823.389	5930.69
217	J1	3	3	2	14880.9	1607.39	-88.3483	2539.04	11474.6
218	J2	3	3	2	18723.8	2626.06	609.112	2583.75	15329.5
219	J3	3	3	2	15617	1846.24	1205.56	2657.41	20007.9
220	J4	3	3	2	45813.9	5803.58	4024.22	5027.25	21824.3
221	J5	3	3	2	18434.7	3827.33	2394.44	6867.23	23656.5
222	J6	3	3	2	12562.9	1324.1	1053.85	5195.69	19234.9
223	J7	3	3	2	15377.2	1627.08	665.973	4096.22	16792.9
224	J8	3	3	2	20027.5	2446.73	1758.74	5258.5	18473
225	J9	3	3	2	11694.1	1236.43	702.317	2252.4	16100.6
226	J10	3	3	2	7412.09	1057.88	322.472	3403.5	12603.3
227	J11	3	3	2	4353.74	268.854	-94.1366	1163.25	6840.25
228	J12	3	3	2	1490.52	541.008	373.948	2030.75	2439.46
229	J13	3	3	2	9538.79	949.758	-137.462	3281.09	12398.3
230	J14	3	3	2	7885.26	1123.87	-8.76031	3232.92	14526.8
231	J15	3	3	2	2172.07	919.581	272.619	628.745	3063.5
232	J16	3	3	2	-1065.3	119.325	33.2181	185.435	2596.79
233	J17	3	3	2	2535.93	588.588	1426.37	5114.79	2421.59
234	J18	3	3	2	11409.4	1631.64	641.616	2883.59	11383
235	J19	3	3	2	2717.49	1064.02	-182.81	2059.14	7823.47
236	J20	3	3	2	5207.23	988.347	330.487	1772.38	5258.14
237	J21	3	3	2	18080.9	2212.53	419.704	1137.21	7593.46
238	J22	3	3	2	8158.2	2112.94	4362.55	765.219	2795.74
239	J23	3	3	2	24592.6	2217.57	665.1	2112.74	9508.61
240	J24	3	3	2	38016.8	3895.78	1737.6	4589.04	6286.31
241	K1	3	3	2	25029.6	1597.13	921.434	2721	15964.9
242	K2	3	3	2	13536.7	1122.81	1081.29	1502.46	18584
243	K3	3	3	2	14090.8	1421.94	548.968	1673.11	16912
244	K4	3	3	2	10198.6	941.652	1104.62	2871.12	18173.7
245	K5	3	3	2	10259.6	613.122	1197.04	2097.46	17539.9
246	K6	3	3	2	12138.3	1417.14	1727.62	7767.59	22356.2
247	K7	3	3	2	10214.6	1071.06	1926.85	3322.52	14771.2
248	K8	3	3	2	11844.5	974.515	987.291	3585.73	17235.1
249	K9	3	3	2	5464.9	895.104	650.394	1837.88	13728.9
250	K10	3	3	2	2561.59	105.594	694.051	821.325	0.794921
251	K11	3	3	2	13975.9	1995.02	1747.2	3482.93	12807.9
252	K12	3	3	2	7617.31	1324.77	486.795	2373.12	13586.9
253	K13	3	3	2	7127.57	904.351	687.648	2858.84	11657.7
254	K14	3	3	2	5148.15	1173.69	1411.79	938.473	12004
255	K15	3	3	2	5617.19	643.96	1235.64	2479.16	10178.4
256	K16	3	3	2	909.155	355.675	448.103	921.727	5156.59
257	K17	3	3	2	7019.76	651.084	141.54	749.997	6750.07
258	K18	3	3	2	7517.39	2016.25	3570.82	1447.7	7257.44
259	K19	3	3	2	-7269.26	-288.267	149.895	1444.13	7016.71
260	K20	3	3	2	11804.6	1274.27	887.312	559.606	6456.87
261	K21	3	3	2	3909.25	1335.29	1030.44	282.984	4437.93
262	K22	3	3	2	8225.16	1468.98	1165	1817.41	5295.98
263	K23	3	3	2	836.846	715.572	755.361	-193.3	1944.38
264	K24	3	3	2	3130.29	1545.78	353.196	389.189	9321.25
265	L1	3	3	2	23843.6	3561.46	1351.34	5811.88	19423.6
266	L2	3	3	2	15412.2	1814.63	1215.47	2757.27	16797.3
267	L3	3	3	2	15214.6	2151.93	994.161	3484.48	15691.5
268	L4	3	3	2	9203.07	797.131	-253.954	2546.98	16207.1
269	L5	3	3	2	23940	2524.6	815.193	4070.68	15890.7
270	L6	3	3	2	13074.3	190.634	-619.705	3181.17	17761.9
271	L7	3	3	2	9092.28	901.269	-126.85	3045.2	17207.7
272	L8	3	3	2	8479.29	725.155	1005.72	2865.51	17905.5
273	L9	3	3	2	5068.87	863.784	255.904	1677.24	13383.5
274	L10	3	3	2	6071.46	578.187	169.339	1696.23	11424.3
275	L11	3	3	2	25861.3	30001.9	31062.5	10588.3	11086.9
276	L12	3	3	2	4220.73	311.084	600.246	1247.86	1904.74
277	L13	3	3	2	4967.76	472.593	-141.001	1668.21	9458.7
278	L14	3	3	2	2483.24	858.49	67.126	2462.42	11704.8
279	L15	3	3	2	8220.34	1453.76	787.345	2870.28	8258.51
280	L16	3	3	2	-887.404	51.412	-310.846	217.09	968.544
281	L17	3	3	2	4011.09	1165.63	-154.444	2313.19	4398.92
282	L18	3	3	2	-328.5	320.719	153.407	450.373	4107.02
283	L19	3	3	2	12778.7	2025.63	2922.5	544.903	4302.83
284	L20	3	3	2	10413.4	536.471	801.339	919.923	6436.99
285	L21	3	3	2	3695.39	752.226	621.346	1404.12	4764.05
286	L22	3	3	2	4065.93	856.626	-747.242	1226.18	6871.79
287	L23	3	3	2	9917.98	868.181	803.24	992.179	1513.19
288	L24	3	3	2	-2619.53	-242.418	-205.008	-334.653	311.367
289	M1	3	3	2	9269.93	2187.49	1575.36	1530.4	14306.3
290	M2	3	3	2	15633.2	2616.66	818.472	2606.07	17226.9
291	M3	3	3	2	9052.88	1863.49	1921.4	2835.57	14271.5
292	M4	3	3	2	13679.6	1720.01	2547.82	3785.91	17005.8
293	M5	3	3	2	10708.1	2034.14	1495.37	2346.24	14569.2
294	M6	3	3	2	9676.68	1645.9	1269.17	1850.21	15318.7
295	M7	3	3	2	8640.21	1635.13	1335.68	3849.18	13335.2
296	M8	3	3	2	17791	3443.37	1934.61	3855.56	15099.9
297	M9	3	3	2	7938.76	1980.96	734.618	1077.39	13030.3
298	M10	3	3	2	6416.24	1059.63	1166.89	2948.98	11928.3
299	M11	3	3	2	4930.02	1462.04	1161.12	2807.15	12632
300	M12	3	3	2	10653.3	1543.39	1151.78	2345.05	11985
301	M13	3	3	2	7344.4	2035.92	1013.96	1569.62	10334.6
302	M14	3	3	2	6321.48	1772.66	296.352	1679.36	12510.5
303	M15	3	3	2	2876.95	1204.53	656.908	2339.75	8687.71
304	M16	3	3	2	6000.2	1643.41	1012.75	1382.29	7918.35
305	M17	3	3	2	13066.3	2561.98	2010.63	1467.78	4400.33
306	M18	3	3	2	15387.9	1893.32	446.931	1148.13	6153.92
307	M19	3	3	2	10620.1	1885.72	922.775	1274.02	4908.23
308	M20	3	3	2	20933.1	2869.6	1017.08	2559.37	2596.79
309	M21	3	3	2	7956.65	900.695	321.612	514.822	4002.52
310	M22	3	3	2	22607.8	1598.18	643.318	-738.776	1546.49
311	M23	3	3	2	11132.2	1933.54	113.74	-1389.01	-620.489
312	M24	3	3	2	6281.72	1260.21	510.782	134.432	1803.72
313	N1	3	3	2	16125.9	2697.81	-137.343	2764.53	14451.2
314	N2	3	3	2	19728.8	3286.6	695.975	4592.36	19835.4
315	N3	3	3	2	10943.5	2004.95	712.706	2026.62	16115.9
316	N4	3	3	2	17396	1348.05	644.364	2510.9	16001.9
317	N5	3	3	2	8467.33	1327.83	-110.287	2242.09	17184.5
318	N6	3	3	2	8829.32	324.807	-6.01463	3038.75	16464.2
319	N7	3	3	2	9565.09	1322.17	524.809	3093.63	15921.4
320	N8	3	3	2	11431.2	506.112	722.946	3095.48	14466.3
321	N9	3	3	2	10627.4	870.253	330.877	2021.55	13018.9
322	N10	3	3	2	5570.45	1105.77	59.7891	3409.76	13958
323	N11	3	3	2	5672.13	923.379	652.42	2108.77	11732.8
324	N12	3	3	2	3283.51	1530.49	-65.6674	1703.97	11306.2
325	N13	3	3	2	8428.5	553.579	508.094	2650.01	9670.58
326	N14	3	3	2	4552.54	342.186	342.614	1165.35	2307.52
327	N15	3	3	2	5530.87	1529.93	1175.81	2883.42	4867.89
328	N16	3	3	2	7617.96	2398.99	-821.397	1496.81	5612.06
329	N17	3	3	2	8926.73	705.696	720.72	1169.65	2896.3
330	N18	3	3	2	835.681	1001.05	197.245	703.638	2589.62
331	N19	3	3	2	3866.94	683.008	227.615	1125.55	3885.39
332	N20	3	3	2	34098.8	3442.97	1698.15	1942.31	4384.88
333	N21	3	3	2	6307.23	897.031	385.864	2979.5	3621.23
334	N22	3	3	2	-3315.04	283.88	723.107	-294.376	643.059
335	N23	3	3	2	3345.18	-11.0093	-664.008	161.7	1659.22
336	N24	3	3	2	2447.34	-107.738	-579.147	2172.45	942.896
337	O1	3	3	2	8573.74	1738.28	795.721	1474.69	20340.6
338	O2	3	3	2	12874.6	1918.6	772.515	4194.16	18892.8
339	O3	3	3	2	11338	2550.38	662.185	2947.8	19585.7
340	O4	3	3	2	6575.56	1023.12	486.279	2517.76	14337.4
341	O5	3	3	2	13515.9	1310.7	1613.39	3852.33	19599.8
342	O6	3	3	2	5353.31	2045.3	516.504	2474.92	18197.3
343	O7	3	3	2	19816.3	2546.95	1218.4	4210.72	16841.5
344	O8	3	3	2	23792.8	3058.79	3082.35	4101.73	28129.2
345	O9	3	3	2	14946.2	814.069	1795.4	821.471	14621.4
346	O10	3	3	2	14029.7	3519.39	1218.66	3352.59	23996.2
347	O11	3	3	2	5724.91	994.719	-739.648	1289.81	13069
348	O12	3	3	2	2644.93	-569.953	-307.599	462.039	9123.29
349	O13	3	3	2	6038.15	2266.91	97.5733	2947.36	8462.58
350	O14	3	3	2	2320.85	1307.29	350.902	2106.79	8339.11
351	O15	3	3	2	6235.11	1619.82	802.108	144.878	7565.17
352	O16	3	3	2	17278.6	3218.26	1026.37	1415.99	7718.07
353	O17	3	3	2	20883.2	2251.69	989.035	-425.681	5707.21
354	O18	3	3	2	39419.1	4302.99	2925.7	1508.73	4519.58
355	O19	3	3	2	78911.1	7850.36	4235.87	4853.54	6940.59
356	O20	3	3	2	23434	3143.76	1019.94	-109.854	1955.07
357	O21	3	3	2	9849.56	2150.3	-165.47	-756.837	-70.7812
358	O22	3	3	2	13433.6	1334.55	1023.85	515.26	3575.18
359	O23	3	3	2	1066.05	490.059	138.279	756.636	3496.77
360	O24	3	3	2	7004.4	1857.84	1483.51	-679.153	2500.27
361	P1	3	3	2	7925.67	3936.08	776.889	2093.47	13439.2
362	P2	3	3	2	19129.9	2687.93	-194.893	997.023	17480.8
363	P3	3	3	2	11652.2	1633.65	928.951	340.294	15181.1
364	P4	3	3	2	9692.31	1509.6	482.382	975.112	9614.46
365	P5	3	3	2	7398.53	1131.23	921.62	434.909	7487.66
366	P6	3	3	2	8485.93	2262.38	1501.52	2168.52	10573.1
367	P7	3	3	2	9433.63	1644.22	1027.05	2115.54	12433
368	P8	3	3	2	17408.6	1912.29	2168.49	2602.12	18606.1
369	P9	3	3	2	17128.9	3506.85	1092.84	2842.89	15824.7
370	P10	3	3	2	8170.41	1408.6	1138.79	1745.75	12849.5
371	P11	3	3	2	4904.16	1016.56	382.989	2326.11	5491.54
372	P12	3	3	2	2421.23	1647.85	871.193	3703.92	7675
373	P13	3	3	2	4156.31	994.978	917.975	2326.69	6524.88
374	P14	3	3	2	3662.19	1652.52	794.881	1289.82	5678.43
375	P15	3	3	2	1306.33	1258.81	767.324	479.458	4681.76
376	P16	3	3	2	3404.94	1422.41	116.063	678.622	4030.31
377	P17	3	3	2	-2355.35	260.412	109.313	-754.573	-1243.51
378	P18	3	3	2	8759.8	2355.87	1200.41	1173.16	7366.58
379	P19	3	3	2	-696.611	1598.89	-400.042	189.993	5245.25
380	P20	3	3	2	-281.066	1872.64	178.016	1361.89	1237.53
381	P21	3	3	2	1260.93	1392.02	985.486	311.784	1627.41
382	P22	3	3	2	2741.11	2544.2	37.7312	1291.72	5878
383	P23	3	3	2	1552.34	1638.51	781.215	61.0178	3049.34
384	P24	3	3	2	-1724.81	1180.33	817.422	-26.8239	2079.81
1	A1	3	3	3	93712.8	11198	33538.6	62802.8	-334.807
2	A2	3	3	3	123039	15424.2	48752.1	84782.4	3789.88
3	A3	3	3	3	137173	16509.7	42293.7	70018.1	2986.09
4	A4	3	3	3	100290	12930	41714	64953.9	859.37
5	A5	3	3	3	100956	12169.3	43197.8	66133.4	1508.95
6	A6	3	3	3	102328	13666.8	44005.6	64206.1	1492.77
7	A7	3	3	3	109088	13545	46894.9	66947.9	1873.21
8	A8	3	3	3	110150	12775.6	49778.1	68114.4	915.223
9	A9	3	3	3	105946	13274.7	48167.6	64238.9	1138.68
10	A10	3	3	3	98921.6	11807.3	45044.3	61302.8	2299.37
11	A11	3	3	3	98220.6	11434.3	46637.3	63026.2	1450.86
12	A12	3	3	3	107260	12134.6	48302	64728.2	1034.57
13	A13	3	3	3	107050	11855	47449.8	63824.5	130.317
14	A14	3	3	3	106059	12427.6	47518.8	63195.2	481.142
15	A15	3	3	3	98229.5	11335.7	45421	60664.7	675.254
16	A16	3	3	3	93939.5	11447.3	44030.1	60602	2133.13
17	A17	3	3	3	88922.4	11382.7	39993.7	57939.1	2569.92
18	A18	3	3	3	97887.1	12346.1	44049.7	61903.9	1461.67
19	A19	3	3	3	102503	12932.4	44847.6	65911.1	555.166
20	A20	3	3	3	88055.7	10439.8	38122.3	57098.9	1905.07
21	A21	3	3	3	74494.9	8283.48	30470.3	51159.7	156.546
22	A22	3	3	3	2036.36	395.995	-354.409	761.186	3326.48
23	A23	3	3	3	6471.41	2431.47	535.894	2358.18	3902.95
24	A24	3	3	3	5357.89	-156.854	-780.621	1027.06	4348.01
25	B1	3	3	3	90138.1	11527.3	33430.9	59619.2	2228.65
26	B2	3	3	3	91543.9	11335.2	36182.2	61769	2.40929
27	B3	3	3	3	94842.7	12150.9	37156.1	59907.2	1968.57
28	B4	3	3	3	100787	12940.1	41301	62319.8	297.404
29	B5	3	3	3	108378	13494.6	45001.9	67608.6	-831.295
30	B6	3	3	3	102894	12599.4	44907.6	63874.2	-227.388
31	B7	3	3	3	107635	13213.6	47263.4	63992.2	1510.88
32	B8	3	3	3	102581	12291	47488.7	63991	781.273
33	B9	3	3	3	115452	14399.5	52163.2	69187.3	10624.5
34	B10	3	3	3	99086.9	12071.3	48410	61984	1142.47
35	B11	3	3	3	101835	12067.2	48940.9	62470.1	-329.39
36	B12	3	3	3	100526	11457.9	47743.9	61347.5	-414.408
37	B13	3	3	3	100123	11781.2	48482.1	60212.9	615.647
38	B14	3	3	3	99583	11292.2	46862.5	61728.9	1212.23
39	B15	3	3	3	96954.6	11427	45534.2	57000.9	397.916
40	B16	3	3	3	98381.5	11693.1	45582.3	58241.9	-540.408
41	B17	3	3	3	99057	12013.6	46135.3	61968	2726.32
42	B18	3	3	3	99595.3	11639.5	42984.8	60471.8	-550.917
43	B19	3	3	3	99858.9	11958.9	43232.5	63273.1	2073.67
44	B20	3	3	3	88318.5	11699.6	37682.8	56700.5	1784.78
45	B21	3	3	3	5892	908.319	680.189	2053.71	2584.74
46	B22	3	3	3	-2611.74	1028.66	721.435	-1084.21	2047.5
47	B23	3	3	3	2335.97	1007.85	983.977	-660.278	63.7297
48	B24	3	3	3	15132.8	2278.74	568.499	2494.34	1802.07
49	C1	3	3	3	87805.2	12644	34548.7	57551.8	1046.7
50	C2	3	3	3	95626.1	12430.1	38775.4	62525.1	-61.9614
51	C3	3	3	3	94824.7	11471.2	38356.4	60315.6	380.781
52	C4	3	3	3	103746	14148.2	45020.7	66103.2	1192.97
53	C5	3	3	3	102613	12210.5	45513.3	63304.1	-511.706
54	C6	3	3	3	99020.3	12027.7	43945.4	60022.2	750.936
55	C7	3	3	3	104681	13093.6	47152.3	63756.2	1022.76
56	C8	3	3	3	102857	12138.6	48955.7	64963.3	923.247
57	C9	3	3	3	102501	11754.1	49312.7	63056.4	262.13
58	C10	3	3	3	96042.1	11286.7	45060.9	57424.4	-314.016
59	C11	3	3	3	96755.5	11890.2	47330.1	59770.6	69.7298
60	C12	3	3	3	42692.9	6212.05	23984.5	29226.2	-2817.66
61	C13	3	3	3	97484.8	11553.2	48027.7	60318.4	598.182
62	C14	3	3	3	101178	12071.1	49569.8	63032.9	1026.66
63	C15	3	3	3	95307.2	11724.4	46265.5	58610.9	-1161.44
64	C16	3	3	3	97228.6	11889.3	46103.4	59741	803.939
65	C17	3	3	3	105618	12888.5	50088	67842.4	2585.86
66	C18	3	3	3	110842	12391.9	50516.2	67953.5	3125.05
67	C19	3	3	3	98267	11913.3	44728	63330.5	1011.16
68	C20	3	3	3	99818.6	12679.2	43812.2	63221	71.8943
69	C21	3	3	3	10660.7	3235.88	429.019	3066.81	3210.22
70	C22	3	3	3	11145.2	3276.3	1384.04	608.277	5350.64
71	C23	3	3	3	1941.66	277.643	320.515	898.469	480.778
72	C24	3	3	3	4174.15	583.232	810.146	-993.791	4007.02
73	D1	3	3	3	108943	14059.5	40400.8	70447	1768.23
74	D2	3	3	3	98474.7	12444.5	38204.6	61340	157.007
75	D3	3	3	3	95161.2	12004.1	39885.2	60086.4	-398.616
76	D4	3	3	3	106426	13847.4	47038.8	68301.5	893.682
77	D5	3	3	3	107360	12503.5	46313.5	64655.2	-1631.92
78	D6	3	3	3	106751	12644.1	48421.1	66560.5	396.384
79	D7	3	3	3	104689	12682.9	47469	62438.6	86.9517
80	D8	3	3	3	99744.7	11597	46845.8	59865	-428.639
81	D9	3	3	3	101009	12465.3	49607.1	61337.6	807.76
82	D10	3	3	3	94627.2	11412.4	46394.4	56526.5	1467.53
83	D11	3	3	3	92077.4	10770.8	45503.6	56336.1	-861.945
84	D12	3	3	3	97807.8	11472.7	48104.2	57779.1	-36.2767
85	D13	3	3	3	91556.3	10805.6	45418.7	55121.6	133.09
86	D14	3	3	3	95450	11126.4	47503.8	57027.9	537.593
87	D15	3	3	3	93103	11230.5	46017.8	58040.6	-41.5583
88	D16	3	3	3	104692	12223.2	48420.6	60906.2	-529.625
89	D17	3	3	3	99908.3	13413	48344.8	62779.8	101.513
90	D18	3	3	3	101017	11811.1	48198.8	61598.1	1488.29
91	D19	3	3	3	109056	13252.7	47794	65863.4	5834.25
92	D20	3	3	3	112020	12217	46978.5	65224.9	1911.23
93	D21	3	3	3	36441.5	5439.08	1835.4	2732.28	6341.81
94	D22	3	3	3	11802.2	494.893	958.305	796.113	3267.8
95	D23	3	3	3	18873	2201.03	1614.74	3339.94	1760.12
96	D24	3	3	3	11114.4	1013.61	-1310.56	-332.649	783.417
97	E1	3	3	3	107735	14239.3	43824.5	71528	2032.44
98	E2	3	3	3	118842	14873.3	44789.9	69779.8	906.821
99	E3	3	3	3	110375	14197	46554.2	68139	1173.46
100	E4	3	3	3	103525	12778.6	46876.7	65095	762.311
101	E5	3	3	3	106083	12761.2	48201.8	66438	1484.26
102	E6	3	3	3	100513	12325.1	48732.4	62731.9	1631.83
103	E7	3	3	3	99026.4	12116.6	47911.9	62908.7	1569.96
104	E8	3	3	3	94239.4	11407.6	47770	58553.1	-438.109
105	E9	3	3	3	98121.4	12124.3	48696.9	59402.3	492.59
106	E10	3	3	3	90641.9	10525.6	46171.2	55342.7	243.927
107	E11	3	3	3	90011.1	10351.8	44810.5	52826.1	-463.031
108	E12	3	3	3	94779.1	12153.9	48529.1	56798.9	588.297
109	E13	3	3	3	86486.5	10626.8	45174.9	55203.1	575.589
110	E14	3	3	3	111996	13239.8	50519.1	59537.3	1186.29
111	E15	3	3	3	90247.2	10915	46512.7	54677.5	-2589.56
112	E16	3	3	3	99876.7	12715.9	50407.6	60765.5	421.733
113	E17	3	3	3	100423	11884.2	48055.8	59519.3	971.932
114	E18	3	3	3	96317.3	11399.6	45329.6	60491.3	-468.527
115	E19	3	3	3	103895	13132.2	49188.4	64467.9	-457.21
116	E20	3	3	3	111032	13767	49445.8	67354.3	-427.329
117	E21	3	3	3	21482.8	3160.81	1475.2	641.17	2754.75
118	E22	3	3	3	15177.2	1862.93	950.167	1246.41	5856.13
119	E23	3	3	3	18416.7	2540.71	1842.46	3339.79	3174.09
120	E24	3	3	3	18083.4	2751.75	2166.86	2030.91	4022.95
121	F1	3	3	3	103349	13325.6	40516.2	64707.8	1813.35
122	F2	3	3	3	111636	14254.6	43301.6	67880.8	1311.09
123	F3	3	3	3	109793	13259.8	45847	66514.1	525.517
124	F4	3	3	3	103710	13300.2	46242.4	64557.4	-237.367
125	F5	3	3	3	105860	11814.7	46958.3	64791.1	1883.78
126	F6	3	3	3	114332	13350	49583.7	64025.7	1675.44
127	F7	3	3	3	98599.1	11723.6	47234.7	62016.4	-950.951
128	F8	3	3	3	97220.3	11894.5	48225.9	59446.4	-794.113
129	F9	3	3	3	95090.1	10911.4	46759.8	56754.3	-1.90383
130	F10	3	3	3	90212.9	10366.1	45094.8	54600.2	-90.5691
131	F11	3	3	3	90956.7	10897	46115.3	55022.5	1811.37
132	F12	3	3	3	93330.1	11290.5	48004.1	57615.5	-494.623
133	F13	3	3	3	97352.2	10879.7	50679.7	59990.3	260.741
134	F14	3	3	3	103231	11967.6	50677.6	60447.3	2399.61
135	F15	3	3	3	98838.9	13065.7	49000.6	58901.2	549.894
136	F16	3	3	3	109555	12775.8	51677.4	63937.5	7439.56
137	F17	3	3	3	102544	11882	50352.2	62423.5	154.188
138	F18	3	3	3	102298	12409.4	50311.8	63739.6	4897.41
139	F19	3	3	3	107781	13112.4	49895.7	65291.2	315.936
140	F20	3	3	3	99743	12711	45386.9	62952.8	2353.41
141	F21	3	3	3	9311.85	1883.93	1799.13	1206.61	4470.96
142	F22	3	3	3	5714.96	1028.46	1557.69	-37.0166	7362.64
143	F23	3	3	3	-381.896	743.338	270.62	2168.24	4625.59
144	F24	3	3	3	3470.8	1696.69	-521.628	-807.524	2655.3
145	G1	3	3	3	101299	13236.3	42189.6	65409.8	269.787
146	G2	3	3	3	108169	14133.3	44362.2	66233.7	1493.48
147	G3	3	3	3	112242	13426.9	46493.6	67688.3	-817.108
148	G4	3	3	3	104676	12153.2	45986.4	62842.3	147.445
149	G5	3	3	3	98802	12479.2	45878	61408.6	978.67
150	G6	3	3	3	103032	13142.9	50011.1	62470.5	-205.142
151	G7	3	3	3	115106	13151.2	52303.8	64739.4	944.214
152	G8	3	3	3	101895	11966.2	49393.2	60778.6	-136.877
153	G9	3	3	3	88665.3	10821.4	45644.9	54936.4	458.433
154	G10	3	3	3	95961	10747.3	47172.7	56770.5	258.326
155	G11	3	3	3	95572.1	12152.7	49124.2	57759.7	1668.76
156	G12	3	3	3	92417.6	10862.1	47527.1	55622.5	477.243
157	G13	3	3	3	96857.1	11019.4	51100.5	59816.9	-1182.25
158	G14	3	3	3	93642.7	11211.3	49622.1	57844.9	-427.174
159	G15	3	3	3	100342	12074.1	51296.3	61309.9	591.859
160	G16	3	3	3	94029.5	11485.6	48469.5	57313.8	-61.1749
161	G17	3	3	3	96203.6	11612.2	46784.2	59380.5	3218.84
162	G18	3	3	3	100231	12139.3	49266.5	62328.3	760.087
163	G19	3	3	3	92914.1	10663.7	44329.3	58547.7	-2230.18
164	G20	3	3	3	99883.9	13226.1	48210.8	65876	-6.97679
165	G21	3	3	3	38916.7	3787.82	2442.92	3254.73	8146.92
166	G22	3	3	3	1960.47	-85.4737	280.802	3236.46	4316.52
167	G23	3	3	3	10505.8	2801.03	1165.43	2007.29	4380.52
168	G24	3	3	3	-748.567	236.699	323.88	2277.9	3252.3
169	H1	3	3	3	141332	18641.9	56075.1	89029.8	2071.66
170	H2	3	3	3	113222	13974.6	47827.5	70535.4	781.159
171	H3	3	3	3	109145	13501.8	46883.8	67364	92.4274
172	H4	3	3	3	105933	13687.7	47040.5	65281	1390.54
173	H5	3	3	3	100730	11839	47124.7	62367.1	1434.9
174	H6	3	3	3	101999	12619.2	49368.1	61759.9	1005.96
175	H7	3	3	3	105955	12031.5	49101.1	61363	302.737
176	H8	3	3	3	95965.2	11538.3	48369.2	59065.5	539.939
177	H9	3	3	3	94206.8	11578	47754.2	58037.7	1451.32
178	H10	3	3	3	89701.1	10329.5	46327.3	53501.5	91.7726
179	H11	3	3	3	102030	11627.2	48794.4	56856.7	2953.99
180	H12	3	3	3	94393.9	11799.4	48706.9	56764.4	1240.03
181	H13	3	3	3	93460.6	10967.2	47546.6	55192.3	-400.254
182	H14	3	3	3	98226.3	11973.3	50054.6	58681.6	1129.21
183	H15	3	3	3	98673.7	12352.3	49264.2	58723.4	1061.47
184	H16	3	3	3	98614.1	12027.2	50627.7	60661.9	-901.892
185	H17	3	3	3	92826.9	11642.4	46870.4	57607.5	1715.44
186	H18	3	3	3	99061.4	12281.9	47914.3	58960.9	1554.05
187	H19	3	3	3	102151	12371.7	50020.4	64546.2	2415.33
188	H20	3	3	3	92240.5	11294.3	43110.3	60142	2222.4
189	H21	3	3	3	19545.1	3214.9	229.515	787.292	4747.63
190	H22	3	3	3	5695.18	1101.71	628.545	2211.36	5218.21
191	H23	3	3	3	2756.2	617.647	1112	1360.53	2727.66
192	H24	3	3	3	3155.82	1308.96	872.112	1554.02	3429.55
193	I1	3	3	3	111800	14063	43814.8	71353.7	2223.58
194	I2	3	3	3	111996	14144	45114.1	70401.2	2281.14
195	I3	3	3	3	111470	13282.8	46192.2	69890.4	-28.3214
196	I4	3	3	3	107371	13965.4	48278.8	66162	2412.62
197	I5	3	3	3	100321	12660.5	46428.1	61515.2	-280.288
198	I6	3	3	3	102752	12886.7	48153.7	62285.3	1628.53
199	I7	3	3	3	97255.3	11902	47632.3	60002.3	1445.71
200	I8	3	3	3	99852.1	12306.7	48305.7	59279	9.94713
201	I9	3	3	3	101478	11630.8	49286.4	58720.5	601.847
202	I10	3	3	3	88938.6	11169.5	45187.3	53892.1	-698.569
203	I11	3	3	3	88796.1	10886.2	46480.9	54100.6	-1040.67
204	I12	3	3	3	97502.9	12152.8	50185.4	57357.6	-1142.27
205	I13	3	3	3	93623.8	11181.4	47923.6	54760.9	-3798.5
206	I14	3	3	3	100362	11945	49422.3	58524.1	-971.371
207	I15	3	3	3	97443.3	11362.2	48699	58777.5	795.509
208	I16	3	3	3	104143	11813.3	49652.8	60516.1	505.784
209	I17	3	3	3	95182.9	11009.5	46985.7	57620.1	1842.27
210	I18	3	3	3	101951	12241.8	46901.5	58928	-1064.86
211	I19	3	3	3	92056.3	10843.3	42308.1	56771.8	-191.316
212	I20	3	3	3	101432	12211.5	45395.5	61059.2	847.949
213	I21	3	3	3	5110.03	1430.46	-337.043	1446.66	7330.22
214	I22	3	3	3	7840.97	1857.82	556.073	1198.55	5284.89
215	I23	3	3	3	8829.54	1502.79	656.614	2270.62	4671.9
216	I24	3	3	3	9979.66	1356.68	1491.31	893.002	5629.41
217	J1	3	3	3	15034.8	2089.02	68.5304	2611.33	12254.3
218	J2	3	3	3	19014.5	2729.43	813.203	2545.1	16106.7
219	J3	3	3	3	15005.8	1965.07	1120.86	2815.35	20634.3
220	J4	3	3	3	47873.3	6015.49	4020.16	5162.12	21633.6
221	J5	3	3	3	18484.9	3703.01	2180.94	6943.81	23524.2
222	J6	3	3	3	12368.7	1115.39	992.655	5040.04	18787.7
223	J7	3	3	3	15044	1566.35	690.56	3941.2	16418.2
224	J8	3	3	3	20033.1	2517.21	1710.34	4971.78	17649.2
225	J9	3	3	3	10805.9	1301.74	700.732	2124.74	15607
226	J10	3	3	3	6503.59	969.259	175.515	3152.7	11916.7
227	J11	3	3	3	2770.25	372.917	-167.98	580.946	4247.44
228	J12	3	3	3	1226.34	594.099	440.887	1738.46	2316.04
229	J13	3	3	3	9890.6	970.695	-186.297	3248.37	12269.2
230	J14	3	3	3	8153.49	1049.35	-230.578	3227.54	13969.1
231	J15	3	3	3	2146.21	668.057	309.554	637.262	2957.94
232	J16	3	3	3	-1230.48	208.445	97.1833	132.344	2641.45
233	J17	3	3	3	2249.38	452.468	1320.16	5194.69	1853.88
234	J18	3	3	3	12332.2	1685.42	495.082	2937.69	11523.6
235	J19	3	3	3	2863.13	1333.18	-181.641	2204.92	8036.92
236	J20	3	3	3	5220.46	998.126	198.645	1747.88	5310.4
237	J21	3	3	3	18314.1	2084.42	377.019	957.015	7998.25
238	J22	3	3	3	8333.95	2238.34	4155.27	798.502	2602.75
239	J23	3	3	3	24893.7	2601.86	750.253	2013.86	9446.95
240	J24	3	3	3	37602.1	3671.24	1813.57	4750.48	6007.8
241	K1	3	3	3	25060.3	1552.63	959.976	2896.8	16150.9
242	K2	3	3	3	14701.4	1074.37	1178.97	1861.49	19299.6
243	K3	3	3	3	14424.9	1344.26	453.333	1852.8	17356.6
244	K4	3	3	3	9578.21	761.932	1186.62	2926.28	18567.8
245	K5	3	3	3	10312.3	805.902	1190.88	2160.07	18074.1
246	K6	3	3	3	12543.7	1484.5	1850.54	7790.42	22873.9
247	K7	3	3	3	10695.8	876.935	2005.41	3187.41	15164.8
248	K8	3	3	3	11663.1	1067.03	1085.05	3375.54	17228.9
249	K9	3	3	3	4908.7	929.73	737.535	1883.59	13645.4
250	K10	3	3	3	1928.26	-81.0143	672.737	915.725	-214.457
251	K11	3	3	3	14095.7	2101.54	1925.98	3698.98	12748.9
252	K12	3	3	3	7458.37	1371.31	568.452	2587.99	13520.5
253	K13	3	3	3	6941.99	1000.44	911.729	3084.76	11082.4
254	K14	3	3	3	5369.99	1316.56	1431.17	1087.65	12152.8
255	K15	3	3	3	6182.79	908.255	1360.36	2635.78	10286.4
256	K16	3	3	3	1481.14	446.274	497.272	859.278	5306.67
257	K17	3	3	3	5034.82	-71.1425	150.602	-287.094	2492.87
258	K18	3	3	3	7999.66	2128.82	3759.69	1531.21	7545.92
259	K19	3	3	3	-7869.65	2.09477	3.28174	1559	7115.42
260	K20	3	3	3	12776.2	1077.78	805.184	424.383	6577.45
261	K21	3	3	3	4436.02	1271.77	940.633	534.004	4508.36
262	K22	3	3	3	8392	1409.63	1323	2242.33	5287.46
263	K23	3	3	3	665.154	975.646	671.171	-156.866	2315.69
264	K24	3	3	3	2486.7	1851.37	189.92	320.835	9040.23
265	L1	3	3	3	24077.6	3509.2	1516.15	6111.35	20551.9
266	L2	3	3	3	16716.6	1984.05	1089.08	2933.51	17101.2
267	L3	3	3	3	16717.2	2237.14	1105.4	3928.17	16269.2
268	L4	3	3	3	10400.4	1062.63	1.09133	2856.05	17209.7
269	L5	3	3	3	23980.6	2489.94	656.085	4507.58	16327.1
270	L6	3	3	3	13829.4	281.036	-657.583	3091.65	17698
271	L7	3	3	3	9708.53	666.478	-51.7367	2899.21	17374.5
272	L8	3	3	3	9233.24	827.816	1155.89	2884.04	17875.7
273	L9	3	3	3	5350.83	838.942	383.637	1809.77	13552.6
274	L10	3	3	3	6093.82	472.113	62.0787	1696.34	10808.1
275	L11	3	3	3	25945	30198.2	30824.5	10846.3	10418.8
276	L12	3	3	3	3041.62	157.015	170.503	1116.61	-108.393
277	L13	3	3	3	5316.87	730.968	-57.0938	1806.44	9863.08
278	L14	3	3	3	3064.2	993.234	122.627	2424.4	11708
279	L15	3	3	3	8661.77	1445.65	716.337	2829.87	8438.27
280	L16	3	3	3	-474.562	30.904	-356.675	135.253	887.178
281	L17	3	3	3	4390.21	1174.35	-279.433	2245.14	4220.41
282	L18	3	3	3	-146.738	644.772	152.51	705.227	3868.39
283	L19	3	3	3	13822.3	2472.74	2969.2	801.419	4719.4
284	L20	3	3	3	10026.8	979.639	653.315	1036.86	6527.68
285	L21	3	3	3	3623.1	1027.97	507.52	1294.18	4847.95
286	L22	3	3	3	4576.78	700.922	-694.542	1052.06	6747.23
287	L23	3	3	3	9983.57	658.806	831.67	1105.51	1262.38
288	L24	3	3	3	-2550.23	-203.141	-283.417	-147.087	347.601
289	M1	3	3	3	9945.05	2438.77	1472.4	1270.13	15203.6
290	M2	3	3	3	15900.9	2996.75	844.335	2240.79	17904.4
291	M3	3	3	3	9962.8	2072.43	1768.96	2830.59	14973.5
292	M4	3	3	3	13837.9	2097.5	2745.7	3591.83	17732.8
293	M5	3	3	3	11043.6	2036.04	1428.75	2360.58	15150.4
294	M6	3	3	3	10154.9	1530.15	1291.41	1990.99	15418.9
295	M7	3	3	3	8646.68	1631.76	1254.55	3729.08	13549.3
296	M8	3	3	3	18780.5	3626.68	1952.24	3993.4	15607.7
297	M9	3	3	3	8278.74	1959.46	882.263	1148.21	13535.6
298	M10	3	3	3	6326.66	1155.16	1130.82	2971.22	12131.7
299	M11	3	3	3	5110.2	1455.28	1005.18	2763.21	12726.4
300	M12	3	3	3	10128.5	1553.15	995.947	2062.85	12025.8
301	M13	3	3	3	7772.54	2096.37	1042.15	1639.49	10580.4
302	M14	3	3	3	5717.89	1937.68	215.847	1657.61	13216.8
303	M15	3	3	3	2766.66	1094.2	605.699	2495.41	9579.67
304	M16	3	3	3	5573.92	1724.11	1103.38	1258.89	8331.36
305	M17	3	3	3	12722.1	2444.88	1657.47	1469.6	4825.04
306	M18	3	3	3	15356.1	1955.8	310.308	1146.29	6151.05
307	M19	3	3	3	10600.1	2138.01	786.381	974.382	4633.12
308	M20	3	3	3	21778.3	2938.09	804.414	2398.21	2900.03
309	M21	3	3	3	8331.86	1032.14	537.422	441.21	4190.73
310	M22	3	3	3	22547.7	1780.73	438.476	-886.921	1572.59
311	M23	3	3	3	10946.3	1626.83	136.893	-1401.11	-251.64
312	M24	3	3	3	5533.67	1332.84	473.694	44.7193	1891.04
313	N1	3	3	3	15420.9	2012.28	-0.655959	2398.91	14649.5
314	N2	3	3	3	18950.5	3129.16	749.452	4849.1	20213.5
315	N3	3	3	3	10781.5	1880.88	428.032	2185.37	15988.8
316	N4	3	3	3	17623.2	1104.73	604.438	2616.64	15854.5
317	N5	3	3	3	8936.92	1198.41	18.6914	2418.45	17127
318	N6	3	3	3	9457.38	155.759	-126.929	3235.64	16173.9
319	N7	3	3	3	10102.5	1295.68	714.909	3037.12	15953.9
320	N8	3	3	3	11679.4	564.513	880.309	3065.97	14723.3
321	N9	3	3	3	10580.3	845.487	588.79	2212.64	12854.2
322	N10	3	3	3	5659.23	1134.33	48.5359	3326.43	13927.7
323	N11	3	3	3	5993.67	961.731	661.951	1990.67	11532.7
324	N12	3	3	3	3553.39	1188.41	20.5788	1683.96	11544
325	N13	3	3	3	8376.61	505.052	415.258	2529.55	9968.85
326	N14	3	3	3	4146.26	93.2615	401.288	1156.93	2124.57
327	N15	3	3	3	5552.48	1404.91	1220.44	2878.85	5505.51
328	N16	3	3	3	7128.45	2472.54	-791.721	1313.17	5473.45
329	N17	3	3	3	7844.7	736.396	618.669	1303.62	2653.92
330	N18	3	3	3	549.121	993.65	197.245	1031.86	2635.18
331	N19	3	3	3	3801.49	891.596	277.307	1205.82	3590.15
332	N20	3	3	3	33907.9	3253.93	1663.92	2181.7	4283.64
333	N21	3	3	3	5715.8	840.231	310.162	2942.83	3464.67
334	N22	3	3	3	-4217.69	186.974	618.284	-423.287	896.022
335	N23	3	3	3	2878.8	177.326	-817.06	-72.658	1680.85
336	N24	3	3	3	2438.68	200.552	-320.338	2173.36	999.934
337	O1	3	3	3	7604.04	1517.15	708.803	1844.25	20225.6
338	O2	3	3	3	12292.9	2386.68	725.057	3951.57	18739.5
339	O3	3	3	3	10813.4	2570.28	815.14	2875.08	20043.8
340	O4	3	3	3	7272.34	1442.78	620.695	2585.06	14524.8
341	O5	3	3	3	12790.5	1777.75	1802.6	3672.25	19278.9
342	O6	3	3	3	5178.6	1908.29	589.669	2441.54	17932.5
343	O7	3	3	3	20134.6	2617.19	1391.42	4310.48	16714
344	O8	3	3	3	23621.5	3114.13	3006.21	3845.71	28765.4
345	O9	3	3	3	14773.6	970.216	1868.53	884.368	14588.7
346	O10	3	3	3	14254.2	3880.95	1330.35	3276.28	24266.3
347	O11	3	3	3	5433.8	1425.33	-599.08	1409.98	13342.1
348	O12	3	3	3	2139.37	-584.09	-264.554	323.048	9548.27
349	O13	3	3	3	5350.74	2503.81	220.801	2974.8	8478.2
350	O14	3	3	3	2532.66	1177.51	242.019	2128.22	8949.87
351	O15	3	3	3	6097.4	2182.24	910.465	120.728	7754.53
352	O16	3	3	3	17484	3290.99	1144.46	1363.5	7884.82
353	O17	3	3	3	21193.8	2290.05	882.619	-541.258	5611.29
354	O18	3	3	3	39847.6	4447.09	2693.05	1640.18	4712.86
355	O19	3	3	3	78953.4	7902.35	4066.23	4722.68	6893.75
356	O20	3	3	3	23975.9	3494.3	1190.53	-320.131	2149.83
357	O21	3	3	3	8801.63	1933.59	40.594	-647.231	247.783
358	O22	3	3	3	13360.4	1418.43	1057.13	254.629	3710.21
359	O23	3	3	3	1040.05	1093.63	379.33	898.79	3816.07
360	O24	3	3	3	7211.59	2231.67	1683.19	-787.058	2569.04
361	P1	3	3	3	7996.75	3311.8	716.863	1894.27	13108.3
362	P2	3	3	3	19031	2815.44	-152.297	1129.2	17559.7
363	P3	3	3	3	11929	1521.84	1010.02	314.767	16203.3
364	P4	3	3	3	9355.43	1458.27	332.474	1069.38	10478.8
365	P5	3	3	3	8431	936.768	852.077	610.241	7813.31
366	P6	3	3	3	8253.35	2629.85	1469.35	2375.13	11060.5
367	P7	3	3	3	9165.67	1804.25	938.368	2350.57	13225.9
368	P8	3	3	3	18067	2347.74	2032.75	2442.86	19698.1
369	P9	3	3	3	16986.6	3328.73	1145.64	3245.43	16113.2
370	P10	3	3	3	8036.13	1325.95	955.05	2105.26	12942.5
371	P11	3	3	3	4825.64	1468.63	407.169	2617.79	6277.9
372	P12	3	3	3	2478.07	1508.03	1082.03	3790.47	7912.41
373	P13	3	3	3	3467.33	912.334	875.611	2628.24	6548.17
374	P14	3	3	3	3610.31	1319.71	767.324	1365.75	5843.58
375	P15	3	3	3	1469.8	1030.02	861.421	510.347	4956.81
376	P16	3	3	3	3405.44	1359.19	87.1515	938.614	4151.01
377	P17	3	3	3	-2155.35	214.834	383.381	-780.078	-1184.93
378	P18	3	3	3	8769.44	2557.46	867.239	1061.8	7256.43
379	P19	3	3	3	107.125	1631.22	-296.638	544.515	5045.89
380	P20	3	3	3	-73.9944	2079.59	91.62	1564.62	1297.98
381	P21	3	3	3	1598.56	1581.89	785.462	563.405	1464.35
382	P22	3	3	3	2212.69	2553.04	20.2115	1658.76	6080.64
383	P23	3	3	3	1311.77	1738.61	726.699	498.16	3576.11
384	P24	3	3	3	-2009.75	1198.33	434.417	331.925	2385.99
1	A1	3	3	4	93737.6	11458.9	33812.6	62497	-350.027
2	A2	3	3	4	124205	15635.8	49133.8	84916.5	4108.56
3	A3	3	3	4	137560	16889	42203.3	69963.5	2437.03
4	A4	3	3	4	100400	12569.3	41635.8	64710	644.852
5	A5	3	3	4	102444	12290.2	43542.8	66098	1398.5
6	A6	3	3	4	102706	13655.5	44208.5	64127.7	879.515
7	A7	3	3	4	109071	13659.3	47062.1	67368.1	1962.5
8	A8	3	3	4	111537	12932.1	49891.2	68370.3	712.062
9	A9	3	3	4	106537	13370.3	48278.7	64498	1350.01
10	A10	3	3	4	99565.1	11682.1	44999	61113.8	2484.24
11	A11	3	3	4	98862.4	11687.5	46916.9	63290.2	1326.81
12	A12	3	3	4	106686	11908.7	48662.3	64617.6	887.605
13	A13	3	3	4	108386	11875.8	47756.9	64103.2	538.947
14	A14	3	3	4	106810	12644.1	47754.2	63516.4	244.56
15	A15	3	3	4	98808	11273.2	45603.8	60654.8	629.661
16	A16	3	3	4	94938.5	11377	44174.7	60571.1	1957.91
17	A17	3	3	4	89171.5	11007.2	39935.2	57489.2	2744
18	A18	3	3	4	98712.1	12103.2	44148.8	62281.9	1865.25
19	A19	3	3	4	103492	13138.7	44981.8	66013.4	579.434
20	A20	3	3	4	87819.5	10467.7	38297.3	56932.8	1832.12
21	A21	3	3	4	74471.2	8229.4	30351.8	51487.7	545.935
22	A22	3	3	4	2876.42	237.164	-363.884	834.572	3443.2
23	A23	3	3	4	6954.17	1883.06	228.53	2269.35	3631.52
24	A24	3	3	4	5192.9	-494.144	-837.081	925.978	4801.21
25	B1	3	3	4	89706.5	11913.3	33462.3	59613	2777.02
26	B2	3	3	4	91652.1	11187.3	35861.8	61416.7	-12.5136
27	B3	3	3	4	95924.8	12162.2	37403.7	59970.4	1888.18
28	B4	3	3	4	101045	12529.8	41320.1	62480.9	104.633
29	B5	3	3	4	109028	13510.2	45120.4	67396.9	-696.33
30	B6	3	3	4	103607	12862	44808.8	64168.5	-122.902
31	B7	3	3	4	107564	13161.8	47363.1	63958.2	1416.71
32	B8	3	3	4	103083	12161.4	47243.4	63976.5	785.155
33	B9	3	3	4	116396	14388.6	52128.1	69015.4	10422.1
34	B10	3	3	4	99408.1	12016.9	48730.1	61967.2	1058.56
35	B11	3	3	4	102348	11740.5	48736.1	62359.8	34.2358
36	B12	3	3	4	100037	11289	47608	61109.8	-16.7508
37	B13	3	3	4	100476	11511.4	48446.9	60148.8	595.113
38	B14	3	3	4	99474.1	11178	46929.5	61663.4	1191.57
39	B15	3	3	4	97193.4	11622.2	45613.5	56865.2	-272.997
40	B16	3	3	4	99013.8	11970.6	45567.5	58634.1	-328.496
41	B17	3	3	4	100221	11810.4	46214.5	62059.8	2714.61
42	B18	3	3	4	100114	11854.8	43347.8	60646.3	-735.739
43	B19	3	3	4	100307	11657.2	43504.5	63097.2	2396.63
44	B20	3	3	4	88694.2	11491.7	37923.8	56421.4	2091.19
45	B21	3	3	4	6155.58	1173.14	696.643	2005.85	2759.78
46	B22	3	3	4	-2497.19	1047.46	744.571	-1204.72	2176.2
47	B23	3	3	4	2248.25	1144.52	904.23	-567.317	425.133
48	B24	3	3	4	15402.1	2018.54	548.591	2422.74	2048.72
49	C1	3	3	4	88220.1	12844.9	34463	57792.9	1336.45
50	C2	3	3	4	96284.9	12433.8	38676	62492.3	279.518
51	C3	3	3	4	96253.9	11301.5	38521.6	60562.8	455.242
52	C4	3	3	4	105366	14239.9	45109.5	66169.3	1027.65
53	C5	3	3	4	103105	12151	45288.3	63423.5	-299.557
54	C6	3	3	4	100019	11557	43770.8	60042	487.909
55	C7	3	3	4	104917	12850.4	47089.7	63662.3	883.849
56	C8	3	3	4	103460	12200.3	48642.8	64782	798.607
57	C9	3	3	4	103169	11858.7	49075.9	63003.1	232.278
58	C10	3	3	4	96945.8	11301.1	45153.3	57386.6	-474.999
59	C11	3	3	4	96690.4	11885	46998.3	59642.3	-17.7306
60	C12	3	3	4	103687	13116	50555.9	61707.7	-1032.58
61	C13	3	3	4	98429.2	11454.4	48008.7	60357.1	426.583
62	C14	3	3	4	101581	12038.4	49594.5	62901.4	899.967
63	C15	3	3	4	97027.3	11432.9	46387.5	58658.2	-851.651
64	C16	3	3	4	98312.7	11758.2	45793.2	59823.9	145.026
65	C17	3	3	4	106202	12762.9	50019.6	68352.8	2139.59
66	C18	3	3	4	109954	12990.5	50290.3	67694.1	3318.31
67	C19	3	3	4	99093.4	11808.3	44769.6	63721	849.155
68	C20	3	3	4	99789.8	12433.4	43517.2	62786.3	-121.289
69	C21	3	3	4	11004.9	3696.5	191.085	2943.81	3005.59
70	C22	3	3	4	10905	2974.99	1225.95	502.65	5406.58
71	C23	3	3	4	3017.77	439.548	176.784	1212.29	273.207
72	C24	3	3	4	5141.15	823.84	995.984	-984.04	4083.48
73	D1	3	3	4	110073	14190.4	40181.2	70172.3	1655.95
74	D2	3	3	4	98931.7	11998.9	38168.8	60954.9	38.3176
75	D3	3	3	4	94375.8	11880.5	39927.7	59948.1	-442.208
76	D4	3	3	4	108130	13680	47078.6	68196.7	929.306
77	D5	3	3	4	108108	12431	46529	64829.8	-1753.77
78	D6	3	3	4	106877	12572.8	48480.1	66614.3	402.422
79	D7	3	3	4	105602	12470.7	47413.4	62906.5	156.805
80	D8	3	3	4	100618	11293.9	47007.7	59769.9	-832.934
81	D9	3	3	4	100804	12338	49510.9	61174.5	709.55
82	D10	3	3	4	95262.3	11131.6	46429.6	56636.9	1042.24
83	D11	3	3	4	93011.2	10712.3	45705.5	56256.3	-862.612
84	D12	3	3	4	98210.6	11262.7	47962.5	57805.6	-139.619
85	D13	3	3	4	91915.6	10574.4	45395.9	55472.5	372.436
86	D14	3	3	4	95995.9	11095.1	47292.4	56812	329.306
87	D15	3	3	4	94278.3	11318.8	46205.2	58024.3	-288.626
88	D16	3	3	4	104301	12025.5	48645.5	61087.4	-418.446
89	D17	3	3	4	100513	13041	48256.7	62712.4	68.2155
90	D18	3	3	4	102130	11843.4	47874.4	61318.5	1505.83
91	D19	3	3	4	109401	13212.6	47765.6	66155.7	5596.06
92	D20	3	3	4	111874	12151.7	46804	65474.5	1763.81
93	D21	3	3	4	38119.2	5632.27	1736.67	2796.06	6130.85
94	D22	3	3	4	11841.1	610.659	973.126	946.741	2812.68
95	D23	3	3	4	18900.4	1763.64	1720.98	3475.64	1292.4
96	D24	3	3	4	10804	500.163	-1563.24	-392.131	336.113
97	E1	3	3	4	108520	14312.5	43720.4	71168.3	1953.56
98	E2	3	3	4	119519	14779.1	44933.9	69771.7	1261.2
99	E3	3	3	4	111574	14453	46598	67734.6	1035.59
100	E4	3	3	4	103935	12646.9	47092.1	65179.4	492.711
101	E5	3	3	4	105906	12978.1	47875.4	66640.6	1620.4
102	E6	3	3	4	101114	12414.5	48752	62449.3	1664.37
103	E7	3	3	4	99447.6	12406.1	47928.7	63162.5	1456.21
104	E8	3	3	4	94471.8	11097.3	48033.9	58395.7	-349.755
105	E9	3	3	4	98191.8	12342.7	48975.1	59302.8	303.434
106	E10	3	3	4	90205.8	10568.4	46465.9	55260.4	4.506
107	E11	3	3	4	90258.5	10351.6	44810.9	52915.4	-819.465
108	E12	3	3	4	94653	11877	48447.3	56902.8	800.966
109	E13	3	3	4	86674.9	10368.9	45186.9	55255.6	374.642
110	E14	3	3	4	112583	13079.1	50793	59216.1	1230.43
111	E15	3	3	4	90472.8	11220	46753	54837.3	-2406.12
112	E16	3	3	4	99887.7	12545.9	50707.1	60789.8	366.683
113	E17	3	3	4	101143	12016.1	47973.6	59197.9	938.413
114	E18	3	3	4	95945.3	11510.8	45417.5	60583.2	-193.098
115	E19	3	3	4	104876	13474.7	49190.6	64206.2	-742.946
116	E20	3	3	4	110918	13739.7	49473	67354.9	-687.422
117	E21	3	3	4	22065	3486.07	1391.44	700.048	2377.35
118	E22	3	3	4	16233.7	1912.67	871.93	1513.1	5643.59
119	E23	3	3	4	18624.4	2626.95	1913.76	3372.13	2965
120	E24	3	3	4	18191.8	2573.26	1963.49	2228.58	3740.2
121	F1	3	3	4	102766	13763.7	40394.5	64692.3	1511.65
122	F2	3	3	4	111071	14387.6	43437.5	67920.5	1207.23
123	F3	3	3	4	109442	13106.3	45752.8	66457.5	276.718
124	F4	3	3	4	104029	13089.4	46205.8	64734	-56.9991
125	F5	3	3	4	105436	11812.7	46695.3	64906.6	1905.52
126	F6	3	3	4	115185	13258.8	49647.2	64579.7	1603.66
127	F7	3	3	4	98908.1	11673.5	47405	62084.3	-1033.74
128	F8	3	3	4	97664.4	11815	48252.9	59438.1	-836.123
129	F9	3	3	4	95924.7	11015.8	46871.3	56681.3	-243.638
130	F10	3	3	4	91132.1	10349.7	45284.5	54761	59.4375
131	F11	3	3	4	91136.5	11081.1	46058.5	55304.8	1540.75
132	F12	3	3	4	94206.1	11453.3	48292	57670	-596.72
133	F13	3	3	4	97984.4	11124.7	50659.7	60081	69.5264
134	F14	3	3	4	103738	12235.7	50659.7	60401.1	2252.62
135	F15	3	3	4	99046.7	12968.6	48991.1	59184.9	633.406
136	F16	3	3	4	110622	12850.5	51670.7	64450.5	8289
137	F17	3	3	4	102863	11877.7	50078.3	62370.4	96.94
138	F18	3	3	4	103242	12612.8	50843.2	63823.1	4973.82
139	F19	3	3	4	108240	13363.6	50006.5	65709.5	375.15
140	F20	3	3	4	100152	12842.6	45452	63278	2329.19
141	F21	3	3	4	9782.5	1616.28	1740.09	1407.57	4217.5
142	F22	3	3	4	5276.26	1015.79	1717.93	77.299	7474.72
143	F23	3	3	4	330.948	361.089	279.366	2233.32	4590.63
144	F24	3	3	4	4049.62	1365.93	-456.155	-642.52	3342.13
145	G1	3	3	4	101861	13150.9	41767.8	65664.2	390.976
146	G2	3	3	4	107253	14081.8	44493.9	66240.9	1728.35
147	G3	3	3	4	112622	13296.5	46523.8	67812.6	-1076.63
148	G4	3	3	4	105560	12170.6	46101.7	63428.3	375.901
149	G5	3	3	4	98177.7	12476.2	45852.6	61319.7	1108.34
150	G6	3	3	4	102119	13166.6	49828.7	62545.9	-226.602
151	G7	3	3	4	116029	13339.6	52146.2	64747.6	1356.87
152	G8	3	3	4	101142	11816.5	49355.4	60722.2	-256.355
153	G9	3	3	4	88470.8	10899.8	45393	54844.5	271.451
154	G10	3	3	4	96472.5	10766.7	47025.8	56470.5	5.39851
155	G11	3	3	4	96298.9	11834.9	49004.9	57399.1	1558.56
156	G12	3	3	4	92441	10684.1	47749.2	55463	425.712
157	G13	3	3	4	97314.5	10945	50981.4	60100.2	-1220.23
158	G14	3	3	4	93743.4	11121.5	49616.8	58161.1	-322.406
159	G15	3	3	4	100212	12075	51147.6	61103.5	389.949
160	G16	3	3	4	94508.1	11390.8	48296.8	57310.8	113.499
161	G17	3	3	4	96673.8	11596.4	46817.8	59182.1	3012.56
162	G18	3	3	4	100358	12143.6	49080.8	62228.1	602.388
163	G19	3	3	4	93505	10551.4	44297	58645.4	-2402.24
164	G20	3	3	4	100973	13107.9	48122	65910.7	284.279
165	G21	3	3	4	38282	3673.77	2455.23	3180.04	8003.3
166	G22	3	3	4	2103.56	-184.987	232.279	3056.26	3987.06
167	G23	3	3	4	11023.7	2799.64	1452.11	1891.12	4030.06
168	G24	3	3	4	-832.887	153.842	378.127	1834.87	2684.71
169	H1	3	3	4	141202	18571.8	55983.4	88925.1	1549.44
170	H2	3	3	4	113003	13685.7	47451.1	70866.7	615.047
171	H3	3	3	4	108341	13499.3	47293.5	67728.3	-260.8
172	H4	3	3	4	106344	13626.6	47139.9	65386.9	1393.38
173	H5	3	3	4	100995	11642.2	46913	62527.3	1391.84
174	H6	3	3	4	103235	12586.8	49415.2	62126.3	1350.48
175	H7	3	3	4	106052	11998.1	48964.1	61101.3	162.107
176	H8	3	3	4	95145.1	11656.6	48343.3	58861.7	117.807
177	H9	3	3	4	93852.1	11583.4	47579.3	57963.4	1336.63
178	H10	3	3	4	89357.1	10323.6	46112.1	53831.9	221.114
179	H11	3	3	4	102152	11667	48871.2	56993.3	3482.43
180	H12	3	3	4	93823.9	11630.4	48805.6	57068.7	1225.53
181	H13	3	3	4	93285.7	10888.7	47654.7	55274.9	-433.916
182	H14	3	3	4	98500.6	12102.7	50005.7	58263.6	1101.15
183	H15	3	3	4	98378.3	12228.1	49286.7	58725.9	925.787
184	H16	3	3	4	98628.5	12027.6	50443.2	60640.1	-911.411
185	H17	3	3	4	93522.7	11541	46871.8	57940.8	1868.56
186	H18	3	3	4	99197.8	12400.5	48099.7	59222.6	1493.13
187	H19	3	3	4	103031	12473.6	49705.1	64534	2296.58
188	H20	3	3	4	91263.8	11245.8	43009	60124.3	1904.43
189	H21	3	3	4	20683.6	3043.39	42.4434	1051.67	4759.47
190	H22	3	3	4	5986.54	1145.25	391.723	2236.27	4878.33
191	H23	3	3	4	2529.74	310.135	998.912	1484.45	2529.57
192	H24	3	3	4	3148.07	1024.04	958.163	1596.81	2682.83
193	I1	3	3	4	112725	13611	43761.3	71291.6	3028.47
194	I2	3	3	4	111298	14043.6	45097.8	70423.9	2382.64
195	I3	3	3	4	110494	13113.7	46127.3	69690.2	48.6106
196	I4	3	3	4	108053	13388	48260	66225.8	2241.77
197	I5	3	3	4	100412	12418.8	46317.3	61585.9	-226.875
198	I6	3	3	4	103450	12625.2	48383.6	62269.8	1549.87
199	I7	3	3	4	97144.1	11872.4	47500.3	60049.9	1607.94
200	I8	3	3	4	99687.6	12163.7	48365.3	59477.3	109.494
201	I9	3	3	4	101585	11599.3	49062.5	58681.8	321.516
202	I10	3	3	4	88175.6	11184.7	45349.4	53979.1	-913.02
203	I11	3	3	4	88436	10950.8	46299.4	54058.1	-777.972
204	I12	3	3	4	98523.2	12174.7	50308.7	57411	-1258.65
205	I13	3	3	4	93007.5	11017.2	47825.7	54810	-3480.16
206	I14	3	3	4	100501	12112.1	49384.5	58422.4	-981.959
207	I15	3	3	4	96873.6	11263.3	48745.8	58698.3	958.297
208	I16	3	3	4	104145	12019.2	49769.8	60483.1	384.688
209	I17	3	3	4	95226.3	11040.5	46722	57728.8	1533.95
210	I18	3	3	4	101327	12118.3	46654.1	58879.3	-1159.61
211	I19	3	3	4	92042	10744.2	42331.6	56409.2	198.161
212	I20	3	3	4	101461	12454	45535.6	61103.5	1189.63
213	I21	3	3	4	5348.74	1535.58	-377.717	1388.51	7242.41
214	I22	3	3	4	7491.98	1771.97	633.388	1153.59	5006.96
215	I23	3	3	4	8575.9	1366.84	780.717	2165.8	4518.05
216	I24	3	3	4	9465.34	1321.8	1523.97	707.975	5740.25
217	J1	3	3	4	15485	1876.06	260.88	2620.2	12452.3
218	J2	3	3	4	20185.2	1906.48	794.068	2728.36	16981.5
219	J3	3	3	4	15926.7	1921.68	1058.56	2509.42	21220.3
220	J4	3	3	4	49237.7	6257.39	4157.7	5259.86	21584.2
221	J5	3	3	4	18784.4	3722	2217.14	6836.23	23294.7
222	J6	3	3	4	11566.3	1090.92	1046.11	4877.53	18156
223	J7	3	3	4	15142.3	1683.59	576.662	3901.86	15809.8
224	J8	3	3	4	20325.8	2609.19	1724.97	4883.54	17096.4
225	J9	3	3	4	11026	1159.82	642.297	2034.31	14458
226	J10	3	3	4	6507.09	852.003	355.335	3023.52	11207.8
227	J11	3	3	4	1783.35	38.1604	-290.672	361.06	3016.9
228	J12	3	3	4	1298.93	486.018	314.392	1901.06	2503.49
229	J13	3	3	4	10276.1	783.321	-134.775	3034.96	11674.2
230	J14	3	3	4	8138.54	1329.63	-73.8459	3027.22	13546
231	J15	3	3	4	2027.08	666.875	403.907	629.968	2886.83
232	J16	3	3	4	-1146.84	268.131	117.402	121.571	2581.75
233	J17	3	3	4	2458.56	178.111	1324.88	5015.5	1652.13
234	J18	3	3	4	12471.1	1659.13	659.011	2968.91	11791.3
235	J19	3	3	4	3327.31	1028.06	-234.506	2122.74	8285.27
236	J20	3	3	4	5323.7	973.995	289.818	1564.41	5082.31
237	J21	3	3	4	18559.2	2026.55	532.743	911.364	8206.52
238	J22	3	3	4	8179.57	1981.77	4073.9	644.074	2511.24
239	J23	3	3	4	24867.9	2317.83	739.106	1844.76	9421.18
240	J24	3	3	4	38128.7	3664.68	1748.95	4253.54	5937.5
241	K1	3	3	4	25528.7	2087.68	787.93	2979.36	16663.5
242	K2	3	3	4	13603.5	1218.39	956.165	1734.5	20075.2
243	K3	3	3	4	14651.9	1475.05	436.972	1952.41	18042.2
244	K4	3	3	4	9989.04	839.293	981.748	2951.3	18829.7
245	K5	3	3	4	10562.8	577.266	1188.24	2142.75	18334.1
246	K6	3	3	4	12294.3	1555.73	1558.22	7842.68	23204.2
247	K7	3	3	4	10339.7	1268.22	1939.84	3182.97	15241.7
248	K8	3	3	4	11238.6	1113.25	911.827	3395.84	16893.6
249	K9	3	3	4	4674.67	956.986	812.172	1914.39	13444.6
250	K10	3	3	4	1931.75	108.901	640.797	1000.87	-266.001
251	K11	3	3	4	14392.6	2066.72	1712.08	3352.23	12492.3
252	K12	3	3	4	7084.55	1337.15	443.956	2384.05	13309.8
253	K13	3	3	4	6736.36	1043.88	705.272	2804.98	11486.8
254	K14	3	3	4	5619.01	1296.36	1469.68	1027.35	12548.3
255	K15	3	3	4	5990.44	825.871	1210.6	2501.77	10801.5
256	K16	3	3	4	1100.88	427.975	474.493	963.068	5129.86
257	K17	3	3	4	4246.71	64.8348	-144.92	-124.26	2166.44
258	K18	3	3	4	8831.17	2100.53	3446.11	1414.52	7835
259	K19	3	3	4	-7338.83	-321.536	74.1734	1297.52	7441.46
260	K20	3	3	4	12192	1210.73	889.093	594.163	6460.97
261	K21	3	3	4	4437.99	1184.71	737.834	233.079	4330.85
262	K22	3	3	4	8230.86	1324.27	1060.33	2068.65	5609.58
263	K23	3	3	4	582.942	775.307	653.244	-229.446	1930
264	K24	3	3	4	2608.79	1673.16	252.249	101.621	9413.19
265	L1	3	3	4	24266.5	3778.77	1478.16	5964.44	21555.9
266	L2	3	3	4	16163.2	1553.22	1149.67	2952.46	17597.3
267	L3	3	3	4	17593.8	2109.27	1118.49	3941.06	17217.4
268	L4	3	3	4	9691.42	786.959	-32.7471	3000.62	17879.9
269	L5	3	3	4	24265.6	2372.77	695.66	4455.08	16541.9
270	L6	3	3	4	13243.9	537.438	-649.069	3299.46	18029.4
271	L7	3	3	4	9179.3	636.244	197.203	2953.86	17144.9
272	L8	3	3	4	9531.5	952.262	1132.53	2903.2	18102.3
273	L9	3	3	4	5232.13	813.748	471.385	1716.51	13184.9
274	L10	3	3	4	6372.99	518.021	125.775	1536.66	10555.8
275	L11	3	3	4	26103.3	30081	30846.6	10575.1	10499.7
276	L12	3	3	4	2915.3	157.793	276.814	1096.67	-351.46
277	L13	3	3	4	4896.48	596.795	-120.596	1748.68	9915.4
278	L14	3	3	4	2761.57	936.626	244.398	2462.59	12160.9
279	L15	3	3	4	9321.86	1659.21	1033.25	3042.61	8672.21
280	L16	3	3	4	-328.869	-38.3171	-270.291	51.641	1077.2
281	L17	3	3	4	4289.56	1232.86	-64.9288	2296.27	4687.43
282	L18	3	3	4	-120.033	672.977	493.173	489.414	4153.47
283	L19	3	3	4	13733.6	2378.93	3113.19	670.541	4463.19
284	L20	3	3	4	10826.4	782.466	972.111	850.591	6672.5
285	L21	3	3	4	4683.17	899.554	634.644	1549.16	4330.9
286	L22	3	3	4	4029.41	726.897	-521.732	1337.97	6506.06
287	L23	3	3	4	9646.1	654.383	821.174	1095.45	1258.3
288	L24	3	3	4	-1121.76	-127.02	-201.546	-133.121	842.198
289	M1	3	3	4	10736.4	2222.7	1451.82	1470.26	15562.3
290	M2	3	3	4	15952.6	2834.31	789.976	2366.69	18352.3
291	M3	3	3	4	9162.11	1723	1643.9	3085.17	15153.4
292	M4	3	3	4	14518.2	1717.17	2579.34	3521.72	18622.7
293	M5	3	3	4	10257.6	2024.05	1393.89	2411.53	15276.6
294	M6	3	3	4	10090.8	1523.58	1105.02	2150.45	15996.1
295	M7	3	3	4	8245.78	1533.99	1184.66	4099.14	13848.2
296	M8	3	3	4	18508.3	3543.39	1913.77	4099.68	15487.7
297	M9	3	3	4	8868.38	2008.76	710.353	1214.76	13135.7
298	M10	3	3	4	6773.96	1025.88	1110.75	2908.52	11458.6
299	M11	3	3	4	5023.52	1426.88	1083.61	2679.06	12162.3
300	M12	3	3	4	10573.4	1548.06	1023.62	2151.83	11834.4
301	M13	3	3	4	8127.93	2019.99	945.451	1741.78	10419.9
302	M14	3	3	4	6463.56	1900.94	379.876	1707.53	13099
303	M15	3	3	4	3295.5	1253.54	503.606	2496.01	9718.3
304	M16	3	3	4	6042.48	1603.38	998.815	1498.03	8386.46
305	M17	3	3	4	13782	2492.56	1736.57	1619.27	4702.57
306	M18	3	3	4	15742	2010.9	112.356	1322.53	6097.78
307	M19	3	3	4	10602	1758.78	730.773	984.679	4266.24
308	M20	3	3	4	21345.6	2571.76	944.609	2302.01	2625.79
309	M21	3	3	4	8472.82	1006.73	388.473	479.363	3830.77
310	M22	3	3	4	22675.1	1780.24	292.362	-814.704	1524.43
311	M23	3	3	4	10723.7	1708.97	183.14	-1258.45	-458.851
312	M24	3	3	4	5757.47	1072.73	499.832	44.5913	1789.52
313	N1	3	3	4	15942	2388.74	80.8722	2634.18	14933.3
314	N2	3	3	4	20726.4	2863.98	845.723	4565.49	20524.5
315	N3	3	3	4	10999.1	2035.21	615.001	2052.43	16138.3
316	N4	3	3	4	17118	1103.18	953.832	2585.82	16735.4
317	N5	3	3	4	8708.38	1400.85	66.997	2233.62	17560.8
318	N6	3	3	4	8930.55	352.344	-108.854	3285.27	16875.6
319	N7	3	3	4	10149.1	1206.99	710.228	3275.11	16212.8
320	N8	3	3	4	12092.5	503.847	944.521	3217.93	14466.8
321	N9	3	3	4	10046.4	1104.58	659.397	2155.03	13086
322	N10	3	3	4	5656.2	1177.4	209.27	3472.59	13792.8
323	N11	3	3	4	6408.22	1092.52	898.478	1968.49	11233.5
324	N12	3	3	4	3473.83	1437.15	-142.157	1713.84	11595.4
325	N13	3	3	4	7864.3	626.863	601.071	2392.11	10105
326	N14	3	3	4	4496.28	247.192	549.931	1012.29	2068.44
327	N15	3	3	4	5767.12	1617.93	1352.64	2726.53	5592.03
328	N16	3	3	4	7507.26	2425.91	-714.186	1250.34	5441.61
329	N17	3	3	4	8821.65	930.942	804.212	1155.27	2526.56
330	N18	3	3	4	686.849	1044.65	223.661	562.427	2687.09
331	N19	3	3	4	3561.78	733.102	205.717	1058.82	3832.54
332	N20	3	3	4	33396.3	3249.21	1616.21	2088.55	4386.58
333	N21	3	3	4	6166.44	813.943	570.336	2615.7	3700.72
334	N22	3	3	4	-3664.09	223.309	658.266	-506.946	698.318
335	N23	3	3	4	2966.89	49.0821	-587.626	241.951	1418.93
336	N24	3	3	4	2401.1	-7.95541	-154.818	2099.93	667.951
337	O1	3	3	4	8586.09	1121.17	616.125	1673.78	20105.8
338	O2	3	3	4	11707.6	2339.67	678.608	4101.23	19188.3
339	O3	3	3	4	11198.5	2580.94	618.344	2842.94	20968.7
340	O4	3	3	4	6171.89	1318.7	466.205	2734.17	14676.9
341	O5	3	3	4	13485.7	1778.99	1610.42	3851.36	19287.1
342	O6	3	3	4	5520.31	2138.22	595.103	2283.12	17609.1
343	O7	3	3	4	19894.9	2479.43	1186.51	4370.2	16426.2
344	O8	3	3	4	24082.5	3084.2	2984.56	3801.31	28086.5
345	O9	3	3	4	14962.7	918.333	1746.76	839.601	14810
346	O10	3	3	4	14386.2	3554.02	1437.94	3352.11	24962.3
347	O11	3	3	4	6033.46	1345.18	-587.097	1343.09	13466.9
348	O12	3	3	4	1742.81	-508.668	-403.668	271.099	9479.58
349	O13	3	3	4	5741.18	2315.91	185.981	3047.65	8148.12
350	O14	3	3	4	2673.27	1336.42	542.016	2233.17	8929.16
351	O15	3	3	4	6345.48	2036.1	871.006	65.7288	7382.78
352	O16	3	3	4	17310.7	3437.48	1010.22	1368.78	7971.83
353	O17	3	3	4	20944.4	2564.87	973.395	-473.481	5721.8
354	O18	3	3	4	39560.4	4650.96	2687.32	1443.27	4607.62
355	O19	3	3	4	79055.7	8217.27	4136.3	4816.36	6946.04
356	O20	3	3	4	23244.5	3327.62	932.502	-121.55	1889.07
357	O21	3	3	4	10695.1	1915.63	-86.0458	-764.594	81.3779
358	O22	3	3	4	14497.7	1377.95	1017.53	426.078	3882.7
359	O23	3	3	4	1189.09	1124.57	320.932	795.493	3774.97
360	O24	3	3	4	6932.74	2118.61	1531.02	-772.809	2862.06
361	P1	3	3	4	8101.87	3071.31	1046.7	2049.76	13161.5
362	P2	3	3	4	19099.8	3010.71	208.692	1287.22	17091.2
363	P3	3	3	4	12051.5	1616.22	1150.15	382.012	15799.4
364	P4	3	3	4	10390.8	1513.27	642.406	1008.42	10525.7
365	P5	3	3	4	8358.83	1150.94	835.75	649.857	8348.77
366	P6	3	3	4	8589.31	2197.44	1498.43	2353.8	11281.9
367	P7	3	3	4	9448.31	1815.73	1179.09	2254.89	13517.7
368	P8	3	3	4	18516	2166.65	2144.86	2897.5	18969.1
369	P9	3	3	4	17344.4	3179.37	1349.21	3031.83	15361.4
370	P10	3	3	4	7878.53	1440.13	1034.29	1963.88	13461.1
371	P11	3	3	4	5150.38	1246.16	370.928	2554.9	6481.25
372	P12	3	3	4	2854.19	1614.31	983.903	3783.67	8076.99
373	P13	3	3	4	4249.64	1060.34	1020.09	2444.99	6566.31
374	P14	3	3	4	3745.16	1682.7	547.244	1485.57	5886.71
375	P15	3	3	4	1842.28	1236.09	916.323	636.141	5278.59
376	P16	3	3	4	3465.63	1474.14	153.092	918.131	3993.65
377	P17	3	3	4	-2040.47	222.046	247.661	-669.878	-1183.45
378	P18	3	3	4	8916.05	2383.82	1130.91	1112.62	7236.51
379	P19	3	3	4	-714.924	1563.01	-320.971	255.014	4903.86
380	P20	3	3	4	-1097.02	2021.88	232.257	1684.59	742.956
381	P21	3	3	4	1875.9	1623.39	1050.05	617.576	1802.1
382	P22	3	3	4	2206.69	2957.01	263.921	1533.41	5882.25
383	P23	3	3	4	1473.67	1814.25	661.314	393.741	3605.04
384	P24	3	3	4	-1136.59	1615.19	681.071	109.331	2213.49
1	A1	3	3	5	94632.4	11308.3	33694	62879.9	-406.636
2	A2	3	3	5	124363	15451.5	48906.2	84861.4	3581.08
3	A3	3	3	5	137910	16546.6	42290.2	69941.7	2642.59
4	A4	3	3	5	101571	12689.4	41384.7	64913.9	757.321
5	A5	3	3	5	102243	12296.3	43407.6	66176.2	1965.43
6	A6	3	3	5	104024	13418.6	44345.1	64174.4	1323.67
7	A7	3	3	5	110378	13490	47097.7	67200.2	2129.73
8	A8	3	3	5	111899	12984.3	49671.9	68519.2	430.415
9	A9	3	3	5	107251	13184.8	48257	64534.2	1297.53
10	A10	3	3	5	99334.3	11557.7	45169.1	60872.7	2534.29
11	A11	3	3	5	99648.1	11229	47020.2	63169.5	1553.91
12	A12	3	3	5	107670	11799.4	48506	64721.9	1088.72
13	A13	3	3	5	108178	11990.4	47835.9	64095	10.0527
14	A14	3	3	5	107865	12624.9	47961.3	63830.8	374.773
15	A15	3	3	5	99361.8	11047.3	45603.7	60886.7	697.851
16	A16	3	3	5	94717.5	11426.2	44231.5	60845.5	1925.49
17	A17	3	3	5	89071.3	11086.9	40267.4	57554.8	2642.48
18	A18	3	3	5	98936.5	12146.2	44235.4	61984.5	1383.57
19	A19	3	3	5	103634	12957.7	44946.6	66152.3	1044.62
20	A20	3	3	5	88639	10396.3	37964.1	56974.5	1698.75
21	A21	3	3	5	73754.9	8350.52	30449.4	51262.5	408.911
22	A22	3	3	5	2633.4	37.5056	-255.68	1072.46	3359.16
23	A23	3	3	5	7758.75	2214.04	460.289	2435.77	3986.69
24	A24	3	3	5	5811.63	-790.929	-766.119	1121.95	4615
25	B1	3	3	5	90507.7	11425.4	33335.9	60003.6	2654.56
26	B2	3	3	5	91286.5	11403.1	35918.1	61563.5	-28.9753
27	B3	3	3	5	95761.9	12252.6	37219	59927.2	1766.88
28	B4	3	3	5	102212	12405.4	41589.9	62635.1	-48.687
29	B5	3	3	5	108890	13660.5	45134.4	67514.5	-902.15
30	B6	3	3	5	103583	12702.5	44866.5	64274.9	46.725
31	B7	3	3	5	107801	13303	47485.7	64350.2	1544.25
32	B8	3	3	5	103976	12223	47635.8	63800.2	1057.76
33	B9	3	3	5	116158	14087.3	52149.7	69252.8	10316.9
34	B10	3	3	5	100522	12225.7	48926.6	62025.1	853.63
35	B11	3	3	5	102206	11925.3	48897.9	62412.1	-201.062
36	B12	3	3	5	100300	11657.2	47609.1	61152.9	-216.263
37	B13	3	3	5	100278	11663.2	48533.7	60389.8	423.732
38	B14	3	3	5	100415	11337.1	47036.5	62277.9	1318
39	B15	3	3	5	97804.8	11699.1	45800.2	57273	329.093
40	B16	3	3	5	99020.7	11807	45501.7	58689.1	-280.82
41	B17	3	3	5	100190	11715.5	46353.2	62387	2704.72
42	B18	3	3	5	99763.4	11665.2	43565.4	60705.2	-520.253
43	B19	3	3	5	100279	12046.5	43577.4	63461.2	2497.1
44	B20	3	3	5	88545.5	11329.4	37661.3	56529	2060.75
45	B21	3	3	5	5947.24	1152.21	706.429	2218.55	2952.03
46	B22	3	3	5	-2648.12	1152.22	814.294	-1231.08	2284.41
47	B23	3	3	5	2788.41	1267.23	948.405	-476.199	505.584
48	B24	3	3	5	15452.1	2092.98	707.517	2799.24	2091.4
49	C1	3	3	5	87824.9	12812.6	34625.1	57482.8	1163.83
50	C2	3	3	5	95970.4	12042.6	38767.5	62376.9	176.677
51	C3	3	3	5	95519.4	11143.7	38449.7	60417.8	207.207
52	C4	3	3	5	106262	14042	45301.9	66385.8	1089.63
53	C5	3	3	5	103847	12363.2	45328.3	63185.1	-433.98
54	C6	3	3	5	100425	11906.1	43980.3	60127.3	308.789
55	C7	3	3	5	105534	13202.5	47108.6	63696	1355.25
56	C8	3	3	5	103922	12098.8	49045.2	64896.4	944.915
57	C9	3	3	5	103592	11992.4	49133.5	63102.2	179.614
58	C10	3	3	5	96881	11439.9	45312.4	57601.3	-438.635
59	C11	3	3	5	96651.4	12116.9	47564.4	59900.7	-125.214
60	C12	3	3	5	105228	13378.7	50606.7	62118.4	-968.419
61	C13	3	3	5	98653.2	11335.9	47962.9	60021.4	615.497
62	C14	3	3	5	101891	12067.5	49612.2	63064.1	876.902
63	C15	3	3	5	95942	11455.2	46240.8	58793.2	-1327.71
64	C16	3	3	5	98354	12100.4	46049.6	59796.4	569.129
65	C17	3	3	5	106270	13156	50143.8	67992.2	2318.81
66	C18	3	3	5	110872	12697.8	50289.9	67909.1	3377.98
67	C19	3	3	5	99373.5	11927	44729.2	63442.3	1457.64
68	C20	3	3	5	99939.3	12848.5	43726.4	62953.9	-136.94
69	C21	3	3	5	11116.8	3520.03	330.867	3128.33	3154.11
70	C22	3	3	5	10853	3442.91	1247.9	591.715	5354.05
71	C23	3	3	5	2996.56	307.562	213.083	984.952	633.068
72	C24	3	3	5	5353.02	1070.64	1228.69	-1097.37	4443.67
73	D1	3	3	5	109596	14147.2	40245.2	70439.1	1920.44
74	D2	3	3	5	99287.7	12759.4	38164.4	60842.3	348.026
75	D3	3	3	5	95214.7	12073.9	39993.5	60039.1	-401.254
76	D4	3	3	5	107301	14010.2	47119.7	68452.5	862.19
77	D5	3	3	5	107881	12430.6	46250.6	64350.3	-1439.91
78	D6	3	3	5	106870	12883.8	48489.3	66383.4	651.419
79	D7	3	3	5	105997	12704.3	47420.6	62646.2	285.193
80	D8	3	3	5	101249	11476.3	46807.8	59714.9	-848.089
81	D9	3	3	5	101918	12489.3	49679.7	61349.7	796.39
82	D10	3	3	5	94972.7	11435.2	46431.9	56798.6	1247.36
83	D11	3	3	5	93071	10655.1	45453.4	56182.3	-658.263
84	D12	3	3	5	98581.7	11301.3	48099.5	57731.7	309.959
85	D13	3	3	5	91732.8	10814.3	45597.4	55396.6	482.499
86	D14	3	3	5	96322.6	11236.3	47483.4	56911.4	342.21
87	D15	3	3	5	94477.5	11133.5	46206.2	57841.5	-113.28
88	D16	3	3	5	105127	12070.5	48502.5	61185.1	-238.805
89	D17	3	3	5	100242	13313.8	48442	62887.4	312.017
90	D18	3	3	5	101859	11837.8	48357.4	61614	1366.53
91	D19	3	3	5	109629	13068.9	47853.3	65877.8	5412.23
92	D20	3	3	5	111785	11970.7	46904.1	65253.9	1887.42
93	D21	3	3	5	38383.8	5320.11	1899.8	2907.8	6094.46
94	D22	3	3	5	12682.8	856.713	1084.47	671.588	3222.51
95	D23	3	3	5	18380.5	2155.37	1661.86	3715.64	1818.21
96	D24	3	3	5	10833.9	764.268	-1386.86	-406.867	977.114
97	E1	3	3	5	108675	14221.6	43818.2	71285.2	1721.84
98	E2	3	3	5	119849	14880.6	44571.2	69585.7	994.658
99	E3	3	3	5	110831	14082.6	46534.9	67904.6	729.09
100	E4	3	3	5	104094	12777.7	46988.2	65292.6	729.938
101	E5	3	3	5	105087	12776.7	47726.7	66571.9	1646.94
102	E6	3	3	5	100096	12289.1	48750.8	62451.4	1767.27
103	E7	3	3	5	98851.1	12474.9	47938.2	62897.2	1362.58
104	E8	3	3	5	94162.1	11121.8	48061.6	58512	-824.356
105	E9	3	3	5	98652.7	12224	48717.8	59094.1	126.422
106	E10	3	3	5	90099.9	10523.9	46446.9	55212.5	32.0533
107	E11	3	3	5	90522.5	10452.1	44843.1	52709.9	-580.475
108	E12	3	3	5	95161.9	11836.2	48386.6	56560.7	682.965
109	E13	3	3	5	86253.1	10658.7	45232.9	55197.9	405.316
110	E14	3	3	5	112777	13276.2	50801.5	59569.2	1136.47
111	E15	3	3	5	90991.3	10984.5	46743.6	54870.9	-2561.81
112	E16	3	3	5	100124	12845.4	50583.8	60730.5	83.2957
113	E17	3	3	5	100292	12128.4	47974.7	59326.2	770.198
114	E18	3	3	5	96209.7	11360.9	45654.7	60282.3	-481.044
115	E19	3	3	5	103952	13549.4	49460.2	64264.5	-717.167
116	E20	3	3	5	111460	13607.1	49564	67663.3	-484.904
117	E21	3	3	5	22357.6	3400.06	1640.71	600.512	2060.46
118	E22	3	3	5	15562	1892.11	1151.35	1346.19	5801.05
119	E23	3	3	5	18472	2736.77	1803.62	3396.79	2464.64
120	E24	3	3	5	17755.5	2403.17	2032.05	1977.13	4077.49
121	F1	3	3	5	103180	13260.7	40171	64770.6	1928.56
122	F2	3	3	5	112491	14285.4	43513	67819.8	1085.89
123	F3	3	3	5	110070	12823.3	45759.2	66636.7	198.811
124	F4	3	3	5	103554	13052.5	46003.1	64780.7	96.258
125	F5	3	3	5	105824	11753.1	46656.7	65143.8	1925.85
126	F6	3	3	5	115988	13041.7	49368.5	64928.5	1727.08
127	F7	3	3	5	98230.5	11706	47003.6	61697.2	-847.259
128	F8	3	3	5	97309.5	11849.1	48013.8	59484.4	-749.538
129	F9	3	3	5	96000.5	10882.4	46750	56638.3	-151.189
130	F10	3	3	5	91159.4	10396.5	45344.2	54661.5	-216.741
131	F11	3	3	5	90740.8	10941.7	45920.4	55121.4	1817.35
132	F12	3	3	5	94191.2	11172.4	48370.4	57679.1	-656.76
133	F13	3	3	5	97915.9	10976	50600.9	60109.8	263.507
134	F14	3	3	5	103680	11696.4	50794.5	60228.9	2112.7
135	F15	3	3	5	99499.5	12996.6	48754.9	59275.4	668.033
136	F16	3	3	5	112518	12679	51584.4	64542.4	9409.54
137	F17	3	3	5	103600	11926.1	50339.9	62152.7	-114.825
138	F18	3	3	5	103950	12350.9	50662.6	63860.6	5056.93
139	F19	3	3	5	108980	12758.8	50172.5	65968.8	352.305
140	F20	3	3	5	99713	12524.1	45300.2	63220.5	2280.21
141	F21	3	3	5	9591.24	1703.92	1746.62	1498.11	4533.14
142	F22	3	3	5	5755.28	938.363	1614.12	86.9791	7412.78
143	F23	3	3	5	410.575	686.947	313.802	2342.41	4828.54
144	F24	3	3	5	3580.71	1347.04	-584.402	-464.716	3303.64
145	G1	3	3	5	102361	13252.5	42278.2	65324.1	538.517
146	G2	3	3	5	108039	14063.5	44564.4	66270.2	1308.27
147	G3	3	3	5	113548	13242	46739.5	67873.3	-1245.85
148	G4	3	3	5	105726	12346.5	46556	63132.1	147.124
149	G5	3	3	5	99037.1	12267.1	45692	61284.7	1227.33
150	G6	3	3	5	102640	13173.4	49733.8	62363.9	-100.454
151	G7	3	3	5	117801	13126.8	52139.1	65087.7	1231.06
152	G8	3	3	5	101813	12169.9	49355.5	60515.7	-12.2186
153	G9	3	3	5	88832.6	10770.9	45657.8	54946.7	524.727
154	G10	3	3	5	96961.1	10525.4	47177.8	56672.6	14.4702
155	G11	3	3	5	96565	12221.8	49420.5	57675.7	1625.99
156	G12	3	3	5	92545.6	10747.9	47723.1	55620.4	350.409
157	G13	3	3	5	97206.9	11169.2	51290	59965.1	-953.274
158	G14	3	3	5	93857.4	11126.1	49441.2	58134	-482.523
159	G15	3	3	5	100644	12135.8	51467.1	61037.8	646.519
160	G16	3	3	5	94713.4	11425.7	48205.1	57110.9	-158.911
161	G17	3	3	5	96676.7	11725.6	46939.9	59183.1	3187.44
162	G18	3	3	5	99828.4	12384.6	49344.4	62210.3	390.174
163	G19	3	3	5	94623.3	10615.9	44299.4	58696.6	-2255.22
164	G20	3	3	5	101017	13191.9	48044.9	66203.8	-21.1648
165	G21	3	3	5	39286.5	3896.81	2603.33	3201.91	7756.26
166	G22	3	3	5	2364.74	97.954	378.907	3068.99	3901.11
167	G23	3	3	5	12343.3	2844.03	1336.78	1969.5	3972.56
168	G24	3	3	5	-351.946	45.4814	297.866	1689.49	2825.29
169	H1	3	3	5	141048	18509.3	55865.3	88829	1935.93
170	H2	3	3	5	113487	13882	47570.1	70532.5	705.454
171	H3	3	3	5	109055	13634.1	47045.3	66953.3	-41.1725
172	H4	3	3	5	106216	14029.5	46943.9	65085.9	1121.47
173	H5	3	3	5	101255	11719.9	46926.7	62548.5	1316.1
174	H6	3	3	5	101534	12997.2	49532.4	61943.7	1218.89
175	H7	3	3	5	105904	12206.3	49233.1	61166.8	605.693
176	H8	3	3	5	96086.9	11729.8	48534	58939.3	276.346
177	H9	3	3	5	94547.4	11832	47621.3	58144.2	1294.22
178	H10	3	3	5	89502.5	10279.8	46236.6	53716.5	328.081
179	H11	3	3	5	102912	11824.9	48966.8	57104.1	3270.35
180	H12	3	3	5	94102.9	11741.7	48767.5	57123.4	1207.41
181	H13	3	3	5	93480.5	10948	47625.5	55213.2	-617.545
182	H14	3	3	5	97737	12015.8	50065.1	58422	1181.4
183	H15	3	3	5	98878	12519.1	49127.4	58765.6	1062.51
184	H16	3	3	5	99145.4	12092.2	50462.9	60606.5	-932.592
185	H17	3	3	5	93689.1	11921.1	46851.1	58196.5	1782.1
186	H18	3	3	5	99441.9	12661.5	48100.2	58728.2	1426.77
187	H19	3	3	5	102766	12520.3	49642.9	64562.4	2413.45
188	H20	3	3	5	92159.1	11745.3	43070.5	60059.9	1701.65
189	H21	3	3	5	20603.4	3201.69	233.336	875.335	4302.5
190	H22	3	3	5	6140.67	1287.5	544.115	2452.48	5069.03
191	H23	3	3	5	2504.2	532.276	1040.34	1272.05	2521.84
192	H24	3	3	5	3402.42	1362.23	781.611	1548.66	2990.57
193	I1	3	3	5	112769	13650.8	43815.2	71500.8	2724.22
194	I2	3	3	5	112388	13803.7	45214.7	70334.3	2473.23
195	I3	3	3	5	112706	13199.5	46267	69825.2	197.776
196	I4	3	3	5	107286	13514.1	48330.3	66374.2	2319.14
197	I5	3	3	5	100929	12491.4	46065.5	61260.5	-317.006
198	I6	3	3	5	103005	12277.1	48201.1	62297.7	1701.72
199	I7	3	3	5	97526.3	11836.5	47389.1	59984.4	1048.84
200	I8	3	3	5	99274.9	12120.1	48405.1	59307.6	-81.8865
201	I9	3	3	5	101540	11660.6	49138.2	58568.3	540.036
202	I10	3	3	5	88049.4	10997.5	45247.8	53906.6	-936.392
203	I11	3	3	5	89450.2	10542.3	46451.5	53851.4	-806.388
204	I12	3	3	5	98076.3	12148	50275.8	57525.2	-1431.38
205	I13	3	3	5	93424.8	10832.4	47815.7	54866.8	-3434.13
206	I14	3	3	5	100564	12228	49558.3	58405.8	-956.846
207	I15	3	3	5	97922.7	11551.5	48726.9	58486.6	909.448
208	I16	3	3	5	104892	11812.1	49753.8	60529.5	628.477
209	I17	3	3	5	94987.8	10778.8	46977.5	57702.9	1614.15
210	I18	3	3	5	101055	11949.6	46801.8	58886.5	-1135.06
211	I19	3	3	5	92102.8	10645	42308.2	56722	141.004
212	I20	3	3	5	101522	12212.8	45511.3	61126.6	927.558
213	I21	3	3	5	5817.71	1109.03	-411.627	1400.73	7214
214	I22	3	3	5	7931.47	1795.38	418.182	1092.78	4890.65
215	I23	3	3	5	8267.5	1485.51	729.996	2057.82	3948.18
216	I24	3	3	5	9928.58	1012.41	1467.44	703.646	5462.99
217	J1	3	3	5	16406.7	1717.14	329.968	2956.56	12681.7
218	J2	3	3	5	19564.4	2436.82	765.685	3284.88	17582.6
219	J3	3	3	5	15767.4	1729.37	1096.54	2787.21	21249.2
220	J4	3	3	5	50874.5	6669.03	4664.26	5449.51	21305.3
221	J5	3	3	5	18213.3	3582.95	2195.21	6980.12	23218.9
222	J6	3	3	5	11681.5	1076.34	988.378	4788.59	17228.5
223	J7	3	3	5	14699.9	1708.79	713.261	3860.4	15144.8
224	J8	3	3	5	19291.5	2367.82	1588.97	4847.81	16269
225	J9	3	3	5	10555.8	1019.32	811.32	2004.15	13617.5
226	J10	3	3	5	6188.56	821.276	307.412	2909.56	10324.6
227	J11	3	3	5	1852.59	155.834	-361.925	162.553	2483.48
228	J12	3	3	5	1605.67	654.156	470.731	2124.81	2332.17
229	J13	3	3	5	9769.47	913.16	-128.328	3060.42	11063.1
230	J14	3	3	5	7412.07	1236.74	19.7972	2878.62	12409.3
231	J15	3	3	5	1889.58	645.142	201.549	679.933	3141.66
232	J16	3	3	5	-933.371	43.8792	195.977	108.298	2489.25
233	J17	3	3	5	2182.04	277.495	1188	5051.67	1399.83
234	J18	3	3	5	12995.4	1615.88	748.283	3143.28	11751.5
235	J19	3	3	5	3410.13	955.696	-49.7036	2483.39	8521.66
236	J20	3	3	5	5271.24	983.977	204.296	1936.12	5611.1
237	J21	3	3	5	19088.2	2202.46	426.304	948.537	7749.17
238	J22	3	3	5	7927.29	1968.58	4176.35	729.249	2665.5
239	J23	3	3	5	24709.8	2589.94	604.438	1803.02	9394.25
240	J24	3	3	5	37244.1	4014.67	1819.85	4726.46	5979
241	K1	3	3	5	25287.9	1625	1055.54	2875.86	17234.9
242	K2	3	3	5	14689.7	904.654	1264.18	1775.18	20441
243	K3	3	3	5	15212.8	1376.3	371.604	2211.67	19173.7
244	K4	3	3	5	10306.3	962.779	1012.74	2847.15	19445.2
245	K5	3	3	5	10659.7	849.066	1263.8	2307.67	18545.7
246	K6	3	3	5	12207.3	1421.61	1722.73	7727.87	23094.7
247	K7	3	3	5	10235	1010.14	1906.88	2971.45	15028.6
248	K8	3	3	5	11631.2	1048.42	976.429	3051.93	16825.5
249	K9	3	3	5	5410.8	825.392	687.169	1762.07	12814.2
250	K10	3	3	5	2550.9	60.4639	765.187	1058.46	-31.5176
251	K11	3	3	5	14178.8	2098.21	1786.69	3368.05	12324.8
252	K12	3	3	5	6761.55	1182.8	349.386	2255.47	12909.1
253	K13	3	3	5	7011.81	985.478	764.914	2968.75	10994.6
254	K14	3	3	5	5497.02	1411.85	1608.52	1122.49	12256.6
255	K15	3	3	5	6560.01	851.316	1258.38	2546.94	10313.8
256	K16	3	3	5	1344.67	456.627	553.95	753.886	5059.98
257	K17	3	3	5	4671.72	-171.151	-111.111	-275.453	2123.43
258	K18	3	3	5	8011.22	2048.4	3491.32	1522.63	7885.85
[truncated: 86,526 more rows]

## Sheet: Replicate Group Result
File Name	E:\qPCR\01.12.24\Taqman for HCV_JFH1 one-step_20240112_105504.eds
[truncated: 27 more rows]

[truncated: 4 more sheets: Control Status, Target Call, Sample Call, Well Call]
