# Supplementary material for: Structural studies of the IFNλ4 receptor complex using cryoEM enabled by protein engineering
Source: Nat Commun. 2025 Jan 18;16:818. doi: 10.1038/s41467-025-56119-y (PMC11742915; doi:10.1038/s41467-025-56119-y)
Supplement: Supplementary file 6 — Source Data [file 41467_2025_56119_MOESM6_ESM.zip › source_data/IFNL4_data/IFNL4_manuscript/Fig2/PDBePISA/interfaces/IFNL4_IL10RBA3_Interface_AllData.xml]

<?xml version="1.0" encoding="UTF-8" ?>
<INTERFACE>
<INTERFACENO>1</INTERFACENO>
<PDBNAME>interface # 1 in 20231128_ifnl4_structure.pdb</PDBNAME>
<SPACEGROUP>P 1</SPACEGROUP>
<RESOLUTION>-1</RESOLUTION>
<TITLE>Not available</TITLE>
<INTERFACESUMMARY>
<STRUCTURE1>
<SELECTIONRANGE>C</SELECTIONRANGE>
<STRUCTURECLASS>Protein</STRUCTURECLASS>
<SYMOP>x,y,z</SYMOP>
<SYMID>1_555</SYMID>
<NUMBEROFATOMS1>
<NINTERFACEATOMS>100</NINTERFACEATOMS>
<NSURFACEATOMS>777</NSURFACEATOMS>
<NTOTALATOMS>1102</NTOTALATOMS>
</NUMBEROFATOMS1>
<NUMBEROFREDSIDUES1>
<NINTERFACEREDSIDUES>25</NINTERFACEREDSIDUES>
<NSURFACEREDSIDUES>140</NSURFACEREDSIDUES>
<NTOTALREDSIDUES>142</NTOTALREDSIDUES>
</NUMBEROFREDSIDUES1>
<SOLVENTAREA1>
<INTERFACEAREA>877.353</INTERFACEAREA>
<TOTALAREA>9038.58</TOTALAREA>
</SOLVENTAREA1>
<SOLVATIONENERGY1>
<ISOLATEDSTRUCTURE>-106.486</ISOLATEDSTRUCTURE>
<GAINCOMPLEXFORMATION>-3.74817</GAINCOMPLEXFORMATION>
<AVERAGEGAIN>-2.22709</AVERAGEGAIN>
<PVALUE>0.338306</PVALUE>
</SOLVATIONENERGY1>
</STRUCTURE1>

<STRUCTURE2>
<SELECTIONRANGE>C</SELECTIONRANGE>
<STRUCTURECLASS>Protein</STRUCTURECLASS>
<SYMOP>x,y,z</SYMOP>
<SYMID>0_555</SYMID>
<NUMBEROFATOMS2>
<NINTERFACEATOMS>104</NINTERFACEATOMS>
<NSURFACEATOMS>937</NSURFACEATOMS>
<NTOTALATOMS>1637</NTOTALATOMS>
</NUMBEROFATOMS2>
<NUMBEROFREDSIDUES2>
<NINTERFACEREDSIDUES>25</NINTERFACEREDSIDUES>
<NSURFACEREDSIDUES>189</NSURFACEREDSIDUES>
<NTOTALREDSIDUES>198</NTOTALREDSIDUES>
</NUMBEROFREDSIDUES2>
<SOLVENTAREA2>
<INTERFACEAREA>942.294</INTERFACEAREA>
<TOTALAREA>11255</TOTALAREA>
</SOLVENTAREA2>
<SOLVATIONENERGY2>
<ISOLATEDSTRUCTURE>-177.178</ISOLATEDSTRUCTURE>
<GAINCOMPLEXFORMATION>-2.46581</GAINCOMPLEXFORMATION>
<AVERAGEGAIN>-2.88136</AVERAGEGAIN>
<PVALUE>0.560143</PVALUE>
</SOLVATIONENERGY2>
</STRUCTURE2>

</INTERFACESUMMARY>
<DISULFIDEBONDS>
</DISULFIDEBONDS>

<COVALENTBONDS>
</COVALENTBONDS>

<HYDROGENBONDS>
<STRUCTURE>
<STRUCTURE1>C:ARG  38[ N  ]</STRUCTURE1>
<DISTANCE>3.66102</DISTANCE>
<STRUCTURE2> A:GLU 139[ OE1] </STRUCTURE2>
</STRUCTURE>
<STRUCTURE>
<STRUCTURE1>C:ARG  33[ NH1]</STRUCTURE1>
<DISTANCE>2.76666</DISTANCE>
<STRUCTURE2> A:LYS 146[ O  ] </STRUCTURE2>
</STRUCTURE>
<STRUCTURE>
<STRUCTURE1>C:ARG  33[ NE ]</STRUCTURE1>
<DISTANCE>3.48369</DISTANCE>
<STRUCTURE2> A:ASP 147[ O  ] </STRUCTURE2>
</STRUCTURE>
<STRUCTURE>
<STRUCTURE1>C:SER  34[ OG ]</STRUCTURE1>
<DISTANCE>2.46645</DISTANCE>
<STRUCTURE2> A:ASP 147[ O  ] </STRUCTURE2>
</STRUCTURE>
<STRUCTURE>
<STRUCTURE1>C:ARG  33[ NH2]</STRUCTURE1>
<DISTANCE>3.36957</DISTANCE>
<STRUCTURE2> A:ASP 147[ OD1] </STRUCTURE2>
</STRUCTURE>
<STRUCTURE>
<STRUCTURE1>C:ARG  33[ NH1]</STRUCTURE1>
<DISTANCE>3.21329</DISTANCE>
<STRUCTURE2> A:TYR 149[ O  ] </STRUCTURE2>
</STRUCTURE>
<STRUCTURE>
<STRUCTURE1>C:SER  30[ OG ]</STRUCTURE1>
<DISTANCE>2.57996</DISTANCE>
<STRUCTURE2> A:ASP 197[ OD2] </STRUCTURE2>
</STRUCTURE>
<STRUCTURE>
<STRUCTURE1>C:SER  30[ O  ]</STRUCTURE1>
<DISTANCE>2.76953</DISTANCE>
<STRUCTURE2> A:ASN 150[ ND2] </STRUCTURE2>
</STRUCTURE>
<STRUCTURE>
<STRUCTURE1>C:SER  30[ O  ]</STRUCTURE1>
<DISTANCE>3.82691</DISTANCE>
<STRUCTURE2> A:ASN 150[ N  ] </STRUCTURE2>
</STRUCTURE>
<STRUCTURE>
<STRUCTURE1>C:SER  34[ OG ]</STRUCTURE1>
<DISTANCE>3.30367</DISTANCE>
<STRUCTURE2> A:TRP 143[ NE1] </STRUCTURE2>
</STRUCTURE>
<STRUCTURE>
<STRUCTURE1>C:ALA 173[ O  ]</STRUCTURE1>
<DISTANCE>3.89054</DISTANCE>
<STRUCTURE2> A:ASN 150[ ND2] </STRUCTURE2>
</STRUCTURE>
</HYDROGENBONDS>

<SALTBRIDGES>
<STRUCTURE>
<STRUCTURE1>C:ARG 117[ NH1]</STRUCTURE1>
<DISTANCE>3.59515</DISTANCE>
<STRUCTURE2> A:ASP  84[ OD2] </STRUCTURE2>
</STRUCTURE>
<STRUCTURE>
<STRUCTURE1>C:ARG  25[ NE ]</STRUCTURE1>
<DISTANCE>3.92306</DISTANCE>
<STRUCTURE2> A:ASP 109[ OD2] </STRUCTURE2>
</STRUCTURE>
<STRUCTURE>
<STRUCTURE1>C:ARG  33[ NH2]</STRUCTURE1>
<DISTANCE>3.36957</DISTANCE>
<STRUCTURE2> A:ASP 147[ OD1] </STRUCTURE2>
</STRUCTURE>
</SALTBRIDGES>

<RESIDUES>
<RESIDUE1>
<RESIDUE>
<STRUCTURE> C:ALA  23    </STRUCTURE>
<HSDC>    </HSDC>
<SOLVENTACCESSIBLEAREA>113.6</SOLVENTACCESSIBLEAREA>
<BURIEDSURFACEAREA>0</BURIEDSURFACEAREA>
<BURIEDSURFACEAREASCORE>0</BURIEDSURFACEAREASCORE>
<SOLVATIONENERGY>0</SOLVATIONENERGY>
</RESIDUE>
<RESIDUE>
<STRUCTURE> C:PRO  24    </STRUCTURE>
<HSDC>    </HSDC>
<SOLVENTACCESSIBLEAREA>131.501</SOLVENTACCESSIBLEAREA>
<BURIEDSURFACEAREA>0</BURIEDSURFACEAREA>
<BURIEDSURFACEAREASCORE>0</BURIEDSURFACEAREASCORE>
<SOLVATIONENERGY>0</SOLVATIONENERGY>
</RESIDUE>
<RESIDUE>
<STRUCTURE> C:ARG  25    </STRUCTURE>
<HSDC> S  </HSDC>
<SOLVENTACCESSIBLEAREA>182.523</SOLVENTACCESSIBLEAREA>
<BURIEDSURFACEAREA>23.4896</BURIEDSURFACEAREA>
<BURIEDSURFACEAREASCORE>2</BURIEDSURFACEAREASCORE>
<SOLVATIONENERGY>0.288184</SOLVATIONENERGY>
</RESIDUE>
<RESIDUE>
<STRUCTURE> C:ARG  26    </STRUCTURE>
<HSDC>    </HSDC>
<SOLVENTACCESSIBLEAREA>167.681</SOLVENTACCESSIBLEAREA>
<BURIEDSURFACEAREA>8.82572</BURIEDSURFACEAREA>
<BURIEDSURFACEAREASCORE>1</BURIEDSURFACEAREASCORE>
<SOLVATIONENERGY>0.137836</SOLVATIONENERGY>
</RESIDUE>
<RESIDUE>
<STRUCTURE> C:CYS  27    </STRUCTURE>
<HSDC>    </HSDC>
<SOLVENTACCESSIBLEAREA>20.9158</SOLVENTACCESSIBLEAREA>
<BURIEDSURFACEAREA>6.48091</BURIEDSURFACEAREA>
<BURIEDSURFACEAREASCORE>4</BURIEDSURFACEAREASCORE>
<SOLVATIONENERGY>-0.0739717</SOLVATIONENERGY>
</RESIDUE>
<RESIDUE>
<STRUCTURE> C:LEU  28    </STRUCTURE>
<HSDC>    </HSDC>
<SOLVENTACCESSIBLEAREA>108.137</SOLVENTACCESSIBLEAREA>
<BURIEDSURFACEAREA>88.62</BURIEDSURFACEAREA>
<BURIEDSURFACEAREASCORE>9</BURIEDSURFACEAREASCORE>
<SOLVATIONENERGY>1.41792</SOLVATIONENERGY>
</RESIDUE>
<RESIDUE>
<STRUCTURE> C:LEU  29    </STRUCTURE>
<HSDC>    </HSDC>
<SOLVENTACCESSIBLEAREA>14.6794</SOLVENTACCESSIBLEAREA>
<BURIEDSURFACEAREA>0</BURIEDSURFACEAREA>
<BURIEDSURFACEAREASCORE>0</BURIEDSURFACEAREASCORE>
<SOLVATIONENERGY>0</SOLVATIONENERGY>
</RESIDUE>
<RESIDUE>
<STRUCTURE> C:SER  30    </STRUCTURE>
<HSDC>H   </HSDC>
<SOLVENTACCESSIBLEAREA>63.3222</SOLVENTACCESSIBLEAREA>
<BURIEDSURFACEAREA>50.9688</BURIEDSURFACEAREA>
<BURIEDSURFACEAREASCORE>9</BURIEDSURFACEAREASCORE>
<SOLVATIONENERGY>0.0369285</SOLVATIONENERGY>
</RESIDUE>
<RESIDUE>
<STRUCTURE> C:HIS  31    </STRUCTURE>
<HSDC>    </HSDC>
<SOLVENTACCESSIBLEAREA>91.5778</SOLVENTACCESSIBLEAREA>
<BURIEDSURFACEAREA>90.3294</BURIEDSURFACEAREA>
<BURIEDSURFACEAREASCORE>10</BURIEDSURFACEAREASCORE>
<SOLVATIONENERGY>1.54302</SOLVATIONENERGY>
</RESIDUE>
<RESIDUE>
<STRUCTURE> C:TYR  32    </STRUCTURE>
<HSDC>    </HSDC>
<SOLVENTACCESSIBLEAREA>16.5563</SOLVENTACCESSIBLEAREA>
<BURIEDSURFACEAREA>14.6672</BURIEDSURFACEAREA>
<BURIEDSURFACEAREASCORE>9</BURIEDSURFACEAREASCORE>
<SOLVATIONENERGY>0.123627</SOLVATIONENERGY>
</RESIDUE>
<RESIDUE>
<STRUCTURE> C:ARG  33    </STRUCTURE>
<HSDC>HS  </HSDC>
<SOLVENTACCESSIBLEAREA>153.5</SOLVENTACCESSIBLEAREA>
<BURIEDSURFACEAREA>98.8949</BURIEDSURFACEAREA>
<BURIEDSURFACEAREASCORE>7</BURIEDSURFACEAREASCORE>
<SOLVATIONENERGY>-0.627377</SOLVATIONENERGY>
</RESIDUE>
<RESIDUE>
<STRUCTURE> C:SER  34    </STRUCTURE>
<HSDC>H   </HSDC>
<SOLVENTACCESSIBLEAREA>70.9921</SOLVENTACCESSIBLEAREA>
<BURIEDSURFACEAREA>44.4421</BURIEDSURFACEAREA>
<BURIEDSURFACEAREASCORE>7</BURIEDSURFACEAREASCORE>
<SOLVATIONENERGY>-0.292347</SOLVATIONENERGY>
</RESIDUE>
<RESIDUE>
<STRUCTURE> C:LEU  35    </STRUCTURE>
<HSDC>    </HSDC>
<SOLVENTACCESSIBLEAREA>30.3699</SOLVENTACCESSIBLEAREA>
<BURIEDSURFACEAREA>10.9034</BURIEDSURFACEAREA>
<BURIEDSURFACEAREASCORE>4</BURIEDSURFACEAREASCORE>
<SOLVATIONENERGY>0.113746</SOLVATIONENERGY>
</RESIDUE>
<RESIDUE>
<STRUCTURE> C:GLU  36    </STRUCTURE>
<HSDC>    </HSDC>
<SOLVENTACCESSIBLEAREA>108.911</SOLVENTACCESSIBLEAREA>
<BURIEDSURFACEAREA>83.8687</BURIEDSURFACEAREA>
<BURIEDSURFACEAREASCORE>8</BURIEDSURFACEAREASCORE>
<SOLVATIONENERGY>0.0505445</SOLVATIONENERGY>
</RESIDUE>
<RESIDUE>
<STRUCTURE> C:PRO  37    </STRUCTURE>
<HSDC>    </HSDC>
<SOLVENTACCESSIBLEAREA>104.115</SOLVENTACCESSIBLEAREA>
<BURIEDSURFACEAREA>59.8254</BURIEDSURFACEAREA>
<BURIEDSURFACEAREASCORE>6</BURIEDSURFACEAREASCORE>
<SOLVATIONENERGY>0.957206</SOLVATIONENERGY>
</RESIDUE>
<RESIDUE>
<STRUCTURE> C:ARG  38    </STRUCTURE>
<HSDC>H   </HSDC>
<SOLVENTACCESSIBLEAREA>164.581</SOLVENTACCESSIBLEAREA>
<BURIEDSURFACEAREA>40.3707</BURIEDSURFACEAREA>
<BURIEDSURFACEAREASCORE>3</BURIEDSURFACEAREASCORE>
<SOLVATIONENERGY>0.399133</SOLVATIONENERGY>
</RESIDUE>
<RESIDUE>
<STRUCTURE> C:THR  39    </STRUCTURE>
<HSDC>    </HSDC>
<SOLVENTACCESSIBLEAREA>8.72411</SOLVENTACCESSIBLEAREA>
<BURIEDSURFACEAREA>2.83051</BURIEDSURFACEAREA>
<BURIEDSURFACEAREASCORE>4</BURIEDSURFACEAREASCORE>
<SOLVATIONENERGY>-0.0323069</SOLVATIONENERGY>
</RESIDUE>
<RESIDUE>
<STRUCTURE> C:LEU  40    </STRUCTURE>
<HSDC>    </HSDC>
<SOLVENTACCESSIBLEAREA>41.4634</SOLVENTACCESSIBLEAREA>
<BURIEDSURFACEAREA>0</BURIEDSURFACEAREA>
<BURIEDSURFACEAREASCORE>0</BURIEDSURFACEAREASCORE>
<SOLVATIONENERGY>0</SOLVATIONENERGY>
</RESIDUE>
<RESIDUE>
<STRUCTURE> C:ALA  41    </STRUCTURE>
<HSDC>    </HSDC>
<SOLVENTACCESSIBLEAREA>40.8416</SOLVENTACCESSIBLEAREA>
<BURIEDSURFACEAREA>0</BURIEDSURFACEAREA>
<BURIEDSURFACEAREASCORE>0</BURIEDSURFACEAREASCORE>
<SOLVATIONENERGY>0</SOLVATIONENERGY>
</RESIDUE>
<RESIDUE>
<STRUCTURE> C:ALA  42    </STRUCTURE>
<HSDC>    </HSDC>
<SOLVENTACCESSIBLEAREA>24.1847</SOLVENTACCESSIBLEAREA>
<BURIEDSURFACEAREA>0</BURIEDSURFACEAREA>
<BURIEDSURFACEAREASCORE>0</BURIEDSURFACEAREASCORE>
<SOLVATIONENERGY>0</SOLVATIONENERGY>
</RESIDUE>
<RESIDUE>
<STRUCTURE> C:ALA  43    </STRUCTURE>
<HSDC>    </HSDC>
<SOLVENTACCESSIBLEAREA>0</SOLVENTACCESSIBLEAREA>
<BURIEDSURFACEAREA>0</BURIEDSURFACEAREA>
<BURIEDSURFACEAREASCORE>0</BURIEDSURFACEAREASCORE>
<SOLVATIONENERGY>0</SOLVATIONENERGY>
</RESIDUE>
<RESIDUE>
<STRUCTURE> C:LYS  44    </STRUCTURE>
<HSDC>    </HSDC>
<SOLVENTACCESSIBLEAREA>101.126</SOLVENTACCESSIBLEAREA>
<BURIEDSURFACEAREA>0</BURIEDSURFACEAREA>
<BURIEDSURFACEAREASCORE>0</BURIEDSURFACEAREASCORE>
<SOLVATIONENERGY>0</SOLVATIONENERGY>
</RESIDUE>
<RESIDUE>
<STRUCTURE> C:ALA  45    </STRUCTURE>
<HSDC>    </HSDC>
<SOLVENTACCESSIBLEAREA>42.3484</SOLVENTACCESSIBLEAREA>
<BURIEDSURFACEAREA>0</BURIEDSURFACEAREA>
<BURIEDSURFACEAREASCORE>0</BURIEDSURFACEAREASCORE>
<SOLVATIONENERGY>0</SOLVATIONENERGY>
</RESIDUE>
<RESIDUE>
<STRUCTURE> C:LEU  46    </STRUCTURE>
<HSDC>    </HSDC>
<SOLVENTACCESSIBLEAREA>2.96927</SOLVENTACCESSIBLEAREA>
<BURIEDSURFACEAREA>0</BURIEDSURFACEAREA>
<BURIEDSURFACEAREASCORE>0</BURIEDSURFACEAREASCORE>
<SOLVATIONENERGY>0</SOLVATIONENERGY>
</RESIDUE>
<RESIDUE>
<STRUCTURE> C:ARG  47    </STRUCTURE>
<HSDC>    </HSDC>
<SOLVENTACCESSIBLEAREA>84.0909</SOLVENTACCESSIBLEAREA>
<BURIEDSURFACEAREA>0</BURIEDSURFACEAREA>
<BURIEDSURFACEAREASCORE>0</BURIEDSURFACEAREASCORE>
<SOLVATIONENERGY>0</SOLVATIONENERGY>
</RESIDUE>
<RESIDUE>
<STRUCTURE> C:ASP  48    </STRUCTURE>
<HSDC>    </HSDC>
<SOLVENTACCESSIBLEAREA>67.9267</SOLVENTACCESSIBLEAREA>
<BURIEDSURFACEAREA>0</BURIEDSURFACEAREA>
<BURIEDSURFACEAREASCORE>0</BURIEDSURFACEAREASCORE>
<SOLVATIONENERGY>0</SOLVATIONENERGY>
</RESIDUE>
<RESIDUE>
<STRUCTURE> C:ARG  49    </STRUCTURE>
<HSDC>    </HSDC>
<SOLVENTACCESSIBLEAREA>90.1504</SOLVENTACCESSIBLEAREA>
<BURIEDSURFACEAREA>0</BURIEDSURFACEAREA>
<BURIEDSURFACEAREASCORE>0</BURIEDSURFACEAREASCORE>
<SOLVATIONENERGY>0</SOLVATIONENERGY>
</RESIDUE>
<RESIDUE>
<STRUCTURE> C:TYR  50    </STRUCTURE>
<HSDC>    </HSDC>
<SOLVENTACCESSIBLEAREA>24.5541</SOLVENTACCESSIBLEAREA>
<BURIEDSURFACEAREA>0</BURIEDSURFACEAREA>
<BURIEDSURFACEAREASCORE>0</BURIEDSURFACEAREASCORE>
<SOLVATIONENERGY>0</SOLVATIONENERGY>
</RESIDUE>
<RESIDUE>
<STRUCTURE> C:GLU  51    </STRUCTURE>
<HSDC>    </HSDC>
<SOLVENTACCESSIBLEAREA>54.7112</SOLVENTACCESSIBLEAREA>
<BURIEDSURFACEAREA>0</BURIEDSURFACEAREA>
<BURIEDSURFACEAREASCORE>0</BURIEDSURFACEAREASCORE>
<SOLVATIONENERGY>0</SOLVATIONENERGY>
</RESIDUE>
<RESIDUE>
<STRUCTURE> C:GLU  52    </STRUCTURE>
<HSDC>    </HSDC>
<SOLVENTACCESSIBLEAREA>121.297</SOLVENTACCESSIBLEAREA>
<BURIEDSURFACEAREA>0</BURIEDSURFACEAREA>
<BURIEDSURFACEAREASCORE>0</BURIEDSURFACEAREASCORE>
<SOLVATIONENERGY>0</SOLVATIONENERGY>
</RESIDUE>
<RESIDUE>
<STRUCTURE> C:GLU  53    </STRUCTURE>
<HSDC>    </HSDC>
<SOLVENTACCESSIBLEAREA>51.3298</SOLVENTACCESSIBLEAREA>
<BURIEDSURFACEAREA>0</BURIEDSURFACEAREA>
<BURIEDSURFACEAREASCORE>0</BURIEDSURFACEAREASCORE>
<SOLVATIONENERGY>0</SOLVATIONENERGY>
</RESIDUE>
<RESIDUE>
<STRUCTURE> C:ALA  54    </STRUCTURE>
<HSDC>    </HSDC>
<SOLVENTACCESSIBLEAREA>18.2456</SOLVENTACCESSIBLEAREA>
<BURIEDSURFACEAREA>0</BURIEDSURFACEAREA>
<BURIEDSURFACEAREASCORE>0</BURIEDSURFACEAREASCORE>
<SOLVATIONENERGY>0</SOLVATIONENERGY>
</RESIDUE>
<RESIDUE>
<STRUCTURE> C:LEU  55    </STRUCTURE>
<HSDC>    </HSDC>
<SOLVENTACCESSIBLEAREA>120.818</SOLVENTACCESSIBLEAREA>
<BURIEDSURFACEAREA>0</BURIEDSURFACEAREA>
<BURIEDSURFACEAREASCORE>0</BURIEDSURFACEAREASCORE>
<SOLVATIONENERGY>0</SOLVATIONENERGY>
</RESIDUE>
<RESIDUE>
<STRUCTURE> C:SER  56    </STRUCTURE>
<HSDC>    </HSDC>
<SOLVENTACCESSIBLEAREA>91.3535</SOLVENTACCESSIBLEAREA>
<BURIEDSURFACEAREA>0</BURIEDSURFACEAREA>
<BURIEDSURFACEAREASCORE>0</BURIEDSURFACEAREASCORE>
<SOLVATIONENERGY>0</SOLVATIONENERGY>
</RESIDUE>
<RESIDUE>
<STRUCTURE> C:TRP  57    </STRUCTURE>
<HSDC>    </HSDC>
<SOLVENTACCESSIBLEAREA>111.054</SOLVENTACCESSIBLEAREA>
<BURIEDSURFACEAREA>0</BURIEDSURFACEAREA>
<BURIEDSURFACEAREASCORE>0</BURIEDSURFACEAREASCORE>
<SOLVATIONENERGY>0</SOLVATIONENERGY>
</RESIDUE>
<RESIDUE>
<STRUCTURE> C:GLY  58    </STRUCTURE>
<HSDC>    </HSDC>
<SOLVENTACCESSIBLEAREA>30.3924</SOLVENTACCESSIBLEAREA>
<BURIEDSURFACEAREA>0</BURIEDSURFACEAREA>
<BURIEDSURFACEAREASCORE>0</BURIEDSURFACEAREASCORE>
<SOLVATIONENERGY>0</SOLVATIONENERGY>
</RESIDUE>
<RESIDUE>
<STRUCTURE> C:GLN  59    </STRUCTURE>
<HSDC>    </HSDC>
<SOLVENTACCESSIBLEAREA>99.1415</SOLVENTACCESSIBLEAREA>
<BURIEDSURFACEAREA>0</BURIEDSURFACEAREA>
<BURIEDSURFACEAREASCORE>0</BURIEDSURFACEAREASCORE>
<SOLVATIONENERGY>0</SOLVATIONENERGY>
</RESIDUE>
<RESIDUE>
<STRUCTURE> C:ARG  60    </STRUCTURE>
<HSDC>    </HSDC>
<SOLVENTACCESSIBLEAREA>84.5451</SOLVENTACCESSIBLEAREA>
<BURIEDSURFACEAREA>0</BURIEDSURFACEAREA>
<BURIEDSURFACEAREASCORE>0</BURIEDSURFACEAREASCORE>
<SOLVATIONENERGY>0</SOLVATIONENERGY>
</RESIDUE>
<RESIDUE>
<STRUCTURE> C:ASN  61    </STRUCTURE>
<HSDC>    </HSDC>
<SOLVENTACCESSIBLEAREA>83.5457</SOLVENTACCESSIBLEAREA>
<BURIEDSURFACEAREA>0</BURIEDSURFACEAREA>
<BURIEDSURFACEAREASCORE>0</BURIEDSURFACEAREASCORE>
<SOLVATIONENERGY>0</SOLVATIONENERGY>
</RESIDUE>
<RESIDUE>
<STRUCTURE> C:CYS  62    </STRUCTURE>
<HSDC>    </HSDC>
<SOLVENTACCESSIBLEAREA>22.8245</SOLVENTACCESSIBLEAREA>
<BURIEDSURFACEAREA>0</BURIEDSURFACEAREA>
<BURIEDSURFACEAREASCORE>0</BURIEDSURFACEAREASCORE>
<SOLVATIONENERGY>0</SOLVATIONENERGY>
</RESIDUE>
<RESIDUE>
<STRUCTURE> C:SER  63    </STRUCTURE>
<HSDC>    </HSDC>
<SOLVENTACCESSIBLEAREA>51.5025</SOLVENTACCESSIBLEAREA>
<BURIEDSURFACEAREA>0</BURIEDSURFACEAREA>
<BURIEDSURFACEAREASCORE>0</BURIEDSURFACEAREASCORE>
<SOLVATIONENERGY>0</SOLVATIONENERGY>
</RESIDUE>
<RESIDUE>
<STRUCTURE> C:PHE  64    </STRUCTURE>
<HSDC>    </HSDC>
<SOLVENTACCESSIBLEAREA>67.6363</SOLVENTACCESSIBLEAREA>
<BURIEDSURFACEAREA>0</BURIEDSURFACEAREA>
<BURIEDSURFACEAREASCORE>0</BURIEDSURFACEAREASCORE>
<SOLVATIONENERGY>0</SOLVATIONENERGY>
</RESIDUE>
<RESIDUE>
<STRUCTURE> C:ARG  65    </STRUCTURE>
<HSDC>    </HSDC>
<SOLVENTACCESSIBLEAREA>116.834</SOLVENTACCESSIBLEAREA>
<BURIEDSURFACEAREA>0</BURIEDSURFACEAREA>
<BURIEDSURFACEAREASCORE>0</BURIEDSURFACEAREASCORE>
<SOLVATIONENERGY>0</SOLVATIONENERGY>
</RESIDUE>
<RESIDUE>
<STRUCTURE> C:PRO  66    </STRUCTURE>
<HSDC>    </HSDC>
<SOLVENTACCESSIBLEAREA>106.443</SOLVENTACCESSIBLEAREA>
<BURIEDSURFACEAREA>0</BURIEDSURFACEAREA>
<BURIEDSURFACEAREASCORE>0</BURIEDSURFACEAREASCORE>
<SOLVATIONENERGY>0</SOLVATIONENERGY>
</RESIDUE>
<RESIDUE>
<STRUCTURE> C:ARG  67    </STRUCTURE>
<HSDC>    </HSDC>
<SOLVENTACCESSIBLEAREA>71.5287</SOLVENTACCESSIBLEAREA>
<BURIEDSURFACEAREA>0</BURIEDSURFACEAREA>
<BURIEDSURFACEAREASCORE>0</BURIEDSURFACEAREASCORE>
<SOLVATIONENERGY>0</SOLVATIONENERGY>
</RESIDUE>
<RESIDUE>
<STRUCTURE> C:ARG  68    </STRUCTURE>
<HSDC>    </HSDC>
<SOLVENTACCESSIBLEAREA>193.646</SOLVENTACCESSIBLEAREA>
<BURIEDSURFACEAREA>0</BURIEDSURFACEAREA>
<BURIEDSURFACEAREASCORE>0</BURIEDSURFACEAREASCORE>
<SOLVATIONENERGY>0</SOLVATIONENERGY>
</RESIDUE>
<RESIDUE>
<STRUCTURE> C:ASP  69    </STRUCTURE>
<HSDC>    </HSDC>
<SOLVENTACCESSIBLEAREA>104.482</SOLVENTACCESSIBLEAREA>
<BURIEDSURFACEAREA>0</BURIEDSURFACEAREA>
<BURIEDSURFACEAREASCORE>0</BURIEDSURFACEAREASCORE>
<SOLVATIONENERGY>0</SOLVATIONENERGY>
</RESIDUE>
<RESIDUE>
<STRUCTURE> C:PRO  70    </STRUCTURE>
<HSDC>    </HSDC>
<SOLVENTACCESSIBLEAREA>76.3521</SOLVENTACCESSIBLEAREA>
<BURIEDSURFACEAREA>0</BURIEDSURFACEAREA>
<BURIEDSURFACEAREASCORE>0</BURIEDSURFACEAREASCORE>
<SOLVATIONENERGY>0</SOLVATIONENERGY>
</RESIDUE>
<RESIDUE>
<STRUCTURE> C:PRO  71    </STRUCTURE>
<HSDC>    </HSDC>
<SOLVENTACCESSIBLEAREA>123.274</SOLVENTACCESSIBLEAREA>
<BURIEDSURFACEAREA>0</BURIEDSURFACEAREA>
<BURIEDSURFACEAREASCORE>0</BURIEDSURFACEAREASCORE>
<SOLVATIONENERGY>0</SOLVATIONENERGY>
</RESIDUE>
<RESIDUE>
<STRUCTURE> C:ARG  72    </STRUCTURE>
<HSDC>    </HSDC>
<SOLVENTACCESSIBLEAREA>145.089</SOLVENTACCESSIBLEAREA>
<BURIEDSURFACEAREA>0</BURIEDSURFACEAREA>
<BURIEDSURFACEAREASCORE>0</BURIEDSURFACEAREASCORE>
<SOLVATIONENERGY>0</SOLVATIONENERGY>
</RESIDUE>
<RESIDUE>
<STRUCTURE> C:PRO  73    </STRUCTURE>
<HSDC>    </HSDC>
<SOLVENTACCESSIBLEAREA>69.2399</SOLVENTACCESSIBLEAREA>
<BURIEDSURFACEAREA>0</BURIEDSURFACEAREA>
<BURIEDSURFACEAREASCORE>0</BURIEDSURFACEAREASCORE>
<SOLVATIONENERGY>0</SOLVATIONENERGY>
</RESIDUE>
<RESIDUE>
<STRUCTURE> C:SER  74    </STRUCTURE>
<HSDC>    </HSDC>
<SOLVENTACCESSIBLEAREA>71.6658</SOLVENTACCESSIBLEAREA>
<BURIEDSURFACEAREA>0</BURIEDSURFACEAREA>
<BURIEDSURFACEAREASCORE>0</BURIEDSURFACEAREASCORE>
<SOLVATIONENERGY>0</SOLVATIONENERGY>
</RESIDUE>
<RESIDUE>
<STRUCTURE> C:SER  75    </STRUCTURE>
<HSDC>    </HSDC>
<SOLVENTACCESSIBLEAREA>43.7585</SOLVENTACCESSIBLEAREA>
<BURIEDSURFACEAREA>0</BURIEDSURFACEAREA>
<BURIEDSURFACEAREASCORE>0</BURIEDSURFACEAREASCORE>
<SOLVATIONENERGY>0</SOLVATIONENERGY>
</RESIDUE>
<RESIDUE>
<STRUCTURE> C:CYS  76    </STRUCTURE>
<HSDC>    </HSDC>
<SOLVENTACCESSIBLEAREA>29.4281</SOLVENTACCESSIBLEAREA>
<BURIEDSURFACEAREA>0</BURIEDSURFACEAREA>
<BURIEDSURFACEAREASCORE>0</BURIEDSURFACEAREASCORE>
<SOLVATIONENERGY>0</SOLVATIONENERGY>
</RESIDUE>
<RESIDUE>
<STRUCTURE> C:ALA  77    </STRUCTURE>
<HSDC>    </HSDC>
<SOLVENTACCESSIBLEAREA>12.2345</SOLVENTACCESSIBLEAREA>
<BURIEDSURFACEAREA>0</BURIEDSURFACEAREA>
<BURIEDSURFACEAREASCORE>0</BURIEDSURFACEAREASCORE>
<SOLVATIONENERGY>0</SOLVATIONENERGY>
</RESIDUE>
<RESIDUE>
<STRUCTURE> C:ARG  78    </STRUCTURE>
<HSDC>    </HSDC>
<SOLVENTACCESSIBLEAREA>36.4436</SOLVENTACCESSIBLEAREA>
<BURIEDSURFACEAREA>0</BURIEDSURFACEAREA>
<BURIEDSURFACEAREASCORE>0</BURIEDSURFACEAREASCORE>
<SOLVATIONENERGY>0</SOLVATIONENERGY>
</RESIDUE>
<RESIDUE>
<STRUCTURE> C:LEU  79    </STRUCTURE>
<HSDC>    </HSDC>
<SOLVENTACCESSIBLEAREA>5.19905</SOLVENTACCESSIBLEAREA>
<BURIEDSURFACEAREA>0</BURIEDSURFACEAREA>
<BURIEDSURFACEAREASCORE>0</BURIEDSURFACEAREASCORE>
<SOLVATIONENERGY>0</SOLVATIONENERGY>
</RESIDUE>
<RESIDUE>
<STRUCTURE> C:ARG  80    </STRUCTURE>
<HSDC>    </HSDC>
<SOLVENTACCESSIBLEAREA>106.639</SOLVENTACCESSIBLEAREA>
<BURIEDSURFACEAREA>0</BURIEDSURFACEAREA>
<BURIEDSURFACEAREASCORE>0</BURIEDSURFACEAREASCORE>
<SOLVATIONENERGY>0</SOLVATIONENERGY>
</RESIDUE>
<RESIDUE>
<STRUCTURE> C:HIS  81    </STRUCTURE>
<HSDC>    </HSDC>
<SOLVENTACCESSIBLEAREA>65.615</SOLVENTACCESSIBLEAREA>
<BURIEDSURFACEAREA>0</BURIEDSURFACEAREA>
<BURIEDSURFACEAREASCORE>0</BURIEDSURFACEAREASCORE>
<SOLVATIONENERGY>0</SOLVATIONENERGY>
</RESIDUE>
<RESIDUE>
<STRUCTURE> C:VAL  82    </STRUCTURE>
<HSDC>    </HSDC>
<SOLVENTACCESSIBLEAREA>1.81958</SOLVENTACCESSIBLEAREA>
<BURIEDSURFACEAREA>0</BURIEDSURFACEAREA>
<BURIEDSURFACEAREASCORE>0</BURIEDSURFACEAREASCORE>
<SOLVATIONENERGY>0</SOLVATIONENERGY>
</RESIDUE>
<RESIDUE>
<STRUCTURE> C:ALA  83    </STRUCTURE>
<HSDC>    </HSDC>
<SOLVENTACCESSIBLEAREA>24.1928</SOLVENTACCESSIBLEAREA>
<BURIEDSURFACEAREA>0</BURIEDSURFACEAREA>
<BURIEDSURFACEAREASCORE>0</BURIEDSURFACEAREASCORE>
<SOLVATIONENERGY>0</SOLVATIONENERGY>
</RESIDUE>
<RESIDUE>
<STRUCTURE> C:ARG  84    </STRUCTURE>
<HSDC>    </HSDC>
<SOLVENTACCESSIBLEAREA>140.347</SOLVENTACCESSIBLEAREA>
<BURIEDSURFACEAREA>0</BURIEDSURFACEAREA>
<BURIEDSURFACEAREASCORE>0</BURIEDSURFACEAREASCORE>
<SOLVATIONENERGY>0</SOLVATIONENERGY>
</RESIDUE>
<RESIDUE>
<STRUCTURE> C:GLY  85    </STRUCTURE>
<HSDC>    </HSDC>
<SOLVENTACCESSIBLEAREA>10.808</SOLVENTACCESSIBLEAREA>
<BURIEDSURFACEAREA>0</BURIEDSURFACEAREA>
<BURIEDSURFACEAREASCORE>0</BURIEDSURFACEAREASCORE>
<SOLVATIONENERGY>0</SOLVATIONENERGY>
</RESIDUE>
<RESIDUE>
<STRUCTURE> C:ILE  86    </STRUCTURE>
<HSDC>    </HSDC>
<SOLVENTACCESSIBLEAREA>3.51399</SOLVENTACCESSIBLEAREA>
<BURIEDSURFACEAREA>0</BURIEDSURFACEAREA>
<BURIEDSURFACEAREASCORE>0</BURIEDSURFACEAREASCORE>
<SOLVATIONENERGY>0</SOLVATIONENERGY>
</RESIDUE>
<RESIDUE>
<STRUCTURE> C:ALA  87    </STRUCTURE>
<HSDC>    </HSDC>
<SOLVENTACCESSIBLEAREA>68.471</SOLVENTACCESSIBLEAREA>
<BURIEDSURFACEAREA>0</BURIEDSURFACEAREA>
<BURIEDSURFACEAREASCORE>0</BURIEDSURFACEAREASCORE>
<SOLVATIONENERGY>0</SOLVATIONENERGY>
</RESIDUE>
<RESIDUE>
<STRUCTURE> C:ASP  88    </STRUCTURE>
<HSDC>    </HSDC>
<SOLVENTACCESSIBLEAREA>90.8772</SOLVENTACCESSIBLEAREA>
<BURIEDSURFACEAREA>0</BURIEDSURFACEAREA>
<BURIEDSURFACEAREASCORE>0</BURIEDSURFACEAREASCORE>
<SOLVATIONENERGY>0</SOLVATIONENERGY>
</RESIDUE>
<RESIDUE>
<STRUCTURE> C:ALA  89    </STRUCTURE>
<HSDC>    </HSDC>
<SOLVENTACCESSIBLEAREA>5.52505</SOLVENTACCESSIBLEAREA>
<BURIEDSURFACEAREA>0</BURIEDSURFACEAREA>
<BURIEDSURFACEAREASCORE>0</BURIEDSURFACEAREASCORE>
<SOLVATIONENERGY>0</SOLVATIONENERGY>
</RESIDUE>
<RESIDUE>
<STRUCTURE> C:GLN  90    </STRUCTURE>
<HSDC>    </HSDC>
<SOLVENTACCESSIBLEAREA>40.0122</SOLVENTACCESSIBLEAREA>
<BURIEDSURFACEAREA>0</BURIEDSURFACEAREA>
<BURIEDSURFACEAREASCORE>0</BURIEDSURFACEAREASCORE>
<SOLVATIONENERGY>0</SOLVATIONENERGY>
</RESIDUE>
<RESIDUE>
<STRUCTURE> C:ALA  91    </STRUCTURE>
<HSDC>    </HSDC>
<SOLVENTACCESSIBLEAREA>74.5289</SOLVENTACCESSIBLEAREA>
<BURIEDSURFACEAREA>0</BURIEDSURFACEAREA>
<BURIEDSURFACEAREASCORE>0</BURIEDSURFACEAREASCORE>
<SOLVATIONENERGY>0</SOLVATIONENERGY>
</RESIDUE>
<RESIDUE>
<STRUCTURE> C:VAL  92    </STRUCTURE>
<HSDC>    </HSDC>
<SOLVENTACCESSIBLEAREA>22.678</SOLVENTACCESSIBLEAREA>
<BURIEDSURFACEAREA>0</BURIEDSURFACEAREA>
<BURIEDSURFACEAREASCORE>0</BURIEDSURFACEAREASCORE>
<SOLVATIONENERGY>0</SOLVATIONENERGY>
</RESIDUE>
<RESIDUE>
<STRUCTURE> C:LEU  93    </STRUCTURE>
<HSDC>    </HSDC>
<SOLVENTACCESSIBLEAREA>0.167982</SOLVENTACCESSIBLEAREA>
<BURIEDSURFACEAREA>0</BURIEDSURFACEAREA>
<BURIEDSURFACEAREASCORE>0</BURIEDSURFACEAREASCORE>
<SOLVATIONENERGY>0</SOLVATIONENERGY>
</RESIDUE>
<RESIDUE>
<STRUCTURE> C:SER  94    </STRUCTURE>
<HSDC>    </HSDC>
<SOLVENTACCESSIBLEAREA>27.3664</SOLVENTACCESSIBLEAREA>
<BURIEDSURFACEAREA>0</BURIEDSURFACEAREA>
<BURIEDSURFACEAREASCORE>0</BURIEDSURFACEAREASCORE>
<SOLVATIONENERGY>0</SOLVATIONENERGY>
</RESIDUE>
<RESIDUE>
<STRUCTURE> C:GLY  95    </STRUCTURE>
<HSDC>    </HSDC>
<SOLVENTACCESSIBLEAREA>36.0103</SOLVENTACCESSIBLEAREA>
<BURIEDSURFACEAREA>0</BURIEDSURFACEAREA>
<BURIEDSURFACEAREASCORE>0</BURIEDSURFACEAREASCORE>
<SOLVATIONENERGY>0</SOLVATIONENERGY>
</RESIDUE>
<RESIDUE>
<STRUCTURE> C:LEU  96    </STRUCTURE>
<HSDC>    </HSDC>
<SOLVENTACCESSIBLEAREA>16.8281</SOLVENTACCESSIBLEAREA>
<BURIEDSURFACEAREA>0</BURIEDSURFACEAREA>
<BURIEDSURFACEAREASCORE>0</BURIEDSURFACEAREASCORE>
<SOLVATIONENERGY>0</SOLVATIONENERGY>
</RESIDUE>
<RESIDUE>
<STRUCTURE> C:HIS  97    </STRUCTURE>
<HSDC>    </HSDC>
<SOLVENTACCESSIBLEAREA>64.4945</SOLVENTACCESSIBLEAREA>
<BURIEDSURFACEAREA>32.4769</BURIEDSURFACEAREA>
<BURIEDSURFACEAREASCORE>6</BURIEDSURFACEAREASCORE>
<SOLVATIONENERGY>-0.433351</SOLVATIONENERGY>
</RESIDUE>
<RESIDUE>
<STRUCTURE> C:ARG  98    </STRUCTURE>
<HSDC>    </HSDC>
<SOLVENTACCESSIBLEAREA>187.02</SOLVENTACCESSIBLEAREA>
<BURIEDSURFACEAREA>0</BURIEDSURFACEAREA>
<BURIEDSURFACEAREASCORE>0</BURIEDSURFACEAREASCORE>
<SOLVATIONENERGY>0</SOLVATIONENERGY>
</RESIDUE>
<RESIDUE>
<STRUCTURE> C:SER  99    </STRUCTURE>
<HSDC>    </HSDC>
<SOLVENTACCESSIBLEAREA>67.6259</SOLVENTACCESSIBLEAREA>
<BURIEDSURFACEAREA>0</BURIEDSURFACEAREA>
<BURIEDSURFACEAREASCORE>0</BURIEDSURFACEAREASCORE>
<SOLVATIONENERGY>0</SOLVATIONENERGY>
</RESIDUE>
<RESIDUE>
<STRUCTURE> C:GLU 100    </STRUCTURE>
<HSDC>    </HSDC>
<SOLVENTACCESSIBLEAREA>110.639</SOLVENTACCESSIBLEAREA>
<BURIEDSURFACEAREA>0</BURIEDSURFACEAREA>
<BURIEDSURFACEAREASCORE>0</BURIEDSURFACEAREASCORE>
<SOLVATIONENERGY>0</SOLVATIONENERGY>
</RESIDUE>
<RESIDUE>
<STRUCTURE> C:LEU 101    </STRUCTURE>
<HSDC>    </HSDC>
<SOLVENTACCESSIBLEAREA>84.9034</SOLVENTACCESSIBLEAREA>
<BURIEDSURFACEAREA>0</BURIEDSURFACEAREA>
<BURIEDSURFACEAREASCORE>0</BURIEDSURFACEAREASCORE>
<SOLVATIONENERGY>0</SOLVATIONENERGY>
</RESIDUE>
<RESIDUE>
<STRUCTURE> C:LEU 102    </STRUCTURE>
<HSDC>    </HSDC>
<SOLVENTACCESSIBLEAREA>4.71428</SOLVENTACCESSIBLEAREA>
<BURIEDSURFACEAREA>0</BURIEDSURFACEAREA>
<BURIEDSURFACEAREASCORE>0</BURIEDSURFACEAREASCORE>
<SOLVATIONENERGY>0</SOLVATIONENERGY>
</RESIDUE>
<RESIDUE>
<STRUCTURE> C:PRO 103    </STRUCTURE>
<HSDC>    </HSDC>
<SOLVENTACCESSIBLEAREA>64.4816</SOLVENTACCESSIBLEAREA>
<BURIEDSURFACEAREA>0</BURIEDSURFACEAREA>
<BURIEDSURFACEAREASCORE>0</BURIEDSURFACEAREASCORE>
<SOLVATIONENERGY>0</SOLVATIONENERGY>
</RESIDUE>
<RESIDUE>
<STRUCTURE> C:GLY 104    </STRUCTURE>
<HSDC>    </HSDC>
<SOLVENTACCESSIBLEAREA>47.1762</SOLVENTACCESSIBLEAREA>
<BURIEDSURFACEAREA>0</BURIEDSURFACEAREA>
<BURIEDSURFACEAREASCORE>0</BURIEDSURFACEAREASCORE>
<SOLVATIONENERGY>0</SOLVATIONENERGY>
</RESIDUE>
<RESIDUE>
<STRUCTURE> C:ALA 105    </STRUCTURE>
<HSDC>    </HSDC>
<SOLVENTACCESSIBLEAREA>3.46473</SOLVENTACCESSIBLEAREA>
<BURIEDSURFACEAREA>0</BURIEDSURFACEAREA>
<BURIEDSURFACEAREASCORE>0</BURIEDSURFACEAREASCORE>
<SOLVATIONENERGY>0</SOLVATIONENERGY>
</RESIDUE>
<RESIDUE>
<STRUCTURE> C:GLY 106    </STRUCTURE>
<HSDC>    </HSDC>
<SOLVENTACCESSIBLEAREA>37.1797</SOLVENTACCESSIBLEAREA>
<BURIEDSURFACEAREA>17.4943</BURIEDSURFACEAREA>
<BURIEDSURFACEAREASCORE>5</BURIEDSURFACEAREASCORE>
<SOLVATIONENERGY>0.227066</SOLVATIONENERGY>
</RESIDUE>
<RESIDUE>
<STRUCTURE> C:PRO 107    </STRUCTURE>
<HSDC>    </HSDC>
<SOLVENTACCESSIBLEAREA>60.4552</SOLVENTACCESSIBLEAREA>
<BURIEDSURFACEAREA>11.2386</BURIEDSURFACEAREA>
<BURIEDSURFACEAREASCORE>2</BURIEDSURFACEAREASCORE>
<SOLVATIONENERGY>0.156628</SOLVATIONENERGY>
</RESIDUE>
<RESIDUE>
<STRUCTURE> C:ILE 108    </STRUCTURE>
<HSDC>    </HSDC>
<SOLVENTACCESSIBLEAREA>0</SOLVENTACCESSIBLEAREA>
<BURIEDSURFACEAREA>0</BURIEDSURFACEAREA>
<BURIEDSURFACEAREASCORE>0</BURIEDSURFACEAREASCORE>
<SOLVATIONENERGY>0</SOLVATIONENERGY>
</RESIDUE>
<RESIDUE>
<STRUCTURE> C:LEU 109    </STRUCTURE>
<HSDC>    </HSDC>
<SOLVENTACCESSIBLEAREA>31.5168</SOLVENTACCESSIBLEAREA>
<BURIEDSURFACEAREA>12.2227</BURIEDSURFACEAREA>
<BURIEDSURFACEAREASCORE>4</BURIEDSURFACEAREASCORE>
<SOLVATIONENERGY>0.195563</SOLVATIONENERGY>
</RESIDUE>
<RESIDUE>
<STRUCTURE> C:GLU 110    </STRUCTURE>
<HSDC>    </HSDC>
<SOLVENTACCESSIBLEAREA>110.279</SOLVENTACCESSIBLEAREA>
<BURIEDSURFACEAREA>54.1463</BURIEDSURFACEAREA>
<BURIEDSURFACEAREASCORE>5</BURIEDSURFACEAREASCORE>
<SOLVATIONENERGY>0.139924</SOLVATIONENERGY>
</RESIDUE>
<RESIDUE>
<STRUCTURE> C:LEU 111    </STRUCTURE>
<HSDC>    </HSDC>
<SOLVENTACCESSIBLEAREA>29.2837</SOLVENTACCESSIBLEAREA>
<BURIEDSURFACEAREA>27.4514</BURIEDSURFACEAREA>
<BURIEDSURFACEAREASCORE>10</BURIEDSURFACEAREASCORE>
<SOLVATIONENERGY>0.423289</SOLVATIONENERGY>
</RESIDUE>
<RESIDUE>
<STRUCTURE> C:LEU 112    </STRUCTURE>
<HSDC>    </HSDC>
<SOLVENTACCESSIBLEAREA>1.93311</SOLVENTACCESSIBLEAREA>
<BURIEDSURFACEAREA>0</BURIEDSURFACEAREA>
<BURIEDSURFACEAREASCORE>0</BURIEDSURFACEAREASCORE>
<SOLVATIONENERGY>0</SOLVATIONENERGY>
</RESIDUE>
<RESIDUE>
<STRUCTURE> C:ALA 113    </STRUCTURE>
<HSDC>    </HSDC>
<SOLVENTACCESSIBLEAREA>57.0741</SOLVENTACCESSIBLEAREA>
<BURIEDSURFACEAREA>0</BURIEDSURFACEAREA>
<BURIEDSURFACEAREASCORE>0</BURIEDSURFACEAREASCORE>
<SOLVATIONENERGY>0</SOLVATIONENERGY>
</RESIDUE>
<RESIDUE>
<STRUCTURE> C:ALA 114    </STRUCTURE>
<HSDC>    </HSDC>
<SOLVENTACCESSIBLEAREA>23.8378</SOLVENTACCESSIBLEAREA>
<BURIEDSURFACEAREA>20.0808</BURIEDSURFACEAREA>
<BURIEDSURFACEAREASCORE>9</BURIEDSURFACEAREASCORE>
<SOLVATIONENERGY>0.321293</SOLVATIONENERGY>
</RESIDUE>
<RESIDUE>
<STRUCTURE> C:ALA 115    </STRUCTURE>
<HSDC>    </HSDC>
<SOLVENTACCESSIBLEAREA>1.00725</SOLVENTACCESSIBLEAREA>
<BURIEDSURFACEAREA>0</BURIEDSURFACEAREA>
<BURIEDSURFACEAREASCORE>0</BURIEDSURFACEAREASCORE>
<SOLVATIONENERGY>0</SOLVATIONENERGY>
</RESIDUE>
<RESIDUE>
<STRUCTURE> C:GLY 116    </STRUCTURE>
<HSDC>    </HSDC>
<SOLVENTACCESSIBLEAREA>18.5588</SOLVENTACCESSIBLEAREA>
<BURIEDSURFACEAREA>0</BURIEDSURFACEAREA>
<BURIEDSURFACEAREASCORE>0</BURIEDSURFACEAREASCORE>
<SOLVATIONENERGY>0</SOLVATIONENERGY>
</RESIDUE>
<RESIDUE>
<STRUCTURE> C:ARG 117    </STRUCTURE>
<HSDC> S  </HSDC>
<SOLVENTACCESSIBLEAREA>166.738</SOLVENTACCESSIBLEAREA>
<BURIEDSURFACEAREA>59.8098</BURIEDSURFACEAREA>
<BURIEDSURFACEAREASCORE>4</BURIEDSURFACEAREASCORE>
<SOLVATIONENERGY>-1.31547</SOLVATIONENERGY>
</RESIDUE>
<RESIDUE>
<STRUCTURE> C:ASP 118    </STRUCTURE>
<HSDC>    </HSDC>
<SOLVENTACCESSIBLEAREA>23.3226</SOLVENTACCESSIBLEAREA>
<BURIEDSURFACEAREA>0</BURIEDSURFACEAREA>
<BURIEDSURFACEAREASCORE>0</BURIEDSURFACEAREASCORE>
<SOLVATIONENERGY>0</SOLVATIONENERGY>
</RESIDUE>
<RESIDUE>
<STRUCTURE> C:VAL 119    </STRUCTURE>
<HSDC>    </HSDC>
<SOLVENTACCESSIBLEAREA>6.0255</SOLVENTACCESSIBLEAREA>
<BURIEDSURFACEAREA>0</BURIEDSURFACEAREA>
<BURIEDSURFACEAREASCORE>0</BURIEDSURFACEAREASCORE>
<SOLVATIONENERGY>0</SOLVATIONENERGY>
</RESIDUE>
<RESIDUE>
<STRUCTURE> C:ALA 120    </STRUCTURE>
<HSDC>    </HSDC>
<SOLVENTACCESSIBLEAREA>51.4292</SOLVENTACCESSIBLEAREA>
<BURIEDSURFACEAREA>0</BURIEDSURFACEAREA>
<BURIEDSURFACEAREASCORE>0</BURIEDSURFACEAREASCORE>
<SOLVATIONENERGY>0</SOLVATIONENERGY>
</RESIDUE>
<RESIDUE>
<STRUCTURE> C:ALA 121    </STRUCTURE>
<HSDC>    </HSDC>
<SOLVENTACCESSIBLEAREA>41.4345</SOLVENTACCESSIBLEAREA>
<BURIEDSURFACEAREA>0</BURIEDSURFACEAREA>
<BURIEDSURFACEAREASCORE>0</BURIEDSURFACEAREASCORE>
<SOLVATIONENERGY>0</SOLVATIONENERGY>
</RESIDUE>
<RESIDUE>
<STRUCTURE> C:CYS 122    </STRUCTURE>
<HSDC>    </HSDC>
<SOLVENTACCESSIBLEAREA>1.99259</SOLVENTACCESSIBLEAREA>
<BURIEDSURFACEAREA>0</BURIEDSURFACEAREA>
<BURIEDSURFACEAREASCORE>0</BURIEDSURFACEAREASCORE>
<SOLVATIONENERGY>0</SOLVATIONENERGY>
</RESIDUE>
<RESIDUE>
<STRUCTURE> C:LEU 123    </STRUCTURE>
<HSDC>    </HSDC>
<SOLVENTACCESSIBLEAREA>20.4138</SOLVENTACCESSIBLEAREA>
<BURIEDSURFACEAREA>0</BURIEDSURFACEAREA>
<BURIEDSURFACEAREASCORE>0</BURIEDSURFACEAREASCORE>
<SOLVATIONENERGY>0</SOLVATIONENERGY>
</RESIDUE>
<RESIDUE>
<STRUCTURE> C:GLU 124    </STRUCTURE>
<HSDC>    </HSDC>
<SOLVENTACCESSIBLEAREA>119.562</SOLVENTACCESSIBLEAREA>
<BURIEDSURFACEAREA>0</BURIEDSURFACEAREA>
<BURIEDSURFACEAREASCORE>0</BURIEDSURFACEAREASCORE>
<SOLVATIONENERGY>0</SOLVATIONENERGY>
</RESIDUE>
<RESIDUE>
<STRUCTURE> C:LEU 125    </STRUCTURE>
<HSDC>    </HSDC>
<SOLVENTACCESSIBLEAREA>73.1401</SOLVENTACCESSIBLEAREA>
<BURIEDSURFACEAREA>0</BURIEDSURFACEAREA>
<BURIEDSURFACEAREASCORE>0</BURIEDSURFACEAREASCORE>
<SOLVATIONENERGY>0</SOLVATIONENERGY>
</RESIDUE>
<RESIDUE>
<STRUCTURE> C:ALA 126    </STRUCTURE>
<HSDC>    </HSDC>
<SOLVENTACCESSIBLEAREA>20.2274</SOLVENTACCESSIBLEAREA>
<BURIEDSURFACEAREA>0</BURIEDSURFACEAREA>
<BURIEDSURFACEAREASCORE>0</BURIEDSURFACEAREASCORE>
<SOLVATIONENERGY>0</SOLVATIONENERGY>
</RESIDUE>
<RESIDUE>
<STRUCTURE> C:ARG 127    </STRUCTURE>
<HSDC>    </HSDC>
<SOLVENTACCESSIBLEAREA>156.759</SOLVENTACCESSIBLEAREA>
<BURIEDSURFACEAREA>0</BURIEDSURFACEAREA>
<BURIEDSURFACEAREASCORE>0</BURIEDSURFACEAREASCORE>
<SOLVATIONENERGY>0</SOLVATIONENERGY>
</RESIDUE>
<RESIDUE>
<STRUCTURE> C:PRO 128    </STRUCTURE>
<HSDC>    </HSDC>
<SOLVENTACCESSIBLEAREA>108.189</SOLVENTACCESSIBLEAREA>
<BURIEDSURFACEAREA>0</BURIEDSURFACEAREA>
<BURIEDSURFACEAREASCORE>0</BURIEDSURFACEAREASCORE>
<SOLVATIONENERGY>0</SOLVATIONENERGY>
</RESIDUE>
<RESIDUE>
<STRUCTURE> C:GLY 129    </STRUCTURE>
<HSDC>    </HSDC>
<SOLVENTACCESSIBLEAREA>104.27</SOLVENTACCESSIBLEAREA>
<BURIEDSURFACEAREA>0</BURIEDSURFACEAREA>
<BURIEDSURFACEAREASCORE>0</BURIEDSURFACEAREASCORE>
<SOLVATIONENERGY>0</SOLVATIONENERGY>
</RESIDUE>
<RESIDUE>
<STRUCTURE> C:ARG 145    </STRUCTURE>
<HSDC>    </HSDC>
<SOLVENTACCESSIBLEAREA>248.136</SOLVENTACCESSIBLEAREA>
<BURIEDSURFACEAREA>0</BURIEDSURFACEAREA>
<BURIEDSURFACEAREASCORE>0</BURIEDSURFACEAREASCORE>
<SOLVATIONENERGY>0</SOLVATIONENERGY>
</RESIDUE>
<RESIDUE>
<STRUCTURE> C:ARG 146    </STRUCTURE>
<HSDC>    </HSDC>
<SOLVENTACCESSIBLEAREA>179.737</SOLVENTACCESSIBLEAREA>
<BURIEDSURFACEAREA>0</BURIEDSURFACEAREA>
<BURIEDSURFACEAREASCORE>0</BURIEDSURFACEAREASCORE>
<SOLVATIONENERGY>0</SOLVATIONENERGY>
</RESIDUE>
<RESIDUE>
<STRUCTURE> C:ALA 147    </STRUCTURE>
<HSDC>    </HSDC>
<SOLVENTACCESSIBLEAREA>91.0934</SOLVENTACCESSIBLEAREA>
<BURIEDSURFACEAREA>0</BURIEDSURFACEAREA>
<BURIEDSURFACEAREASCORE>0</BURIEDSURFACEAREASCORE>
<SOLVATIONENERGY>0</SOLVATIONENERGY>
</RESIDUE>
<RESIDUE>
<STRUCTURE> C:ASP 148    </STRUCTURE>
<HSDC>    </HSDC>
<SOLVENTACCESSIBLEAREA>90.0323</SOLVENTACCESSIBLEAREA>
<BURIEDSURFACEAREA>0</BURIEDSURFACEAREA>
<BURIEDSURFACEAREASCORE>0</BURIEDSURFACEAREASCORE>
<SOLVATIONENERGY>0</SOLVATIONENERGY>
</RESIDUE>
<RESIDUE>
<STRUCTURE> C:SER 149    </STRUCTURE>
<HSDC>    </HSDC>
<SOLVENTACCESSIBLEAREA>31.0279</SOLVENTACCESSIBLEAREA>
<BURIEDSURFACEAREA>0</BURIEDSURFACEAREA>
<BURIEDSURFACEAREASCORE>0</BURIEDSURFACEAREASCORE>
<SOLVATIONENERGY>0</SOLVATIONENERGY>
</RESIDUE>
<RESIDUE>
<STRUCTURE> C:PRO 150    </STRUCTURE>
<HSDC>    </HSDC>
<SOLVENTACCESSIBLEAREA>85.7069</SOLVENTACCESSIBLEAREA>
<BURIEDSURFACEAREA>0</BURIEDSURFACEAREA>
<BURIEDSURFACEAREASCORE>0</BURIEDSURFACEAREASCORE>
<SOLVATIONENERGY>0</SOLVATIONENERGY>
</RESIDUE>
<RESIDUE>
<STRUCTURE> C:ARG 151    </STRUCTURE>
<HSDC>    </HSDC>
<SOLVENTACCESSIBLEAREA>95.3573</SOLVENTACCESSIBLEAREA>
<BURIEDSURFACEAREA>0</BURIEDSURFACEAREA>
<BURIEDSURFACEAREASCORE>0</BURIEDSURFACEAREASCORE>
<SOLVATIONENERGY>0</SOLVATIONENERGY>
</RESIDUE>
<RESIDUE>
<STRUCTURE> C:CYS 152    </STRUCTURE>
<HSDC>    </HSDC>
<SOLVENTACCESSIBLEAREA>6.64702</SOLVENTACCESSIBLEAREA>
<BURIEDSURFACEAREA>0</BURIEDSURFACEAREA>
<BURIEDSURFACEAREASCORE>0</BURIEDSURFACEAREASCORE>
<SOLVATIONENERGY>0</SOLVATIONENERGY>
</RESIDUE>
<RESIDUE>
<STRUCTURE> C:ARG 153    </STRUCTURE>
<HSDC>    </HSDC>
<SOLVENTACCESSIBLEAREA>132.48</SOLVENTACCESSIBLEAREA>
<BURIEDSURFACEAREA>0</BURIEDSURFACEAREA>
<BURIEDSURFACEAREASCORE>0</BURIEDSURFACEAREASCORE>
<SOLVATIONENERGY>0</SOLVATIONENERGY>
</RESIDUE>
<RESIDUE>
<STRUCTURE> C:LYS 154    </STRUCTURE>
<HSDC>    </HSDC>
<SOLVENTACCESSIBLEAREA>81.1534</SOLVENTACCESSIBLEAREA>
<BURIEDSURFACEAREA>0</BURIEDSURFACEAREA>
<BURIEDSURFACEAREASCORE>0</BURIEDSURFACEAREASCORE>
<SOLVATIONENERGY>0</SOLVATIONENERGY>
</RESIDUE>
<RESIDUE>
<STRUCTURE> C:ALA 155    </STRUCTURE>
<HSDC>    </HSDC>
<SOLVENTACCESSIBLEAREA>3.68535</SOLVENTACCESSIBLEAREA>
<BURIEDSURFACEAREA>0</BURIEDSURFACEAREA>
<BURIEDSURFACEAREASCORE>0</BURIEDSURFACEAREASCORE>
<SOLVATIONENERGY>0</SOLVATIONENERGY>
</RESIDUE>
<RESIDUE>
<STRUCTURE> C:SER 156    </STRUCTURE>
<HSDC>    </HSDC>
<SOLVENTACCESSIBLEAREA>37.5023</SOLVENTACCESSIBLEAREA>
<BURIEDSURFACEAREA>0</BURIEDSURFACEAREA>
<BURIEDSURFACEAREASCORE>0</BURIEDSURFACEAREASCORE>
<SOLVATIONENERGY>0</SOLVATIONENERGY>
</RESIDUE>
<RESIDUE>
<STRUCTURE> C:VAL 157    </STRUCTURE>
<HSDC>    </HSDC>
<SOLVENTACCESSIBLEAREA>32.6322</SOLVENTACCESSIBLEAREA>
<BURIEDSURFACEAREA>0</BURIEDSURFACEAREA>
<BURIEDSURFACEAREASCORE>0</BURIEDSURFACEAREASCORE>
<SOLVATIONENERGY>0</SOLVATIONENERGY>
</RESIDUE>
<RESIDUE>
<STRUCTURE> C:VAL 158    </STRUCTURE>
<HSDC>    </HSDC>
<SOLVENTACCESSIBLEAREA>2.70184</SOLVENTACCESSIBLEAREA>
<BURIEDSURFACEAREA>0</BURIEDSURFACEAREA>
<BURIEDSURFACEAREASCORE>0</BURIEDSURFACEAREASCORE>
<SOLVATIONENERGY>0</SOLVATIONENERGY>
</RESIDUE>
<RESIDUE>
<STRUCTURE> C:PHE 159    </STRUCTURE>
<HSDC>    </HSDC>
<SOLVENTACCESSIBLEAREA>78.0638</SOLVENTACCESSIBLEAREA>
<BURIEDSURFACEAREA>0</BURIEDSURFACEAREA>
<BURIEDSURFACEAREASCORE>0</BURIEDSURFACEAREASCORE>
<SOLVATIONENERGY>0</SOLVATIONENERGY>
</RESIDUE>
<RESIDUE>
<STRUCTURE> C:ASN 160    </STRUCTURE>
<HSDC>    </HSDC>
<SOLVENTACCESSIBLEAREA>17.0761</SOLVENTACCESSIBLEAREA>
<BURIEDSURFACEAREA>0</BURIEDSURFACEAREA>
<BURIEDSURFACEAREASCORE>0</BURIEDSURFACEAREASCORE>
<SOLVATIONENERGY>0</SOLVATIONENERGY>
</RESIDUE>
<RESIDUE>
<STRUCTURE> C:LEU 161    </STRUCTURE>
<HSDC>    </HSDC>
<SOLVENTACCESSIBLEAREA>6.51829</SOLVENTACCESSIBLEAREA>
<BURIEDSURFACEAREA>0</BURIEDSURFACEAREA>
<BURIEDSURFACEAREASCORE>0</BURIEDSURFACEAREASCORE>
<SOLVATIONENERGY>0</SOLVATIONENERGY>
</RESIDUE>
<RESIDUE>
<STRUCTURE> C:LEU 162    </STRUCTURE>
<HSDC>    </HSDC>
<SOLVENTACCESSIBLEAREA>50.8681</SOLVENTACCESSIBLEAREA>
<BURIEDSURFACEAREA>0</BURIEDSURFACEAREA>
<BURIEDSURFACEAREASCORE>0</BURIEDSURFACEAREASCORE>
<SOLVATIONENERGY>0</SOLVATIONENERGY>
</RESIDUE>
<RESIDUE>
<STRUCTURE> C:ARG 163    </STRUCTURE>
<HSDC>    </HSDC>
<SOLVENTACCESSIBLEAREA>70.127</SOLVENTACCESSIBLEAREA>
<BURIEDSURFACEAREA>0</BURIEDSURFACEAREA>
<BURIEDSURFACEAREASCORE>0</BURIEDSURFACEAREASCORE>
<SOLVATIONENERGY>0</SOLVATIONENERGY>
</RESIDUE>
<RESIDUE>
<STRUCTURE> C:LEU 164    </STRUCTURE>
<HSDC>    </HSDC>
<SOLVENTACCESSIBLEAREA>10.8174</SOLVENTACCESSIBLEAREA>
<BURIEDSURFACEAREA>0</BURIEDSURFACEAREA>
<BURIEDSURFACEAREASCORE>0</BURIEDSURFACEAREASCORE>
<SOLVATIONENERGY>0</SOLVATIONENERGY>
</RESIDUE>
<RESIDUE>
<STRUCTURE> C:LEU 165    </STRUCTURE>
<HSDC>    </HSDC>
<SOLVENTACCESSIBLEAREA>1.17705</SOLVENTACCESSIBLEAREA>
<BURIEDSURFACEAREA>0</BURIEDSURFACEAREA>
<BURIEDSURFACEAREASCORE>0</BURIEDSURFACEAREASCORE>
<SOLVATIONENERGY>0</SOLVATIONENERGY>
</RESIDUE>
<RESIDUE>
<STRUCTURE> C:THR 166    </STRUCTURE>
<HSDC>    </HSDC>
<SOLVENTACCESSIBLEAREA>54.2731</SOLVENTACCESSIBLEAREA>
<BURIEDSURFACEAREA>0</BURIEDSURFACEAREA>
<BURIEDSURFACEAREASCORE>0</BURIEDSURFACEAREASCORE>
<SOLVATIONENERGY>0</SOLVATIONENERGY>
</RESIDUE>
<RESIDUE>
<STRUCTURE> C:TRP 167    </STRUCTURE>
<HSDC>    </HSDC>
<SOLVENTACCESSIBLEAREA>110.155</SOLVENTACCESSIBLEAREA>
<BURIEDSURFACEAREA>0</BURIEDSURFACEAREA>
<BURIEDSURFACEAREASCORE>0</BURIEDSURFACEAREASCORE>
<SOLVATIONENERGY>0</SOLVATIONENERGY>
</RESIDUE>
<RESIDUE>
<STRUCTURE> C:GLU 168    </STRUCTURE>
<HSDC>    </HSDC>
<SOLVENTACCESSIBLEAREA>13.3296</SOLVENTACCESSIBLEAREA>
<BURIEDSURFACEAREA>0</BURIEDSURFACEAREA>
<BURIEDSURFACEAREASCORE>0</BURIEDSURFACEAREASCORE>
<SOLVATIONENERGY>0</SOLVATIONENERGY>
</RESIDUE>
<RESIDUE>
<STRUCTURE> C:LEU 169    </STRUCTURE>
<HSDC>    </HSDC>
<SOLVENTACCESSIBLEAREA>8.42622</SOLVENTACCESSIBLEAREA>
<BURIEDSURFACEAREA>0</BURIEDSURFACEAREA>
<BURIEDSURFACEAREASCORE>0</BURIEDSURFACEAREASCORE>
<SOLVATIONENERGY>0</SOLVATIONENERGY>
</RESIDUE>
<RESIDUE>
<STRUCTURE> C:ARG 170    </STRUCTURE>
<HSDC>    </HSDC>
<SOLVENTACCESSIBLEAREA>111.646</SOLVENTACCESSIBLEAREA>
<BURIEDSURFACEAREA>0</BURIEDSURFACEAREA>
<BURIEDSURFACEAREASCORE>0</BURIEDSURFACEAREASCORE>
<SOLVATIONENERGY>0</SOLVATIONENERGY>
</RESIDUE>
<RESIDUE>
<STRUCTURE> C:LEU 171    </STRUCTURE>
<HSDC>    </HSDC>
<SOLVENTACCESSIBLEAREA>49.5107</SOLVENTACCESSIBLEAREA>
<BURIEDSURFACEAREA>0</BURIEDSURFACEAREA>
<BURIEDSURFACEAREASCORE>0</BURIEDSURFACEAREASCORE>
<SOLVATIONENERGY>0</SOLVATIONENERGY>
</RESIDUE>
<RESIDUE>
<STRUCTURE> C:ALA 172    </STRUCTURE>
<HSDC>    </HSDC>
<SOLVENTACCESSIBLEAREA>5.46189</SOLVENTACCESSIBLEAREA>
<BURIEDSURFACEAREA>0</BURIEDSURFACEAREA>
<BURIEDSURFACEAREASCORE>0</BURIEDSURFACEAREASCORE>
<SOLVATIONENERGY>0</SOLVATIONENERGY>
</RESIDUE>
<RESIDUE>
<STRUCTURE> C:ALA 173    </STRUCTURE>
<HSDC>H   </HSDC>
<SOLVENTACCESSIBLEAREA>3.57807</SOLVENTACCESSIBLEAREA>
<BURIEDSURFACEAREA>1.32909</BURIEDSURFACEAREA>
<BURIEDSURFACEAREASCORE>4</BURIEDSURFACEAREASCORE>
<SOLVATIONENERGY>-0.00232018</SOLVATIONENERGY>
</RESIDUE>
<RESIDUE>
<STRUCTURE> C:HIS 174    </STRUCTURE>
<HSDC>    </HSDC>
<SOLVENTACCESSIBLEAREA>110.999</SOLVENTACCESSIBLEAREA>
<BURIEDSURFACEAREA>15.2461</BURIEDSURFACEAREA>
<BURIEDSURFACEAREASCORE>2</BURIEDSURFACEAREASCORE>
<SOLVATIONENERGY>-0.0280371</SOLVATIONENERGY>
</RESIDUE>
<RESIDUE>
<STRUCTURE> C:SER 175    </STRUCTURE>
<HSDC>    </HSDC>
<SOLVENTACCESSIBLEAREA>48.3295</SOLVENTACCESSIBLEAREA>
<BURIEDSURFACEAREA>0</BURIEDSURFACEAREA>
<BURIEDSURFACEAREASCORE>0</BURIEDSURFACEAREASCORE>
<SOLVATIONENERGY>0</SOLVATIONENERGY>
</RESIDUE>
<RESIDUE>
<STRUCTURE> C:GLY 176    </STRUCTURE>
<HSDC>    </HSDC>
<SOLVENTACCESSIBLEAREA>14.1326</SOLVENTACCESSIBLEAREA>
<BURIEDSURFACEAREA>0</BURIEDSURFACEAREA>
<BURIEDSURFACEAREASCORE>0</BURIEDSURFACEAREASCORE>
<SOLVATIONENERGY>0</SOLVATIONENERGY>
</RESIDUE>
<RESIDUE>
<STRUCTURE> C:PRO 177    </STRUCTURE>
<HSDC>    </HSDC>
<SOLVENTACCESSIBLEAREA>58.6539</SOLVENTACCESSIBLEAREA>
<BURIEDSURFACEAREA>1.33984</BURIEDSURFACEAREA>
<BURIEDSURFACEAREASCORE>1</BURIEDSURFACEAREASCORE>
<SOLVATIONENERGY>0.0214374</SOLVATIONENERGY>
</RESIDUE>
<RESIDUE>
<STRUCTURE> C:CYS 178    </STRUCTURE>
<HSDC>    </HSDC>
<SOLVENTACCESSIBLEAREA>8.52999</SOLVENTACCESSIBLEAREA>
<BURIEDSURFACEAREA>0</BURIEDSURFACEAREA>
<BURIEDSURFACEAREASCORE>0</BURIEDSURFACEAREASCORE>
<SOLVATIONENERGY>0</SOLVATIONENERGY>
</RESIDUE>
<RESIDUE>
<STRUCTURE> C:LEU 179    </STRUCTURE>
<HSDC>    </HSDC>
<SOLVENTACCESSIBLEAREA>169.111</SOLVENTACCESSIBLEAREA>
<BURIEDSURFACEAREA>0</BURIEDSURFACEAREA>
<BURIEDSURFACEAREASCORE>0</BURIEDSURFACEAREASCORE>
<SOLVATIONENERGY>0</SOLVATIONENERGY>
</RESIDUE>
</RESIDUE1>
<RESIDUE2><RESIDUE>
<STRUCTURE> A:MET  20    </STRUCTURE>
<HSDC>    </HSDC>
<SOLVENTACCESSIBLEAREA>176.588</SOLVENTACCESSIBLEAREA>
<BURIEDSURFACEAREA>0</BURIEDSURFACEAREA>
<BURIEDSURFACEAREASCORE>0</BURIEDSURFACEAREASCORE>
<SOLVATIONENERGY>0</SOLVATIONENERGY>
</RESIDUE>
<RESIDUE>
<STRUCTURE> A:VAL  21    </STRUCTURE>
<HSDC>    </HSDC>
<SOLVENTACCESSIBLEAREA>9.92882</SOLVENTACCESSIBLEAREA>
<BURIEDSURFACEAREA>0</BURIEDSURFACEAREA>
<BURIEDSURFACEAREASCORE>0</BURIEDSURFACEAREASCORE>
<SOLVATIONENERGY>0</SOLVATIONENERGY>
</RESIDUE>
<RESIDUE>
<STRUCTURE> A:PRO  22    </STRUCTURE>
<HSDC>    </HSDC>
<SOLVENTACCESSIBLEAREA>35.4187</SOLVENTACCESSIBLEAREA>
<BURIEDSURFACEAREA>0</BURIEDSURFACEAREA>
<BURIEDSURFACEAREASCORE>0</BURIEDSURFACEAREASCORE>
<SOLVATIONENERGY>0</SOLVATIONENERGY>
</RESIDUE>
<RESIDUE>
<STRUCTURE> A:PRO  23    </STRUCTURE>
<HSDC>    </HSDC>
<SOLVENTACCESSIBLEAREA>67.9371</SOLVENTACCESSIBLEAREA>
<BURIEDSURFACEAREA>0</BURIEDSURFACEAREA>
<BURIEDSURFACEAREASCORE>0</BURIEDSURFACEAREASCORE>
<SOLVATIONENERGY>0</SOLVATIONENERGY>
</RESIDUE>
<RESIDUE>
<STRUCTURE> A:PRO  24    </STRUCTURE>
<HSDC>    </HSDC>
<SOLVENTACCESSIBLEAREA>11.2882</SOLVENTACCESSIBLEAREA>
<BURIEDSURFACEAREA>0</BURIEDSURFACEAREA>
<BURIEDSURFACEAREASCORE>0</BURIEDSURFACEAREASCORE>
<SOLVATIONENERGY>0</SOLVATIONENERGY>
</RESIDUE>
<RESIDUE>
<STRUCTURE> A:GLU  25    </STRUCTURE>
<HSDC>    </HSDC>
<SOLVENTACCESSIBLEAREA>88.6074</SOLVENTACCESSIBLEAREA>
<BURIEDSURFACEAREA>0</BURIEDSURFACEAREA>
<BURIEDSURFACEAREASCORE>0</BURIEDSURFACEAREASCORE>
<SOLVATIONENERGY>0</SOLVATIONENERGY>
</RESIDUE>
<RESIDUE>
<STRUCTURE> A:ASN  26    </STRUCTURE>
<HSDC>    </HSDC>
<SOLVENTACCESSIBLEAREA>75.6296</SOLVENTACCESSIBLEAREA>
<BURIEDSURFACEAREA>0</BURIEDSURFACEAREA>
<BURIEDSURFACEAREASCORE>0</BURIEDSURFACEAREASCORE>
<SOLVATIONENERGY>0</SOLVATIONENERGY>
</RESIDUE>
<RESIDUE>
<STRUCTURE> A:VAL  27    </STRUCTURE>
<HSDC>    </HSDC>
<SOLVENTACCESSIBLEAREA>31.5379</SOLVENTACCESSIBLEAREA>
<BURIEDSURFACEAREA>0</BURIEDSURFACEAREA>
<BURIEDSURFACEAREASCORE>0</BURIEDSURFACEAREASCORE>
<SOLVATIONENERGY>0</SOLVATIONENERGY>
</RESIDUE>
<RESIDUE>
<STRUCTURE> A:ARG  28    </STRUCTURE>
<HSDC>    </HSDC>
<SOLVENTACCESSIBLEAREA>106.026</SOLVENTACCESSIBLEAREA>
<BURIEDSURFACEAREA>0</BURIEDSURFACEAREA>
<BURIEDSURFACEAREASCORE>0</BURIEDSURFACEAREASCORE>
<SOLVATIONENERGY>0</SOLVATIONENERGY>
</RESIDUE>
<RESIDUE>
<STRUCTURE> A:MET  29    </STRUCTURE>
<HSDC>    </HSDC>
<SOLVENTACCESSIBLEAREA>27.3668</SOLVENTACCESSIBLEAREA>
<BURIEDSURFACEAREA>0</BURIEDSURFACEAREA>
<BURIEDSURFACEAREASCORE>0</BURIEDSURFACEAREASCORE>
<SOLVATIONENERGY>0</SOLVATIONENERGY>
</RESIDUE>
<RESIDUE>
<STRUCTURE> A:ASN  30    </STRUCTURE>
<HSDC>    </HSDC>
<SOLVENTACCESSIBLEAREA>68.9518</SOLVENTACCESSIBLEAREA>
<BURIEDSURFACEAREA>0</BURIEDSURFACEAREA>
<BURIEDSURFACEAREASCORE>0</BURIEDSURFACEAREASCORE>
<SOLVATIONENERGY>0</SOLVATIONENERGY>
</RESIDUE>
<RESIDUE>
<STRUCTURE> A:SER  31    </STRUCTURE>
<HSDC>    </HSDC>
<SOLVENTACCESSIBLEAREA>3.62867</SOLVENTACCESSIBLEAREA>
<BURIEDSURFACEAREA>0</BURIEDSURFACEAREA>
<BURIEDSURFACEAREASCORE>0</BURIEDSURFACEAREASCORE>
<SOLVATIONENERGY>0</SOLVATIONENERGY>
</RESIDUE>
<RESIDUE>
<STRUCTURE> A:VAL  32    </STRUCTURE>
<HSDC>    </HSDC>
<SOLVENTACCESSIBLEAREA>46.9316</SOLVENTACCESSIBLEAREA>
<BURIEDSURFACEAREA>0</BURIEDSURFACEAREA>
<BURIEDSURFACEAREASCORE>0</BURIEDSURFACEAREASCORE>
<SOLVATIONENERGY>0</SOLVATIONENERGY>
</RESIDUE>
<RESIDUE>
<STRUCTURE> A:ASN  33    </STRUCTURE>
<HSDC>    </HSDC>
<SOLVENTACCESSIBLEAREA>33.5583</SOLVENTACCESSIBLEAREA>
<BURIEDSURFACEAREA>0</BURIEDSURFACEAREA>
<BURIEDSURFACEAREASCORE>0</BURIEDSURFACEAREASCORE>
<SOLVATIONENERGY>0</SOLVATIONENERGY>
</RESIDUE>
<RESIDUE>
<STRUCTURE> A:PHE  34    </STRUCTURE>
<HSDC>    </HSDC>
<SOLVENTACCESSIBLEAREA>3.84877</SOLVENTACCESSIBLEAREA>
<BURIEDSURFACEAREA>0</BURIEDSURFACEAREA>
<BURIEDSURFACEAREASCORE>0</BURIEDSURFACEAREASCORE>
<SOLVATIONENERGY>0</SOLVATIONENERGY>
</RESIDUE>
<RESIDUE>
<STRUCTURE> A:LYS  35    </STRUCTURE>
<HSDC>    </HSDC>
<SOLVENTACCESSIBLEAREA>75.6154</SOLVENTACCESSIBLEAREA>
<BURIEDSURFACEAREA>0</BURIEDSURFACEAREA>
<BURIEDSURFACEAREASCORE>0</BURIEDSURFACEAREASCORE>
<SOLVATIONENERGY>0</SOLVATIONENERGY>
</RESIDUE>
<RESIDUE>
<STRUCTURE> A:ASN  36    </STRUCTURE>
<HSDC>    </HSDC>
<SOLVENTACCESSIBLEAREA>1.16296</SOLVENTACCESSIBLEAREA>
<BURIEDSURFACEAREA>0</BURIEDSURFACEAREA>
<BURIEDSURFACEAREASCORE>0</BURIEDSURFACEAREASCORE>
<SOLVATIONENERGY>0</SOLVATIONENERGY>
</RESIDUE>
<RESIDUE>
<STRUCTURE> A:ILE  37    </STRUCTURE>
<HSDC>    </HSDC>
<SOLVENTACCESSIBLEAREA>33.7654</SOLVENTACCESSIBLEAREA>
<BURIEDSURFACEAREA>0</BURIEDSURFACEAREA>
<BURIEDSURFACEAREASCORE>0</BURIEDSURFACEAREASCORE>
<SOLVATIONENERGY>0</SOLVATIONENERGY>
</RESIDUE>
<RESIDUE>
<STRUCTURE> A:LEU  38    </STRUCTURE>
<HSDC>    </HSDC>
<SOLVENTACCESSIBLEAREA>1.17229</SOLVENTACCESSIBLEAREA>
<BURIEDSURFACEAREA>0</BURIEDSURFACEAREA>
<BURIEDSURFACEAREASCORE>0</BURIEDSURFACEAREASCORE>
<SOLVATIONENERGY>0</SOLVATIONENERGY>
</RESIDUE>
<RESIDUE>
<STRUCTURE> A:GLN  39    </STRUCTURE>
<HSDC>    </HSDC>
<SOLVENTACCESSIBLEAREA>39.8879</SOLVENTACCESSIBLEAREA>
<BURIEDSURFACEAREA>0</BURIEDSURFACEAREA>
<BURIEDSURFACEAREASCORE>0</BURIEDSURFACEAREASCORE>
<SOLVATIONENERGY>0</SOLVATIONENERGY>
</RESIDUE>
<RESIDUE>
<STRUCTURE> A:TRP  40    </STRUCTURE>
<HSDC>    </HSDC>
<SOLVENTACCESSIBLEAREA>9.65141</SOLVENTACCESSIBLEAREA>
<BURIEDSURFACEAREA>0</BURIEDSURFACEAREA>
<BURIEDSURFACEAREASCORE>0</BURIEDSURFACEAREASCORE>
<SOLVATIONENERGY>0</SOLVATIONENERGY>
</RESIDUE>
<RESIDUE>
<STRUCTURE> A:GLU  41    </STRUCTURE>
<HSDC>    </HSDC>
<SOLVENTACCESSIBLEAREA>86.5549</SOLVENTACCESSIBLEAREA>
<BURIEDSURFACEAREA>0</BURIEDSURFACEAREA>
<BURIEDSURFACEAREASCORE>0</BURIEDSURFACEAREASCORE>
<SOLVATIONENERGY>0</SOLVATIONENERGY>
</RESIDUE>
<RESIDUE>
<STRUCTURE> A:SER  42    </STRUCTURE>
<HSDC>    </HSDC>
<SOLVENTACCESSIBLEAREA>58.295</SOLVENTACCESSIBLEAREA>
<BURIEDSURFACEAREA>0</BURIEDSURFACEAREA>
<BURIEDSURFACEAREASCORE>0</BURIEDSURFACEAREASCORE>
<SOLVATIONENERGY>0</SOLVATIONENERGY>
</RESIDUE>
<RESIDUE>
<STRUCTURE> A:PRO  43    </STRUCTURE>
<HSDC>    </HSDC>
<SOLVENTACCESSIBLEAREA>13.8052</SOLVENTACCESSIBLEAREA>
<BURIEDSURFACEAREA>0</BURIEDSURFACEAREA>
<BURIEDSURFACEAREASCORE>0</BURIEDSURFACEAREASCORE>
<SOLVATIONENERGY>0</SOLVATIONENERGY>
</RESIDUE>
<RESIDUE>
<STRUCTURE> A:ALA  44    </STRUCTURE>
<HSDC>    </HSDC>
<SOLVENTACCESSIBLEAREA>101.76</SOLVENTACCESSIBLEAREA>
<BURIEDSURFACEAREA>0</BURIEDSURFACEAREA>
<BURIEDSURFACEAREASCORE>0</BURIEDSURFACEAREASCORE>
<SOLVATIONENERGY>0</SOLVATIONENERGY>
</RESIDUE>
<RESIDUE>
<STRUCTURE> A:PHE  45    </STRUCTURE>
<HSDC>    </HSDC>
<SOLVENTACCESSIBLEAREA>39.6991</SOLVENTACCESSIBLEAREA>
<BURIEDSURFACEAREA>0</BURIEDSURFACEAREA>
<BURIEDSURFACEAREASCORE>0</BURIEDSURFACEAREASCORE>
<SOLVATIONENERGY>0</SOLVATIONENERGY>
</RESIDUE>
<RESIDUE>
<STRUCTURE> A:ALA  46    </STRUCTURE>
<HSDC>    </HSDC>
<SOLVENTACCESSIBLEAREA>113.514</SOLVENTACCESSIBLEAREA>
<BURIEDSURFACEAREA>0</BURIEDSURFACEAREA>
<BURIEDSURFACEAREASCORE>0</BURIEDSURFACEAREASCORE>
<SOLVATIONENERGY>0</SOLVATIONENERGY>
</RESIDUE>
<RESIDUE>
<STRUCTURE> A:LYS  47    </STRUCTURE>
<HSDC>    </HSDC>
<SOLVENTACCESSIBLEAREA>120.689</SOLVENTACCESSIBLEAREA>
<BURIEDSURFACEAREA>0</BURIEDSURFACEAREA>
<BURIEDSURFACEAREASCORE>0</BURIEDSURFACEAREASCORE>
<SOLVATIONENERGY>0</SOLVATIONENERGY>
</RESIDUE>
<RESIDUE>
<STRUCTURE> A:GLY  48    </STRUCTURE>
<HSDC>    </HSDC>
<SOLVENTACCESSIBLEAREA>51.5066</SOLVENTACCESSIBLEAREA>
<BURIEDSURFACEAREA>0</BURIEDSURFACEAREA>
<BURIEDSURFACEAREASCORE>0</BURIEDSURFACEAREASCORE>
<SOLVATIONENERGY>0</SOLVATIONENERGY>
</RESIDUE>
<RESIDUE>
<STRUCTURE> A:GLN  49    </STRUCTURE>
<HSDC>    </HSDC>
<SOLVENTACCESSIBLEAREA>99.1812</SOLVENTACCESSIBLEAREA>
<BURIEDSURFACEAREA>0</BURIEDSURFACEAREA>
<BURIEDSURFACEAREASCORE>0</BURIEDSURFACEAREASCORE>
<SOLVATIONENERGY>0</SOLVATIONENERGY>
</RESIDUE>
<RESIDUE>
<STRUCTURE> A:LEU  50    </STRUCTURE>
<HSDC>    </HSDC>
<SOLVENTACCESSIBLEAREA>16.8815</SOLVENTACCESSIBLEAREA>
<BURIEDSURFACEAREA>0</BURIEDSURFACEAREA>
<BURIEDSURFACEAREASCORE>0</BURIEDSURFACEAREASCORE>
<SOLVATIONENERGY>0</SOLVATIONENERGY>
</RESIDUE>
<RESIDUE>
<STRUCTURE> A:THR  51    </STRUCTURE>
<HSDC>    </HSDC>
<SOLVENTACCESSIBLEAREA>15.6305</SOLVENTACCESSIBLEAREA>
<BURIEDSURFACEAREA>0</BURIEDSURFACEAREA>
<BURIEDSURFACEAREASCORE>0</BURIEDSURFACEAREASCORE>
<SOLVATIONENERGY>0</SOLVATIONENERGY>
</RESIDUE>
<RESIDUE>
<STRUCTURE> A:PHE  52    </STRUCTURE>
<HSDC>    </HSDC>
<SOLVENTACCESSIBLEAREA>3.13839</SOLVENTACCESSIBLEAREA>
<BURIEDSURFACEAREA>0</BURIEDSURFACEAREA>
<BURIEDSURFACEAREASCORE>0</BURIEDSURFACEAREASCORE>
<SOLVATIONENERGY>0</SOLVATIONENERGY>
</RESIDUE>
<RESIDUE>
<STRUCTURE> A:THR  53    </STRUCTURE>
<HSDC>    </HSDC>
<SOLVENTACCESSIBLEAREA>10.7474</SOLVENTACCESSIBLEAREA>
<BURIEDSURFACEAREA>0</BURIEDSURFACEAREA>
<BURIEDSURFACEAREASCORE>0</BURIEDSURFACEAREASCORE>
<SOLVATIONENERGY>0</SOLVATIONENERGY>
</RESIDUE>
<RESIDUE>
<STRUCTURE> A:ALA  54    </STRUCTURE>
<HSDC>    </HSDC>
<SOLVENTACCESSIBLEAREA>0.481217</SOLVENTACCESSIBLEAREA>
<BURIEDSURFACEAREA>0</BURIEDSURFACEAREA>
<BURIEDSURFACEAREASCORE>0</BURIEDSURFACEAREASCORE>
<SOLVATIONENERGY>0</SOLVATIONENERGY>
</RESIDUE>
<RESIDUE>
<STRUCTURE> A:GLN  55    </STRUCTURE>
<HSDC>    </HSDC>
<SOLVENTACCESSIBLEAREA>22.3148</SOLVENTACCESSIBLEAREA>
<BURIEDSURFACEAREA>0</BURIEDSURFACEAREA>
<BURIEDSURFACEAREASCORE>0</BURIEDSURFACEAREASCORE>
<SOLVATIONENERGY>0</SOLVATIONENERGY>
</RESIDUE>
<RESIDUE>
<STRUCTURE> A:TYR  56    </STRUCTURE>
<HSDC>    </HSDC>
<SOLVENTACCESSIBLEAREA>33.0846</SOLVENTACCESSIBLEAREA>
<BURIEDSURFACEAREA>0</BURIEDSURFACEAREA>
<BURIEDSURFACEAREASCORE>0</BURIEDSURFACEAREASCORE>
<SOLVATIONENERGY>0</SOLVATIONENERGY>
</RESIDUE>
<RESIDUE>
<STRUCTURE> A:LEU  57    </STRUCTURE>
<HSDC>    </HSDC>
<SOLVENTACCESSIBLEAREA>55.2869</SOLVENTACCESSIBLEAREA>
<BURIEDSURFACEAREA>0</BURIEDSURFACEAREA>
<BURIEDSURFACEAREASCORE>0</BURIEDSURFACEAREASCORE>
<SOLVATIONENERGY>0</SOLVATIONENERGY>
</RESIDUE>
<RESIDUE>
<STRUCTURE> A:SER  58    </STRUCTURE>
<HSDC>    </HSDC>
<SOLVENTACCESSIBLEAREA>38.657</SOLVENTACCESSIBLEAREA>
<BURIEDSURFACEAREA>0.167291</BURIEDSURFACEAREA>
<BURIEDSURFACEAREASCORE>1</BURIEDSURFACEAREASCORE>
<SOLVATIONENERGY>0.00267665</SOLVATIONENERGY>
</RESIDUE>
<RESIDUE>
<STRUCTURE> A:TYR  59    </STRUCTURE>
<HSDC>    </HSDC>
<SOLVENTACCESSIBLEAREA>201.108</SOLVENTACCESSIBLEAREA>
<BURIEDSURFACEAREA>98.5552</BURIEDSURFACEAREA>
<BURIEDSURFACEAREASCORE>5</BURIEDSURFACEAREASCORE>
<SOLVATIONENERGY>0.381538</SOLVATIONENERGY>
</RESIDUE>
<RESIDUE>
<STRUCTURE> A:ARG  60    </STRUCTURE>
<HSDC>    </HSDC>
<SOLVENTACCESSIBLEAREA>173.422</SOLVENTACCESSIBLEAREA>
<BURIEDSURFACEAREA>0</BURIEDSURFACEAREA>
<BURIEDSURFACEAREASCORE>0</BURIEDSURFACEAREASCORE>
<SOLVATIONENERGY>0</SOLVATIONENERGY>
</RESIDUE>
<RESIDUE>
<STRUCTURE> A:ILE  61    </STRUCTURE>
<HSDC>    </HSDC>
<SOLVENTACCESSIBLEAREA>106.411</SOLVENTACCESSIBLEAREA>
<BURIEDSURFACEAREA>0</BURIEDSURFACEAREA>
<BURIEDSURFACEAREASCORE>0</BURIEDSURFACEAREASCORE>
<SOLVATIONENERGY>0</SOLVATIONENERGY>
</RESIDUE>
<RESIDUE>
<STRUCTURE> A:PHE  62    </STRUCTURE>
<HSDC>    </HSDC>
<SOLVENTACCESSIBLEAREA>51.4751</SOLVENTACCESSIBLEAREA>
<BURIEDSURFACEAREA>0</BURIEDSURFACEAREA>
<BURIEDSURFACEAREASCORE>0</BURIEDSURFACEAREASCORE>
<SOLVATIONENERGY>0</SOLVATIONENERGY>
</RESIDUE>
<RESIDUE>
<STRUCTURE> A:GLN  63    </STRUCTURE>
<HSDC>    </HSDC>
<SOLVENTACCESSIBLEAREA>76.9326</SOLVENTACCESSIBLEAREA>
<BURIEDSURFACEAREA>0</BURIEDSURFACEAREA>
<BURIEDSURFACEAREASCORE>0</BURIEDSURFACEAREASCORE>
<SOLVATIONENERGY>0</SOLVATIONENERGY>
</RESIDUE>
<RESIDUE>
<STRUCTURE> A:ASP  64    </STRUCTURE>
<HSDC>    </HSDC>
<SOLVENTACCESSIBLEAREA>45.8772</SOLVENTACCESSIBLEAREA>
<BURIEDSURFACEAREA>0</BURIEDSURFACEAREA>
<BURIEDSURFACEAREASCORE>0</BURIEDSURFACEAREASCORE>
<SOLVATIONENERGY>0</SOLVATIONENERGY>
</RESIDUE>
<RESIDUE>
<STRUCTURE> A:LYS  65    </STRUCTURE>
<HSDC>    </HSDC>
<SOLVENTACCESSIBLEAREA>55.1038</SOLVENTACCESSIBLEAREA>
<BURIEDSURFACEAREA>0</BURIEDSURFACEAREA>
<BURIEDSURFACEAREASCORE>0</BURIEDSURFACEAREASCORE>
<SOLVATIONENERGY>0</SOLVATIONENERGY>
</RESIDUE>
<RESIDUE>
<STRUCTURE> A:CYS  66    </STRUCTURE>
<HSDC>    </HSDC>
<SOLVENTACCESSIBLEAREA>26.6718</SOLVENTACCESSIBLEAREA>
<BURIEDSURFACEAREA>0</BURIEDSURFACEAREA>
<BURIEDSURFACEAREASCORE>0</BURIEDSURFACEAREASCORE>
<SOLVATIONENERGY>0</SOLVATIONENERGY>
</RESIDUE>
<RESIDUE>
<STRUCTURE> A:MET  67    </STRUCTURE>
<HSDC>    </HSDC>
<SOLVENTACCESSIBLEAREA>142.529</SOLVENTACCESSIBLEAREA>
<BURIEDSURFACEAREA>0</BURIEDSURFACEAREA>
<BURIEDSURFACEAREASCORE>0</BURIEDSURFACEAREASCORE>
<SOLVATIONENERGY>0</SOLVATIONENERGY>
</RESIDUE>
<RESIDUE>
<STRUCTURE> A:GLN  68    </STRUCTURE>
<HSDC>    </HSDC>
<SOLVENTACCESSIBLEAREA>132.08</SOLVENTACCESSIBLEAREA>
<BURIEDSURFACEAREA>0</BURIEDSURFACEAREA>
<BURIEDSURFACEAREASCORE>0</BURIEDSURFACEAREASCORE>
<SOLVATIONENERGY>0</SOLVATIONENERGY>
</RESIDUE>
<RESIDUE>
<STRUCTURE> A:THR  69    </STRUCTURE>
<HSDC>    </HSDC>
<SOLVENTACCESSIBLEAREA>36.2057</SOLVENTACCESSIBLEAREA>
<BURIEDSURFACEAREA>0</BURIEDSURFACEAREA>
<BURIEDSURFACEAREASCORE>0</BURIEDSURFACEAREASCORE>
<SOLVATIONENERGY>0</SOLVATIONENERGY>
</RESIDUE>
<RESIDUE>
<STRUCTURE> A:THR  70    </STRUCTURE>
<HSDC>    </HSDC>
<SOLVENTACCESSIBLEAREA>85.0073</SOLVENTACCESSIBLEAREA>
<BURIEDSURFACEAREA>0</BURIEDSURFACEAREA>
<BURIEDSURFACEAREASCORE>0</BURIEDSURFACEAREASCORE>
<SOLVATIONENERGY>0</SOLVATIONENERGY>
</RESIDUE>
<RESIDUE>
<STRUCTURE> A:LEU  71    </STRUCTURE>
<HSDC>    </HSDC>
<SOLVENTACCESSIBLEAREA>114.794</SOLVENTACCESSIBLEAREA>
<BURIEDSURFACEAREA>0</BURIEDSURFACEAREA>
<BURIEDSURFACEAREASCORE>0</BURIEDSURFACEAREASCORE>
<SOLVATIONENERGY>0</SOLVATIONENERGY>
</RESIDUE>
<RESIDUE>
<STRUCTURE> A:THR  72    </STRUCTURE>
<HSDC>    </HSDC>
<SOLVENTACCESSIBLEAREA>49.1548</SOLVENTACCESSIBLEAREA>
<BURIEDSURFACEAREA>0</BURIEDSURFACEAREA>
<BURIEDSURFACEAREASCORE>0</BURIEDSURFACEAREASCORE>
<SOLVATIONENERGY>0</SOLVATIONENERGY>
</RESIDUE>
<RESIDUE>
<STRUCTURE> A:GLU  73    </STRUCTURE>
<HSDC>    </HSDC>
<SOLVENTACCESSIBLEAREA>71.9361</SOLVENTACCESSIBLEAREA>
<BURIEDSURFACEAREA>0</BURIEDSURFACEAREA>
<BURIEDSURFACEAREASCORE>0</BURIEDSURFACEAREASCORE>
<SOLVATIONENERGY>0</SOLVATIONENERGY>
</RESIDUE>
<RESIDUE>
<STRUCTURE> A:CYS  74    </STRUCTURE>
<HSDC>    </HSDC>
<SOLVENTACCESSIBLEAREA>1.33211</SOLVENTACCESSIBLEAREA>
<BURIEDSURFACEAREA>0</BURIEDSURFACEAREA>
<BURIEDSURFACEAREASCORE>0</BURIEDSURFACEAREASCORE>
<SOLVATIONENERGY>0</SOLVATIONENERGY>
</RESIDUE>
<RESIDUE>
<STRUCTURE> A:ASP  75    </STRUCTURE>
<HSDC>    </HSDC>
<SOLVENTACCESSIBLEAREA>71.4728</SOLVENTACCESSIBLEAREA>
<BURIEDSURFACEAREA>0</BURIEDSURFACEAREA>
<BURIEDSURFACEAREASCORE>0</BURIEDSURFACEAREASCORE>
<SOLVATIONENERGY>0</SOLVATIONENERGY>
</RESIDUE>
<RESIDUE>
<STRUCTURE> A:PHE  76    </STRUCTURE>
<HSDC>    </HSDC>
<SOLVENTACCESSIBLEAREA>0.824957</SOLVENTACCESSIBLEAREA>
<BURIEDSURFACEAREA>0</BURIEDSURFACEAREA>
<BURIEDSURFACEAREASCORE>0</BURIEDSURFACEAREASCORE>
<SOLVATIONENERGY>0</SOLVATIONENERGY>
</RESIDUE>
<RESIDUE>
<STRUCTURE> A:SER  77    </STRUCTURE>
<HSDC>    </HSDC>
<SOLVENTACCESSIBLEAREA>11.0426</SOLVENTACCESSIBLEAREA>
<BURIEDSURFACEAREA>0</BURIEDSURFACEAREA>
<BURIEDSURFACEAREASCORE>0</BURIEDSURFACEAREASCORE>
<SOLVATIONENERGY>0</SOLVATIONENERGY>
</RESIDUE>
<RESIDUE>
<STRUCTURE> A:SER  78    </STRUCTURE>
<HSDC>    </HSDC>
<SOLVENTACCESSIBLEAREA>75.1553</SOLVENTACCESSIBLEAREA>
<BURIEDSURFACEAREA>0</BURIEDSURFACEAREA>
<BURIEDSURFACEAREASCORE>0</BURIEDSURFACEAREASCORE>
<SOLVATIONENERGY>0</SOLVATIONENERGY>
</RESIDUE>
<RESIDUE>
<STRUCTURE> A:LEU  79    </STRUCTURE>
<HSDC>    </HSDC>
<SOLVENTACCESSIBLEAREA>35.7842</SOLVENTACCESSIBLEAREA>
<BURIEDSURFACEAREA>2.68288</BURIEDSURFACEAREA>
<BURIEDSURFACEAREASCORE>1</BURIEDSURFACEAREASCORE>
<SOLVATIONENERGY>0.042926</SOLVATIONENERGY>
</RESIDUE>
<RESIDUE>
<STRUCTURE> A:SER  80    </STRUCTURE>
<HSDC>    </HSDC>
<SOLVENTACCESSIBLEAREA>77.2991</SOLVENTACCESSIBLEAREA>
<BURIEDSURFACEAREA>59.5699</BURIEDSURFACEAREA>
<BURIEDSURFACEAREASCORE>8</BURIEDSURFACEAREASCORE>
<SOLVATIONENERGY>0.537915</SOLVATIONENERGY>
</RESIDUE>
<RESIDUE>
<STRUCTURE> A:LYS  81    </STRUCTURE>
<HSDC>    </HSDC>
<SOLVENTACCESSIBLEAREA>28.2182</SOLVENTACCESSIBLEAREA>
<BURIEDSURFACEAREA>18.484</BURIEDSURFACEAREA>
<BURIEDSURFACEAREASCORE>7</BURIEDSURFACEAREASCORE>
<SOLVATIONENERGY>0.295744</SOLVATIONENERGY>
</RESIDUE>
<RESIDUE>
<STRUCTURE> A:TYR  82    </STRUCTURE>
<HSDC>    </HSDC>
<SOLVENTACCESSIBLEAREA>137.263</SOLVENTACCESSIBLEAREA>
<BURIEDSURFACEAREA>134.097</BURIEDSURFACEAREA>
<BURIEDSURFACEAREASCORE>10</BURIEDSURFACEAREASCORE>
<SOLVATIONENERGY>1.14386</SOLVATIONENERGY>
</RESIDUE>
<RESIDUE>
<STRUCTURE> A:GLY  83    </STRUCTURE>
<HSDC>    </HSDC>
<SOLVENTACCESSIBLEAREA>37.8225</SOLVENTACCESSIBLEAREA>
<BURIEDSURFACEAREA>29.6145</BURIEDSURFACEAREA>
<BURIEDSURFACEAREASCORE>8</BURIEDSURFACEAREASCORE>
<SOLVATIONENERGY>0.30625</SOLVATIONENERGY>
</RESIDUE>
<RESIDUE>
<STRUCTURE> A:ASP  84    </STRUCTURE>
<HSDC> S  </HSDC>
<SOLVENTACCESSIBLEAREA>103.043</SOLVENTACCESSIBLEAREA>
<BURIEDSURFACEAREA>22.4735</BURIEDSURFACEAREA>
<BURIEDSURFACEAREASCORE>3</BURIEDSURFACEAREASCORE>
<SOLVATIONENERGY>-0.0420811</SOLVATIONENERGY>
</RESIDUE>
<RESIDUE>
<STRUCTURE> A:HIS  85    </STRUCTURE>
<HSDC>    </HSDC>
<SOLVENTACCESSIBLEAREA>28.758</SOLVENTACCESSIBLEAREA>
<BURIEDSURFACEAREA>8.01137</BURIEDSURFACEAREA>
<BURIEDSURFACEAREASCORE>3</BURIEDSURFACEAREASCORE>
<SOLVATIONENERGY>0.671005</SOLVATIONENERGY>
</RESIDUE>
<RESIDUE>
<STRUCTURE> A:THR  86    </STRUCTURE>
<HSDC>    </HSDC>
<SOLVENTACCESSIBLEAREA>23.2759</SOLVENTACCESSIBLEAREA>
<BURIEDSURFACEAREA>0</BURIEDSURFACEAREA>
<BURIEDSURFACEAREASCORE>0</BURIEDSURFACEAREASCORE>
<SOLVATIONENERGY>0</SOLVATIONENERGY>
</RESIDUE>
<RESIDUE>
<STRUCTURE> A:LEU  87    </STRUCTURE>
<HSDC>    </HSDC>
<SOLVENTACCESSIBLEAREA>2.47972</SOLVENTACCESSIBLEAREA>
<BURIEDSURFACEAREA>0</BURIEDSURFACEAREA>
<BURIEDSURFACEAREASCORE>0</BURIEDSURFACEAREASCORE>
<SOLVATIONENERGY>0</SOLVATIONENERGY>
</RESIDUE>
<RESIDUE>
<STRUCTURE> A:ARG  88    </STRUCTURE>
<HSDC>    </HSDC>
<SOLVENTACCESSIBLEAREA>50.3856</SOLVENTACCESSIBLEAREA>
<BURIEDSURFACEAREA>0</BURIEDSURFACEAREA>
<BURIEDSURFACEAREASCORE>0</BURIEDSURFACEAREASCORE>
<SOLVATIONENERGY>0</SOLVATIONENERGY>
</RESIDUE>
<RESIDUE>
<STRUCTURE> A:VAL  89    </STRUCTURE>
<HSDC>    </HSDC>
<SOLVENTACCESSIBLEAREA>1.67352</SOLVENTACCESSIBLEAREA>
<BURIEDSURFACEAREA>0</BURIEDSURFACEAREA>
<BURIEDSURFACEAREASCORE>0</BURIEDSURFACEAREASCORE>
<SOLVATIONENERGY>0</SOLVATIONENERGY>
</RESIDUE>
<RESIDUE>
<STRUCTURE> A:ARG  90    </STRUCTURE>
<HSDC>    </HSDC>
<SOLVENTACCESSIBLEAREA>53.2064</SOLVENTACCESSIBLEAREA>
<BURIEDSURFACEAREA>0</BURIEDSURFACEAREA>
<BURIEDSURFACEAREASCORE>0</BURIEDSURFACEAREASCORE>
<SOLVATIONENERGY>0</SOLVATIONENERGY>
</RESIDUE>
<RESIDUE>
<STRUCTURE> A:ALA  91    </STRUCTURE>
<HSDC>    </HSDC>
<SOLVENTACCESSIBLEAREA>0</SOLVENTACCESSIBLEAREA>
<BURIEDSURFACEAREA>0</BURIEDSURFACEAREA>
<BURIEDSURFACEAREASCORE>0</BURIEDSURFACEAREASCORE>
<SOLVATIONENERGY>0</SOLVATIONENERGY>
</RESIDUE>
<RESIDUE>
<STRUCTURE> A:GLU  92    </STRUCTURE>
<HSDC>    </HSDC>
<SOLVENTACCESSIBLEAREA>14.3096</SOLVENTACCESSIBLEAREA>
<BURIEDSURFACEAREA>0</BURIEDSURFACEAREA>
<BURIEDSURFACEAREASCORE>0</BURIEDSURFACEAREASCORE>
<SOLVATIONENERGY>0</SOLVATIONENERGY>
</RESIDUE>
<RESIDUE>
<STRUCTURE> A:PHE  93    </STRUCTURE>
<HSDC>    </HSDC>
<SOLVENTACCESSIBLEAREA>24.2303</SOLVENTACCESSIBLEAREA>
<BURIEDSURFACEAREA>0</BURIEDSURFACEAREA>
<BURIEDSURFACEAREASCORE>0</BURIEDSURFACEAREASCORE>
<SOLVATIONENERGY>0</SOLVATIONENERGY>
</RESIDUE>
<RESIDUE>
<STRUCTURE> A:ALA  94    </STRUCTURE>
<HSDC>    </HSDC>
<SOLVENTACCESSIBLEAREA>89.6202</SOLVENTACCESSIBLEAREA>
<BURIEDSURFACEAREA>0</BURIEDSURFACEAREA>
<BURIEDSURFACEAREASCORE>0</BURIEDSURFACEAREASCORE>
<SOLVATIONENERGY>0</SOLVATIONENERGY>
</RESIDUE>
<RESIDUE>
<STRUCTURE> A:ASP  95    </STRUCTURE>
<HSDC>    </HSDC>
<SOLVENTACCESSIBLEAREA>140.52</SOLVENTACCESSIBLEAREA>
<BURIEDSURFACEAREA>0</BURIEDSURFACEAREA>
<BURIEDSURFACEAREASCORE>0</BURIEDSURFACEAREASCORE>
<SOLVATIONENERGY>0</SOLVATIONENERGY>
</RESIDUE>
<RESIDUE>
<STRUCTURE> A:GLU  96    </STRUCTURE>
<HSDC>    </HSDC>
<SOLVENTACCESSIBLEAREA>48.4862</SOLVENTACCESSIBLEAREA>
<BURIEDSURFACEAREA>0</BURIEDSURFACEAREA>
<BURIEDSURFACEAREASCORE>0</BURIEDSURFACEAREASCORE>
<SOLVATIONENERGY>0</SOLVATIONENERGY>
</RESIDUE>
<RESIDUE>
<STRUCTURE> A:HIS  97    </STRUCTURE>
<HSDC>    </HSDC>
<SOLVENTACCESSIBLEAREA>97.4237</SOLVENTACCESSIBLEAREA>
<BURIEDSURFACEAREA>0</BURIEDSURFACEAREA>
<BURIEDSURFACEAREASCORE>0</BURIEDSURFACEAREASCORE>
<SOLVATIONENERGY>0</SOLVATIONENERGY>
</RESIDUE>
<RESIDUE>
<STRUCTURE> A:SER  98    </STRUCTURE>
<HSDC>    </HSDC>
<SOLVENTACCESSIBLEAREA>5.51485</SOLVENTACCESSIBLEAREA>
<BURIEDSURFACEAREA>0</BURIEDSURFACEAREA>
<BURIEDSURFACEAREASCORE>0</BURIEDSURFACEAREASCORE>
<SOLVATIONENERGY>0</SOLVATIONENERGY>
</RESIDUE>
<RESIDUE>
<STRUCTURE> A:ASP  99    </STRUCTURE>
<HSDC>    </HSDC>
<SOLVENTACCESSIBLEAREA>93.8593</SOLVENTACCESSIBLEAREA>
<BURIEDSURFACEAREA>0</BURIEDSURFACEAREA>
<BURIEDSURFACEAREASCORE>0</BURIEDSURFACEAREASCORE>
<SOLVATIONENERGY>0</SOLVATIONENERGY>
</RESIDUE>
<RESIDUE>
<STRUCTURE> A:TRP 100    </STRUCTURE>
<HSDC>    </HSDC>
<SOLVENTACCESSIBLEAREA>63.5486</SOLVENTACCESSIBLEAREA>
<BURIEDSURFACEAREA>0</BURIEDSURFACEAREA>
<BURIEDSURFACEAREASCORE>0</BURIEDSURFACEAREASCORE>
<SOLVATIONENERGY>0</SOLVATIONENERGY>
</RESIDUE>
<RESIDUE>
<STRUCTURE> A:VAL 101    </STRUCTURE>
<HSDC>    </HSDC>
<SOLVENTACCESSIBLEAREA>41.5751</SOLVENTACCESSIBLEAREA>
<BURIEDSURFACEAREA>0</BURIEDSURFACEAREA>
<BURIEDSURFACEAREASCORE>0</BURIEDSURFACEAREASCORE>
<SOLVATIONENERGY>0</SOLVATIONENERGY>
</RESIDUE>
<RESIDUE>
<STRUCTURE> A:GLN 102    </STRUCTURE>
<HSDC>    </HSDC>
<SOLVENTACCESSIBLEAREA>110.895</SOLVENTACCESSIBLEAREA>
<BURIEDSURFACEAREA>0</BURIEDSURFACEAREA>
<BURIEDSURFACEAREASCORE>0</BURIEDSURFACEAREASCORE>
<SOLVATIONENERGY>0</SOLVATIONENERGY>
</RESIDUE>
<RESIDUE>
<STRUCTURE> A:ILE 103    </STRUCTURE>
<HSDC>    </HSDC>
<SOLVENTACCESSIBLEAREA>30.5924</SOLVENTACCESSIBLEAREA>
<BURIEDSURFACEAREA>0</BURIEDSURFACEAREA>
<BURIEDSURFACEAREASCORE>0</BURIEDSURFACEAREASCORE>
<SOLVATIONENERGY>0</SOLVATIONENERGY>
</RESIDUE>
<RESIDUE>
<STRUCTURE> A:THR 104    </STRUCTURE>
<HSDC>    </HSDC>
<SOLVENTACCESSIBLEAREA>103.213</SOLVENTACCESSIBLEAREA>
<BURIEDSURFACEAREA>0</BURIEDSURFACEAREA>
<BURIEDSURFACEAREASCORE>0</BURIEDSURFACEAREASCORE>
<SOLVATIONENERGY>0</SOLVATIONENERGY>
</RESIDUE>
<RESIDUE>
<STRUCTURE> A:PHE 105    </STRUCTURE>
<HSDC>    </HSDC>
<SOLVENTACCESSIBLEAREA>6.63941</SOLVENTACCESSIBLEAREA>
<BURIEDSURFACEAREA>0</BURIEDSURFACEAREA>
<BURIEDSURFACEAREASCORE>0</BURIEDSURFACEAREASCORE>
<SOLVATIONENERGY>0</SOLVATIONENERGY>
</RESIDUE>
<RESIDUE>
<STRUCTURE> A:CYS 106    </STRUCTURE>
<HSDC>    </HSDC>
<SOLVENTACCESSIBLEAREA>35.1689</SOLVENTACCESSIBLEAREA>
<BURIEDSURFACEAREA>9.59672</BURIEDSURFACEAREA>
<BURIEDSURFACEAREASCORE>3</BURIEDSURFACEAREASCORE>
<SOLVATIONENERGY>0.391919</SOLVATIONENERGY>
</RESIDUE>
<RESIDUE>
<STRUCTURE> A:PRO 107    </STRUCTURE>
<HSDC>    </HSDC>
<SOLVENTACCESSIBLEAREA>0</SOLVENTACCESSIBLEAREA>
<BURIEDSURFACEAREA>0</BURIEDSURFACEAREA>
<BURIEDSURFACEAREASCORE>0</BURIEDSURFACEAREASCORE>
<SOLVATIONENERGY>0</SOLVATIONENERGY>
</RESIDUE>
<RESIDUE>
<STRUCTURE> A:VAL 108    </STRUCTURE>
<HSDC>    </HSDC>
<SOLVENTACCESSIBLEAREA>54.7924</SOLVENTACCESSIBLEAREA>
<BURIEDSURFACEAREA>35.8253</BURIEDSURFACEAREA>
<BURIEDSURFACEAREASCORE>7</BURIEDSURFACEAREASCORE>
<SOLVATIONENERGY>0.573205</SOLVATIONENERGY>
</RESIDUE>
<RESIDUE>
<STRUCTURE> A:ASP 109    </STRUCTURE>
<HSDC> S  </HSDC>
<SOLVENTACCESSIBLEAREA>99.2177</SOLVENTACCESSIBLEAREA>
<BURIEDSURFACEAREA>43.6823</BURIEDSURFACEAREA>
<BURIEDSURFACEAREASCORE>5</BURIEDSURFACEAREASCORE>
<SOLVATIONENERGY>-0.40811</SOLVATIONENERGY>
</RESIDUE>
<RESIDUE>
<STRUCTURE> A:ASP 110    </STRUCTURE>
<HSDC>    </HSDC>
<SOLVENTACCESSIBLEAREA>73.0913</SOLVENTACCESSIBLEAREA>
<BURIEDSURFACEAREA>0</BURIEDSURFACEAREA>
<BURIEDSURFACEAREASCORE>0</BURIEDSURFACEAREASCORE>
<SOLVATIONENERGY>0</SOLVATIONENERGY>
</RESIDUE>
<RESIDUE>
<STRUCTURE> A:THR 111    </STRUCTURE>
<HSDC>    </HSDC>
<SOLVENTACCESSIBLEAREA>2.09125</SOLVENTACCESSIBLEAREA>
<BURIEDSURFACEAREA>0</BURIEDSURFACEAREA>
<BURIEDSURFACEAREASCORE>0</BURIEDSURFACEAREASCORE>
<SOLVATIONENERGY>0</SOLVATIONENERGY>
</RESIDUE>
<RESIDUE>
<STRUCTURE> A:ILE 112    </STRUCTURE>
<HSDC>    </HSDC>
<SOLVENTACCESSIBLEAREA>76.3782</SOLVENTACCESSIBLEAREA>
<BURIEDSURFACEAREA>0</BURIEDSURFACEAREA>
<BURIEDSURFACEAREASCORE>0</BURIEDSURFACEAREASCORE>
<SOLVATIONENERGY>0</SOLVATIONENERGY>
</RESIDUE>
<RESIDUE>
<STRUCTURE> A:ILE 113    </STRUCTURE>
<HSDC>    </HSDC>
<SOLVENTACCESSIBLEAREA>0</SOLVENTACCESSIBLEAREA>
<BURIEDSURFACEAREA>0</BURIEDSURFACEAREA>
<BURIEDSURFACEAREASCORE>0</BURIEDSURFACEAREASCORE>
<SOLVATIONENERGY>0</SOLVATIONENERGY>
</RESIDUE>
<RESIDUE>
<STRUCTURE> A:GLY 114    </STRUCTURE>
<HSDC>    </HSDC>
<SOLVENTACCESSIBLEAREA>0.122657</SOLVENTACCESSIBLEAREA>
<BURIEDSURFACEAREA>0</BURIEDSURFACEAREA>
<BURIEDSURFACEAREASCORE>0</BURIEDSURFACEAREASCORE>
<SOLVATIONENERGY>0</SOLVATIONENERGY>
</RESIDUE>
<RESIDUE>
<STRUCTURE> A:PRO 115    </STRUCTURE>
<HSDC>    </HSDC>
<SOLVENTACCESSIBLEAREA>72.603</SOLVENTACCESSIBLEAREA>
<BURIEDSURFACEAREA>0</BURIEDSURFACEAREA>
<BURIEDSURFACEAREASCORE>0</BURIEDSURFACEAREASCORE>
<SOLVATIONENERGY>0</SOLVATIONENERGY>
</RESIDUE>
<RESIDUE>
<STRUCTURE> A:PRO 116    </STRUCTURE>
<HSDC>    </HSDC>
<SOLVENTACCESSIBLEAREA>2.08897</SOLVENTACCESSIBLEAREA>
<BURIEDSURFACEAREA>0</BURIEDSURFACEAREA>
<BURIEDSURFACEAREASCORE>0</BURIEDSURFACEAREASCORE>
<SOLVATIONENERGY>0</SOLVATIONENERGY>
</RESIDUE>
<RESIDUE>
<STRUCTURE> A:GLY 117    </STRUCTURE>
<HSDC>    </HSDC>
<SOLVENTACCESSIBLEAREA>27.8682</SOLVENTACCESSIBLEAREA>
<BURIEDSURFACEAREA>0</BURIEDSURFACEAREA>
<BURIEDSURFACEAREASCORE>0</BURIEDSURFACEAREASCORE>
<SOLVATIONENERGY>0</SOLVATIONENERGY>
</RESIDUE>
<RESIDUE>
<STRUCTURE> A:MET 118    </STRUCTURE>
<HSDC>    </HSDC>
<SOLVENTACCESSIBLEAREA>35.686</SOLVENTACCESSIBLEAREA>
<BURIEDSURFACEAREA>0</BURIEDSURFACEAREA>
<BURIEDSURFACEAREASCORE>0</BURIEDSURFACEAREASCORE>
<SOLVATIONENERGY>0</SOLVATIONENERGY>
</RESIDUE>
<RESIDUE>
<STRUCTURE> A:GLN 119    </STRUCTURE>
<HSDC>    </HSDC>
<SOLVENTACCESSIBLEAREA>103.094</SOLVENTACCESSIBLEAREA>
<BURIEDSURFACEAREA>0</BURIEDSURFACEAREA>
<BURIEDSURFACEAREASCORE>0</BURIEDSURFACEAREASCORE>
<SOLVATIONENERGY>0</SOLVATIONENERGY>
</RESIDUE>
<RESIDUE>
<STRUCTURE> A:VAL 120    </STRUCTURE>
<HSDC>    </HSDC>
<SOLVENTACCESSIBLEAREA>23.3003</SOLVENTACCESSIBLEAREA>
<BURIEDSURFACEAREA>0</BURIEDSURFACEAREA>
<BURIEDSURFACEAREASCORE>0</BURIEDSURFACEAREASCORE>
<SOLVATIONENERGY>0</SOLVATIONENERGY>
</RESIDUE>
<RESIDUE>
<STRUCTURE> A:GLU 121    </STRUCTURE>
<HSDC>    </HSDC>
<SOLVENTACCESSIBLEAREA>121.503</SOLVENTACCESSIBLEAREA>
<BURIEDSURFACEAREA>0</BURIEDSURFACEAREA>
<BURIEDSURFACEAREASCORE>0</BURIEDSURFACEAREASCORE>
<SOLVATIONENERGY>0</SOLVATIONENERGY>
</RESIDUE>
<RESIDUE>
<STRUCTURE> A:VAL 122    </STRUCTURE>
<HSDC>    </HSDC>
<SOLVENTACCESSIBLEAREA>40.4198</SOLVENTACCESSIBLEAREA>
<BURIEDSURFACEAREA>0</BURIEDSURFACEAREA>
<BURIEDSURFACEAREASCORE>0</BURIEDSURFACEAREASCORE>
<SOLVATIONENERGY>0</SOLVATIONENERGY>
</RESIDUE>
<RESIDUE>
<STRUCTURE> A:LEU 123    </STRUCTURE>
<HSDC>    </HSDC>
<SOLVENTACCESSIBLEAREA>95.7967</SOLVENTACCESSIBLEAREA>
<BURIEDSURFACEAREA>0</BURIEDSURFACEAREA>
<BURIEDSURFACEAREASCORE>0</BURIEDSURFACEAREASCORE>
<SOLVATIONENERGY>0</SOLVATIONENERGY>
</RESIDUE>
<RESIDUE>
<STRUCTURE> A:ALA 124    </STRUCTURE>
<HSDC>    </HSDC>
<SOLVENTACCESSIBLEAREA>62.631</SOLVENTACCESSIBLEAREA>
<BURIEDSURFACEAREA>0</BURIEDSURFACEAREA>
<BURIEDSURFACEAREASCORE>0</BURIEDSURFACEAREASCORE>
<SOLVATIONENERGY>0</SOLVATIONENERGY>
</RESIDUE>
<RESIDUE>
<STRUCTURE> A:ASP 125    </STRUCTURE>
<HSDC>    </HSDC>
<SOLVENTACCESSIBLEAREA>47.5116</SOLVENTACCESSIBLEAREA>
<BURIEDSURFACEAREA>0</BURIEDSURFACEAREA>
<BURIEDSURFACEAREASCORE>0</BURIEDSURFACEAREASCORE>
<SOLVATIONENERGY>0</SOLVATIONENERGY>
</RESIDUE>
<RESIDUE>
<STRUCTURE> A:SER 126    </STRUCTURE>
<HSDC>    </HSDC>
<SOLVENTACCESSIBLEAREA>1.00228</SOLVENTACCESSIBLEAREA>
<BURIEDSURFACEAREA>0</BURIEDSURFACEAREA>
<BURIEDSURFACEAREASCORE>0</BURIEDSURFACEAREASCORE>
<SOLVATIONENERGY>0</SOLVATIONENERGY>
</RESIDUE>
<RESIDUE>
<STRUCTURE> A:LEU 127    </STRUCTURE>
<HSDC>    </HSDC>
<SOLVENTACCESSIBLEAREA>1.01813</SOLVENTACCESSIBLEAREA>
<BURIEDSURFACEAREA>0</BURIEDSURFACEAREA>
<BURIEDSURFACEAREASCORE>0</BURIEDSURFACEAREASCORE>
<SOLVATIONENERGY>0</SOLVATIONENERGY>
</RESIDUE>
<RESIDUE>
<STRUCTURE> A:HIS 128    </STRUCTURE>
<HSDC>    </HSDC>
<SOLVENTACCESSIBLEAREA>35.5122</SOLVENTACCESSIBLEAREA>
<BURIEDSURFACEAREA>0</BURIEDSURFACEAREA>
<BURIEDSURFACEAREASCORE>0</BURIEDSURFACEAREASCORE>
<SOLVATIONENERGY>0</SOLVATIONENERGY>
</RESIDUE>
<RESIDUE>
<STRUCTURE> A:MET 129    </STRUCTURE>
<HSDC>    </HSDC>
<SOLVENTACCESSIBLEAREA>0</SOLVENTACCESSIBLEAREA>
<BURIEDSURFACEAREA>0</BURIEDSURFACEAREA>
<BURIEDSURFACEAREASCORE>0</BURIEDSURFACEAREASCORE>
<SOLVATIONENERGY>0</SOLVATIONENERGY>
</RESIDUE>
<RESIDUE>
<STRUCTURE> A:ARG 130    </STRUCTURE>
<HSDC>    </HSDC>
<SOLVENTACCESSIBLEAREA>119.145</SOLVENTACCESSIBLEAREA>
<BURIEDSURFACEAREA>0</BURIEDSURFACEAREA>
<BURIEDSURFACEAREASCORE>0</BURIEDSURFACEAREASCORE>
<SOLVATIONENERGY>0</SOLVATIONENERGY>
</RESIDUE>
<RESIDUE>
<STRUCTURE> A:PHE 131    </STRUCTURE>
<HSDC>    </HSDC>
<SOLVENTACCESSIBLEAREA>4.58574</SOLVENTACCESSIBLEAREA>
<BURIEDSURFACEAREA>0</BURIEDSURFACEAREA>
<BURIEDSURFACEAREASCORE>0</BURIEDSURFACEAREASCORE>
<SOLVATIONENERGY>0</SOLVATIONENERGY>
</RESIDUE>
<RESIDUE>
<STRUCTURE> A:LEU 132    </STRUCTURE>
<HSDC>    </HSDC>
<SOLVENTACCESSIBLEAREA>87.0678</SOLVENTACCESSIBLEAREA>
<BURIEDSURFACEAREA>0</BURIEDSURFACEAREA>
<BURIEDSURFACEAREASCORE>0</BURIEDSURFACEAREASCORE>
<SOLVATIONENERGY>0</SOLVATIONENERGY>
</RESIDUE>
<RESIDUE>
<STRUCTURE> A:ALA 133    </STRUCTURE>
<HSDC>    </HSDC>
<SOLVENTACCESSIBLEAREA>19.6713</SOLVENTACCESSIBLEAREA>
<BURIEDSURFACEAREA>0</BURIEDSURFACEAREA>
<BURIEDSURFACEAREASCORE>0</BURIEDSURFACEAREASCORE>
<SOLVATIONENERGY>0</SOLVATIONENERGY>
</RESIDUE>
<RESIDUE>
<STRUCTURE> A:PRO 134    </STRUCTURE>
<HSDC>    </HSDC>
<SOLVENTACCESSIBLEAREA>7.54137</SOLVENTACCESSIBLEAREA>
<BURIEDSURFACEAREA>0</BURIEDSURFACEAREA>
<BURIEDSURFACEAREASCORE>0</BURIEDSURFACEAREASCORE>
<SOLVATIONENERGY>0</SOLVATIONENERGY>
</RESIDUE>
<RESIDUE>
<STRUCTURE> A:LYS 135    </STRUCTURE>
<HSDC>    </HSDC>
<SOLVENTACCESSIBLEAREA>127.147</SOLVENTACCESSIBLEAREA>
<BURIEDSURFACEAREA>0</BURIEDSURFACEAREA>
<BURIEDSURFACEAREASCORE>0</BURIEDSURFACEAREASCORE>
<SOLVATIONENERGY>0</SOLVATIONENERGY>
</RESIDUE>
<RESIDUE>
<STRUCTURE> A:ILE 136    </STRUCTURE>
<HSDC>    </HSDC>
<SOLVENTACCESSIBLEAREA>1.86096</SOLVENTACCESSIBLEAREA>
<BURIEDSURFACEAREA>0</BURIEDSURFACEAREA>
<BURIEDSURFACEAREASCORE>0</BURIEDSURFACEAREASCORE>
<SOLVATIONENERGY>0</SOLVATIONENERGY>
</RESIDUE>
<RESIDUE>
<STRUCTURE> A:GLU 137    </STRUCTURE>
<HSDC>    </HSDC>
<SOLVENTACCESSIBLEAREA>139.06</SOLVENTACCESSIBLEAREA>
<BURIEDSURFACEAREA>0</BURIEDSURFACEAREA>
<BURIEDSURFACEAREASCORE>0</BURIEDSURFACEAREASCORE>
<SOLVATIONENERGY>0</SOLVATIONENERGY>
</RESIDUE>
<RESIDUE>
<STRUCTURE> A:ASN 138    </STRUCTURE>
<HSDC>    </HSDC>
<SOLVENTACCESSIBLEAREA>84.8045</SOLVENTACCESSIBLEAREA>
<BURIEDSURFACEAREA>2.22249</BURIEDSURFACEAREA>
<BURIEDSURFACEAREASCORE>1</BURIEDSURFACEAREASCORE>
<SOLVATIONENERGY>-0.025367</SOLVATIONENERGY>
</RESIDUE>
<RESIDUE>
<STRUCTURE> A:GLU 139    </STRUCTURE>
<HSDC>H   </HSDC>
<SOLVENTACCESSIBLEAREA>71.5224</SOLVENTACCESSIBLEAREA>
<BURIEDSURFACEAREA>48.1905</BURIEDSURFACEAREA>
<BURIEDSURFACEAREASCORE>7</BURIEDSURFACEAREASCORE>
<SOLVATIONENERGY>-0.569838</SOLVATIONENERGY>
</RESIDUE>
<RESIDUE>
<STRUCTURE> A:TYR 140    </STRUCTURE>
<HSDC>    </HSDC>
<SOLVENTACCESSIBLEAREA>154.086</SOLVENTACCESSIBLEAREA>
<BURIEDSURFACEAREA>51.8103</BURIEDSURFACEAREA>
<BURIEDSURFACEAREASCORE>4</BURIEDSURFACEAREASCORE>
<SOLVATIONENERGY>0.203346</SOLVATIONENERGY>
</RESIDUE>
<RESIDUE>
<STRUCTURE> A:GLU 141    </STRUCTURE>
<HSDC>    </HSDC>
<SOLVENTACCESSIBLEAREA>135.191</SOLVENTACCESSIBLEAREA>
<BURIEDSURFACEAREA>0</BURIEDSURFACEAREA>
<BURIEDSURFACEAREASCORE>0</BURIEDSURFACEAREASCORE>
<SOLVATIONENERGY>0</SOLVATIONENERGY>
</RESIDUE>
<RESIDUE>
<STRUCTURE> A:THR 142    </STRUCTURE>
<HSDC>    </HSDC>
<SOLVENTACCESSIBLEAREA>108.014</SOLVENTACCESSIBLEAREA>
<BURIEDSURFACEAREA>0</BURIEDSURFACEAREA>
<BURIEDSURFACEAREASCORE>0</BURIEDSURFACEAREASCORE>
<SOLVATIONENERGY>0</SOLVATIONENERGY>
</RESIDUE>
<RESIDUE>
<STRUCTURE> A:TRP 143    </STRUCTURE>
<HSDC>H   </HSDC>
<SOLVENTACCESSIBLEAREA>76.1827</SOLVENTACCESSIBLEAREA>
<BURIEDSURFACEAREA>58.3807</BURIEDSURFACEAREA>
<BURIEDSURFACEAREASCORE>8</BURIEDSURFACEAREASCORE>
<SOLVATIONENERGY>0.51081</SOLVATIONENERGY>
</RESIDUE>
<RESIDUE>
<STRUCTURE> A:THR 144    </STRUCTURE>
<HSDC>    </HSDC>
<SOLVENTACCESSIBLEAREA>19.6895</SOLVENTACCESSIBLEAREA>
<BURIEDSURFACEAREA>0</BURIEDSURFACEAREA>
<BURIEDSURFACEAREASCORE>0</BURIEDSURFACEAREASCORE>
<SOLVATIONENERGY>0</SOLVATIONENERGY>
</RESIDUE>
<RESIDUE>
<STRUCTURE> A:MET 145    </STRUCTURE>
<HSDC>    </HSDC>
<SOLVENTACCESSIBLEAREA>0</SOLVENTACCESSIBLEAREA>
<BURIEDSURFACEAREA>0</BURIEDSURFACEAREA>
<BURIEDSURFACEAREASCORE>0</BURIEDSURFACEAREASCORE>
<SOLVATIONENERGY>0</SOLVATIONENERGY>
</RESIDUE>
<RESIDUE>
<STRUCTURE> A:LYS 146    </STRUCTURE>
<HSDC>H   </HSDC>
<SOLVENTACCESSIBLEAREA>77.2545</SOLVENTACCESSIBLEAREA>
<BURIEDSURFACEAREA>10.5587</BURIEDSURFACEAREA>
<BURIEDSURFACEAREASCORE>2</BURIEDSURFACEAREASCORE>
<SOLVATIONENERGY>0.0344222</SOLVATIONENERGY>
</RESIDUE>
<RESIDUE>
<STRUCTURE> A:ASP 147    </STRUCTURE>
<HSDC>HS  </HSDC>
<SOLVENTACCESSIBLEAREA>80.1066</SOLVENTACCESSIBLEAREA>
<BURIEDSURFACEAREA>48.9092</BURIEDSURFACEAREA>
<BURIEDSURFACEAREASCORE>7</BURIEDSURFACEAREASCORE>
<SOLVATIONENERGY>-0.196012</SOLVATIONENERGY>
</RESIDUE>
<RESIDUE>
<STRUCTURE> A:MET 148    </STRUCTURE>
<HSDC>    </HSDC>
<SOLVENTACCESSIBLEAREA>28.2992</SOLVENTACCESSIBLEAREA>
<BURIEDSURFACEAREA>27.2937</BURIEDSURFACEAREA>
<BURIEDSURFACEAREASCORE>10</BURIEDSURFACEAREASCORE>
<SOLVATIONENERGY>0.078099</SOLVATIONENERGY>
</RESIDUE>
<RESIDUE>
<STRUCTURE> A:TYR 149    </STRUCTURE>
<HSDC>H   </HSDC>
<SOLVENTACCESSIBLEAREA>22.965</SOLVENTACCESSIBLEAREA>
<BURIEDSURFACEAREA>21.3505</BURIEDSURFACEAREA>
<BURIEDSURFACEAREASCORE>10</BURIEDSURFACEAREASCORE>
<SOLVATIONENERGY>0.207068</SOLVATIONENERGY>
</RESIDUE>
<RESIDUE>
<STRUCTURE> A:ASN 150    </STRUCTURE>
<HSDC>H   </HSDC>
<SOLVENTACCESSIBLEAREA>160.595</SOLVENTACCESSIBLEAREA>
<BURIEDSURFACEAREA>106.381</BURIEDSURFACEAREA>
<BURIEDSURFACEAREASCORE>7</BURIEDSURFACEAREASCORE>
<SOLVATIONENERGY>-0.704755</SOLVATIONENERGY>
</RESIDUE>
<RESIDUE>
<STRUCTURE> A:SER 151    </STRUCTURE>
<HSDC>    </HSDC>
<SOLVENTACCESSIBLEAREA>29.7417</SOLVENTACCESSIBLEAREA>
<BURIEDSURFACEAREA>0.777677</BURIEDSURFACEAREA>
<BURIEDSURFACEAREASCORE>1</BURIEDSURFACEAREASCORE>
<SOLVATIONENERGY>0.000458615</SOLVATIONENERGY>
</RESIDUE>
<RESIDUE>
<STRUCTURE> A:TRP 152    </STRUCTURE>
<HSDC>    </HSDC>
<SOLVENTACCESSIBLEAREA>21.6599</SOLVENTACCESSIBLEAREA>
<BURIEDSURFACEAREA>0.498739</BURIEDSURFACEAREA>
<BURIEDSURFACEAREASCORE>1</BURIEDSURFACEAREASCORE>
<SOLVATIONENERGY>0.00797983</SOLVATIONENERGY>
</RESIDUE>
<RESIDUE>
<STRUCTURE> A:THR 153    </STRUCTURE>
<HSDC>    </HSDC>
<SOLVENTACCESSIBLEAREA>29.9171</SOLVENTACCESSIBLEAREA>
<BURIEDSURFACEAREA>0</BURIEDSURFACEAREA>
<BURIEDSURFACEAREASCORE>0</BURIEDSURFACEAREASCORE>
<SOLVATIONENERGY>0</SOLVATIONENERGY>
</RESIDUE>
<RESIDUE>
<STRUCTURE> A:TYR 154    </STRUCTURE>
<HSDC>    </HSDC>
<SOLVENTACCESSIBLEAREA>4.67117</SOLVENTACCESSIBLEAREA>
<BURIEDSURFACEAREA>0</BURIEDSURFACEAREA>
<BURIEDSURFACEAREASCORE>0</BURIEDSURFACEAREASCORE>
<SOLVATIONENERGY>0</SOLVATIONENERGY>
</RESIDUE>
<RESIDUE>
<STRUCTURE> A:ASN 155    </STRUCTURE>
<HSDC>    </HSDC>
<SOLVENTACCESSIBLEAREA>13.4438</SOLVENTACCESSIBLEAREA>
<BURIEDSURFACEAREA>0</BURIEDSURFACEAREA>
<BURIEDSURFACEAREASCORE>0</BURIEDSURFACEAREASCORE>
<SOLVATIONENERGY>0</SOLVATIONENERGY>
</RESIDUE>
<RESIDUE>
<STRUCTURE> A:VAL 156    </STRUCTURE>
<HSDC>    </HSDC>
<SOLVENTACCESSIBLEAREA>0</SOLVENTACCESSIBLEAREA>
<BURIEDSURFACEAREA>0</BURIEDSURFACEAREA>
<BURIEDSURFACEAREASCORE>0</BURIEDSURFACEAREASCORE>
<SOLVATIONENERGY>0</SOLVATIONENERGY>
</RESIDUE>
<RESIDUE>
<STRUCTURE> A:GLN 157    </STRUCTURE>
<HSDC>    </HSDC>
<SOLVENTACCESSIBLEAREA>20.8158</SOLVENTACCESSIBLEAREA>
<BURIEDSURFACEAREA>0</BURIEDSURFACEAREA>
<BURIEDSURFACEAREASCORE>0</BURIEDSURFACEAREASCORE>
<SOLVATIONENERGY>0</SOLVATIONENERGY>
</RESIDUE>
<RESIDUE>
<STRUCTURE> A:TYR 158    </STRUCTURE>
<HSDC>    </HSDC>
<SOLVENTACCESSIBLEAREA>34.7693</SOLVENTACCESSIBLEAREA>
<BURIEDSURFACEAREA>0</BURIEDSURFACEAREA>
<BURIEDSURFACEAREASCORE>0</BURIEDSURFACEAREASCORE>
<SOLVATIONENERGY>0</SOLVATIONENERGY>
</RESIDUE>
<RESIDUE>
<STRUCTURE> A:TRP 159    </STRUCTURE>
<HSDC>    </HSDC>
<SOLVENTACCESSIBLEAREA>34.4097</SOLVENTACCESSIBLEAREA>
<BURIEDSURFACEAREA>0</BURIEDSURFACEAREA>
<BURIEDSURFACEAREASCORE>0</BURIEDSURFACEAREASCORE>
<SOLVATIONENERGY>0</SOLVATIONENERGY>
</RESIDUE>
<RESIDUE>
<STRUCTURE> A:LYS 160    </STRUCTURE>
<HSDC>    </HSDC>
<SOLVENTACCESSIBLEAREA>63.6862</SOLVENTACCESSIBLEAREA>
<BURIEDSURFACEAREA>0</BURIEDSURFACEAREA>
<BURIEDSURFACEAREASCORE>0</BURIEDSURFACEAREASCORE>
<SOLVATIONENERGY>0</SOLVATIONENERGY>
</RESIDUE>
<RESIDUE>
<STRUCTURE> A:GLN 161    </STRUCTURE>
<HSDC>    </HSDC>
<SOLVENTACCESSIBLEAREA>92.5361</SOLVENTACCESSIBLEAREA>
<BURIEDSURFACEAREA>0</BURIEDSURFACEAREA>
<BURIEDSURFACEAREASCORE>0</BURIEDSURFACEAREASCORE>
<SOLVATIONENERGY>0</SOLVATIONENERGY>
</RESIDUE>
<RESIDUE>
<STRUCTURE> A:GLY 162    </STRUCTURE>
<HSDC>    </HSDC>
<SOLVENTACCESSIBLEAREA>64.1734</SOLVENTACCESSIBLEAREA>
<BURIEDSURFACEAREA>0</BURIEDSURFACEAREA>
<BURIEDSURFACEAREASCORE>0</BURIEDSURFACEAREASCORE>
<SOLVATIONENERGY>0</SOLVATIONENERGY>
</RESIDUE>
<RESIDUE>
<STRUCTURE> A:THR 163    </STRUCTURE>
<HSDC>    </HSDC>
<SOLVENTACCESSIBLEAREA>64.1715</SOLVENTACCESSIBLEAREA>
<BURIEDSURFACEAREA>0</BURIEDSURFACEAREA>
<BURIEDSURFACEAREASCORE>0</BURIEDSURFACEAREASCORE>
<SOLVATIONENERGY>0</SOLVATIONENERGY>
</RESIDUE>
<RESIDUE>
<STRUCTURE> A:ASP 164    </STRUCTURE>
<HSDC>    </HSDC>
<SOLVENTACCESSIBLEAREA>85.4646</SOLVENTACCESSIBLEAREA>
<BURIEDSURFACEAREA>0</BURIEDSURFACEAREA>
<BURIEDSURFACEAREASCORE>0</BURIEDSURFACEAREASCORE>
<SOLVATIONENERGY>0</SOLVATIONENERGY>
</RESIDUE>
<RESIDUE>
<STRUCTURE> A:GLU 165    </STRUCTURE>
<HSDC>    </HSDC>
<SOLVENTACCESSIBLEAREA>98.4882</SOLVENTACCESSIBLEAREA>
<BURIEDSURFACEAREA>0</BURIEDSURFACEAREA>
<BURIEDSURFACEAREASCORE>0</BURIEDSURFACEAREASCORE>
<SOLVATIONENERGY>0</SOLVATIONENERGY>
</RESIDUE>
<RESIDUE>
<STRUCTURE> A:LYS 166    </STRUCTURE>
<HSDC>    </HSDC>
<SOLVENTACCESSIBLEAREA>99.6263</SOLVENTACCESSIBLEAREA>
<BURIEDSURFACEAREA>0</BURIEDSURFACEAREA>
<BURIEDSURFACEAREASCORE>0</BURIEDSURFACEAREASCORE>
<SOLVATIONENERGY>0</SOLVATIONENERGY>
</RESIDUE>
<RESIDUE>
<STRUCTURE> A:PHE 167    </STRUCTURE>
<HSDC>    </HSDC>
<SOLVENTACCESSIBLEAREA>97.3316</SOLVENTACCESSIBLEAREA>
<BURIEDSURFACEAREA>0</BURIEDSURFACEAREA>
<BURIEDSURFACEAREASCORE>0</BURIEDSURFACEAREASCORE>
<SOLVATIONENERGY>0</SOLVATIONENERGY>
</RESIDUE>
<RESIDUE>
<STRUCTURE> A:GLN 168    </STRUCTURE>
<HSDC>    </HSDC>
<SOLVENTACCESSIBLEAREA>95.4067</SOLVENTACCESSIBLEAREA>
<BURIEDSURFACEAREA>0</BURIEDSURFACEAREA>
<BURIEDSURFACEAREASCORE>0</BURIEDSURFACEAREASCORE>
<SOLVATIONENERGY>0</SOLVATIONENERGY>
</RESIDUE>
<RESIDUE>
<STRUCTURE> A:ILE 169    </STRUCTURE>
<HSDC>    </HSDC>
<SOLVENTACCESSIBLEAREA>46.6626</SOLVENTACCESSIBLEAREA>
<BURIEDSURFACEAREA>0</BURIEDSURFACEAREA>
<BURIEDSURFACEAREASCORE>0</BURIEDSURFACEAREASCORE>
<SOLVATIONENERGY>0</SOLVATIONENERGY>
</RESIDUE>
<RESIDUE>
<STRUCTURE> A:THR 170    </STRUCTURE>
<HSDC>    </HSDC>
<SOLVENTACCESSIBLEAREA>83.6234</SOLVENTACCESSIBLEAREA>
<BURIEDSURFACEAREA>0</BURIEDSURFACEAREA>
<BURIEDSURFACEAREASCORE>0</BURIEDSURFACEAREASCORE>
<SOLVATIONENERGY>0</SOLVATIONENERGY>
</RESIDUE>
<RESIDUE>
<STRUCTURE> A:PRO 171    </STRUCTURE>
<HSDC>    </HSDC>
<SOLVENTACCESSIBLEAREA>8.01961</SOLVENTACCESSIBLEAREA>
<BURIEDSURFACEAREA>0</BURIEDSURFACEAREA>
<BURIEDSURFACEAREASCORE>0</BURIEDSURFACEAREASCORE>
<SOLVATIONENERGY>0</SOLVATIONENERGY>
</RESIDUE>
<RESIDUE>
<STRUCTURE> A:GLN 172    </STRUCTURE>
<HSDC>    </HSDC>
<SOLVENTACCESSIBLEAREA>151.575</SOLVENTACCESSIBLEAREA>
<BURIEDSURFACEAREA>0</BURIEDSURFACEAREA>
<BURIEDSURFACEAREASCORE>0</BURIEDSURFACEAREASCORE>
<SOLVATIONENERGY>0</SOLVATIONENERGY>
</RESIDUE>
<RESIDUE>
<STRUCTURE> A:TYR 173    </STRUCTURE>
<HSDC>    </HSDC>
<SOLVENTACCESSIBLEAREA>150.115</SOLVENTACCESSIBLEAREA>
<BURIEDSURFACEAREA>0</BURIEDSURFACEAREA>
<BURIEDSURFACEAREASCORE>0</BURIEDSURFACEAREASCORE>
<SOLVATIONENERGY>0</SOLVATIONENERGY>
</RESIDUE>
<RESIDUE>
<STRUCTURE> A:ASP 174    </STRUCTURE>
<HSDC>    </HSDC>
<SOLVENTACCESSIBLEAREA>63.0518</SOLVENTACCESSIBLEAREA>
<BURIEDSURFACEAREA>0</BURIEDSURFACEAREA>
<BURIEDSURFACEAREASCORE>0</BURIEDSURFACEAREASCORE>
<SOLVATIONENERGY>0</SOLVATIONENERGY>
</RESIDUE>
<RESIDUE>
<STRUCTURE> A:PHE 175    </STRUCTURE>
<HSDC>    </HSDC>
<SOLVENTACCESSIBLEAREA>76.0891</SOLVENTACCESSIBLEAREA>
<BURIEDSURFACEAREA>0</BURIEDSURFACEAREA>
<BURIEDSURFACEAREASCORE>0</BURIEDSURFACEAREASCORE>
<SOLVATIONENERGY>0</SOLVATIONENERGY>
</RESIDUE>
<RESIDUE>
<STRUCTURE> A:GLU 176    </STRUCTURE>
<HSDC>    </HSDC>
<SOLVENTACCESSIBLEAREA>28.5716</SOLVENTACCESSIBLEAREA>
<BURIEDSURFACEAREA>0</BURIEDSURFACEAREA>
<BURIEDSURFACEAREASCORE>0</BURIEDSURFACEAREASCORE>
<SOLVATIONENERGY>0</SOLVATIONENERGY>
</RESIDUE>
<RESIDUE>
<STRUCTURE> A:VAL 177    </STRUCTURE>
<HSDC>    </HSDC>
<SOLVENTACCESSIBLEAREA>61.9087</SOLVENTACCESSIBLEAREA>
<BURIEDSURFACEAREA>0</BURIEDSURFACEAREA>
<BURIEDSURFACEAREASCORE>0</BURIEDSURFACEAREASCORE>
<SOLVATIONENERGY>0</SOLVATIONENERGY>
</RESIDUE>
<RESIDUE>
<STRUCTURE> A:LEU 178    </STRUCTURE>
<HSDC>    </HSDC>
<SOLVENTACCESSIBLEAREA>21.261</SOLVENTACCESSIBLEAREA>
<BURIEDSURFACEAREA>0</BURIEDSURFACEAREA>
<BURIEDSURFACEAREASCORE>0</BURIEDSURFACEAREASCORE>
<SOLVATIONENERGY>0</SOLVATIONENERGY>
</RESIDUE>
<RESIDUE>
<STRUCTURE> A:ARG 179    </STRUCTURE>
<HSDC>    </HSDC>
<SOLVENTACCESSIBLEAREA>141.818</SOLVENTACCESSIBLEAREA>
<BURIEDSURFACEAREA>0</BURIEDSURFACEAREA>
<BURIEDSURFACEAREASCORE>0</BURIEDSURFACEAREASCORE>
<SOLVATIONENERGY>0</SOLVATIONENERGY>
</RESIDUE>
<RESIDUE>
<STRUCTURE> A:ASN 180    </STRUCTURE>
<HSDC>    </HSDC>
<SOLVENTACCESSIBLEAREA>153.363</SOLVENTACCESSIBLEAREA>
<BURIEDSURFACEAREA>0</BURIEDSURFACEAREA>
<BURIEDSURFACEAREASCORE>0</BURIEDSURFACEAREASCORE>
<SOLVATIONENERGY>0</SOLVATIONENERGY>
</RESIDUE>
<RESIDUE>
<STRUCTURE> A:LEU 181    </STRUCTURE>
<HSDC>    </HSDC>
<SOLVENTACCESSIBLEAREA>12.1808</SOLVENTACCESSIBLEAREA>
<BURIEDSURFACEAREA>0</BURIEDSURFACEAREA>
<BURIEDSURFACEAREASCORE>0</BURIEDSURFACEAREASCORE>
<SOLVATIONENERGY>0</SOLVATIONENERGY>
</RESIDUE>
<RESIDUE>
<STRUCTURE> A:GLU 182    </STRUCTURE>
<HSDC>    </HSDC>
<SOLVENTACCESSIBLEAREA>93.2384</SOLVENTACCESSIBLEAREA>
<BURIEDSURFACEAREA>0</BURIEDSURFACEAREA>
<BURIEDSURFACEAREASCORE>0</BURIEDSURFACEAREASCORE>
<SOLVATIONENERGY>0</SOLVATIONENERGY>
</RESIDUE>
<RESIDUE>
<STRUCTURE> A:PRO 183    </STRUCTURE>
<HSDC>    </HSDC>
<SOLVENTACCESSIBLEAREA>57.7427</SOLVENTACCESSIBLEAREA>
<BURIEDSURFACEAREA>0</BURIEDSURFACEAREA>
<BURIEDSURFACEAREASCORE>0</BURIEDSURFACEAREASCORE>
<SOLVATIONENERGY>0</SOLVATIONENERGY>
</RESIDUE>
<RESIDUE>
<STRUCTURE> A:ARG 184    </STRUCTURE>
<HSDC>    </HSDC>
<SOLVENTACCESSIBLEAREA>117.608</SOLVENTACCESSIBLEAREA>
<BURIEDSURFACEAREA>0</BURIEDSURFACEAREA>
<BURIEDSURFACEAREASCORE>0</BURIEDSURFACEAREASCORE>
<SOLVATIONENERGY>0</SOLVATIONENERGY>
</RESIDUE>
<RESIDUE>
<STRUCTURE> A:THR 185    </STRUCTURE>
<HSDC>    </HSDC>
<SOLVENTACCESSIBLEAREA>29.8359</SOLVENTACCESSIBLEAREA>
<BURIEDSURFACEAREA>0</BURIEDSURFACEAREA>
<BURIEDSURFACEAREASCORE>0</BURIEDSURFACEAREASCORE>
<SOLVATIONENERGY>0</SOLVATIONENERGY>
</RESIDUE>
<RESIDUE>
<STRUCTURE> A:THR 186    </STRUCTURE>
<HSDC>    </HSDC>
<SOLVENTACCESSIBLEAREA>37.5282</SOLVENTACCESSIBLEAREA>
<BURIEDSURFACEAREA>0</BURIEDSURFACEAREA>
<BURIEDSURFACEAREASCORE>0</BURIEDSURFACEAREASCORE>
<SOLVATIONENERGY>0</SOLVATIONENERGY>
</RESIDUE>
<RESIDUE>
<STRUCTURE> A:TYR 187    </STRUCTURE>
<HSDC>    </HSDC>
<SOLVENTACCESSIBLEAREA>24.3234</SOLVENTACCESSIBLEAREA>
<BURIEDSURFACEAREA>0</BURIEDSURFACEAREA>
<BURIEDSURFACEAREASCORE>0</BURIEDSURFACEAREASCORE>
<SOLVATIONENERGY>0</SOLVATIONENERGY>
</RESIDUE>
<RESIDUE>
<STRUCTURE> A:CYS 188    </STRUCTURE>
<HSDC>    </HSDC>
<SOLVENTACCESSIBLEAREA>0.331827</SOLVENTACCESSIBLEAREA>
<BURIEDSURFACEAREA>0</BURIEDSURFACEAREA>
<BURIEDSURFACEAREASCORE>0</BURIEDSURFACEAREASCORE>
<SOLVATIONENERGY>0</SOLVATIONENERGY>
</RESIDUE>
<RESIDUE>
<STRUCTURE> A:VAL 189    </STRUCTURE>
<HSDC>    </HSDC>
<SOLVENTACCESSIBLEAREA>0</SOLVENTACCESSIBLEAREA>
<BURIEDSURFACEAREA>0</BURIEDSURFACEAREA>
<BURIEDSURFACEAREASCORE>0</BURIEDSURFACEAREASCORE>
<SOLVATIONENERGY>0</SOLVATIONENERGY>
</RESIDUE>
<RESIDUE>
<STRUCTURE> A:GLN 190    </STRUCTURE>
<HSDC>    </HSDC>
<SOLVENTACCESSIBLEAREA>24.3335</SOLVENTACCESSIBLEAREA>
<BURIEDSURFACEAREA>0</BURIEDSURFACEAREA>
<BURIEDSURFACEAREASCORE>0</BURIEDSURFACEAREASCORE>
<SOLVATIONENERGY>0</SOLVATIONENERGY>
</RESIDUE>
<RESIDUE>
<STRUCTURE> A:VAL 191    </STRUCTURE>
<HSDC>    </HSDC>
<SOLVENTACCESSIBLEAREA>0</SOLVENTACCESSIBLEAREA>
<BURIEDSURFACEAREA>0</BURIEDSURFACEAREA>
<BURIEDSURFACEAREASCORE>0</BURIEDSURFACEAREASCORE>
<SOLVATIONENERGY>0</SOLVATIONENERGY>
</RESIDUE>
<RESIDUE>
<STRUCTURE> A:ARG 192    </STRUCTURE>
<HSDC>    </HSDC>
<SOLVENTACCESSIBLEAREA>58.2783</SOLVENTACCESSIBLEAREA>
<BURIEDSURFACEAREA>0</BURIEDSURFACEAREA>
<BURIEDSURFACEAREASCORE>0</BURIEDSURFACEAREASCORE>
<SOLVATIONENERGY>0</SOLVATIONENERGY>
</RESIDUE>
<RESIDUE>
<STRUCTURE> A:GLY 193    </STRUCTURE>
<HSDC>    </HSDC>
<SOLVENTACCESSIBLEAREA>0.146704</SOLVENTACCESSIBLEAREA>
<BURIEDSURFACEAREA>0</BURIEDSURFACEAREA>
<BURIEDSURFACEAREASCORE>0</BURIEDSURFACEAREASCORE>
<SOLVATIONENERGY>0</SOLVATIONENERGY>
</RESIDUE>
<RESIDUE>
<STRUCTURE> A:PHE 194    </STRUCTURE>
<HSDC>    </HSDC>
<SOLVENTACCESSIBLEAREA>42.9099</SOLVENTACCESSIBLEAREA>
<BURIEDSURFACEAREA>0</BURIEDSURFACEAREA>
<BURIEDSURFACEAREASCORE>0</BURIEDSURFACEAREASCORE>
<SOLVATIONENERGY>0</SOLVATIONENERGY>
</RESIDUE>
<RESIDUE>
<STRUCTURE> A:LEU 195    </STRUCTURE>
<HSDC>    </HSDC>
<SOLVENTACCESSIBLEAREA>0</SOLVENTACCESSIBLEAREA>
<BURIEDSURFACEAREA>0</BURIEDSURFACEAREA>
<BURIEDSURFACEAREASCORE>0</BURIEDSURFACEAREASCORE>
<SOLVATIONENERGY>0</SOLVATIONENERGY>
</RESIDUE>
<RESIDUE>
<STRUCTURE> A:PRO 196    </STRUCTURE>
<HSDC>    </HSDC>
<SOLVENTACCESSIBLEAREA>68.1646</SOLVENTACCESSIBLEAREA>
<BURIEDSURFACEAREA>0</BURIEDSURFACEAREA>
<BURIEDSURFACEAREASCORE>0</BURIEDSURFACEAREASCORE>
<SOLVATIONENERGY>0</SOLVATIONENERGY>
</RESIDUE>
<RESIDUE>
<STRUCTURE> A:ASP 197    </STRUCTURE>
<HSDC>H   </HSDC>
<SOLVENTACCESSIBLEAREA>102.454</SOLVENTACCESSIBLEAREA>
<BURIEDSURFACEAREA>55.7886</BURIEDSURFACEAREA>
<BURIEDSURFACEAREASCORE>6</BURIEDSURFACEAREASCORE>
<SOLVATIONENERGY>-0.690189</SOLVATIONENERGY>
</RESIDUE>
<RESIDUE>
<STRUCTURE> A:ARG 198    </STRUCTURE>
<HSDC>    </HSDC>
<SOLVENTACCESSIBLEAREA>83.9084</SOLVENTACCESSIBLEAREA>
<BURIEDSURFACEAREA>47.3722</BURIEDSURFACEAREA>
<BURIEDSURFACEAREASCORE>6</BURIEDSURFACEAREASCORE>
<SOLVATIONENERGY>-0.28706</SOLVATIONENERGY>
</RESIDUE>
<RESIDUE>
<STRUCTURE> A:ASN 199    </STRUCTURE>
<HSDC>    </HSDC>
<SOLVENTACCESSIBLEAREA>120.12</SOLVENTACCESSIBLEAREA>
<BURIEDSURFACEAREA>0</BURIEDSURFACEAREA>
<BURIEDSURFACEAREASCORE>0</BURIEDSURFACEAREASCORE>
<SOLVATIONENERGY>0</SOLVATIONENERGY>
</RESIDUE>
<RESIDUE>
<STRUCTURE> A:LYS 200    </STRUCTURE>
<HSDC>    </HSDC>
<SOLVENTACCESSIBLEAREA>42.0576</SOLVENTACCESSIBLEAREA>
<BURIEDSURFACEAREA>0</BURIEDSURFACEAREA>
<BURIEDSURFACEAREASCORE>0</BURIEDSURFACEAREASCORE>
<SOLVATIONENERGY>0</SOLVATIONENERGY>
</RESIDUE>
<RESIDUE>
<STRUCTURE> A:ALA 201    </STRUCTURE>
<HSDC>    </HSDC>
<SOLVENTACCESSIBLEAREA>27.7775</SOLVENTACCESSIBLEAREA>
<BURIEDSURFACEAREA>0</BURIEDSURFACEAREA>
<BURIEDSURFACEAREASCORE>0</BURIEDSURFACEAREASCORE>
<SOLVATIONENERGY>0</SOLVATIONENERGY>
</RESIDUE>
<RESIDUE>
<STRUCTURE> A:GLY 202    </STRUCTURE>
<HSDC>    </HSDC>
<SOLVENTACCESSIBLEAREA>22.1971</SOLVENTACCESSIBLEAREA>
<BURIEDSURFACEAREA>0</BURIEDSURFACEAREA>
<BURIEDSURFACEAREASCORE>0</BURIEDSURFACEAREASCORE>
<SOLVATIONENERGY>0</SOLVATIONENERGY>
</RESIDUE>
<RESIDUE>
<STRUCTURE> A:GLU 203    </STRUCTURE>
<HSDC>    </HSDC>
<SOLVENTACCESSIBLEAREA>58.942</SOLVENTACCESSIBLEAREA>
<BURIEDSURFACEAREA>0</BURIEDSURFACEAREA>
<BURIEDSURFACEAREASCORE>0</BURIEDSURFACEAREASCORE>
<SOLVATIONENERGY>0</SOLVATIONENERGY>
</RESIDUE>
<RESIDUE>
<STRUCTURE> A:TRP 204    </STRUCTURE>
<HSDC>    </HSDC>
<SOLVENTACCESSIBLEAREA>64.8402</SOLVENTACCESSIBLEAREA>
<BURIEDSURFACEAREA>0</BURIEDSURFACEAREA>
<BURIEDSURFACEAREASCORE>0</BURIEDSURFACEAREASCORE>
<SOLVATIONENERGY>0</SOLVATIONENERGY>
</RESIDUE>
<RESIDUE>
<STRUCTURE> A:SER 205    </STRUCTURE>
<HSDC>    </HSDC>
<SOLVENTACCESSIBLEAREA>13.8406</SOLVENTACCESSIBLEAREA>
<BURIEDSURFACEAREA>0</BURIEDSURFACEAREA>
<BURIEDSURFACEAREASCORE>0</BURIEDSURFACEAREASCORE>
<SOLVATIONENERGY>0</SOLVATIONENERGY>
</RESIDUE>
<RESIDUE>
<STRUCTURE> A:GLU 206    </STRUCTURE>
<HSDC>    </HSDC>
<SOLVENTACCESSIBLEAREA>132.65</SOLVENTACCESSIBLEAREA>
<BURIEDSURFACEAREA>0</BURIEDSURFACEAREA>
<BURIEDSURFACEAREASCORE>0</BURIEDSURFACEAREASCORE>
<SOLVATIONENERGY>0</SOLVATIONENERGY>
</RESIDUE>
<RESIDUE>
<STRUCTURE> A:PRO 207    </STRUCTURE>
<HSDC>    </HSDC>
<SOLVENTACCESSIBLEAREA>48.4662</SOLVENTACCESSIBLEAREA>
<BURIEDSURFACEAREA>0</BURIEDSURFACEAREA>
<BURIEDSURFACEAREASCORE>0</BURIEDSURFACEAREASCORE>
<SOLVATIONENERGY>0</SOLVATIONENERGY>
</RESIDUE>
<RESIDUE>
<STRUCTURE> A:VAL 208    </STRUCTURE>
<HSDC>    </HSDC>
<SOLVENTACCESSIBLEAREA>49.7051</SOLVENTACCESSIBLEAREA>
<BURIEDSURFACEAREA>0</BURIEDSURFACEAREA>
<BURIEDSURFACEAREASCORE>0</BURIEDSURFACEAREASCORE>
<SOLVATIONENERGY>0</SOLVATIONENERGY>
</RESIDUE>
<RESIDUE>
<STRUCTURE> A:CYS 209    </STRUCTURE>
<HSDC>    </HSDC>
<SOLVENTACCESSIBLEAREA>60.351</SOLVENTACCESSIBLEAREA>
<BURIEDSURFACEAREA>0</BURIEDSURFACEAREA>
<BURIEDSURFACEAREASCORE>0</BURIEDSURFACEAREASCORE>
<SOLVATIONENERGY>0</SOLVATIONENERGY>
</RESIDUE>
<RESIDUE>
<STRUCTURE> A:GLU 210    </STRUCTURE>
<HSDC>    </HSDC>
<SOLVENTACCESSIBLEAREA>28.1401</SOLVENTACCESSIBLEAREA>
<BURIEDSURFACEAREA>0</BURIEDSURFACEAREA>
<BURIEDSURFACEAREASCORE>0</BURIEDSURFACEAREASCORE>
<SOLVATIONENERGY>0</SOLVATIONENERGY>
</RESIDUE>
<RESIDUE>
<STRUCTURE> A:GLN 211    </STRUCTURE>
<HSDC>    </HSDC>
<SOLVENTACCESSIBLEAREA>67.8584</SOLVENTACCESSIBLEAREA>
<BURIEDSURFACEAREA>0</BURIEDSURFACEAREA>
<BURIEDSURFACEAREASCORE>0</BURIEDSURFACEAREASCORE>
<SOLVATIONENERGY>0</SOLVATIONENERGY>
</RESIDUE>
<RESIDUE>
<STRUCTURE> A:THR 212    </STRUCTURE>
<HSDC>    </HSDC>
<SOLVENTACCESSIBLEAREA>0.685764</SOLVENTACCESSIBLEAREA>
<BURIEDSURFACEAREA>0</BURIEDSURFACEAREA>
<BURIEDSURFACEAREASCORE>0</BURIEDSURFACEAREASCORE>
<SOLVATIONENERGY>0</SOLVATIONENERGY>
</RESIDUE>
<RESIDUE>
<STRUCTURE> A:THR 213    </STRUCTURE>
<HSDC>    </HSDC>
<SOLVENTACCESSIBLEAREA>38.5</SOLVENTACCESSIBLEAREA>
<BURIEDSURFACEAREA>0</BURIEDSURFACEAREA>
<BURIEDSURFACEAREASCORE>0</BURIEDSURFACEAREASCORE>
<SOLVATIONENERGY>0</SOLVATIONENERGY>
</RESIDUE>
<RESIDUE>
<STRUCTURE> A:HIS 214    </STRUCTURE>
<HSDC>    </HSDC>
<SOLVENTACCESSIBLEAREA>108.051</SOLVENTACCESSIBLEAREA>
<BURIEDSURFACEAREA>0</BURIEDSURFACEAREA>
<BURIEDSURFACEAREASCORE>0</BURIEDSURFACEAREASCORE>
<SOLVATIONENERGY>0</SOLVATIONENERGY>
</RESIDUE>
<RESIDUE>
<STRUCTURE> A:ASP 215    </STRUCTURE>
<HSDC>    </HSDC>
<SOLVENTACCESSIBLEAREA>62.1494</SOLVENTACCESSIBLEAREA>
<BURIEDSURFACEAREA>0</BURIEDSURFACEAREA>
<BURIEDSURFACEAREASCORE>0</BURIEDSURFACEAREASCORE>
<SOLVATIONENERGY>0</SOLVATIONENERGY>
</RESIDUE>
<RESIDUE>
<STRUCTURE> A:GLU 216    </STRUCTURE>
<HSDC>    </HSDC>
<SOLVENTACCESSIBLEAREA>173.526</SOLVENTACCESSIBLEAREA>
<BURIEDSURFACEAREA>0</BURIEDSURFACEAREA>
<BURIEDSURFACEAREASCORE>0</BURIEDSURFACEAREASCORE>
<SOLVATIONENERGY>0</SOLVATIONENERGY>
</RESIDUE>
<RESIDUE>
<STRUCTURE> A:THR 217    </STRUCTURE>
<HSDC>    </HSDC>
<SOLVENTACCESSIBLEAREA>102.161</SOLVENTACCESSIBLEAREA>
<BURIEDSURFACEAREA>0</BURIEDSURFACEAREA>
<BURIEDSURFACEAREASCORE>0</BURIEDSURFACEAREASCORE>
<SOLVATIONENERGY>0</SOLVATIONENERGY>
</RESIDUE>
</RESIDUE2>
</RESIDUES>
</INTERFACE>
