# Supplementary material for: Structural studies of the IFNλ4 receptor complex using cryoEM enabled by protein engineering
Source: Nat Commun. 2025 Jan 18;16:818. doi: 10.1038/s41467-025-56119-y (PMC11742915; doi:10.1038/s41467-025-56119-y)
Supplement: Supplementary file 6 — Source Data [file 41467_2025_56119_MOESM6_ESM.zip › source_data/IFNL4_data/IFNL4_manuscript/Fig2/PDBePISA/interfaces/IFNL4_10RBA3_interface.xlsx]

## Sheet: IFNL4_10RBA3_interface
/RESIDUES
/RESIDUE1/RESIDUE/BURIEDSURFACEAREA	/RESIDUE1/RESIDUE/BURIEDSURFACEAREA/#agg	/RESIDUE1/RESIDUE/BURIEDSURFACEAREASCORE	/RESIDUE1/RESIDUE/BURIEDSURFACEAREASCORE/#agg	/RESIDUE1/RESIDUE/HSDC	/RESIDUE1/RESIDUE/SOLVATIONENERGY	/RESIDUE1/RESIDUE/SOLVATIONENERGY/#agg	/RESIDUE1/RESIDUE/SOLVENTACCESSIBLEAREA	/RESIDUE1/RESIDUE/SOLVENTACCESSIBLEAREA/#agg	/RESIDUE1/RESIDUE/STRUCTURE	/RESIDUE2/RESIDUE/BURIEDSURFACEAREA	/RESIDUE2/RESIDUE/BURIEDSURFACEAREA/#agg	/RESIDUE2/RESIDUE/BURIEDSURFACEAREASCORE	/RESIDUE2/RESIDUE/BURIEDSURFACEAREASCORE/#agg	/RESIDUE2/RESIDUE/HSDC	/RESIDUE2/RESIDUE/SOLVATIONENERGY	/RESIDUE2/RESIDUE/SOLVATIONENERGY/#agg	/RESIDUE2/RESIDUE/SOLVENTACCESSIBLEAREA	/RESIDUE2/RESIDUE/SOLVENTACCESSIBLEAREA/#agg	/RESIDUE2/RESIDUE/STRUCTURE
0	0	0	0		0	0	113.6	113.6	C:ALA 23
0	0	0	0		0	0	131.501	131.501	C:PRO 24
23.4896	23.4896	2	2	S	0.288184	0.288184	182.523	182.523	C:ARG 25
8.82572	8.82572	1	1		0.137836	0.137836	167.681	167.681	C:ARG 26
6.48091	6.48091	4	4		-0.0739717	-0.0739717	20.9158	20.9158	C:CYS 27
88.62	88.62	9	9		1.41792	1.41792	108.137	108.137	C:LEU 28
0	0	0	0		0	0	14.6794	14.6794	C:LEU 29
50.9688	50.9688	9	9	H	0.0369285	0.0369285	63.3222	63.3222	C:SER 30
90.3294	90.3294	10	10		1.54302	1.54302	91.5778	91.5778	C:HIS 31
14.6672	14.6672	9	9		0.123627	0.123627	16.5563	16.5563	C:TYR 32
98.8949	98.8949	7	7	HS	-0.627377	-0.627377	153.5	153.5	C:ARG 33
44.4421	44.4421	7	7	H	-0.292347	-0.292347	70.9921	70.9921	C:SER 34
10.9034	10.9034	4	4		0.113746	0.113746	30.3699	30.3699	C:LEU 35
83.8687	83.8687	8	8		0.0505445	0.0505445	108.911	108.911	C:GLU 36
59.8254	59.8254	6	6		0.957206	0.957206	104.115	104.115	C:PRO 37
40.3707	40.3707	3	3	H	0.399133	0.399133	164.581	164.581	C:ARG 38
2.83051	2.83051	4	4		-0.0323069	-0.0323069	8.72411	8.72411	C:THR 39
0	0	0	0		0	0	41.4634	41.4634	C:LEU 40
0	0	0	0		0	0	40.8416	40.8416	C:ALA 41
0	0	0	0		0	0	24.1847	24.1847	C:ALA 42
0	0	0	0		0	0	0	0	C:ALA 43
0	0	0	0		0	0	101.126	101.126	C:LYS 44
0	0	0	0		0	0	42.3484	42.3484	C:ALA 45
0	0	0	0		0	0	2.96927	2.96927	C:LEU 46
0	0	0	0		0	0	84.0909	84.0909	C:ARG 47
0	0	0	0		0	0	67.9267	67.9267	C:ASP 48
0	0	0	0		0	0	90.1504	90.1504	C:ARG 49
0	0	0	0		0	0	24.5541	24.5541	C:TYR 50
0	0	0	0		0	0	54.7112	54.7112	C:GLU 51
0	0	0	0		0	0	121.297	121.297	C:GLU 52
0	0	0	0		0	0	51.3298	51.3298	C:GLU 53
0	0	0	0		0	0	18.2456	18.2456	C:ALA 54
0	0	0	0		0	0	120.818	120.818	C:LEU 55
0	0	0	0		0	0	91.3535	91.3535	C:SER 56
0	0	0	0		0	0	111.054	111.054	C:TRP 57
0	0	0	0		0	0	30.3924	30.3924	C:GLY 58
0	0	0	0		0	0	99.1415	99.1415	C:GLN 59
0	0	0	0		0	0	84.5451	84.5451	C:ARG 60
0	0	0	0		0	0	83.5457	83.5457	C:ASN 61
0	0	0	0		0	0	22.8245	22.8245	C:CYS 62
0	0	0	0		0	0	51.5025	51.5025	C:SER 63
0	0	0	0		0	0	67.6363	67.6363	C:PHE 64
0	0	0	0		0	0	116.834	116.834	C:ARG 65
0	0	0	0		0	0	106.443	106.443	C:PRO 66
0	0	0	0		0	0	71.5287	71.5287	C:ARG 67
0	0	0	0		0	0	193.646	193.646	C:ARG 68
0	0	0	0		0	0	104.482	104.482	C:ASP 69
0	0	0	0		0	0	76.3521	76.3521	C:PRO 70
0	0	0	0		0	0	123.274	123.274	C:PRO 71
0	0	0	0		0	0	145.089	145.089	C:ARG 72
0	0	0	0		0	0	69.2399	69.2399	C:PRO 73
0	0	0	0		0	0	71.6658	71.6658	C:SER 74
0	0	0	0		0	0	43.7585	43.7585	C:SER 75
0	0	0	0		0	0	29.4281	29.4281	C:CYS 76
0	0	0	0		0	0	12.2345	12.2345	C:ALA 77
0	0	0	0		0	0	36.4436	36.4436	C:ARG 78
0	0	0	0		0	0	5.19905	5.19905	C:LEU 79
0	0	0	0		0	0	106.639	106.639	C:ARG 80
0	0	0	0		0	0	65.615	65.615	C:HIS 81
0	0	0	0		0	0	1.81958	1.81958	C:VAL 82
0	0	0	0		0	0	24.1928	24.1928	C:ALA 83
0	0	0	0		0	0	140.347	140.347	C:ARG 84
0	0	0	0		0	0	10.808	10.808	C:GLY 85
0	0	0	0		0	0	3.51399	3.51399	C:ILE 86
0	0	0	0		0	0	68.471	68.471	C:ALA 87
0	0	0	0		0	0	90.8772	90.8772	C:ASP 88
0	0	0	0		0	0	5.52505	5.52505	C:ALA 89
0	0	0	0		0	0	40.0122	40.0122	C:GLN 90
0	0	0	0		0	0	74.5289	74.5289	C:ALA 91
0	0	0	0		0	0	22.678	22.678	C:VAL 92
0	0	0	0		0	0	0.167982	0.167982	C:LEU 93
0	0	0	0		0	0	27.3664	27.3664	C:SER 94
0	0	0	0		0	0	36.0103	36.0103	C:GLY 95
0	0	0	0		0	0	16.8281	16.8281	C:LEU 96
32.4769	32.4769	6	6		-0.433351	-0.433351	64.4945	64.4945	C:HIS 97
0	0	0	0		0	0	187.02	187.02	C:ARG 98
0	0	0	0		0	0	67.6259	67.6259	C:SER 99
0	0	0	0		0	0	110.639	110.639	C:GLU 100
0	0	0	0		0	0	84.9034	84.9034	C:LEU 101
0	0	0	0		0	0	4.71428	4.71428	C:LEU 102
0	0	0	0		0	0	64.4816	64.4816	C:PRO 103
0	0	0	0		0	0	47.1762	47.1762	C:GLY 104
0	0	0	0		0	0	3.46473	3.46473	C:ALA 105
17.4943	17.4943	5	5		0.227066	0.227066	37.1797	37.1797	C:GLY 106
11.2386	11.2386	2	2		0.156628	0.156628	60.4552	60.4552	C:PRO 107
0	0	0	0		0	0	0	0	C:ILE 108
12.2227	12.2227	4	4		0.195563	0.195563	31.5168	31.5168	C:LEU 109
54.1463	54.1463	5	5		0.139924	0.139924	110.279	110.279	C:GLU 110
27.4514	27.4514	10	10		0.423289	0.423289	29.2837	29.2837	C:LEU 111
0	0	0	0		0	0	1.93311	1.93311	C:LEU 112
0	0	0	0		0	0	57.0741	57.0741	C:ALA 113
20.0808	20.0808	9	9		0.321293	0.321293	23.8378	23.8378	C:ALA 114
0	0	0	0		0	0	1.00725	1.00725	C:ALA 115
0	0	0	0		0	0	18.5588	18.5588	C:GLY 116
59.8098	59.8098	4	4	S	-1.31547	-1.31547	166.738	166.738	C:ARG 117
0	0	0	0		0	0	23.3226	23.3226	C:ASP 118
0	0	0	0		0	0	6.0255	6.0255	C:VAL 119
0	0	0	0		0	0	51.4292	51.4292	C:ALA 120
0	0	0	0		0	0	41.4345	41.4345	C:ALA 121
0	0	0	0		0	0	1.99259	1.99259	C:CYS 122
0	0	0	0		0	0	20.4138	20.4138	C:LEU 123
0	0	0	0		0	0	119.562	119.562	C:GLU 124
0	0	0	0		0	0	73.1401	73.1401	C:LEU 125
0	0	0	0		0	0	20.2274	20.2274	C:ALA 126
0	0	0	0		0	0	156.759	156.759	C:ARG 127
0	0	0	0		0	0	108.189	108.189	C:PRO 128
0	0	0	0		0	0	104.27	104.27	C:GLY 129
0	0	0	0		0	0	248.136	248.136	C:ARG 145
0	0	0	0		0	0	179.737	179.737	C:ARG 146
0	0	0	0		0	0	91.0934	91.0934	C:ALA 147
0	0	0	0		0	0	90.0323	90.0323	C:ASP 148
0	0	0	0		0	0	31.0279	31.0279	C:SER 149
0	0	0	0		0	0	85.7069	85.7069	C:PRO 150
0	0	0	0		0	0	95.3573	95.3573	C:ARG 151
0	0	0	0		0	0	6.64702	6.64702	C:CYS 152
0	0	0	0		0	0	132.48	132.48	C:ARG 153
0	0	0	0		0	0	81.1534	81.1534	C:LYS 154
0	0	0	0		0	0	3.68535	3.68535	C:ALA 155
0	0	0	0		0	0	37.5023	37.5023	C:SER 156
0	0	0	0		0	0	32.6322	32.6322	C:VAL 157
0	0	0	0		0	0	2.70184	2.70184	C:VAL 158
0	0	0	0		0	0	78.0638	78.0638	C:PHE 159
0	0	0	0		0	0	17.0761	17.0761	C:ASN 160
0	0	0	0		0	0	6.51829	6.51829	C:LEU 161
0	0	0	0		0	0	50.8681	50.8681	C:LEU 162
0	0	0	0		0	0	70.127	70.127	C:ARG 163
0	0	0	0		0	0	10.8174	10.8174	C:LEU 164
0	0	0	0		0	0	1.17705	1.17705	C:LEU 165
0	0	0	0		0	0	54.2731	54.2731	C:THR 166
0	0	0	0		0	0	110.155	110.155	C:TRP 167
0	0	0	0		0	0	13.3296	13.3296	C:GLU 168
0	0	0	0		0	0	8.42622	8.42622	C:LEU 169
0	0	0	0		0	0	111.646	111.646	C:ARG 170
0	0	0	0		0	0	49.5107	49.5107	C:LEU 171
0	0	0	0		0	0	5.46189	5.46189	C:ALA 172
1.32909	1.32909	4	4	H	-0.00232018	-0.00232018	3.57807	3.57807	C:ALA 173
15.2461	15.2461	2	2		-0.0280371	-0.0280371	110.999	110.999	C:HIS 174
0	0	0	0		0	0	48.3295	48.3295	C:SER 175
0	0	0	0		0	0	14.1326	14.1326	C:GLY 176
1.33984	1.33984	1	1		0.0214374	0.0214374	58.6539	58.6539	C:PRO 177
0	0	0	0		0	0	8.52999	8.52999	C:CYS 178
0	0	0	0		0	0	169.111	169.111	C:LEU 179
										0	0	0	0		0	0	176.588	176.588	A:MET 20
										0	0	0	0		0	0	9.92882	9.92882	A:VAL 21
										0	0	0	0		0	0	35.4187	35.4187	A:PRO 22
										0	0	0	0		0	0	67.9371	67.9371	A:PRO 23
										0	0	0	0		0	0	11.2882	11.2882	A:PRO 24
										0	0	0	0		0	0	88.6074	88.6074	A:GLU 25
										0	0	0	0		0	0	75.6296	75.6296	A:ASN 26
										0	0	0	0		0	0	31.5379	31.5379	A:VAL 27
										0	0	0	0		0	0	106.026	106.026	A:ARG 28
										0	0	0	0		0	0	27.3668	27.3668	A:MET 29
										0	0	0	0		0	0	68.9518	68.9518	A:ASN 30
										0	0	0	0		0	0	3.62867	3.62867	A:SER 31
										0	0	0	0		0	0	46.9316	46.9316	A:VAL 32
										0	0	0	0		0	0	33.5583	33.5583	A:ASN 33
										0	0	0	0		0	0	3.84877	3.84877	A:PHE 34
										0	0	0	0		0	0	75.6154	75.6154	A:LYS 35
										0	0	0	0		0	0	1.16296	1.16296	A:ASN 36
										0	0	0	0		0	0	33.7654	33.7654	A:ILE 37
										0	0	0	0		0	0	1.17229	1.17229	A:LEU 38
										0	0	0	0		0	0	39.8879	39.8879	A:GLN 39
										0	0	0	0		0	0	9.65141	9.65141	A:TRP 40
										0	0	0	0		0	0	86.5549	86.5549	A:GLU 41
										0	0	0	0		0	0	58.295	58.295	A:SER 42
										0	0	0	0		0	0	13.8052	13.8052	A:PRO 43
										0	0	0	0		0	0	101.76	101.76	A:ALA 44
										0	0	0	0		0	0	39.6991	39.6991	A:PHE 45
										0	0	0	0		0	0	113.514	113.514	A:ALA 46
										0	0	0	0		0	0	120.689	120.689	A:LYS 47
										0	0	0	0		0	0	51.5066	51.5066	A:GLY 48
										0	0	0	0		0	0	99.1812	99.1812	A:GLN 49
										0	0	0	0		0	0	16.8815	16.8815	A:LEU 50
										0	0	0	0		0	0	15.6305	15.6305	A:THR 51
										0	0	0	0		0	0	3.13839	3.13839	A:PHE 52
										0	0	0	0		0	0	10.7474	10.7474	A:THR 53
										0	0	0	0		0	0	0.481217	0.481217	A:ALA 54
										0	0	0	0		0	0	22.3148	22.3148	A:GLN 55
										0	0	0	0		0	0	33.0846	33.0846	A:TYR 56
										0	0	0	0		0	0	55.2869	55.2869	A:LEU 57
										0.167291	0.167291	1	1		0.00267665	0.00267665	38.657	38.657	A:SER 58
										98.5552	98.5552	5	5		0.381538	0.381538	201.108	201.108	A:TYR 59
										0	0	0	0		0	0	173.422	173.422	A:ARG 60
										0	0	0	0		0	0	106.411	106.411	A:ILE 61
										0	0	0	0		0	0	51.4751	51.4751	A:PHE 62
										0	0	0	0		0	0	76.9326	76.9326	A:GLN 63
										0	0	0	0		0	0	45.8772	45.8772	A:ASP 64
										0	0	0	0		0	0	55.1038	55.1038	A:LYS 65
										0	0	0	0		0	0	26.6718	26.6718	A:CYS 66
										0	0	0	0		0	0	142.529	142.529	A:MET 67
										0	0	0	0		0	0	132.08	132.08	A:GLN 68
										0	0	0	0		0	0	36.2057	36.2057	A:THR 69
										0	0	0	0		0	0	85.0073	85.0073	A:THR 70
										0	0	0	0		0	0	114.794	114.794	A:LEU 71
										0	0	0	0		0	0	49.1548	49.1548	A:THR 72
										0	0	0	0		0	0	71.9361	71.9361	A:GLU 73
										0	0	0	0		0	0	1.33211	1.33211	A:CYS 74
										0	0	0	0		0	0	71.4728	71.4728	A:ASP 75
										0	0	0	0		0	0	0.824957	0.824957	A:PHE 76
										0	0	0	0		0	0	11.0426	11.0426	A:SER 77
										0	0	0	0		0	0	75.1553	75.1553	A:SER 78
										2.68288	2.68288	1	1		0.042926	0.042926	35.7842	35.7842	A:LEU 79
										59.5699	59.5699	8	8		0.537915	0.537915	77.2991	77.2991	A:SER 80
										18.484	18.484	7	7		0.295744	0.295744	28.2182	28.2182	A:LYS 81
										134.097	134.097	10	10		1.14386	1.14386	137.263	137.263	A:TYR 82
										29.6145	29.6145	8	8		0.30625	0.30625	37.8225	37.8225	A:GLY 83
										22.4735	22.4735	3	3	S	-0.0420811	-0.0420811	103.043	103.043	A:ASP 84
										8.01137	8.01137	3	3		0.671005	0.671005	28.758	28.758	A:HIS 85
										0	0	0	0		0	0	23.2759	23.2759	A:THR 86
										0	0	0	0		0	0	2.47972	2.47972	A:LEU 87
										0	0	0	0		0	0	50.3856	50.3856	A:ARG 88
										0	0	0	0		0	0	1.67352	1.67352	A:VAL 89
										0	0	0	0		0	0	53.2064	53.2064	A:ARG 90
										0	0	0	0		0	0	0	0	A:ALA 91
										0	0	0	0		0	0	14.3096	14.3096	A:GLU 92
										0	0	0	0		0	0	24.2303	24.2303	A:PHE 93
										0	0	0	0		0	0	89.6202	89.6202	A:ALA 94
										0	0	0	0		0	0	140.52	140.52	A:ASP 95
										0	0	0	0		0	0	48.4862	48.4862	A:GLU 96
										0	0	0	0		0	0	97.4237	97.4237	A:HIS 97
										0	0	0	0		0	0	5.51485	5.51485	A:SER 98
										0	0	0	0		0	0	93.8593	93.8593	A:ASP 99
										0	0	0	0		0	0	63.5486	63.5486	A:TRP 100
										0	0	0	0		0	0	41.5751	41.5751	A:VAL 101
										0	0	0	0		0	0	110.895	110.895	A:GLN 102
										0	0	0	0		0	0	30.5924	30.5924	A:ILE 103
										0	0	0	0		0	0	103.213	103.213	A:THR 104
										0	0	0	0		0	0	6.63941	6.63941	A:PHE 105
										9.59672	9.59672	3	3		0.391919	0.391919	35.1689	35.1689	A:CYS 106
										0	0	0	0		0	0	0	0	A:PRO 107
										35.8253	35.8253	7	7		0.573205	0.573205	54.7924	54.7924	A:VAL 108
										43.6823	43.6823	5	5	S	-0.40811	-0.40811	99.2177	99.2177	A:ASP 109
										0	0	0	0		0	0	73.0913	73.0913	A:ASP 110
										0	0	0	0		0	0	2.09125	2.09125	A:THR 111
										0	0	0	0		0	0	76.3782	76.3782	A:ILE 112
										0	0	0	0		0	0	0	0	A:ILE 113
										0	0	0	0		0	0	0.122657	0.122657	A:GLY 114
										0	0	0	0		0	0	72.603	72.603	A:PRO 115
										0	0	0	0		0	0	2.08897	2.08897	A:PRO 116
										0	0	0	0		0	0	27.8682	27.8682	A:GLY 117
										0	0	0	0		0	0	35.686	35.686	A:MET 118
										0	0	0	0		0	0	103.094	103.094	A:GLN 119
										0	0	0	0		0	0	23.3003	23.3003	A:VAL 120
										0	0	0	0		0	0	121.503	121.503	A:GLU 121
										0	0	0	0		0	0	40.4198	40.4198	A:VAL 122
										0	0	0	0		0	0	95.7967	95.7967	A:LEU 123
										0	0	0	0		0	0	62.631	62.631	A:ALA 124
										0	0	0	0		0	0	47.5116	47.5116	A:ASP 125
										0	0	0	0		0	0	1.00228	1.00228	A:SER 126
										0	0	0	0		0	0	1.01813	1.01813	A:LEU 127
										0	0	0	0		0	0	35.5122	35.5122	A:HIS 128
										0	0	0	0		0	0	0	0	A:MET 129
										0	0	0	0		0	0	119.145	119.145	A:ARG 130
										0	0	0	0		0	0	4.58574	4.58574	A:PHE 131
										0	0	0	0		0	0	87.0678	87.0678	A:LEU 132
										0	0	0	0		0	0	19.6713	19.6713	A:ALA 133
										0	0	0	0		0	0	7.54137	7.54137	A:PRO 134
										0	0	0	0		0	0	127.147	127.147	A:LYS 135
										0	0	0	0		0	0	1.86096	1.86096	A:ILE 136
										0	0	0	0		0	0	139.06	139.06	A:GLU 137
										2.22249	2.22249	1	1		-0.025367	-0.025367	84.8045	84.8045	A:ASN 138
										48.1905	48.1905	7	7	H	-0.569838	-0.569838	71.5224	71.5224	A:GLU 139
										51.8103	51.8103	4	4		0.203346	0.203346	154.086	154.086	A:TYR 140
										0	0	0	0		0	0	135.191	135.191	A:GLU 141
										0	0	0	0		0	0	108.014	108.014	A:THR 142
										58.3807	58.3807	8	8	H	0.51081	0.51081	76.1827	76.1827	A:TRP 143
										0	0	0	0		0	0	19.6895	19.6895	A:THR 144
										0	0	0	0		0	0	0	0	A:MET 145
										10.5587	10.5587	2	2	H	0.0344222	0.0344222	77.2545	77.2545	A:LYS 146
										48.9092	48.9092	7	7	HS	-0.196012	-0.196012	80.1066	80.1066	A:ASP 147
										27.2937	27.2937	10	10		0.078099	0.078099	28.2992	28.2992	A:MET 148
										21.3505	21.3505	10	10	H	0.207068	0.207068	22.965	22.965	A:TYR 149
										106.381	106.381	7	7	H	-0.704755	-0.704755	160.595	160.595	A:ASN 150
										0.777677	0.777677	1	1		0.000458615	0.000458615	29.7417	29.7417	A:SER 151
										0.498739	0.498739	1	1		0.00797983	0.00797983	21.6599	21.6599	A:TRP 152
										0	0	0	0		0	0	29.9171	29.9171	A:THR 153
										0	0	0	0		0	0	4.67117	4.67117	A:TYR 154
										0	0	0	0		0	0	13.4438	13.4438	A:ASN 155
										0	0	0	0		0	0	0	0	A:VAL 156
										0	0	0	0		0	0	20.8158	20.8158	A:GLN 157
										0	0	0	0		0	0	34.7693	34.7693	A:TYR 158
										0	0	0	0		0	0	34.4097	34.4097	A:TRP 159
										0	0	0	0		0	0	63.6862	63.6862	A:LYS 160
										0	0	0	0		0	0	92.5361	92.5361	A:GLN 161
										0	0	0	0		0	0	64.1734	64.1734	A:GLY 162
										0	0	0	0		0	0	64.1715	64.1715	A:THR 163
										0	0	0	0		0	0	85.4646	85.4646	A:ASP 164
										0	0	0	0		0	0	98.4882	98.4882	A:GLU 165
										0	0	0	0		0	0	99.6263	99.6263	A:LYS 166
										0	0	0	0		0	0	97.3316	97.3316	A:PHE 167
										0	0	0	0		0	0	95.4067	95.4067	A:GLN 168
										0	0	0	0		0	0	46.6626	46.6626	A:ILE 169
										0	0	0	0		0	0	83.6234	83.6234	A:THR 170
										0	0	0	0		0	0	8.01961	8.01961	A:PRO 171
										0	0	0	0		0	0	151.575	151.575	A:GLN 172
										0	0	0	0		0	0	150.115	150.115	A:TYR 173
										0	0	0	0		0	0	63.0518	63.0518	A:ASP 174
										0	0	0	0		0	0	76.0891	76.0891	A:PHE 175
										0	0	0	0		0	0	28.5716	28.5716	A:GLU 176
										0	0	0	0		0	0	61.9087	61.9087	A:VAL 177
										0	0	0	0		0	0	21.261	21.261	A:LEU 178
										0	0	0	0		0	0	141.818	141.818	A:ARG 179
										0	0	0	0		0	0	153.363	153.363	A:ASN 180
										0	0	0	0		0	0	12.1808	12.1808	A:LEU 181
										0	0	0	0		0	0	93.2384	93.2384	A:GLU 182
										0	0	0	0		0	0	57.7427	57.7427	A:PRO 183
										0	0	0	0		0	0	117.608	117.608	A:ARG 184
										0	0	0	0		0	0	29.8359	29.8359	A:THR 185
										0	0	0	0		0	0	37.5282	37.5282	A:THR 186
										0	0	0	0		0	0	24.3234	24.3234	A:TYR 187
										0	0	0	0		0	0	0.331827	0.331827	A:CYS 188
										0	0	0	0		0	0	0	0	A:VAL 189
										0	0	0	0		0	0	24.3335	24.3335	A:GLN 190
										0	0	0	0		0	0	0	0	A:VAL 191
										0	0	0	0		0	0	58.2783	58.2783	A:ARG 192
										0	0	0	0		0	0	0.146704	0.146704	A:GLY 193
										0	0	0	0		0	0	42.9099	42.9099	A:PHE 194
										0	0	0	0		0	0	0	0	A:LEU 195
										0	0	0	0		0	0	68.1646	68.1646	A:PRO 196
										55.7886	55.7886	6	6	H	-0.690189	-0.690189	102.454	102.454	A:ASP 197
										47.3722	47.3722	6	6		-0.28706	-0.28706	83.9084	83.9084	A:ARG 198
										0	0	0	0		0	0	120.12	120.12	A:ASN 199
										0	0	0	0		0	0	42.0576	42.0576	A:LYS 200
										0	0	0	0		0	0	27.7775	27.7775	A:ALA 201
										0	0	0	0		0	0	22.1971	22.1971	A:GLY 202
										0	0	0	0		0	0	58.942	58.942	A:GLU 203
										0	0	0	0		0	0	64.8402	64.8402	A:TRP 204
										0	0	0	0		0	0	13.8406	13.8406	A:SER 205
										0	0	0	0		0	0	132.65	132.65	A:GLU 206
										0	0	0	0		0	0	48.4662	48.4662	A:PRO 207
										0	0	0	0		0	0	49.7051	49.7051	A:VAL 208
										0	0	0	0		0	0	60.351	60.351	A:CYS 209
										0	0	0	0		0	0	28.1401	28.1401	A:GLU 210
										0	0	0	0		0	0	67.8584	67.8584	A:GLN 211
										0	0	0	0		0	0	0.685764	0.685764	A:THR 212
										0	0	0	0		0	0	38.5	38.5	A:THR 213
										0	0	0	0		0	0	108.051	108.051	A:HIS 214
										0	0	0	0		0	0	62.1494	62.1494	A:ASP 215
										0	0	0	0		0	0	173.526	173.526	A:GLU 216
										0	0	0	0		0	0	102.161	102.161	A:THR 217
