# Supplementary material for: Structural studies of the IFNλ4 receptor complex using cryoEM enabled by protein engineering
Source: Nat Commun. 2025 Jan 18;16:818. doi: 10.1038/s41467-025-56119-y (PMC11742915; doi:10.1038/s41467-025-56119-y)
Supplement: Supplementary file 6 — Source Data [file 41467_2025_56119_MOESM6_ESM.zip › source_data/IFNL4_data/IFNL4_manuscript/Fig2/PDBePISA/interfaces/IFNLR1_IL10RBA3_interface.xml]

<RESIDUES>
<RESIDUE1>
<RESIDUE>
<STRUCTURE> B:PRO   6    </STRUCTURE>
<HSDC>    </HSDC>
<SOLVENTACCESSIBLEAREA>62.6116</SOLVENTACCESSIBLEAREA>
<BURIEDSURFACEAREA>0</BURIEDSURFACEAREA>
<BURIEDSURFACEAREASCORE>0</BURIEDSURFACEAREASCORE>
<SOLVATIONENERGY>0</SOLVATIONENERGY>
</RESIDUE>
<RESIDUE>
<STRUCTURE> B:PRO   7    </STRUCTURE>
<HSDC>    </HSDC>
<SOLVENTACCESSIBLEAREA>3.62895</SOLVENTACCESSIBLEAREA>
<BURIEDSURFACEAREA>0</BURIEDSURFACEAREA>
<BURIEDSURFACEAREASCORE>0</BURIEDSURFACEAREASCORE>
<SOLVATIONENERGY>0</SOLVATIONENERGY>
</RESIDUE>
<RESIDUE>
<STRUCTURE> B:GLU   8    </STRUCTURE>
<HSDC>    </HSDC>
<SOLVENTACCESSIBLEAREA>128.358</SOLVENTACCESSIBLEAREA>
<BURIEDSURFACEAREA>0</BURIEDSURFACEAREA>
<BURIEDSURFACEAREASCORE>0</BURIEDSURFACEAREASCORE>
<SOLVATIONENERGY>0</SOLVATIONENERGY>
</RESIDUE>
<RESIDUE>
<STRUCTURE> B:ASN   9    </STRUCTURE>
<HSDC>    </HSDC>
<SOLVENTACCESSIBLEAREA>104.116</SOLVENTACCESSIBLEAREA>
<BURIEDSURFACEAREA>0</BURIEDSURFACEAREA>
<BURIEDSURFACEAREASCORE>0</BURIEDSURFACEAREASCORE>
<SOLVATIONENERGY>0</SOLVATIONENERGY>
</RESIDUE>
<RESIDUE>
<STRUCTURE> B:VAL  10    </STRUCTURE>
<HSDC>    </HSDC>
<SOLVENTACCESSIBLEAREA>18.7488</SOLVENTACCESSIBLEAREA>
<BURIEDSURFACEAREA>0</BURIEDSURFACEAREA>
<BURIEDSURFACEAREASCORE>0</BURIEDSURFACEAREASCORE>
<SOLVATIONENERGY>0</SOLVATIONENERGY>
</RESIDUE>
<RESIDUE>
<STRUCTURE> B:THR  11    </STRUCTURE>
<HSDC>    </HSDC>
<SOLVENTACCESSIBLEAREA>71.9562</SOLVENTACCESSIBLEAREA>
<BURIEDSURFACEAREA>0</BURIEDSURFACEAREA>
<BURIEDSURFACEAREASCORE>0</BURIEDSURFACEAREASCORE>
<SOLVATIONENERGY>0</SOLVATIONENERGY>
</RESIDUE>
<RESIDUE>
<STRUCTURE> B:LEU  12    </STRUCTURE>
<HSDC>    </HSDC>
<SOLVENTACCESSIBLEAREA>17.5249</SOLVENTACCESSIBLEAREA>
<BURIEDSURFACEAREA>0</BURIEDSURFACEAREA>
<BURIEDSURFACEAREASCORE>0</BURIEDSURFACEAREASCORE>
<SOLVATIONENERGY>0</SOLVATIONENERGY>
</RESIDUE>
<RESIDUE>
<STRUCTURE> B:LEU  13    </STRUCTURE>
<HSDC>    </HSDC>
<SOLVENTACCESSIBLEAREA>65.9223</SOLVENTACCESSIBLEAREA>
<BURIEDSURFACEAREA>0</BURIEDSURFACEAREA>
<BURIEDSURFACEAREASCORE>0</BURIEDSURFACEAREASCORE>
<SOLVATIONENERGY>0</SOLVATIONENERGY>
</RESIDUE>
<RESIDUE>
<STRUCTURE> B:SER  14    </STRUCTURE>
<HSDC>    </HSDC>
<SOLVENTACCESSIBLEAREA>14.2601</SOLVENTACCESSIBLEAREA>
<BURIEDSURFACEAREA>0</BURIEDSURFACEAREA>
<BURIEDSURFACEAREASCORE>0</BURIEDSURFACEAREASCORE>
<SOLVATIONENERGY>0</SOLVATIONENERGY>
</RESIDUE>
<RESIDUE>
<STRUCTURE> B:GLN  15    </STRUCTURE>
<HSDC>    </HSDC>
<SOLVENTACCESSIBLEAREA>80.1263</SOLVENTACCESSIBLEAREA>
<BURIEDSURFACEAREA>0</BURIEDSURFACEAREA>
<BURIEDSURFACEAREASCORE>0</BURIEDSURFACEAREASCORE>
<SOLVATIONENERGY>0</SOLVATIONENERGY>
</RESIDUE>
<RESIDUE>
<STRUCTURE> B:ASN  16    </STRUCTURE>
<HSDC>    </HSDC>
<SOLVENTACCESSIBLEAREA>79.0416</SOLVENTACCESSIBLEAREA>
<BURIEDSURFACEAREA>0</BURIEDSURFACEAREA>
<BURIEDSURFACEAREASCORE>0</BURIEDSURFACEAREASCORE>
<SOLVATIONENERGY>0</SOLVATIONENERGY>
</RESIDUE>
<RESIDUE>
<STRUCTURE> B:PHE  17    </STRUCTURE>
<HSDC>    </HSDC>
<SOLVENTACCESSIBLEAREA>13.361</SOLVENTACCESSIBLEAREA>
<BURIEDSURFACEAREA>0</BURIEDSURFACEAREA>
<BURIEDSURFACEAREASCORE>0</BURIEDSURFACEAREASCORE>
<SOLVATIONENERGY>0</SOLVATIONENERGY>
</RESIDUE>
<RESIDUE>
<STRUCTURE> B:SER  18    </STRUCTURE>
<HSDC>    </HSDC>
<SOLVENTACCESSIBLEAREA>9.92487</SOLVENTACCESSIBLEAREA>
<BURIEDSURFACEAREA>0</BURIEDSURFACEAREA>
<BURIEDSURFACEAREASCORE>0</BURIEDSURFACEAREASCORE>
<SOLVATIONENERGY>0</SOLVATIONENERGY>
</RESIDUE>
<RESIDUE>
<STRUCTURE> B:VAL  19    </STRUCTURE>
<HSDC>    </HSDC>
<SOLVENTACCESSIBLEAREA>3.23172</SOLVENTACCESSIBLEAREA>
<BURIEDSURFACEAREA>0</BURIEDSURFACEAREA>
<BURIEDSURFACEAREASCORE>0</BURIEDSURFACEAREASCORE>
<SOLVATIONENERGY>0</SOLVATIONENERGY>
</RESIDUE>
<RESIDUE>
<STRUCTURE> B:TYR  20    </STRUCTURE>
<HSDC>    </HSDC>
<SOLVENTACCESSIBLEAREA>55.9872</SOLVENTACCESSIBLEAREA>
<BURIEDSURFACEAREA>0</BURIEDSURFACEAREA>
<BURIEDSURFACEAREASCORE>0</BURIEDSURFACEAREASCORE>
<SOLVATIONENERGY>0</SOLVATIONENERGY>
</RESIDUE>
<RESIDUE>
<STRUCTURE> B:LEU  21    </STRUCTURE>
<HSDC>    </HSDC>
<SOLVENTACCESSIBLEAREA>0</SOLVENTACCESSIBLEAREA>
<BURIEDSURFACEAREA>0</BURIEDSURFACEAREA>
<BURIEDSURFACEAREASCORE>0</BURIEDSURFACEAREASCORE>
<SOLVATIONENERGY>0</SOLVATIONENERGY>
</RESIDUE>
<RESIDUE>
<STRUCTURE> B:THR  22    </STRUCTURE>
<HSDC>    </HSDC>
<SOLVENTACCESSIBLEAREA>36.8902</SOLVENTACCESSIBLEAREA>
<BURIEDSURFACEAREA>0</BURIEDSURFACEAREA>
<BURIEDSURFACEAREASCORE>0</BURIEDSURFACEAREASCORE>
<SOLVATIONENERGY>0</SOLVATIONENERGY>
</RESIDUE>
<RESIDUE>
<STRUCTURE> B:TRP  23    </STRUCTURE>
<HSDC>    </HSDC>
<SOLVENTACCESSIBLEAREA>6.35048</SOLVENTACCESSIBLEAREA>
<BURIEDSURFACEAREA>0</BURIEDSURFACEAREA>
<BURIEDSURFACEAREASCORE>0</BURIEDSURFACEAREASCORE>
<SOLVATIONENERGY>0</SOLVATIONENERGY>
</RESIDUE>
<RESIDUE>
<STRUCTURE> B:LEU  24    </STRUCTURE>
<HSDC>    </HSDC>
<SOLVENTACCESSIBLEAREA>120.07</SOLVENTACCESSIBLEAREA>
<BURIEDSURFACEAREA>0</BURIEDSURFACEAREA>
<BURIEDSURFACEAREASCORE>0</BURIEDSURFACEAREASCORE>
<SOLVATIONENERGY>0</SOLVATIONENERGY>
</RESIDUE>
<RESIDUE>
<STRUCTURE> B:PRO  25    </STRUCTURE>
<HSDC>    </HSDC>
<SOLVENTACCESSIBLEAREA>35.2691</SOLVENTACCESSIBLEAREA>
<BURIEDSURFACEAREA>0</BURIEDSURFACEAREA>
<BURIEDSURFACEAREASCORE>0</BURIEDSURFACEAREASCORE>
<SOLVATIONENERGY>0</SOLVATIONENERGY>
</RESIDUE>
<RESIDUE>
<STRUCTURE> B:GLY  26    </STRUCTURE>
<HSDC>    </HSDC>
<SOLVENTACCESSIBLEAREA>14.3124</SOLVENTACCESSIBLEAREA>
<BURIEDSURFACEAREA>0</BURIEDSURFACEAREA>
<BURIEDSURFACEAREASCORE>0</BURIEDSURFACEAREASCORE>
<SOLVATIONENERGY>0</SOLVATIONENERGY>
</RESIDUE>
<RESIDUE>
<STRUCTURE> B:LEU  27    </STRUCTURE>
<HSDC>    </HSDC>
<SOLVENTACCESSIBLEAREA>189.466</SOLVENTACCESSIBLEAREA>
<BURIEDSURFACEAREA>0</BURIEDSURFACEAREA>
<BURIEDSURFACEAREASCORE>0</BURIEDSURFACEAREASCORE>
<SOLVATIONENERGY>0</SOLVATIONENERGY>
</RESIDUE>
<RESIDUE>
<STRUCTURE> B:GLY  28    </STRUCTURE>
<HSDC>    </HSDC>
<SOLVENTACCESSIBLEAREA>71.7412</SOLVENTACCESSIBLEAREA>
<BURIEDSURFACEAREA>0</BURIEDSURFACEAREA>
<BURIEDSURFACEAREASCORE>0</BURIEDSURFACEAREASCORE>
<SOLVATIONENERGY>0</SOLVATIONENERGY>
</RESIDUE>
<RESIDUE>
<STRUCTURE> B:ASN  29    </STRUCTURE>
<HSDC>    </HSDC>
<SOLVENTACCESSIBLEAREA>49.3416</SOLVENTACCESSIBLEAREA>
<BURIEDSURFACEAREA>0</BURIEDSURFACEAREA>
<BURIEDSURFACEAREASCORE>0</BURIEDSURFACEAREASCORE>
<SOLVATIONENERGY>0</SOLVATIONENERGY>
</RESIDUE>
<RESIDUE>
<STRUCTURE> B:PRO  30    </STRUCTURE>
<HSDC>    </HSDC>
<SOLVENTACCESSIBLEAREA>79.9442</SOLVENTACCESSIBLEAREA>
<BURIEDSURFACEAREA>0</BURIEDSURFACEAREA>
<BURIEDSURFACEAREASCORE>0</BURIEDSURFACEAREASCORE>
<SOLVATIONENERGY>0</SOLVATIONENERGY>
</RESIDUE>
<RESIDUE>
<STRUCTURE> B:GLN  31    </STRUCTURE>
<HSDC>    </HSDC>
<SOLVENTACCESSIBLEAREA>142.129</SOLVENTACCESSIBLEAREA>
<BURIEDSURFACEAREA>0</BURIEDSURFACEAREA>
<BURIEDSURFACEAREASCORE>0</BURIEDSURFACEAREASCORE>
<SOLVATIONENERGY>0</SOLVATIONENERGY>
</RESIDUE>
<RESIDUE>
<STRUCTURE> B:ASP  32    </STRUCTURE>
<HSDC>    </HSDC>
<SOLVENTACCESSIBLEAREA>46.1609</SOLVENTACCESSIBLEAREA>
<BURIEDSURFACEAREA>0</BURIEDSURFACEAREA>
<BURIEDSURFACEAREASCORE>0</BURIEDSURFACEAREASCORE>
<SOLVATIONENERGY>0</SOLVATIONENERGY>
</RESIDUE>
<RESIDUE>
<STRUCTURE> B:VAL  33    </STRUCTURE>
<HSDC>    </HSDC>
<SOLVENTACCESSIBLEAREA>19.4065</SOLVENTACCESSIBLEAREA>
<BURIEDSURFACEAREA>0</BURIEDSURFACEAREA>
<BURIEDSURFACEAREASCORE>0</BURIEDSURFACEAREASCORE>
<SOLVATIONENERGY>0</SOLVATIONENERGY>
</RESIDUE>
<RESIDUE>
<STRUCTURE> B:THR  34    </STRUCTURE>
<HSDC>    </HSDC>
<SOLVENTACCESSIBLEAREA>37.5097</SOLVENTACCESSIBLEAREA>
<BURIEDSURFACEAREA>0</BURIEDSURFACEAREA>
<BURIEDSURFACEAREASCORE>0</BURIEDSURFACEAREASCORE>
<SOLVATIONENERGY>0</SOLVATIONENERGY>
</RESIDUE>
<RESIDUE>
<STRUCTURE> B:TYR  35    </STRUCTURE>
<HSDC>    </HSDC>
<SOLVENTACCESSIBLEAREA>1.41936</SOLVENTACCESSIBLEAREA>
<BURIEDSURFACEAREA>0</BURIEDSURFACEAREA>
<BURIEDSURFACEAREASCORE>0</BURIEDSURFACEAREASCORE>
<SOLVATIONENERGY>0</SOLVATIONENERGY>
</RESIDUE>
<RESIDUE>
<STRUCTURE> B:PHE  36    </STRUCTURE>
<HSDC>    </HSDC>
<SOLVENTACCESSIBLEAREA>69.4896</SOLVENTACCESSIBLEAREA>
<BURIEDSURFACEAREA>0</BURIEDSURFACEAREA>
<BURIEDSURFACEAREASCORE>0</BURIEDSURFACEAREASCORE>
<SOLVATIONENERGY>0</SOLVATIONENERGY>
</RESIDUE>
<RESIDUE>
<STRUCTURE> B:VAL  37    </STRUCTURE>
<HSDC>    </HSDC>
<SOLVENTACCESSIBLEAREA>2.08877</SOLVENTACCESSIBLEAREA>
<BURIEDSURFACEAREA>0</BURIEDSURFACEAREA>
<BURIEDSURFACEAREASCORE>0</BURIEDSURFACEAREASCORE>
<SOLVATIONENERGY>0</SOLVATIONENERGY>
</RESIDUE>
<RESIDUE>
<STRUCTURE> B:ALA  38    </STRUCTURE>
<HSDC>    </HSDC>
<SOLVENTACCESSIBLEAREA>1.83715</SOLVENTACCESSIBLEAREA>
<BURIEDSURFACEAREA>0</BURIEDSURFACEAREA>
<BURIEDSURFACEAREASCORE>0</BURIEDSURFACEAREASCORE>
<SOLVATIONENERGY>0</SOLVATIONENERGY>
</RESIDUE>
<RESIDUE>
<STRUCTURE> B:TYR  39    </STRUCTURE>
<HSDC>    </HSDC>
<SOLVENTACCESSIBLEAREA>9.61103</SOLVENTACCESSIBLEAREA>
<BURIEDSURFACEAREA>0</BURIEDSURFACEAREA>
<BURIEDSURFACEAREASCORE>0</BURIEDSURFACEAREASCORE>
<SOLVATIONENERGY>0</SOLVATIONENERGY>
</RESIDUE>
<RESIDUE>
<STRUCTURE> B:GLU  40    </STRUCTURE>
<HSDC>    </HSDC>
<SOLVENTACCESSIBLEAREA>7.60384</SOLVENTACCESSIBLEAREA>
<BURIEDSURFACEAREA>0</BURIEDSURFACEAREA>
<BURIEDSURFACEAREASCORE>0</BURIEDSURFACEAREASCORE>
<SOLVATIONENERGY>0</SOLVATIONENERGY>
</RESIDUE>
<RESIDUE>
<STRUCTURE> B:SER  41    </STRUCTURE>
<HSDC>    </HSDC>
<SOLVENTACCESSIBLEAREA>30.4281</SOLVENTACCESSIBLEAREA>
<BURIEDSURFACEAREA>0</BURIEDSURFACEAREA>
<BURIEDSURFACEAREASCORE>0</BURIEDSURFACEAREASCORE>
<SOLVATIONENERGY>0</SOLVATIONENERGY>
</RESIDUE>
<RESIDUE>
<STRUCTURE> B:SER  42    </STRUCTURE>
<HSDC>    </HSDC>
<SOLVENTACCESSIBLEAREA>45.4017</SOLVENTACCESSIBLEAREA>
<BURIEDSURFACEAREA>0</BURIEDSURFACEAREA>
<BURIEDSURFACEAREASCORE>0</BURIEDSURFACEAREASCORE>
<SOLVATIONENERGY>0</SOLVATIONENERGY>
</RESIDUE>
<RESIDUE>
<STRUCTURE> B:PRO  43    </STRUCTURE>
<HSDC>    </HSDC>
<SOLVENTACCESSIBLEAREA>68.3771</SOLVENTACCESSIBLEAREA>
<BURIEDSURFACEAREA>0</BURIEDSURFACEAREA>
<BURIEDSURFACEAREASCORE>0</BURIEDSURFACEAREASCORE>
<SOLVATIONENERGY>0</SOLVATIONENERGY>
</RESIDUE>
<RESIDUE>
<STRUCTURE> B:THR  44    </STRUCTURE>
<HSDC>    </HSDC>
<SOLVENTACCESSIBLEAREA>95.4679</SOLVENTACCESSIBLEAREA>
<BURIEDSURFACEAREA>0</BURIEDSURFACEAREA>
<BURIEDSURFACEAREASCORE>0</BURIEDSURFACEAREASCORE>
<SOLVATIONENERGY>0</SOLVATIONENERGY>
</RESIDUE>
<RESIDUE>
<STRUCTURE> B:ARG  45    </STRUCTURE>
<HSDC>    </HSDC>
<SOLVENTACCESSIBLEAREA>108.28</SOLVENTACCESSIBLEAREA>
<BURIEDSURFACEAREA>0</BURIEDSURFACEAREA>
<BURIEDSURFACEAREASCORE>0</BURIEDSURFACEAREASCORE>
<SOLVATIONENERGY>0</SOLVATIONENERGY>
</RESIDUE>
<RESIDUE>
<STRUCTURE> B:ARG  46    </STRUCTURE>
<HSDC>    </HSDC>
<SOLVENTACCESSIBLEAREA>175.656</SOLVENTACCESSIBLEAREA>
<BURIEDSURFACEAREA>0</BURIEDSURFACEAREA>
<BURIEDSURFACEAREASCORE>0</BURIEDSURFACEAREASCORE>
<SOLVATIONENERGY>0</SOLVATIONENERGY>
</RESIDUE>
<RESIDUE>
<STRUCTURE> B:ARG  47    </STRUCTURE>
<HSDC>    </HSDC>
<SOLVENTACCESSIBLEAREA>159.834</SOLVENTACCESSIBLEAREA>
<BURIEDSURFACEAREA>0</BURIEDSURFACEAREA>
<BURIEDSURFACEAREASCORE>0</BURIEDSURFACEAREASCORE>
<SOLVATIONENERGY>0</SOLVATIONENERGY>
</RESIDUE>
<RESIDUE>
<STRUCTURE> B:TRP  48    </STRUCTURE>
<HSDC>    </HSDC>
<SOLVENTACCESSIBLEAREA>45.5818</SOLVENTACCESSIBLEAREA>
<BURIEDSURFACEAREA>0</BURIEDSURFACEAREA>
<BURIEDSURFACEAREASCORE>0</BURIEDSURFACEAREASCORE>
<SOLVATIONENERGY>0</SOLVATIONENERGY>
</RESIDUE>
<RESIDUE>
<STRUCTURE> B:ARG  49    </STRUCTURE>
<HSDC>    </HSDC>
<SOLVENTACCESSIBLEAREA>90.2679</SOLVENTACCESSIBLEAREA>
<BURIEDSURFACEAREA>0</BURIEDSURFACEAREA>
<BURIEDSURFACEAREASCORE>0</BURIEDSURFACEAREASCORE>
<SOLVATIONENERGY>0</SOLVATIONENERGY>
</RESIDUE>
<RESIDUE>
<STRUCTURE> B:GLU  50    </STRUCTURE>
<HSDC>    </HSDC>
<SOLVENTACCESSIBLEAREA>98.1205</SOLVENTACCESSIBLEAREA>
<BURIEDSURFACEAREA>0</BURIEDSURFACEAREA>
<BURIEDSURFACEAREASCORE>0</BURIEDSURFACEAREASCORE>
<SOLVATIONENERGY>0</SOLVATIONENERGY>
</RESIDUE>
<RESIDUE>
<STRUCTURE> B:VAL  51    </STRUCTURE>
<HSDC>    </HSDC>
<SOLVENTACCESSIBLEAREA>9.51442</SOLVENTACCESSIBLEAREA>
<BURIEDSURFACEAREA>0</BURIEDSURFACEAREA>
<BURIEDSURFACEAREASCORE>0</BURIEDSURFACEAREASCORE>
<SOLVATIONENERGY>0</SOLVATIONENERGY>
</RESIDUE>
<RESIDUE>
<STRUCTURE> B:GLU  52    </STRUCTURE>
<HSDC>    </HSDC>
<SOLVENTACCESSIBLEAREA>140.637</SOLVENTACCESSIBLEAREA>
<BURIEDSURFACEAREA>0</BURIEDSURFACEAREA>
<BURIEDSURFACEAREASCORE>0</BURIEDSURFACEAREASCORE>
<SOLVATIONENERGY>0</SOLVATIONENERGY>
</RESIDUE>
<RESIDUE>
<STRUCTURE> B:GLU  53    </STRUCTURE>
<HSDC>    </HSDC>
<SOLVENTACCESSIBLEAREA>134.946</SOLVENTACCESSIBLEAREA>
<BURIEDSURFACEAREA>0</BURIEDSURFACEAREA>
<BURIEDSURFACEAREASCORE>0</BURIEDSURFACEAREASCORE>
<SOLVATIONENERGY>0</SOLVATIONENERGY>
</RESIDUE>
<RESIDUE>
<STRUCTURE> B:CYS  54    </STRUCTURE>
<HSDC>    </HSDC>
<SOLVENTACCESSIBLEAREA>9.38162</SOLVENTACCESSIBLEAREA>
<BURIEDSURFACEAREA>0</BURIEDSURFACEAREA>
<BURIEDSURFACEAREASCORE>0</BURIEDSURFACEAREASCORE>
<SOLVATIONENERGY>0</SOLVATIONENERGY>
</RESIDUE>
<RESIDUE>
<STRUCTURE> B:ALA  55    </STRUCTURE>
<HSDC>    </HSDC>
<SOLVENTACCESSIBLEAREA>43.4915</SOLVENTACCESSIBLEAREA>
<BURIEDSURFACEAREA>0</BURIEDSURFACEAREA>
<BURIEDSURFACEAREASCORE>0</BURIEDSURFACEAREASCORE>
<SOLVATIONENERGY>0</SOLVATIONENERGY>
</RESIDUE>
<RESIDUE>
<STRUCTURE> B:GLY  56    </STRUCTURE>
<HSDC>    </HSDC>
<SOLVENTACCESSIBLEAREA>31.6085</SOLVENTACCESSIBLEAREA>
<BURIEDSURFACEAREA>0</BURIEDSURFACEAREA>
<BURIEDSURFACEAREASCORE>0</BURIEDSURFACEAREASCORE>
<SOLVATIONENERGY>0</SOLVATIONENERGY>
</RESIDUE>
<RESIDUE>
<STRUCTURE> B:THR  57    </STRUCTURE>
<HSDC>    </HSDC>
<SOLVENTACCESSIBLEAREA>45.2269</SOLVENTACCESSIBLEAREA>
<BURIEDSURFACEAREA>0</BURIEDSURFACEAREA>
<BURIEDSURFACEAREASCORE>0</BURIEDSURFACEAREASCORE>
<SOLVATIONENERGY>0</SOLVATIONENERGY>
</RESIDUE>
<RESIDUE>
<STRUCTURE> B:LYS  58    </STRUCTURE>
<HSDC>    </HSDC>
<SOLVENTACCESSIBLEAREA>107.552</SOLVENTACCESSIBLEAREA>
<BURIEDSURFACEAREA>0</BURIEDSURFACEAREA>
<BURIEDSURFACEAREASCORE>0</BURIEDSURFACEAREASCORE>
<SOLVATIONENERGY>0</SOLVATIONENERGY>
</RESIDUE>
<RESIDUE>
<STRUCTURE> B:GLU  59    </STRUCTURE>
<HSDC>    </HSDC>
<SOLVENTACCESSIBLEAREA>108.716</SOLVENTACCESSIBLEAREA>
<BURIEDSURFACEAREA>0</BURIEDSURFACEAREA>
<BURIEDSURFACEAREASCORE>0</BURIEDSURFACEAREASCORE>
<SOLVATIONENERGY>0</SOLVATIONENERGY>
</RESIDUE>
<RESIDUE>
<STRUCTURE> B:LEU  60    </STRUCTURE>
<HSDC>    </HSDC>
<SOLVENTACCESSIBLEAREA>73.3895</SOLVENTACCESSIBLEAREA>
<BURIEDSURFACEAREA>0</BURIEDSURFACEAREA>
<BURIEDSURFACEAREASCORE>0</BURIEDSURFACEAREASCORE>
<SOLVATIONENERGY>0</SOLVATIONENERGY>
</RESIDUE>
<RESIDUE>
<STRUCTURE> B:LEU  61    </STRUCTURE>
<HSDC>    </HSDC>
<SOLVENTACCESSIBLEAREA>86.9945</SOLVENTACCESSIBLEAREA>
<BURIEDSURFACEAREA>0</BURIEDSURFACEAREA>
<BURIEDSURFACEAREASCORE>0</BURIEDSURFACEAREASCORE>
<SOLVATIONENERGY>0</SOLVATIONENERGY>
</RESIDUE>
<RESIDUE>
<STRUCTURE> B:CYS  62    </STRUCTURE>
<HSDC>    </HSDC>
<SOLVENTACCESSIBLEAREA>17.7464</SOLVENTACCESSIBLEAREA>
<BURIEDSURFACEAREA>0</BURIEDSURFACEAREA>
<BURIEDSURFACEAREASCORE>0</BURIEDSURFACEAREASCORE>
<SOLVATIONENERGY>0</SOLVATIONENERGY>
</RESIDUE>
<RESIDUE>
<STRUCTURE> B:SER  63    </STRUCTURE>
<HSDC>    </HSDC>
<SOLVENTACCESSIBLEAREA>44.3449</SOLVENTACCESSIBLEAREA>
<BURIEDSURFACEAREA>0</BURIEDSURFACEAREA>
<BURIEDSURFACEAREASCORE>0</BURIEDSURFACEAREASCORE>
<SOLVATIONENERGY>0</SOLVATIONENERGY>
</RESIDUE>
<RESIDUE>
<STRUCTURE> B:MET  64    </STRUCTURE>
<HSDC>    </HSDC>
<SOLVENTACCESSIBLEAREA>0.656439</SOLVENTACCESSIBLEAREA>
<BURIEDSURFACEAREA>0</BURIEDSURFACEAREA>
<BURIEDSURFACEAREASCORE>0</BURIEDSURFACEAREASCORE>
<SOLVATIONENERGY>0</SOLVATIONENERGY>
</RESIDUE>
<RESIDUE>
<STRUCTURE> B:MET  65    </STRUCTURE>
<HSDC>    </HSDC>
<SOLVENTACCESSIBLEAREA>61.9023</SOLVENTACCESSIBLEAREA>
<BURIEDSURFACEAREA>0</BURIEDSURFACEAREA>
<BURIEDSURFACEAREASCORE>0</BURIEDSURFACEAREASCORE>
<SOLVATIONENERGY>0</SOLVATIONENERGY>
</RESIDUE>
<RESIDUE>
<STRUCTURE> B:CYS  66    </STRUCTURE>
<HSDC>    </HSDC>
<SOLVENTACCESSIBLEAREA>51.3882</SOLVENTACCESSIBLEAREA>
<BURIEDSURFACEAREA>0</BURIEDSURFACEAREA>
<BURIEDSURFACEAREASCORE>0</BURIEDSURFACEAREASCORE>
<SOLVATIONENERGY>0</SOLVATIONENERGY>
</RESIDUE>
<RESIDUE>
<STRUCTURE> B:LEU  67    </STRUCTURE>
<HSDC>    </HSDC>
<SOLVENTACCESSIBLEAREA>19.0815</SOLVENTACCESSIBLEAREA>
<BURIEDSURFACEAREA>0</BURIEDSURFACEAREA>
<BURIEDSURFACEAREASCORE>0</BURIEDSURFACEAREASCORE>
<SOLVATIONENERGY>0</SOLVATIONENERGY>
</RESIDUE>
<RESIDUE>
<STRUCTURE> B:LYS  68    </STRUCTURE>
<HSDC>    </HSDC>
<SOLVENTACCESSIBLEAREA>101.438</SOLVENTACCESSIBLEAREA>
<BURIEDSURFACEAREA>0</BURIEDSURFACEAREA>
<BURIEDSURFACEAREASCORE>0</BURIEDSURFACEAREASCORE>
<SOLVATIONENERGY>0</SOLVATIONENERGY>
</RESIDUE>
<RESIDUE>
<STRUCTURE> B:LYS  69    </STRUCTURE>
<HSDC>    </HSDC>
<SOLVENTACCESSIBLEAREA>202.369</SOLVENTACCESSIBLEAREA>
<BURIEDSURFACEAREA>0</BURIEDSURFACEAREA>
<BURIEDSURFACEAREASCORE>0</BURIEDSURFACEAREASCORE>
<SOLVATIONENERGY>0</SOLVATIONENERGY>
</RESIDUE>
<RESIDUE>
<STRUCTURE> B:GLN  70    </STRUCTURE>
<HSDC>    </HSDC>
<SOLVENTACCESSIBLEAREA>29.8282</SOLVENTACCESSIBLEAREA>
<BURIEDSURFACEAREA>0</BURIEDSURFACEAREA>
<BURIEDSURFACEAREASCORE>0</BURIEDSURFACEAREASCORE>
<SOLVATIONENERGY>0</SOLVATIONENERGY>
</RESIDUE>
<RESIDUE>
<STRUCTURE> B:ASP  71    </STRUCTURE>
<HSDC>    </HSDC>
<SOLVENTACCESSIBLEAREA>68.8396</SOLVENTACCESSIBLEAREA>
<BURIEDSURFACEAREA>0</BURIEDSURFACEAREA>
<BURIEDSURFACEAREASCORE>0</BURIEDSURFACEAREASCORE>
<SOLVATIONENERGY>0</SOLVATIONENERGY>
</RESIDUE>
<RESIDUE>
<STRUCTURE> B:LEU  72    </STRUCTURE>
<HSDC>    </HSDC>
<SOLVENTACCESSIBLEAREA>27.1478</SOLVENTACCESSIBLEAREA>
<BURIEDSURFACEAREA>0</BURIEDSURFACEAREA>
<BURIEDSURFACEAREASCORE>0</BURIEDSURFACEAREASCORE>
<SOLVATIONENERGY>0</SOLVATIONENERGY>
</RESIDUE>
<RESIDUE>
<STRUCTURE> B:TYR  73    </STRUCTURE>
<HSDC>    </HSDC>
<SOLVENTACCESSIBLEAREA>132.335</SOLVENTACCESSIBLEAREA>
<BURIEDSURFACEAREA>0</BURIEDSURFACEAREA>
<BURIEDSURFACEAREASCORE>0</BURIEDSURFACEAREASCORE>
<SOLVATIONENERGY>0</SOLVATIONENERGY>
</RESIDUE>
<RESIDUE>
<STRUCTURE> B:ASN  74    </STRUCTURE>
<HSDC>    </HSDC>
<SOLVENTACCESSIBLEAREA>64.3494</SOLVENTACCESSIBLEAREA>
<BURIEDSURFACEAREA>0</BURIEDSURFACEAREA>
<BURIEDSURFACEAREASCORE>0</BURIEDSURFACEAREASCORE>
<SOLVATIONENERGY>0</SOLVATIONENERGY>
</RESIDUE>
<RESIDUE>
<STRUCTURE> B:LYS  75    </STRUCTURE>
<HSDC>    </HSDC>
<SOLVENTACCESSIBLEAREA>86.5311</SOLVENTACCESSIBLEAREA>
<BURIEDSURFACEAREA>0</BURIEDSURFACEAREA>
<BURIEDSURFACEAREASCORE>0</BURIEDSURFACEAREASCORE>
<SOLVATIONENERGY>0</SOLVATIONENERGY>
</RESIDUE>
<RESIDUE>
<STRUCTURE> B:PHE  76    </STRUCTURE>
<HSDC>    </HSDC>
<SOLVENTACCESSIBLEAREA>11.1044</SOLVENTACCESSIBLEAREA>
<BURIEDSURFACEAREA>0</BURIEDSURFACEAREA>
<BURIEDSURFACEAREASCORE>0</BURIEDSURFACEAREASCORE>
<SOLVATIONENERGY>0</SOLVATIONENERGY>
</RESIDUE>
<RESIDUE>
<STRUCTURE> B:LYS  77    </STRUCTURE>
<HSDC>    </HSDC>
<SOLVENTACCESSIBLEAREA>24.4385</SOLVENTACCESSIBLEAREA>
<BURIEDSURFACEAREA>0</BURIEDSURFACEAREA>
<BURIEDSURFACEAREASCORE>0</BURIEDSURFACEAREASCORE>
<SOLVATIONENERGY>0</SOLVATIONENERGY>
</RESIDUE>
<RESIDUE>
<STRUCTURE> B:GLY  78    </STRUCTURE>
<HSDC>    </HSDC>
<SOLVENTACCESSIBLEAREA>0.168737</SOLVENTACCESSIBLEAREA>
<BURIEDSURFACEAREA>0</BURIEDSURFACEAREA>
<BURIEDSURFACEAREASCORE>0</BURIEDSURFACEAREASCORE>
<SOLVATIONENERGY>0</SOLVATIONENERGY>
</RESIDUE>
<RESIDUE>
<STRUCTURE> B:ARG  79    </STRUCTURE>
<HSDC>    </HSDC>
<SOLVENTACCESSIBLEAREA>56.4259</SOLVENTACCESSIBLEAREA>
<BURIEDSURFACEAREA>0</BURIEDSURFACEAREA>
<BURIEDSURFACEAREASCORE>0</BURIEDSURFACEAREASCORE>
<SOLVATIONENERGY>0</SOLVATIONENERGY>
</RESIDUE>
<RESIDUE>
<STRUCTURE> B:VAL  80    </STRUCTURE>
<HSDC>    </HSDC>
<SOLVENTACCESSIBLEAREA>0</SOLVENTACCESSIBLEAREA>
<BURIEDSURFACEAREA>0</BURIEDSURFACEAREA>
<BURIEDSURFACEAREASCORE>0</BURIEDSURFACEAREASCORE>
<SOLVATIONENERGY>0</SOLVATIONENERGY>
</RESIDUE>
<RESIDUE>
<STRUCTURE> B:ARG  81    </STRUCTURE>
<HSDC>    </HSDC>
<SOLVENTACCESSIBLEAREA>56.871</SOLVENTACCESSIBLEAREA>
<BURIEDSURFACEAREA>0</BURIEDSURFACEAREA>
<BURIEDSURFACEAREASCORE>0</BURIEDSURFACEAREASCORE>
<SOLVATIONENERGY>0</SOLVATIONENERGY>
</RESIDUE>
<RESIDUE>
<STRUCTURE> B:THR  82    </STRUCTURE>
<HSDC>    </HSDC>
<SOLVENTACCESSIBLEAREA>8.66502</SOLVENTACCESSIBLEAREA>
<BURIEDSURFACEAREA>0</BURIEDSURFACEAREA>
<BURIEDSURFACEAREASCORE>0</BURIEDSURFACEAREASCORE>
<SOLVATIONENERGY>0</SOLVATIONENERGY>
</RESIDUE>
<RESIDUE>
<STRUCTURE> B:VAL  83    </STRUCTURE>
<HSDC>    </HSDC>
<SOLVENTACCESSIBLEAREA>23.6458</SOLVENTACCESSIBLEAREA>
<BURIEDSURFACEAREA>0</BURIEDSURFACEAREA>
<BURIEDSURFACEAREASCORE>0</BURIEDSURFACEAREASCORE>
<SOLVATIONENERGY>0</SOLVATIONENERGY>
</RESIDUE>
<RESIDUE>
<STRUCTURE> B:SER  84    </STRUCTURE>
<HSDC>    </HSDC>
<SOLVENTACCESSIBLEAREA>15.9472</SOLVENTACCESSIBLEAREA>
<BURIEDSURFACEAREA>0</BURIEDSURFACEAREA>
<BURIEDSURFACEAREASCORE>0</BURIEDSURFACEAREASCORE>
<SOLVATIONENERGY>0</SOLVATIONENERGY>
</RESIDUE>
<RESIDUE>
<STRUCTURE> B:PRO  85    </STRUCTURE>
<HSDC>    </HSDC>
<SOLVENTACCESSIBLEAREA>131.645</SOLVENTACCESSIBLEAREA>
<BURIEDSURFACEAREA>0</BURIEDSURFACEAREA>
<BURIEDSURFACEAREASCORE>0</BURIEDSURFACEAREASCORE>
<SOLVATIONENERGY>0</SOLVATIONENERGY>
</RESIDUE>
<RESIDUE>
<STRUCTURE> B:SER  86    </STRUCTURE>
<HSDC>    </HSDC>
<SOLVENTACCESSIBLEAREA>101.492</SOLVENTACCESSIBLEAREA>
<BURIEDSURFACEAREA>0</BURIEDSURFACEAREA>
<BURIEDSURFACEAREASCORE>0</BURIEDSURFACEAREASCORE>
<SOLVATIONENERGY>0</SOLVATIONENERGY>
</RESIDUE>
<RESIDUE>
<STRUCTURE> B:SER  87    </STRUCTURE>
<HSDC>    </HSDC>
<SOLVENTACCESSIBLEAREA>73.2306</SOLVENTACCESSIBLEAREA>
<BURIEDSURFACEAREA>0</BURIEDSURFACEAREA>
<BURIEDSURFACEAREASCORE>0</BURIEDSURFACEAREASCORE>
<SOLVATIONENERGY>0</SOLVATIONENERGY>
</RESIDUE>
<RESIDUE>
<STRUCTURE> B:LYS  88    </STRUCTURE>
<HSDC>    </HSDC>
<SOLVENTACCESSIBLEAREA>96.0992</SOLVENTACCESSIBLEAREA>
<BURIEDSURFACEAREA>0</BURIEDSURFACEAREA>
<BURIEDSURFACEAREASCORE>0</BURIEDSURFACEAREASCORE>
<SOLVATIONENERGY>0</SOLVATIONENERGY>
</RESIDUE>
<RESIDUE>
<STRUCTURE> B:SER  89    </STRUCTURE>
<HSDC>    </HSDC>
<SOLVENTACCESSIBLEAREA>14.1526</SOLVENTACCESSIBLEAREA>
<BURIEDSURFACEAREA>0</BURIEDSURFACEAREA>
<BURIEDSURFACEAREASCORE>0</BURIEDSURFACEAREASCORE>
<SOLVATIONENERGY>0</SOLVATIONENERGY>
</RESIDUE>
<RESIDUE>
<STRUCTURE> B:PRO  90    </STRUCTURE>
<HSDC>    </HSDC>
<SOLVENTACCESSIBLEAREA>96.9293</SOLVENTACCESSIBLEAREA>
<BURIEDSURFACEAREA>0</BURIEDSURFACEAREA>
<BURIEDSURFACEAREASCORE>0</BURIEDSURFACEAREASCORE>
<SOLVATIONENERGY>0</SOLVATIONENERGY>
</RESIDUE>
<RESIDUE>
<STRUCTURE> B:TRP  91    </STRUCTURE>
<HSDC>    </HSDC>
<SOLVENTACCESSIBLEAREA>76.9486</SOLVENTACCESSIBLEAREA>
<BURIEDSURFACEAREA>0</BURIEDSURFACEAREA>
<BURIEDSURFACEAREASCORE>0</BURIEDSURFACEAREASCORE>
<SOLVATIONENERGY>0</SOLVATIONENERGY>
</RESIDUE>
<RESIDUE>
<STRUCTURE> B:VAL  92    </STRUCTURE>
<HSDC>    </HSDC>
<SOLVENTACCESSIBLEAREA>44.8629</SOLVENTACCESSIBLEAREA>
<BURIEDSURFACEAREA>0</BURIEDSURFACEAREA>
<BURIEDSURFACEAREASCORE>0</BURIEDSURFACEAREASCORE>
<SOLVATIONENERGY>0</SOLVATIONENERGY>
</RESIDUE>
<RESIDUE>
<STRUCTURE> B:GLU  93    </STRUCTURE>
<HSDC>    </HSDC>
<SOLVENTACCESSIBLEAREA>78.0003</SOLVENTACCESSIBLEAREA>
<BURIEDSURFACEAREA>0</BURIEDSURFACEAREA>
<BURIEDSURFACEAREASCORE>0</BURIEDSURFACEAREASCORE>
<SOLVATIONENERGY>0</SOLVATIONENERGY>
</RESIDUE>
<RESIDUE>
<STRUCTURE> B:SER  94    </STRUCTURE>
<HSDC>    </HSDC>
<SOLVENTACCESSIBLEAREA>11.0086</SOLVENTACCESSIBLEAREA>
<BURIEDSURFACEAREA>0</BURIEDSURFACEAREA>
<BURIEDSURFACEAREASCORE>0</BURIEDSURFACEAREASCORE>
<SOLVATIONENERGY>0</SOLVATIONENERGY>
</RESIDUE>
<RESIDUE>
<STRUCTURE> B:GLU  95    </STRUCTURE>
<HSDC>    </HSDC>
<SOLVENTACCESSIBLEAREA>147.821</SOLVENTACCESSIBLEAREA>
<BURIEDSURFACEAREA>0</BURIEDSURFACEAREA>
<BURIEDSURFACEAREASCORE>0</BURIEDSURFACEAREASCORE>
<SOLVATIONENERGY>0</SOLVATIONENERGY>
</RESIDUE>
<RESIDUE>
<STRUCTURE> B:TYR  96    </STRUCTURE>
<HSDC>    </HSDC>
<SOLVENTACCESSIBLEAREA>59.9522</SOLVENTACCESSIBLEAREA>
<BURIEDSURFACEAREA>0</BURIEDSURFACEAREA>
<BURIEDSURFACEAREASCORE>0</BURIEDSURFACEAREASCORE>
<SOLVATIONENERGY>0</SOLVATIONENERGY>
</RESIDUE>
<RESIDUE>
<STRUCTURE> B:LEU  97    </STRUCTURE>
<HSDC>    </HSDC>
<SOLVENTACCESSIBLEAREA>6.02547</SOLVENTACCESSIBLEAREA>
<BURIEDSURFACEAREA>0</BURIEDSURFACEAREA>
<BURIEDSURFACEAREASCORE>0</BURIEDSURFACEAREASCORE>
<SOLVATIONENERGY>0</SOLVATIONENERGY>
</RESIDUE>
<RESIDUE>
<STRUCTURE> B:ASP  98    </STRUCTURE>
<HSDC>    </HSDC>
<SOLVENTACCESSIBLEAREA>22.2647</SOLVENTACCESSIBLEAREA>
<BURIEDSURFACEAREA>0</BURIEDSURFACEAREA>
<BURIEDSURFACEAREASCORE>0</BURIEDSURFACEAREASCORE>
<SOLVATIONENERGY>0</SOLVATIONENERGY>
</RESIDUE>
<RESIDUE>
<STRUCTURE> B:TYR  99    </STRUCTURE>
<HSDC>    </HSDC>
<SOLVENTACCESSIBLEAREA>12.2495</SOLVENTACCESSIBLEAREA>
<BURIEDSURFACEAREA>0</BURIEDSURFACEAREA>
<BURIEDSURFACEAREASCORE>0</BURIEDSURFACEAREASCORE>
<SOLVATIONENERGY>0</SOLVATIONENERGY>
</RESIDUE>
<RESIDUE>
<STRUCTURE> B:LEU 100    </STRUCTURE>
<HSDC>    </HSDC>
<SOLVENTACCESSIBLEAREA>18.7754</SOLVENTACCESSIBLEAREA>
<BURIEDSURFACEAREA>0</BURIEDSURFACEAREA>
<BURIEDSURFACEAREASCORE>0</BURIEDSURFACEAREASCORE>
<SOLVATIONENERGY>0</SOLVATIONENERGY>
</RESIDUE>
<RESIDUE>
<STRUCTURE> B:PHE 101    </STRUCTURE>
<HSDC>    </HSDC>
<SOLVENTACCESSIBLEAREA>108.836</SOLVENTACCESSIBLEAREA>
<BURIEDSURFACEAREA>0</BURIEDSURFACEAREA>
<BURIEDSURFACEAREASCORE>0</BURIEDSURFACEAREASCORE>
<SOLVATIONENERGY>0</SOLVATIONENERGY>
</RESIDUE>
<RESIDUE>
<STRUCTURE> B:GLU 102    </STRUCTURE>
<HSDC>    </HSDC>
<SOLVENTACCESSIBLEAREA>90.9843</SOLVENTACCESSIBLEAREA>
<BURIEDSURFACEAREA>0</BURIEDSURFACEAREA>
<BURIEDSURFACEAREASCORE>0</BURIEDSURFACEAREASCORE>
<SOLVATIONENERGY>0</SOLVATIONENERGY>
</RESIDUE>
<RESIDUE>
<STRUCTURE> B:VAL 103    </STRUCTURE>
<HSDC>    </HSDC>
<SOLVENTACCESSIBLEAREA>4.46074</SOLVENTACCESSIBLEAREA>
<BURIEDSURFACEAREA>0</BURIEDSURFACEAREA>
<BURIEDSURFACEAREASCORE>0</BURIEDSURFACEAREASCORE>
<SOLVATIONENERGY>0</SOLVATIONENERGY>
</RESIDUE>
<RESIDUE>
<STRUCTURE> B:GLU 104    </STRUCTURE>
<HSDC>    </HSDC>
<SOLVENTACCESSIBLEAREA>63.7874</SOLVENTACCESSIBLEAREA>
<BURIEDSURFACEAREA>0</BURIEDSURFACEAREA>
<BURIEDSURFACEAREASCORE>0</BURIEDSURFACEAREASCORE>
<SOLVATIONENERGY>0</SOLVATIONENERGY>
</RESIDUE>
<RESIDUE>
<STRUCTURE> B:PRO 105    </STRUCTURE>
<HSDC>    </HSDC>
<SOLVENTACCESSIBLEAREA>3.98209</SOLVENTACCESSIBLEAREA>
<BURIEDSURFACEAREA>0</BURIEDSURFACEAREA>
<BURIEDSURFACEAREASCORE>0</BURIEDSURFACEAREASCORE>
<SOLVATIONENERGY>0</SOLVATIONENERGY>
</RESIDUE>
<RESIDUE>
<STRUCTURE> B:ALA 106    </STRUCTURE>
<HSDC>    </HSDC>
<SOLVENTACCESSIBLEAREA>15.0513</SOLVENTACCESSIBLEAREA>
<BURIEDSURFACEAREA>0</BURIEDSURFACEAREA>
<BURIEDSURFACEAREASCORE>0</BURIEDSURFACEAREASCORE>
<SOLVATIONENERGY>0</SOLVATIONENERGY>
</RESIDUE>
<RESIDUE>
<STRUCTURE> B:PRO 107    </STRUCTURE>
<HSDC>    </HSDC>
<SOLVENTACCESSIBLEAREA>42.4851</SOLVENTACCESSIBLEAREA>
<BURIEDSURFACEAREA>0</BURIEDSURFACEAREA>
<BURIEDSURFACEAREASCORE>0</BURIEDSURFACEAREASCORE>
<SOLVATIONENERGY>0</SOLVATIONENERGY>
</RESIDUE>
<RESIDUE>
<STRUCTURE> B:PRO 108    </STRUCTURE>
<HSDC>    </HSDC>
<SOLVENTACCESSIBLEAREA>3.32494</SOLVENTACCESSIBLEAREA>
<BURIEDSURFACEAREA>0</BURIEDSURFACEAREA>
<BURIEDSURFACEAREASCORE>0</BURIEDSURFACEAREASCORE>
<SOLVATIONENERGY>0</SOLVATIONENERGY>
</RESIDUE>
<RESIDUE>
<STRUCTURE> B:VAL 109    </STRUCTURE>
<HSDC>    </HSDC>
<SOLVENTACCESSIBLEAREA>68.4369</SOLVENTACCESSIBLEAREA>
<BURIEDSURFACEAREA>0</BURIEDSURFACEAREA>
<BURIEDSURFACEAREASCORE>0</BURIEDSURFACEAREASCORE>
<SOLVATIONENERGY>0</SOLVATIONENERGY>
</RESIDUE>
<RESIDUE>
<STRUCTURE> B:LEU 110    </STRUCTURE>
<HSDC>    </HSDC>
<SOLVENTACCESSIBLEAREA>26.596</SOLVENTACCESSIBLEAREA>
<BURIEDSURFACEAREA>0</BURIEDSURFACEAREA>
<BURIEDSURFACEAREASCORE>0</BURIEDSURFACEAREASCORE>
<SOLVATIONENERGY>0</SOLVATIONENERGY>
</RESIDUE>
<RESIDUE>
<STRUCTURE> B:VAL 111    </STRUCTURE>
<HSDC>    </HSDC>
<SOLVENTACCESSIBLEAREA>80.6517</SOLVENTACCESSIBLEAREA>
<BURIEDSURFACEAREA>0</BURIEDSURFACEAREA>
<BURIEDSURFACEAREASCORE>0</BURIEDSURFACEAREASCORE>
<SOLVATIONENERGY>0</SOLVATIONENERGY>
</RESIDUE>
<RESIDUE>
<STRUCTURE> B:LEU 112    </STRUCTURE>
<HSDC>    </HSDC>
<SOLVENTACCESSIBLEAREA>41.6094</SOLVENTACCESSIBLEAREA>
<BURIEDSURFACEAREA>0</BURIEDSURFACEAREA>
<BURIEDSURFACEAREASCORE>0</BURIEDSURFACEAREASCORE>
<SOLVATIONENERGY>0</SOLVATIONENERGY>
</RESIDUE>
<RESIDUE>
<STRUCTURE> B:THR 113    </STRUCTURE>
<HSDC>    </HSDC>
<SOLVENTACCESSIBLEAREA>78.6684</SOLVENTACCESSIBLEAREA>
<BURIEDSURFACEAREA>0</BURIEDSURFACEAREA>
<BURIEDSURFACEAREASCORE>0</BURIEDSURFACEAREASCORE>
<SOLVATIONENERGY>0</SOLVATIONENERGY>
</RESIDUE>
<RESIDUE>
<STRUCTURE> B:GLN 114    </STRUCTURE>
<HSDC>    </HSDC>
<SOLVENTACCESSIBLEAREA>104.284</SOLVENTACCESSIBLEAREA>
<BURIEDSURFACEAREA>0</BURIEDSURFACEAREA>
<BURIEDSURFACEAREASCORE>0</BURIEDSURFACEAREASCORE>
<SOLVATIONENERGY>0</SOLVATIONENERGY>
</RESIDUE>
<RESIDUE>
<STRUCTURE> B:THR 115    </STRUCTURE>
<HSDC>    </HSDC>
<SOLVENTACCESSIBLEAREA>49.0753</SOLVENTACCESSIBLEAREA>
<BURIEDSURFACEAREA>0</BURIEDSURFACEAREA>
<BURIEDSURFACEAREASCORE>0</BURIEDSURFACEAREASCORE>
<SOLVATIONENERGY>0</SOLVATIONENERGY>
</RESIDUE>
<RESIDUE>
<STRUCTURE> B:GLU 116    </STRUCTURE>
<HSDC>    </HSDC>
<SOLVENTACCESSIBLEAREA>143.21</SOLVENTACCESSIBLEAREA>
<BURIEDSURFACEAREA>0</BURIEDSURFACEAREA>
<BURIEDSURFACEAREASCORE>0</BURIEDSURFACEAREASCORE>
<SOLVATIONENERGY>0</SOLVATIONENERGY>
</RESIDUE>
<RESIDUE>
<STRUCTURE> B:GLU 117    </STRUCTURE>
<HSDC>    </HSDC>
<SOLVENTACCESSIBLEAREA>112.702</SOLVENTACCESSIBLEAREA>
<BURIEDSURFACEAREA>51.2465</BURIEDSURFACEAREA>
<BURIEDSURFACEAREASCORE>5</BURIEDSURFACEAREASCORE>
<SOLVATIONENERGY>0.329681</SOLVATIONENERGY>
</RESIDUE>
<RESIDUE>
<STRUCTURE> B:ILE 118    </STRUCTURE>
<HSDC>    </HSDC>
<SOLVENTACCESSIBLEAREA>65.1893</SOLVENTACCESSIBLEAREA>
<BURIEDSURFACEAREA>33.8905</BURIEDSURFACEAREA>
<BURIEDSURFACEAREASCORE>6</BURIEDSURFACEAREASCORE>
<SOLVATIONENERGY>0.542248</SOLVATIONENERGY>
</RESIDUE>
<RESIDUE>
<STRUCTURE> B:LEU 119    </STRUCTURE>
<HSDC>    </HSDC>
<SOLVENTACCESSIBLEAREA>0.501587</SOLVENTACCESSIBLEAREA>
<BURIEDSURFACEAREA>0</BURIEDSURFACEAREA>
<BURIEDSURFACEAREASCORE>0</BURIEDSURFACEAREASCORE>
<SOLVATIONENERGY>0</SOLVATIONENERGY>
</RESIDUE>
<RESIDUE>
<STRUCTURE> B:SER 120    </STRUCTURE>
<HSDC>    </HSDC>
<SOLVENTACCESSIBLEAREA>11.9487</SOLVENTACCESSIBLEAREA>
<BURIEDSURFACEAREA>0</BURIEDSURFACEAREA>
<BURIEDSURFACEAREASCORE>0</BURIEDSURFACEAREASCORE>
<SOLVATIONENERGY>0</SOLVATIONENERGY>
</RESIDUE>
<RESIDUE>
<STRUCTURE> B:ALA 121    </STRUCTURE>
<HSDC>    </HSDC>
<SOLVENTACCESSIBLEAREA>0.167708</SOLVENTACCESSIBLEAREA>
<BURIEDSURFACEAREA>0</BURIEDSURFACEAREA>
<BURIEDSURFACEAREASCORE>0</BURIEDSURFACEAREASCORE>
<SOLVATIONENERGY>0</SOLVATIONENERGY>
</RESIDUE>
<RESIDUE>
<STRUCTURE> B:ASN 122    </STRUCTURE>
<HSDC>    </HSDC>
<SOLVENTACCESSIBLEAREA>43.4865</SOLVENTACCESSIBLEAREA>
<BURIEDSURFACEAREA>0</BURIEDSURFACEAREA>
<BURIEDSURFACEAREASCORE>0</BURIEDSURFACEAREASCORE>
<SOLVATIONENERGY>0</SOLVATIONENERGY>
</RESIDUE>
<RESIDUE>
<STRUCTURE> B:ALA 123    </STRUCTURE>
<HSDC>    </HSDC>
<SOLVENTACCESSIBLEAREA>1.8432</SOLVENTACCESSIBLEAREA>
<BURIEDSURFACEAREA>0</BURIEDSURFACEAREA>
<BURIEDSURFACEAREASCORE>0</BURIEDSURFACEAREASCORE>
<SOLVATIONENERGY>0</SOLVATIONENERGY>
</RESIDUE>
<RESIDUE>
<STRUCTURE> B:THR 124    </STRUCTURE>
<HSDC>    </HSDC>
<SOLVENTACCESSIBLEAREA>55.1918</SOLVENTACCESSIBLEAREA>
<BURIEDSURFACEAREA>0</BURIEDSURFACEAREA>
<BURIEDSURFACEAREASCORE>0</BURIEDSURFACEAREASCORE>
<SOLVATIONENERGY>0</SOLVATIONENERGY>
</RESIDUE>
<RESIDUE>
<STRUCTURE> B:TYR 125    </STRUCTURE>
<HSDC>    </HSDC>
<SOLVENTACCESSIBLEAREA>27.4623</SOLVENTACCESSIBLEAREA>
<BURIEDSURFACEAREA>0</BURIEDSURFACEAREA>
<BURIEDSURFACEAREASCORE>0</BURIEDSURFACEAREASCORE>
<SOLVATIONENERGY>0</SOLVATIONENERGY>
</RESIDUE>
<RESIDUE>
<STRUCTURE> B:GLU 126    </STRUCTURE>
<HSDC>    </HSDC>
<SOLVENTACCESSIBLEAREA>155.075</SOLVENTACCESSIBLEAREA>
<BURIEDSURFACEAREA>0</BURIEDSURFACEAREA>
<BURIEDSURFACEAREASCORE>0</BURIEDSURFACEAREASCORE>
<SOLVATIONENERGY>0</SOLVATIONENERGY>
</RESIDUE>
<RESIDUE>
<STRUCTURE> B:LEU 127    </STRUCTURE>
<HSDC>    </HSDC>
<SOLVENTACCESSIBLEAREA>47.8403</SOLVENTACCESSIBLEAREA>
<BURIEDSURFACEAREA>0</BURIEDSURFACEAREA>
<BURIEDSURFACEAREASCORE>0</BURIEDSURFACEAREASCORE>
<SOLVATIONENERGY>0</SOLVATIONENERGY>
</RESIDUE>
<RESIDUE>
<STRUCTURE> B:PRO 128    </STRUCTURE>
<HSDC>    </HSDC>
<SOLVENTACCESSIBLEAREA>27.6075</SOLVENTACCESSIBLEAREA>
<BURIEDSURFACEAREA>0</BURIEDSURFACEAREA>
<BURIEDSURFACEAREASCORE>0</BURIEDSURFACEAREASCORE>
<SOLVATIONENERGY>0</SOLVATIONENERGY>
</RESIDUE>
<RESIDUE>
<STRUCTURE> B:PRO 129    </STRUCTURE>
<HSDC>    </HSDC>
<SOLVENTACCESSIBLEAREA>149.231</SOLVENTACCESSIBLEAREA>
<BURIEDSURFACEAREA>0</BURIEDSURFACEAREA>
<BURIEDSURFACEAREASCORE>0</BURIEDSURFACEAREASCORE>
<SOLVATIONENERGY>0</SOLVATIONENERGY>
</RESIDUE>
<RESIDUE>
<STRUCTURE> B:CYS 130    </STRUCTURE>
<HSDC>    </HSDC>
<SOLVENTACCESSIBLEAREA>61.0956</SOLVENTACCESSIBLEAREA>
<BURIEDSURFACEAREA>0</BURIEDSURFACEAREA>
<BURIEDSURFACEAREASCORE>0</BURIEDSURFACEAREASCORE>
<SOLVATIONENERGY>0</SOLVATIONENERGY>
</RESIDUE>
<RESIDUE>
<STRUCTURE> B:MET 131    </STRUCTURE>
<HSDC>    </HSDC>
<SOLVENTACCESSIBLEAREA>44.3346</SOLVENTACCESSIBLEAREA>
<BURIEDSURFACEAREA>0</BURIEDSURFACEAREA>
<BURIEDSURFACEAREASCORE>0</BURIEDSURFACEAREASCORE>
<SOLVATIONENERGY>0</SOLVATIONENERGY>
</RESIDUE>
<RESIDUE>
<STRUCTURE> B:PRO 132    </STRUCTURE>
<HSDC>    </HSDC>
<SOLVENTACCESSIBLEAREA>23.0423</SOLVENTACCESSIBLEAREA>
<BURIEDSURFACEAREA>0</BURIEDSURFACEAREA>
<BURIEDSURFACEAREASCORE>0</BURIEDSURFACEAREASCORE>
<SOLVATIONENERGY>0</SOLVATIONENERGY>
</RESIDUE>
<RESIDUE>
<STRUCTURE> B:PRO 133    </STRUCTURE>
<HSDC>    </HSDC>
<SOLVENTACCESSIBLEAREA>132.153</SOLVENTACCESSIBLEAREA>
<BURIEDSURFACEAREA>0</BURIEDSURFACEAREA>
<BURIEDSURFACEAREASCORE>0</BURIEDSURFACEAREASCORE>
<SOLVATIONENERGY>0</SOLVATIONENERGY>
</RESIDUE>
<RESIDUE>
<STRUCTURE> B:LEU 134    </STRUCTURE>
<HSDC>    </HSDC>
<SOLVENTACCESSIBLEAREA>37.8363</SOLVENTACCESSIBLEAREA>
<BURIEDSURFACEAREA>0</BURIEDSURFACEAREA>
<BURIEDSURFACEAREASCORE>0</BURIEDSURFACEAREASCORE>
<SOLVATIONENERGY>0</SOLVATIONENERGY>
</RESIDUE>
<RESIDUE>
<STRUCTURE> B:ASP 135    </STRUCTURE>
<HSDC>    </HSDC>
<SOLVENTACCESSIBLEAREA>61.4975</SOLVENTACCESSIBLEAREA>
<BURIEDSURFACEAREA>9.54578</BURIEDSURFACEAREA>
<BURIEDSURFACEAREASCORE>2</BURIEDSURFACEAREASCORE>
<SOLVATIONENERGY>-0.099284</SOLVATIONENERGY>
</RESIDUE>
<RESIDUE>
<STRUCTURE> B:LEU 136    </STRUCTURE>
<HSDC>    </HSDC>
<SOLVENTACCESSIBLEAREA>8.27317</SOLVENTACCESSIBLEAREA>
<BURIEDSURFACEAREA>0</BURIEDSURFACEAREA>
<BURIEDSURFACEAREASCORE>0</BURIEDSURFACEAREASCORE>
<SOLVATIONENERGY>0</SOLVATIONENERGY>
</RESIDUE>
<RESIDUE>
<STRUCTURE> B:LYS 137    </STRUCTURE>
<HSDC> S  </HSDC>
<SOLVENTACCESSIBLEAREA>53.5809</SOLVENTACCESSIBLEAREA>
<BURIEDSURFACEAREA>43.0229</BURIEDSURFACEAREA>
<BURIEDSURFACEAREASCORE>9</BURIEDSURFACEAREASCORE>
<SOLVATIONENERGY>0.297224</SOLVATIONENERGY>
</RESIDUE>
<RESIDUE>
<STRUCTURE> B:TYR 138    </STRUCTURE>
<HSDC>    </HSDC>
<SOLVENTACCESSIBLEAREA>0.156225</SOLVENTACCESSIBLEAREA>
<BURIEDSURFACEAREA>0</BURIEDSURFACEAREA>
<BURIEDSURFACEAREASCORE>0</BURIEDSURFACEAREASCORE>
<SOLVATIONENERGY>0</SOLVATIONENERGY>
</RESIDUE>
<RESIDUE>
<STRUCTURE> B:GLU 139    </STRUCTURE>
<HSDC>    </HSDC>
<SOLVENTACCESSIBLEAREA>33.0764</SOLVENTACCESSIBLEAREA>
<BURIEDSURFACEAREA>0</BURIEDSURFACEAREA>
<BURIEDSURFACEAREASCORE>0</BURIEDSURFACEAREASCORE>
<SOLVATIONENERGY>0</SOLVATIONENERGY>
</RESIDUE>
<RESIDUE>
<STRUCTURE> B:VAL 140    </STRUCTURE>
<HSDC>    </HSDC>
<SOLVENTACCESSIBLEAREA>0</SOLVENTACCESSIBLEAREA>
<BURIEDSURFACEAREA>0</BURIEDSURFACEAREA>
<BURIEDSURFACEAREASCORE>0</BURIEDSURFACEAREASCORE>
<SOLVATIONENERGY>0</SOLVATIONENERGY>
</RESIDUE>
<RESIDUE>
<STRUCTURE> B:ALA 141    </STRUCTURE>
<HSDC>    </HSDC>
<SOLVENTACCESSIBLEAREA>1.3437</SOLVENTACCESSIBLEAREA>
<BURIEDSURFACEAREA>0</BURIEDSURFACEAREA>
<BURIEDSURFACEAREASCORE>0</BURIEDSURFACEAREASCORE>
<SOLVATIONENERGY>0</SOLVATIONENERGY>
</RESIDUE>
<RESIDUE>
<STRUCTURE> B:PHE 142    </STRUCTURE>
<HSDC>    </HSDC>
<SOLVENTACCESSIBLEAREA>23.9655</SOLVENTACCESSIBLEAREA>
<BURIEDSURFACEAREA>0</BURIEDSURFACEAREA>
<BURIEDSURFACEAREASCORE>0</BURIEDSURFACEAREASCORE>
<SOLVATIONENERGY>0</SOLVATIONENERGY>
</RESIDUE>
<RESIDUE>
<STRUCTURE> B:TRP 143    </STRUCTURE>
<HSDC>    </HSDC>
<SOLVENTACCESSIBLEAREA>24.2819</SOLVENTACCESSIBLEAREA>
<BURIEDSURFACEAREA>0</BURIEDSURFACEAREA>
<BURIEDSURFACEAREASCORE>0</BURIEDSURFACEAREASCORE>
<SOLVATIONENERGY>0</SOLVATIONENERGY>
</RESIDUE>
<RESIDUE>
<STRUCTURE> B:LYS 144    </STRUCTURE>
<HSDC>    </HSDC>
<SOLVENTACCESSIBLEAREA>103.421</SOLVENTACCESSIBLEAREA>
<BURIEDSURFACEAREA>0</BURIEDSURFACEAREA>
<BURIEDSURFACEAREASCORE>0</BURIEDSURFACEAREASCORE>
<SOLVATIONENERGY>0</SOLVATIONENERGY>
</RESIDUE>
<RESIDUE>
<STRUCTURE> B:GLU 145    </STRUCTURE>
<HSDC>    </HSDC>
<SOLVENTACCESSIBLEAREA>102.457</SOLVENTACCESSIBLEAREA>
<BURIEDSURFACEAREA>0</BURIEDSURFACEAREA>
<BURIEDSURFACEAREASCORE>0</BURIEDSURFACEAREASCORE>
<SOLVATIONENERGY>0</SOLVATIONENERGY>
</RESIDUE>
<RESIDUE>
<STRUCTURE> B:GLY 146    </STRUCTURE>
<HSDC>    </HSDC>
<SOLVENTACCESSIBLEAREA>60.0232</SOLVENTACCESSIBLEAREA>
<BURIEDSURFACEAREA>0</BURIEDSURFACEAREA>
<BURIEDSURFACEAREASCORE>0</BURIEDSURFACEAREASCORE>
<SOLVATIONENERGY>0</SOLVATIONENERGY>
</RESIDUE>
<RESIDUE>
<STRUCTURE> B:ALA 147    </STRUCTURE>
<HSDC>    </HSDC>
<SOLVENTACCESSIBLEAREA>30.9538</SOLVENTACCESSIBLEAREA>
<BURIEDSURFACEAREA>0</BURIEDSURFACEAREA>
<BURIEDSURFACEAREASCORE>0</BURIEDSURFACEAREASCORE>
<SOLVATIONENERGY>0</SOLVATIONENERGY>
</RESIDUE>
<RESIDUE>
<STRUCTURE> B:GLY 148    </STRUCTURE>
<HSDC>    </HSDC>
<SOLVENTACCESSIBLEAREA>74.4241</SOLVENTACCESSIBLEAREA>
<BURIEDSURFACEAREA>0</BURIEDSURFACEAREA>
<BURIEDSURFACEAREASCORE>0</BURIEDSURFACEAREASCORE>
<SOLVATIONENERGY>0</SOLVATIONENERGY>
</RESIDUE>
<RESIDUE>
<STRUCTURE> B:ASN 149    </STRUCTURE>
<HSDC>    </HSDC>
<SOLVENTACCESSIBLEAREA>127.964</SOLVENTACCESSIBLEAREA>
<BURIEDSURFACEAREA>0</BURIEDSURFACEAREA>
<BURIEDSURFACEAREASCORE>0</BURIEDSURFACEAREASCORE>
<SOLVATIONENERGY>0</SOLVATIONENERGY>
</RESIDUE>
<RESIDUE>
<STRUCTURE> B:LYS 150    </STRUCTURE>
<HSDC>    </HSDC>
<SOLVENTACCESSIBLEAREA>83.7287</SOLVENTACCESSIBLEAREA>
<BURIEDSURFACEAREA>0</BURIEDSURFACEAREA>
<BURIEDSURFACEAREASCORE>0</BURIEDSURFACEAREASCORE>
<SOLVATIONENERGY>0</SOLVATIONENERGY>
</RESIDUE>
<RESIDUE>
<STRUCTURE> B:THR 151    </STRUCTURE>
<HSDC>    </HSDC>
<SOLVENTACCESSIBLEAREA>76.3872</SOLVENTACCESSIBLEAREA>
<BURIEDSURFACEAREA>0</BURIEDSURFACEAREA>
<BURIEDSURFACEAREASCORE>0</BURIEDSURFACEAREASCORE>
<SOLVATIONENERGY>0</SOLVATIONENERGY>
</RESIDUE>
<RESIDUE>
<STRUCTURE> B:LEU 152    </STRUCTURE>
<HSDC>    </HSDC>
<SOLVENTACCESSIBLEAREA>87.7034</SOLVENTACCESSIBLEAREA>
<BURIEDSURFACEAREA>0</BURIEDSURFACEAREA>
<BURIEDSURFACEAREASCORE>0</BURIEDSURFACEAREASCORE>
<SOLVATIONENERGY>0</SOLVATIONENERGY>
</RESIDUE>
<RESIDUE>
<STRUCTURE> B:PHE 153    </STRUCTURE>
<HSDC>    </HSDC>
<SOLVENTACCESSIBLEAREA>45.094</SOLVENTACCESSIBLEAREA>
<BURIEDSURFACEAREA>15.2228</BURIEDSURFACEAREA>
<BURIEDSURFACEAREASCORE>4</BURIEDSURFACEAREASCORE>
<SOLVATIONENERGY>0.243564</SOLVATIONENERGY>
</RESIDUE>
<RESIDUE>
<STRUCTURE> B:PRO 154    </STRUCTURE>
<HSDC>    </HSDC>
<SOLVENTACCESSIBLEAREA>102.269</SOLVENTACCESSIBLEAREA>
<BURIEDSURFACEAREA>61.4702</BURIEDSURFACEAREA>
<BURIEDSURFACEAREASCORE>7</BURIEDSURFACEAREASCORE>
<SOLVATIONENERGY>0.983524</SOLVATIONENERGY>
</RESIDUE>
<RESIDUE>
<STRUCTURE> B:VAL 155    </STRUCTURE>
<HSDC>    </HSDC>
<SOLVENTACCESSIBLEAREA>63.6834</SOLVENTACCESSIBLEAREA>
<BURIEDSURFACEAREA>23.432</BURIEDSURFACEAREA>
<BURIEDSURFACEAREASCORE>4</BURIEDSURFACEAREASCORE>
<SOLVATIONENERGY>0.374912</SOLVATIONENERGY>
</RESIDUE>
<RESIDUE>
<STRUCTURE> B:THR 156    </STRUCTURE>
<HSDC>    </HSDC>
<SOLVENTACCESSIBLEAREA>27.5299</SOLVENTACCESSIBLEAREA>
<BURIEDSURFACEAREA>20.6974</BURIEDSURFACEAREA>
<BURIEDSURFACEAREASCORE>8</BURIEDSURFACEAREASCORE>
<SOLVATIONENERGY>0.331158</SOLVATIONENERGY>
</RESIDUE>
<RESIDUE>
<STRUCTURE> B:PRO 157    </STRUCTURE>
<HSDC>    </HSDC>
<SOLVENTACCESSIBLEAREA>48.6946</SOLVENTACCESSIBLEAREA>
<BURIEDSURFACEAREA>8.2045</BURIEDSURFACEAREA>
<BURIEDSURFACEAREASCORE>2</BURIEDSURFACEAREASCORE>
<SOLVATIONENERGY>0.131272</SOLVATIONENERGY>
</RESIDUE>
<RESIDUE>
<STRUCTURE> B:HIS 158    </STRUCTURE>
<HSDC>    </HSDC>
<SOLVENTACCESSIBLEAREA>86.2411</SOLVENTACCESSIBLEAREA>
<BURIEDSURFACEAREA>0</BURIEDSURFACEAREA>
<BURIEDSURFACEAREASCORE>0</BURIEDSURFACEAREASCORE>
<SOLVATIONENERGY>0</SOLVATIONENERGY>
</RESIDUE>
<RESIDUE>
<STRUCTURE> B:GLY 159    </STRUCTURE>
<HSDC>H   </HSDC>
<SOLVENTACCESSIBLEAREA>59.9444</SOLVENTACCESSIBLEAREA>
<BURIEDSURFACEAREA>15.4674</BURIEDSURFACEAREA>
<BURIEDSURFACEAREASCORE>3</BURIEDSURFACEAREASCORE>
<SOLVATIONENERGY>-0.176541</SOLVATIONENERGY>
</RESIDUE>
<RESIDUE>
<STRUCTURE> B:GLN 160    </STRUCTURE>
<HSDC>    </HSDC>
<SOLVENTACCESSIBLEAREA>94.9895</SOLVENTACCESSIBLEAREA>
<BURIEDSURFACEAREA>68.9124</BURIEDSURFACEAREA>
<BURIEDSURFACEAREASCORE>8</BURIEDSURFACEAREASCORE>
<SOLVATIONENERGY>0.0583354</SOLVATIONENERGY>
</RESIDUE>
<RESIDUE>
<STRUCTURE> B:PRO 161    </STRUCTURE>
<HSDC>    </HSDC>
<SOLVENTACCESSIBLEAREA>48.3939</SOLVENTACCESSIBLEAREA>
<BURIEDSURFACEAREA>21.9333</BURIEDSURFACEAREA>
<BURIEDSURFACEAREASCORE>5</BURIEDSURFACEAREASCORE>
<SOLVATIONENERGY>0.213061</SOLVATIONENERGY>
</RESIDUE>
<RESIDUE>
<STRUCTURE> B:VAL 162    </STRUCTURE>
<HSDC>    </HSDC>
<SOLVENTACCESSIBLEAREA>3.3474</SOLVENTACCESSIBLEAREA>
<BURIEDSURFACEAREA>2.00807</BURIEDSURFACEAREA>
<BURIEDSURFACEAREASCORE>6</BURIEDSURFACEAREASCORE>
<SOLVATIONENERGY>0.0321292</SOLVATIONENERGY>
</RESIDUE>
<RESIDUE>
<STRUCTURE> B:GLN 163    </STRUCTURE>
<HSDC>H   </HSDC>
<SOLVENTACCESSIBLEAREA>82.4979</SOLVENTACCESSIBLEAREA>
<BURIEDSURFACEAREA>56.1682</BURIEDSURFACEAREA>
<BURIEDSURFACEAREASCORE>7</BURIEDSURFACEAREASCORE>
<SOLVATIONENERGY>0.336219</SOLVATIONENERGY>
</RESIDUE>
<RESIDUE>
<STRUCTURE> B:ILE 164    </STRUCTURE>
<HSDC>    </HSDC>
<SOLVENTACCESSIBLEAREA>12.0577</SOLVENTACCESSIBLEAREA>
<BURIEDSURFACEAREA>0.331794</BURIEDSURFACEAREA>
<BURIEDSURFACEAREASCORE>1</BURIEDSURFACEAREASCORE>
<SOLVATIONENERGY>0.0053087</SOLVATIONENERGY>
</RESIDUE>
<RESIDUE>
<STRUCTURE> B:THR 165    </STRUCTURE>
<HSDC>    </HSDC>
<SOLVENTACCESSIBLEAREA>110.502</SOLVENTACCESSIBLEAREA>
<BURIEDSURFACEAREA>76.4058</BURIEDSURFACEAREA>
<BURIEDSURFACEAREASCORE>7</BURIEDSURFACEAREASCORE>
<SOLVATIONENERGY>1.05458</SOLVATIONENERGY>
</RESIDUE>
<RESIDUE>
<STRUCTURE> B:LEU 166    </STRUCTURE>
<HSDC>    </HSDC>
<SOLVENTACCESSIBLEAREA>34.0911</SOLVENTACCESSIBLEAREA>
<BURIEDSURFACEAREA>4.70364</BURIEDSURFACEAREA>
<BURIEDSURFACEAREASCORE>2</BURIEDSURFACEAREASCORE>
<SOLVATIONENERGY>-0.0194219</SOLVATIONENERGY>
</RESIDUE>
<RESIDUE>
<STRUCTURE> B:GLN 167    </STRUCTURE>
<HSDC>H   </HSDC>
<SOLVENTACCESSIBLEAREA>151.92</SOLVENTACCESSIBLEAREA>
<BURIEDSURFACEAREA>43.2563</BURIEDSURFACEAREA>
<BURIEDSURFACEAREASCORE>3</BURIEDSURFACEAREASCORE>
<SOLVATIONENERGY>-0.335742</SOLVATIONENERGY>
</RESIDUE>
<RESIDUE>
<STRUCTURE> B:PRO 168    </STRUCTURE>
<HSDC>    </HSDC>
<SOLVENTACCESSIBLEAREA>132.914</SOLVENTACCESSIBLEAREA>
<BURIEDSURFACEAREA>36.4057</BURIEDSURFACEAREA>
<BURIEDSURFACEAREASCORE>3</BURIEDSURFACEAREASCORE>
<SOLVATIONENERGY>0.582491</SOLVATIONENERGY>
</RESIDUE>
<RESIDUE>
<STRUCTURE> B:ALA 169    </STRUCTURE>
<HSDC>    </HSDC>
<SOLVENTACCESSIBLEAREA>95.1598</SOLVENTACCESSIBLEAREA>
<BURIEDSURFACEAREA>0</BURIEDSURFACEAREA>
<BURIEDSURFACEAREASCORE>0</BURIEDSURFACEAREASCORE>
<SOLVATIONENERGY>0</SOLVATIONENERGY>
</RESIDUE>
<RESIDUE>
<STRUCTURE> B:ALA 170    </STRUCTURE>
<HSDC>    </HSDC>
<SOLVENTACCESSIBLEAREA>91.8702</SOLVENTACCESSIBLEAREA>
<BURIEDSURFACEAREA>0</BURIEDSURFACEAREA>
<BURIEDSURFACEAREASCORE>0</BURIEDSURFACEAREASCORE>
<SOLVATIONENERGY>0</SOLVATIONENERGY>
</RESIDUE>
<RESIDUE>
<STRUCTURE> B:SER 171    </STRUCTURE>
<HSDC>    </HSDC>
<SOLVENTACCESSIBLEAREA>78.2115</SOLVENTACCESSIBLEAREA>
<BURIEDSURFACEAREA>0</BURIEDSURFACEAREA>
<BURIEDSURFACEAREASCORE>0</BURIEDSURFACEAREASCORE>
<SOLVATIONENERGY>0</SOLVATIONENERGY>
</RESIDUE>
<RESIDUE>
<STRUCTURE> B:GLU 172    </STRUCTURE>
<HSDC>    </HSDC>
<SOLVENTACCESSIBLEAREA>61.6661</SOLVENTACCESSIBLEAREA>
<BURIEDSURFACEAREA>0</BURIEDSURFACEAREA>
<BURIEDSURFACEAREASCORE>0</BURIEDSURFACEAREASCORE>
<SOLVATIONENERGY>0</SOLVATIONENERGY>
</RESIDUE>
<RESIDUE>
<STRUCTURE> B:HIS 173    </STRUCTURE>
<HSDC>    </HSDC>
<SOLVENTACCESSIBLEAREA>94.7529</SOLVENTACCESSIBLEAREA>
<BURIEDSURFACEAREA>0</BURIEDSURFACEAREA>
<BURIEDSURFACEAREASCORE>0</BURIEDSURFACEAREASCORE>
<SOLVATIONENERGY>0</SOLVATIONENERGY>
</RESIDUE>
<RESIDUE>
<STRUCTURE> B:HIS 174    </STRUCTURE>
<HSDC>    </HSDC>
<SOLVENTACCESSIBLEAREA>40.7371</SOLVENTACCESSIBLEAREA>
<BURIEDSURFACEAREA>0</BURIEDSURFACEAREA>
<BURIEDSURFACEAREASCORE>0</BURIEDSURFACEAREASCORE>
<SOLVATIONENERGY>0</SOLVATIONENERGY>
</RESIDUE>
<RESIDUE>
<STRUCTURE> B:CYS 175    </STRUCTURE>
<HSDC>    </HSDC>
<SOLVENTACCESSIBLEAREA>6.2798</SOLVENTACCESSIBLEAREA>
<BURIEDSURFACEAREA>0</BURIEDSURFACEAREA>
<BURIEDSURFACEAREASCORE>0</BURIEDSURFACEAREASCORE>
<SOLVATIONENERGY>0</SOLVATIONENERGY>
</RESIDUE>
<RESIDUE>
<STRUCTURE> B:LEU 176    </STRUCTURE>
<HSDC>    </HSDC>
<SOLVENTACCESSIBLEAREA>0</SOLVENTACCESSIBLEAREA>
<BURIEDSURFACEAREA>0</BURIEDSURFACEAREA>
<BURIEDSURFACEAREASCORE>0</BURIEDSURFACEAREASCORE>
<SOLVATIONENERGY>0</SOLVATIONENERGY>
</RESIDUE>
<RESIDUE>
<STRUCTURE> B:SER 177    </STRUCTURE>
<HSDC>    </HSDC>
<SOLVENTACCESSIBLEAREA>4.96789</SOLVENTACCESSIBLEAREA>
<BURIEDSURFACEAREA>0</BURIEDSURFACEAREA>
<BURIEDSURFACEAREASCORE>0</BURIEDSURFACEAREASCORE>
<SOLVATIONENERGY>0</SOLVATIONENERGY>
</RESIDUE>
<RESIDUE>
<STRUCTURE> B:ALA 178    </STRUCTURE>
<HSDC>    </HSDC>
<SOLVENTACCESSIBLEAREA>0</SOLVENTACCESSIBLEAREA>
<BURIEDSURFACEAREA>0</BURIEDSURFACEAREA>
<BURIEDSURFACEAREASCORE>0</BURIEDSURFACEAREASCORE>
<SOLVATIONENERGY>0</SOLVATIONENERGY>
</RESIDUE>
<RESIDUE>
<STRUCTURE> B:ARG 179    </STRUCTURE>
<HSDC>    </HSDC>
<SOLVENTACCESSIBLEAREA>53.8704</SOLVENTACCESSIBLEAREA>
<BURIEDSURFACEAREA>0</BURIEDSURFACEAREA>
<BURIEDSURFACEAREASCORE>0</BURIEDSURFACEAREASCORE>
<SOLVATIONENERGY>0</SOLVATIONENERGY>
</RESIDUE>
<RESIDUE>
<STRUCTURE> B:THR 180    </STRUCTURE>
<HSDC>    </HSDC>
<SOLVENTACCESSIBLEAREA>0</SOLVENTACCESSIBLEAREA>
<BURIEDSURFACEAREA>0</BURIEDSURFACEAREA>
<BURIEDSURFACEAREASCORE>0</BURIEDSURFACEAREASCORE>
<SOLVATIONENERGY>0</SOLVATIONENERGY>
</RESIDUE>
<RESIDUE>
<STRUCTURE> B:ILE 181    </STRUCTURE>
<HSDC>    </HSDC>
<SOLVENTACCESSIBLEAREA>16.0377</SOLVENTACCESSIBLEAREA>
<BURIEDSURFACEAREA>13.5641</BURIEDSURFACEAREA>
<BURIEDSURFACEAREASCORE>9</BURIEDSURFACEAREASCORE>
<SOLVATIONENERGY>0.217026</SOLVATIONENERGY>
</RESIDUE>
<RESIDUE>
<STRUCTURE> B:TYR 182    </STRUCTURE>
<HSDC>    </HSDC>
<SOLVENTACCESSIBLEAREA>0.735989</SOLVENTACCESSIBLEAREA>
<BURIEDSURFACEAREA>0</BURIEDSURFACEAREA>
<BURIEDSURFACEAREASCORE>0</BURIEDSURFACEAREASCORE>
<SOLVATIONENERGY>0</SOLVATIONENERGY>
</RESIDUE>
<RESIDUE>
<STRUCTURE> B:THR 183    </STRUCTURE>
<HSDC>    </HSDC>
<SOLVENTACCESSIBLEAREA>45.0453</SOLVENTACCESSIBLEAREA>
<BURIEDSURFACEAREA>33.7533</BURIEDSURFACEAREA>
<BURIEDSURFACEAREASCORE>8</BURIEDSURFACEAREASCORE>
<SOLVATIONENERGY>0.272067</SOLVATIONENERGY>
</RESIDUE>
<RESIDUE>
<STRUCTURE> B:PHE 184    </STRUCTURE>
<HSDC>    </HSDC>
<SOLVENTACCESSIBLEAREA>94.3065</SOLVENTACCESSIBLEAREA>
<BURIEDSURFACEAREA>0</BURIEDSURFACEAREA>
<BURIEDSURFACEAREASCORE>0</BURIEDSURFACEAREASCORE>
<SOLVATIONENERGY>0</SOLVATIONENERGY>
</RESIDUE>
<RESIDUE>
<STRUCTURE> B:SER 185    </STRUCTURE>
<HSDC>H   </HSDC>
<SOLVENTACCESSIBLEAREA>74.5712</SOLVENTACCESSIBLEAREA>
<BURIEDSURFACEAREA>15.7453</BURIEDSURFACEAREA>
<BURIEDSURFACEAREASCORE>3</BURIEDSURFACEAREASCORE>
<SOLVATIONENERGY>-0.169114</SOLVATIONENERGY>
</RESIDUE>
<RESIDUE>
<STRUCTURE> B:VAL 186    </STRUCTURE>
<HSDC>    </HSDC>
<SOLVENTACCESSIBLEAREA>83.9407</SOLVENTACCESSIBLEAREA>
<BURIEDSURFACEAREA>7.0255</BURIEDSURFACEAREA>
<BURIEDSURFACEAREASCORE>1</BURIEDSURFACEAREASCORE>
<SOLVATIONENERGY>0.112408</SOLVATIONENERGY>
</RESIDUE>
<RESIDUE>
<STRUCTURE> B:PRO 187    </STRUCTURE>
<HSDC>    </HSDC>
<SOLVENTACCESSIBLEAREA>84.0312</SOLVENTACCESSIBLEAREA>
<BURIEDSURFACEAREA>57.8932</BURIEDSURFACEAREA>
<BURIEDSURFACEAREASCORE>7</BURIEDSURFACEAREASCORE>
<SOLVATIONENERGY>0.926291</SOLVATIONENERGY>
</RESIDUE>
<RESIDUE>
<STRUCTURE> B:LYS 188    </STRUCTURE>
<HSDC>    </HSDC>
<SOLVENTACCESSIBLEAREA>48.9744</SOLVENTACCESSIBLEAREA>
<BURIEDSURFACEAREA>0</BURIEDSURFACEAREA>
<BURIEDSURFACEAREASCORE>0</BURIEDSURFACEAREASCORE>
<SOLVATIONENERGY>0</SOLVATIONENERGY>
</RESIDUE>
<RESIDUE>
<STRUCTURE> B:TYR 189    </STRUCTURE>
<HSDC>H   </HSDC>
<SOLVENTACCESSIBLEAREA>119.795</SOLVENTACCESSIBLEAREA>
<BURIEDSURFACEAREA>25.5155</BURIEDSURFACEAREA>
<BURIEDSURFACEAREASCORE>3</BURIEDSURFACEAREASCORE>
<SOLVATIONENERGY>-0.283219</SOLVATIONENERGY>
</RESIDUE>
<RESIDUE>
<STRUCTURE> B:SER 190    </STRUCTURE>
<HSDC>    </HSDC>
<SOLVENTACCESSIBLEAREA>6.33949</SOLVENTACCESSIBLEAREA>
<BURIEDSURFACEAREA>0</BURIEDSURFACEAREA>
<BURIEDSURFACEAREASCORE>0</BURIEDSURFACEAREASCORE>
<SOLVATIONENERGY>0</SOLVATIONENERGY>
</RESIDUE>
<RESIDUE>
<STRUCTURE> B:LYS 191    </STRUCTURE>
<HSDC>    </HSDC>
<SOLVENTACCESSIBLEAREA>152.791</SOLVENTACCESSIBLEAREA>
<BURIEDSURFACEAREA>0</BURIEDSURFACEAREA>
<BURIEDSURFACEAREASCORE>0</BURIEDSURFACEAREASCORE>
<SOLVATIONENERGY>0</SOLVATIONENERGY>
</RESIDUE>
<RESIDUE>
<STRUCTURE> B:PHE 192    </STRUCTURE>
<HSDC>    </HSDC>
<SOLVENTACCESSIBLEAREA>80.5154</SOLVENTACCESSIBLEAREA>
<BURIEDSURFACEAREA>0</BURIEDSURFACEAREA>
<BURIEDSURFACEAREASCORE>0</BURIEDSURFACEAREASCORE>
<SOLVATIONENERGY>0</SOLVATIONENERGY>
</RESIDUE>
<RESIDUE>
<STRUCTURE> B:SER 193    </STRUCTURE>
<HSDC>    </HSDC>
<SOLVENTACCESSIBLEAREA>11.964</SOLVENTACCESSIBLEAREA>
<BURIEDSURFACEAREA>0</BURIEDSURFACEAREA>
<BURIEDSURFACEAREASCORE>0</BURIEDSURFACEAREASCORE>
<SOLVATIONENERGY>0</SOLVATIONENERGY>
</RESIDUE>
<RESIDUE>
<STRUCTURE> B:LYS 194    </STRUCTURE>
<HSDC>    </HSDC>
<SOLVENTACCESSIBLEAREA>156.828</SOLVENTACCESSIBLEAREA>
<BURIEDSURFACEAREA>0</BURIEDSURFACEAREA>
<BURIEDSURFACEAREASCORE>0</BURIEDSURFACEAREASCORE>
<SOLVATIONENERGY>0</SOLVATIONENERGY>
</RESIDUE>
<RESIDUE>
<STRUCTURE> B:PRO 195    </STRUCTURE>
<HSDC>    </HSDC>
<SOLVENTACCESSIBLEAREA>88.3587</SOLVENTACCESSIBLEAREA>
<BURIEDSURFACEAREA>0</BURIEDSURFACEAREA>
<BURIEDSURFACEAREASCORE>0</BURIEDSURFACEAREASCORE>
<SOLVATIONENERGY>0</SOLVATIONENERGY>
</RESIDUE>
<RESIDUE>
<STRUCTURE> B:THR 196    </STRUCTURE>
<HSDC>    </HSDC>
<SOLVENTACCESSIBLEAREA>44.2943</SOLVENTACCESSIBLEAREA>
<BURIEDSURFACEAREA>0</BURIEDSURFACEAREA>
<BURIEDSURFACEAREASCORE>0</BURIEDSURFACEAREASCORE>
<SOLVATIONENERGY>0</SOLVATIONENERGY>
</RESIDUE>
<RESIDUE>
<STRUCTURE> B:CYS 197    </STRUCTURE>
<HSDC>    </HSDC>
<SOLVENTACCESSIBLEAREA>73.4085</SOLVENTACCESSIBLEAREA>
<BURIEDSURFACEAREA>0</BURIEDSURFACEAREA>
<BURIEDSURFACEAREASCORE>0</BURIEDSURFACEAREASCORE>
<SOLVATIONENERGY>0</SOLVATIONENERGY>
</RESIDUE>
<RESIDUE>
<STRUCTURE> B:PHE 198    </STRUCTURE>
<HSDC>    </HSDC>
<SOLVENTACCESSIBLEAREA>48.038</SOLVENTACCESSIBLEAREA>
<BURIEDSURFACEAREA>0</BURIEDSURFACEAREA>
<BURIEDSURFACEAREASCORE>0</BURIEDSURFACEAREASCORE>
<SOLVATIONENERGY>0</SOLVATIONENERGY>
</RESIDUE>
<RESIDUE>
<STRUCTURE> B:LEU 199    </STRUCTURE>
<HSDC>    </HSDC>
<SOLVENTACCESSIBLEAREA>86.0322</SOLVENTACCESSIBLEAREA>
<BURIEDSURFACEAREA>0</BURIEDSURFACEAREA>
<BURIEDSURFACEAREASCORE>0</BURIEDSURFACEAREASCORE>
<SOLVATIONENERGY>0</SOLVATIONENERGY>
</RESIDUE>
<RESIDUE>
<STRUCTURE> B:LEU 200    </STRUCTURE>
<HSDC>    </HSDC>
<SOLVENTACCESSIBLEAREA>15.4098</SOLVENTACCESSIBLEAREA>
<BURIEDSURFACEAREA>0</BURIEDSURFACEAREA>
<BURIEDSURFACEAREASCORE>0</BURIEDSURFACEAREASCORE>
<SOLVATIONENERGY>0</SOLVATIONENERGY>
</RESIDUE>
<RESIDUE>
<STRUCTURE> B:GLU 201    </STRUCTURE>
<HSDC>    </HSDC>
<SOLVENTACCESSIBLEAREA>116.908</SOLVENTACCESSIBLEAREA>
<BURIEDSURFACEAREA>0</BURIEDSURFACEAREA>
<BURIEDSURFACEAREASCORE>0</BURIEDSURFACEAREASCORE>
<SOLVATIONENERGY>0</SOLVATIONENERGY>
</RESIDUE>
</RESIDUE1>
<RESIDUE2><RESIDUE>
<STRUCTURE> A:MET  20    </STRUCTURE>
<HSDC>    </HSDC>
<SOLVENTACCESSIBLEAREA>176.588</SOLVENTACCESSIBLEAREA>
<BURIEDSURFACEAREA>0</BURIEDSURFACEAREA>
<BURIEDSURFACEAREASCORE>0</BURIEDSURFACEAREASCORE>
<SOLVATIONENERGY>0</SOLVATIONENERGY>
</RESIDUE>
<RESIDUE>
<STRUCTURE> A:VAL  21    </STRUCTURE>
<HSDC>    </HSDC>
<SOLVENTACCESSIBLEAREA>9.92882</SOLVENTACCESSIBLEAREA>
<BURIEDSURFACEAREA>0</BURIEDSURFACEAREA>
<BURIEDSURFACEAREASCORE>0</BURIEDSURFACEAREASCORE>
<SOLVATIONENERGY>0</SOLVATIONENERGY>
</RESIDUE>
<RESIDUE>
<STRUCTURE> A:PRO  22    </STRUCTURE>
<HSDC>    </HSDC>
<SOLVENTACCESSIBLEAREA>35.4187</SOLVENTACCESSIBLEAREA>
<BURIEDSURFACEAREA>0</BURIEDSURFACEAREA>
<BURIEDSURFACEAREASCORE>0</BURIEDSURFACEAREASCORE>
<SOLVATIONENERGY>0</SOLVATIONENERGY>
</RESIDUE>
<RESIDUE>
<STRUCTURE> A:PRO  23    </STRUCTURE>
<HSDC>    </HSDC>
<SOLVENTACCESSIBLEAREA>67.9371</SOLVENTACCESSIBLEAREA>
<BURIEDSURFACEAREA>0</BURIEDSURFACEAREA>
<BURIEDSURFACEAREASCORE>0</BURIEDSURFACEAREASCORE>
<SOLVATIONENERGY>0</SOLVATIONENERGY>
</RESIDUE>
<RESIDUE>
<STRUCTURE> A:PRO  24    </STRUCTURE>
<HSDC>    </HSDC>
<SOLVENTACCESSIBLEAREA>11.2882</SOLVENTACCESSIBLEAREA>
<BURIEDSURFACEAREA>0</BURIEDSURFACEAREA>
<BURIEDSURFACEAREASCORE>0</BURIEDSURFACEAREASCORE>
<SOLVATIONENERGY>0</SOLVATIONENERGY>
</RESIDUE>
<RESIDUE>
<STRUCTURE> A:GLU  25    </STRUCTURE>
<HSDC>    </HSDC>
<SOLVENTACCESSIBLEAREA>88.6074</SOLVENTACCESSIBLEAREA>
<BURIEDSURFACEAREA>0</BURIEDSURFACEAREA>
<BURIEDSURFACEAREASCORE>0</BURIEDSURFACEAREASCORE>
<SOLVATIONENERGY>0</SOLVATIONENERGY>
</RESIDUE>
<RESIDUE>
<STRUCTURE> A:ASN  26    </STRUCTURE>
<HSDC>    </HSDC>
<SOLVENTACCESSIBLEAREA>75.6296</SOLVENTACCESSIBLEAREA>
<BURIEDSURFACEAREA>0</BURIEDSURFACEAREA>
<BURIEDSURFACEAREASCORE>0</BURIEDSURFACEAREASCORE>
<SOLVATIONENERGY>0</SOLVATIONENERGY>
</RESIDUE>
<RESIDUE>
<STRUCTURE> A:VAL  27    </STRUCTURE>
<HSDC>    </HSDC>
<SOLVENTACCESSIBLEAREA>31.5379</SOLVENTACCESSIBLEAREA>
<BURIEDSURFACEAREA>0</BURIEDSURFACEAREA>
<BURIEDSURFACEAREASCORE>0</BURIEDSURFACEAREASCORE>
<SOLVATIONENERGY>0</SOLVATIONENERGY>
</RESIDUE>
<RESIDUE>
<STRUCTURE> A:ARG  28    </STRUCTURE>
<HSDC>    </HSDC>
<SOLVENTACCESSIBLEAREA>106.026</SOLVENTACCESSIBLEAREA>
<BURIEDSURFACEAREA>0</BURIEDSURFACEAREA>
<BURIEDSURFACEAREASCORE>0</BURIEDSURFACEAREASCORE>
<SOLVATIONENERGY>0</SOLVATIONENERGY>
</RESIDUE>
<RESIDUE>
<STRUCTURE> A:MET  29    </STRUCTURE>
<HSDC>    </HSDC>
<SOLVENTACCESSIBLEAREA>27.3668</SOLVENTACCESSIBLEAREA>
<BURIEDSURFACEAREA>0</BURIEDSURFACEAREA>
<BURIEDSURFACEAREASCORE>0</BURIEDSURFACEAREASCORE>
<SOLVATIONENERGY>0</SOLVATIONENERGY>
</RESIDUE>
<RESIDUE>
<STRUCTURE> A:ASN  30    </STRUCTURE>
<HSDC>    </HSDC>
<SOLVENTACCESSIBLEAREA>68.9518</SOLVENTACCESSIBLEAREA>
<BURIEDSURFACEAREA>0</BURIEDSURFACEAREA>
<BURIEDSURFACEAREASCORE>0</BURIEDSURFACEAREASCORE>
<SOLVATIONENERGY>0</SOLVATIONENERGY>
</RESIDUE>
<RESIDUE>
<STRUCTURE> A:SER  31    </STRUCTURE>
<HSDC>    </HSDC>
<SOLVENTACCESSIBLEAREA>3.62867</SOLVENTACCESSIBLEAREA>
<BURIEDSURFACEAREA>0</BURIEDSURFACEAREA>
<BURIEDSURFACEAREASCORE>0</BURIEDSURFACEAREASCORE>
<SOLVATIONENERGY>0</SOLVATIONENERGY>
</RESIDUE>
<RESIDUE>
<STRUCTURE> A:VAL  32    </STRUCTURE>
<HSDC>    </HSDC>
<SOLVENTACCESSIBLEAREA>46.9316</SOLVENTACCESSIBLEAREA>
<BURIEDSURFACEAREA>0</BURIEDSURFACEAREA>
<BURIEDSURFACEAREASCORE>0</BURIEDSURFACEAREASCORE>
<SOLVATIONENERGY>0</SOLVATIONENERGY>
</RESIDUE>
<RESIDUE>
<STRUCTURE> A:ASN  33    </STRUCTURE>
<HSDC>    </HSDC>
<SOLVENTACCESSIBLEAREA>33.5583</SOLVENTACCESSIBLEAREA>
<BURIEDSURFACEAREA>0</BURIEDSURFACEAREA>
<BURIEDSURFACEAREASCORE>0</BURIEDSURFACEAREASCORE>
<SOLVATIONENERGY>0</SOLVATIONENERGY>
</RESIDUE>
<RESIDUE>
<STRUCTURE> A:PHE  34    </STRUCTURE>
<HSDC>    </HSDC>
<SOLVENTACCESSIBLEAREA>3.84877</SOLVENTACCESSIBLEAREA>
<BURIEDSURFACEAREA>0</BURIEDSURFACEAREA>
<BURIEDSURFACEAREASCORE>0</BURIEDSURFACEAREASCORE>
<SOLVATIONENERGY>0</SOLVATIONENERGY>
</RESIDUE>
<RESIDUE>
<STRUCTURE> A:LYS  35    </STRUCTURE>
<HSDC>    </HSDC>
<SOLVENTACCESSIBLEAREA>75.6154</SOLVENTACCESSIBLEAREA>
<BURIEDSURFACEAREA>0</BURIEDSURFACEAREA>
<BURIEDSURFACEAREASCORE>0</BURIEDSURFACEAREASCORE>
<SOLVATIONENERGY>0</SOLVATIONENERGY>
</RESIDUE>
<RESIDUE>
<STRUCTURE> A:ASN  36    </STRUCTURE>
<HSDC>    </HSDC>
<SOLVENTACCESSIBLEAREA>1.16296</SOLVENTACCESSIBLEAREA>
<BURIEDSURFACEAREA>0</BURIEDSURFACEAREA>
<BURIEDSURFACEAREASCORE>0</BURIEDSURFACEAREASCORE>
<SOLVATIONENERGY>0</SOLVATIONENERGY>
</RESIDUE>
<RESIDUE>
<STRUCTURE> A:ILE  37    </STRUCTURE>
<HSDC>    </HSDC>
<SOLVENTACCESSIBLEAREA>33.7654</SOLVENTACCESSIBLEAREA>
<BURIEDSURFACEAREA>0</BURIEDSURFACEAREA>
<BURIEDSURFACEAREASCORE>0</BURIEDSURFACEAREASCORE>
<SOLVATIONENERGY>0</SOLVATIONENERGY>
</RESIDUE>
<RESIDUE>
<STRUCTURE> A:LEU  38    </STRUCTURE>
<HSDC>    </HSDC>
<SOLVENTACCESSIBLEAREA>1.17229</SOLVENTACCESSIBLEAREA>
<BURIEDSURFACEAREA>0</BURIEDSURFACEAREA>
<BURIEDSURFACEAREASCORE>0</BURIEDSURFACEAREASCORE>
<SOLVATIONENERGY>0</SOLVATIONENERGY>
</RESIDUE>
<RESIDUE>
<STRUCTURE> A:GLN  39    </STRUCTURE>
<HSDC>    </HSDC>
<SOLVENTACCESSIBLEAREA>39.8879</SOLVENTACCESSIBLEAREA>
<BURIEDSURFACEAREA>0</BURIEDSURFACEAREA>
<BURIEDSURFACEAREASCORE>0</BURIEDSURFACEAREASCORE>
<SOLVATIONENERGY>0</SOLVATIONENERGY>
</RESIDUE>
<RESIDUE>
<STRUCTURE> A:TRP  40    </STRUCTURE>
<HSDC>    </HSDC>
<SOLVENTACCESSIBLEAREA>9.65141</SOLVENTACCESSIBLEAREA>
<BURIEDSURFACEAREA>0</BURIEDSURFACEAREA>
<BURIEDSURFACEAREASCORE>0</BURIEDSURFACEAREASCORE>
<SOLVATIONENERGY>0</SOLVATIONENERGY>
</RESIDUE>
<RESIDUE>
<STRUCTURE> A:GLU  41    </STRUCTURE>
<HSDC>    </HSDC>
<SOLVENTACCESSIBLEAREA>86.5549</SOLVENTACCESSIBLEAREA>
<BURIEDSURFACEAREA>0</BURIEDSURFACEAREA>
<BURIEDSURFACEAREASCORE>0</BURIEDSURFACEAREASCORE>
<SOLVATIONENERGY>0</SOLVATIONENERGY>
</RESIDUE>
<RESIDUE>
<STRUCTURE> A:SER  42    </STRUCTURE>
<HSDC>    </HSDC>
<SOLVENTACCESSIBLEAREA>58.295</SOLVENTACCESSIBLEAREA>
<BURIEDSURFACEAREA>0</BURIEDSURFACEAREA>
<BURIEDSURFACEAREASCORE>0</BURIEDSURFACEAREASCORE>
<SOLVATIONENERGY>0</SOLVATIONENERGY>
</RESIDUE>
<RESIDUE>
<STRUCTURE> A:PRO  43    </STRUCTURE>
<HSDC>    </HSDC>
<SOLVENTACCESSIBLEAREA>13.8052</SOLVENTACCESSIBLEAREA>
<BURIEDSURFACEAREA>0</BURIEDSURFACEAREA>
<BURIEDSURFACEAREASCORE>0</BURIEDSURFACEAREASCORE>
<SOLVATIONENERGY>0</SOLVATIONENERGY>
</RESIDUE>
<RESIDUE>
<STRUCTURE> A:ALA  44    </STRUCTURE>
<HSDC>    </HSDC>
<SOLVENTACCESSIBLEAREA>101.76</SOLVENTACCESSIBLEAREA>
<BURIEDSURFACEAREA>0</BURIEDSURFACEAREA>
<BURIEDSURFACEAREASCORE>0</BURIEDSURFACEAREASCORE>
<SOLVATIONENERGY>0</SOLVATIONENERGY>
</RESIDUE>
<RESIDUE>
<STRUCTURE> A:PHE  45    </STRUCTURE>
<HSDC>    </HSDC>
<SOLVENTACCESSIBLEAREA>39.6991</SOLVENTACCESSIBLEAREA>
<BURIEDSURFACEAREA>0</BURIEDSURFACEAREA>
<BURIEDSURFACEAREASCORE>0</BURIEDSURFACEAREASCORE>
<SOLVATIONENERGY>0</SOLVATIONENERGY>
</RESIDUE>
<RESIDUE>
<STRUCTURE> A:ALA  46    </STRUCTURE>
<HSDC>    </HSDC>
<SOLVENTACCESSIBLEAREA>113.514</SOLVENTACCESSIBLEAREA>
<BURIEDSURFACEAREA>0</BURIEDSURFACEAREA>
<BURIEDSURFACEAREASCORE>0</BURIEDSURFACEAREASCORE>
<SOLVATIONENERGY>0</SOLVATIONENERGY>
</RESIDUE>
<RESIDUE>
<STRUCTURE> A:LYS  47    </STRUCTURE>
<HSDC>    </HSDC>
<SOLVENTACCESSIBLEAREA>120.689</SOLVENTACCESSIBLEAREA>
<BURIEDSURFACEAREA>0</BURIEDSURFACEAREA>
<BURIEDSURFACEAREASCORE>0</BURIEDSURFACEAREASCORE>
<SOLVATIONENERGY>0</SOLVATIONENERGY>
</RESIDUE>
<RESIDUE>
<STRUCTURE> A:GLY  48    </STRUCTURE>
<HSDC>    </HSDC>
<SOLVENTACCESSIBLEAREA>51.5066</SOLVENTACCESSIBLEAREA>
<BURIEDSURFACEAREA>0</BURIEDSURFACEAREA>
<BURIEDSURFACEAREASCORE>0</BURIEDSURFACEAREASCORE>
<SOLVATIONENERGY>0</SOLVATIONENERGY>
</RESIDUE>
<RESIDUE>
<STRUCTURE> A:GLN  49    </STRUCTURE>
<HSDC>    </HSDC>
<SOLVENTACCESSIBLEAREA>99.1812</SOLVENTACCESSIBLEAREA>
<BURIEDSURFACEAREA>0</BURIEDSURFACEAREA>
<BURIEDSURFACEAREASCORE>0</BURIEDSURFACEAREASCORE>
<SOLVATIONENERGY>0</SOLVATIONENERGY>
</RESIDUE>
<RESIDUE>
<STRUCTURE> A:LEU  50    </STRUCTURE>
<HSDC>    </HSDC>
<SOLVENTACCESSIBLEAREA>16.8815</SOLVENTACCESSIBLEAREA>
<BURIEDSURFACEAREA>0</BURIEDSURFACEAREA>
<BURIEDSURFACEAREASCORE>0</BURIEDSURFACEAREASCORE>
<SOLVATIONENERGY>0</SOLVATIONENERGY>
</RESIDUE>
<RESIDUE>
<STRUCTURE> A:THR  51    </STRUCTURE>
<HSDC>    </HSDC>
<SOLVENTACCESSIBLEAREA>15.6305</SOLVENTACCESSIBLEAREA>
<BURIEDSURFACEAREA>0</BURIEDSURFACEAREA>
<BURIEDSURFACEAREASCORE>0</BURIEDSURFACEAREASCORE>
<SOLVATIONENERGY>0</SOLVATIONENERGY>
</RESIDUE>
<RESIDUE>
<STRUCTURE> A:PHE  52    </STRUCTURE>
<HSDC>    </HSDC>
<SOLVENTACCESSIBLEAREA>3.13839</SOLVENTACCESSIBLEAREA>
<BURIEDSURFACEAREA>0</BURIEDSURFACEAREA>
<BURIEDSURFACEAREASCORE>0</BURIEDSURFACEAREASCORE>
<SOLVATIONENERGY>0</SOLVATIONENERGY>
</RESIDUE>
<RESIDUE>
<STRUCTURE> A:THR  53    </STRUCTURE>
<HSDC>    </HSDC>
<SOLVENTACCESSIBLEAREA>10.7474</SOLVENTACCESSIBLEAREA>
<BURIEDSURFACEAREA>0</BURIEDSURFACEAREA>
<BURIEDSURFACEAREASCORE>0</BURIEDSURFACEAREASCORE>
<SOLVATIONENERGY>0</SOLVATIONENERGY>
</RESIDUE>
<RESIDUE>
<STRUCTURE> A:ALA  54    </STRUCTURE>
<HSDC>    </HSDC>
<SOLVENTACCESSIBLEAREA>0.481217</SOLVENTACCESSIBLEAREA>
<BURIEDSURFACEAREA>0</BURIEDSURFACEAREA>
<BURIEDSURFACEAREASCORE>0</BURIEDSURFACEAREASCORE>
<SOLVATIONENERGY>0</SOLVATIONENERGY>
</RESIDUE>
<RESIDUE>
<STRUCTURE> A:GLN  55    </STRUCTURE>
<HSDC>    </HSDC>
<SOLVENTACCESSIBLEAREA>22.3148</SOLVENTACCESSIBLEAREA>
<BURIEDSURFACEAREA>0</BURIEDSURFACEAREA>
<BURIEDSURFACEAREASCORE>0</BURIEDSURFACEAREASCORE>
<SOLVATIONENERGY>0</SOLVATIONENERGY>
</RESIDUE>
<RESIDUE>
<STRUCTURE> A:TYR  56    </STRUCTURE>
<HSDC>    </HSDC>
<SOLVENTACCESSIBLEAREA>33.0846</SOLVENTACCESSIBLEAREA>
<BURIEDSURFACEAREA>0</BURIEDSURFACEAREA>
<BURIEDSURFACEAREASCORE>0</BURIEDSURFACEAREASCORE>
<SOLVATIONENERGY>0</SOLVATIONENERGY>
</RESIDUE>
<RESIDUE>
<STRUCTURE> A:LEU  57    </STRUCTURE>
<HSDC>    </HSDC>
<SOLVENTACCESSIBLEAREA>55.2869</SOLVENTACCESSIBLEAREA>
<BURIEDSURFACEAREA>0</BURIEDSURFACEAREA>
<BURIEDSURFACEAREASCORE>0</BURIEDSURFACEAREASCORE>
<SOLVATIONENERGY>0</SOLVATIONENERGY>
</RESIDUE>
<RESIDUE>
<STRUCTURE> A:SER  58    </STRUCTURE>
<HSDC>    </HSDC>
<SOLVENTACCESSIBLEAREA>38.657</SOLVENTACCESSIBLEAREA>
<BURIEDSURFACEAREA>0</BURIEDSURFACEAREA>
<BURIEDSURFACEAREASCORE>0</BURIEDSURFACEAREASCORE>
<SOLVATIONENERGY>0</SOLVATIONENERGY>
</RESIDUE>
<RESIDUE>
<STRUCTURE> A:TYR  59    </STRUCTURE>
<HSDC>    </HSDC>
<SOLVENTACCESSIBLEAREA>201.108</SOLVENTACCESSIBLEAREA>
<BURIEDSURFACEAREA>0</BURIEDSURFACEAREA>
<BURIEDSURFACEAREASCORE>0</BURIEDSURFACEAREASCORE>
<SOLVATIONENERGY>0</SOLVATIONENERGY>
</RESIDUE>
<RESIDUE>
<STRUCTURE> A:ARG  60    </STRUCTURE>
<HSDC>    </HSDC>
<SOLVENTACCESSIBLEAREA>173.422</SOLVENTACCESSIBLEAREA>
<BURIEDSURFACEAREA>0</BURIEDSURFACEAREA>
<BURIEDSURFACEAREASCORE>0</BURIEDSURFACEAREASCORE>
<SOLVATIONENERGY>0</SOLVATIONENERGY>
</RESIDUE>
<RESIDUE>
<STRUCTURE> A:ILE  61    </STRUCTURE>
<HSDC>    </HSDC>
<SOLVENTACCESSIBLEAREA>106.411</SOLVENTACCESSIBLEAREA>
<BURIEDSURFACEAREA>0</BURIEDSURFACEAREA>
<BURIEDSURFACEAREASCORE>0</BURIEDSURFACEAREASCORE>
<SOLVATIONENERGY>0</SOLVATIONENERGY>
</RESIDUE>
<RESIDUE>
<STRUCTURE> A:PHE  62    </STRUCTURE>
<HSDC>    </HSDC>
<SOLVENTACCESSIBLEAREA>51.4751</SOLVENTACCESSIBLEAREA>
<BURIEDSURFACEAREA>0</BURIEDSURFACEAREA>
<BURIEDSURFACEAREASCORE>0</BURIEDSURFACEAREASCORE>
<SOLVATIONENERGY>0</SOLVATIONENERGY>
</RESIDUE>
<RESIDUE>
<STRUCTURE> A:GLN  63    </STRUCTURE>
<HSDC>    </HSDC>
<SOLVENTACCESSIBLEAREA>76.9326</SOLVENTACCESSIBLEAREA>
<BURIEDSURFACEAREA>0</BURIEDSURFACEAREA>
<BURIEDSURFACEAREASCORE>0</BURIEDSURFACEAREASCORE>
<SOLVATIONENERGY>0</SOLVATIONENERGY>
</RESIDUE>
<RESIDUE>
<STRUCTURE> A:ASP  64    </STRUCTURE>
<HSDC>    </HSDC>
<SOLVENTACCESSIBLEAREA>45.8772</SOLVENTACCESSIBLEAREA>
<BURIEDSURFACEAREA>0</BURIEDSURFACEAREA>
<BURIEDSURFACEAREASCORE>0</BURIEDSURFACEAREASCORE>
<SOLVATIONENERGY>0</SOLVATIONENERGY>
</RESIDUE>
<RESIDUE>
<STRUCTURE> A:LYS  65    </STRUCTURE>
<HSDC>    </HSDC>
<SOLVENTACCESSIBLEAREA>55.1038</SOLVENTACCESSIBLEAREA>
<BURIEDSURFACEAREA>0</BURIEDSURFACEAREA>
<BURIEDSURFACEAREASCORE>0</BURIEDSURFACEAREASCORE>
<SOLVATIONENERGY>0</SOLVATIONENERGY>
</RESIDUE>
<RESIDUE>
<STRUCTURE> A:CYS  66    </STRUCTURE>
<HSDC>    </HSDC>
<SOLVENTACCESSIBLEAREA>26.6718</SOLVENTACCESSIBLEAREA>
<BURIEDSURFACEAREA>0</BURIEDSURFACEAREA>
<BURIEDSURFACEAREASCORE>0</BURIEDSURFACEAREASCORE>
<SOLVATIONENERGY>0</SOLVATIONENERGY>
</RESIDUE>
<RESIDUE>
<STRUCTURE> A:MET  67    </STRUCTURE>
<HSDC>    </HSDC>
<SOLVENTACCESSIBLEAREA>142.529</SOLVENTACCESSIBLEAREA>
<BURIEDSURFACEAREA>0</BURIEDSURFACEAREA>
<BURIEDSURFACEAREASCORE>0</BURIEDSURFACEAREASCORE>
<SOLVATIONENERGY>0</SOLVATIONENERGY>
</RESIDUE>
<RESIDUE>
<STRUCTURE> A:GLN  68    </STRUCTURE>
<HSDC>    </HSDC>
<SOLVENTACCESSIBLEAREA>132.08</SOLVENTACCESSIBLEAREA>
<BURIEDSURFACEAREA>0</BURIEDSURFACEAREA>
<BURIEDSURFACEAREASCORE>0</BURIEDSURFACEAREASCORE>
<SOLVATIONENERGY>0</SOLVATIONENERGY>
</RESIDUE>
<RESIDUE>
<STRUCTURE> A:THR  69    </STRUCTURE>
<HSDC>    </HSDC>
<SOLVENTACCESSIBLEAREA>36.2057</SOLVENTACCESSIBLEAREA>
<BURIEDSURFACEAREA>0</BURIEDSURFACEAREA>
<BURIEDSURFACEAREASCORE>0</BURIEDSURFACEAREASCORE>
<SOLVATIONENERGY>0</SOLVATIONENERGY>
</RESIDUE>
<RESIDUE>
<STRUCTURE> A:THR  70    </STRUCTURE>
<HSDC>    </HSDC>
<SOLVENTACCESSIBLEAREA>85.0073</SOLVENTACCESSIBLEAREA>
<BURIEDSURFACEAREA>0</BURIEDSURFACEAREA>
<BURIEDSURFACEAREASCORE>0</BURIEDSURFACEAREASCORE>
<SOLVATIONENERGY>0</SOLVATIONENERGY>
</RESIDUE>
<RESIDUE>
<STRUCTURE> A:LEU  71    </STRUCTURE>
<HSDC>    </HSDC>
<SOLVENTACCESSIBLEAREA>114.794</SOLVENTACCESSIBLEAREA>
<BURIEDSURFACEAREA>0</BURIEDSURFACEAREA>
<BURIEDSURFACEAREASCORE>0</BURIEDSURFACEAREASCORE>
<SOLVATIONENERGY>0</SOLVATIONENERGY>
</RESIDUE>
<RESIDUE>
<STRUCTURE> A:THR  72    </STRUCTURE>
<HSDC>    </HSDC>
<SOLVENTACCESSIBLEAREA>49.1548</SOLVENTACCESSIBLEAREA>
<BURIEDSURFACEAREA>0</BURIEDSURFACEAREA>
<BURIEDSURFACEAREASCORE>0</BURIEDSURFACEAREASCORE>
<SOLVATIONENERGY>0</SOLVATIONENERGY>
</RESIDUE>
<RESIDUE>
<STRUCTURE> A:GLU  73    </STRUCTURE>
<HSDC>    </HSDC>
<SOLVENTACCESSIBLEAREA>71.9361</SOLVENTACCESSIBLEAREA>
<BURIEDSURFACEAREA>0</BURIEDSURFACEAREA>
<BURIEDSURFACEAREASCORE>0</BURIEDSURFACEAREASCORE>
<SOLVATIONENERGY>0</SOLVATIONENERGY>
</RESIDUE>
<RESIDUE>
<STRUCTURE> A:CYS  74    </STRUCTURE>
<HSDC>    </HSDC>
<SOLVENTACCESSIBLEAREA>1.33211</SOLVENTACCESSIBLEAREA>
<BURIEDSURFACEAREA>0</BURIEDSURFACEAREA>
<BURIEDSURFACEAREASCORE>0</BURIEDSURFACEAREASCORE>
<SOLVATIONENERGY>0</SOLVATIONENERGY>
</RESIDUE>
<RESIDUE>
<STRUCTURE> A:ASP  75    </STRUCTURE>
<HSDC>    </HSDC>
<SOLVENTACCESSIBLEAREA>71.4728</SOLVENTACCESSIBLEAREA>
<BURIEDSURFACEAREA>0</BURIEDSURFACEAREA>
<BURIEDSURFACEAREASCORE>0</BURIEDSURFACEAREASCORE>
<SOLVATIONENERGY>0</SOLVATIONENERGY>
</RESIDUE>
<RESIDUE>
<STRUCTURE> A:PHE  76    </STRUCTURE>
<HSDC>    </HSDC>
<SOLVENTACCESSIBLEAREA>0.824957</SOLVENTACCESSIBLEAREA>
<BURIEDSURFACEAREA>0</BURIEDSURFACEAREA>
<BURIEDSURFACEAREASCORE>0</BURIEDSURFACEAREASCORE>
<SOLVATIONENERGY>0</SOLVATIONENERGY>
</RESIDUE>
<RESIDUE>
<STRUCTURE> A:SER  77    </STRUCTURE>
<HSDC>    </HSDC>
<SOLVENTACCESSIBLEAREA>11.0426</SOLVENTACCESSIBLEAREA>
<BURIEDSURFACEAREA>0</BURIEDSURFACEAREA>
<BURIEDSURFACEAREASCORE>0</BURIEDSURFACEAREASCORE>
<SOLVATIONENERGY>0</SOLVATIONENERGY>
</RESIDUE>
<RESIDUE>
<STRUCTURE> A:SER  78    </STRUCTURE>
<HSDC>    </HSDC>
<SOLVENTACCESSIBLEAREA>75.1553</SOLVENTACCESSIBLEAREA>
<BURIEDSURFACEAREA>0</BURIEDSURFACEAREA>
<BURIEDSURFACEAREASCORE>0</BURIEDSURFACEAREASCORE>
<SOLVATIONENERGY>0</SOLVATIONENERGY>
</RESIDUE>
<RESIDUE>
<STRUCTURE> A:LEU  79    </STRUCTURE>
<HSDC>    </HSDC>
<SOLVENTACCESSIBLEAREA>35.7842</SOLVENTACCESSIBLEAREA>
<BURIEDSURFACEAREA>0</BURIEDSURFACEAREA>
<BURIEDSURFACEAREASCORE>0</BURIEDSURFACEAREASCORE>
<SOLVATIONENERGY>0</SOLVATIONENERGY>
</RESIDUE>
<RESIDUE>
<STRUCTURE> A:SER  80    </STRUCTURE>
<HSDC>    </HSDC>
<SOLVENTACCESSIBLEAREA>77.2991</SOLVENTACCESSIBLEAREA>
<BURIEDSURFACEAREA>0</BURIEDSURFACEAREA>
<BURIEDSURFACEAREASCORE>0</BURIEDSURFACEAREASCORE>
<SOLVATIONENERGY>0</SOLVATIONENERGY>
</RESIDUE>
<RESIDUE>
<STRUCTURE> A:LYS  81    </STRUCTURE>
<HSDC>    </HSDC>
<SOLVENTACCESSIBLEAREA>28.2182</SOLVENTACCESSIBLEAREA>
<BURIEDSURFACEAREA>0</BURIEDSURFACEAREA>
<BURIEDSURFACEAREASCORE>0</BURIEDSURFACEAREASCORE>
<SOLVATIONENERGY>0</SOLVATIONENERGY>
</RESIDUE>
<RESIDUE>
<STRUCTURE> A:TYR  82    </STRUCTURE>
<HSDC>    </HSDC>
<SOLVENTACCESSIBLEAREA>137.263</SOLVENTACCESSIBLEAREA>
<BURIEDSURFACEAREA>0</BURIEDSURFACEAREA>
<BURIEDSURFACEAREASCORE>0</BURIEDSURFACEAREASCORE>
<SOLVATIONENERGY>0</SOLVATIONENERGY>
</RESIDUE>
<RESIDUE>
<STRUCTURE> A:GLY  83    </STRUCTURE>
<HSDC>    </HSDC>
<SOLVENTACCESSIBLEAREA>37.8225</SOLVENTACCESSIBLEAREA>
<BURIEDSURFACEAREA>0</BURIEDSURFACEAREA>
<BURIEDSURFACEAREASCORE>0</BURIEDSURFACEAREASCORE>
<SOLVATIONENERGY>0</SOLVATIONENERGY>
</RESIDUE>
<RESIDUE>
<STRUCTURE> A:ASP  84    </STRUCTURE>
<HSDC>    </HSDC>
<SOLVENTACCESSIBLEAREA>103.043</SOLVENTACCESSIBLEAREA>
<BURIEDSURFACEAREA>0</BURIEDSURFACEAREA>
<BURIEDSURFACEAREASCORE>0</BURIEDSURFACEAREASCORE>
<SOLVATIONENERGY>0</SOLVATIONENERGY>
</RESIDUE>
<RESIDUE>
<STRUCTURE> A:HIS  85    </STRUCTURE>
<HSDC>    </HSDC>
<SOLVENTACCESSIBLEAREA>28.758</SOLVENTACCESSIBLEAREA>
<BURIEDSURFACEAREA>0</BURIEDSURFACEAREA>
<BURIEDSURFACEAREASCORE>0</BURIEDSURFACEAREASCORE>
<SOLVATIONENERGY>0</SOLVATIONENERGY>
</RESIDUE>
<RESIDUE>
<STRUCTURE> A:THR  86    </STRUCTURE>
<HSDC>    </HSDC>
<SOLVENTACCESSIBLEAREA>23.2759</SOLVENTACCESSIBLEAREA>
<BURIEDSURFACEAREA>0</BURIEDSURFACEAREA>
<BURIEDSURFACEAREASCORE>0</BURIEDSURFACEAREASCORE>
<SOLVATIONENERGY>0</SOLVATIONENERGY>
</RESIDUE>
<RESIDUE>
<STRUCTURE> A:LEU  87    </STRUCTURE>
<HSDC>    </HSDC>
<SOLVENTACCESSIBLEAREA>2.47972</SOLVENTACCESSIBLEAREA>
<BURIEDSURFACEAREA>0</BURIEDSURFACEAREA>
<BURIEDSURFACEAREASCORE>0</BURIEDSURFACEAREASCORE>
<SOLVATIONENERGY>0</SOLVATIONENERGY>
</RESIDUE>
<RESIDUE>
<STRUCTURE> A:ARG  88    </STRUCTURE>
<HSDC>    </HSDC>
<SOLVENTACCESSIBLEAREA>50.3856</SOLVENTACCESSIBLEAREA>
<BURIEDSURFACEAREA>0</BURIEDSURFACEAREA>
<BURIEDSURFACEAREASCORE>0</BURIEDSURFACEAREASCORE>
<SOLVATIONENERGY>0</SOLVATIONENERGY>
</RESIDUE>
<RESIDUE>
<STRUCTURE> A:VAL  89    </STRUCTURE>
<HSDC>    </HSDC>
<SOLVENTACCESSIBLEAREA>1.67352</SOLVENTACCESSIBLEAREA>
<BURIEDSURFACEAREA>0</BURIEDSURFACEAREA>
<BURIEDSURFACEAREASCORE>0</BURIEDSURFACEAREASCORE>
<SOLVATIONENERGY>0</SOLVATIONENERGY>
</RESIDUE>
<RESIDUE>
<STRUCTURE> A:ARG  90    </STRUCTURE>
<HSDC>    </HSDC>
<SOLVENTACCESSIBLEAREA>53.2064</SOLVENTACCESSIBLEAREA>
<BURIEDSURFACEAREA>0</BURIEDSURFACEAREA>
<BURIEDSURFACEAREASCORE>0</BURIEDSURFACEAREASCORE>
<SOLVATIONENERGY>0</SOLVATIONENERGY>
</RESIDUE>
<RESIDUE>
<STRUCTURE> A:ALA  91    </STRUCTURE>
<HSDC>    </HSDC>
<SOLVENTACCESSIBLEAREA>0</SOLVENTACCESSIBLEAREA>
<BURIEDSURFACEAREA>0</BURIEDSURFACEAREA>
<BURIEDSURFACEAREASCORE>0</BURIEDSURFACEAREASCORE>
<SOLVATIONENERGY>0</SOLVATIONENERGY>
</RESIDUE>
<RESIDUE>
<STRUCTURE> A:GLU  92    </STRUCTURE>
<HSDC>    </HSDC>
<SOLVENTACCESSIBLEAREA>14.3096</SOLVENTACCESSIBLEAREA>
<BURIEDSURFACEAREA>0</BURIEDSURFACEAREA>
<BURIEDSURFACEAREASCORE>0</BURIEDSURFACEAREASCORE>
<SOLVATIONENERGY>0</SOLVATIONENERGY>
</RESIDUE>
<RESIDUE>
<STRUCTURE> A:PHE  93    </STRUCTURE>
<HSDC>    </HSDC>
<SOLVENTACCESSIBLEAREA>24.2303</SOLVENTACCESSIBLEAREA>
<BURIEDSURFACEAREA>0</BURIEDSURFACEAREA>
<BURIEDSURFACEAREASCORE>0</BURIEDSURFACEAREASCORE>
<SOLVATIONENERGY>0</SOLVATIONENERGY>
</RESIDUE>
<RESIDUE>
<STRUCTURE> A:ALA  94    </STRUCTURE>
<HSDC>    </HSDC>
<SOLVENTACCESSIBLEAREA>89.6202</SOLVENTACCESSIBLEAREA>
<BURIEDSURFACEAREA>0</BURIEDSURFACEAREA>
<BURIEDSURFACEAREASCORE>0</BURIEDSURFACEAREASCORE>
<SOLVATIONENERGY>0</SOLVATIONENERGY>
</RESIDUE>
<RESIDUE>
<STRUCTURE> A:ASP  95    </STRUCTURE>
<HSDC>    </HSDC>
<SOLVENTACCESSIBLEAREA>140.52</SOLVENTACCESSIBLEAREA>
<BURIEDSURFACEAREA>0</BURIEDSURFACEAREA>
<BURIEDSURFACEAREASCORE>0</BURIEDSURFACEAREASCORE>
<SOLVATIONENERGY>0</SOLVATIONENERGY>
</RESIDUE>
<RESIDUE>
<STRUCTURE> A:GLU  96    </STRUCTURE>
<HSDC>    </HSDC>
<SOLVENTACCESSIBLEAREA>48.4862</SOLVENTACCESSIBLEAREA>
<BURIEDSURFACEAREA>0</BURIEDSURFACEAREA>
<BURIEDSURFACEAREASCORE>0</BURIEDSURFACEAREASCORE>
<SOLVATIONENERGY>0</SOLVATIONENERGY>
</RESIDUE>
<RESIDUE>
<STRUCTURE> A:HIS  97    </STRUCTURE>
<HSDC>    </HSDC>
<SOLVENTACCESSIBLEAREA>97.4237</SOLVENTACCESSIBLEAREA>
<BURIEDSURFACEAREA>0</BURIEDSURFACEAREA>
<BURIEDSURFACEAREASCORE>0</BURIEDSURFACEAREASCORE>
<SOLVATIONENERGY>0</SOLVATIONENERGY>
</RESIDUE>
<RESIDUE>
<STRUCTURE> A:SER  98    </STRUCTURE>
<HSDC>    </HSDC>
<SOLVENTACCESSIBLEAREA>5.51485</SOLVENTACCESSIBLEAREA>
<BURIEDSURFACEAREA>0</BURIEDSURFACEAREA>
<BURIEDSURFACEAREASCORE>0</BURIEDSURFACEAREASCORE>
<SOLVATIONENERGY>0</SOLVATIONENERGY>
</RESIDUE>
<RESIDUE>
<STRUCTURE> A:ASP  99    </STRUCTURE>
<HSDC>    </HSDC>
<SOLVENTACCESSIBLEAREA>93.8593</SOLVENTACCESSIBLEAREA>
<BURIEDSURFACEAREA>0</BURIEDSURFACEAREA>
<BURIEDSURFACEAREASCORE>0</BURIEDSURFACEAREASCORE>
<SOLVATIONENERGY>0</SOLVATIONENERGY>
</RESIDUE>
<RESIDUE>
<STRUCTURE> A:TRP 100    </STRUCTURE>
<HSDC>    </HSDC>
<SOLVENTACCESSIBLEAREA>63.5486</SOLVENTACCESSIBLEAREA>
<BURIEDSURFACEAREA>0</BURIEDSURFACEAREA>
<BURIEDSURFACEAREASCORE>0</BURIEDSURFACEAREASCORE>
<SOLVATIONENERGY>0</SOLVATIONENERGY>
</RESIDUE>
<RESIDUE>
<STRUCTURE> A:VAL 101    </STRUCTURE>
<HSDC>    </HSDC>
<SOLVENTACCESSIBLEAREA>41.5751</SOLVENTACCESSIBLEAREA>
<BURIEDSURFACEAREA>0</BURIEDSURFACEAREA>
<BURIEDSURFACEAREASCORE>0</BURIEDSURFACEAREASCORE>
<SOLVATIONENERGY>0</SOLVATIONENERGY>
</RESIDUE>
<RESIDUE>
<STRUCTURE> A:GLN 102    </STRUCTURE>
<HSDC>    </HSDC>
<SOLVENTACCESSIBLEAREA>110.895</SOLVENTACCESSIBLEAREA>
<BURIEDSURFACEAREA>0</BURIEDSURFACEAREA>
<BURIEDSURFACEAREASCORE>0</BURIEDSURFACEAREASCORE>
<SOLVATIONENERGY>0</SOLVATIONENERGY>
</RESIDUE>
<RESIDUE>
<STRUCTURE> A:ILE 103    </STRUCTURE>
<HSDC>    </HSDC>
<SOLVENTACCESSIBLEAREA>30.5924</SOLVENTACCESSIBLEAREA>
<BURIEDSURFACEAREA>0</BURIEDSURFACEAREA>
<BURIEDSURFACEAREASCORE>0</BURIEDSURFACEAREASCORE>
<SOLVATIONENERGY>0</SOLVATIONENERGY>
</RESIDUE>
<RESIDUE>
<STRUCTURE> A:THR 104    </STRUCTURE>
<HSDC>    </HSDC>
<SOLVENTACCESSIBLEAREA>103.213</SOLVENTACCESSIBLEAREA>
<BURIEDSURFACEAREA>0</BURIEDSURFACEAREA>
<BURIEDSURFACEAREASCORE>0</BURIEDSURFACEAREASCORE>
<SOLVATIONENERGY>0</SOLVATIONENERGY>
</RESIDUE>
<RESIDUE>
<STRUCTURE> A:PHE 105    </STRUCTURE>
<HSDC>    </HSDC>
<SOLVENTACCESSIBLEAREA>6.63941</SOLVENTACCESSIBLEAREA>
<BURIEDSURFACEAREA>0</BURIEDSURFACEAREA>
<BURIEDSURFACEAREASCORE>0</BURIEDSURFACEAREASCORE>
<SOLVATIONENERGY>0</SOLVATIONENERGY>
</RESIDUE>
<RESIDUE>
<STRUCTURE> A:CYS 106    </STRUCTURE>
<HSDC>    </HSDC>
<SOLVENTACCESSIBLEAREA>35.1689</SOLVENTACCESSIBLEAREA>
<BURIEDSURFACEAREA>0</BURIEDSURFACEAREA>
<BURIEDSURFACEAREASCORE>0</BURIEDSURFACEAREASCORE>
<SOLVATIONENERGY>0</SOLVATIONENERGY>
</RESIDUE>
<RESIDUE>
<STRUCTURE> A:PRO 107    </STRUCTURE>
<HSDC>    </HSDC>
<SOLVENTACCESSIBLEAREA>0</SOLVENTACCESSIBLEAREA>
<BURIEDSURFACEAREA>0</BURIEDSURFACEAREA>
<BURIEDSURFACEAREASCORE>0</BURIEDSURFACEAREASCORE>
<SOLVATIONENERGY>0</SOLVATIONENERGY>
</RESIDUE>
<RESIDUE>
<STRUCTURE> A:VAL 108    </STRUCTURE>
<HSDC>    </HSDC>
<SOLVENTACCESSIBLEAREA>54.7924</SOLVENTACCESSIBLEAREA>
<BURIEDSURFACEAREA>0</BURIEDSURFACEAREA>
<BURIEDSURFACEAREASCORE>0</BURIEDSURFACEAREASCORE>
<SOLVATIONENERGY>0</SOLVATIONENERGY>
</RESIDUE>
<RESIDUE>
<STRUCTURE> A:ASP 109    </STRUCTURE>
<HSDC>    </HSDC>
<SOLVENTACCESSIBLEAREA>99.2177</SOLVENTACCESSIBLEAREA>
<BURIEDSURFACEAREA>0</BURIEDSURFACEAREA>
<BURIEDSURFACEAREASCORE>0</BURIEDSURFACEAREASCORE>
<SOLVATIONENERGY>0</SOLVATIONENERGY>
</RESIDUE>
<RESIDUE>
<STRUCTURE> A:ASP 110    </STRUCTURE>
<HSDC>    </HSDC>
<SOLVENTACCESSIBLEAREA>73.0913</SOLVENTACCESSIBLEAREA>
<BURIEDSURFACEAREA>0</BURIEDSURFACEAREA>
<BURIEDSURFACEAREASCORE>0</BURIEDSURFACEAREASCORE>
<SOLVATIONENERGY>0</SOLVATIONENERGY>
</RESIDUE>
<RESIDUE>
<STRUCTURE> A:THR 111    </STRUCTURE>
<HSDC>    </HSDC>
<SOLVENTACCESSIBLEAREA>2.09125</SOLVENTACCESSIBLEAREA>
<BURIEDSURFACEAREA>0</BURIEDSURFACEAREA>
<BURIEDSURFACEAREASCORE>0</BURIEDSURFACEAREASCORE>
<SOLVATIONENERGY>0</SOLVATIONENERGY>
</RESIDUE>
<RESIDUE>
<STRUCTURE> A:ILE 112    </STRUCTURE>
<HSDC>    </HSDC>
<SOLVENTACCESSIBLEAREA>76.3782</SOLVENTACCESSIBLEAREA>
<BURIEDSURFACEAREA>0</BURIEDSURFACEAREA>
<BURIEDSURFACEAREASCORE>0</BURIEDSURFACEAREASCORE>
<SOLVATIONENERGY>0</SOLVATIONENERGY>
</RESIDUE>
<RESIDUE>
<STRUCTURE> A:ILE 113    </STRUCTURE>
<HSDC>    </HSDC>
<SOLVENTACCESSIBLEAREA>0</SOLVENTACCESSIBLEAREA>
<BURIEDSURFACEAREA>0</BURIEDSURFACEAREA>
<BURIEDSURFACEAREASCORE>0</BURIEDSURFACEAREASCORE>
<SOLVATIONENERGY>0</SOLVATIONENERGY>
</RESIDUE>
<RESIDUE>
<STRUCTURE> A:GLY 114    </STRUCTURE>
<HSDC>    </HSDC>
<SOLVENTACCESSIBLEAREA>0.122657</SOLVENTACCESSIBLEAREA>
<BURIEDSURFACEAREA>0</BURIEDSURFACEAREA>
<BURIEDSURFACEAREASCORE>0</BURIEDSURFACEAREASCORE>
<SOLVATIONENERGY>0</SOLVATIONENERGY>
</RESIDUE>
<RESIDUE>
<STRUCTURE> A:PRO 115    </STRUCTURE>
<HSDC>    </HSDC>
<SOLVENTACCESSIBLEAREA>72.603</SOLVENTACCESSIBLEAREA>
<BURIEDSURFACEAREA>0</BURIEDSURFACEAREA>
<BURIEDSURFACEAREASCORE>0</BURIEDSURFACEAREASCORE>
<SOLVATIONENERGY>0</SOLVATIONENERGY>
</RESIDUE>
<RESIDUE>
<STRUCTURE> A:PRO 116    </STRUCTURE>
<HSDC>    </HSDC>
<SOLVENTACCESSIBLEAREA>2.08897</SOLVENTACCESSIBLEAREA>
<BURIEDSURFACEAREA>0</BURIEDSURFACEAREA>
<BURIEDSURFACEAREASCORE>0</BURIEDSURFACEAREASCORE>
<SOLVATIONENERGY>0</SOLVATIONENERGY>
</RESIDUE>
<RESIDUE>
<STRUCTURE> A:GLY 117    </STRUCTURE>
<HSDC>    </HSDC>
<SOLVENTACCESSIBLEAREA>27.8682</SOLVENTACCESSIBLEAREA>
<BURIEDSURFACEAREA>0</BURIEDSURFACEAREA>
<BURIEDSURFACEAREASCORE>0</BURIEDSURFACEAREASCORE>
<SOLVATIONENERGY>0</SOLVATIONENERGY>
</RESIDUE>
<RESIDUE>
<STRUCTURE> A:MET 118    </STRUCTURE>
<HSDC>    </HSDC>
<SOLVENTACCESSIBLEAREA>35.686</SOLVENTACCESSIBLEAREA>
<BURIEDSURFACEAREA>0</BURIEDSURFACEAREA>
<BURIEDSURFACEAREASCORE>0</BURIEDSURFACEAREASCORE>
<SOLVATIONENERGY>0</SOLVATIONENERGY>
</RESIDUE>
<RESIDUE>
<STRUCTURE> A:GLN 119    </STRUCTURE>
<HSDC>    </HSDC>
<SOLVENTACCESSIBLEAREA>103.094</SOLVENTACCESSIBLEAREA>
<BURIEDSURFACEAREA>1.59848</BURIEDSURFACEAREA>
<BURIEDSURFACEAREASCORE>1</BURIEDSURFACEAREASCORE>
<SOLVATIONENERGY>-0.0182447</SOLVATIONENERGY>
</RESIDUE>
<RESIDUE>
<STRUCTURE> A:VAL 120    </STRUCTURE>
<HSDC>    </HSDC>
<SOLVENTACCESSIBLEAREA>23.3003</SOLVENTACCESSIBLEAREA>
<BURIEDSURFACEAREA>0</BURIEDSURFACEAREA>
<BURIEDSURFACEAREASCORE>0</BURIEDSURFACEAREASCORE>
<SOLVATIONENERGY>0</SOLVATIONENERGY>
</RESIDUE>
<RESIDUE>
<STRUCTURE> A:GLU 121    </STRUCTURE>
<HSDC>    </HSDC>
<SOLVENTACCESSIBLEAREA>121.503</SOLVENTACCESSIBLEAREA>
<BURIEDSURFACEAREA>19.287</BURIEDSURFACEAREA>
<BURIEDSURFACEAREASCORE>2</BURIEDSURFACEAREASCORE>
<SOLVATIONENERGY>0.211503</SOLVATIONENERGY>
</RESIDUE>
<RESIDUE>
<STRUCTURE> A:VAL 122    </STRUCTURE>
<HSDC>H   </HSDC>
<SOLVENTACCESSIBLEAREA>40.4198</SOLVENTACCESSIBLEAREA>
<BURIEDSURFACEAREA>8.95389</BURIEDSURFACEAREA>
<BURIEDSURFACEAREASCORE>3</BURIEDSURFACEAREASCORE>
<SOLVATIONENERGY>-0.102198</SOLVATIONENERGY>
</RESIDUE>
<RESIDUE>
<STRUCTURE> A:LEU 123    </STRUCTURE>
<HSDC>    </HSDC>
<SOLVENTACCESSIBLEAREA>95.7967</SOLVENTACCESSIBLEAREA>
<BURIEDSURFACEAREA>86.7559</BURIEDSURFACEAREA>
<BURIEDSURFACEAREASCORE>10</BURIEDSURFACEAREASCORE>
<SOLVATIONENERGY>1.3881</SOLVATIONENERGY>
</RESIDUE>
<RESIDUE>
<STRUCTURE> A:ALA 124    </STRUCTURE>
<HSDC>    </HSDC>
<SOLVENTACCESSIBLEAREA>62.631</SOLVENTACCESSIBLEAREA>
<BURIEDSURFACEAREA>10.6749</BURIEDSURFACEAREA>
<BURIEDSURFACEAREASCORE>2</BURIEDSURFACEAREASCORE>
<SOLVATIONENERGY>0.130826</SOLVATIONENERGY>
</RESIDUE>
<RESIDUE>
<STRUCTURE> A:ASP 125    </STRUCTURE>
<HSDC>    </HSDC>
<SOLVENTACCESSIBLEAREA>47.5116</SOLVENTACCESSIBLEAREA>
<BURIEDSURFACEAREA>0</BURIEDSURFACEAREA>
<BURIEDSURFACEAREASCORE>0</BURIEDSURFACEAREASCORE>
<SOLVATIONENERGY>0</SOLVATIONENERGY>
</RESIDUE>
<RESIDUE>
<STRUCTURE> A:SER 126    </STRUCTURE>
<HSDC>    </HSDC>
<SOLVENTACCESSIBLEAREA>1.00228</SOLVENTACCESSIBLEAREA>
<BURIEDSURFACEAREA>0</BURIEDSURFACEAREA>
<BURIEDSURFACEAREASCORE>0</BURIEDSURFACEAREASCORE>
<SOLVATIONENERGY>0</SOLVATIONENERGY>
</RESIDUE>
<RESIDUE>
<STRUCTURE> A:LEU 127    </STRUCTURE>
<HSDC>    </HSDC>
<SOLVENTACCESSIBLEAREA>1.01813</SOLVENTACCESSIBLEAREA>
<BURIEDSURFACEAREA>0</BURIEDSURFACEAREA>
<BURIEDSURFACEAREASCORE>0</BURIEDSURFACEAREASCORE>
<SOLVATIONENERGY>0</SOLVATIONENERGY>
</RESIDUE>
<RESIDUE>
<STRUCTURE> A:HIS 128    </STRUCTURE>
<HSDC>    </HSDC>
<SOLVENTACCESSIBLEAREA>35.5122</SOLVENTACCESSIBLEAREA>
<BURIEDSURFACEAREA>33.7228</BURIEDSURFACEAREA>
<BURIEDSURFACEAREASCORE>10</BURIEDSURFACEAREASCORE>
<SOLVATIONENERGY>1.38218</SOLVATIONENERGY>
</RESIDUE>
<RESIDUE>
<STRUCTURE> A:MET 129    </STRUCTURE>
<HSDC>    </HSDC>
<SOLVENTACCESSIBLEAREA>0</SOLVENTACCESSIBLEAREA>
<BURIEDSURFACEAREA>0</BURIEDSURFACEAREA>
<BURIEDSURFACEAREASCORE>0</BURIEDSURFACEAREASCORE>
<SOLVATIONENERGY>0</SOLVATIONENERGY>
</RESIDUE>
<RESIDUE>
<STRUCTURE> A:ARG 130    </STRUCTURE>
<HSDC>H   </HSDC>
<SOLVENTACCESSIBLEAREA>119.145</SOLVENTACCESSIBLEAREA>
<BURIEDSURFACEAREA>90.9538</BURIEDSURFACEAREA>
<BURIEDSURFACEAREASCORE>8</BURIEDSURFACEAREASCORE>
<SOLVATIONENERGY>-1.09757</SOLVATIONENERGY>
</RESIDUE>
<RESIDUE>
<STRUCTURE> A:PHE 131    </STRUCTURE>
<HSDC>    </HSDC>
<SOLVENTACCESSIBLEAREA>4.58574</SOLVENTACCESSIBLEAREA>
<BURIEDSURFACEAREA>0.740855</BURIEDSURFACEAREA>
<BURIEDSURFACEAREASCORE>2</BURIEDSURFACEAREASCORE>
<SOLVATIONENERGY>-0.00845595</SOLVATIONENERGY>
</RESIDUE>
<RESIDUE>
<STRUCTURE> A:LEU 132    </STRUCTURE>
<HSDC>    </HSDC>
<SOLVENTACCESSIBLEAREA>87.0678</SOLVENTACCESSIBLEAREA>
<BURIEDSURFACEAREA>26.1829</BURIEDSURFACEAREA>
<BURIEDSURFACEAREASCORE>4</BURIEDSURFACEAREASCORE>
<SOLVATIONENERGY>0.418927</SOLVATIONENERGY>
</RESIDUE>
<RESIDUE>
<STRUCTURE> A:ALA 133    </STRUCTURE>
<HSDC>    </HSDC>
<SOLVENTACCESSIBLEAREA>19.6713</SOLVENTACCESSIBLEAREA>
<BURIEDSURFACEAREA>0</BURIEDSURFACEAREA>
<BURIEDSURFACEAREASCORE>0</BURIEDSURFACEAREASCORE>
<SOLVATIONENERGY>0</SOLVATIONENERGY>
</RESIDUE>
<RESIDUE>
<STRUCTURE> A:PRO 134    </STRUCTURE>
<HSDC>    </HSDC>
<SOLVENTACCESSIBLEAREA>7.54137</SOLVENTACCESSIBLEAREA>
<BURIEDSURFACEAREA>0</BURIEDSURFACEAREA>
<BURIEDSURFACEAREASCORE>0</BURIEDSURFACEAREASCORE>
<SOLVATIONENERGY>0</SOLVATIONENERGY>
</RESIDUE>
<RESIDUE>
<STRUCTURE> A:LYS 135    </STRUCTURE>
<HSDC>    </HSDC>
<SOLVENTACCESSIBLEAREA>127.147</SOLVENTACCESSIBLEAREA>
<BURIEDSURFACEAREA>0</BURIEDSURFACEAREA>
<BURIEDSURFACEAREASCORE>0</BURIEDSURFACEAREASCORE>
<SOLVATIONENERGY>0</SOLVATIONENERGY>
</RESIDUE>
<RESIDUE>
<STRUCTURE> A:ILE 136    </STRUCTURE>
<HSDC>    </HSDC>
<SOLVENTACCESSIBLEAREA>1.86096</SOLVENTACCESSIBLEAREA>
<BURIEDSURFACEAREA>0</BURIEDSURFACEAREA>
<BURIEDSURFACEAREASCORE>0</BURIEDSURFACEAREASCORE>
<SOLVATIONENERGY>0</SOLVATIONENERGY>
</RESIDUE>
<RESIDUE>
<STRUCTURE> A:GLU 137    </STRUCTURE>
<HSDC>    </HSDC>
<SOLVENTACCESSIBLEAREA>139.06</SOLVENTACCESSIBLEAREA>
<BURIEDSURFACEAREA>0</BURIEDSURFACEAREA>
<BURIEDSURFACEAREASCORE>0</BURIEDSURFACEAREASCORE>
<SOLVATIONENERGY>0</SOLVATIONENERGY>
</RESIDUE>
<RESIDUE>
<STRUCTURE> A:ASN 138    </STRUCTURE>
<HSDC>    </HSDC>
<SOLVENTACCESSIBLEAREA>84.8045</SOLVENTACCESSIBLEAREA>
<BURIEDSURFACEAREA>0</BURIEDSURFACEAREA>
<BURIEDSURFACEAREASCORE>0</BURIEDSURFACEAREASCORE>
<SOLVATIONENERGY>0</SOLVATIONENERGY>
</RESIDUE>
<RESIDUE>
<STRUCTURE> A:GLU 139    </STRUCTURE>
<HSDC>    </HSDC>
<SOLVENTACCESSIBLEAREA>71.5224</SOLVENTACCESSIBLEAREA>
<BURIEDSURFACEAREA>0</BURIEDSURFACEAREA>
<BURIEDSURFACEAREASCORE>0</BURIEDSURFACEAREASCORE>
<SOLVATIONENERGY>0</SOLVATIONENERGY>
</RESIDUE>
<RESIDUE>
<STRUCTURE> A:TYR 140    </STRUCTURE>
<HSDC>H   </HSDC>
<SOLVENTACCESSIBLEAREA>154.086</SOLVENTACCESSIBLEAREA>
<BURIEDSURFACEAREA>68.414</BURIEDSURFACEAREA>
<BURIEDSURFACEAREASCORE>5</BURIEDSURFACEAREASCORE>
<SOLVATIONENERGY>0.625433</SOLVATIONENERGY>
</RESIDUE>
<RESIDUE>
<STRUCTURE> A:GLU 141    </STRUCTURE>
<HSDC>H   </HSDC>
<SOLVENTACCESSIBLEAREA>135.191</SOLVENTACCESSIBLEAREA>
<BURIEDSURFACEAREA>36.7044</BURIEDSURFACEAREA>
<BURIEDSURFACEAREASCORE>3</BURIEDSURFACEAREASCORE>
<SOLVATIONENERGY>-0.315936</SOLVATIONENERGY>
</RESIDUE>
<RESIDUE>
<STRUCTURE> A:THR 142    </STRUCTURE>
<HSDC>    </HSDC>
<SOLVENTACCESSIBLEAREA>108.014</SOLVENTACCESSIBLEAREA>
<BURIEDSURFACEAREA>105.726</BURIEDSURFACEAREA>
<BURIEDSURFACEAREASCORE>10</BURIEDSURFACEAREASCORE>
<SOLVATIONENERGY>0.44701</SOLVATIONENERGY>
</RESIDUE>
<RESIDUE>
<STRUCTURE> A:TRP 143    </STRUCTURE>
<HSDC>    </HSDC>
<SOLVENTACCESSIBLEAREA>76.1827</SOLVENTACCESSIBLEAREA>
<BURIEDSURFACEAREA>17.2673</BURIEDSURFACEAREA>
<BURIEDSURFACEAREASCORE>3</BURIEDSURFACEAREASCORE>
<SOLVATIONENERGY>0.276276</SOLVATIONENERGY>
</RESIDUE>
<RESIDUE>
<STRUCTURE> A:THR 144    </STRUCTURE>
<HSDC>    </HSDC>
<SOLVENTACCESSIBLEAREA>19.6895</SOLVENTACCESSIBLEAREA>
<BURIEDSURFACEAREA>4.01607</BURIEDSURFACEAREA>
<BURIEDSURFACEAREASCORE>3</BURIEDSURFACEAREASCORE>
<SOLVATIONENERGY>0.0642571</SOLVATIONENERGY>
</RESIDUE>
<RESIDUE>
<STRUCTURE> A:MET 145    </STRUCTURE>
<HSDC>    </HSDC>
<SOLVENTACCESSIBLEAREA>0</SOLVENTACCESSIBLEAREA>
<BURIEDSURFACEAREA>0</BURIEDSURFACEAREA>
<BURIEDSURFACEAREASCORE>0</BURIEDSURFACEAREASCORE>
<SOLVATIONENERGY>0</SOLVATIONENERGY>
</RESIDUE>
<RESIDUE>
<STRUCTURE> A:LYS 146    </STRUCTURE>
<HSDC>    </HSDC>
<SOLVENTACCESSIBLEAREA>77.2545</SOLVENTACCESSIBLEAREA>
<BURIEDSURFACEAREA>23.8773</BURIEDSURFACEAREA>
<BURIEDSURFACEAREASCORE>4</BURIEDSURFACEAREASCORE>
<SOLVATIONENERGY>-0.0506907</SOLVATIONENERGY>
</RESIDUE>
<RESIDUE>
<STRUCTURE> A:ASP 147    </STRUCTURE>
<HSDC> S  </HSDC>
<SOLVENTACCESSIBLEAREA>80.1066</SOLVENTACCESSIBLEAREA>
<BURIEDSURFACEAREA>27.0479</BURIEDSURFACEAREA>
<BURIEDSURFACEAREASCORE>4</BURIEDSURFACEAREASCORE>
<SOLVATIONENERGY>-0.169956</SOLVATIONENERGY>
</RESIDUE>
<RESIDUE>
<STRUCTURE> A:MET 148    </STRUCTURE>
<HSDC>    </HSDC>
<SOLVENTACCESSIBLEAREA>28.2992</SOLVENTACCESSIBLEAREA>
<BURIEDSURFACEAREA>0</BURIEDSURFACEAREA>
<BURIEDSURFACEAREASCORE>0</BURIEDSURFACEAREASCORE>
<SOLVATIONENERGY>0</SOLVATIONENERGY>
</RESIDUE>
<RESIDUE>
<STRUCTURE> A:TYR 149    </STRUCTURE>
<HSDC>    </HSDC>
<SOLVENTACCESSIBLEAREA>22.965</SOLVENTACCESSIBLEAREA>
<BURIEDSURFACEAREA>0</BURIEDSURFACEAREA>
<BURIEDSURFACEAREASCORE>0</BURIEDSURFACEAREASCORE>
<SOLVATIONENERGY>0</SOLVATIONENERGY>
</RESIDUE>
<RESIDUE>
<STRUCTURE> A:ASN 150    </STRUCTURE>
<HSDC>    </HSDC>
<SOLVENTACCESSIBLEAREA>160.595</SOLVENTACCESSIBLEAREA>
<BURIEDSURFACEAREA>0</BURIEDSURFACEAREA>
<BURIEDSURFACEAREASCORE>0</BURIEDSURFACEAREASCORE>
<SOLVATIONENERGY>0</SOLVATIONENERGY>
</RESIDUE>
<RESIDUE>
<STRUCTURE> A:SER 151    </STRUCTURE>
<HSDC>    </HSDC>
<SOLVENTACCESSIBLEAREA>29.7417</SOLVENTACCESSIBLEAREA>
<BURIEDSURFACEAREA>0</BURIEDSURFACEAREA>
<BURIEDSURFACEAREASCORE>0</BURIEDSURFACEAREASCORE>
<SOLVATIONENERGY>0</SOLVATIONENERGY>
</RESIDUE>
<RESIDUE>
<STRUCTURE> A:TRP 152    </STRUCTURE>
<HSDC>    </HSDC>
<SOLVENTACCESSIBLEAREA>21.6599</SOLVENTACCESSIBLEAREA>
<BURIEDSURFACEAREA>0</BURIEDSURFACEAREA>
<BURIEDSURFACEAREASCORE>0</BURIEDSURFACEAREASCORE>
<SOLVATIONENERGY>0</SOLVATIONENERGY>
</RESIDUE>
<RESIDUE>
<STRUCTURE> A:THR 153    </STRUCTURE>
<HSDC>    </HSDC>
<SOLVENTACCESSIBLEAREA>29.9171</SOLVENTACCESSIBLEAREA>
<BURIEDSURFACEAREA>0</BURIEDSURFACEAREA>
<BURIEDSURFACEAREASCORE>0</BURIEDSURFACEAREASCORE>
<SOLVATIONENERGY>0</SOLVATIONENERGY>
</RESIDUE>
<RESIDUE>
<STRUCTURE> A:TYR 154    </STRUCTURE>
<HSDC>    </HSDC>
<SOLVENTACCESSIBLEAREA>4.67117</SOLVENTACCESSIBLEAREA>
<BURIEDSURFACEAREA>0</BURIEDSURFACEAREA>
<BURIEDSURFACEAREASCORE>0</BURIEDSURFACEAREASCORE>
<SOLVATIONENERGY>0</SOLVATIONENERGY>
</RESIDUE>
<RESIDUE>
<STRUCTURE> A:ASN 155    </STRUCTURE>
<HSDC>    </HSDC>
<SOLVENTACCESSIBLEAREA>13.4438</SOLVENTACCESSIBLEAREA>
<BURIEDSURFACEAREA>0</BURIEDSURFACEAREA>
<BURIEDSURFACEAREASCORE>0</BURIEDSURFACEAREASCORE>
<SOLVATIONENERGY>0</SOLVATIONENERGY>
</RESIDUE>
<RESIDUE>
<STRUCTURE> A:VAL 156    </STRUCTURE>
<HSDC>    </HSDC>
<SOLVENTACCESSIBLEAREA>0</SOLVENTACCESSIBLEAREA>
<BURIEDSURFACEAREA>0</BURIEDSURFACEAREA>
<BURIEDSURFACEAREASCORE>0</BURIEDSURFACEAREASCORE>
<SOLVATIONENERGY>0</SOLVATIONENERGY>
</RESIDUE>
<RESIDUE>
<STRUCTURE> A:GLN 157    </STRUCTURE>
<HSDC>    </HSDC>
<SOLVENTACCESSIBLEAREA>20.8158</SOLVENTACCESSIBLEAREA>
<BURIEDSURFACEAREA>0</BURIEDSURFACEAREA>
<BURIEDSURFACEAREASCORE>0</BURIEDSURFACEAREASCORE>
<SOLVATIONENERGY>0</SOLVATIONENERGY>
</RESIDUE>
<RESIDUE>
<STRUCTURE> A:TYR 158    </STRUCTURE>
<HSDC>    </HSDC>
<SOLVENTACCESSIBLEAREA>34.7693</SOLVENTACCESSIBLEAREA>
<BURIEDSURFACEAREA>0</BURIEDSURFACEAREA>
<BURIEDSURFACEAREASCORE>0</BURIEDSURFACEAREASCORE>
<SOLVATIONENERGY>0</SOLVATIONENERGY>
</RESIDUE>
<RESIDUE>
<STRUCTURE> A:TRP 159    </STRUCTURE>
<HSDC>    </HSDC>
<SOLVENTACCESSIBLEAREA>34.4097</SOLVENTACCESSIBLEAREA>
<BURIEDSURFACEAREA>0</BURIEDSURFACEAREA>
<BURIEDSURFACEAREASCORE>0</BURIEDSURFACEAREASCORE>
<SOLVATIONENERGY>0</SOLVATIONENERGY>
</RESIDUE>
<RESIDUE>
<STRUCTURE> A:LYS 160    </STRUCTURE>
<HSDC>    </HSDC>
<SOLVENTACCESSIBLEAREA>63.6862</SOLVENTACCESSIBLEAREA>
<BURIEDSURFACEAREA>0</BURIEDSURFACEAREA>
<BURIEDSURFACEAREASCORE>0</BURIEDSURFACEAREASCORE>
<SOLVATIONENERGY>0</SOLVATIONENERGY>
</RESIDUE>
<RESIDUE>
<STRUCTURE> A:GLN 161    </STRUCTURE>
<HSDC>    </HSDC>
<SOLVENTACCESSIBLEAREA>92.5361</SOLVENTACCESSIBLEAREA>
<BURIEDSURFACEAREA>0</BURIEDSURFACEAREA>
<BURIEDSURFACEAREASCORE>0</BURIEDSURFACEAREASCORE>
<SOLVATIONENERGY>0</SOLVATIONENERGY>
</RESIDUE>
<RESIDUE>
<STRUCTURE> A:GLY 162    </STRUCTURE>
<HSDC>    </HSDC>
<SOLVENTACCESSIBLEAREA>64.1734</SOLVENTACCESSIBLEAREA>
<BURIEDSURFACEAREA>0</BURIEDSURFACEAREA>
<BURIEDSURFACEAREASCORE>0</BURIEDSURFACEAREASCORE>
<SOLVATIONENERGY>0</SOLVATIONENERGY>
</RESIDUE>
<RESIDUE>
<STRUCTURE> A:THR 163    </STRUCTURE>
<HSDC>    </HSDC>
<SOLVENTACCESSIBLEAREA>64.1715</SOLVENTACCESSIBLEAREA>
<BURIEDSURFACEAREA>0</BURIEDSURFACEAREA>
<BURIEDSURFACEAREASCORE>0</BURIEDSURFACEAREASCORE>
<SOLVATIONENERGY>0</SOLVATIONENERGY>
</RESIDUE>
<RESIDUE>
<STRUCTURE> A:ASP 164    </STRUCTURE>
<HSDC>    </HSDC>
<SOLVENTACCESSIBLEAREA>85.4646</SOLVENTACCESSIBLEAREA>
<BURIEDSURFACEAREA>0</BURIEDSURFACEAREA>
<BURIEDSURFACEAREASCORE>0</BURIEDSURFACEAREASCORE>
<SOLVATIONENERGY>0</SOLVATIONENERGY>
</RESIDUE>
<RESIDUE>
<STRUCTURE> A:GLU 165    </STRUCTURE>
<HSDC>    </HSDC>
<SOLVENTACCESSIBLEAREA>98.4882</SOLVENTACCESSIBLEAREA>
<BURIEDSURFACEAREA>0</BURIEDSURFACEAREA>
<BURIEDSURFACEAREASCORE>0</BURIEDSURFACEAREASCORE>
<SOLVATIONENERGY>0</SOLVATIONENERGY>
</RESIDUE>
<RESIDUE>
<STRUCTURE> A:LYS 166    </STRUCTURE>
<HSDC>    </HSDC>
<SOLVENTACCESSIBLEAREA>99.6263</SOLVENTACCESSIBLEAREA>
<BURIEDSURFACEAREA>0</BURIEDSURFACEAREA>
<BURIEDSURFACEAREASCORE>0</BURIEDSURFACEAREASCORE>
<SOLVATIONENERGY>0</SOLVATIONENERGY>
</RESIDUE>
<RESIDUE>
<STRUCTURE> A:PHE 167    </STRUCTURE>
<HSDC>    </HSDC>
<SOLVENTACCESSIBLEAREA>97.3316</SOLVENTACCESSIBLEAREA>
<BURIEDSURFACEAREA>0</BURIEDSURFACEAREA>
<BURIEDSURFACEAREASCORE>0</BURIEDSURFACEAREASCORE>
<SOLVATIONENERGY>0</SOLVATIONENERGY>
</RESIDUE>
<RESIDUE>
<STRUCTURE> A:GLN 168    </STRUCTURE>
<HSDC>    </HSDC>
<SOLVENTACCESSIBLEAREA>95.4067</SOLVENTACCESSIBLEAREA>
<BURIEDSURFACEAREA>0</BURIEDSURFACEAREA>
<BURIEDSURFACEAREASCORE>0</BURIEDSURFACEAREASCORE>
<SOLVATIONENERGY>0</SOLVATIONENERGY>
</RESIDUE>
<RESIDUE>
<STRUCTURE> A:ILE 169    </STRUCTURE>
<HSDC>    </HSDC>
<SOLVENTACCESSIBLEAREA>46.6626</SOLVENTACCESSIBLEAREA>
<BURIEDSURFACEAREA>0</BURIEDSURFACEAREA>
<BURIEDSURFACEAREASCORE>0</BURIEDSURFACEAREASCORE>
<SOLVATIONENERGY>0</SOLVATIONENERGY>
</RESIDUE>
<RESIDUE>
<STRUCTURE> A:THR 170    </STRUCTURE>
<HSDC>    </HSDC>
<SOLVENTACCESSIBLEAREA>83.6234</SOLVENTACCESSIBLEAREA>
<BURIEDSURFACEAREA>0</BURIEDSURFACEAREA>
<BURIEDSURFACEAREASCORE>0</BURIEDSURFACEAREASCORE>
<SOLVATIONENERGY>0</SOLVATIONENERGY>
</RESIDUE>
<RESIDUE>
<STRUCTURE> A:PRO 171    </STRUCTURE>
<HSDC>    </HSDC>
<SOLVENTACCESSIBLEAREA>8.01961</SOLVENTACCESSIBLEAREA>
<BURIEDSURFACEAREA>0</BURIEDSURFACEAREA>
<BURIEDSURFACEAREASCORE>0</BURIEDSURFACEAREASCORE>
<SOLVATIONENERGY>0</SOLVATIONENERGY>
</RESIDUE>
<RESIDUE>
<STRUCTURE> A:GLN 172    </STRUCTURE>
<HSDC>    </HSDC>
<SOLVENTACCESSIBLEAREA>151.575</SOLVENTACCESSIBLEAREA>
<BURIEDSURFACEAREA>0</BURIEDSURFACEAREA>
<BURIEDSURFACEAREASCORE>0</BURIEDSURFACEAREASCORE>
<SOLVATIONENERGY>0</SOLVATIONENERGY>
</RESIDUE>
<RESIDUE>
<STRUCTURE> A:TYR 173    </STRUCTURE>
<HSDC>H   </HSDC>
<SOLVENTACCESSIBLEAREA>150.115</SOLVENTACCESSIBLEAREA>
<BURIEDSURFACEAREA>81.0962</BURIEDSURFACEAREA>
<BURIEDSURFACEAREASCORE>6</BURIEDSURFACEAREASCORE>
<SOLVATIONENERGY>0.896108</SOLVATIONENERGY>
</RESIDUE>
<RESIDUE>
<STRUCTURE> A:ASP 174    </STRUCTURE>
<HSDC>    </HSDC>
<SOLVENTACCESSIBLEAREA>63.0518</SOLVENTACCESSIBLEAREA>
<BURIEDSURFACEAREA>46.1588</BURIEDSURFACEAREA>
<BURIEDSURFACEAREASCORE>8</BURIEDSURFACEAREASCORE>
<SOLVATIONENERGY>-0.508085</SOLVATIONENERGY>
</RESIDUE>
<RESIDUE>
<STRUCTURE> A:PHE 175    </STRUCTURE>
<HSDC>    </HSDC>
<SOLVENTACCESSIBLEAREA>76.0891</SOLVENTACCESSIBLEAREA>
<BURIEDSURFACEAREA>54.4843</BURIEDSURFACEAREA>
<BURIEDSURFACEAREASCORE>8</BURIEDSURFACEAREASCORE>
<SOLVATIONENERGY>0.871749</SOLVATIONENERGY>
</RESIDUE>
<RESIDUE>
<STRUCTURE> A:GLU 176    </STRUCTURE>
<HSDC>    </HSDC>
<SOLVENTACCESSIBLEAREA>28.5716</SOLVENTACCESSIBLEAREA>
<BURIEDSURFACEAREA>0</BURIEDSURFACEAREA>
<BURIEDSURFACEAREASCORE>0</BURIEDSURFACEAREASCORE>
<SOLVATIONENERGY>0</SOLVATIONENERGY>
</RESIDUE>
<RESIDUE>
<STRUCTURE> A:VAL 177    </STRUCTURE>
<HSDC>    </HSDC>
<SOLVENTACCESSIBLEAREA>61.9087</SOLVENTACCESSIBLEAREA>
<BURIEDSURFACEAREA>6.15042</BURIEDSURFACEAREA>
<BURIEDSURFACEAREASCORE>1</BURIEDSURFACEAREASCORE>
<SOLVATIONENERGY>0.0984068</SOLVATIONENERGY>
</RESIDUE>
<RESIDUE>
<STRUCTURE> A:LEU 178    </STRUCTURE>
<HSDC>    </HSDC>
<SOLVENTACCESSIBLEAREA>21.261</SOLVENTACCESSIBLEAREA>
<BURIEDSURFACEAREA>0</BURIEDSURFACEAREA>
<BURIEDSURFACEAREASCORE>0</BURIEDSURFACEAREASCORE>
<SOLVATIONENERGY>0</SOLVATIONENERGY>
</RESIDUE>
<RESIDUE>
<STRUCTURE> A:ARG 179    </STRUCTURE>
<HSDC>    </HSDC>
<SOLVENTACCESSIBLEAREA>141.818</SOLVENTACCESSIBLEAREA>
<BURIEDSURFACEAREA>35.6707</BURIEDSURFACEAREA>
<BURIEDSURFACEAREASCORE>3</BURIEDSURFACEAREASCORE>
<SOLVATIONENERGY>-0.667751</SOLVATIONENERGY>
</RESIDUE>
<RESIDUE>
<STRUCTURE> A:ASN 180    </STRUCTURE>
<HSDC>    </HSDC>
<SOLVENTACCESSIBLEAREA>153.363</SOLVENTACCESSIBLEAREA>
<BURIEDSURFACEAREA>0</BURIEDSURFACEAREA>
<BURIEDSURFACEAREASCORE>0</BURIEDSURFACEAREASCORE>
<SOLVATIONENERGY>0</SOLVATIONENERGY>
</RESIDUE>
<RESIDUE>
<STRUCTURE> A:LEU 181    </STRUCTURE>
<HSDC>    </HSDC>
<SOLVENTACCESSIBLEAREA>12.1808</SOLVENTACCESSIBLEAREA>
<BURIEDSURFACEAREA>0</BURIEDSURFACEAREA>
<BURIEDSURFACEAREASCORE>0</BURIEDSURFACEAREASCORE>
<SOLVATIONENERGY>0</SOLVATIONENERGY>
</RESIDUE>
<RESIDUE>
<STRUCTURE> A:GLU 182    </STRUCTURE>
<HSDC>    </HSDC>
<SOLVENTACCESSIBLEAREA>93.2384</SOLVENTACCESSIBLEAREA>
<BURIEDSURFACEAREA>0</BURIEDSURFACEAREA>
<BURIEDSURFACEAREASCORE>0</BURIEDSURFACEAREASCORE>
<SOLVATIONENERGY>0</SOLVATIONENERGY>
</RESIDUE>
<RESIDUE>
<STRUCTURE> A:PRO 183    </STRUCTURE>
<HSDC>    </HSDC>
<SOLVENTACCESSIBLEAREA>57.7427</SOLVENTACCESSIBLEAREA>
<BURIEDSURFACEAREA>0</BURIEDSURFACEAREA>
<BURIEDSURFACEAREASCORE>0</BURIEDSURFACEAREASCORE>
<SOLVATIONENERGY>0</SOLVATIONENERGY>
</RESIDUE>
<RESIDUE>
<STRUCTURE> A:ARG 184    </STRUCTURE>
<HSDC>    </HSDC>
<SOLVENTACCESSIBLEAREA>117.608</SOLVENTACCESSIBLEAREA>
<BURIEDSURFACEAREA>0</BURIEDSURFACEAREA>
<BURIEDSURFACEAREASCORE>0</BURIEDSURFACEAREASCORE>
<SOLVATIONENERGY>0</SOLVATIONENERGY>
</RESIDUE>
<RESIDUE>
<STRUCTURE> A:THR 185    </STRUCTURE>
<HSDC>    </HSDC>
<SOLVENTACCESSIBLEAREA>29.8359</SOLVENTACCESSIBLEAREA>
<BURIEDSURFACEAREA>0</BURIEDSURFACEAREA>
<BURIEDSURFACEAREASCORE>0</BURIEDSURFACEAREASCORE>
<SOLVATIONENERGY>0</SOLVATIONENERGY>
</RESIDUE>
<RESIDUE>
<STRUCTURE> A:THR 186    </STRUCTURE>
<HSDC>    </HSDC>
<SOLVENTACCESSIBLEAREA>37.5282</SOLVENTACCESSIBLEAREA>
<BURIEDSURFACEAREA>0</BURIEDSURFACEAREA>
<BURIEDSURFACEAREASCORE>0</BURIEDSURFACEAREASCORE>
<SOLVATIONENERGY>0</SOLVATIONENERGY>
</RESIDUE>
<RESIDUE>
<STRUCTURE> A:TYR 187    </STRUCTURE>
<HSDC>    </HSDC>
<SOLVENTACCESSIBLEAREA>24.3234</SOLVENTACCESSIBLEAREA>
<BURIEDSURFACEAREA>0</BURIEDSURFACEAREA>
<BURIEDSURFACEAREASCORE>0</BURIEDSURFACEAREASCORE>
<SOLVATIONENERGY>0</SOLVATIONENERGY>
</RESIDUE>
<RESIDUE>
<STRUCTURE> A:CYS 188    </STRUCTURE>
<HSDC>    </HSDC>
<SOLVENTACCESSIBLEAREA>0.331827</SOLVENTACCESSIBLEAREA>
<BURIEDSURFACEAREA>0</BURIEDSURFACEAREA>
<BURIEDSURFACEAREASCORE>0</BURIEDSURFACEAREASCORE>
<SOLVATIONENERGY>0</SOLVATIONENERGY>
</RESIDUE>
<RESIDUE>
<STRUCTURE> A:VAL 189    </STRUCTURE>
<HSDC>    </HSDC>
<SOLVENTACCESSIBLEAREA>0</SOLVENTACCESSIBLEAREA>
<BURIEDSURFACEAREA>0</BURIEDSURFACEAREA>
<BURIEDSURFACEAREASCORE>0</BURIEDSURFACEAREASCORE>
<SOLVATIONENERGY>0</SOLVATIONENERGY>
</RESIDUE>
<RESIDUE>
<STRUCTURE> A:GLN 190    </STRUCTURE>
<HSDC>    </HSDC>
<SOLVENTACCESSIBLEAREA>24.3335</SOLVENTACCESSIBLEAREA>
<BURIEDSURFACEAREA>0</BURIEDSURFACEAREA>
<BURIEDSURFACEAREASCORE>0</BURIEDSURFACEAREASCORE>
<SOLVATIONENERGY>0</SOLVATIONENERGY>
</RESIDUE>
<RESIDUE>
<STRUCTURE> A:VAL 191    </STRUCTURE>
<HSDC>    </HSDC>
<SOLVENTACCESSIBLEAREA>0</SOLVENTACCESSIBLEAREA>
<BURIEDSURFACEAREA>0</BURIEDSURFACEAREA>
<BURIEDSURFACEAREASCORE>0</BURIEDSURFACEAREASCORE>
<SOLVATIONENERGY>0</SOLVATIONENERGY>
</RESIDUE>
<RESIDUE>
<STRUCTURE> A:ARG 192    </STRUCTURE>
<HSDC>    </HSDC>
<SOLVENTACCESSIBLEAREA>58.2783</SOLVENTACCESSIBLEAREA>
<BURIEDSURFACEAREA>0</BURIEDSURFACEAREA>
<BURIEDSURFACEAREASCORE>0</BURIEDSURFACEAREASCORE>
<SOLVATIONENERGY>0</SOLVATIONENERGY>
</RESIDUE>
<RESIDUE>
<STRUCTURE> A:GLY 193    </STRUCTURE>
<HSDC>    </HSDC>
<SOLVENTACCESSIBLEAREA>0.146704</SOLVENTACCESSIBLEAREA>
<BURIEDSURFACEAREA>0</BURIEDSURFACEAREA>
<BURIEDSURFACEAREASCORE>0</BURIEDSURFACEAREASCORE>
<SOLVATIONENERGY>0</SOLVATIONENERGY>
</RESIDUE>
<RESIDUE>
<STRUCTURE> A:PHE 194    </STRUCTURE>
<HSDC>    </HSDC>
<SOLVENTACCESSIBLEAREA>42.9099</SOLVENTACCESSIBLEAREA>
<BURIEDSURFACEAREA>0</BURIEDSURFACEAREA>
<BURIEDSURFACEAREASCORE>0</BURIEDSURFACEAREASCORE>
<SOLVATIONENERGY>0</SOLVATIONENERGY>
</RESIDUE>
<RESIDUE>
<STRUCTURE> A:LEU 195    </STRUCTURE>
<HSDC>    </HSDC>
<SOLVENTACCESSIBLEAREA>0</SOLVENTACCESSIBLEAREA>
<BURIEDSURFACEAREA>0</BURIEDSURFACEAREA>
<BURIEDSURFACEAREASCORE>0</BURIEDSURFACEAREASCORE>
<SOLVATIONENERGY>0</SOLVATIONENERGY>
</RESIDUE>
<RESIDUE>
<STRUCTURE> A:PRO 196    </STRUCTURE>
<HSDC>    </HSDC>
<SOLVENTACCESSIBLEAREA>68.1646</SOLVENTACCESSIBLEAREA>
<BURIEDSURFACEAREA>0</BURIEDSURFACEAREA>
<BURIEDSURFACEAREASCORE>0</BURIEDSURFACEAREASCORE>
<SOLVATIONENERGY>0</SOLVATIONENERGY>
</RESIDUE>
<RESIDUE>
<STRUCTURE> A:ASP 197    </STRUCTURE>
<HSDC>    </HSDC>
<SOLVENTACCESSIBLEAREA>102.454</SOLVENTACCESSIBLEAREA>
<BURIEDSURFACEAREA>0</BURIEDSURFACEAREA>
<BURIEDSURFACEAREASCORE>0</BURIEDSURFACEAREASCORE>
<SOLVATIONENERGY>0</SOLVATIONENERGY>
</RESIDUE>
<RESIDUE>
<STRUCTURE> A:ARG 198    </STRUCTURE>
<HSDC>    </HSDC>
<SOLVENTACCESSIBLEAREA>83.9084</SOLVENTACCESSIBLEAREA>
<BURIEDSURFACEAREA>0</BURIEDSURFACEAREA>
<BURIEDSURFACEAREASCORE>0</BURIEDSURFACEAREASCORE>
<SOLVATIONENERGY>0</SOLVATIONENERGY>
</RESIDUE>
<RESIDUE>
<STRUCTURE> A:ASN 199    </STRUCTURE>
<HSDC>    </HSDC>
<SOLVENTACCESSIBLEAREA>120.12</SOLVENTACCESSIBLEAREA>
<BURIEDSURFACEAREA>0</BURIEDSURFACEAREA>
<BURIEDSURFACEAREASCORE>0</BURIEDSURFACEAREASCORE>
<SOLVATIONENERGY>0</SOLVATIONENERGY>
</RESIDUE>
<RESIDUE>
<STRUCTURE> A:LYS 200    </STRUCTURE>
<HSDC>    </HSDC>
<SOLVENTACCESSIBLEAREA>42.0576</SOLVENTACCESSIBLEAREA>
<BURIEDSURFACEAREA>0</BURIEDSURFACEAREA>
<BURIEDSURFACEAREASCORE>0</BURIEDSURFACEAREASCORE>
<SOLVATIONENERGY>0</SOLVATIONENERGY>
</RESIDUE>
<RESIDUE>
<STRUCTURE> A:ALA 201    </STRUCTURE>
<HSDC>    </HSDC>
<SOLVENTACCESSIBLEAREA>27.7775</SOLVENTACCESSIBLEAREA>
<BURIEDSURFACEAREA>0</BURIEDSURFACEAREA>
<BURIEDSURFACEAREASCORE>0</BURIEDSURFACEAREASCORE>
<SOLVATIONENERGY>0</SOLVATIONENERGY>
</RESIDUE>
<RESIDUE>
<STRUCTURE> A:GLY 202    </STRUCTURE>
<HSDC>    </HSDC>
<SOLVENTACCESSIBLEAREA>22.1971</SOLVENTACCESSIBLEAREA>
<BURIEDSURFACEAREA>0</BURIEDSURFACEAREA>
<BURIEDSURFACEAREASCORE>0</BURIEDSURFACEAREASCORE>
<SOLVATIONENERGY>0</SOLVATIONENERGY>
</RESIDUE>
<RESIDUE>
<STRUCTURE> A:GLU 203    </STRUCTURE>
<HSDC>    </HSDC>
<SOLVENTACCESSIBLEAREA>58.942</SOLVENTACCESSIBLEAREA>
<BURIEDSURFACEAREA>0</BURIEDSURFACEAREA>
<BURIEDSURFACEAREASCORE>0</BURIEDSURFACEAREASCORE>
<SOLVATIONENERGY>0</SOLVATIONENERGY>
</RESIDUE>
<RESIDUE>
<STRUCTURE> A:TRP 204    </STRUCTURE>
<HSDC>    </HSDC>
<SOLVENTACCESSIBLEAREA>64.8402</SOLVENTACCESSIBLEAREA>
<BURIEDSURFACEAREA>0</BURIEDSURFACEAREA>
<BURIEDSURFACEAREASCORE>0</BURIEDSURFACEAREASCORE>
<SOLVATIONENERGY>0</SOLVATIONENERGY>
</RESIDUE>
<RESIDUE>
<STRUCTURE> A:SER 205    </STRUCTURE>
<HSDC>    </HSDC>
<SOLVENTACCESSIBLEAREA>13.8406</SOLVENTACCESSIBLEAREA>
<BURIEDSURFACEAREA>0</BURIEDSURFACEAREA>
<BURIEDSURFACEAREASCORE>0</BURIEDSURFACEAREASCORE>
<SOLVATIONENERGY>0</SOLVATIONENERGY>
</RESIDUE>
<RESIDUE>
<STRUCTURE> A:GLU 206    </STRUCTURE>
<HSDC>    </HSDC>
<SOLVENTACCESSIBLEAREA>132.65</SOLVENTACCESSIBLEAREA>
<BURIEDSURFACEAREA>0</BURIEDSURFACEAREA>
<BURIEDSURFACEAREASCORE>0</BURIEDSURFACEAREASCORE>
<SOLVATIONENERGY>0</SOLVATIONENERGY>
</RESIDUE>
<RESIDUE>
<STRUCTURE> A:PRO 207    </STRUCTURE>
<HSDC>    </HSDC>
<SOLVENTACCESSIBLEAREA>48.4662</SOLVENTACCESSIBLEAREA>
<BURIEDSURFACEAREA>0</BURIEDSURFACEAREA>
<BURIEDSURFACEAREASCORE>0</BURIEDSURFACEAREASCORE>
<SOLVATIONENERGY>0</SOLVATIONENERGY>
</RESIDUE>
<RESIDUE>
<STRUCTURE> A:VAL 208    </STRUCTURE>
<HSDC>    </HSDC>
<SOLVENTACCESSIBLEAREA>49.7051</SOLVENTACCESSIBLEAREA>
<BURIEDSURFACEAREA>0</BURIEDSURFACEAREA>
<BURIEDSURFACEAREASCORE>0</BURIEDSURFACEAREASCORE>
<SOLVATIONENERGY>0</SOLVATIONENERGY>
</RESIDUE>
<RESIDUE>
<STRUCTURE> A:CYS 209    </STRUCTURE>
<HSDC>    </HSDC>
<SOLVENTACCESSIBLEAREA>60.351</SOLVENTACCESSIBLEAREA>
<BURIEDSURFACEAREA>0</BURIEDSURFACEAREA>
<BURIEDSURFACEAREASCORE>0</BURIEDSURFACEAREASCORE>
<SOLVATIONENERGY>0</SOLVATIONENERGY>
</RESIDUE>
<RESIDUE>
<STRUCTURE> A:GLU 210    </STRUCTURE>
<HSDC>    </HSDC>
<SOLVENTACCESSIBLEAREA>28.1401</SOLVENTACCESSIBLEAREA>
<BURIEDSURFACEAREA>0</BURIEDSURFACEAREA>
<BURIEDSURFACEAREASCORE>0</BURIEDSURFACEAREASCORE>
<SOLVATIONENERGY>0</SOLVATIONENERGY>
</RESIDUE>
<RESIDUE>
<STRUCTURE> A:GLN 211    </STRUCTURE>
<HSDC>    </HSDC>
<SOLVENTACCESSIBLEAREA>67.8584</SOLVENTACCESSIBLEAREA>
<BURIEDSURFACEAREA>0</BURIEDSURFACEAREA>
<BURIEDSURFACEAREASCORE>0</BURIEDSURFACEAREASCORE>
<SOLVATIONENERGY>0</SOLVATIONENERGY>
</RESIDUE>
<RESIDUE>
<STRUCTURE> A:THR 212    </STRUCTURE>
<HSDC>    </HSDC>
<SOLVENTACCESSIBLEAREA>0.685764</SOLVENTACCESSIBLEAREA>
<BURIEDSURFACEAREA>0</BURIEDSURFACEAREA>
<BURIEDSURFACEAREASCORE>0</BURIEDSURFACEAREASCORE>
<SOLVATIONENERGY>0</SOLVATIONENERGY>
</RESIDUE>
<RESIDUE>
<STRUCTURE> A:THR 213    </STRUCTURE>
<HSDC>    </HSDC>
<SOLVENTACCESSIBLEAREA>38.5</SOLVENTACCESSIBLEAREA>
<BURIEDSURFACEAREA>0.512296</BURIEDSURFACEAREA>
<BURIEDSURFACEAREASCORE>1</BURIEDSURFACEAREASCORE>
<SOLVATIONENERGY>0.00819673</SOLVATIONENERGY>
</RESIDUE>
<RESIDUE>
<STRUCTURE> A:HIS 214    </STRUCTURE>
<HSDC>    </HSDC>
<SOLVENTACCESSIBLEAREA>108.051</SOLVENTACCESSIBLEAREA>
<BURIEDSURFACEAREA>0</BURIEDSURFACEAREA>
<BURIEDSURFACEAREASCORE>0</BURIEDSURFACEAREASCORE>
<SOLVATIONENERGY>0</SOLVATIONENERGY>
</RESIDUE>
<RESIDUE>
<STRUCTURE> A:ASP 215    </STRUCTURE>
<HSDC>    </HSDC>
<SOLVENTACCESSIBLEAREA>62.1494</SOLVENTACCESSIBLEAREA>
<BURIEDSURFACEAREA>0</BURIEDSURFACEAREA>
<BURIEDSURFACEAREASCORE>0</BURIEDSURFACEAREASCORE>
<SOLVATIONENERGY>0</SOLVATIONENERGY>
</RESIDUE>
<RESIDUE>
<STRUCTURE> A:GLU 216    </STRUCTURE>
<HSDC>    </HSDC>
<SOLVENTACCESSIBLEAREA>173.526</SOLVENTACCESSIBLEAREA>
<BURIEDSURFACEAREA>0</BURIEDSURFACEAREA>
<BURIEDSURFACEAREASCORE>0</BURIEDSURFACEAREASCORE>
<SOLVATIONENERGY>0</SOLVATIONENERGY>
</RESIDUE>
<RESIDUE>
<STRUCTURE> A:THR 217    </STRUCTURE>
<HSDC>    </HSDC>
<SOLVENTACCESSIBLEAREA>102.161</SOLVENTACCESSIBLEAREA>
<BURIEDSURFACEAREA>0</BURIEDSURFACEAREA>
<BURIEDSURFACEAREASCORE>0</BURIEDSURFACEAREASCORE>
<SOLVATIONENERGY>0</SOLVATIONENERGY>
</RESIDUE>
</RESIDUE2>
</RESIDUES>
