# Supplementary material for: Structural studies of the IFNλ4 receptor complex using cryoEM enabled by protein engineering
Source: Nat Commun. 2025 Jan 18;16:818. doi: 10.1038/s41467-025-56119-y (PMC11742915; doi:10.1038/s41467-025-56119-y)
Supplement: Supplementary file 6 — Source Data [file 41467_2025_56119_MOESM6_ESM.zip › source_data/IFNL4_data/IFNL4_manuscript/Fig2/PDBePISA/interfaces/IFNL4_IFNLR1_interface_AllData.xml]

<?xml version="1.0" encoding="UTF-8" ?>
<INTERFACE>
<INTERFACENO>2</INTERFACENO>
<PDBNAME>interface # 2 in 20231128_ifnl4_structure.pdb</PDBNAME>
<SPACEGROUP>P 1</SPACEGROUP>
<RESOLUTION>-1</RESOLUTION>
<TITLE>Not available</TITLE>
<INTERFACESUMMARY>
<STRUCTURE1>
<SELECTIONRANGE>C</SELECTIONRANGE>
<STRUCTURECLASS>Protein</STRUCTURECLASS>
<SYMOP>x,y,z</SYMOP>
<SYMID>1_555</SYMID>
<NUMBEROFATOMS1>
<NINTERFACEATOMS>96</NINTERFACEATOMS>
<NSURFACEATOMS>777</NSURFACEATOMS>
<NTOTALATOMS>1102</NTOTALATOMS>
</NUMBEROFATOMS1>
<NUMBEROFREDSIDUES1>
<NINTERFACEREDSIDUES>26</NINTERFACEREDSIDUES>
<NSURFACEREDSIDUES>140</NSURFACEREDSIDUES>
<NTOTALREDSIDUES>142</NTOTALREDSIDUES>
</NUMBEROFREDSIDUES1>
<SOLVENTAREA1>
<INTERFACEAREA>750.274</INTERFACEAREA>
<TOTALAREA>9038.58</TOTALAREA>
</SOLVENTAREA1>
<SOLVATIONENERGY1>
<ISOLATEDSTRUCTURE>-106.486</ISOLATEDSTRUCTURE>
<GAINCOMPLEXFORMATION>-4.28944</GAINCOMPLEXFORMATION>
<AVERAGEGAIN>-2.13801</AVERAGEGAIN>
<PVALUE>0.275688</PVALUE>
</SOLVATIONENERGY1>
</STRUCTURE1>

<STRUCTURE2>
<SELECTIONRANGE>C</SELECTIONRANGE>
<STRUCTURECLASS>Protein</STRUCTURECLASS>
<SYMOP>x,y,z</SYMOP>
<SYMID>0_555</SYMID>
<NUMBEROFATOMS2>
<NINTERFACEATOMS>91</NINTERFACEATOMS>
<NSURFACEATOMS>965</NSURFACEATOMS>
<NTOTALATOMS>1570</NTOTALATOMS>
</NUMBEROFATOMS2>
<NUMBEROFREDSIDUES2>
<NINTERFACEREDSIDUES>26</NINTERFACEREDSIDUES>
<NSURFACEREDSIDUES>190</NSURFACEREDSIDUES>
<NTOTALREDSIDUES>196</NTOTALREDSIDUES>
</NUMBEROFREDSIDUES2>
<SOLVENTAREA2>
<INTERFACEAREA>806.146</INTERFACEAREA>
<TOTALAREA>11430.4</TOTALAREA>
</SOLVENTAREA2>
<SOLVATIONENERGY2>
<ISOLATEDSTRUCTURE>-189.36</ISOLATEDSTRUCTURE>
<GAINCOMPLEXFORMATION>-3.95279</GAINCOMPLEXFORMATION>
<AVERAGEGAIN>-3.62358</AVERAGEGAIN>
<PVALUE>0.474262</PVALUE>
</SOLVATIONENERGY2>
</STRUCTURE2>

</INTERFACESUMMARY>
<DISULFIDEBONDS>
</DISULFIDEBONDS>

<COVALENTBONDS>
</COVALENTBONDS>

<HYDROGENBONDS>
<STRUCTURE>
<STRUCTURE1>C:ARG  47[ NH1]</STRUCTURE1>
<DISTANCE>3.03357</DISTANCE>
<STRUCTURE2> B:TYR  73[ O  ] </STRUCTURE2>
</STRUCTURE>
<STRUCTURE>
<STRUCTURE1>C:ARG  47[ NH2]</STRUCTURE1>
<DISTANCE>3.13676</DISTANCE>
<STRUCTURE2> B:ASP  98[ OD2] </STRUCTURE2>
</STRUCTURE>
<STRUCTURE>
<STRUCTURE1>C:ALA  41[ N  ]</STRUCTURE1>
<DISTANCE>3.19181</DISTANCE>
<STRUCTURE2> B:SER 185[ OG ] </STRUCTURE2>
</STRUCTURE>
<STRUCTURE>
<STRUCTURE1>C:PRO  37[ O  ]</STRUCTURE1>
<DISTANCE>2.71258</DISTANCE>
<STRUCTURE2> B:SER 185[ OG ] </STRUCTURE2>
</STRUCTURE>
<STRUCTURE>
<STRUCTURE1>C:GLU  51[ OE1]</STRUCTURE1>
<DISTANCE>3.63585</DISTANCE>
<STRUCTURE2> B:SER  42[ OG ] </STRUCTURE2>
</STRUCTURE>
<STRUCTURE>
<STRUCTURE1>C:PHE 159[ O  ]</STRUCTURE1>
<DISTANCE>3.41528</DISTANCE>
<STRUCTURE2> B:ASN  74[ ND2] </STRUCTURE2>
</STRUCTURE>
</HYDROGENBONDS>

<SALTBRIDGES>
<STRUCTURE>
<STRUCTURE1>C:LYS  44[ NZ ]</STRUCTURE1>
<DISTANCE>3.85944</DISTANCE>
<STRUCTURE2> B:ASP  98[ OD2] </STRUCTURE2>
</STRUCTURE>
<STRUCTURE>
<STRUCTURE1>C:ARG  47[ NH2]</STRUCTURE1>
<DISTANCE>3.13676</DISTANCE>
<STRUCTURE2> B:ASP  98[ OD2] </STRUCTURE2>
</STRUCTURE>
</SALTBRIDGES>

<RESIDUES>
<RESIDUE1>
<RESIDUE>
<STRUCTURE> C:ALA  23    </STRUCTURE>
<HSDC>    </HSDC>
<SOLVENTACCESSIBLEAREA>113.6</SOLVENTACCESSIBLEAREA>
<BURIEDSURFACEAREA>0</BURIEDSURFACEAREA>
<BURIEDSURFACEAREASCORE>0</BURIEDSURFACEAREASCORE>
<SOLVATIONENERGY>0</SOLVATIONENERGY>
</RESIDUE>
<RESIDUE>
<STRUCTURE> C:PRO  24    </STRUCTURE>
<HSDC>    </HSDC>
<SOLVENTACCESSIBLEAREA>131.501</SOLVENTACCESSIBLEAREA>
<BURIEDSURFACEAREA>0</BURIEDSURFACEAREA>
<BURIEDSURFACEAREASCORE>0</BURIEDSURFACEAREASCORE>
<SOLVATIONENERGY>0</SOLVATIONENERGY>
</RESIDUE>
<RESIDUE>
<STRUCTURE> C:ARG  25    </STRUCTURE>
<HSDC>    </HSDC>
<SOLVENTACCESSIBLEAREA>182.523</SOLVENTACCESSIBLEAREA>
<BURIEDSURFACEAREA>0</BURIEDSURFACEAREA>
<BURIEDSURFACEAREASCORE>0</BURIEDSURFACEAREASCORE>
<SOLVATIONENERGY>0</SOLVATIONENERGY>
</RESIDUE>
<RESIDUE>
<STRUCTURE> C:ARG  26    </STRUCTURE>
<HSDC>    </HSDC>
<SOLVENTACCESSIBLEAREA>167.681</SOLVENTACCESSIBLEAREA>
<BURIEDSURFACEAREA>0</BURIEDSURFACEAREA>
<BURIEDSURFACEAREASCORE>0</BURIEDSURFACEAREASCORE>
<SOLVATIONENERGY>0</SOLVATIONENERGY>
</RESIDUE>
<RESIDUE>
<STRUCTURE> C:CYS  27    </STRUCTURE>
<HSDC>    </HSDC>
<SOLVENTACCESSIBLEAREA>20.9158</SOLVENTACCESSIBLEAREA>
<BURIEDSURFACEAREA>0</BURIEDSURFACEAREA>
<BURIEDSURFACEAREASCORE>0</BURIEDSURFACEAREASCORE>
<SOLVATIONENERGY>0</SOLVATIONENERGY>
</RESIDUE>
<RESIDUE>
<STRUCTURE> C:LEU  28    </STRUCTURE>
<HSDC>    </HSDC>
<SOLVENTACCESSIBLEAREA>108.137</SOLVENTACCESSIBLEAREA>
<BURIEDSURFACEAREA>0</BURIEDSURFACEAREA>
<BURIEDSURFACEAREASCORE>0</BURIEDSURFACEAREASCORE>
<SOLVATIONENERGY>0</SOLVATIONENERGY>
</RESIDUE>
<RESIDUE>
<STRUCTURE> C:LEU  29    </STRUCTURE>
<HSDC>    </HSDC>
<SOLVENTACCESSIBLEAREA>14.6794</SOLVENTACCESSIBLEAREA>
<BURIEDSURFACEAREA>0</BURIEDSURFACEAREA>
<BURIEDSURFACEAREASCORE>0</BURIEDSURFACEAREASCORE>
<SOLVATIONENERGY>0</SOLVATIONENERGY>
</RESIDUE>
<RESIDUE>
<STRUCTURE> C:SER  30    </STRUCTURE>
<HSDC>    </HSDC>
<SOLVENTACCESSIBLEAREA>63.3222</SOLVENTACCESSIBLEAREA>
<BURIEDSURFACEAREA>0</BURIEDSURFACEAREA>
<BURIEDSURFACEAREASCORE>0</BURIEDSURFACEAREASCORE>
<SOLVATIONENERGY>0</SOLVATIONENERGY>
</RESIDUE>
<RESIDUE>
<STRUCTURE> C:HIS  31    </STRUCTURE>
<HSDC>    </HSDC>
<SOLVENTACCESSIBLEAREA>91.5778</SOLVENTACCESSIBLEAREA>
<BURIEDSURFACEAREA>0</BURIEDSURFACEAREA>
<BURIEDSURFACEAREASCORE>0</BURIEDSURFACEAREASCORE>
<SOLVATIONENERGY>0</SOLVATIONENERGY>
</RESIDUE>
<RESIDUE>
<STRUCTURE> C:TYR  32    </STRUCTURE>
<HSDC>    </HSDC>
<SOLVENTACCESSIBLEAREA>16.5563</SOLVENTACCESSIBLEAREA>
<BURIEDSURFACEAREA>0</BURIEDSURFACEAREA>
<BURIEDSURFACEAREASCORE>0</BURIEDSURFACEAREASCORE>
<SOLVATIONENERGY>0</SOLVATIONENERGY>
</RESIDUE>
<RESIDUE>
<STRUCTURE> C:ARG  33    </STRUCTURE>
<HSDC>    </HSDC>
<SOLVENTACCESSIBLEAREA>153.5</SOLVENTACCESSIBLEAREA>
<BURIEDSURFACEAREA>14.6908</BURIEDSURFACEAREA>
<BURIEDSURFACEAREASCORE>1</BURIEDSURFACEAREASCORE>
<SOLVATIONENERGY>-0.129463</SOLVATIONENERGY>
</RESIDUE>
<RESIDUE>
<STRUCTURE> C:SER  34    </STRUCTURE>
<HSDC>    </HSDC>
<SOLVENTACCESSIBLEAREA>70.9921</SOLVENTACCESSIBLEAREA>
<BURIEDSURFACEAREA>12.8827</BURIEDSURFACEAREA>
<BURIEDSURFACEAREASCORE>2</BURIEDSURFACEAREASCORE>
<SOLVATIONENERGY>0.206124</SOLVATIONENERGY>
</RESIDUE>
<RESIDUE>
<STRUCTURE> C:LEU  35    </STRUCTURE>
<HSDC>    </HSDC>
<SOLVENTACCESSIBLEAREA>30.3699</SOLVENTACCESSIBLEAREA>
<BURIEDSURFACEAREA>3.5622</BURIEDSURFACEAREA>
<BURIEDSURFACEAREASCORE>2</BURIEDSURFACEAREASCORE>
<SOLVATIONENERGY>-0.0406582</SOLVATIONENERGY>
</RESIDUE>
<RESIDUE>
<STRUCTURE> C:GLU  36    </STRUCTURE>
<HSDC>    </HSDC>
<SOLVENTACCESSIBLEAREA>108.911</SOLVENTACCESSIBLEAREA>
<BURIEDSURFACEAREA>0</BURIEDSURFACEAREA>
<BURIEDSURFACEAREASCORE>0</BURIEDSURFACEAREASCORE>
<SOLVATIONENERGY>0</SOLVATIONENERGY>
</RESIDUE>
<RESIDUE>
<STRUCTURE> C:PRO  37    </STRUCTURE>
<HSDC>H   </HSDC>
<SOLVENTACCESSIBLEAREA>104.115</SOLVENTACCESSIBLEAREA>
<BURIEDSURFACEAREA>44.2899</BURIEDSURFACEAREA>
<BURIEDSURFACEAREASCORE>5</BURIEDSURFACEAREASCORE>
<SOLVATIONENERGY>0.606956</SOLVATIONENERGY>
</RESIDUE>
<RESIDUE>
<STRUCTURE> C:ARG  38    </STRUCTURE>
<HSDC>    </HSDC>
<SOLVENTACCESSIBLEAREA>164.581</SOLVENTACCESSIBLEAREA>
<BURIEDSURFACEAREA>6.06506</BURIEDSURFACEAREA>
<BURIEDSURFACEAREASCORE>1</BURIEDSURFACEAREASCORE>
<SOLVATIONENERGY>-0.050789</SOLVATIONENERGY>
</RESIDUE>
<RESIDUE>
<STRUCTURE> C:THR  39    </STRUCTURE>
<HSDC>    </HSDC>
<SOLVENTACCESSIBLEAREA>8.72411</SOLVENTACCESSIBLEAREA>
<BURIEDSURFACEAREA>0</BURIEDSURFACEAREA>
<BURIEDSURFACEAREASCORE>0</BURIEDSURFACEAREASCORE>
<SOLVATIONENERGY>0</SOLVATIONENERGY>
</RESIDUE>
<RESIDUE>
<STRUCTURE> C:LEU  40    </STRUCTURE>
<HSDC>    </HSDC>
<SOLVENTACCESSIBLEAREA>41.4634</SOLVENTACCESSIBLEAREA>
<BURIEDSURFACEAREA>39.4543</BURIEDSURFACEAREA>
<BURIEDSURFACEAREASCORE>10</BURIEDSURFACEAREASCORE>
<SOLVATIONENERGY>0.570576</SOLVATIONENERGY>
</RESIDUE>
<RESIDUE>
<STRUCTURE> C:ALA  41    </STRUCTURE>
<HSDC>H   </HSDC>
<SOLVENTACCESSIBLEAREA>40.8416</SOLVENTACCESSIBLEAREA>
<BURIEDSURFACEAREA>14.2095</BURIEDSURFACEAREA>
<BURIEDSURFACEAREASCORE>4</BURIEDSURFACEAREASCORE>
<SOLVATIONENERGY>0.195516</SOLVATIONENERGY>
</RESIDUE>
<RESIDUE>
<STRUCTURE> C:ALA  42    </STRUCTURE>
<HSDC>    </HSDC>
<SOLVENTACCESSIBLEAREA>24.1847</SOLVENTACCESSIBLEAREA>
<BURIEDSURFACEAREA>0</BURIEDSURFACEAREA>
<BURIEDSURFACEAREASCORE>0</BURIEDSURFACEAREASCORE>
<SOLVATIONENERGY>0</SOLVATIONENERGY>
</RESIDUE>
<RESIDUE>
<STRUCTURE> C:ALA  43    </STRUCTURE>
<HSDC>    </HSDC>
<SOLVENTACCESSIBLEAREA>0</SOLVENTACCESSIBLEAREA>
<BURIEDSURFACEAREA>0</BURIEDSURFACEAREA>
<BURIEDSURFACEAREASCORE>0</BURIEDSURFACEAREASCORE>
<SOLVATIONENERGY>0</SOLVATIONENERGY>
</RESIDUE>
<RESIDUE>
<STRUCTURE> C:LYS  44    </STRUCTURE>
<HSDC> S  </HSDC>
<SOLVENTACCESSIBLEAREA>101.126</SOLVENTACCESSIBLEAREA>
<BURIEDSURFACEAREA>49.4401</BURIEDSURFACEAREA>
<BURIEDSURFACEAREASCORE>5</BURIEDSURFACEAREASCORE>
<SOLVATIONENERGY>0.610378</SOLVATIONENERGY>
</RESIDUE>
<RESIDUE>
<STRUCTURE> C:ALA  45    </STRUCTURE>
<HSDC>    </HSDC>
<SOLVENTACCESSIBLEAREA>42.3484</SOLVENTACCESSIBLEAREA>
<BURIEDSURFACEAREA>0</BURIEDSURFACEAREA>
<BURIEDSURFACEAREASCORE>0</BURIEDSURFACEAREASCORE>
<SOLVATIONENERGY>0</SOLVATIONENERGY>
</RESIDUE>
<RESIDUE>
<STRUCTURE> C:LEU  46    </STRUCTURE>
<HSDC>    </HSDC>
<SOLVENTACCESSIBLEAREA>2.96927</SOLVENTACCESSIBLEAREA>
<BURIEDSURFACEAREA>0</BURIEDSURFACEAREA>
<BURIEDSURFACEAREASCORE>0</BURIEDSURFACEAREASCORE>
<SOLVATIONENERGY>0</SOLVATIONENERGY>
</RESIDUE>
<RESIDUE>
<STRUCTURE> C:ARG  47    </STRUCTURE>
<HSDC>HS  </HSDC>
<SOLVENTACCESSIBLEAREA>84.0909</SOLVENTACCESSIBLEAREA>
<BURIEDSURFACEAREA>74.0353</BURIEDSURFACEAREA>
<BURIEDSURFACEAREASCORE>9</BURIEDSURFACEAREASCORE>
<SOLVATIONENERGY>-1.40698</SOLVATIONENERGY>
</RESIDUE>
<RESIDUE>
<STRUCTURE> C:ASP  48    </STRUCTURE>
<HSDC>    </HSDC>
<SOLVENTACCESSIBLEAREA>67.9267</SOLVENTACCESSIBLEAREA>
<BURIEDSURFACEAREA>7.23588</BURIEDSURFACEAREA>
<BURIEDSURFACEAREASCORE>2</BURIEDSURFACEAREASCORE>
<SOLVATIONENERGY>-0.00804261</SOLVATIONENERGY>
</RESIDUE>
<RESIDUE>
<STRUCTURE> C:ARG  49    </STRUCTURE>
<HSDC>    </HSDC>
<SOLVENTACCESSIBLEAREA>90.1504</SOLVENTACCESSIBLEAREA>
<BURIEDSURFACEAREA>0</BURIEDSURFACEAREA>
<BURIEDSURFACEAREASCORE>0</BURIEDSURFACEAREASCORE>
<SOLVATIONENERGY>0</SOLVATIONENERGY>
</RESIDUE>
<RESIDUE>
<STRUCTURE> C:TYR  50    </STRUCTURE>
<HSDC>    </HSDC>
<SOLVENTACCESSIBLEAREA>24.5541</SOLVENTACCESSIBLEAREA>
<BURIEDSURFACEAREA>0</BURIEDSURFACEAREA>
<BURIEDSURFACEAREASCORE>0</BURIEDSURFACEAREASCORE>
<SOLVATIONENERGY>0</SOLVATIONENERGY>
</RESIDUE>
<RESIDUE>
<STRUCTURE> C:GLU  51    </STRUCTURE>
<HSDC>H   </HSDC>
<SOLVENTACCESSIBLEAREA>54.7112</SOLVENTACCESSIBLEAREA>
<BURIEDSURFACEAREA>22.0825</BURIEDSURFACEAREA>
<BURIEDSURFACEAREASCORE>5</BURIEDSURFACEAREASCORE>
<SOLVATIONENERGY>0.158872</SOLVATIONENERGY>
</RESIDUE>
<RESIDUE>
<STRUCTURE> C:GLU  52    </STRUCTURE>
<HSDC>    </HSDC>
<SOLVENTACCESSIBLEAREA>121.297</SOLVENTACCESSIBLEAREA>
<BURIEDSURFACEAREA>0</BURIEDSURFACEAREA>
<BURIEDSURFACEAREASCORE>0</BURIEDSURFACEAREASCORE>
<SOLVATIONENERGY>0</SOLVATIONENERGY>
</RESIDUE>
<RESIDUE>
<STRUCTURE> C:GLU  53    </STRUCTURE>
<HSDC>    </HSDC>
<SOLVENTACCESSIBLEAREA>51.3298</SOLVENTACCESSIBLEAREA>
<BURIEDSURFACEAREA>0</BURIEDSURFACEAREA>
<BURIEDSURFACEAREASCORE>0</BURIEDSURFACEAREASCORE>
<SOLVATIONENERGY>0</SOLVATIONENERGY>
</RESIDUE>
<RESIDUE>
<STRUCTURE> C:ALA  54    </STRUCTURE>
<HSDC>    </HSDC>
<SOLVENTACCESSIBLEAREA>18.2456</SOLVENTACCESSIBLEAREA>
<BURIEDSURFACEAREA>0</BURIEDSURFACEAREA>
<BURIEDSURFACEAREASCORE>0</BURIEDSURFACEAREASCORE>
<SOLVATIONENERGY>0</SOLVATIONENERGY>
</RESIDUE>
<RESIDUE>
<STRUCTURE> C:LEU  55    </STRUCTURE>
<HSDC>    </HSDC>
<SOLVENTACCESSIBLEAREA>120.818</SOLVENTACCESSIBLEAREA>
<BURIEDSURFACEAREA>34.9882</BURIEDSURFACEAREA>
<BURIEDSURFACEAREASCORE>3</BURIEDSURFACEAREASCORE>
<SOLVATIONENERGY>0.559812</SOLVATIONENERGY>
</RESIDUE>
<RESIDUE>
<STRUCTURE> C:SER  56    </STRUCTURE>
<HSDC>    </HSDC>
<SOLVENTACCESSIBLEAREA>91.3535</SOLVENTACCESSIBLEAREA>
<BURIEDSURFACEAREA>0</BURIEDSURFACEAREA>
<BURIEDSURFACEAREASCORE>0</BURIEDSURFACEAREASCORE>
<SOLVATIONENERGY>0</SOLVATIONENERGY>
</RESIDUE>
<RESIDUE>
<STRUCTURE> C:TRP  57    </STRUCTURE>
<HSDC>    </HSDC>
<SOLVENTACCESSIBLEAREA>111.054</SOLVENTACCESSIBLEAREA>
<BURIEDSURFACEAREA>0</BURIEDSURFACEAREA>
<BURIEDSURFACEAREASCORE>0</BURIEDSURFACEAREASCORE>
<SOLVATIONENERGY>0</SOLVATIONENERGY>
</RESIDUE>
<RESIDUE>
<STRUCTURE> C:GLY  58    </STRUCTURE>
<HSDC>    </HSDC>
<SOLVENTACCESSIBLEAREA>30.3924</SOLVENTACCESSIBLEAREA>
<BURIEDSURFACEAREA>0</BURIEDSURFACEAREA>
<BURIEDSURFACEAREASCORE>0</BURIEDSURFACEAREASCORE>
<SOLVATIONENERGY>0</SOLVATIONENERGY>
</RESIDUE>
<RESIDUE>
<STRUCTURE> C:GLN  59    </STRUCTURE>
<HSDC>    </HSDC>
<SOLVENTACCESSIBLEAREA>99.1415</SOLVENTACCESSIBLEAREA>
<BURIEDSURFACEAREA>31.3854</BURIEDSURFACEAREA>
<BURIEDSURFACEAREASCORE>4</BURIEDSURFACEAREASCORE>
<SOLVATIONENERGY>0.288982</SOLVATIONENERGY>
</RESIDUE>
<RESIDUE>
<STRUCTURE> C:ARG  60    </STRUCTURE>
<HSDC>    </HSDC>
<SOLVENTACCESSIBLEAREA>84.5451</SOLVENTACCESSIBLEAREA>
<BURIEDSURFACEAREA>0</BURIEDSURFACEAREA>
<BURIEDSURFACEAREASCORE>0</BURIEDSURFACEAREASCORE>
<SOLVATIONENERGY>0</SOLVATIONENERGY>
</RESIDUE>
<RESIDUE>
<STRUCTURE> C:ASN  61    </STRUCTURE>
<HSDC>    </HSDC>
<SOLVENTACCESSIBLEAREA>83.5457</SOLVENTACCESSIBLEAREA>
<BURIEDSURFACEAREA>0</BURIEDSURFACEAREA>
<BURIEDSURFACEAREASCORE>0</BURIEDSURFACEAREASCORE>
<SOLVATIONENERGY>0</SOLVATIONENERGY>
</RESIDUE>
<RESIDUE>
<STRUCTURE> C:CYS  62    </STRUCTURE>
<HSDC>    </HSDC>
<SOLVENTACCESSIBLEAREA>22.8245</SOLVENTACCESSIBLEAREA>
<BURIEDSURFACEAREA>1.83977</BURIEDSURFACEAREA>
<BURIEDSURFACEAREASCORE>1</BURIEDSURFACEAREASCORE>
<SOLVATIONENERGY>-0.0209988</SOLVATIONENERGY>
</RESIDUE>
<RESIDUE>
<STRUCTURE> C:SER  63    </STRUCTURE>
<HSDC>    </HSDC>
<SOLVENTACCESSIBLEAREA>51.5025</SOLVENTACCESSIBLEAREA>
<BURIEDSURFACEAREA>11.8821</BURIEDSURFACEAREA>
<BURIEDSURFACEAREASCORE>3</BURIEDSURFACEAREASCORE>
<SOLVATIONENERGY>0.190113</SOLVATIONENERGY>
</RESIDUE>
<RESIDUE>
<STRUCTURE> C:PHE  64    </STRUCTURE>
<HSDC>    </HSDC>
<SOLVENTACCESSIBLEAREA>67.6363</SOLVENTACCESSIBLEAREA>
<BURIEDSURFACEAREA>49.6472</BURIEDSURFACEAREA>
<BURIEDSURFACEAREASCORE>8</BURIEDSURFACEAREASCORE>
<SOLVATIONENERGY>0.313727</SOLVATIONENERGY>
</RESIDUE>
<RESIDUE>
<STRUCTURE> C:ARG  65    </STRUCTURE>
<HSDC>    </HSDC>
<SOLVENTACCESSIBLEAREA>116.834</SOLVENTACCESSIBLEAREA>
<BURIEDSURFACEAREA>1.14203</BURIEDSURFACEAREA>
<BURIEDSURFACEAREASCORE>1</BURIEDSURFACEAREASCORE>
<SOLVATIONENERGY>0.0141757</SOLVATIONENERGY>
</RESIDUE>
<RESIDUE>
<STRUCTURE> C:PRO  66    </STRUCTURE>
<HSDC>    </HSDC>
<SOLVENTACCESSIBLEAREA>106.443</SOLVENTACCESSIBLEAREA>
<BURIEDSURFACEAREA>31.82</BURIEDSURFACEAREA>
<BURIEDSURFACEAREASCORE>3</BURIEDSURFACEAREASCORE>
<SOLVATIONENERGY>0.50912</SOLVATIONENERGY>
</RESIDUE>
<RESIDUE>
<STRUCTURE> C:ARG  67    </STRUCTURE>
<HSDC>    </HSDC>
<SOLVENTACCESSIBLEAREA>71.5287</SOLVENTACCESSIBLEAREA>
<BURIEDSURFACEAREA>0</BURIEDSURFACEAREA>
<BURIEDSURFACEAREASCORE>0</BURIEDSURFACEAREASCORE>
<SOLVATIONENERGY>0</SOLVATIONENERGY>
</RESIDUE>
<RESIDUE>
<STRUCTURE> C:ARG  68    </STRUCTURE>
<HSDC>    </HSDC>
<SOLVENTACCESSIBLEAREA>193.646</SOLVENTACCESSIBLEAREA>
<BURIEDSURFACEAREA>0</BURIEDSURFACEAREA>
<BURIEDSURFACEAREASCORE>0</BURIEDSURFACEAREASCORE>
<SOLVATIONENERGY>0</SOLVATIONENERGY>
</RESIDUE>
<RESIDUE>
<STRUCTURE> C:ASP  69    </STRUCTURE>
<HSDC>    </HSDC>
<SOLVENTACCESSIBLEAREA>104.482</SOLVENTACCESSIBLEAREA>
<BURIEDSURFACEAREA>0</BURIEDSURFACEAREA>
<BURIEDSURFACEAREASCORE>0</BURIEDSURFACEAREASCORE>
<SOLVATIONENERGY>0</SOLVATIONENERGY>
</RESIDUE>
<RESIDUE>
<STRUCTURE> C:PRO  70    </STRUCTURE>
<HSDC>    </HSDC>
<SOLVENTACCESSIBLEAREA>76.3521</SOLVENTACCESSIBLEAREA>
<BURIEDSURFACEAREA>0</BURIEDSURFACEAREA>
<BURIEDSURFACEAREASCORE>0</BURIEDSURFACEAREASCORE>
<SOLVATIONENERGY>0</SOLVATIONENERGY>
</RESIDUE>
<RESIDUE>
<STRUCTURE> C:PRO  71    </STRUCTURE>
<HSDC>    </HSDC>
<SOLVENTACCESSIBLEAREA>123.274</SOLVENTACCESSIBLEAREA>
<BURIEDSURFACEAREA>0</BURIEDSURFACEAREA>
<BURIEDSURFACEAREASCORE>0</BURIEDSURFACEAREASCORE>
<SOLVATIONENERGY>0</SOLVATIONENERGY>
</RESIDUE>
<RESIDUE>
<STRUCTURE> C:ARG  72    </STRUCTURE>
<HSDC>    </HSDC>
<SOLVENTACCESSIBLEAREA>145.089</SOLVENTACCESSIBLEAREA>
<BURIEDSURFACEAREA>0</BURIEDSURFACEAREA>
<BURIEDSURFACEAREASCORE>0</BURIEDSURFACEAREASCORE>
<SOLVATIONENERGY>0</SOLVATIONENERGY>
</RESIDUE>
<RESIDUE>
<STRUCTURE> C:PRO  73    </STRUCTURE>
<HSDC>    </HSDC>
<SOLVENTACCESSIBLEAREA>69.2399</SOLVENTACCESSIBLEAREA>
<BURIEDSURFACEAREA>0</BURIEDSURFACEAREA>
<BURIEDSURFACEAREASCORE>0</BURIEDSURFACEAREASCORE>
<SOLVATIONENERGY>0</SOLVATIONENERGY>
</RESIDUE>
<RESIDUE>
<STRUCTURE> C:SER  74    </STRUCTURE>
<HSDC>    </HSDC>
<SOLVENTACCESSIBLEAREA>71.6658</SOLVENTACCESSIBLEAREA>
<BURIEDSURFACEAREA>0</BURIEDSURFACEAREA>
<BURIEDSURFACEAREASCORE>0</BURIEDSURFACEAREASCORE>
<SOLVATIONENERGY>0</SOLVATIONENERGY>
</RESIDUE>
<RESIDUE>
<STRUCTURE> C:SER  75    </STRUCTURE>
<HSDC>    </HSDC>
<SOLVENTACCESSIBLEAREA>43.7585</SOLVENTACCESSIBLEAREA>
<BURIEDSURFACEAREA>0</BURIEDSURFACEAREA>
<BURIEDSURFACEAREASCORE>0</BURIEDSURFACEAREASCORE>
<SOLVATIONENERGY>0</SOLVATIONENERGY>
</RESIDUE>
<RESIDUE>
<STRUCTURE> C:CYS  76    </STRUCTURE>
<HSDC>    </HSDC>
<SOLVENTACCESSIBLEAREA>29.4281</SOLVENTACCESSIBLEAREA>
<BURIEDSURFACEAREA>0</BURIEDSURFACEAREA>
<BURIEDSURFACEAREASCORE>0</BURIEDSURFACEAREASCORE>
<SOLVATIONENERGY>0</SOLVATIONENERGY>
</RESIDUE>
<RESIDUE>
<STRUCTURE> C:ALA  77    </STRUCTURE>
<HSDC>    </HSDC>
<SOLVENTACCESSIBLEAREA>12.2345</SOLVENTACCESSIBLEAREA>
<BURIEDSURFACEAREA>0</BURIEDSURFACEAREA>
<BURIEDSURFACEAREASCORE>0</BURIEDSURFACEAREASCORE>
<SOLVATIONENERGY>0</SOLVATIONENERGY>
</RESIDUE>
<RESIDUE>
<STRUCTURE> C:ARG  78    </STRUCTURE>
<HSDC>    </HSDC>
<SOLVENTACCESSIBLEAREA>36.4436</SOLVENTACCESSIBLEAREA>
<BURIEDSURFACEAREA>0</BURIEDSURFACEAREA>
<BURIEDSURFACEAREASCORE>0</BURIEDSURFACEAREASCORE>
<SOLVATIONENERGY>0</SOLVATIONENERGY>
</RESIDUE>
<RESIDUE>
<STRUCTURE> C:LEU  79    </STRUCTURE>
<HSDC>    </HSDC>
<SOLVENTACCESSIBLEAREA>5.19905</SOLVENTACCESSIBLEAREA>
<BURIEDSURFACEAREA>0</BURIEDSURFACEAREA>
<BURIEDSURFACEAREASCORE>0</BURIEDSURFACEAREASCORE>
<SOLVATIONENERGY>0</SOLVATIONENERGY>
</RESIDUE>
<RESIDUE>
<STRUCTURE> C:ARG  80    </STRUCTURE>
<HSDC>    </HSDC>
<SOLVENTACCESSIBLEAREA>106.639</SOLVENTACCESSIBLEAREA>
<BURIEDSURFACEAREA>0</BURIEDSURFACEAREA>
<BURIEDSURFACEAREASCORE>0</BURIEDSURFACEAREASCORE>
<SOLVATIONENERGY>0</SOLVATIONENERGY>
</RESIDUE>
<RESIDUE>
<STRUCTURE> C:HIS  81    </STRUCTURE>
<HSDC>    </HSDC>
<SOLVENTACCESSIBLEAREA>65.615</SOLVENTACCESSIBLEAREA>
<BURIEDSURFACEAREA>0</BURIEDSURFACEAREA>
<BURIEDSURFACEAREASCORE>0</BURIEDSURFACEAREASCORE>
<SOLVATIONENERGY>0</SOLVATIONENERGY>
</RESIDUE>
<RESIDUE>
<STRUCTURE> C:VAL  82    </STRUCTURE>
<HSDC>    </HSDC>
<SOLVENTACCESSIBLEAREA>1.81958</SOLVENTACCESSIBLEAREA>
<BURIEDSURFACEAREA>0</BURIEDSURFACEAREA>
<BURIEDSURFACEAREASCORE>0</BURIEDSURFACEAREASCORE>
<SOLVATIONENERGY>0</SOLVATIONENERGY>
</RESIDUE>
<RESIDUE>
<STRUCTURE> C:ALA  83    </STRUCTURE>
<HSDC>    </HSDC>
<SOLVENTACCESSIBLEAREA>24.1928</SOLVENTACCESSIBLEAREA>
<BURIEDSURFACEAREA>0</BURIEDSURFACEAREA>
<BURIEDSURFACEAREASCORE>0</BURIEDSURFACEAREASCORE>
<SOLVATIONENERGY>0</SOLVATIONENERGY>
</RESIDUE>
<RESIDUE>
<STRUCTURE> C:ARG  84    </STRUCTURE>
<HSDC>    </HSDC>
<SOLVENTACCESSIBLEAREA>140.347</SOLVENTACCESSIBLEAREA>
<BURIEDSURFACEAREA>0</BURIEDSURFACEAREA>
<BURIEDSURFACEAREASCORE>0</BURIEDSURFACEAREASCORE>
<SOLVATIONENERGY>0</SOLVATIONENERGY>
</RESIDUE>
<RESIDUE>
<STRUCTURE> C:GLY  85    </STRUCTURE>
<HSDC>    </HSDC>
<SOLVENTACCESSIBLEAREA>10.808</SOLVENTACCESSIBLEAREA>
<BURIEDSURFACEAREA>0</BURIEDSURFACEAREA>
<BURIEDSURFACEAREASCORE>0</BURIEDSURFACEAREASCORE>
<SOLVATIONENERGY>0</SOLVATIONENERGY>
</RESIDUE>
<RESIDUE>
<STRUCTURE> C:ILE  86    </STRUCTURE>
<HSDC>    </HSDC>
<SOLVENTACCESSIBLEAREA>3.51399</SOLVENTACCESSIBLEAREA>
<BURIEDSURFACEAREA>0</BURIEDSURFACEAREA>
<BURIEDSURFACEAREASCORE>0</BURIEDSURFACEAREASCORE>
<SOLVATIONENERGY>0</SOLVATIONENERGY>
</RESIDUE>
<RESIDUE>
<STRUCTURE> C:ALA  87    </STRUCTURE>
<HSDC>    </HSDC>
<SOLVENTACCESSIBLEAREA>68.471</SOLVENTACCESSIBLEAREA>
<BURIEDSURFACEAREA>0</BURIEDSURFACEAREA>
<BURIEDSURFACEAREASCORE>0</BURIEDSURFACEAREASCORE>
<SOLVATIONENERGY>0</SOLVATIONENERGY>
</RESIDUE>
<RESIDUE>
<STRUCTURE> C:ASP  88    </STRUCTURE>
<HSDC>    </HSDC>
<SOLVENTACCESSIBLEAREA>90.8772</SOLVENTACCESSIBLEAREA>
<BURIEDSURFACEAREA>0</BURIEDSURFACEAREA>
<BURIEDSURFACEAREASCORE>0</BURIEDSURFACEAREASCORE>
<SOLVATIONENERGY>0</SOLVATIONENERGY>
</RESIDUE>
<RESIDUE>
<STRUCTURE> C:ALA  89    </STRUCTURE>
<HSDC>    </HSDC>
<SOLVENTACCESSIBLEAREA>5.52505</SOLVENTACCESSIBLEAREA>
<BURIEDSURFACEAREA>0</BURIEDSURFACEAREA>
<BURIEDSURFACEAREASCORE>0</BURIEDSURFACEAREASCORE>
<SOLVATIONENERGY>0</SOLVATIONENERGY>
</RESIDUE>
<RESIDUE>
<STRUCTURE> C:GLN  90    </STRUCTURE>
<HSDC>    </HSDC>
<SOLVENTACCESSIBLEAREA>40.0122</SOLVENTACCESSIBLEAREA>
<BURIEDSURFACEAREA>0</BURIEDSURFACEAREA>
<BURIEDSURFACEAREASCORE>0</BURIEDSURFACEAREASCORE>
<SOLVATIONENERGY>0</SOLVATIONENERGY>
</RESIDUE>
<RESIDUE>
<STRUCTURE> C:ALA  91    </STRUCTURE>
<HSDC>    </HSDC>
<SOLVENTACCESSIBLEAREA>74.5289</SOLVENTACCESSIBLEAREA>
<BURIEDSURFACEAREA>0</BURIEDSURFACEAREA>
<BURIEDSURFACEAREASCORE>0</BURIEDSURFACEAREASCORE>
<SOLVATIONENERGY>0</SOLVATIONENERGY>
</RESIDUE>
<RESIDUE>
<STRUCTURE> C:VAL  92    </STRUCTURE>
<HSDC>    </HSDC>
<SOLVENTACCESSIBLEAREA>22.678</SOLVENTACCESSIBLEAREA>
<BURIEDSURFACEAREA>0</BURIEDSURFACEAREA>
<BURIEDSURFACEAREASCORE>0</BURIEDSURFACEAREASCORE>
<SOLVATIONENERGY>0</SOLVATIONENERGY>
</RESIDUE>
<RESIDUE>
<STRUCTURE> C:LEU  93    </STRUCTURE>
<HSDC>    </HSDC>
<SOLVENTACCESSIBLEAREA>0.167982</SOLVENTACCESSIBLEAREA>
<BURIEDSURFACEAREA>0</BURIEDSURFACEAREA>
<BURIEDSURFACEAREASCORE>0</BURIEDSURFACEAREASCORE>
<SOLVATIONENERGY>0</SOLVATIONENERGY>
</RESIDUE>
<RESIDUE>
<STRUCTURE> C:SER  94    </STRUCTURE>
<HSDC>    </HSDC>
<SOLVENTACCESSIBLEAREA>27.3664</SOLVENTACCESSIBLEAREA>
<BURIEDSURFACEAREA>0</BURIEDSURFACEAREA>
<BURIEDSURFACEAREASCORE>0</BURIEDSURFACEAREASCORE>
<SOLVATIONENERGY>0</SOLVATIONENERGY>
</RESIDUE>
<RESIDUE>
<STRUCTURE> C:GLY  95    </STRUCTURE>
<HSDC>    </HSDC>
<SOLVENTACCESSIBLEAREA>36.0103</SOLVENTACCESSIBLEAREA>
<BURIEDSURFACEAREA>0</BURIEDSURFACEAREA>
<BURIEDSURFACEAREASCORE>0</BURIEDSURFACEAREASCORE>
<SOLVATIONENERGY>0</SOLVATIONENERGY>
</RESIDUE>
<RESIDUE>
<STRUCTURE> C:LEU  96    </STRUCTURE>
<HSDC>    </HSDC>
<SOLVENTACCESSIBLEAREA>16.8281</SOLVENTACCESSIBLEAREA>
<BURIEDSURFACEAREA>0</BURIEDSURFACEAREA>
<BURIEDSURFACEAREASCORE>0</BURIEDSURFACEAREASCORE>
<SOLVATIONENERGY>0</SOLVATIONENERGY>
</RESIDUE>
<RESIDUE>
<STRUCTURE> C:HIS  97    </STRUCTURE>
<HSDC>    </HSDC>
<SOLVENTACCESSIBLEAREA>64.4945</SOLVENTACCESSIBLEAREA>
<BURIEDSURFACEAREA>0</BURIEDSURFACEAREA>
<BURIEDSURFACEAREASCORE>0</BURIEDSURFACEAREASCORE>
<SOLVATIONENERGY>0</SOLVATIONENERGY>
</RESIDUE>
<RESIDUE>
<STRUCTURE> C:ARG  98    </STRUCTURE>
<HSDC>    </HSDC>
<SOLVENTACCESSIBLEAREA>187.02</SOLVENTACCESSIBLEAREA>
<BURIEDSURFACEAREA>0</BURIEDSURFACEAREA>
<BURIEDSURFACEAREASCORE>0</BURIEDSURFACEAREASCORE>
<SOLVATIONENERGY>0</SOLVATIONENERGY>
</RESIDUE>
<RESIDUE>
<STRUCTURE> C:SER  99    </STRUCTURE>
<HSDC>    </HSDC>
<SOLVENTACCESSIBLEAREA>67.6259</SOLVENTACCESSIBLEAREA>
<BURIEDSURFACEAREA>0</BURIEDSURFACEAREA>
<BURIEDSURFACEAREASCORE>0</BURIEDSURFACEAREASCORE>
<SOLVATIONENERGY>0</SOLVATIONENERGY>
</RESIDUE>
<RESIDUE>
<STRUCTURE> C:GLU 100    </STRUCTURE>
<HSDC>    </HSDC>
<SOLVENTACCESSIBLEAREA>110.639</SOLVENTACCESSIBLEAREA>
<BURIEDSURFACEAREA>0</BURIEDSURFACEAREA>
<BURIEDSURFACEAREASCORE>0</BURIEDSURFACEAREASCORE>
<SOLVATIONENERGY>0</SOLVATIONENERGY>
</RESIDUE>
<RESIDUE>
<STRUCTURE> C:LEU 101    </STRUCTURE>
<HSDC>    </HSDC>
<SOLVENTACCESSIBLEAREA>84.9034</SOLVENTACCESSIBLEAREA>
<BURIEDSURFACEAREA>0</BURIEDSURFACEAREA>
<BURIEDSURFACEAREASCORE>0</BURIEDSURFACEAREASCORE>
<SOLVATIONENERGY>0</SOLVATIONENERGY>
</RESIDUE>
<RESIDUE>
<STRUCTURE> C:LEU 102    </STRUCTURE>
<HSDC>    </HSDC>
<SOLVENTACCESSIBLEAREA>4.71428</SOLVENTACCESSIBLEAREA>
<BURIEDSURFACEAREA>0</BURIEDSURFACEAREA>
<BURIEDSURFACEAREASCORE>0</BURIEDSURFACEAREASCORE>
<SOLVATIONENERGY>0</SOLVATIONENERGY>
</RESIDUE>
<RESIDUE>
<STRUCTURE> C:PRO 103    </STRUCTURE>
<HSDC>    </HSDC>
<SOLVENTACCESSIBLEAREA>64.4816</SOLVENTACCESSIBLEAREA>
<BURIEDSURFACEAREA>0</BURIEDSURFACEAREA>
<BURIEDSURFACEAREASCORE>0</BURIEDSURFACEAREASCORE>
<SOLVATIONENERGY>0</SOLVATIONENERGY>
</RESIDUE>
<RESIDUE>
<STRUCTURE> C:GLY 104    </STRUCTURE>
<HSDC>    </HSDC>
<SOLVENTACCESSIBLEAREA>47.1762</SOLVENTACCESSIBLEAREA>
<BURIEDSURFACEAREA>0</BURIEDSURFACEAREA>
<BURIEDSURFACEAREASCORE>0</BURIEDSURFACEAREASCORE>
<SOLVATIONENERGY>0</SOLVATIONENERGY>
</RESIDUE>
<RESIDUE>
<STRUCTURE> C:ALA 105    </STRUCTURE>
<HSDC>    </HSDC>
<SOLVENTACCESSIBLEAREA>3.46473</SOLVENTACCESSIBLEAREA>
<BURIEDSURFACEAREA>0</BURIEDSURFACEAREA>
<BURIEDSURFACEAREASCORE>0</BURIEDSURFACEAREASCORE>
<SOLVATIONENERGY>0</SOLVATIONENERGY>
</RESIDUE>
<RESIDUE>
<STRUCTURE> C:GLY 106    </STRUCTURE>
<HSDC>    </HSDC>
<SOLVENTACCESSIBLEAREA>37.1797</SOLVENTACCESSIBLEAREA>
<BURIEDSURFACEAREA>0</BURIEDSURFACEAREA>
<BURIEDSURFACEAREASCORE>0</BURIEDSURFACEAREASCORE>
<SOLVATIONENERGY>0</SOLVATIONENERGY>
</RESIDUE>
<RESIDUE>
<STRUCTURE> C:PRO 107    </STRUCTURE>
<HSDC>    </HSDC>
<SOLVENTACCESSIBLEAREA>60.4552</SOLVENTACCESSIBLEAREA>
<BURIEDSURFACEAREA>0</BURIEDSURFACEAREA>
<BURIEDSURFACEAREASCORE>0</BURIEDSURFACEAREASCORE>
<SOLVATIONENERGY>0</SOLVATIONENERGY>
</RESIDUE>
<RESIDUE>
<STRUCTURE> C:ILE 108    </STRUCTURE>
<HSDC>    </HSDC>
<SOLVENTACCESSIBLEAREA>0</SOLVENTACCESSIBLEAREA>
<BURIEDSURFACEAREA>0</BURIEDSURFACEAREA>
<BURIEDSURFACEAREASCORE>0</BURIEDSURFACEAREASCORE>
<SOLVATIONENERGY>0</SOLVATIONENERGY>
</RESIDUE>
<RESIDUE>
<STRUCTURE> C:LEU 109    </STRUCTURE>
<HSDC>    </HSDC>
<SOLVENTACCESSIBLEAREA>31.5168</SOLVENTACCESSIBLEAREA>
<BURIEDSURFACEAREA>0</BURIEDSURFACEAREA>
<BURIEDSURFACEAREASCORE>0</BURIEDSURFACEAREASCORE>
<SOLVATIONENERGY>0</SOLVATIONENERGY>
</RESIDUE>
<RESIDUE>
<STRUCTURE> C:GLU 110    </STRUCTURE>
<HSDC>    </HSDC>
<SOLVENTACCESSIBLEAREA>110.279</SOLVENTACCESSIBLEAREA>
<BURIEDSURFACEAREA>0</BURIEDSURFACEAREA>
<BURIEDSURFACEAREASCORE>0</BURIEDSURFACEAREASCORE>
<SOLVATIONENERGY>0</SOLVATIONENERGY>
</RESIDUE>
<RESIDUE>
<STRUCTURE> C:LEU 111    </STRUCTURE>
<HSDC>    </HSDC>
<SOLVENTACCESSIBLEAREA>29.2837</SOLVENTACCESSIBLEAREA>
<BURIEDSURFACEAREA>0</BURIEDSURFACEAREA>
<BURIEDSURFACEAREASCORE>0</BURIEDSURFACEAREASCORE>
<SOLVATIONENERGY>0</SOLVATIONENERGY>
</RESIDUE>
<RESIDUE>
<STRUCTURE> C:LEU 112    </STRUCTURE>
<HSDC>    </HSDC>
<SOLVENTACCESSIBLEAREA>1.93311</SOLVENTACCESSIBLEAREA>
<BURIEDSURFACEAREA>0</BURIEDSURFACEAREA>
<BURIEDSURFACEAREASCORE>0</BURIEDSURFACEAREASCORE>
<SOLVATIONENERGY>0</SOLVATIONENERGY>
</RESIDUE>
<RESIDUE>
<STRUCTURE> C:ALA 113    </STRUCTURE>
<HSDC>    </HSDC>
<SOLVENTACCESSIBLEAREA>57.0741</SOLVENTACCESSIBLEAREA>
<BURIEDSURFACEAREA>0</BURIEDSURFACEAREA>
<BURIEDSURFACEAREASCORE>0</BURIEDSURFACEAREASCORE>
<SOLVATIONENERGY>0</SOLVATIONENERGY>
</RESIDUE>
<RESIDUE>
<STRUCTURE> C:ALA 114    </STRUCTURE>
<HSDC>    </HSDC>
<SOLVENTACCESSIBLEAREA>23.8378</SOLVENTACCESSIBLEAREA>
<BURIEDSURFACEAREA>0</BURIEDSURFACEAREA>
<BURIEDSURFACEAREASCORE>0</BURIEDSURFACEAREASCORE>
<SOLVATIONENERGY>0</SOLVATIONENERGY>
</RESIDUE>
<RESIDUE>
<STRUCTURE> C:ALA 115    </STRUCTURE>
<HSDC>    </HSDC>
<SOLVENTACCESSIBLEAREA>1.00725</SOLVENTACCESSIBLEAREA>
<BURIEDSURFACEAREA>0</BURIEDSURFACEAREA>
<BURIEDSURFACEAREASCORE>0</BURIEDSURFACEAREASCORE>
<SOLVATIONENERGY>0</SOLVATIONENERGY>
</RESIDUE>
<RESIDUE>
<STRUCTURE> C:GLY 116    </STRUCTURE>
<HSDC>    </HSDC>
<SOLVENTACCESSIBLEAREA>18.5588</SOLVENTACCESSIBLEAREA>
<BURIEDSURFACEAREA>0</BURIEDSURFACEAREA>
<BURIEDSURFACEAREASCORE>0</BURIEDSURFACEAREASCORE>
<SOLVATIONENERGY>0</SOLVATIONENERGY>
</RESIDUE>
<RESIDUE>
<STRUCTURE> C:ARG 117    </STRUCTURE>
<HSDC>    </HSDC>
<SOLVENTACCESSIBLEAREA>166.738</SOLVENTACCESSIBLEAREA>
<BURIEDSURFACEAREA>0</BURIEDSURFACEAREA>
<BURIEDSURFACEAREASCORE>0</BURIEDSURFACEAREASCORE>
<SOLVATIONENERGY>0</SOLVATIONENERGY>
</RESIDUE>
<RESIDUE>
<STRUCTURE> C:ASP 118    </STRUCTURE>
<HSDC>    </HSDC>
<SOLVENTACCESSIBLEAREA>23.3226</SOLVENTACCESSIBLEAREA>
<BURIEDSURFACEAREA>0</BURIEDSURFACEAREA>
<BURIEDSURFACEAREASCORE>0</BURIEDSURFACEAREASCORE>
<SOLVATIONENERGY>0</SOLVATIONENERGY>
</RESIDUE>
<RESIDUE>
<STRUCTURE> C:VAL 119    </STRUCTURE>
<HSDC>    </HSDC>
<SOLVENTACCESSIBLEAREA>6.0255</SOLVENTACCESSIBLEAREA>
<BURIEDSURFACEAREA>0</BURIEDSURFACEAREA>
<BURIEDSURFACEAREASCORE>0</BURIEDSURFACEAREASCORE>
<SOLVATIONENERGY>0</SOLVATIONENERGY>
</RESIDUE>
<RESIDUE>
<STRUCTURE> C:ALA 120    </STRUCTURE>
<HSDC>    </HSDC>
<SOLVENTACCESSIBLEAREA>51.4292</SOLVENTACCESSIBLEAREA>
<BURIEDSURFACEAREA>0</BURIEDSURFACEAREA>
<BURIEDSURFACEAREASCORE>0</BURIEDSURFACEAREASCORE>
<SOLVATIONENERGY>0</SOLVATIONENERGY>
</RESIDUE>
<RESIDUE>
<STRUCTURE> C:ALA 121    </STRUCTURE>
<HSDC>    </HSDC>
<SOLVENTACCESSIBLEAREA>41.4345</SOLVENTACCESSIBLEAREA>
<BURIEDSURFACEAREA>0</BURIEDSURFACEAREA>
<BURIEDSURFACEAREASCORE>0</BURIEDSURFACEAREASCORE>
<SOLVATIONENERGY>0</SOLVATIONENERGY>
</RESIDUE>
<RESIDUE>
<STRUCTURE> C:CYS 122    </STRUCTURE>
<HSDC>    </HSDC>
<SOLVENTACCESSIBLEAREA>1.99259</SOLVENTACCESSIBLEAREA>
<BURIEDSURFACEAREA>0</BURIEDSURFACEAREA>
<BURIEDSURFACEAREASCORE>0</BURIEDSURFACEAREASCORE>
<SOLVATIONENERGY>0</SOLVATIONENERGY>
</RESIDUE>
<RESIDUE>
<STRUCTURE> C:LEU 123    </STRUCTURE>
<HSDC>    </HSDC>
<SOLVENTACCESSIBLEAREA>20.4138</SOLVENTACCESSIBLEAREA>
<BURIEDSURFACEAREA>0</BURIEDSURFACEAREA>
<BURIEDSURFACEAREASCORE>0</BURIEDSURFACEAREASCORE>
<SOLVATIONENERGY>0</SOLVATIONENERGY>
</RESIDUE>
<RESIDUE>
<STRUCTURE> C:GLU 124    </STRUCTURE>
<HSDC>    </HSDC>
<SOLVENTACCESSIBLEAREA>119.562</SOLVENTACCESSIBLEAREA>
<BURIEDSURFACEAREA>0</BURIEDSURFACEAREA>
<BURIEDSURFACEAREASCORE>0</BURIEDSURFACEAREASCORE>
<SOLVATIONENERGY>0</SOLVATIONENERGY>
</RESIDUE>
<RESIDUE>
<STRUCTURE> C:LEU 125    </STRUCTURE>
<HSDC>    </HSDC>
<SOLVENTACCESSIBLEAREA>73.1401</SOLVENTACCESSIBLEAREA>
<BURIEDSURFACEAREA>0</BURIEDSURFACEAREA>
<BURIEDSURFACEAREASCORE>0</BURIEDSURFACEAREASCORE>
<SOLVATIONENERGY>0</SOLVATIONENERGY>
</RESIDUE>
<RESIDUE>
<STRUCTURE> C:ALA 126    </STRUCTURE>
<HSDC>    </HSDC>
<SOLVENTACCESSIBLEAREA>20.2274</SOLVENTACCESSIBLEAREA>
<BURIEDSURFACEAREA>0</BURIEDSURFACEAREA>
<BURIEDSURFACEAREASCORE>0</BURIEDSURFACEAREASCORE>
<SOLVATIONENERGY>0</SOLVATIONENERGY>
</RESIDUE>
<RESIDUE>
<STRUCTURE> C:ARG 127    </STRUCTURE>
<HSDC>    </HSDC>
<SOLVENTACCESSIBLEAREA>156.759</SOLVENTACCESSIBLEAREA>
<BURIEDSURFACEAREA>0</BURIEDSURFACEAREA>
<BURIEDSURFACEAREASCORE>0</BURIEDSURFACEAREASCORE>
<SOLVATIONENERGY>0</SOLVATIONENERGY>
</RESIDUE>
<RESIDUE>
<STRUCTURE> C:PRO 128    </STRUCTURE>
<HSDC>    </HSDC>
<SOLVENTACCESSIBLEAREA>108.189</SOLVENTACCESSIBLEAREA>
<BURIEDSURFACEAREA>0</BURIEDSURFACEAREA>
<BURIEDSURFACEAREASCORE>0</BURIEDSURFACEAREASCORE>
<SOLVATIONENERGY>0</SOLVATIONENERGY>
</RESIDUE>
<RESIDUE>
<STRUCTURE> C:GLY 129    </STRUCTURE>
<HSDC>    </HSDC>
<SOLVENTACCESSIBLEAREA>104.27</SOLVENTACCESSIBLEAREA>
<BURIEDSURFACEAREA>0</BURIEDSURFACEAREA>
<BURIEDSURFACEAREASCORE>0</BURIEDSURFACEAREASCORE>
<SOLVATIONENERGY>0</SOLVATIONENERGY>
</RESIDUE>
<RESIDUE>
<STRUCTURE> C:ARG 145    </STRUCTURE>
<HSDC>    </HSDC>
<SOLVENTACCESSIBLEAREA>248.136</SOLVENTACCESSIBLEAREA>
<BURIEDSURFACEAREA>7.56924</BURIEDSURFACEAREA>
<BURIEDSURFACEAREASCORE>1</BURIEDSURFACEAREASCORE>
<SOLVATIONENERGY>-0.142393</SOLVATIONENERGY>
</RESIDUE>
<RESIDUE>
<STRUCTURE> C:ARG 146    </STRUCTURE>
<HSDC>    </HSDC>
<SOLVENTACCESSIBLEAREA>179.737</SOLVENTACCESSIBLEAREA>
<BURIEDSURFACEAREA>0</BURIEDSURFACEAREA>
<BURIEDSURFACEAREASCORE>0</BURIEDSURFACEAREASCORE>
<SOLVATIONENERGY>0</SOLVATIONENERGY>
</RESIDUE>
<RESIDUE>
<STRUCTURE> C:ALA 147    </STRUCTURE>
<HSDC>    </HSDC>
<SOLVENTACCESSIBLEAREA>91.0934</SOLVENTACCESSIBLEAREA>
<BURIEDSURFACEAREA>0</BURIEDSURFACEAREA>
<BURIEDSURFACEAREASCORE>0</BURIEDSURFACEAREASCORE>
<SOLVATIONENERGY>0</SOLVATIONENERGY>
</RESIDUE>
<RESIDUE>
<STRUCTURE> C:ASP 148    </STRUCTURE>
<HSDC>    </HSDC>
<SOLVENTACCESSIBLEAREA>90.0323</SOLVENTACCESSIBLEAREA>
<BURIEDSURFACEAREA>0</BURIEDSURFACEAREA>
<BURIEDSURFACEAREASCORE>0</BURIEDSURFACEAREASCORE>
<SOLVATIONENERGY>0</SOLVATIONENERGY>
</RESIDUE>
<RESIDUE>
<STRUCTURE> C:SER 149    </STRUCTURE>
<HSDC>    </HSDC>
<SOLVENTACCESSIBLEAREA>31.0279</SOLVENTACCESSIBLEAREA>
<BURIEDSURFACEAREA>0</BURIEDSURFACEAREA>
<BURIEDSURFACEAREASCORE>0</BURIEDSURFACEAREASCORE>
<SOLVATIONENERGY>0</SOLVATIONENERGY>
</RESIDUE>
<RESIDUE>
<STRUCTURE> C:PRO 150    </STRUCTURE>
<HSDC>    </HSDC>
<SOLVENTACCESSIBLEAREA>85.7069</SOLVENTACCESSIBLEAREA>
<BURIEDSURFACEAREA>0</BURIEDSURFACEAREA>
<BURIEDSURFACEAREASCORE>0</BURIEDSURFACEAREASCORE>
<SOLVATIONENERGY>0</SOLVATIONENERGY>
</RESIDUE>
<RESIDUE>
<STRUCTURE> C:ARG 151    </STRUCTURE>
<HSDC>    </HSDC>
<SOLVENTACCESSIBLEAREA>95.3573</SOLVENTACCESSIBLEAREA>
<BURIEDSURFACEAREA>0</BURIEDSURFACEAREA>
<BURIEDSURFACEAREASCORE>0</BURIEDSURFACEAREASCORE>
<SOLVATIONENERGY>0</SOLVATIONENERGY>
</RESIDUE>
<RESIDUE>
<STRUCTURE> C:CYS 152    </STRUCTURE>
<HSDC>    </HSDC>
<SOLVENTACCESSIBLEAREA>6.64702</SOLVENTACCESSIBLEAREA>
<BURIEDSURFACEAREA>0</BURIEDSURFACEAREA>
<BURIEDSURFACEAREASCORE>0</BURIEDSURFACEAREASCORE>
<SOLVATIONENERGY>0</SOLVATIONENERGY>
</RESIDUE>
<RESIDUE>
<STRUCTURE> C:ARG 153    </STRUCTURE>
<HSDC>    </HSDC>
<SOLVENTACCESSIBLEAREA>132.48</SOLVENTACCESSIBLEAREA>
<BURIEDSURFACEAREA>0</BURIEDSURFACEAREA>
<BURIEDSURFACEAREASCORE>0</BURIEDSURFACEAREASCORE>
<SOLVATIONENERGY>0</SOLVATIONENERGY>
</RESIDUE>
<RESIDUE>
<STRUCTURE> C:LYS 154    </STRUCTURE>
<HSDC>    </HSDC>
<SOLVENTACCESSIBLEAREA>81.1534</SOLVENTACCESSIBLEAREA>
<BURIEDSURFACEAREA>0</BURIEDSURFACEAREA>
<BURIEDSURFACEAREASCORE>0</BURIEDSURFACEAREASCORE>
<SOLVATIONENERGY>0</SOLVATIONENERGY>
</RESIDUE>
<RESIDUE>
<STRUCTURE> C:ALA 155    </STRUCTURE>
<HSDC>    </HSDC>
<SOLVENTACCESSIBLEAREA>3.68535</SOLVENTACCESSIBLEAREA>
<BURIEDSURFACEAREA>0</BURIEDSURFACEAREA>
<BURIEDSURFACEAREASCORE>0</BURIEDSURFACEAREASCORE>
<SOLVATIONENERGY>0</SOLVATIONENERGY>
</RESIDUE>
<RESIDUE>
<STRUCTURE> C:SER 156    </STRUCTURE>
<HSDC>    </HSDC>
<SOLVENTACCESSIBLEAREA>37.5023</SOLVENTACCESSIBLEAREA>
<BURIEDSURFACEAREA>0</BURIEDSURFACEAREA>
<BURIEDSURFACEAREASCORE>0</BURIEDSURFACEAREASCORE>
<SOLVATIONENERGY>0</SOLVATIONENERGY>
</RESIDUE>
<RESIDUE>
<STRUCTURE> C:VAL 157    </STRUCTURE>
<HSDC>    </HSDC>
<SOLVENTACCESSIBLEAREA>32.6322</SOLVENTACCESSIBLEAREA>
<BURIEDSURFACEAREA>0</BURIEDSURFACEAREA>
<BURIEDSURFACEAREASCORE>0</BURIEDSURFACEAREASCORE>
<SOLVATIONENERGY>0</SOLVATIONENERGY>
</RESIDUE>
<RESIDUE>
<STRUCTURE> C:VAL 158    </STRUCTURE>
<HSDC>    </HSDC>
<SOLVENTACCESSIBLEAREA>2.70184</SOLVENTACCESSIBLEAREA>
<BURIEDSURFACEAREA>0</BURIEDSURFACEAREA>
<BURIEDSURFACEAREASCORE>0</BURIEDSURFACEAREASCORE>
<SOLVATIONENERGY>0</SOLVATIONENERGY>
</RESIDUE>
<RESIDUE>
<STRUCTURE> C:PHE 159    </STRUCTURE>
<HSDC>H   </HSDC>
<SOLVENTACCESSIBLEAREA>78.0638</SOLVENTACCESSIBLEAREA>
<BURIEDSURFACEAREA>62.7804</BURIEDSURFACEAREA>
<BURIEDSURFACEAREASCORE>9</BURIEDSURFACEAREASCORE>
<SOLVATIONENERGY>0.540407</SOLVATIONENERGY>
</RESIDUE>
<RESIDUE>
<STRUCTURE> C:ASN 160    </STRUCTURE>
<HSDC>    </HSDC>
<SOLVENTACCESSIBLEAREA>17.0761</SOLVENTACCESSIBLEAREA>
<BURIEDSURFACEAREA>1.47336</BURIEDSURFACEAREA>
<BURIEDSURFACEAREASCORE>1</BURIEDSURFACEAREASCORE>
<SOLVATIONENERGY>-0.0249807</SOLVATIONENERGY>
</RESIDUE>
<RESIDUE>
<STRUCTURE> C:LEU 161    </STRUCTURE>
<HSDC>    </HSDC>
<SOLVENTACCESSIBLEAREA>6.51829</SOLVENTACCESSIBLEAREA>
<BURIEDSURFACEAREA>0</BURIEDSURFACEAREA>
<BURIEDSURFACEAREASCORE>0</BURIEDSURFACEAREASCORE>
<SOLVATIONENERGY>0</SOLVATIONENERGY>
</RESIDUE>
<RESIDUE>
<STRUCTURE> C:LEU 162    </STRUCTURE>
<HSDC>    </HSDC>
<SOLVENTACCESSIBLEAREA>50.8681</SOLVENTACCESSIBLEAREA>
<BURIEDSURFACEAREA>46.3263</BURIEDSURFACEAREA>
<BURIEDSURFACEAREASCORE>10</BURIEDSURFACEAREASCORE>
<SOLVATIONENERGY>0.741221</SOLVATIONENERGY>
</RESIDUE>
<RESIDUE>
<STRUCTURE> C:ARG 163    </STRUCTURE>
<HSDC>    </HSDC>
<SOLVENTACCESSIBLEAREA>70.127</SOLVENTACCESSIBLEAREA>
<BURIEDSURFACEAREA>38.4706</BURIEDSURFACEAREA>
<BURIEDSURFACEAREASCORE>6</BURIEDSURFACEAREASCORE>
<SOLVATIONENERGY>0.370657</SOLVATIONENERGY>
</RESIDUE>
<RESIDUE>
<STRUCTURE> C:LEU 164    </STRUCTURE>
<HSDC>    </HSDC>
<SOLVENTACCESSIBLEAREA>10.8174</SOLVENTACCESSIBLEAREA>
<BURIEDSURFACEAREA>0</BURIEDSURFACEAREA>
<BURIEDSURFACEAREASCORE>0</BURIEDSURFACEAREASCORE>
<SOLVATIONENERGY>0</SOLVATIONENERGY>
</RESIDUE>
<RESIDUE>
<STRUCTURE> C:LEU 165    </STRUCTURE>
<HSDC>    </HSDC>
<SOLVENTACCESSIBLEAREA>1.17705</SOLVENTACCESSIBLEAREA>
<BURIEDSURFACEAREA>0</BURIEDSURFACEAREA>
<BURIEDSURFACEAREASCORE>0</BURIEDSURFACEAREASCORE>
<SOLVATIONENERGY>0</SOLVATIONENERGY>
</RESIDUE>
<RESIDUE>
<STRUCTURE> C:THR 166    </STRUCTURE>
<HSDC>    </HSDC>
<SOLVENTACCESSIBLEAREA>54.2731</SOLVENTACCESSIBLEAREA>
<BURIEDSURFACEAREA>35.3838</BURIEDSURFACEAREA>
<BURIEDSURFACEAREASCORE>7</BURIEDSURFACEAREASCORE>
<SOLVATIONENERGY>0.123614</SOLVATIONENERGY>
</RESIDUE>
<RESIDUE>
<STRUCTURE> C:TRP 167    </STRUCTURE>
<HSDC>    </HSDC>
<SOLVENTACCESSIBLEAREA>110.155</SOLVENTACCESSIBLEAREA>
<BURIEDSURFACEAREA>50.5243</BURIEDSURFACEAREA>
<BURIEDSURFACEAREASCORE>5</BURIEDSURFACEAREASCORE>
<SOLVATIONENERGY>0.808389</SOLVATIONENERGY>
</RESIDUE>
<RESIDUE>
<STRUCTURE> C:GLU 168    </STRUCTURE>
<HSDC>    </HSDC>
<SOLVENTACCESSIBLEAREA>13.3296</SOLVENTACCESSIBLEAREA>
<BURIEDSURFACEAREA>0</BURIEDSURFACEAREA>
<BURIEDSURFACEAREASCORE>0</BURIEDSURFACEAREASCORE>
<SOLVATIONENERGY>0</SOLVATIONENERGY>
</RESIDUE>
<RESIDUE>
<STRUCTURE> C:LEU 169    </STRUCTURE>
<HSDC>    </HSDC>
<SOLVENTACCESSIBLEAREA>8.42622</SOLVENTACCESSIBLEAREA>
<BURIEDSURFACEAREA>0</BURIEDSURFACEAREA>
<BURIEDSURFACEAREASCORE>0</BURIEDSURFACEAREASCORE>
<SOLVATIONENERGY>0</SOLVATIONENERGY>
</RESIDUE>
<RESIDUE>
<STRUCTURE> C:ARG 170    </STRUCTURE>
<HSDC>    </HSDC>
<SOLVENTACCESSIBLEAREA>111.646</SOLVENTACCESSIBLEAREA>
<BURIEDSURFACEAREA>57.0926</BURIEDSURFACEAREA>
<BURIEDSURFACEAREASCORE>6</BURIEDSURFACEAREASCORE>
<SOLVATIONENERGY>-0.694892</SOLVATIONENERGY>
</RESIDUE>
<RESIDUE>
<STRUCTURE> C:LEU 171    </STRUCTURE>
<HSDC>    </HSDC>
<SOLVENTACCESSIBLEAREA>49.5107</SOLVENTACCESSIBLEAREA>
<BURIEDSURFACEAREA>0</BURIEDSURFACEAREA>
<BURIEDSURFACEAREASCORE>0</BURIEDSURFACEAREASCORE>
<SOLVATIONENERGY>0</SOLVATIONENERGY>
</RESIDUE>
<RESIDUE>
<STRUCTURE> C:ALA 172    </STRUCTURE>
<HSDC>    </HSDC>
<SOLVENTACCESSIBLEAREA>5.46189</SOLVENTACCESSIBLEAREA>
<BURIEDSURFACEAREA>0</BURIEDSURFACEAREA>
<BURIEDSURFACEAREASCORE>0</BURIEDSURFACEAREASCORE>
<SOLVATIONENERGY>0</SOLVATIONENERGY>
</RESIDUE>
<RESIDUE>
<STRUCTURE> C:ALA 173    </STRUCTURE>
<HSDC>    </HSDC>
<SOLVENTACCESSIBLEAREA>3.57807</SOLVENTACCESSIBLEAREA>
<BURIEDSURFACEAREA>0</BURIEDSURFACEAREA>
<BURIEDSURFACEAREASCORE>0</BURIEDSURFACEAREASCORE>
<SOLVATIONENERGY>0</SOLVATIONENERGY>
</RESIDUE>
<RESIDUE>
<STRUCTURE> C:HIS 174    </STRUCTURE>
<HSDC>    </HSDC>
<SOLVENTACCESSIBLEAREA>110.999</SOLVENTACCESSIBLEAREA>
<BURIEDSURFACEAREA>0</BURIEDSURFACEAREA>
<BURIEDSURFACEAREASCORE>0</BURIEDSURFACEAREASCORE>
<SOLVATIONENERGY>0</SOLVATIONENERGY>
</RESIDUE>
<RESIDUE>
<STRUCTURE> C:SER 175    </STRUCTURE>
<HSDC>    </HSDC>
<SOLVENTACCESSIBLEAREA>48.3295</SOLVENTACCESSIBLEAREA>
<BURIEDSURFACEAREA>0</BURIEDSURFACEAREA>
<BURIEDSURFACEAREASCORE>0</BURIEDSURFACEAREASCORE>
<SOLVATIONENERGY>0</SOLVATIONENERGY>
</RESIDUE>
<RESIDUE>
<STRUCTURE> C:GLY 176    </STRUCTURE>
<HSDC>    </HSDC>
<SOLVENTACCESSIBLEAREA>14.1326</SOLVENTACCESSIBLEAREA>
<BURIEDSURFACEAREA>0</BURIEDSURFACEAREA>
<BURIEDSURFACEAREASCORE>0</BURIEDSURFACEAREASCORE>
<SOLVATIONENERGY>0</SOLVATIONENERGY>
</RESIDUE>
<RESIDUE>
<STRUCTURE> C:PRO 177    </STRUCTURE>
<HSDC>    </HSDC>
<SOLVENTACCESSIBLEAREA>58.6539</SOLVENTACCESSIBLEAREA>
<BURIEDSURFACEAREA>0</BURIEDSURFACEAREA>
<BURIEDSURFACEAREASCORE>0</BURIEDSURFACEAREASCORE>
<SOLVATIONENERGY>0</SOLVATIONENERGY>
</RESIDUE>
<RESIDUE>
<STRUCTURE> C:CYS 178    </STRUCTURE>
<HSDC>    </HSDC>
<SOLVENTACCESSIBLEAREA>8.52999</SOLVENTACCESSIBLEAREA>
<BURIEDSURFACEAREA>0</BURIEDSURFACEAREA>
<BURIEDSURFACEAREASCORE>0</BURIEDSURFACEAREASCORE>
<SOLVATIONENERGY>0</SOLVATIONENERGY>
</RESIDUE>
<RESIDUE>
<STRUCTURE> C:LEU 179    </STRUCTURE>
<HSDC>    </HSDC>
<SOLVENTACCESSIBLEAREA>169.111</SOLVENTACCESSIBLEAREA>
<BURIEDSURFACEAREA>0</BURIEDSURFACEAREA>
<BURIEDSURFACEAREASCORE>0</BURIEDSURFACEAREASCORE>
<SOLVATIONENERGY>0</SOLVATIONENERGY>
</RESIDUE>
</RESIDUE1>
<RESIDUE2><RESIDUE>
<STRUCTURE> B:PRO   6    </STRUCTURE>
<HSDC>    </HSDC>
<SOLVENTACCESSIBLEAREA>62.6116</SOLVENTACCESSIBLEAREA>
<BURIEDSURFACEAREA>0</BURIEDSURFACEAREA>
<BURIEDSURFACEAREASCORE>0</BURIEDSURFACEAREASCORE>
<SOLVATIONENERGY>0</SOLVATIONENERGY>
</RESIDUE>
<RESIDUE>
<STRUCTURE> B:PRO   7    </STRUCTURE>
<HSDC>    </HSDC>
<SOLVENTACCESSIBLEAREA>3.62895</SOLVENTACCESSIBLEAREA>
<BURIEDSURFACEAREA>0</BURIEDSURFACEAREA>
<BURIEDSURFACEAREASCORE>0</BURIEDSURFACEAREASCORE>
<SOLVATIONENERGY>0</SOLVATIONENERGY>
</RESIDUE>
<RESIDUE>
<STRUCTURE> B:GLU   8    </STRUCTURE>
<HSDC>    </HSDC>
<SOLVENTACCESSIBLEAREA>128.358</SOLVENTACCESSIBLEAREA>
<BURIEDSURFACEAREA>0</BURIEDSURFACEAREA>
<BURIEDSURFACEAREASCORE>0</BURIEDSURFACEAREASCORE>
<SOLVATIONENERGY>0</SOLVATIONENERGY>
</RESIDUE>
<RESIDUE>
<STRUCTURE> B:ASN   9    </STRUCTURE>
<HSDC>    </HSDC>
<SOLVENTACCESSIBLEAREA>104.116</SOLVENTACCESSIBLEAREA>
<BURIEDSURFACEAREA>0</BURIEDSURFACEAREA>
<BURIEDSURFACEAREASCORE>0</BURIEDSURFACEAREASCORE>
<SOLVATIONENERGY>0</SOLVATIONENERGY>
</RESIDUE>
<RESIDUE>
<STRUCTURE> B:VAL  10    </STRUCTURE>
<HSDC>    </HSDC>
<SOLVENTACCESSIBLEAREA>18.7488</SOLVENTACCESSIBLEAREA>
<BURIEDSURFACEAREA>0</BURIEDSURFACEAREA>
<BURIEDSURFACEAREASCORE>0</BURIEDSURFACEAREASCORE>
<SOLVATIONENERGY>0</SOLVATIONENERGY>
</RESIDUE>
<RESIDUE>
<STRUCTURE> B:THR  11    </STRUCTURE>
<HSDC>    </HSDC>
<SOLVENTACCESSIBLEAREA>71.9562</SOLVENTACCESSIBLEAREA>
<BURIEDSURFACEAREA>0</BURIEDSURFACEAREA>
<BURIEDSURFACEAREASCORE>0</BURIEDSURFACEAREASCORE>
<SOLVATIONENERGY>0</SOLVATIONENERGY>
</RESIDUE>
<RESIDUE>
<STRUCTURE> B:LEU  12    </STRUCTURE>
<HSDC>    </HSDC>
<SOLVENTACCESSIBLEAREA>17.5249</SOLVENTACCESSIBLEAREA>
<BURIEDSURFACEAREA>0</BURIEDSURFACEAREA>
<BURIEDSURFACEAREASCORE>0</BURIEDSURFACEAREASCORE>
<SOLVATIONENERGY>0</SOLVATIONENERGY>
</RESIDUE>
<RESIDUE>
<STRUCTURE> B:LEU  13    </STRUCTURE>
<HSDC>    </HSDC>
<SOLVENTACCESSIBLEAREA>65.9223</SOLVENTACCESSIBLEAREA>
<BURIEDSURFACEAREA>0</BURIEDSURFACEAREA>
<BURIEDSURFACEAREASCORE>0</BURIEDSURFACEAREASCORE>
<SOLVATIONENERGY>0</SOLVATIONENERGY>
</RESIDUE>
<RESIDUE>
<STRUCTURE> B:SER  14    </STRUCTURE>
<HSDC>    </HSDC>
<SOLVENTACCESSIBLEAREA>14.2601</SOLVENTACCESSIBLEAREA>
<BURIEDSURFACEAREA>0</BURIEDSURFACEAREA>
<BURIEDSURFACEAREASCORE>0</BURIEDSURFACEAREASCORE>
<SOLVATIONENERGY>0</SOLVATIONENERGY>
</RESIDUE>
<RESIDUE>
<STRUCTURE> B:GLN  15    </STRUCTURE>
<HSDC>    </HSDC>
<SOLVENTACCESSIBLEAREA>80.1263</SOLVENTACCESSIBLEAREA>
<BURIEDSURFACEAREA>0</BURIEDSURFACEAREA>
<BURIEDSURFACEAREASCORE>0</BURIEDSURFACEAREASCORE>
<SOLVATIONENERGY>0</SOLVATIONENERGY>
</RESIDUE>
<RESIDUE>
<STRUCTURE> B:ASN  16    </STRUCTURE>
<HSDC>    </HSDC>
<SOLVENTACCESSIBLEAREA>79.0416</SOLVENTACCESSIBLEAREA>
<BURIEDSURFACEAREA>0</BURIEDSURFACEAREA>
<BURIEDSURFACEAREASCORE>0</BURIEDSURFACEAREASCORE>
<SOLVATIONENERGY>0</SOLVATIONENERGY>
</RESIDUE>
<RESIDUE>
<STRUCTURE> B:PHE  17    </STRUCTURE>
<HSDC>    </HSDC>
<SOLVENTACCESSIBLEAREA>13.361</SOLVENTACCESSIBLEAREA>
<BURIEDSURFACEAREA>0</BURIEDSURFACEAREA>
<BURIEDSURFACEAREASCORE>0</BURIEDSURFACEAREASCORE>
<SOLVATIONENERGY>0</SOLVATIONENERGY>
</RESIDUE>
<RESIDUE>
<STRUCTURE> B:SER  18    </STRUCTURE>
<HSDC>    </HSDC>
<SOLVENTACCESSIBLEAREA>9.92487</SOLVENTACCESSIBLEAREA>
<BURIEDSURFACEAREA>0</BURIEDSURFACEAREA>
<BURIEDSURFACEAREASCORE>0</BURIEDSURFACEAREASCORE>
<SOLVATIONENERGY>0</SOLVATIONENERGY>
</RESIDUE>
<RESIDUE>
<STRUCTURE> B:VAL  19    </STRUCTURE>
<HSDC>    </HSDC>
<SOLVENTACCESSIBLEAREA>3.23172</SOLVENTACCESSIBLEAREA>
<BURIEDSURFACEAREA>0</BURIEDSURFACEAREA>
<BURIEDSURFACEAREASCORE>0</BURIEDSURFACEAREASCORE>
<SOLVATIONENERGY>0</SOLVATIONENERGY>
</RESIDUE>
<RESIDUE>
<STRUCTURE> B:TYR  20    </STRUCTURE>
<HSDC>    </HSDC>
<SOLVENTACCESSIBLEAREA>55.9872</SOLVENTACCESSIBLEAREA>
<BURIEDSURFACEAREA>0</BURIEDSURFACEAREA>
<BURIEDSURFACEAREASCORE>0</BURIEDSURFACEAREASCORE>
<SOLVATIONENERGY>0</SOLVATIONENERGY>
</RESIDUE>
<RESIDUE>
<STRUCTURE> B:LEU  21    </STRUCTURE>
<HSDC>    </HSDC>
<SOLVENTACCESSIBLEAREA>0</SOLVENTACCESSIBLEAREA>
<BURIEDSURFACEAREA>0</BURIEDSURFACEAREA>
<BURIEDSURFACEAREASCORE>0</BURIEDSURFACEAREASCORE>
<SOLVATIONENERGY>0</SOLVATIONENERGY>
</RESIDUE>
<RESIDUE>
<STRUCTURE> B:THR  22    </STRUCTURE>
<HSDC>    </HSDC>
<SOLVENTACCESSIBLEAREA>36.8902</SOLVENTACCESSIBLEAREA>
<BURIEDSURFACEAREA>0</BURIEDSURFACEAREA>
<BURIEDSURFACEAREASCORE>0</BURIEDSURFACEAREASCORE>
<SOLVATIONENERGY>0</SOLVATIONENERGY>
</RESIDUE>
<RESIDUE>
<STRUCTURE> B:TRP  23    </STRUCTURE>
<HSDC>    </HSDC>
<SOLVENTACCESSIBLEAREA>6.35048</SOLVENTACCESSIBLEAREA>
<BURIEDSURFACEAREA>0</BURIEDSURFACEAREA>
<BURIEDSURFACEAREASCORE>0</BURIEDSURFACEAREASCORE>
<SOLVATIONENERGY>0</SOLVATIONENERGY>
</RESIDUE>
<RESIDUE>
<STRUCTURE> B:LEU  24    </STRUCTURE>
<HSDC>    </HSDC>
<SOLVENTACCESSIBLEAREA>120.07</SOLVENTACCESSIBLEAREA>
<BURIEDSURFACEAREA>0</BURIEDSURFACEAREA>
<BURIEDSURFACEAREASCORE>0</BURIEDSURFACEAREASCORE>
<SOLVATIONENERGY>0</SOLVATIONENERGY>
</RESIDUE>
<RESIDUE>
<STRUCTURE> B:PRO  25    </STRUCTURE>
<HSDC>    </HSDC>
<SOLVENTACCESSIBLEAREA>35.2691</SOLVENTACCESSIBLEAREA>
<BURIEDSURFACEAREA>0</BURIEDSURFACEAREA>
<BURIEDSURFACEAREASCORE>0</BURIEDSURFACEAREASCORE>
<SOLVATIONENERGY>0</SOLVATIONENERGY>
</RESIDUE>
<RESIDUE>
<STRUCTURE> B:GLY  26    </STRUCTURE>
<HSDC>    </HSDC>
<SOLVENTACCESSIBLEAREA>14.3124</SOLVENTACCESSIBLEAREA>
<BURIEDSURFACEAREA>0</BURIEDSURFACEAREA>
<BURIEDSURFACEAREASCORE>0</BURIEDSURFACEAREASCORE>
<SOLVATIONENERGY>0</SOLVATIONENERGY>
</RESIDUE>
<RESIDUE>
<STRUCTURE> B:LEU  27    </STRUCTURE>
<HSDC>    </HSDC>
<SOLVENTACCESSIBLEAREA>189.466</SOLVENTACCESSIBLEAREA>
<BURIEDSURFACEAREA>0</BURIEDSURFACEAREA>
<BURIEDSURFACEAREASCORE>0</BURIEDSURFACEAREASCORE>
<SOLVATIONENERGY>0</SOLVATIONENERGY>
</RESIDUE>
<RESIDUE>
<STRUCTURE> B:GLY  28    </STRUCTURE>
<HSDC>    </HSDC>
<SOLVENTACCESSIBLEAREA>71.7412</SOLVENTACCESSIBLEAREA>
<BURIEDSURFACEAREA>0</BURIEDSURFACEAREA>
<BURIEDSURFACEAREASCORE>0</BURIEDSURFACEAREASCORE>
<SOLVATIONENERGY>0</SOLVATIONENERGY>
</RESIDUE>
<RESIDUE>
<STRUCTURE> B:ASN  29    </STRUCTURE>
<HSDC>    </HSDC>
<SOLVENTACCESSIBLEAREA>49.3416</SOLVENTACCESSIBLEAREA>
<BURIEDSURFACEAREA>0</BURIEDSURFACEAREA>
<BURIEDSURFACEAREASCORE>0</BURIEDSURFACEAREASCORE>
<SOLVATIONENERGY>0</SOLVATIONENERGY>
</RESIDUE>
<RESIDUE>
<STRUCTURE> B:PRO  30    </STRUCTURE>
<HSDC>    </HSDC>
<SOLVENTACCESSIBLEAREA>79.9442</SOLVENTACCESSIBLEAREA>
<BURIEDSURFACEAREA>0</BURIEDSURFACEAREA>
<BURIEDSURFACEAREASCORE>0</BURIEDSURFACEAREASCORE>
<SOLVATIONENERGY>0</SOLVATIONENERGY>
</RESIDUE>
<RESIDUE>
<STRUCTURE> B:GLN  31    </STRUCTURE>
<HSDC>    </HSDC>
<SOLVENTACCESSIBLEAREA>142.129</SOLVENTACCESSIBLEAREA>
<BURIEDSURFACEAREA>0</BURIEDSURFACEAREA>
<BURIEDSURFACEAREASCORE>0</BURIEDSURFACEAREASCORE>
<SOLVATIONENERGY>0</SOLVATIONENERGY>
</RESIDUE>
<RESIDUE>
<STRUCTURE> B:ASP  32    </STRUCTURE>
<HSDC>    </HSDC>
<SOLVENTACCESSIBLEAREA>46.1609</SOLVENTACCESSIBLEAREA>
<BURIEDSURFACEAREA>0</BURIEDSURFACEAREA>
<BURIEDSURFACEAREASCORE>0</BURIEDSURFACEAREASCORE>
<SOLVATIONENERGY>0</SOLVATIONENERGY>
</RESIDUE>
<RESIDUE>
<STRUCTURE> B:VAL  33    </STRUCTURE>
<HSDC>    </HSDC>
<SOLVENTACCESSIBLEAREA>19.4065</SOLVENTACCESSIBLEAREA>
<BURIEDSURFACEAREA>0</BURIEDSURFACEAREA>
<BURIEDSURFACEAREASCORE>0</BURIEDSURFACEAREASCORE>
<SOLVATIONENERGY>0</SOLVATIONENERGY>
</RESIDUE>
<RESIDUE>
<STRUCTURE> B:THR  34    </STRUCTURE>
<HSDC>    </HSDC>
<SOLVENTACCESSIBLEAREA>37.5097</SOLVENTACCESSIBLEAREA>
<BURIEDSURFACEAREA>0</BURIEDSURFACEAREA>
<BURIEDSURFACEAREASCORE>0</BURIEDSURFACEAREASCORE>
<SOLVATIONENERGY>0</SOLVATIONENERGY>
</RESIDUE>
<RESIDUE>
<STRUCTURE> B:TYR  35    </STRUCTURE>
<HSDC>    </HSDC>
<SOLVENTACCESSIBLEAREA>1.41936</SOLVENTACCESSIBLEAREA>
<BURIEDSURFACEAREA>0</BURIEDSURFACEAREA>
<BURIEDSURFACEAREASCORE>0</BURIEDSURFACEAREASCORE>
<SOLVATIONENERGY>0</SOLVATIONENERGY>
</RESIDUE>
<RESIDUE>
<STRUCTURE> B:PHE  36    </STRUCTURE>
<HSDC>    </HSDC>
<SOLVENTACCESSIBLEAREA>69.4896</SOLVENTACCESSIBLEAREA>
<BURIEDSURFACEAREA>0</BURIEDSURFACEAREA>
<BURIEDSURFACEAREASCORE>0</BURIEDSURFACEAREASCORE>
<SOLVATIONENERGY>0</SOLVATIONENERGY>
</RESIDUE>
<RESIDUE>
<STRUCTURE> B:VAL  37    </STRUCTURE>
<HSDC>    </HSDC>
<SOLVENTACCESSIBLEAREA>2.08877</SOLVENTACCESSIBLEAREA>
<BURIEDSURFACEAREA>0</BURIEDSURFACEAREA>
<BURIEDSURFACEAREASCORE>0</BURIEDSURFACEAREASCORE>
<SOLVATIONENERGY>0</SOLVATIONENERGY>
</RESIDUE>
<RESIDUE>
<STRUCTURE> B:ALA  38    </STRUCTURE>
<HSDC>    </HSDC>
<SOLVENTACCESSIBLEAREA>1.83715</SOLVENTACCESSIBLEAREA>
<BURIEDSURFACEAREA>0</BURIEDSURFACEAREA>
<BURIEDSURFACEAREASCORE>0</BURIEDSURFACEAREASCORE>
<SOLVATIONENERGY>0</SOLVATIONENERGY>
</RESIDUE>
<RESIDUE>
<STRUCTURE> B:TYR  39    </STRUCTURE>
<HSDC>    </HSDC>
<SOLVENTACCESSIBLEAREA>9.61103</SOLVENTACCESSIBLEAREA>
<BURIEDSURFACEAREA>0</BURIEDSURFACEAREA>
<BURIEDSURFACEAREASCORE>0</BURIEDSURFACEAREASCORE>
<SOLVATIONENERGY>0</SOLVATIONENERGY>
</RESIDUE>
<RESIDUE>
<STRUCTURE> B:GLU  40    </STRUCTURE>
<HSDC>    </HSDC>
<SOLVENTACCESSIBLEAREA>7.60384</SOLVENTACCESSIBLEAREA>
<BURIEDSURFACEAREA>0</BURIEDSURFACEAREA>
<BURIEDSURFACEAREASCORE>0</BURIEDSURFACEAREASCORE>
<SOLVATIONENERGY>0</SOLVATIONENERGY>
</RESIDUE>
<RESIDUE>
<STRUCTURE> B:SER  41    </STRUCTURE>
<HSDC>    </HSDC>
<SOLVENTACCESSIBLEAREA>30.4281</SOLVENTACCESSIBLEAREA>
<BURIEDSURFACEAREA>0</BURIEDSURFACEAREA>
<BURIEDSURFACEAREASCORE>0</BURIEDSURFACEAREASCORE>
<SOLVATIONENERGY>0</SOLVATIONENERGY>
</RESIDUE>
<RESIDUE>
<STRUCTURE> B:SER  42    </STRUCTURE>
<HSDC>H   </HSDC>
<SOLVENTACCESSIBLEAREA>45.4017</SOLVENTACCESSIBLEAREA>
<BURIEDSURFACEAREA>29.2267</BURIEDSURFACEAREA>
<BURIEDSURFACEAREASCORE>7</BURIEDSURFACEAREASCORE>
<SOLVATIONENERGY>-0.315895</SOLVATIONENERGY>
</RESIDUE>
<RESIDUE>
<STRUCTURE> B:PRO  43    </STRUCTURE>
<HSDC>    </HSDC>
<SOLVENTACCESSIBLEAREA>68.3771</SOLVENTACCESSIBLEAREA>
<BURIEDSURFACEAREA>58.9383</BURIEDSURFACEAREA>
<BURIEDSURFACEAREASCORE>9</BURIEDSURFACEAREASCORE>
<SOLVATIONENERGY>0.943013</SOLVATIONENERGY>
</RESIDUE>
<RESIDUE>
<STRUCTURE> B:THR  44    </STRUCTURE>
<HSDC>    </HSDC>
<SOLVENTACCESSIBLEAREA>95.4679</SOLVENTACCESSIBLEAREA>
<BURIEDSURFACEAREA>56.6821</BURIEDSURFACEAREA>
<BURIEDSURFACEAREASCORE>6</BURIEDSURFACEAREASCORE>
<SOLVATIONENERGY>0.651456</SOLVATIONENERGY>
</RESIDUE>
<RESIDUE>
<STRUCTURE> B:ARG  45    </STRUCTURE>
<HSDC>    </HSDC>
<SOLVENTACCESSIBLEAREA>108.28</SOLVENTACCESSIBLEAREA>
<BURIEDSURFACEAREA>41.7122</BURIEDSURFACEAREA>
<BURIEDSURFACEAREASCORE>4</BURIEDSURFACEAREASCORE>
<SOLVATIONENERGY>0.045021</SOLVATIONENERGY>
</RESIDUE>
<RESIDUE>
<STRUCTURE> B:ARG  46    </STRUCTURE>
<HSDC>    </HSDC>
<SOLVENTACCESSIBLEAREA>175.656</SOLVENTACCESSIBLEAREA>
<BURIEDSURFACEAREA>21.7484</BURIEDSURFACEAREA>
<BURIEDSURFACEAREASCORE>2</BURIEDSURFACEAREASCORE>
<SOLVATIONENERGY>0.0366344</SOLVATIONENERGY>
</RESIDUE>
<RESIDUE>
<STRUCTURE> B:ARG  47    </STRUCTURE>
<HSDC>    </HSDC>
<SOLVENTACCESSIBLEAREA>159.834</SOLVENTACCESSIBLEAREA>
<BURIEDSURFACEAREA>7.95691</BURIEDSURFACEAREA>
<BURIEDSURFACEAREASCORE>1</BURIEDSURFACEAREASCORE>
<SOLVATIONENERGY>-0.21263</SOLVATIONENERGY>
</RESIDUE>
<RESIDUE>
<STRUCTURE> B:TRP  48    </STRUCTURE>
<HSDC>    </HSDC>
<SOLVENTACCESSIBLEAREA>45.5818</SOLVENTACCESSIBLEAREA>
<BURIEDSURFACEAREA>0</BURIEDSURFACEAREA>
<BURIEDSURFACEAREASCORE>0</BURIEDSURFACEAREASCORE>
<SOLVATIONENERGY>0</SOLVATIONENERGY>
</RESIDUE>
<RESIDUE>
<STRUCTURE> B:ARG  49    </STRUCTURE>
<HSDC>    </HSDC>
<SOLVENTACCESSIBLEAREA>90.2679</SOLVENTACCESSIBLEAREA>
<BURIEDSURFACEAREA>0</BURIEDSURFACEAREA>
<BURIEDSURFACEAREASCORE>0</BURIEDSURFACEAREASCORE>
<SOLVATIONENERGY>0</SOLVATIONENERGY>
</RESIDUE>
<RESIDUE>
<STRUCTURE> B:GLU  50    </STRUCTURE>
<HSDC>    </HSDC>
<SOLVENTACCESSIBLEAREA>98.1205</SOLVENTACCESSIBLEAREA>
<BURIEDSURFACEAREA>0</BURIEDSURFACEAREA>
<BURIEDSURFACEAREASCORE>0</BURIEDSURFACEAREASCORE>
<SOLVATIONENERGY>0</SOLVATIONENERGY>
</RESIDUE>
<RESIDUE>
<STRUCTURE> B:VAL  51    </STRUCTURE>
<HSDC>    </HSDC>
<SOLVENTACCESSIBLEAREA>9.51442</SOLVENTACCESSIBLEAREA>
<BURIEDSURFACEAREA>0</BURIEDSURFACEAREA>
<BURIEDSURFACEAREASCORE>0</BURIEDSURFACEAREASCORE>
<SOLVATIONENERGY>0</SOLVATIONENERGY>
</RESIDUE>
<RESIDUE>
<STRUCTURE> B:GLU  52    </STRUCTURE>
<HSDC>    </HSDC>
<SOLVENTACCESSIBLEAREA>140.637</SOLVENTACCESSIBLEAREA>
<BURIEDSURFACEAREA>0</BURIEDSURFACEAREA>
<BURIEDSURFACEAREASCORE>0</BURIEDSURFACEAREASCORE>
<SOLVATIONENERGY>0</SOLVATIONENERGY>
</RESIDUE>
<RESIDUE>
<STRUCTURE> B:GLU  53    </STRUCTURE>
<HSDC>    </HSDC>
<SOLVENTACCESSIBLEAREA>134.946</SOLVENTACCESSIBLEAREA>
<BURIEDSURFACEAREA>0</BURIEDSURFACEAREA>
<BURIEDSURFACEAREASCORE>0</BURIEDSURFACEAREASCORE>
<SOLVATIONENERGY>0</SOLVATIONENERGY>
</RESIDUE>
<RESIDUE>
<STRUCTURE> B:CYS  54    </STRUCTURE>
<HSDC>    </HSDC>
<SOLVENTACCESSIBLEAREA>9.38162</SOLVENTACCESSIBLEAREA>
<BURIEDSURFACEAREA>0</BURIEDSURFACEAREA>
<BURIEDSURFACEAREASCORE>0</BURIEDSURFACEAREASCORE>
<SOLVATIONENERGY>0</SOLVATIONENERGY>
</RESIDUE>
<RESIDUE>
<STRUCTURE> B:ALA  55    </STRUCTURE>
<HSDC>    </HSDC>
<SOLVENTACCESSIBLEAREA>43.4915</SOLVENTACCESSIBLEAREA>
<BURIEDSURFACEAREA>0</BURIEDSURFACEAREA>
<BURIEDSURFACEAREASCORE>0</BURIEDSURFACEAREASCORE>
<SOLVATIONENERGY>0</SOLVATIONENERGY>
</RESIDUE>
<RESIDUE>
<STRUCTURE> B:GLY  56    </STRUCTURE>
<HSDC>    </HSDC>
<SOLVENTACCESSIBLEAREA>31.6085</SOLVENTACCESSIBLEAREA>
<BURIEDSURFACEAREA>0</BURIEDSURFACEAREA>
<BURIEDSURFACEAREASCORE>0</BURIEDSURFACEAREASCORE>
<SOLVATIONENERGY>0</SOLVATIONENERGY>
</RESIDUE>
<RESIDUE>
<STRUCTURE> B:THR  57    </STRUCTURE>
<HSDC>    </HSDC>
<SOLVENTACCESSIBLEAREA>45.2269</SOLVENTACCESSIBLEAREA>
<BURIEDSURFACEAREA>0</BURIEDSURFACEAREA>
<BURIEDSURFACEAREASCORE>0</BURIEDSURFACEAREASCORE>
<SOLVATIONENERGY>0</SOLVATIONENERGY>
</RESIDUE>
<RESIDUE>
<STRUCTURE> B:LYS  58    </STRUCTURE>
<HSDC>    </HSDC>
<SOLVENTACCESSIBLEAREA>107.552</SOLVENTACCESSIBLEAREA>
<BURIEDSURFACEAREA>0</BURIEDSURFACEAREA>
<BURIEDSURFACEAREASCORE>0</BURIEDSURFACEAREASCORE>
<SOLVATIONENERGY>0</SOLVATIONENERGY>
</RESIDUE>
<RESIDUE>
<STRUCTURE> B:GLU  59    </STRUCTURE>
<HSDC>    </HSDC>
<SOLVENTACCESSIBLEAREA>108.716</SOLVENTACCESSIBLEAREA>
<BURIEDSURFACEAREA>0</BURIEDSURFACEAREA>
<BURIEDSURFACEAREASCORE>0</BURIEDSURFACEAREASCORE>
<SOLVATIONENERGY>0</SOLVATIONENERGY>
</RESIDUE>
<RESIDUE>
<STRUCTURE> B:LEU  60    </STRUCTURE>
<HSDC>    </HSDC>
<SOLVENTACCESSIBLEAREA>73.3895</SOLVENTACCESSIBLEAREA>
<BURIEDSURFACEAREA>0</BURIEDSURFACEAREA>
<BURIEDSURFACEAREASCORE>0</BURIEDSURFACEAREASCORE>
<SOLVATIONENERGY>0</SOLVATIONENERGY>
</RESIDUE>
<RESIDUE>
<STRUCTURE> B:LEU  61    </STRUCTURE>
<HSDC>    </HSDC>
<SOLVENTACCESSIBLEAREA>86.9945</SOLVENTACCESSIBLEAREA>
<BURIEDSURFACEAREA>0</BURIEDSURFACEAREA>
<BURIEDSURFACEAREASCORE>0</BURIEDSURFACEAREASCORE>
<SOLVATIONENERGY>0</SOLVATIONENERGY>
</RESIDUE>
<RESIDUE>
<STRUCTURE> B:CYS  62    </STRUCTURE>
<HSDC>    </HSDC>
<SOLVENTACCESSIBLEAREA>17.7464</SOLVENTACCESSIBLEAREA>
<BURIEDSURFACEAREA>0</BURIEDSURFACEAREA>
<BURIEDSURFACEAREASCORE>0</BURIEDSURFACEAREASCORE>
<SOLVATIONENERGY>0</SOLVATIONENERGY>
</RESIDUE>
<RESIDUE>
<STRUCTURE> B:SER  63    </STRUCTURE>
<HSDC>    </HSDC>
<SOLVENTACCESSIBLEAREA>44.3449</SOLVENTACCESSIBLEAREA>
<BURIEDSURFACEAREA>0</BURIEDSURFACEAREA>
<BURIEDSURFACEAREASCORE>0</BURIEDSURFACEAREASCORE>
<SOLVATIONENERGY>0</SOLVATIONENERGY>
</RESIDUE>
<RESIDUE>
<STRUCTURE> B:MET  64    </STRUCTURE>
<HSDC>    </HSDC>
<SOLVENTACCESSIBLEAREA>0.656439</SOLVENTACCESSIBLEAREA>
<BURIEDSURFACEAREA>0</BURIEDSURFACEAREA>
<BURIEDSURFACEAREASCORE>0</BURIEDSURFACEAREASCORE>
<SOLVATIONENERGY>0</SOLVATIONENERGY>
</RESIDUE>
<RESIDUE>
<STRUCTURE> B:MET  65    </STRUCTURE>
<HSDC>    </HSDC>
<SOLVENTACCESSIBLEAREA>61.9023</SOLVENTACCESSIBLEAREA>
<BURIEDSURFACEAREA>0</BURIEDSURFACEAREA>
<BURIEDSURFACEAREASCORE>0</BURIEDSURFACEAREASCORE>
<SOLVATIONENERGY>0</SOLVATIONENERGY>
</RESIDUE>
<RESIDUE>
<STRUCTURE> B:CYS  66    </STRUCTURE>
<HSDC>    </HSDC>
<SOLVENTACCESSIBLEAREA>51.3882</SOLVENTACCESSIBLEAREA>
<BURIEDSURFACEAREA>0</BURIEDSURFACEAREA>
<BURIEDSURFACEAREASCORE>0</BURIEDSURFACEAREASCORE>
<SOLVATIONENERGY>0</SOLVATIONENERGY>
</RESIDUE>
<RESIDUE>
<STRUCTURE> B:LEU  67    </STRUCTURE>
<HSDC>    </HSDC>
<SOLVENTACCESSIBLEAREA>19.0815</SOLVENTACCESSIBLEAREA>
<BURIEDSURFACEAREA>0</BURIEDSURFACEAREA>
<BURIEDSURFACEAREASCORE>0</BURIEDSURFACEAREASCORE>
<SOLVATIONENERGY>0</SOLVATIONENERGY>
</RESIDUE>
<RESIDUE>
<STRUCTURE> B:LYS  68    </STRUCTURE>
<HSDC>    </HSDC>
<SOLVENTACCESSIBLEAREA>101.438</SOLVENTACCESSIBLEAREA>
<BURIEDSURFACEAREA>0</BURIEDSURFACEAREA>
<BURIEDSURFACEAREASCORE>0</BURIEDSURFACEAREASCORE>
<SOLVATIONENERGY>0</SOLVATIONENERGY>
</RESIDUE>
<RESIDUE>
<STRUCTURE> B:LYS  69    </STRUCTURE>
<HSDC>    </HSDC>
<SOLVENTACCESSIBLEAREA>202.369</SOLVENTACCESSIBLEAREA>
<BURIEDSURFACEAREA>3.06478</BURIEDSURFACEAREA>
<BURIEDSURFACEAREASCORE>1</BURIEDSURFACEAREASCORE>
<SOLVATIONENERGY>-0.0349808</SOLVATIONENERGY>
</RESIDUE>
<RESIDUE>
<STRUCTURE> B:GLN  70    </STRUCTURE>
<HSDC>    </HSDC>
<SOLVENTACCESSIBLEAREA>29.8282</SOLVENTACCESSIBLEAREA>
<BURIEDSURFACEAREA>0</BURIEDSURFACEAREA>
<BURIEDSURFACEAREASCORE>0</BURIEDSURFACEAREASCORE>
<SOLVATIONENERGY>0</SOLVATIONENERGY>
</RESIDUE>
<RESIDUE>
<STRUCTURE> B:ASP  71    </STRUCTURE>
<HSDC>    </HSDC>
<SOLVENTACCESSIBLEAREA>68.8396</SOLVENTACCESSIBLEAREA>
<BURIEDSURFACEAREA>24.1962</BURIEDSURFACEAREA>
<BURIEDSURFACEAREASCORE>4</BURIEDSURFACEAREASCORE>
<SOLVATIONENERGY>0.0478888</SOLVATIONENERGY>
</RESIDUE>
<RESIDUE>
<STRUCTURE> B:LEU  72    </STRUCTURE>
<HSDC>    </HSDC>
<SOLVENTACCESSIBLEAREA>27.1478</SOLVENTACCESSIBLEAREA>
<BURIEDSURFACEAREA>0</BURIEDSURFACEAREA>
<BURIEDSURFACEAREASCORE>0</BURIEDSURFACEAREASCORE>
<SOLVATIONENERGY>0</SOLVATIONENERGY>
</RESIDUE>
<RESIDUE>
<STRUCTURE> B:TYR  73    </STRUCTURE>
<HSDC>H   </HSDC>
<SOLVENTACCESSIBLEAREA>132.335</SOLVENTACCESSIBLEAREA>
<BURIEDSURFACEAREA>115.421</BURIEDSURFACEAREA>
<BURIEDSURFACEAREASCORE>9</BURIEDSURFACEAREASCORE>
<SOLVATIONENERGY>0.805442</SOLVATIONENERGY>
</RESIDUE>
<RESIDUE>
<STRUCTURE> B:ASN  74    </STRUCTURE>
<HSDC>H   </HSDC>
<SOLVENTACCESSIBLEAREA>64.3494</SOLVENTACCESSIBLEAREA>
<BURIEDSURFACEAREA>56.9781</BURIEDSURFACEAREA>
<BURIEDSURFACEAREASCORE>9</BURIEDSURFACEAREASCORE>
<SOLVATIONENERGY>-0.670667</SOLVATIONENERGY>
</RESIDUE>
<RESIDUE>
<STRUCTURE> B:LYS  75    </STRUCTURE>
<HSDC>    </HSDC>
<SOLVENTACCESSIBLEAREA>86.5311</SOLVENTACCESSIBLEAREA>
<BURIEDSURFACEAREA>31.1317</BURIEDSURFACEAREA>
<BURIEDSURFACEAREASCORE>4</BURIEDSURFACEAREASCORE>
<SOLVATIONENERGY>0.394915</SOLVATIONENERGY>
</RESIDUE>
<RESIDUE>
<STRUCTURE> B:PHE  76    </STRUCTURE>
<HSDC>    </HSDC>
<SOLVENTACCESSIBLEAREA>11.1044</SOLVENTACCESSIBLEAREA>
<BURIEDSURFACEAREA>0</BURIEDSURFACEAREA>
<BURIEDSURFACEAREASCORE>0</BURIEDSURFACEAREASCORE>
<SOLVATIONENERGY>0</SOLVATIONENERGY>
</RESIDUE>
<RESIDUE>
<STRUCTURE> B:LYS  77    </STRUCTURE>
<HSDC>    </HSDC>
<SOLVENTACCESSIBLEAREA>24.4385</SOLVENTACCESSIBLEAREA>
<BURIEDSURFACEAREA>0</BURIEDSURFACEAREA>
<BURIEDSURFACEAREASCORE>0</BURIEDSURFACEAREASCORE>
<SOLVATIONENERGY>0</SOLVATIONENERGY>
</RESIDUE>
<RESIDUE>
<STRUCTURE> B:GLY  78    </STRUCTURE>
<HSDC>    </HSDC>
<SOLVENTACCESSIBLEAREA>0.168737</SOLVENTACCESSIBLEAREA>
<BURIEDSURFACEAREA>0</BURIEDSURFACEAREA>
<BURIEDSURFACEAREASCORE>0</BURIEDSURFACEAREASCORE>
<SOLVATIONENERGY>0</SOLVATIONENERGY>
</RESIDUE>
<RESIDUE>
<STRUCTURE> B:ARG  79    </STRUCTURE>
<HSDC>    </HSDC>
<SOLVENTACCESSIBLEAREA>56.4259</SOLVENTACCESSIBLEAREA>
<BURIEDSURFACEAREA>0</BURIEDSURFACEAREA>
<BURIEDSURFACEAREASCORE>0</BURIEDSURFACEAREASCORE>
<SOLVATIONENERGY>0</SOLVATIONENERGY>
</RESIDUE>
<RESIDUE>
<STRUCTURE> B:VAL  80    </STRUCTURE>
<HSDC>    </HSDC>
<SOLVENTACCESSIBLEAREA>0</SOLVENTACCESSIBLEAREA>
<BURIEDSURFACEAREA>0</BURIEDSURFACEAREA>
<BURIEDSURFACEAREASCORE>0</BURIEDSURFACEAREASCORE>
<SOLVATIONENERGY>0</SOLVATIONENERGY>
</RESIDUE>
<RESIDUE>
<STRUCTURE> B:ARG  81    </STRUCTURE>
<HSDC>    </HSDC>
<SOLVENTACCESSIBLEAREA>56.871</SOLVENTACCESSIBLEAREA>
<BURIEDSURFACEAREA>0</BURIEDSURFACEAREA>
<BURIEDSURFACEAREASCORE>0</BURIEDSURFACEAREASCORE>
<SOLVATIONENERGY>0</SOLVATIONENERGY>
</RESIDUE>
<RESIDUE>
<STRUCTURE> B:THR  82    </STRUCTURE>
<HSDC>    </HSDC>
<SOLVENTACCESSIBLEAREA>8.66502</SOLVENTACCESSIBLEAREA>
<BURIEDSURFACEAREA>0</BURIEDSURFACEAREA>
<BURIEDSURFACEAREASCORE>0</BURIEDSURFACEAREASCORE>
<SOLVATIONENERGY>0</SOLVATIONENERGY>
</RESIDUE>
<RESIDUE>
<STRUCTURE> B:VAL  83    </STRUCTURE>
<HSDC>    </HSDC>
<SOLVENTACCESSIBLEAREA>23.6458</SOLVENTACCESSIBLEAREA>
<BURIEDSURFACEAREA>0</BURIEDSURFACEAREA>
<BURIEDSURFACEAREASCORE>0</BURIEDSURFACEAREASCORE>
<SOLVATIONENERGY>0</SOLVATIONENERGY>
</RESIDUE>
<RESIDUE>
<STRUCTURE> B:SER  84    </STRUCTURE>
<HSDC>    </HSDC>
<SOLVENTACCESSIBLEAREA>15.9472</SOLVENTACCESSIBLEAREA>
<BURIEDSURFACEAREA>0</BURIEDSURFACEAREA>
<BURIEDSURFACEAREASCORE>0</BURIEDSURFACEAREASCORE>
<SOLVATIONENERGY>0</SOLVATIONENERGY>
</RESIDUE>
<RESIDUE>
<STRUCTURE> B:PRO  85    </STRUCTURE>
<HSDC>    </HSDC>
<SOLVENTACCESSIBLEAREA>131.645</SOLVENTACCESSIBLEAREA>
<BURIEDSURFACEAREA>0</BURIEDSURFACEAREA>
<BURIEDSURFACEAREASCORE>0</BURIEDSURFACEAREASCORE>
<SOLVATIONENERGY>0</SOLVATIONENERGY>
</RESIDUE>
<RESIDUE>
<STRUCTURE> B:SER  86    </STRUCTURE>
<HSDC>    </HSDC>
<SOLVENTACCESSIBLEAREA>101.492</SOLVENTACCESSIBLEAREA>
<BURIEDSURFACEAREA>0</BURIEDSURFACEAREA>
<BURIEDSURFACEAREASCORE>0</BURIEDSURFACEAREASCORE>
<SOLVATIONENERGY>0</SOLVATIONENERGY>
</RESIDUE>
<RESIDUE>
<STRUCTURE> B:SER  87    </STRUCTURE>
<HSDC>    </HSDC>
<SOLVENTACCESSIBLEAREA>73.2306</SOLVENTACCESSIBLEAREA>
<BURIEDSURFACEAREA>0</BURIEDSURFACEAREA>
<BURIEDSURFACEAREASCORE>0</BURIEDSURFACEAREASCORE>
<SOLVATIONENERGY>0</SOLVATIONENERGY>
</RESIDUE>
<RESIDUE>
<STRUCTURE> B:LYS  88    </STRUCTURE>
<HSDC>    </HSDC>
<SOLVENTACCESSIBLEAREA>96.0992</SOLVENTACCESSIBLEAREA>
<BURIEDSURFACEAREA>0</BURIEDSURFACEAREA>
<BURIEDSURFACEAREASCORE>0</BURIEDSURFACEAREASCORE>
<SOLVATIONENERGY>0</SOLVATIONENERGY>
</RESIDUE>
<RESIDUE>
<STRUCTURE> B:SER  89    </STRUCTURE>
<HSDC>    </HSDC>
<SOLVENTACCESSIBLEAREA>14.1526</SOLVENTACCESSIBLEAREA>
<BURIEDSURFACEAREA>0</BURIEDSURFACEAREA>
<BURIEDSURFACEAREASCORE>0</BURIEDSURFACEAREASCORE>
<SOLVATIONENERGY>0</SOLVATIONENERGY>
</RESIDUE>
<RESIDUE>
<STRUCTURE> B:PRO  90    </STRUCTURE>
<HSDC>    </HSDC>
<SOLVENTACCESSIBLEAREA>96.9293</SOLVENTACCESSIBLEAREA>
<BURIEDSURFACEAREA>0</BURIEDSURFACEAREA>
<BURIEDSURFACEAREASCORE>0</BURIEDSURFACEAREASCORE>
<SOLVATIONENERGY>0</SOLVATIONENERGY>
</RESIDUE>
<RESIDUE>
<STRUCTURE> B:TRP  91    </STRUCTURE>
<HSDC>    </HSDC>
<SOLVENTACCESSIBLEAREA>76.9486</SOLVENTACCESSIBLEAREA>
<BURIEDSURFACEAREA>0</BURIEDSURFACEAREA>
<BURIEDSURFACEAREASCORE>0</BURIEDSURFACEAREASCORE>
<SOLVATIONENERGY>0</SOLVATIONENERGY>
</RESIDUE>
<RESIDUE>
<STRUCTURE> B:VAL  92    </STRUCTURE>
<HSDC>    </HSDC>
<SOLVENTACCESSIBLEAREA>44.8629</SOLVENTACCESSIBLEAREA>
<BURIEDSURFACEAREA>0</BURIEDSURFACEAREA>
<BURIEDSURFACEAREASCORE>0</BURIEDSURFACEAREASCORE>
<SOLVATIONENERGY>0</SOLVATIONENERGY>
</RESIDUE>
<RESIDUE>
<STRUCTURE> B:GLU  93    </STRUCTURE>
<HSDC>    </HSDC>
<SOLVENTACCESSIBLEAREA>78.0003</SOLVENTACCESSIBLEAREA>
<BURIEDSURFACEAREA>0</BURIEDSURFACEAREA>
<BURIEDSURFACEAREASCORE>0</BURIEDSURFACEAREASCORE>
<SOLVATIONENERGY>0</SOLVATIONENERGY>
</RESIDUE>
<RESIDUE>
<STRUCTURE> B:SER  94    </STRUCTURE>
<HSDC>    </HSDC>
<SOLVENTACCESSIBLEAREA>11.0086</SOLVENTACCESSIBLEAREA>
<BURIEDSURFACEAREA>0</BURIEDSURFACEAREA>
<BURIEDSURFACEAREASCORE>0</BURIEDSURFACEAREASCORE>
<SOLVATIONENERGY>0</SOLVATIONENERGY>
</RESIDUE>
<RESIDUE>
<STRUCTURE> B:GLU  95    </STRUCTURE>
<HSDC>    </HSDC>
<SOLVENTACCESSIBLEAREA>147.821</SOLVENTACCESSIBLEAREA>
<BURIEDSURFACEAREA>0</BURIEDSURFACEAREA>
<BURIEDSURFACEAREASCORE>0</BURIEDSURFACEAREASCORE>
<SOLVATIONENERGY>0</SOLVATIONENERGY>
</RESIDUE>
<RESIDUE>
<STRUCTURE> B:TYR  96    </STRUCTURE>
<HSDC>    </HSDC>
<SOLVENTACCESSIBLEAREA>59.9522</SOLVENTACCESSIBLEAREA>
<BURIEDSURFACEAREA>0</BURIEDSURFACEAREA>
<BURIEDSURFACEAREASCORE>0</BURIEDSURFACEAREASCORE>
<SOLVATIONENERGY>0</SOLVATIONENERGY>
</RESIDUE>
<RESIDUE>
<STRUCTURE> B:LEU  97    </STRUCTURE>
<HSDC>    </HSDC>
<SOLVENTACCESSIBLEAREA>6.02547</SOLVENTACCESSIBLEAREA>
<BURIEDSURFACEAREA>0</BURIEDSURFACEAREA>
<BURIEDSURFACEAREASCORE>0</BURIEDSURFACEAREASCORE>
<SOLVATIONENERGY>0</SOLVATIONENERGY>
</RESIDUE>
<RESIDUE>
<STRUCTURE> B:ASP  98    </STRUCTURE>
<HSDC>HS  </HSDC>
<SOLVENTACCESSIBLEAREA>22.2647</SOLVENTACCESSIBLEAREA>
<BURIEDSURFACEAREA>19.7095</BURIEDSURFACEAREA>
<BURIEDSURFACEAREASCORE>9</BURIEDSURFACEAREASCORE>
<SOLVATIONENERGY>-0.278338</SOLVATIONENERGY>
</RESIDUE>
<RESIDUE>
<STRUCTURE> B:TYR  99    </STRUCTURE>
<HSDC>    </HSDC>
<SOLVENTACCESSIBLEAREA>12.2495</SOLVENTACCESSIBLEAREA>
<BURIEDSURFACEAREA>0</BURIEDSURFACEAREA>
<BURIEDSURFACEAREASCORE>0</BURIEDSURFACEAREASCORE>
<SOLVATIONENERGY>0</SOLVATIONENERGY>
</RESIDUE>
<RESIDUE>
<STRUCTURE> B:LEU 100    </STRUCTURE>
<HSDC>    </HSDC>
<SOLVENTACCESSIBLEAREA>18.7754</SOLVENTACCESSIBLEAREA>
<BURIEDSURFACEAREA>9.87255</BURIEDSURFACEAREA>
<BURIEDSURFACEAREASCORE>6</BURIEDSURFACEAREASCORE>
<SOLVATIONENERGY>0.157961</SOLVATIONENERGY>
</RESIDUE>
<RESIDUE>
<STRUCTURE> B:PHE 101    </STRUCTURE>
<HSDC>    </HSDC>
<SOLVENTACCESSIBLEAREA>108.836</SOLVENTACCESSIBLEAREA>
<BURIEDSURFACEAREA>77.2782</BURIEDSURFACEAREA>
<BURIEDSURFACEAREASCORE>8</BURIEDSURFACEAREASCORE>
<SOLVATIONENERGY>1.23645</SOLVATIONENERGY>
</RESIDUE>
<RESIDUE>
<STRUCTURE> B:GLU 102    </STRUCTURE>
<HSDC>    </HSDC>
<SOLVENTACCESSIBLEAREA>90.9843</SOLVENTACCESSIBLEAREA>
<BURIEDSURFACEAREA>0.61386</BURIEDSURFACEAREA>
<BURIEDSURFACEAREASCORE>1</BURIEDSURFACEAREASCORE>
<SOLVATIONENERGY>-0.0104079</SOLVATIONENERGY>
</RESIDUE>
<RESIDUE>
<STRUCTURE> B:VAL 103    </STRUCTURE>
<HSDC>    </HSDC>
<SOLVENTACCESSIBLEAREA>4.46074</SOLVENTACCESSIBLEAREA>
<BURIEDSURFACEAREA>0</BURIEDSURFACEAREA>
<BURIEDSURFACEAREASCORE>0</BURIEDSURFACEAREASCORE>
<SOLVATIONENERGY>0</SOLVATIONENERGY>
</RESIDUE>
<RESIDUE>
<STRUCTURE> B:GLU 104    </STRUCTURE>
<HSDC>    </HSDC>
<SOLVENTACCESSIBLEAREA>63.7874</SOLVENTACCESSIBLEAREA>
<BURIEDSURFACEAREA>0</BURIEDSURFACEAREA>
<BURIEDSURFACEAREASCORE>0</BURIEDSURFACEAREASCORE>
<SOLVATIONENERGY>0</SOLVATIONENERGY>
</RESIDUE>
<RESIDUE>
<STRUCTURE> B:PRO 105    </STRUCTURE>
<HSDC>    </HSDC>
<SOLVENTACCESSIBLEAREA>3.98209</SOLVENTACCESSIBLEAREA>
<BURIEDSURFACEAREA>0</BURIEDSURFACEAREA>
<BURIEDSURFACEAREASCORE>0</BURIEDSURFACEAREASCORE>
<SOLVATIONENERGY>0</SOLVATIONENERGY>
</RESIDUE>
<RESIDUE>
<STRUCTURE> B:ALA 106    </STRUCTURE>
<HSDC>    </HSDC>
<SOLVENTACCESSIBLEAREA>15.0513</SOLVENTACCESSIBLEAREA>
<BURIEDSURFACEAREA>0</BURIEDSURFACEAREA>
<BURIEDSURFACEAREASCORE>0</BURIEDSURFACEAREASCORE>
<SOLVATIONENERGY>0</SOLVATIONENERGY>
</RESIDUE>
<RESIDUE>
<STRUCTURE> B:PRO 107    </STRUCTURE>
<HSDC>    </HSDC>
<SOLVENTACCESSIBLEAREA>42.4851</SOLVENTACCESSIBLEAREA>
<BURIEDSURFACEAREA>0</BURIEDSURFACEAREA>
<BURIEDSURFACEAREASCORE>0</BURIEDSURFACEAREASCORE>
<SOLVATIONENERGY>0</SOLVATIONENERGY>
</RESIDUE>
<RESIDUE>
<STRUCTURE> B:PRO 108    </STRUCTURE>
<HSDC>    </HSDC>
<SOLVENTACCESSIBLEAREA>3.32494</SOLVENTACCESSIBLEAREA>
<BURIEDSURFACEAREA>0</BURIEDSURFACEAREA>
<BURIEDSURFACEAREASCORE>0</BURIEDSURFACEAREASCORE>
<SOLVATIONENERGY>0</SOLVATIONENERGY>
</RESIDUE>
<RESIDUE>
<STRUCTURE> B:VAL 109    </STRUCTURE>
<HSDC>    </HSDC>
<SOLVENTACCESSIBLEAREA>68.4369</SOLVENTACCESSIBLEAREA>
<BURIEDSURFACEAREA>0</BURIEDSURFACEAREA>
<BURIEDSURFACEAREASCORE>0</BURIEDSURFACEAREASCORE>
<SOLVATIONENERGY>0</SOLVATIONENERGY>
</RESIDUE>
<RESIDUE>
<STRUCTURE> B:LEU 110    </STRUCTURE>
<HSDC>    </HSDC>
<SOLVENTACCESSIBLEAREA>26.596</SOLVENTACCESSIBLEAREA>
<BURIEDSURFACEAREA>0</BURIEDSURFACEAREA>
<BURIEDSURFACEAREASCORE>0</BURIEDSURFACEAREASCORE>
<SOLVATIONENERGY>0</SOLVATIONENERGY>
</RESIDUE>
<RESIDUE>
<STRUCTURE> B:VAL 111    </STRUCTURE>
<HSDC>    </HSDC>
<SOLVENTACCESSIBLEAREA>80.6517</SOLVENTACCESSIBLEAREA>
<BURIEDSURFACEAREA>0</BURIEDSURFACEAREA>
<BURIEDSURFACEAREASCORE>0</BURIEDSURFACEAREASCORE>
<SOLVATIONENERGY>0</SOLVATIONENERGY>
</RESIDUE>
<RESIDUE>
<STRUCTURE> B:LEU 112    </STRUCTURE>
<HSDC>    </HSDC>
<SOLVENTACCESSIBLEAREA>41.6094</SOLVENTACCESSIBLEAREA>
<BURIEDSURFACEAREA>0</BURIEDSURFACEAREA>
<BURIEDSURFACEAREASCORE>0</BURIEDSURFACEAREASCORE>
<SOLVATIONENERGY>0</SOLVATIONENERGY>
</RESIDUE>
<RESIDUE>
<STRUCTURE> B:THR 113    </STRUCTURE>
<HSDC>    </HSDC>
<SOLVENTACCESSIBLEAREA>78.6684</SOLVENTACCESSIBLEAREA>
<BURIEDSURFACEAREA>0</BURIEDSURFACEAREA>
<BURIEDSURFACEAREASCORE>0</BURIEDSURFACEAREASCORE>
<SOLVATIONENERGY>0</SOLVATIONENERGY>
</RESIDUE>
<RESIDUE>
<STRUCTURE> B:GLN 114    </STRUCTURE>
<HSDC>    </HSDC>
<SOLVENTACCESSIBLEAREA>104.284</SOLVENTACCESSIBLEAREA>
<BURIEDSURFACEAREA>0</BURIEDSURFACEAREA>
<BURIEDSURFACEAREASCORE>0</BURIEDSURFACEAREASCORE>
<SOLVATIONENERGY>0</SOLVATIONENERGY>
</RESIDUE>
<RESIDUE>
<STRUCTURE> B:THR 115    </STRUCTURE>
<HSDC>    </HSDC>
<SOLVENTACCESSIBLEAREA>49.0753</SOLVENTACCESSIBLEAREA>
<BURIEDSURFACEAREA>0</BURIEDSURFACEAREA>
<BURIEDSURFACEAREASCORE>0</BURIEDSURFACEAREASCORE>
<SOLVATIONENERGY>0</SOLVATIONENERGY>
</RESIDUE>
<RESIDUE>
<STRUCTURE> B:GLU 116    </STRUCTURE>
<HSDC>    </HSDC>
<SOLVENTACCESSIBLEAREA>143.21</SOLVENTACCESSIBLEAREA>
<BURIEDSURFACEAREA>0</BURIEDSURFACEAREA>
<BURIEDSURFACEAREASCORE>0</BURIEDSURFACEAREASCORE>
<SOLVATIONENERGY>0</SOLVATIONENERGY>
</RESIDUE>
<RESIDUE>
<STRUCTURE> B:GLU 117    </STRUCTURE>
<HSDC>    </HSDC>
<SOLVENTACCESSIBLEAREA>112.702</SOLVENTACCESSIBLEAREA>
<BURIEDSURFACEAREA>0</BURIEDSURFACEAREA>
<BURIEDSURFACEAREASCORE>0</BURIEDSURFACEAREASCORE>
<SOLVATIONENERGY>0</SOLVATIONENERGY>
</RESIDUE>
<RESIDUE>
<STRUCTURE> B:ILE 118    </STRUCTURE>
<HSDC>    </HSDC>
<SOLVENTACCESSIBLEAREA>65.1893</SOLVENTACCESSIBLEAREA>
<BURIEDSURFACEAREA>0</BURIEDSURFACEAREA>
<BURIEDSURFACEAREASCORE>0</BURIEDSURFACEAREASCORE>
<SOLVATIONENERGY>0</SOLVATIONENERGY>
</RESIDUE>
<RESIDUE>
<STRUCTURE> B:LEU 119    </STRUCTURE>
<HSDC>    </HSDC>
<SOLVENTACCESSIBLEAREA>0.501587</SOLVENTACCESSIBLEAREA>
<BURIEDSURFACEAREA>0</BURIEDSURFACEAREA>
<BURIEDSURFACEAREASCORE>0</BURIEDSURFACEAREASCORE>
<SOLVATIONENERGY>0</SOLVATIONENERGY>
</RESIDUE>
<RESIDUE>
<STRUCTURE> B:SER 120    </STRUCTURE>
<HSDC>    </HSDC>
<SOLVENTACCESSIBLEAREA>11.9487</SOLVENTACCESSIBLEAREA>
<BURIEDSURFACEAREA>0</BURIEDSURFACEAREA>
<BURIEDSURFACEAREASCORE>0</BURIEDSURFACEAREASCORE>
<SOLVATIONENERGY>0</SOLVATIONENERGY>
</RESIDUE>
<RESIDUE>
<STRUCTURE> B:ALA 121    </STRUCTURE>
<HSDC>    </HSDC>
<SOLVENTACCESSIBLEAREA>0.167708</SOLVENTACCESSIBLEAREA>
<BURIEDSURFACEAREA>0</BURIEDSURFACEAREA>
<BURIEDSURFACEAREASCORE>0</BURIEDSURFACEAREASCORE>
<SOLVATIONENERGY>0</SOLVATIONENERGY>
</RESIDUE>
<RESIDUE>
<STRUCTURE> B:ASN 122    </STRUCTURE>
<HSDC>    </HSDC>
<SOLVENTACCESSIBLEAREA>43.4865</SOLVENTACCESSIBLEAREA>
<BURIEDSURFACEAREA>0</BURIEDSURFACEAREA>
<BURIEDSURFACEAREASCORE>0</BURIEDSURFACEAREASCORE>
<SOLVATIONENERGY>0</SOLVATIONENERGY>
</RESIDUE>
<RESIDUE>
<STRUCTURE> B:ALA 123    </STRUCTURE>
<HSDC>    </HSDC>
<SOLVENTACCESSIBLEAREA>1.8432</SOLVENTACCESSIBLEAREA>
<BURIEDSURFACEAREA>0</BURIEDSURFACEAREA>
<BURIEDSURFACEAREASCORE>0</BURIEDSURFACEAREASCORE>
<SOLVATIONENERGY>0</SOLVATIONENERGY>
</RESIDUE>
<RESIDUE>
<STRUCTURE> B:THR 124    </STRUCTURE>
<HSDC>    </HSDC>
<SOLVENTACCESSIBLEAREA>55.1918</SOLVENTACCESSIBLEAREA>
<BURIEDSURFACEAREA>0</BURIEDSURFACEAREA>
<BURIEDSURFACEAREASCORE>0</BURIEDSURFACEAREASCORE>
<SOLVATIONENERGY>0</SOLVATIONENERGY>
</RESIDUE>
<RESIDUE>
<STRUCTURE> B:TYR 125    </STRUCTURE>
<HSDC>    </HSDC>
<SOLVENTACCESSIBLEAREA>27.4623</SOLVENTACCESSIBLEAREA>
<BURIEDSURFACEAREA>0</BURIEDSURFACEAREA>
<BURIEDSURFACEAREASCORE>0</BURIEDSURFACEAREASCORE>
<SOLVATIONENERGY>0</SOLVATIONENERGY>
</RESIDUE>
<RESIDUE>
<STRUCTURE> B:GLU 126    </STRUCTURE>
<HSDC>    </HSDC>
<SOLVENTACCESSIBLEAREA>155.075</SOLVENTACCESSIBLEAREA>
<BURIEDSURFACEAREA>0</BURIEDSURFACEAREA>
<BURIEDSURFACEAREASCORE>0</BURIEDSURFACEAREASCORE>
<SOLVATIONENERGY>0</SOLVATIONENERGY>
</RESIDUE>
<RESIDUE>
<STRUCTURE> B:LEU 127    </STRUCTURE>
<HSDC>    </HSDC>
<SOLVENTACCESSIBLEAREA>47.8403</SOLVENTACCESSIBLEAREA>
<BURIEDSURFACEAREA>0</BURIEDSURFACEAREA>
<BURIEDSURFACEAREASCORE>0</BURIEDSURFACEAREASCORE>
<SOLVATIONENERGY>0</SOLVATIONENERGY>
</RESIDUE>
<RESIDUE>
<STRUCTURE> B:PRO 128    </STRUCTURE>
<HSDC>    </HSDC>
<SOLVENTACCESSIBLEAREA>27.6075</SOLVENTACCESSIBLEAREA>
<BURIEDSURFACEAREA>0</BURIEDSURFACEAREA>
<BURIEDSURFACEAREASCORE>0</BURIEDSURFACEAREASCORE>
<SOLVATIONENERGY>0</SOLVATIONENERGY>
</RESIDUE>
<RESIDUE>
<STRUCTURE> B:PRO 129    </STRUCTURE>
<HSDC>    </HSDC>
<SOLVENTACCESSIBLEAREA>149.231</SOLVENTACCESSIBLEAREA>
<BURIEDSURFACEAREA>0</BURIEDSURFACEAREA>
<BURIEDSURFACEAREASCORE>0</BURIEDSURFACEAREASCORE>
<SOLVATIONENERGY>0</SOLVATIONENERGY>
</RESIDUE>
<RESIDUE>
<STRUCTURE> B:CYS 130    </STRUCTURE>
<HSDC>    </HSDC>
<SOLVENTACCESSIBLEAREA>61.0956</SOLVENTACCESSIBLEAREA>
<BURIEDSURFACEAREA>0</BURIEDSURFACEAREA>
<BURIEDSURFACEAREASCORE>0</BURIEDSURFACEAREASCORE>
<SOLVATIONENERGY>0</SOLVATIONENERGY>
</RESIDUE>
<RESIDUE>
<STRUCTURE> B:MET 131    </STRUCTURE>
<HSDC>    </HSDC>
<SOLVENTACCESSIBLEAREA>44.3346</SOLVENTACCESSIBLEAREA>
<BURIEDSURFACEAREA>0</BURIEDSURFACEAREA>
<BURIEDSURFACEAREASCORE>0</BURIEDSURFACEAREASCORE>
<SOLVATIONENERGY>0</SOLVATIONENERGY>
</RESIDUE>
<RESIDUE>
<STRUCTURE> B:PRO 132    </STRUCTURE>
<HSDC>    </HSDC>
<SOLVENTACCESSIBLEAREA>23.0423</SOLVENTACCESSIBLEAREA>
<BURIEDSURFACEAREA>4.01223</BURIEDSURFACEAREA>
<BURIEDSURFACEAREASCORE>2</BURIEDSURFACEAREASCORE>
<SOLVATIONENERGY>0.0641957</SOLVATIONENERGY>
</RESIDUE>
<RESIDUE>
<STRUCTURE> B:PRO 133    </STRUCTURE>
<HSDC>    </HSDC>
<SOLVENTACCESSIBLEAREA>132.153</SOLVENTACCESSIBLEAREA>
<BURIEDSURFACEAREA>67.3861</BURIEDSURFACEAREA>
<BURIEDSURFACEAREASCORE>6</BURIEDSURFACEAREASCORE>
<SOLVATIONENERGY>0.963673</SOLVATIONENERGY>
</RESIDUE>
<RESIDUE>
<STRUCTURE> B:LEU 134    </STRUCTURE>
<HSDC>    </HSDC>
<SOLVENTACCESSIBLEAREA>37.8363</SOLVENTACCESSIBLEAREA>
<BURIEDSURFACEAREA>9.78549</BURIEDSURFACEAREA>
<BURIEDSURFACEAREASCORE>3</BURIEDSURFACEAREASCORE>
<SOLVATIONENERGY>0.10501</SOLVATIONENERGY>
</RESIDUE>
<RESIDUE>
<STRUCTURE> B:ASP 135    </STRUCTURE>
<HSDC>    </HSDC>
<SOLVENTACCESSIBLEAREA>61.4975</SOLVENTACCESSIBLEAREA>
<BURIEDSURFACEAREA>25.4343</BURIEDSURFACEAREA>
<BURIEDSURFACEAREASCORE>5</BURIEDSURFACEAREASCORE>
<SOLVATIONENERGY>-0.307025</SOLVATIONENERGY>
</RESIDUE>
<RESIDUE>
<STRUCTURE> B:LEU 136    </STRUCTURE>
<HSDC>    </HSDC>
<SOLVENTACCESSIBLEAREA>8.27317</SOLVENTACCESSIBLEAREA>
<BURIEDSURFACEAREA>0</BURIEDSURFACEAREA>
<BURIEDSURFACEAREASCORE>0</BURIEDSURFACEAREASCORE>
<SOLVATIONENERGY>0</SOLVATIONENERGY>
</RESIDUE>
<RESIDUE>
<STRUCTURE> B:LYS 137    </STRUCTURE>
<HSDC>    </HSDC>
<SOLVENTACCESSIBLEAREA>53.5809</SOLVENTACCESSIBLEAREA>
<BURIEDSURFACEAREA>5.04596</BURIEDSURFACEAREA>
<BURIEDSURFACEAREASCORE>1</BURIEDSURFACEAREASCORE>
<SOLVATIONENERGY>0.0526209</SOLVATIONENERGY>
</RESIDUE>
<RESIDUE>
<STRUCTURE> B:TYR 138    </STRUCTURE>
<HSDC>    </HSDC>
<SOLVENTACCESSIBLEAREA>0.156225</SOLVENTACCESSIBLEAREA>
<BURIEDSURFACEAREA>0</BURIEDSURFACEAREA>
<BURIEDSURFACEAREASCORE>0</BURIEDSURFACEAREASCORE>
<SOLVATIONENERGY>0</SOLVATIONENERGY>
</RESIDUE>
<RESIDUE>
<STRUCTURE> B:GLU 139    </STRUCTURE>
<HSDC>    </HSDC>
<SOLVENTACCESSIBLEAREA>33.0764</SOLVENTACCESSIBLEAREA>
<BURIEDSURFACEAREA>0</BURIEDSURFACEAREA>
<BURIEDSURFACEAREASCORE>0</BURIEDSURFACEAREASCORE>
<SOLVATIONENERGY>0</SOLVATIONENERGY>
</RESIDUE>
<RESIDUE>
<STRUCTURE> B:VAL 140    </STRUCTURE>
<HSDC>    </HSDC>
<SOLVENTACCESSIBLEAREA>0</SOLVENTACCESSIBLEAREA>
<BURIEDSURFACEAREA>0</BURIEDSURFACEAREA>
<BURIEDSURFACEAREASCORE>0</BURIEDSURFACEAREASCORE>
<SOLVATIONENERGY>0</SOLVATIONENERGY>
</RESIDUE>
<RESIDUE>
<STRUCTURE> B:ALA 141    </STRUCTURE>
<HSDC>    </HSDC>
<SOLVENTACCESSIBLEAREA>1.3437</SOLVENTACCESSIBLEAREA>
<BURIEDSURFACEAREA>0</BURIEDSURFACEAREA>
<BURIEDSURFACEAREASCORE>0</BURIEDSURFACEAREASCORE>
<SOLVATIONENERGY>0</SOLVATIONENERGY>
</RESIDUE>
<RESIDUE>
<STRUCTURE> B:PHE 142    </STRUCTURE>
<HSDC>    </HSDC>
<SOLVENTACCESSIBLEAREA>23.9655</SOLVENTACCESSIBLEAREA>
<BURIEDSURFACEAREA>0</BURIEDSURFACEAREA>
<BURIEDSURFACEAREASCORE>0</BURIEDSURFACEAREASCORE>
<SOLVATIONENERGY>0</SOLVATIONENERGY>
</RESIDUE>
<RESIDUE>
<STRUCTURE> B:TRP 143    </STRUCTURE>
<HSDC>    </HSDC>
<SOLVENTACCESSIBLEAREA>24.2819</SOLVENTACCESSIBLEAREA>
<BURIEDSURFACEAREA>0</BURIEDSURFACEAREA>
<BURIEDSURFACEAREASCORE>0</BURIEDSURFACEAREASCORE>
<SOLVATIONENERGY>0</SOLVATIONENERGY>
</RESIDUE>
<RESIDUE>
<STRUCTURE> B:LYS 144    </STRUCTURE>
<HSDC>    </HSDC>
<SOLVENTACCESSIBLEAREA>103.421</SOLVENTACCESSIBLEAREA>
<BURIEDSURFACEAREA>0</BURIEDSURFACEAREA>
<BURIEDSURFACEAREASCORE>0</BURIEDSURFACEAREASCORE>
<SOLVATIONENERGY>0</SOLVATIONENERGY>
</RESIDUE>
<RESIDUE>
<STRUCTURE> B:GLU 145    </STRUCTURE>
<HSDC>    </HSDC>
<SOLVENTACCESSIBLEAREA>102.457</SOLVENTACCESSIBLEAREA>
<BURIEDSURFACEAREA>0</BURIEDSURFACEAREA>
<BURIEDSURFACEAREASCORE>0</BURIEDSURFACEAREASCORE>
<SOLVATIONENERGY>0</SOLVATIONENERGY>
</RESIDUE>
<RESIDUE>
<STRUCTURE> B:GLY 146    </STRUCTURE>
<HSDC>    </HSDC>
<SOLVENTACCESSIBLEAREA>60.0232</SOLVENTACCESSIBLEAREA>
<BURIEDSURFACEAREA>0</BURIEDSURFACEAREA>
<BURIEDSURFACEAREASCORE>0</BURIEDSURFACEAREASCORE>
<SOLVATIONENERGY>0</SOLVATIONENERGY>
</RESIDUE>
<RESIDUE>
<STRUCTURE> B:ALA 147    </STRUCTURE>
<HSDC>    </HSDC>
<SOLVENTACCESSIBLEAREA>30.9538</SOLVENTACCESSIBLEAREA>
<BURIEDSURFACEAREA>0</BURIEDSURFACEAREA>
<BURIEDSURFACEAREASCORE>0</BURIEDSURFACEAREASCORE>
<SOLVATIONENERGY>0</SOLVATIONENERGY>
</RESIDUE>
<RESIDUE>
<STRUCTURE> B:GLY 148    </STRUCTURE>
<HSDC>    </HSDC>
<SOLVENTACCESSIBLEAREA>74.4241</SOLVENTACCESSIBLEAREA>
<BURIEDSURFACEAREA>0</BURIEDSURFACEAREA>
<BURIEDSURFACEAREASCORE>0</BURIEDSURFACEAREASCORE>
<SOLVATIONENERGY>0</SOLVATIONENERGY>
</RESIDUE>
<RESIDUE>
<STRUCTURE> B:ASN 149    </STRUCTURE>
<HSDC>    </HSDC>
<SOLVENTACCESSIBLEAREA>127.964</SOLVENTACCESSIBLEAREA>
<BURIEDSURFACEAREA>0</BURIEDSURFACEAREA>
<BURIEDSURFACEAREASCORE>0</BURIEDSURFACEAREASCORE>
<SOLVATIONENERGY>0</SOLVATIONENERGY>
</RESIDUE>
<RESIDUE>
<STRUCTURE> B:LYS 150    </STRUCTURE>
<HSDC>    </HSDC>
<SOLVENTACCESSIBLEAREA>83.7287</SOLVENTACCESSIBLEAREA>
<BURIEDSURFACEAREA>0</BURIEDSURFACEAREA>
<BURIEDSURFACEAREASCORE>0</BURIEDSURFACEAREASCORE>
<SOLVATIONENERGY>0</SOLVATIONENERGY>
</RESIDUE>
<RESIDUE>
<STRUCTURE> B:THR 151    </STRUCTURE>
<HSDC>    </HSDC>
<SOLVENTACCESSIBLEAREA>76.3872</SOLVENTACCESSIBLEAREA>
<BURIEDSURFACEAREA>0</BURIEDSURFACEAREA>
<BURIEDSURFACEAREASCORE>0</BURIEDSURFACEAREASCORE>
<SOLVATIONENERGY>0</SOLVATIONENERGY>
</RESIDUE>
<RESIDUE>
<STRUCTURE> B:LEU 152    </STRUCTURE>
<HSDC>    </HSDC>
<SOLVENTACCESSIBLEAREA>87.7034</SOLVENTACCESSIBLEAREA>
<BURIEDSURFACEAREA>0</BURIEDSURFACEAREA>
<BURIEDSURFACEAREASCORE>0</BURIEDSURFACEAREASCORE>
<SOLVATIONENERGY>0</SOLVATIONENERGY>
</RESIDUE>
<RESIDUE>
<STRUCTURE> B:PHE 153    </STRUCTURE>
<HSDC>    </HSDC>
<SOLVENTACCESSIBLEAREA>45.094</SOLVENTACCESSIBLEAREA>
<BURIEDSURFACEAREA>0</BURIEDSURFACEAREA>
<BURIEDSURFACEAREASCORE>0</BURIEDSURFACEAREASCORE>
<SOLVATIONENERGY>0</SOLVATIONENERGY>
</RESIDUE>
<RESIDUE>
<STRUCTURE> B:PRO 154    </STRUCTURE>
<HSDC>    </HSDC>
<SOLVENTACCESSIBLEAREA>102.269</SOLVENTACCESSIBLEAREA>
<BURIEDSURFACEAREA>0</BURIEDSURFACEAREA>
<BURIEDSURFACEAREASCORE>0</BURIEDSURFACEAREASCORE>
<SOLVATIONENERGY>0</SOLVATIONENERGY>
</RESIDUE>
<RESIDUE>
<STRUCTURE> B:VAL 155    </STRUCTURE>
<HSDC>    </HSDC>
<SOLVENTACCESSIBLEAREA>63.6834</SOLVENTACCESSIBLEAREA>
<BURIEDSURFACEAREA>0</BURIEDSURFACEAREA>
<BURIEDSURFACEAREASCORE>0</BURIEDSURFACEAREASCORE>
<SOLVATIONENERGY>0</SOLVATIONENERGY>
</RESIDUE>
<RESIDUE>
<STRUCTURE> B:THR 156    </STRUCTURE>
<HSDC>    </HSDC>
<SOLVENTACCESSIBLEAREA>27.5299</SOLVENTACCESSIBLEAREA>
<BURIEDSURFACEAREA>0</BURIEDSURFACEAREA>
<BURIEDSURFACEAREASCORE>0</BURIEDSURFACEAREASCORE>
<SOLVATIONENERGY>0</SOLVATIONENERGY>
</RESIDUE>
<RESIDUE>
<STRUCTURE> B:PRO 157    </STRUCTURE>
<HSDC>    </HSDC>
<SOLVENTACCESSIBLEAREA>48.6946</SOLVENTACCESSIBLEAREA>
<BURIEDSURFACEAREA>2.66912</BURIEDSURFACEAREA>
<BURIEDSURFACEAREASCORE>1</BURIEDSURFACEAREASCORE>
<SOLVATIONENERGY>0.042706</SOLVATIONENERGY>
</RESIDUE>
<RESIDUE>
<STRUCTURE> B:HIS 158    </STRUCTURE>
<HSDC>    </HSDC>
<SOLVENTACCESSIBLEAREA>86.2411</SOLVENTACCESSIBLEAREA>
<BURIEDSURFACEAREA>0</BURIEDSURFACEAREA>
<BURIEDSURFACEAREASCORE>0</BURIEDSURFACEAREASCORE>
<SOLVATIONENERGY>0</SOLVATIONENERGY>
</RESIDUE>
<RESIDUE>
<STRUCTURE> B:GLY 159    </STRUCTURE>
<HSDC>    </HSDC>
<SOLVENTACCESSIBLEAREA>59.9444</SOLVENTACCESSIBLEAREA>
<BURIEDSURFACEAREA>0</BURIEDSURFACEAREA>
<BURIEDSURFACEAREASCORE>0</BURIEDSURFACEAREASCORE>
<SOLVATIONENERGY>0</SOLVATIONENERGY>
</RESIDUE>
<RESIDUE>
<STRUCTURE> B:GLN 160    </STRUCTURE>
<HSDC>    </HSDC>
<SOLVENTACCESSIBLEAREA>94.9895</SOLVENTACCESSIBLEAREA>
<BURIEDSURFACEAREA>0</BURIEDSURFACEAREA>
<BURIEDSURFACEAREASCORE>0</BURIEDSURFACEAREASCORE>
<SOLVATIONENERGY>0</SOLVATIONENERGY>
</RESIDUE>
<RESIDUE>
<STRUCTURE> B:PRO 161    </STRUCTURE>
<HSDC>    </HSDC>
<SOLVENTACCESSIBLEAREA>48.3939</SOLVENTACCESSIBLEAREA>
<BURIEDSURFACEAREA>0</BURIEDSURFACEAREA>
<BURIEDSURFACEAREASCORE>0</BURIEDSURFACEAREASCORE>
<SOLVATIONENERGY>0</SOLVATIONENERGY>
</RESIDUE>
<RESIDUE>
<STRUCTURE> B:VAL 162    </STRUCTURE>
<HSDC>    </HSDC>
<SOLVENTACCESSIBLEAREA>3.3474</SOLVENTACCESSIBLEAREA>
<BURIEDSURFACEAREA>0</BURIEDSURFACEAREA>
<BURIEDSURFACEAREASCORE>0</BURIEDSURFACEAREASCORE>
<SOLVATIONENERGY>0</SOLVATIONENERGY>
</RESIDUE>
<RESIDUE>
<STRUCTURE> B:GLN 163    </STRUCTURE>
<HSDC>    </HSDC>
<SOLVENTACCESSIBLEAREA>82.4979</SOLVENTACCESSIBLEAREA>
<BURIEDSURFACEAREA>0</BURIEDSURFACEAREA>
<BURIEDSURFACEAREASCORE>0</BURIEDSURFACEAREASCORE>
<SOLVATIONENERGY>0</SOLVATIONENERGY>
</RESIDUE>
<RESIDUE>
<STRUCTURE> B:ILE 164    </STRUCTURE>
<HSDC>    </HSDC>
<SOLVENTACCESSIBLEAREA>12.0577</SOLVENTACCESSIBLEAREA>
<BURIEDSURFACEAREA>0</BURIEDSURFACEAREA>
<BURIEDSURFACEAREASCORE>0</BURIEDSURFACEAREASCORE>
<SOLVATIONENERGY>0</SOLVATIONENERGY>
</RESIDUE>
<RESIDUE>
<STRUCTURE> B:THR 165    </STRUCTURE>
<HSDC>    </HSDC>
<SOLVENTACCESSIBLEAREA>110.502</SOLVENTACCESSIBLEAREA>
<BURIEDSURFACEAREA>0</BURIEDSURFACEAREA>
<BURIEDSURFACEAREASCORE>0</BURIEDSURFACEAREASCORE>
<SOLVATIONENERGY>0</SOLVATIONENERGY>
</RESIDUE>
<RESIDUE>
<STRUCTURE> B:LEU 166    </STRUCTURE>
<HSDC>    </HSDC>
<SOLVENTACCESSIBLEAREA>34.0911</SOLVENTACCESSIBLEAREA>
<BURIEDSURFACEAREA>0</BURIEDSURFACEAREA>
<BURIEDSURFACEAREASCORE>0</BURIEDSURFACEAREASCORE>
<SOLVATIONENERGY>0</SOLVATIONENERGY>
</RESIDUE>
<RESIDUE>
<STRUCTURE> B:GLN 167    </STRUCTURE>
<HSDC>    </HSDC>
<SOLVENTACCESSIBLEAREA>151.92</SOLVENTACCESSIBLEAREA>
<BURIEDSURFACEAREA>0</BURIEDSURFACEAREA>
<BURIEDSURFACEAREASCORE>0</BURIEDSURFACEAREASCORE>
<SOLVATIONENERGY>0</SOLVATIONENERGY>
</RESIDUE>
<RESIDUE>
<STRUCTURE> B:PRO 168    </STRUCTURE>
<HSDC>    </HSDC>
<SOLVENTACCESSIBLEAREA>132.914</SOLVENTACCESSIBLEAREA>
<BURIEDSURFACEAREA>0</BURIEDSURFACEAREA>
<BURIEDSURFACEAREASCORE>0</BURIEDSURFACEAREASCORE>
<SOLVATIONENERGY>0</SOLVATIONENERGY>
</RESIDUE>
<RESIDUE>
<STRUCTURE> B:ALA 169    </STRUCTURE>
<HSDC>    </HSDC>
<SOLVENTACCESSIBLEAREA>95.1598</SOLVENTACCESSIBLEAREA>
<BURIEDSURFACEAREA>0</BURIEDSURFACEAREA>
<BURIEDSURFACEAREASCORE>0</BURIEDSURFACEAREASCORE>
<SOLVATIONENERGY>0</SOLVATIONENERGY>
</RESIDUE>
<RESIDUE>
<STRUCTURE> B:ALA 170    </STRUCTURE>
<HSDC>    </HSDC>
<SOLVENTACCESSIBLEAREA>91.8702</SOLVENTACCESSIBLEAREA>
<BURIEDSURFACEAREA>0</BURIEDSURFACEAREA>
<BURIEDSURFACEAREASCORE>0</BURIEDSURFACEAREASCORE>
<SOLVATIONENERGY>0</SOLVATIONENERGY>
</RESIDUE>
<RESIDUE>
<STRUCTURE> B:SER 171    </STRUCTURE>
<HSDC>    </HSDC>
<SOLVENTACCESSIBLEAREA>78.2115</SOLVENTACCESSIBLEAREA>
<BURIEDSURFACEAREA>0</BURIEDSURFACEAREA>
<BURIEDSURFACEAREASCORE>0</BURIEDSURFACEAREASCORE>
<SOLVATIONENERGY>0</SOLVATIONENERGY>
</RESIDUE>
<RESIDUE>
<STRUCTURE> B:GLU 172    </STRUCTURE>
<HSDC>    </HSDC>
<SOLVENTACCESSIBLEAREA>61.6661</SOLVENTACCESSIBLEAREA>
<BURIEDSURFACEAREA>0</BURIEDSURFACEAREA>
<BURIEDSURFACEAREASCORE>0</BURIEDSURFACEAREASCORE>
<SOLVATIONENERGY>0</SOLVATIONENERGY>
</RESIDUE>
<RESIDUE>
<STRUCTURE> B:HIS 173    </STRUCTURE>
<HSDC>    </HSDC>
<SOLVENTACCESSIBLEAREA>94.7529</SOLVENTACCESSIBLEAREA>
<BURIEDSURFACEAREA>0</BURIEDSURFACEAREA>
<BURIEDSURFACEAREASCORE>0</BURIEDSURFACEAREASCORE>
<SOLVATIONENERGY>0</SOLVATIONENERGY>
</RESIDUE>
<RESIDUE>
<STRUCTURE> B:HIS 174    </STRUCTURE>
<HSDC>    </HSDC>
<SOLVENTACCESSIBLEAREA>40.7371</SOLVENTACCESSIBLEAREA>
<BURIEDSURFACEAREA>0</BURIEDSURFACEAREA>
<BURIEDSURFACEAREASCORE>0</BURIEDSURFACEAREASCORE>
<SOLVATIONENERGY>0</SOLVATIONENERGY>
</RESIDUE>
<RESIDUE>
<STRUCTURE> B:CYS 175    </STRUCTURE>
<HSDC>    </HSDC>
<SOLVENTACCESSIBLEAREA>6.2798</SOLVENTACCESSIBLEAREA>
<BURIEDSURFACEAREA>0</BURIEDSURFACEAREA>
<BURIEDSURFACEAREASCORE>0</BURIEDSURFACEAREASCORE>
<SOLVATIONENERGY>0</SOLVATIONENERGY>
</RESIDUE>
<RESIDUE>
<STRUCTURE> B:LEU 176    </STRUCTURE>
<HSDC>    </HSDC>
<SOLVENTACCESSIBLEAREA>0</SOLVENTACCESSIBLEAREA>
<BURIEDSURFACEAREA>0</BURIEDSURFACEAREA>
<BURIEDSURFACEAREASCORE>0</BURIEDSURFACEAREASCORE>
<SOLVATIONENERGY>0</SOLVATIONENERGY>
</RESIDUE>
<RESIDUE>
<STRUCTURE> B:SER 177    </STRUCTURE>
<HSDC>    </HSDC>
<SOLVENTACCESSIBLEAREA>4.96789</SOLVENTACCESSIBLEAREA>
<BURIEDSURFACEAREA>0</BURIEDSURFACEAREA>
<BURIEDSURFACEAREASCORE>0</BURIEDSURFACEAREASCORE>
<SOLVATIONENERGY>0</SOLVATIONENERGY>
</RESIDUE>
<RESIDUE>
<STRUCTURE> B:ALA 178    </STRUCTURE>
<HSDC>    </HSDC>
<SOLVENTACCESSIBLEAREA>0</SOLVENTACCESSIBLEAREA>
<BURIEDSURFACEAREA>0</BURIEDSURFACEAREA>
<BURIEDSURFACEAREASCORE>0</BURIEDSURFACEAREASCORE>
<SOLVATIONENERGY>0</SOLVATIONENERGY>
</RESIDUE>
<RESIDUE>
<STRUCTURE> B:ARG 179    </STRUCTURE>
<HSDC>    </HSDC>
<SOLVENTACCESSIBLEAREA>53.8704</SOLVENTACCESSIBLEAREA>
<BURIEDSURFACEAREA>0</BURIEDSURFACEAREA>
<BURIEDSURFACEAREASCORE>0</BURIEDSURFACEAREASCORE>
<SOLVATIONENERGY>0</SOLVATIONENERGY>
</RESIDUE>
<RESIDUE>
<STRUCTURE> B:THR 180    </STRUCTURE>
<HSDC>    </HSDC>
<SOLVENTACCESSIBLEAREA>0</SOLVENTACCESSIBLEAREA>
<BURIEDSURFACEAREA>0</BURIEDSURFACEAREA>
<BURIEDSURFACEAREASCORE>0</BURIEDSURFACEAREASCORE>
<SOLVATIONENERGY>0</SOLVATIONENERGY>
</RESIDUE>
<RESIDUE>
<STRUCTURE> B:ILE 181    </STRUCTURE>
<HSDC>    </HSDC>
<SOLVENTACCESSIBLEAREA>16.0377</SOLVENTACCESSIBLEAREA>
<BURIEDSURFACEAREA>0</BURIEDSURFACEAREA>
<BURIEDSURFACEAREASCORE>0</BURIEDSURFACEAREASCORE>
<SOLVATIONENERGY>0</SOLVATIONENERGY>
</RESIDUE>
<RESIDUE>
<STRUCTURE> B:TYR 182    </STRUCTURE>
<HSDC>    </HSDC>
<SOLVENTACCESSIBLEAREA>0.735989</SOLVENTACCESSIBLEAREA>
<BURIEDSURFACEAREA>0</BURIEDSURFACEAREA>
<BURIEDSURFACEAREASCORE>0</BURIEDSURFACEAREASCORE>
<SOLVATIONENERGY>0</SOLVATIONENERGY>
</RESIDUE>
<RESIDUE>
<STRUCTURE> B:THR 183    </STRUCTURE>
<HSDC>    </HSDC>
<SOLVENTACCESSIBLEAREA>45.0453</SOLVENTACCESSIBLEAREA>
<BURIEDSURFACEAREA>11.292</BURIEDSURFACEAREA>
<BURIEDSURFACEAREASCORE>3</BURIEDSURFACEAREASCORE>
<SOLVATIONENERGY>-0.12465</SOLVATIONENERGY>
</RESIDUE>
<RESIDUE>
<STRUCTURE> B:PHE 184    </STRUCTURE>
<HSDC>    </HSDC>
<SOLVENTACCESSIBLEAREA>94.3065</SOLVENTACCESSIBLEAREA>
<BURIEDSURFACEAREA>62.4732</BURIEDSURFACEAREA>
<BURIEDSURFACEAREASCORE>7</BURIEDSURFACEAREASCORE>
<SOLVATIONENERGY>0.555483</SOLVATIONENERGY>
</RESIDUE>
<RESIDUE>
<STRUCTURE> B:SER 185    </STRUCTURE>
<HSDC>H   </HSDC>
<SOLVENTACCESSIBLEAREA>74.5712</SOLVENTACCESSIBLEAREA>
<BURIEDSURFACEAREA>58.8259</BURIEDSURFACEAREA>
<BURIEDSURFACEAREASCORE>8</BURIEDSURFACEAREASCORE>
<SOLVATIONENERGY>-0.270157</SOLVATIONENERGY>
</RESIDUE>
<RESIDUE>
<STRUCTURE> B:VAL 186    </STRUCTURE>
<HSDC>    </HSDC>
<SOLVENTACCESSIBLEAREA>83.9407</SOLVENTACCESSIBLEAREA>
<BURIEDSURFACEAREA>3.68292</BURIEDSURFACEAREA>
<BURIEDSURFACEAREASCORE>1</BURIEDSURFACEAREASCORE>
<SOLVATIONENERGY>0.0589267</SOLVATIONENERGY>
</RESIDUE>
<RESIDUE>
<STRUCTURE> B:PRO 187    </STRUCTURE>
<HSDC>    </HSDC>
<SOLVENTACCESSIBLEAREA>84.0312</SOLVENTACCESSIBLEAREA>
<BURIEDSURFACEAREA>1.00902</BURIEDSURFACEAREA>
<BURIEDSURFACEAREASCORE>1</BURIEDSURFACEAREASCORE>
<SOLVATIONENERGY>0.0161443</SOLVATIONENERGY>
</RESIDUE>
<RESIDUE>
<STRUCTURE> B:LYS 188    </STRUCTURE>
<HSDC>    </HSDC>
<SOLVENTACCESSIBLEAREA>48.9744</SOLVENTACCESSIBLEAREA>
<BURIEDSURFACEAREA>0</BURIEDSURFACEAREA>
<BURIEDSURFACEAREASCORE>0</BURIEDSURFACEAREASCORE>
<SOLVATIONENERGY>0</SOLVATIONENERGY>
</RESIDUE>
<RESIDUE>
<STRUCTURE> B:TYR 189    </STRUCTURE>
<HSDC>    </HSDC>
<SOLVENTACCESSIBLEAREA>119.795</SOLVENTACCESSIBLEAREA>
<BURIEDSURFACEAREA>0</BURIEDSURFACEAREA>
<BURIEDSURFACEAREASCORE>0</BURIEDSURFACEAREASCORE>
<SOLVATIONENERGY>0</SOLVATIONENERGY>
</RESIDUE>
<RESIDUE>
<STRUCTURE> B:SER 190    </STRUCTURE>
<HSDC>    </HSDC>
<SOLVENTACCESSIBLEAREA>6.33949</SOLVENTACCESSIBLEAREA>
<BURIEDSURFACEAREA>0</BURIEDSURFACEAREA>
<BURIEDSURFACEAREASCORE>0</BURIEDSURFACEAREASCORE>
<SOLVATIONENERGY>0</SOLVATIONENERGY>
</RESIDUE>
<RESIDUE>
<STRUCTURE> B:LYS 191    </STRUCTURE>
<HSDC>    </HSDC>
<SOLVENTACCESSIBLEAREA>152.791</SOLVENTACCESSIBLEAREA>
<BURIEDSURFACEAREA>0</BURIEDSURFACEAREA>
<BURIEDSURFACEAREASCORE>0</BURIEDSURFACEAREASCORE>
<SOLVATIONENERGY>0</SOLVATIONENERGY>
</RESIDUE>
<RESIDUE>
<STRUCTURE> B:PHE 192    </STRUCTURE>
<HSDC>    </HSDC>
<SOLVENTACCESSIBLEAREA>80.5154</SOLVENTACCESSIBLEAREA>
<BURIEDSURFACEAREA>0</BURIEDSURFACEAREA>
<BURIEDSURFACEAREASCORE>0</BURIEDSURFACEAREASCORE>
<SOLVATIONENERGY>0</SOLVATIONENERGY>
</RESIDUE>
<RESIDUE>
<STRUCTURE> B:SER 193    </STRUCTURE>
<HSDC>    </HSDC>
<SOLVENTACCESSIBLEAREA>11.964</SOLVENTACCESSIBLEAREA>
<BURIEDSURFACEAREA>0</BURIEDSURFACEAREA>
<BURIEDSURFACEAREASCORE>0</BURIEDSURFACEAREASCORE>
<SOLVATIONENERGY>0</SOLVATIONENERGY>
</RESIDUE>
<RESIDUE>
<STRUCTURE> B:LYS 194    </STRUCTURE>
<HSDC>    </HSDC>
<SOLVENTACCESSIBLEAREA>156.828</SOLVENTACCESSIBLEAREA>
<BURIEDSURFACEAREA>0</BURIEDSURFACEAREA>
<BURIEDSURFACEAREASCORE>0</BURIEDSURFACEAREASCORE>
<SOLVATIONENERGY>0</SOLVATIONENERGY>
</RESIDUE>
<RESIDUE>
<STRUCTURE> B:PRO 195    </STRUCTURE>
<HSDC>    </HSDC>
<SOLVENTACCESSIBLEAREA>88.3587</SOLVENTACCESSIBLEAREA>
<BURIEDSURFACEAREA>0</BURIEDSURFACEAREA>
<BURIEDSURFACEAREASCORE>0</BURIEDSURFACEAREASCORE>
<SOLVATIONENERGY>0</SOLVATIONENERGY>
</RESIDUE>
<RESIDUE>
<STRUCTURE> B:THR 196    </STRUCTURE>
<HSDC>    </HSDC>
<SOLVENTACCESSIBLEAREA>44.2943</SOLVENTACCESSIBLEAREA>
<BURIEDSURFACEAREA>0</BURIEDSURFACEAREA>
<BURIEDSURFACEAREASCORE>0</BURIEDSURFACEAREASCORE>
<SOLVATIONENERGY>0</SOLVATIONENERGY>
</RESIDUE>
<RESIDUE>
<STRUCTURE> B:CYS 197    </STRUCTURE>
<HSDC>    </HSDC>
<SOLVENTACCESSIBLEAREA>73.4085</SOLVENTACCESSIBLEAREA>
<BURIEDSURFACEAREA>0</BURIEDSURFACEAREA>
<BURIEDSURFACEAREASCORE>0</BURIEDSURFACEAREASCORE>
<SOLVATIONENERGY>0</SOLVATIONENERGY>
</RESIDUE>
<RESIDUE>
<STRUCTURE> B:PHE 198    </STRUCTURE>
<HSDC>    </HSDC>
<SOLVENTACCESSIBLEAREA>48.038</SOLVENTACCESSIBLEAREA>
<BURIEDSURFACEAREA>0</BURIEDSURFACEAREA>
<BURIEDSURFACEAREASCORE>0</BURIEDSURFACEAREASCORE>
<SOLVATIONENERGY>0</SOLVATIONENERGY>
</RESIDUE>
<RESIDUE>
<STRUCTURE> B:LEU 199    </STRUCTURE>
<HSDC>    </HSDC>
<SOLVENTACCESSIBLEAREA>86.0322</SOLVENTACCESSIBLEAREA>
<BURIEDSURFACEAREA>0</BURIEDSURFACEAREA>
<BURIEDSURFACEAREASCORE>0</BURIEDSURFACEAREASCORE>
<SOLVATIONENERGY>0</SOLVATIONENERGY>
</RESIDUE>
<RESIDUE>
<STRUCTURE> B:LEU 200    </STRUCTURE>
<HSDC>    </HSDC>
<SOLVENTACCESSIBLEAREA>15.4098</SOLVENTACCESSIBLEAREA>
<BURIEDSURFACEAREA>0</BURIEDSURFACEAREA>
<BURIEDSURFACEAREASCORE>0</BURIEDSURFACEAREASCORE>
<SOLVATIONENERGY>0</SOLVATIONENERGY>
</RESIDUE>
<RESIDUE>
<STRUCTURE> B:GLU 201    </STRUCTURE>
<HSDC>    </HSDC>
<SOLVENTACCESSIBLEAREA>116.908</SOLVENTACCESSIBLEAREA>
<BURIEDSURFACEAREA>0</BURIEDSURFACEAREA>
<BURIEDSURFACEAREASCORE>0</BURIEDSURFACEAREASCORE>
<SOLVATIONENERGY>0</SOLVATIONENERGY>
</RESIDUE>
</RESIDUE2>
</RESIDUES>
</INTERFACE>
