# Supplementary material for: Structural studies of the IFNλ4 receptor complex using cryoEM enabled by protein engineering
Source: Nat Commun. 2025 Jan 18;16:818. doi: 10.1038/s41467-025-56119-y (PMC11742915; doi:10.1038/s41467-025-56119-y)
Supplement: Supplementary file 6 — Source Data [file 41467_2025_56119_MOESM6_ESM.zip › source_data/IFNL4_data/IFNL4_manuscript/Fig5/Fig5C+5D/all/raw files_qPCR/02.13.2024 qPCR_48 h post treatment-1.xlsx]

## Sheet: Results
File Name	E:\shahi\SYBR one-step_20240213_163433.eds
Comment
Operator	Admin
Barcode
Instrument Type	QuantStudio™ 6 Pro System
Block Type	384-Well Block
Instrument Name	QS6Pro-2778621060027
Instrument Serial Number	2778621060027
Heated Cover Serial Number	2779321031001
Block serial number	2778321020885
Run Start Date/Time	2024-02-13 04:34:41 PM EST
Run End Data/Time	2024-02-13 06:26:16 PM EST
Run Duration	111 minutes 34 seconds
Sample Volume	10.0
Cover Temperature	105.0
Passive Reference	ROX
PCR Stage/Step Number	Stage 2 Step 3
Quantification Cycle Method	CT
Analysis Date/Time	2024-02-13 06:29:47 PM EST
Software Name and Version	Design & Analysis Software v2.7.0
Plugin Name and Version	Primary Analysis v1.8.0, Presence Absence v2.3.0
Reduce dye signal crosstalk by algorithm	No (Default)
Exported On	2024-02-13 06:29:53 PM EST
Well	Well Position	Omit	Sample	Target	Task	Reporter	Quencher	Amp Status	Amp Score	Curve Quality	Result Quality Issues	Cq	Cq Confidence	Cq Mean	Cq SD	Auto Threshold	Threshold	Auto Baseline	Baseline Start	Baseline End
1	A1	FALSE	Sample 1	ISG15	UNKNOWN	SYBR	None	AMP	1.11761			23.9071	0.978946	19.6964	2.26143	TRUE	0.0643988	TRUE	3	20
2	A2	FALSE	Sample 1	ISG15	UNKNOWN	SYBR	None	AMP	1.12246			18.8055	0.973688	19.6964	2.26143	TRUE	0.0643988	TRUE	3	14
3	A3	FALSE	Sample 1	ISG15	UNKNOWN	SYBR	None	AMP	1.03159			23.7775	0.975289	19.6964	2.26143	TRUE	0.0643988	TRUE	3	19
4	A4	FALSE	Sample 1	ISG15	UNKNOWN	SYBR	None	AMP	1.12858			18.5213	0.964224	19.6964	2.26143	TRUE	0.0643988	TRUE	3	15
5	A5	FALSE	Sample 1	ISG15	UNKNOWN	SYBR	None	AMP	1.13721			21.177	0.973494	19.6964	2.26143	TRUE	0.0643988	TRUE	3	17
6	A6	FALSE	Sample 1	ISG15	UNKNOWN	SYBR	None	AMP	1.14552			17.7222	0.983987	19.6964	2.26143	TRUE	0.0643988	TRUE	3	13
7	A7	FALSE	Sample 1	ISG15	UNKNOWN	SYBR	None	AMP	1.14028			18.8797	0.974006	19.6964	2.26143	TRUE	0.0643988	TRUE	3	15
8	A8	FALSE	Sample 1	ISG15	UNKNOWN	SYBR	None	AMP	1.13429			17.5358	0.990717	19.6964	2.26143	TRUE	0.0643988	TRUE	3	13
9	A9	FALSE	Sample 1	ISG15	UNKNOWN	SYBR	None	AMP	1.14908			17.7206	0.989097	19.6964	2.26143	TRUE	0.0643988	TRUE	3	14
10	A10	FALSE	Sample 3	GAPDH	UNKNOWN	SYBR	None	AMP	1.24286			17.6274	0.988343	17.5178	0.22425	TRUE	0.135959	TRUE	3	13
11	A11	FALSE	Sample 3	GAPDH	UNKNOWN	SYBR	None	AMP	1.24511			17.8557	0.974235	17.5178	0.22425	TRUE	0.135959	TRUE	3	13
12	A12	FALSE	Sample 3	GAPDH	UNKNOWN	SYBR	None	AMP	1.25527			17.4318	0.98656	17.5178	0.22425	TRUE	0.135959	TRUE	3	13
13	A13	FALSE	Sample 3	GAPDH	UNKNOWN	SYBR	None	AMP	1.25286			17.5603	0.978099	17.5178	0.22425	TRUE	0.135959	TRUE	3	12
14	A14	FALSE	Sample 3	GAPDH	UNKNOWN	SYBR	None	AMP	1.24934			17.6714	0.987543	17.5178	0.22425	TRUE	0.135959	TRUE	3	13
15	A15	FALSE	Sample 3	GAPDH	UNKNOWN	SYBR	None	AMP	1.25521			17.2542	0.974391	17.5178	0.22425	TRUE	0.135959	TRUE	3	12
16	A16	FALSE	Sample 3	GAPDH	UNKNOWN	SYBR	None	AMP	1.25005			17.3919	0.986169	17.5178	0.22425	TRUE	0.135959	TRUE	3	12
17	A17	FALSE	Sample 3	GAPDH	UNKNOWN	SYBR	None	AMP	1.24412			17.0035	0.978026	17.5178	0.22425	TRUE	0.135959	TRUE	3	12
18	A18	FALSE	Sample 3	GAPDH	UNKNOWN	SYBR	None	AMP	1.24624			17.8976	0.953274	17.5178	0.22425	TRUE	0.135959	TRUE	3	13
19	A19	FALSE	Sample 2	ISG15	NTC	SYBR	None	NO_AMP	0			UNDETERMINED	0			TRUE	0.0643988	TRUE	3	39
25	B1	FALSE	Sample 1	ISG15	UNKNOWN	SYBR	None	AMP	1.11783			23.884	0.989476	19.6964	2.26143	TRUE	0.0643988	TRUE	3	20
26	B2	FALSE	Sample 1	ISG15	UNKNOWN	SYBR	None	AMP	1.11994			19.0167	0.972059	19.6964	2.26143	TRUE	0.0643988	TRUE	3	14
27	B3	FALSE	Sample 1	ISG15	UNKNOWN	SYBR	None	AMP	1.13725			23.0849	0.949853	19.6964	2.26143	TRUE	0.0643988	TRUE	3	19
28	B4	FALSE	Sample 1	ISG15	UNKNOWN	SYBR	None	AMP	1.13918			18.2634	0.978447	19.6964	2.26143	TRUE	0.0643988	TRUE	3	14
29	B5	FALSE	Sample 1	ISG15	UNKNOWN	SYBR	None	AMP	1.1371			21.1828	0.980235	19.6964	2.26143	TRUE	0.0643988	TRUE	3	18
30	B6	FALSE	Sample 1	ISG15	UNKNOWN	SYBR	None	AMP	1.14463			18.1172	0.979813	19.6964	2.26143	TRUE	0.0643988	TRUE	3	14
31	B7	FALSE	Sample 1	ISG15	UNKNOWN	SYBR	None	AMP	1.1438			19.1112	0.975867	19.6964	2.26143	TRUE	0.0643988	TRUE	3	15
32	B8	FALSE	Sample 1	ISG15	UNKNOWN	SYBR	None	AMP	1.13441			17.7727	0.966759	19.6964	2.26143	TRUE	0.0643988	TRUE	3	14
33	B9	FALSE	Sample 1	ISG15	UNKNOWN	SYBR	None	AMP	1.14423			17.9403	0.981671	19.6964	2.26143	TRUE	0.0643988	TRUE	3	14
34	B10	FALSE	Sample 3	GAPDH	UNKNOWN	SYBR	None	AMP	1.24975			17.7297	0.988192	17.5178	0.22425	TRUE	0.135959	TRUE	3	12
35	B11	FALSE	Sample 3	GAPDH	UNKNOWN	SYBR	None	AMP	1.25365			17.8002	0.978095	17.5178	0.22425	TRUE	0.135959	TRUE	3	13
36	B12	FALSE	Sample 3	GAPDH	UNKNOWN	SYBR	None	AMP	1.25514			17.7965	0.98363	17.5178	0.22425	TRUE	0.135959	TRUE	3	13
37	B13	FALSE	Sample 3	GAPDH	UNKNOWN	SYBR	None	AMP	1.26188			17.6173	0.98428	17.5178	0.22425	TRUE	0.135959	TRUE	3	12
38	B14	FALSE	Sample 3	GAPDH	UNKNOWN	SYBR	None	AMP	1.24505			17.9551	0.982839	17.5178	0.22425	TRUE	0.135959	TRUE	3	13
39	B15	FALSE	Sample 3	GAPDH	UNKNOWN	SYBR	None	AMP	1.2541			17.7955	0.986131	17.5178	0.22425	TRUE	0.135959	TRUE	3	13
40	B16	FALSE	Sample 3	GAPDH	UNKNOWN	SYBR	None	AMP	1.25655			17.684	0.983387	17.5178	0.22425	TRUE	0.135959	TRUE	3	12
41	B17	FALSE	Sample 3	GAPDH	UNKNOWN	SYBR	None	AMP	1.25717			17.4265	0.983655	17.5178	0.22425	TRUE	0.135959	TRUE	3	13
42	B18	FALSE	Sample 3	GAPDH	UNKNOWN	SYBR	None	AMP	1.25488			17.6508	0.988064	17.5178	0.22425	TRUE	0.135959	TRUE	3	12
43	B19	FALSE	Sample 4	GAPDH	NTC	SYBR	None	NO_AMP	0			UNDETERMINED	0			TRUE	0.135959	TRUE	3	39
49	C1	FALSE	Sample 1	ISG15	UNKNOWN	SYBR	None	AMP	1.10632			24.0684	0.970339	19.6964	2.26143	TRUE	0.0643988	TRUE	3	21
50	C2	FALSE	Sample 1	ISG15	UNKNOWN	SYBR	None	AMP	1.11678			18.9325	0.982133	19.6964	2.26143	TRUE	0.0643988	TRUE	3	15
51	C3	FALSE	Sample 1	ISG15	UNKNOWN	SYBR	None	AMP	1.134			23.0545	0.98279	19.6964	2.26143	TRUE	0.0643988	TRUE	3	19
52	C4	FALSE	Sample 1	ISG15	UNKNOWN	SYBR	None	AMP	1.14041			18.2865	0.977595	19.6964	2.26143	TRUE	0.0643988	TRUE	3	14
53	C5	FALSE	Sample 1	ISG15	UNKNOWN	SYBR	None	AMP	1.14275			21.3113	0.96342	19.6964	2.26143	TRUE	0.0643988	TRUE	3	18
54	C6	FALSE	Sample 1	ISG15	UNKNOWN	SYBR	None	AMP	1.1378			18.2054	0.961504	19.6964	2.26143	TRUE	0.0643988	TRUE	3	15
55	C7	FALSE	Sample 1	ISG15	UNKNOWN	SYBR	None	AMP	1.14392			18.7797	0.979914	19.6964	2.26143	TRUE	0.0643988	TRUE	3	15
56	C8	FALSE	Sample 1	ISG15	UNKNOWN	SYBR	None	AMP	1.1384			17.8026	0.963107	19.6964	2.26143	TRUE	0.0643988	TRUE	3	15
57	C9	FALSE	Sample 1	ISG15	UNKNOWN	SYBR	None	AMP	1.14375			18.0325	0.986199	19.6964	2.26143	TRUE	0.0643988	TRUE	3	14
58	C10	FALSE	Sample 3	GAPDH	UNKNOWN	SYBR	None	AMP	1.24983			17.8635	0.969377	17.5178	0.22425	TRUE	0.135959	TRUE	3	12
59	C11	FALSE	Sample 3	GAPDH	UNKNOWN	SYBR	None	AMP	1.23957			18.0037	0.97346	17.5178	0.22425	TRUE	0.135959	TRUE	3	13
60	C12	FALSE	Sample 3	GAPDH	UNKNOWN	SYBR	None	AMP	1.2551			17.7023	0.988826	17.5178	0.22425	TRUE	0.135959	TRUE	3	12
61	C13	FALSE	Sample 3	GAPDH	UNKNOWN	SYBR	None	AMP	1.25447			17.6499	0.98404	17.5178	0.22425	TRUE	0.135959	TRUE	3	12
62	C14	FALSE	Sample 3	GAPDH	UNKNOWN	SYBR	None	AMP	1.25196			17.5858	0.989144	17.5178	0.22425	TRUE	0.135959	TRUE	3	12
63	C15	FALSE	Sample 3	GAPDH	UNKNOWN	SYBR	None	AMP	1.24874			17.8695	0.987066	17.5178	0.22425	TRUE	0.135959	TRUE	3	12
64	C16	FALSE	Sample 3	GAPDH	UNKNOWN	SYBR	None	AMP	1.25707			17.438	0.98146	17.5178	0.22425	TRUE	0.135959	TRUE	3	12
65	C17	FALSE	Sample 3	GAPDH	UNKNOWN	SYBR	None	AMP	1.25617			17.2797	0.978865	17.5178	0.22425	TRUE	0.135959	TRUE	3	12
66	C18	FALSE	Sample 3	GAPDH	UNKNOWN	SYBR	None	AMP	1.24847			17.6367	0.98322	17.5178	0.22425	TRUE	0.135959	TRUE	3	12
73	D1	FALSE	Sample 1	ISG15	UNKNOWN	SYBR	None	AMP	1.13828			23.966	0.95281	19.6964	2.26143	TRUE	0.0643988	TRUE	3	20
74	D2	FALSE	Sample 1	ISG15	UNKNOWN	SYBR	None	AMP	1.14368			18.5798	0.984881	19.6964	2.26143	TRUE	0.0643988	TRUE	3	15
75	D3	FALSE	Sample 1	ISG15	UNKNOWN	SYBR	None	AMP	1.16935			22.7468	0.98439	19.6964	2.26143	TRUE	0.0643988	TRUE	3	18
76	D4	FALSE	Sample 1	ISG15	UNKNOWN	SYBR	None	AMP	1.15835			17.9312	0.98063	19.6964	2.26143	TRUE	0.0643988	TRUE	3	13
77	D5	FALSE	Sample 1	ISG15	UNKNOWN	SYBR	None	AMP	1.149			20.545	0.96457	19.6964	2.26143	TRUE	0.0643988	TRUE	3	16
78	D6	FALSE	Sample 1	ISG15	UNKNOWN	SYBR	None	AMP	1.15542			17.6961	0.989289	19.6964	2.26143	TRUE	0.0643988	TRUE	3	13
79	D7	FALSE	Sample 1	ISG15	UNKNOWN	SYBR	None	AMP	1.15875			18.3892	0.981968	19.6964	2.26143	TRUE	0.0643988	TRUE	3	14
80	D8	FALSE	Sample 1	ISG15	UNKNOWN	SYBR	None	AMP	1.14282			17.7622	0.975645	19.6964	2.26143	TRUE	0.0643988	TRUE	3	14
81	D9	FALSE	Sample 1	ISG15	UNKNOWN	SYBR	None	AMP	1.15826			17.8035	0.973032	19.6964	2.26143	TRUE	0.0643988	TRUE	3	13
82	D10	FALSE	Sample 3	GAPDH	UNKNOWN	SYBR	None	AMP	1.26517			17.4838	0.983261	17.5178	0.22425	TRUE	0.135959	TRUE	3	13
83	D11	FALSE	Sample 3	GAPDH	UNKNOWN	SYBR	None	AMP	1.2628			17.4274	0.967676	17.5178	0.22425	TRUE	0.135959	TRUE	3	12
84	D12	FALSE	Sample 3	GAPDH	UNKNOWN	SYBR	None	AMP	1.26237			17.4552	0.97804	17.5178	0.22425	TRUE	0.135959	TRUE	3	12
85	D13	FALSE	Sample 3	GAPDH	UNKNOWN	SYBR	None	AMP	1.26838			17.4896	0.983152	17.5178	0.22425	TRUE	0.135959	TRUE	3	13
86	D14	FALSE	Sample 3	GAPDH	UNKNOWN	SYBR	None	AMP	1.26663			17.4814	0.987887	17.5178	0.22425	TRUE	0.135959	TRUE	3	13
87	D15	FALSE	Sample 3	GAPDH	UNKNOWN	SYBR	None	AMP	1.27064			17.1983	0.983812	17.5178	0.22425	TRUE	0.135959	TRUE	3	12
88	D16	FALSE	Sample 3	GAPDH	UNKNOWN	SYBR	None	AMP	1.26755			17.4481	0.981405	17.5178	0.22425	TRUE	0.135959	TRUE	3	12
89	D17	FALSE	Sample 3	GAPDH	UNKNOWN	SYBR	None	AMP	1.27078			17.0983	0.985468	17.5178	0.22425	TRUE	0.135959	TRUE	3	12
90	D18	FALSE	Sample 3	GAPDH	UNKNOWN	SYBR	None	AMP	1.26332			17.4362	0.98368	17.5178	0.22425	TRUE	0.135959	TRUE	3	12
97	E1	FALSE	Sample 1	ISG15	UNKNOWN	SYBR	None	AMP	1.12594			23.9531	0.984969	19.6964	2.26143	TRUE	0.0643988	TRUE	3	20
98	E2	FALSE	Sample 1	ISG15	UNKNOWN	SYBR	None	AMP	1.13828			18.5821	0.934453	19.6964	2.26143	TRUE	0.0643988	TRUE	3	14
99	E3	FALSE	Sample 1	ISG15	UNKNOWN	SYBR	None	AMP	1.1395			22.8336	0.984168	19.6964	2.26143	TRUE	0.0643988	TRUE	3	18
100	E4	FALSE	Sample 1	ISG15	UNKNOWN	SYBR	None	AMP	1.14465			18.3737	0.952045	19.6964	2.26143	TRUE	0.0643988	TRUE	3	15
101	E5	FALSE	Sample 1	ISG15	UNKNOWN	SYBR	None	AMP	1.14803			20.6723	0.977834	19.6964	2.26143	TRUE	0.0643988	TRUE	3	17
102	E6	FALSE	Sample 1	ISG15	UNKNOWN	SYBR	None	AMP	1.15259			17.7448	0.973087	19.6964	2.26143	TRUE	0.0643988	TRUE	3	14
103	E7	FALSE	Sample 1	ISG15	UNKNOWN	SYBR	None	AMP	1.14844			18.6119	0.969772	19.6964	2.26143	TRUE	0.0643988	TRUE	3	14
104	E8	FALSE	Sample 1	ISG15	UNKNOWN	SYBR	None	AMP	1.15013			17.8038	0.977926	19.6964	2.26143	TRUE	0.0643988	TRUE	3	14
105	E9	FALSE	Sample 1	ISG15	UNKNOWN	SYBR	None	AMP	1.17158			17.9087	0.98947	19.6964	2.26143	TRUE	0.0643988	TRUE	3	14
106	E10	FALSE	Sample 3	GAPDH	UNKNOWN	SYBR	None	AMP	1.26207			17.3179	0.989114	17.5178	0.22425	TRUE	0.135959	TRUE	3	12
107	E11	FALSE	Sample 3	GAPDH	UNKNOWN	SYBR	None	AMP	1.2708			17.225	0.983874	17.5178	0.22425	TRUE	0.135959	TRUE	3	12
108	E12	FALSE	Sample 3	GAPDH	UNKNOWN	SYBR	None	AMP	1.26357			17.4526	0.985147	17.5178	0.22425	TRUE	0.135959	TRUE	3	13
109	E13	FALSE	Sample 3	GAPDH	UNKNOWN	SYBR	None	AMP	1.26754			17.4447	0.981657	17.5178	0.22425	TRUE	0.135959	TRUE	3	12
110	E14	FALSE	Sample 3	GAPDH	UNKNOWN	SYBR	None	AMP	1.26426			17.693	0.975555	17.5178	0.22425	TRUE	0.135959	TRUE	3	13
111	E15	FALSE	Sample 3	GAPDH	UNKNOWN	SYBR	None	AMP	1.26692			17.4448	0.989114	17.5178	0.22425	TRUE	0.135959	TRUE	3	13
112	E16	FALSE	Sample 3	GAPDH	UNKNOWN	SYBR	None	AMP	1.26324			17.8078	0.986186	17.5178	0.22425	TRUE	0.135959	TRUE	3	13
113	E17	FALSE	Sample 3	GAPDH	UNKNOWN	SYBR	None	AMP	1.27049			17.239	0.981126	17.5178	0.22425	TRUE	0.135959	TRUE	3	12
114	E18	FALSE	Sample 3	GAPDH	UNKNOWN	SYBR	None	AMP	1.25553			17.6194	0.982721	17.5178	0.22425	TRUE	0.135959	TRUE	3	12
121	F1	FALSE	Sample 1	ISG15	UNKNOWN	SYBR	None	AMP	1.10992			24.0953	0.977382	19.6964	2.26143	TRUE	0.0643988	TRUE	3	20
122	F2	FALSE	Sample 1	ISG15	UNKNOWN	SYBR	None	AMP	1.13573			18.5574	0.982995	19.6964	2.26143	TRUE	0.0643988	TRUE	3	14
123	F3	FALSE	Sample 1	ISG15	UNKNOWN	SYBR	None	AMP	1.14144			23.0432	0.946334	19.6964	2.26143	TRUE	0.0643988	TRUE	3	19
124	F4	FALSE	Sample 1	ISG15	UNKNOWN	SYBR	None	AMP	1.14578			18.2782	0.97609	19.6964	2.26143	TRUE	0.0643988	TRUE	3	14
125	F5	FALSE	Sample 1	ISG15	UNKNOWN	SYBR	None	AMP	1.14038			20.9473	0.987216	19.6964	2.26143	TRUE	0.0643988	TRUE	3	17
126	F6	FALSE	Sample 1	ISG15	UNKNOWN	SYBR	None	AMP	1.14228			17.9749	0.98257	19.6964	2.26143	TRUE	0.0643988	TRUE	3	15
127	F7	FALSE	Sample 1	ISG15	UNKNOWN	SYBR	None	AMP	1.11236			18.7599	0.988015	19.6964	2.26143	TRUE	0.0643988	TRUE	3	15
128	F8	FALSE	Sample 1	ISG15	UNKNOWN	SYBR	None	AMP	1.15041			17.713	0.975485	19.6964	2.26143	TRUE	0.0643988	TRUE	3	13
129	F9	FALSE	Sample 1	ISG15	UNKNOWN	SYBR	None	AMP	1.15068			17.9791	0.976991	19.6964	2.26143	TRUE	0.0643988	TRUE	3	14
130	F10	FALSE	Sample 3	GAPDH	UNKNOWN	SYBR	None	AMP	1.25977			17.4267	0.985238	17.5178	0.22425	TRUE	0.135959	TRUE	3	12
131	F11	FALSE	Sample 3	GAPDH	UNKNOWN	SYBR	None	AMP	1.26402			17.1891	0.986876	17.5178	0.22425	TRUE	0.135959	TRUE	3	12
132	F12	FALSE	Sample 3	GAPDH	UNKNOWN	SYBR	None	AMP	1.25759			17.4128	0.983331	17.5178	0.22425	TRUE	0.135959	TRUE	3	12
133	F13	FALSE	Sample 3	GAPDH	UNKNOWN	SYBR	None	AMP	1.268			17.2952	0.984029	17.5178	0.22425	TRUE	0.135959	TRUE	3	12
134	F14	FALSE	Sample 3	GAPDH	UNKNOWN	SYBR	None	AMP	1.26			17.639	0.987904	17.5178	0.22425	TRUE	0.135959	TRUE	3	12
135	F15	FALSE	Sample 3	GAPDH	UNKNOWN	SYBR	None	AMP	1.26173			17.5266	0.985489	17.5178	0.22425	TRUE	0.135959	TRUE	3	12
136	F16	FALSE	Sample 3	GAPDH	UNKNOWN	SYBR	None	AMP	1.2568			17.8511	0.97201	17.5178	0.22425	TRUE	0.135959	TRUE	3	13
137	F17	FALSE	Sample 3	GAPDH	UNKNOWN	SYBR	None	AMP	1.26464			17.4002	0.988197	17.5178	0.22425	TRUE	0.135959	TRUE	3	12
138	F18	FALSE	Sample 3	GAPDH	UNKNOWN	SYBR	None	AMP	1.25594			17.657	0.986463	17.5178	0.22425	TRUE	0.135959	TRUE	3	12
145	G1	FALSE	Sample 1	ISG15	UNKNOWN	SYBR	None	AMP	1.14221			24.0125	0.987426	19.6964	2.26143	TRUE	0.0643988	TRUE	3	20
146	G2	FALSE	Sample 1	ISG15	UNKNOWN	SYBR	None	AMP	1.1524			18.5604	0.96959	19.6964	2.26143	TRUE	0.0643988	TRUE	3	15
147	G3	FALSE	Sample 1	ISG15	UNKNOWN	SYBR	None	AMP	1.15483			22.4097	0.985257	19.6964	2.26143	TRUE	0.0643988	TRUE	3	19
148	G4	FALSE	Sample 1	ISG15	UNKNOWN	SYBR	None	AMP	1.154			18.3535	0.984691	19.6964	2.26143	TRUE	0.0643988	TRUE	3	14
149	G5	FALSE	Sample 1	ISG15	UNKNOWN	SYBR	None	AMP	1.16413			21.5443	0.980748	19.6964	2.26143	TRUE	0.0643988	TRUE	3	18
150	G6	FALSE	Sample 1	ISG15	UNKNOWN	SYBR	None	AMP	1.15438			17.6155	0.987512	19.6964	2.26143	TRUE	0.0643988	TRUE	3	13
151	G7	FALSE	Sample 1	ISG15	UNKNOWN	SYBR	None	AMP	1.17034			18.2771	0.977588	19.6964	2.26143	TRUE	0.0643988	TRUE	3	15
152	G8	FALSE	Sample 1	ISG15	UNKNOWN	SYBR	None	AMP	1.11841			17.9353	0.986408	19.6964	2.26143	TRUE	0.0643988	TRUE	3	13
153	G9	FALSE	Sample 1	ISG15	UNKNOWN	SYBR	None	AMP	1.17329			18.065	0.986744	19.6964	2.26143	TRUE	0.0643988	TRUE	3	15
154	G10	FALSE	Sample 3	GAPDH	UNKNOWN	SYBR	None	AMP	1.27078			17.4228	0.981033	17.5178	0.22425	TRUE	0.135959	TRUE	3	12
155	G11	FALSE	Sample 3	GAPDH	UNKNOWN	SYBR	None	AMP	1.26437			17.4179	0.982734	17.5178	0.22425	TRUE	0.135959	TRUE	3	12
156	G12	FALSE	Sample 3	GAPDH	UNKNOWN	SYBR	None	AMP	1.26775			17.3839	0.986619	17.5178	0.22425	TRUE	0.135959	TRUE	3	12
157	G13	FALSE	Sample 3	GAPDH	UNKNOWN	SYBR	None	AMP	1.26273			17.7423	0.988842	17.5178	0.22425	TRUE	0.135959	TRUE	3	12
158	G14	FALSE	Sample 3	GAPDH	UNKNOWN	SYBR	None	AMP	1.2698			17.518	0.985849	17.5178	0.22425	TRUE	0.135959	TRUE	3	13
159	G15	FALSE	Sample 3	GAPDH	UNKNOWN	SYBR	None	AMP	1.27637			17.3422	0.989634	17.5178	0.22425	TRUE	0.135959	TRUE	3	12
160	G16	FALSE	Sample 3	GAPDH	UNKNOWN	SYBR	None	AMP	1.27671			17.0813	0.987401	17.5178	0.22425	TRUE	0.135959	TRUE	3	12
161	G17	FALSE	Sample 3	GAPDH	UNKNOWN	SYBR	None	AMP	1.26914			17.1301	0.985791	17.5178	0.22425	TRUE	0.135959	TRUE	3	12
162	G18	FALSE	Sample 3	GAPDH	UNKNOWN	SYBR	None	AMP	1.26363			17.2434	0.984567	17.5178	0.22425	TRUE	0.135959	TRUE	3	12
169	H1	FALSE	Sample 1	ISG15	UNKNOWN	SYBR	None	AMP	1.13508			23.9263	0.979732	19.6964	2.26143	TRUE	0.0643988	TRUE	3	19
170	H2	FALSE	Sample 1	ISG15	UNKNOWN	SYBR	None	AMP	1.138			18.6215	0.980275	19.6964	2.26143	TRUE	0.0643988	TRUE	3	15
171	H3	FALSE	Sample 1	ISG15	UNKNOWN	SYBR	None	AMP	1.14213			22.3961	0.987529	19.6964	2.26143	TRUE	0.0643988	TRUE	3	18
172	H4	FALSE	Sample 1	ISG15	UNKNOWN	SYBR	None	AMP	1.14822			18.4465	0.982671	19.6964	2.26143	TRUE	0.0643988	TRUE	3	14
173	H5	FALSE	Sample 1	ISG15	UNKNOWN	SYBR	None	AMP	1.15562			21.6698	0.980852	19.6964	2.26143	TRUE	0.0643988	TRUE	3	18
174	H6	FALSE	Sample 1	ISG15	UNKNOWN	SYBR	None	AMP	1.15555			17.3558	0.986377	19.6964	2.26143	TRUE	0.0643988	TRUE	3	12
175	H7	FALSE	Sample 1	ISG15	UNKNOWN	SYBR	None	AMP	1.15878			18.3439	0.985741	19.6964	2.26143	TRUE	0.0643988	TRUE	3	15
176	H8	FALSE	Sample 1	ISG15	UNKNOWN	SYBR	None	AMP	1.15519			17.8298	0.985336	19.6964	2.26143	TRUE	0.0643988	TRUE	3	14
177	H9	FALSE	Sample 1	ISG15	UNKNOWN	SYBR	None	AMP	1.15865			18.0617	0.981686	19.6964	2.26143	TRUE	0.0643988	TRUE	3	14
178	H10	FALSE	Sample 3	GAPDH	UNKNOWN	SYBR	None	AMP	1.27158			17.5198	0.98281	17.5178	0.22425	TRUE	0.135959	TRUE	3	13
179	H11	FALSE	Sample 3	GAPDH	UNKNOWN	SYBR	None	AMP	1.26591			17.5111	0.971071	17.5178	0.22425	TRUE	0.135959	TRUE	3	12
180	H12	FALSE	Sample 3	GAPDH	UNKNOWN	SYBR	None	AMP	1.264			17.3633	0.981561	17.5178	0.22425	TRUE	0.135959	TRUE	3	12
181	H13	FALSE	Sample 3	GAPDH	UNKNOWN	SYBR	None	AMP	1.26559			17.5712	0.986276	17.5178	0.22425	TRUE	0.135959	TRUE	3	13
182	H14	FALSE	Sample 3	GAPDH	UNKNOWN	SYBR	None	AMP	1.27666			17.1429	0.984613	17.5178	0.22425	TRUE	0.135959	TRUE	3	12
183	H15	FALSE	Sample 3	GAPDH	UNKNOWN	SYBR	None	AMP	1.26882			17.6448	0.986015	17.5178	0.22425	TRUE	0.135959	TRUE	3	13
184	H16	FALSE	Sample 3	GAPDH	UNKNOWN	SYBR	None	AMP	1.26363			17.6539	0.987216	17.5178	0.22425	TRUE	0.135959	TRUE	3	13
185	H17	FALSE	Sample 3	GAPDH	UNKNOWN	SYBR	None	AMP	1.26777			17.2074	0.984477	17.5178	0.22425	TRUE	0.135959	TRUE	3	12
186	H18	FALSE	Sample 3	GAPDH	UNKNOWN	SYBR	None	AMP	1.26379			17.4213	0.983729	17.5178	0.22425	TRUE	0.135959	TRUE	3	12
193	I1	FALSE	Sample 1	ISG15	UNKNOWN	SYBR	None	AMP	1.1199			24.1163	0.974888	19.6964	2.26143	TRUE	0.0643988	TRUE	3	21
194	I2	FALSE	Sample 1	ISG15	UNKNOWN	SYBR	None	AMP	1.12943			18.7616	0.990253	19.6964	2.26143	TRUE	0.0643988	TRUE	3	15
195	I3	FALSE	Sample 1	ISG15	UNKNOWN	SYBR	None	AMP	1.14502			22.4161	0.985378	19.6964	2.26143	TRUE	0.0643988	TRUE	3	19
196	I4	FALSE	Sample 1	ISG15	UNKNOWN	SYBR	None	AMP	1.13723			18.7665	0.988108	19.6964	2.26143	TRUE	0.0643988	TRUE	3	15
197	I5	FALSE	Sample 1	ISG15	UNKNOWN	SYBR	None	AMP	1.15245			21.5782	0.989008	19.6964	2.26143	TRUE	0.0643988	TRUE	3	17
198	I6	FALSE	Sample 1	ISG15	UNKNOWN	SYBR	None	AMP	1.15041			17.6593	0.988971	19.6964	2.26143	TRUE	0.0643988	TRUE	3	14
199	I7	FALSE	Sample 1	ISG15	UNKNOWN	SYBR	None	AMP	1.14464			18.6116	0.970582	19.6964	2.26143	TRUE	0.0643988	TRUE	3	15
200	I8	FALSE	Sample 1	ISG15	UNKNOWN	SYBR	None	AMP	1.15212			17.8553	0.979555	19.6964	2.26143	TRUE	0.0643988	TRUE	3	14
201	I9	FALSE	Sample 1	ISG15	UNKNOWN	SYBR	None	AMP	1.15349			18.0754	0.985429	19.6964	2.26143	TRUE	0.0643988	TRUE	3	14
202	I10	FALSE	Sample 3	GAPDH	UNKNOWN	SYBR	None	AMP	1.26238			17.5165	0.984124	17.5178	0.22425	TRUE	0.135959	TRUE	3	13
203	I11	FALSE	Sample 3	GAPDH	UNKNOWN	SYBR	None	AMP	1.2527			17.8944	0.988145	17.5178	0.22425	TRUE	0.135959	TRUE	3	13
204	I12	FALSE	Sample 3	GAPDH	UNKNOWN	SYBR	None	AMP	1.25949			17.538	0.990774	17.5178	0.22425	TRUE	0.135959	TRUE	3	12
205	I13	FALSE	Sample 3	GAPDH	UNKNOWN	SYBR	None	AMP	1.25793			17.8589	0.973272	17.5178	0.22425	TRUE	0.135959	TRUE	3	12
206	I14	FALSE	Sample 3	GAPDH	UNKNOWN	SYBR	None	AMP	1.26345			17.431	0.987496	17.5178	0.22425	TRUE	0.135959	TRUE	3	12
207	I15	FALSE	Sample 3	GAPDH	UNKNOWN	SYBR	None	AMP	1.2649			17.4914	0.988761	17.5178	0.22425	TRUE	0.135959	TRUE	3	12
208	I16	FALSE	Sample 3	GAPDH	UNKNOWN	SYBR	None	AMP	1.2656			17.6359	0.981804	17.5178	0.22425	TRUE	0.135959	TRUE	3	13
209	I17	FALSE	Sample 3	GAPDH	UNKNOWN	SYBR	None	AMP	1.26069			17.2256	0.984717	17.5178	0.22425	TRUE	0.135959	TRUE	3	12
210	I18	FALSE	Sample 3	GAPDH	UNKNOWN	SYBR	None	AMP	1.25287			17.6926	0.989616	17.5178	0.22425	TRUE	0.135959	TRUE	3	13

## Sheet: Amplification Data
File Name	E:\shahi\SYBR one-step_20240213_163433.eds
Comment
Operator	Admin
Barcode
Instrument Type	QuantStudio™ 6 Pro System
Block Type	384-Well Block
Instrument Name	QS6Pro-2778621060027
Instrument Serial Number	2778621060027
Heated Cover Serial Number	2779321031001
Block serial number	2778321020885
Run Start Date/Time	2024-02-13 04:34:41 PM EST
Run End Data/Time	2024-02-13 06:26:16 PM EST
Run Duration	111 minutes 34 seconds
Sample Volume	10.0
Cover Temperature	105.0
Passive Reference	ROX
PCR Stage/Step Number	Stage 2 Step 3
Quantification Cycle Method	CT
Analysis Date/Time	2024-02-13 06:29:47 PM EST
Software Name and Version	Design & Analysis Software v2.7.0
Plugin Name and Version	Primary Analysis v1.8.0, Presence Absence v2.3.0
Reduce dye signal crosstalk by algorithm	No (Default)
Exported On	2024-02-13 06:29:53 PM EST
Well	Well Position	Cycle Number	Target	Rn	dRn	Sample	Omit
1	A1	1	ISG15	-0.061188	-6.15041e-05	Sample 1	FALSE
1	A1	2	ISG15	-0.0589461	0.00215592	Sample 1	FALSE
1	A1	3	ISG15	-0.0575802	0.00349737	Sample 1	FALSE
1	A1	4	ISG15	-0.059585	0.00146819	Sample 1	FALSE
1	A1	5	ISG15	-0.0620382	-0.00100945	Sample 1	FALSE
1	A1	6	ISG15	-0.0633501	-0.00234577	Sample 1	FALSE
1	A1	7	ISG15	-0.062911	-0.00193107	Sample 1	FALSE
1	A1	8	ISG15	-0.0587019	0.00225358	Sample 1	FALSE
1	A1	9	ISG15	-0.0584282	0.00250286	Sample 1	FALSE
1	A1	10	ISG15	-0.0591182	0.00178843	Sample 1	FALSE
1	A1	11	ISG15	-0.0608711	1.11589e-05	Sample 1	FALSE
1	A1	12	ISG15	-0.0659823	-0.00512453	Sample 1	FALSE
1	A1	13	ISG15	-0.0657981	-0.00496472	Sample 1	FALSE
1	A1	14	ISG15	-0.0598019	0.00100702	Sample 1	FALSE
1	A1	15	ISG15	-0.0597993	0.00098519	Sample 1	FALSE
1	A1	16	ISG15	-0.0626733	-0.00191319	Sample 1	FALSE
1	A1	17	ISG15	-0.0637234	-0.0029877	Sample 1	FALSE
1	A1	18	ISG15	-0.0627269	-0.00201561	Sample 1	FALSE
1	A1	19	ISG15	-0.0576776	0.00300928	Sample 1	FALSE
1	A1	20	ISG15	-0.0548935	0.00576896	Sample 1	FALSE
1	A1	21	ISG15	-0.0530865	0.00755149	Sample 1	FALSE
1	A1	22	ISG15	-0.0423426	0.018271	Sample 1	FALSE
1	A1	23	ISG15	-0.0262718	0.0343173	Sample 1	FALSE
1	A1	24	ISG15	0.00813887	0.0687036	Sample 1	FALSE
1	A1	25	ISG15	0.0571117	0.117652	Sample 1	FALSE
1	A1	26	ISG15	0.127607	0.188123	Sample 1	FALSE
1	A1	27	ISG15	0.213942	0.274433	Sample 1	FALSE
1	A1	28	ISG15	0.308991	0.369458	Sample 1	FALSE
1	A1	29	ISG15	0.400869	0.461311	Sample 1	FALSE
1	A1	30	ISG15	0.48364	0.544059	Sample 1	FALSE
1	A1	31	ISG15	0.561579	0.621973	Sample 1	FALSE
1	A1	32	ISG15	0.628911	0.68928	Sample 1	FALSE
1	A1	33	ISG15	0.685449	0.745794	Sample 1	FALSE
1	A1	34	ISG15	0.731548	0.791868	Sample 1	FALSE
1	A1	35	ISG15	0.768541	0.828837	Sample 1	FALSE
1	A1	36	ISG15	0.800996	0.861268	Sample 1	FALSE
1	A1	37	ISG15	0.824081	0.884328	Sample 1	FALSE
1	A1	38	ISG15	0.838117	0.89834	Sample 1	FALSE
1	A1	39	ISG15	0.84354	0.903739	Sample 1	FALSE
1	A1	40	ISG15	0.854954	0.915128	Sample 1	FALSE
2	A2	1	ISG15	-0.0675927	0.00327994	Sample 1	FALSE
2	A2	2	ISG15	-0.0672904	0.00308118	Sample 1	FALSE
2	A2	3	ISG15	-0.063512	0.00635848	Sample 1	FALSE
2	A2	4	ISG15	-0.0678165	0.00155291	Sample 1	FALSE
2	A2	5	ISG15	-0.0712526	-0.00238432	Sample 1	FALSE
2	A2	6	ISG15	-0.0718765	-0.00350926	Sample 1	FALSE
2	A2	7	ISG15	-0.0718765	-0.00401037	Sample 1	FALSE
2	A2	8	ISG15	-0.070644	-0.00327898	Sample 1	FALSE
2	A2	9	ISG15	-0.0658544	0.0010096	Sample 1	FALSE
2	A2	10	ISG15	-0.0653533	0.00100955	Sample 1	FALSE
2	A2	11	ISG15	-0.0656577	0.000204161	Sample 1	FALSE
2	A2	12	ISG15	-0.0645569	0.000803829	Sample 1	FALSE
2	A2	13	ISG15	-0.064359	0.000500695	Sample 1	FALSE
2	A2	14	ISG15	-0.0626149	0.0017437	Sample 1	FALSE
2	A2	15	ISG15	-0.0571356	0.00672186	Sample 1	FALSE
2	A2	16	ISG15	-0.0494269	0.0139295	Sample 1	FALSE
2	A2	17	ISG15	-0.0422458	0.0206096	Sample 1	FALSE
2	A2	18	ISG15	-0.0250493	0.037305	Sample 1	FALSE
2	A2	19	ISG15	0.0100917	0.0719449	Sample 1	FALSE
2	A2	20	ISG15	0.063005	0.124357	Sample 1	FALSE
2	A2	21	ISG15	0.132611	0.193462	Sample 1	FALSE
2	A2	22	ISG15	0.22288	0.28323	Sample 1	FALSE
2	A2	23	ISG15	0.322033	0.381881	Sample 1	FALSE
2	A2	24	ISG15	0.414523	0.473871	Sample 1	FALSE
2	A2	25	ISG15	0.49756	0.556407	Sample 1	FALSE
2	A2	26	ISG15	0.576355	0.6347	Sample 1	FALSE
2	A2	27	ISG15	0.644669	0.702513	Sample 1	FALSE
2	A2	28	ISG15	0.71184	0.769183	Sample 1	FALSE
2	A2	29	ISG15	0.764932	0.821775	Sample 1	FALSE
2	A2	30	ISG15	0.813918	0.87026	Sample 1	FALSE
2	A2	31	ISG15	0.857354	0.913195	Sample 1	FALSE
2	A2	32	ISG15	0.895317	0.950656	Sample 1	FALSE
2	A2	33	ISG15	0.922642	0.977481	Sample 1	FALSE
2	A2	34	ISG15	0.948424	1.00276	Sample 1	FALSE
2	A2	35	ISG15	0.971539	1.02538	Sample 1	FALSE
2	A2	36	ISG15	0.984967	1.0383	Sample 1	FALSE
2	A2	37	ISG15	0.990553	1.04339	Sample 1	FALSE
2	A2	38	ISG15	0.995596	1.04793	Sample 1	FALSE
2	A2	39	ISG15	1.0011	1.05293	Sample 1	FALSE
2	A2	40	ISG15	1.00629	1.05762	Sample 1	FALSE
3	A3	1	ISG15	0.180766	0.00126452	Sample 1	FALSE
3	A3	2	ISG15	0.18207	0.00381817	Sample 1	FALSE
3	A3	3	ISG15	0.182689	0.00568687	Sample 1	FALSE
3	A3	4	ISG15	0.176887	0.00113427	Sample 1	FALSE
3	A3	5	ISG15	0.174677	0.000174642	Sample 1	FALSE
3	A3	6	ISG15	0.174906	0.00165381	Sample 1	FALSE
3	A3	7	ISG15	0.172502	0.000499007	Sample 1	FALSE
3	A3	8	ISG15	0.169295	-0.00145821	Sample 1	FALSE
3	A3	9	ISG15	0.162498	-0.0070048	Sample 1	FALSE
3	A3	10	ISG15	0.162055	-0.00619789	Sample 1	FALSE
3	A3	11	ISG15	0.166244	-0.000759254	Sample 1	FALSE
3	A3	12	ISG15	0.165952	0.000198628	Sample 1	FALSE
3	A3	13	ISG15	0.163982	-0.000521048	Sample 1	FALSE
3	A3	14	ISG15	0.163009	-0.000244313	Sample 1	FALSE
3	A3	15	ISG15	0.162982	0.000978333	Sample 1	FALSE
3	A3	16	ISG15	0.162982	0.0022282	Sample 1	FALSE
3	A3	17	ISG15	0.160167	0.000662499	Sample 1	FALSE
3	A3	18	ISG15	0.159295	0.00104132	Sample 1	FALSE
3	A3	19	ISG15	0.158932	0.00192793	Sample 1	FALSE
3	A3	20	ISG15	0.159652	0.00389723	Sample 1	FALSE
3	A3	21	ISG15	0.166982	0.0124777	Sample 1	FALSE
3	A3	22	ISG15	0.179601	0.0263465	Sample 1	FALSE
3	A3	23	ISG15	0.19448	0.0424755	Sample 1	FALSE
3	A3	24	ISG15	0.222389	0.0716338	Sample 1	FALSE
3	A3	25	ISG15	0.261112	0.111607	Sample 1	FALSE
3	A3	26	ISG15	0.313357	0.165102	Sample 1	FALSE
3	A3	27	ISG15	0.369414	0.222409	Sample 1	FALSE
3	A3	28	ISG15	0.431809	0.286053	Sample 1	FALSE
3	A3	29	ISG15	0.492434	0.347928	Sample 1	FALSE
3	A3	30	ISG15	0.554729	0.411473	Sample 1	FALSE
3	A3	31	ISG15	0.620283	0.478278	Sample 1	FALSE
3	A3	32	ISG15	0.677779	0.537023	Sample 1	FALSE
3	A3	33	ISG15	0.734474	0.594968	Sample 1	FALSE
3	A3	34	ISG15	0.779117	0.640861	Sample 1	FALSE
3	A3	35	ISG15	0.8176	0.680593	Sample 1	FALSE
3	A3	36	ISG15	0.853048	0.717292	Sample 1	FALSE
3	A3	37	ISG15	0.876829	0.742323	Sample 1	FALSE
3	A3	38	ISG15	0.894293	0.761036	Sample 1	FALSE
3	A3	39	ISG15	0.900885	0.768878	Sample 1	FALSE
3	A3	40	ISG15	0.90689	0.776133	Sample 1	FALSE
4	A4	1	ISG15	-0.0433968	0.000196906	Sample 1	FALSE
4	A4	2	ISG15	-0.0429982	-0.000512258	Sample 1	FALSE
4	A4	3	ISG15	-0.0385908	0.00278743	Sample 1	FALSE
4	A4	4	ISG15	-0.0385611	0.00170942	Sample 1	FALSE
4	A4	5	ISG15	-0.0393022	-0.000139436	Sample 1	FALSE
4	A4	6	ISG15	-0.0387811	-0.000726027	Sample 1	FALSE
4	A4	7	ISG15	-0.0366601	0.000287268	Sample 1	FALSE
4	A4	8	ISG15	-0.0349097	0.000929956	Sample 1	FALSE
4	A4	9	ISG15	-0.0357589	-0.00102699	Sample 1	FALSE
4	A4	10	ISG15	-0.0377884	-0.00416419	Sample 1	FALSE
4	A4	11	ISG15	-0.0379189	-0.00540247	Sample 1	FALSE
4	A4	12	ISG15	-0.0341617	-0.00275294	Sample 1	FALSE
4	A4	13	ISG15	-0.0300592	0.00024181	Sample 1	FALSE
4	A4	14	ISG15	-0.0259574	0.00323592	Sample 1	FALSE
4	A4	15	ISG15	-0.0230653	0.00502025	Sample 1	FALSE
4	A4	16	ISG15	-0.0173881	0.00958975	Sample 1	FALSE
4	A4	17	ISG15	-0.00322779	0.0226423	Sample 1	FALSE
4	A4	18	ISG15	0.0213994	0.0461618	Sample 1	FALSE
4	A4	19	ISG15	0.0605059	0.0841605	Sample 1	FALSE
4	A4	20	ISG15	0.125913	0.14846	Sample 1	FALSE
4	A4	21	ISG15	0.211479	0.232919	Sample 1	FALSE
4	A4	22	ISG15	0.306603	0.326935	Sample 1	FALSE
4	A4	23	ISG15	0.400377	0.4196	Sample 1	FALSE
4	A4	24	ISG15	0.487477	0.505593	Sample 1	FALSE
4	A4	25	ISG15	0.569356	0.586365	Sample 1	FALSE
4	A4	26	ISG15	0.646099	0.662	Sample 1	FALSE
4	A4	27	ISG15	0.717022	0.731815	Sample 1	FALSE
4	A4	28	ISG15	0.780536	0.794221	Sample 1	FALSE
4	A4	29	ISG15	0.835606	0.848183	Sample 1	FALSE
4	A4	30	ISG15	0.879265	0.890735	Sample 1	FALSE
4	A4	31	ISG15	0.919656	0.930018	Sample 1	FALSE
4	A4	32	ISG15	0.95425	0.963504	Sample 1	FALSE
4	A4	33	ISG15	0.979443	0.98759	Sample 1	FALSE
4	A4	34	ISG15	1.00136	1.0084	Sample 1	FALSE
4	A4	35	ISG15	1.01766	1.02359	Sample 1	FALSE
4	A4	36	ISG15	1.03513	1.03995	Sample 1	FALSE
4	A4	37	ISG15	1.03994	1.04365	Sample 1	FALSE
4	A4	38	ISG15	1.04859	1.0512	Sample 1	FALSE
4	A4	39	ISG15	1.05171	1.05321	Sample 1	FALSE
4	A4	40	ISG15	1.05059	1.05098	Sample 1	FALSE
5	A5	1	ISG15	-0.0404464	-0.00305266	Sample 1	FALSE
5	A5	2	ISG15	-0.0393752	-0.00222986	Sample 1	FALSE
5	A5	3	ISG15	-0.0352257	0.00167126	Sample 1	FALSE
5	A5	4	ISG15	-0.033318	0.00333052	Sample 1	FALSE
5	A5	5	ISG15	-0.0355981	0.000801982	Sample 1	FALSE
5	A5	6	ISG15	-0.0364589	-0.000307175	Sample 1	FALSE
5	A5	7	ISG15	-0.0353987	0.000504577	Sample 1	FALSE
5	A5	8	ISG15	-0.0368397	-0.0011848	Sample 1	FALSE
5	A5	9	ISG15	-0.0398706	-0.00446412	Sample 1	FALSE
5	A5	10	ISG15	-0.039674	-0.00451596	Sample 1	FALSE
5	A5	11	ISG15	-0.0350914	-0.000181816	Sample 1	FALSE
5	A5	12	ISG15	-0.0345822	7.89501e-05	Sample 1	FALSE
5	A5	13	ISG15	-0.0348671	-0.000454329	Sample 1	FALSE
5	A5	14	ISG15	-0.0346635	-0.000499189	Sample 1	FALSE
5	A5	15	ISG15	-0.0328972	0.00101877	Sample 1	FALSE
5	A5	16	ISG15	-0.0316912	0.0019763	Sample 1	FALSE
5	A5	17	ISG15	-0.0311941	0.00222503	Sample 1	FALSE
5	A5	18	ISG15	-0.0301252	0.00304547	Sample 1	FALSE
5	A5	19	ISG15	-0.0202116	0.0127107	Sample 1	FALSE
5	A5	20	ISG15	-0.0020339	0.0306399	Sample 1	FALSE
5	A5	21	ISG15	0.024836	0.0572615	Sample 1	FALSE
5	A5	22	ISG15	0.0699461	0.102123	Sample 1	FALSE
5	A5	23	ISG15	0.135604	0.167533	Sample 1	FALSE
5	A5	24	ISG15	0.226526	0.258206	Sample 1	FALSE
5	A5	25	ISG15	0.32536	0.356792	Sample 1	FALSE
5	A5	26	ISG15	0.419379	0.450562	Sample 1	FALSE
5	A5	27	ISG15	0.511839	0.542774	Sample 1	FALSE
5	A5	28	ISG15	0.592396	0.623082	Sample 1	FALSE
5	A5	29	ISG15	0.664964	0.695402	Sample 1	FALSE
5	A5	30	ISG15	0.732866	0.763056	Sample 1	FALSE
5	A5	31	ISG15	0.789589	0.81953	Sample 1	FALSE
5	A5	32	ISG15	0.843305	0.872998	Sample 1	FALSE
5	A5	33	ISG15	0.886573	0.916017	Sample 1	FALSE
5	A5	34	ISG15	0.921138	0.950334	Sample 1	FALSE
5	A5	35	ISG15	0.946649	0.975596	Sample 1	FALSE
5	A5	36	ISG15	0.969212	0.997912	Sample 1	FALSE
5	A5	37	ISG15	0.976883	1.00533	Sample 1	FALSE
5	A5	38	ISG15	0.987174	1.01538	Sample 1	FALSE
5	A5	39	ISG15	0.994801	1.02276	Sample 1	FALSE
5	A5	40	ISG15	1.00344	1.03115	Sample 1	FALSE
6	A6	1	ISG15	-0.0409713	-0.00370469	Sample 1	FALSE
6	A6	2	ISG15	-0.0407702	-0.00337551	Sample 1	FALSE
6	A6	3	ISG15	-0.0378249	-0.00030212	Sample 1	FALSE
6	A6	4	ISG15	-0.0368113	0.000839559	Sample 1	FALSE
6	A6	5	ISG15	-0.0372954	0.000483558	Sample 1	FALSE
6	A6	6	ISG15	-0.0377588	0.000148271	Sample 1	FALSE
6	A6	7	ISG15	-0.0383519	-0.000316739	Sample 1	FALSE
6	A6	8	ISG15	-0.0388111	-0.000647847	Sample 1	FALSE
6	A6	9	ISG15	-0.0390918	-0.000800428	Sample 1	FALSE
6	A6	10	ISG15	-0.0385472	-0.000127719	Sample 1	FALSE
6	A6	11	ISG15	-0.0387884	-0.000240815	Sample 1	FALSE
6	A6	12	ISG15	-0.0389107	-0.000235023	Sample 1	FALSE
6	A6	13	ISG15	-0.0376044	0.0011993	Sample 1	FALSE
6	A6	14	ISG15	-0.0304852	0.00844659	Sample 1	FALSE
6	A6	15	ISG15	-0.024474	0.0145859	Sample 1	FALSE
6	A6	16	ISG15	-0.0122397	0.0269483	Sample 1	FALSE
6	A6	17	ISG15	0.00360727	0.0429234	Sample 1	FALSE
6	A6	18	ISG15	0.0355297	0.0749739	Sample 1	FALSE
6	A6	19	ISG15	0.0849069	0.124479	Sample 1	FALSE
6	A6	20	ISG15	0.15953	0.19923	Sample 1	FALSE
6	A6	21	ISG15	0.259311	0.29914	Sample 1	FALSE
6	A6	22	ISG15	0.361621	0.401578	Sample 1	FALSE
6	A6	23	ISG15	0.459375	0.49946	Sample 1	FALSE
6	A6	24	ISG15	0.550442	0.590654	Sample 1	FALSE
6	A6	25	ISG15	0.630801	0.671142	Sample 1	FALSE
6	A6	26	ISG15	0.708903	0.749372	Sample 1	FALSE
6	A6	27	ISG15	0.776491	0.817088	Sample 1	FALSE
6	A6	28	ISG15	0.832642	0.873367	Sample 1	FALSE
6	A6	29	ISG15	0.888685	0.929538	Sample 1	FALSE
6	A6	30	ISG15	0.935973	0.976954	Sample 1	FALSE
6	A6	31	ISG15	0.971278	1.01239	Sample 1	FALSE
6	A6	32	ISG15	1.0032	1.04444	Sample 1	FALSE
6	A6	33	ISG15	1.0283	1.06967	Sample 1	FALSE
6	A6	34	ISG15	1.0476	1.08909	Sample 1	FALSE
6	A6	35	ISG15	1.06615	1.10777	Sample 1	FALSE
6	A6	36	ISG15	1.07794	1.11969	Sample 1	FALSE
6	A6	37	ISG15	1.0831	1.12498	Sample 1	FALSE
6	A6	38	ISG15	1.08973	1.13174	Sample 1	FALSE
6	A6	39	ISG15	1.09623	1.13837	Sample 1	FALSE
6	A6	40	ISG15	1.09831	1.14058	Sample 1	FALSE
7	A7	1	ISG15	0.0290808	0.00304134	Sample 1	FALSE
7	A7	2	ISG15	0.0291133	0.00243157	Sample 1	FALSE
7	A7	3	ISG15	0.0304367	0.00311267	Sample 1	FALSE
7	A7	4	ISG15	0.0253652	-0.00260108	Sample 1	FALSE
7	A7	5	ISG15	0.0253115	-0.00329698	Sample 1	FALSE
7	A7	6	ISG15	0.0309404	0.00168962	Sample 1	FALSE
7	A7	7	ISG15	0.0323855	0.00249251	Sample 1	FALSE
7	A7	8	ISG15	0.0325694	0.0020342	Sample 1	FALSE
7	A7	9	ISG15	0.0324221	0.00124463	Sample 1	FALSE
7	A7	10	ISG15	0.0300717	-0.00174801	Sample 1	FALSE
7	A7	11	ISG15	0.0293264	-0.00313557	Sample 1	FALSE
7	A7	12	ISG15	0.0304008	-0.00270344	Sample 1	FALSE
7	A7	13	ISG15	0.0313091	-0.00243744	Sample 1	FALSE
7	A7	14	ISG15	0.0360321	0.00164338	Sample 1	FALSE
7	A7	15	ISG15	0.0387365	0.00370552	Sample 1	FALSE
7	A7	16	ISG15	0.0458716	0.0101983	Sample 1	FALSE
7	A7	17	ISG15	0.0558437	0.0195282	Sample 1	FALSE
7	A7	18	ISG15	0.0727589	0.0358011	Sample 1	FALSE
7	A7	19	ISG15	0.108118	0.0705181	Sample 1	FALSE
7	A7	20	ISG15	0.161025	0.122783	Sample 1	FALSE
7	A7	21	ISG15	0.244803	0.205918	Sample 1	FALSE
7	A7	22	ISG15	0.342808	0.303281	Sample 1	FALSE
7	A7	23	ISG15	0.447378	0.407209	Sample 1	FALSE
7	A7	24	ISG15	0.542615	0.501804	Sample 1	FALSE
7	A7	25	ISG15	0.630776	0.589322	Sample 1	FALSE
7	A7	26	ISG15	0.711467	0.669371	Sample 1	FALSE
7	A7	27	ISG15	0.787061	0.744323	Sample 1	FALSE
7	A7	28	ISG15	0.8505	0.807119	Sample 1	FALSE
7	A7	29	ISG15	0.904809	0.860786	Sample 1	FALSE
7	A7	30	ISG15	0.953001	0.908336	Sample 1	FALSE
7	A7	31	ISG15	0.993893	0.948586	Sample 1	FALSE
7	A7	32	ISG15	1.03113	0.985184	Sample 1	FALSE
7	A7	33	ISG15	1.06271	1.01612	Sample 1	FALSE
7	A7	34	ISG15	1.08402	1.03679	Sample 1	FALSE
7	A7	35	ISG15	1.09902	1.05114	Sample 1	FALSE
7	A7	36	ISG15	1.11946	1.07094	Sample 1	FALSE
7	A7	37	ISG15	1.12496	1.0758	Sample 1	FALSE
7	A7	38	ISG15	1.1305	1.0807	Sample 1	FALSE
7	A7	39	ISG15	1.136	1.08556	Sample 1	FALSE
7	A7	40	ISG15	1.13904	1.08795	Sample 1	FALSE
8	A8	1	ISG15	-0.0240457	0.00258518	Sample 1	FALSE
8	A8	2	ISG15	-0.0243141	0.00195346	Sample 1	FALSE
8	A8	3	ISG15	-0.0247828	0.00112145	Sample 1	FALSE
8	A8	4	ISG15	-0.0253517	0.000189263	Sample 1	FALSE
8	A8	5	ISG15	-0.0253507	-0.000173082	Sample 1	FALSE
8	A8	6	ISG15	-0.0246989	0.000115454	Sample 1	FALSE
8	A8	7	ISG15	-0.0246883	-0.000237225	Sample 1	FALSE
8	A8	8	ISG15	-0.0249293	-0.000841542	Sample 1	FALSE
8	A8	9	ISG15	-0.0248504	-0.00112593	Sample 1	FALSE
8	A8	10	ISG15	-0.0239636	-0.000602388	Sample 1	FALSE
8	A8	11	ISG15	-0.0235694	-0.000571481	Sample 1	FALSE
8	A8	12	ISG15	-0.0218911	0.000743465	Sample 1	FALSE
8	A8	13	ISG15	-0.0208893	0.00138201	Sample 1	FALSE
8	A8	14	ISG15	-0.0162489	0.00565909	Sample 1	FALSE
8	A8	15	ISG15	-0.00991265	0.0116321	Sample 1	FALSE
8	A8	16	ISG15	0.0052804	0.0264618	Sample 1	FALSE
8	A8	17	ISG15	0.0263972	0.0472153	Sample 1	FALSE
8	A8	18	ISG15	0.0617665	0.0822213	Sample 1	FALSE
8	A8	19	ISG15	0.121356	0.141447	Sample 1	FALSE
8	A8	20	ISG15	0.203009	0.222737	Sample 1	FALSE
8	A8	21	ISG15	0.30081	0.320175	Sample 1	FALSE
8	A8	22	ISG15	0.4016	0.420602	Sample 1	FALSE
8	A8	23	ISG15	0.492562	0.5112	Sample 1	FALSE
8	A8	24	ISG15	0.581001	0.599276	Sample 1	FALSE
8	A8	25	ISG15	0.658591	0.676503	Sample 1	FALSE
8	A8	26	ISG15	0.732437	0.749985	Sample 1	FALSE
8	A8	27	ISG15	0.80474	0.821925	Sample 1	FALSE
8	A8	28	ISG15	0.863472	0.880294	Sample 1	FALSE
8	A8	29	ISG15	0.912766	0.929224	Sample 1	FALSE
8	A8	30	ISG15	0.956915	0.973011	Sample 1	FALSE
8	A8	31	ISG15	0.990887	1.00662	Sample 1	FALSE
8	A8	32	ISG15	1.01734	1.03271	Sample 1	FALSE
8	A8	33	ISG15	1.04149	1.05649	Sample 1	FALSE
8	A8	34	ISG15	1.06028	1.07492	Sample 1	FALSE
8	A8	35	ISG15	1.0709	1.08518	Sample 1	FALSE
8	A8	36	ISG15	1.08513	1.09905	Sample 1	FALSE
8	A8	37	ISG15	1.09263	1.10618	Sample 1	FALSE
8	A8	38	ISG15	1.09476	1.10795	Sample 1	FALSE
8	A8	39	ISG15	1.09938	1.11221	Sample 1	FALSE
8	A8	40	ISG15	1.10403	1.11649	Sample 1	FALSE
9	A9	1	ISG15	0.124083	-0.000421825	Sample 1	FALSE
9	A9	2	ISG15	0.124012	-0.000652995	Sample 1	FALSE
9	A9	3	ISG15	0.124737	-8.79962e-05	Sample 1	FALSE
9	A9	4	ISG15	0.12667	0.00168452	Sample 1	FALSE
9	A9	5	ISG15	0.126731	0.00158563	Sample 1	FALSE
9	A9	6	ISG15	0.125976	0.000669523	Sample 1	FALSE
9	A9	7	ISG15	0.122892	-0.00257403	Sample 1	FALSE
9	A9	8	ISG15	0.122689	-0.00293792	Sample 1	FALSE
9	A9	9	ISG15	0.126417	0.00063036	Sample 1	FALSE
9	A9	10	ISG15	0.129006	0.00305847	Sample 1	FALSE
9	A9	11	ISG15	0.123286	-0.00282169	Sample 1	FALSE
9	A9	12	ISG15	0.122719	-0.00354896	Sample 1	FALSE
9	A9	13	ISG15	0.126747	0.000318936	Sample 1	FALSE
9	A9	14	ISG15	0.130612	0.00402315	Sample 1	FALSE
9	A9	15	ISG15	0.138153	0.0114043	Sample 1	FALSE
9	A9	16	ISG15	0.149356	0.0224474	Sample 1	FALSE
9	A9	17	ISG15	0.169531	0.0424612	Sample 1	FALSE
9	A9	18	ISG15	0.203852	0.0766218	Sample 1	FALSE
9	A9	19	ISG15	0.256501	0.129111	Sample 1	FALSE
9	A9	20	ISG15	0.341068	0.213518	Sample 1	FALSE
9	A9	21	ISG15	0.444283	0.316572	Sample 1	FALSE
9	A9	22	ISG15	0.54903	0.421159	Sample 1	FALSE
9	A9	23	ISG15	0.65387	0.525838	Sample 1	FALSE
9	A9	24	ISG15	0.745651	0.617459	Sample 1	FALSE
9	A9	25	ISG15	0.832299	0.703947	Sample 1	FALSE
9	A9	26	ISG15	0.903298	0.774785	Sample 1	FALSE
9	A9	27	ISG15	0.971458	0.842785	Sample 1	FALSE
9	A9	28	ISG15	1.0323	0.903465	Sample 1	FALSE
9	A9	29	ISG15	1.08319	0.954202	Sample 1	FALSE
9	A9	30	ISG15	1.13075	1.0016	Sample 1	FALSE
9	A9	31	ISG15	1.16517	1.03586	Sample 1	FALSE
9	A9	32	ISG15	1.19562	1.06614	Sample 1	FALSE
9	A9	33	ISG15	1.21677	1.08713	Sample 1	FALSE
9	A9	34	ISG15	1.23914	1.10935	Sample 1	FALSE
9	A9	35	ISG15	1.25272	1.12276	Sample 1	FALSE
9	A9	36	ISG15	1.26474	1.13463	Sample 1	FALSE
9	A9	37	ISG15	1.27212	1.14184	Sample 1	FALSE
9	A9	38	ISG15	1.27444	1.144	Sample 1	FALSE
9	A9	39	ISG15	1.27761	1.14701	Sample 1	FALSE
9	A9	40	ISG15	1.27773	1.14697	Sample 1	FALSE
10	A10	1	GAPDH	0.00659481	0.00543537	Sample 3	FALSE
10	A10	2	GAPDH	0.00596171	0.00446666	Sample 3	FALSE
10	A10	3	GAPDH	0.00433609	0.00250543	Sample 3	FALSE
10	A10	4	GAPDH	0.0008948	-0.00127146	Sample 3	FALSE
10	A10	5	GAPDH	0.0005193	-0.00198256	Sample 3	FALSE
10	A10	6	GAPDH	0.00278443	-5.30343e-05	Sample 3	FALSE
10	A10	7	GAPDH	0.00485701	0.00168394	Sample 3	FALSE
10	A10	8	GAPDH	0.00471504	0.00120637	Sample 3	FALSE
10	A10	9	GAPDH	0.0019546	-0.00188967	Sample 3	FALSE
10	A10	10	GAPDH	0.00183386	-0.00234602	Sample 3	FALSE
10	A10	11	GAPDH	0.00484378	0.000328301	Sample 3	FALSE
10	A10	12	GAPDH	0.00527633	0.000425242	Sample 3	FALSE
10	A10	13	GAPDH	0.00658016	0.00139347	Sample 3	FALSE
10	A10	14	GAPDH	0.0131981	0.00767579	Sample 3	FALSE
10	A10	15	GAPDH	0.0313137	0.0254558	Sample 3	FALSE
10	A10	16	GAPDH	0.0556615	0.049468	Sample 3	FALSE
10	A10	17	GAPDH	0.102886	0.0963573	Sample 3	FALSE
10	A10	18	GAPDH	0.170744	0.163879	Sample 3	FALSE
10	A10	19	GAPDH	0.275506	0.268305	Sample 3	FALSE
10	A10	20	GAPDH	0.414089	0.406553	Sample 3	FALSE
10	A10	21	GAPDH	0.571338	0.563466	Sample 3	FALSE
10	A10	22	GAPDH	0.734614	0.726407	Sample 3	FALSE
10	A10	23	GAPDH	0.887493	0.87895	Sample 3	FALSE
10	A10	24	GAPDH	1.01448	1.0056	Sample 3	FALSE
10	A10	25	GAPDH	1.12583	1.11661	Sample 3	FALSE
10	A10	26	GAPDH	1.22673	1.21718	Sample 3	FALSE
10	A10	27	GAPDH	1.30774	1.29785	Sample 3	FALSE
10	A10	28	GAPDH	1.36903	1.35881	Sample 3	FALSE
10	A10	29	GAPDH	1.42131	1.41076	Sample 3	FALSE
10	A10	30	GAPDH	1.46457	1.45368	Sample 3	FALSE
10	A10	31	GAPDH	1.49872	1.4875	Sample 3	FALSE
10	A10	32	GAPDH	1.52379	1.51222	Sample 3	FALSE
10	A10	33	GAPDH	1.54034	1.52844	Sample 3	FALSE
10	A10	34	GAPDH	1.5445	1.53227	Sample 3	FALSE
10	A10	35	GAPDH	1.5513	1.53873	Sample 3	FALSE
10	A10	36	GAPDH	1.55291	1.54	Sample 3	FALSE
10	A10	37	GAPDH	1.55137	1.53813	Sample 3	FALSE
10	A10	38	GAPDH	1.55629	1.54271	Sample 3	FALSE
10	A10	39	GAPDH	1.55552	1.54161	Sample 3	FALSE
10	A10	40	GAPDH	1.55402	1.53977	Sample 3	FALSE
11	A11	1	GAPDH	-0.0630198	-0.000992244	Sample 3	FALSE
11	A11	2	GAPDH	-0.060046	0.00113258	Sample 3	FALSE
11	A11	3	GAPDH	-0.0587866	0.00154296	Sample 3	FALSE
11	A11	4	GAPDH	-0.0599358	-0.000455241	Sample 3	FALSE
11	A11	5	GAPDH	-0.0596755	-0.00104394	Sample 3	FALSE
11	A11	6	GAPDH	-0.0554695	0.00231314	Sample 3	FALSE
11	A11	7	GAPDH	-0.0561566	0.000777009	Sample 3	FALSE
11	A11	8	GAPDH	-0.0574079	-0.00132326	Sample 3	FALSE
11	A11	9	GAPDH	-0.0571925	-0.00195682	Sample 3	FALSE
11	A11	10	GAPDH	-0.0563016	-0.00191491	Sample 3	FALSE
11	A11	11	GAPDH	-0.0558602	-0.00232251	Sample 3	FALSE
11	A11	12	GAPDH	-0.0516902	0.000998441	Sample 3	FALSE
11	A11	13	GAPDH	-0.0484545	0.00338514	Sample 3	FALSE
11	A11	14	GAPDH	-0.0409058	0.0100849	Sample 3	FALSE
11	A11	15	GAPDH	-0.0275268	0.0226148	Sample 3	FALSE
11	A11	16	GAPDH	-0.00848377	0.0408089	Sample 3	FALSE
11	A11	17	GAPDH	0.0318563	0.0803	Sample 3	FALSE
11	A11	18	GAPDH	0.100164	0.147759	Sample 3	FALSE
11	A11	19	GAPDH	0.200242	0.246988	Sample 3	FALSE
11	A11	20	GAPDH	0.338356	0.384252	Sample 3	FALSE
11	A11	21	GAPDH	0.496282	0.54133	Sample 3	FALSE
11	A11	22	GAPDH	0.661724	0.705923	Sample 3	FALSE
11	A11	23	GAPDH	0.818627	0.861977	Sample 3	FALSE
11	A11	24	GAPDH	0.956021	0.998521	Sample 3	FALSE
11	A11	25	GAPDH	1.07115	1.11281	Sample 3	FALSE
11	A11	26	GAPDH	1.17227	1.21308	Sample 3	FALSE
11	A11	27	GAPDH	1.25128	1.29124	Sample 3	FALSE
11	A11	28	GAPDH	1.3169	1.35601	Sample 3	FALSE
11	A11	29	GAPDH	1.37314	1.41139	Sample 3	FALSE
11	A11	30	GAPDH	1.42051	1.45792	Sample 3	FALSE
11	A11	31	GAPDH	1.45316	1.48972	Sample 3	FALSE
11	A11	32	GAPDH	1.47457	1.51028	Sample 3	FALSE
11	A11	33	GAPDH	1.48855	1.52341	Sample 3	FALSE
11	A11	34	GAPDH	1.49952	1.53353	Sample 3	FALSE
11	A11	35	GAPDH	1.503	1.53616	Sample 3	FALSE
11	A11	36	GAPDH	1.50246	1.53478	Sample 3	FALSE
11	A11	37	GAPDH	1.50408	1.53555	Sample 3	FALSE
11	A11	38	GAPDH	1.50564	1.53626	Sample 3	FALSE
11	A11	39	GAPDH	1.50232	1.53209	Sample 3	FALSE
11	A11	40	GAPDH	1.5066	1.53552	Sample 3	FALSE
12	A12	1	GAPDH	-0.0397096	0.00178853	Sample 3	FALSE
12	A12	2	GAPDH	-0.0397917	0.00132662	Sample 3	FALSE
12	A12	3	GAPDH	-0.039272	0.00146646	Sample 3	FALSE
12	A12	4	GAPDH	-0.0389631	0.00139563	Sample 3	FALSE
12	A12	5	GAPDH	-0.0392041	0.000774755	Sample 3	FALSE
12	A12	6	GAPDH	-0.0389567	0.000642344	Sample 3	FALSE
12	A12	7	GAPDH	-0.0396184	-0.000399102	Sample 3	FALSE
12	A12	8	GAPDH	-0.0407353	-0.00189588	Sample 3	FALSE
12	A12	9	GAPDH	-0.0421602	-0.00370056	Sample 3	FALSE
12	A12	10	GAPDH	-0.0419	-0.00382016	Sample 3	FALSE
12	A12	11	GAPDH	-0.0389655	-0.00126541	Sample 3	FALSE
12	A12	12	GAPDH	-0.0345725	0.00274776	Sample 3	FALSE
12	A12	13	GAPDH	-0.0328863	0.00405415	Sample 3	FALSE
12	A12	14	GAPDH	-0.0250203	0.0115403	Sample 3	FALSE
12	A12	15	GAPDH	-0.00678704	0.0293938	Sample 3	FALSE
12	A12	16	GAPDH	0.0229766	0.0587776	Sample 3	FALSE
12	A12	17	GAPDH	0.0704199	0.105841	Sample 3	FALSE
12	A12	18	GAPDH	0.146814	0.181855	Sample 3	FALSE
12	A12	19	GAPDH	0.257378	0.29204	Sample 3	FALSE
12	A12	20	GAPDH	0.403915	0.438197	Sample 3	FALSE
12	A12	21	GAPDH	0.572758	0.60666	Sample 3	FALSE
12	A12	22	GAPDH	0.74513	0.778653	Sample 3	FALSE
12	A12	23	GAPDH	0.905379	0.938521	Sample 3	FALSE
12	A12	24	GAPDH	1.04764	1.0804	Sample 3	FALSE
12	A12	25	GAPDH	1.1685	1.20088	Sample 3	FALSE
12	A12	26	GAPDH	1.26589	1.29789	Sample 3	FALSE
12	A12	27	GAPDH	1.34802	1.37965	Sample 3	FALSE
12	A12	28	GAPDH	1.41738	1.44863	Sample 3	FALSE
12	A12	29	GAPDH	1.47456	1.50543	Sample 3	FALSE
12	A12	30	GAPDH	1.51674	1.54722	Sample 3	FALSE
12	A12	31	GAPDH	1.54912	1.57922	Sample 3	FALSE
12	A12	32	GAPDH	1.56836	1.59809	Sample 3	FALSE
12	A12	33	GAPDH	1.582	1.61134	Sample 3	FALSE
12	A12	34	GAPDH	1.59424	1.6232	Sample 3	FALSE
12	A12	35	GAPDH	1.59946	1.62805	Sample 3	FALSE
12	A12	36	GAPDH	1.60039	1.62859	Sample 3	FALSE
12	A12	37	GAPDH	1.59318	1.621	Sample 3	FALSE
12	A12	38	GAPDH	1.5952	1.62265	Sample 3	FALSE
12	A12	39	GAPDH	1.59899	1.62605	Sample 3	FALSE
12	A12	40	GAPDH	1.59864	1.62533	Sample 3	FALSE
13	A13	1	GAPDH	-0.0445099	0.00170077	Sample 3	FALSE
13	A13	2	GAPDH	-0.0439444	0.00240874	Sample 3	FALSE
13	A13	3	GAPDH	-0.0439302	0.00256535	Sample 3	FALSE
13	A13	4	GAPDH	-0.0446626	0.00197532	Sample 3	FALSE
13	A13	5	GAPDH	-0.0460541	0.000726218	Sample 3	FALSE
13	A13	6	GAPDH	-0.0506409	-0.00371823	Sample 3	FALSE
13	A13	7	GAPDH	-0.0509446	-0.00387947	Sample 3	FALSE
13	A13	8	GAPDH	-0.0478865	-0.000679001	Sample 3	FALSE
13	A13	9	GAPDH	-0.0476228	-0.000272922	Sample 3	FALSE
13	A13	10	GAPDH	-0.0474588	3.34824e-05	Sample 3	FALSE
13	A13	11	GAPDH	-0.0464344	0.00120029	Sample 3	FALSE
13	A13	12	GAPDH	-0.0457282	0.00204896	Sample 3	FALSE
13	A13	13	GAPDH	-0.0403007	0.00761878	Sample 3	FALSE
13	A13	14	GAPDH	-0.029801	0.018261	Sample 3	FALSE
13	A13	15	GAPDH	-0.0176011	0.0306032	Sample 3	FALSE
13	A13	16	GAPDH	0.00665163	0.0549984	Sample 3	FALSE
13	A13	17	GAPDH	0.0514148	0.0999039	Sample 3	FALSE
13	A13	18	GAPDH	0.122383	0.171015	Sample 3	FALSE
13	A13	19	GAPDH	0.230705	0.279479	Sample 3	FALSE
13	A13	20	GAPDH	0.381033	0.429949	Sample 3	FALSE
13	A13	21	GAPDH	0.54731	0.596368	Sample 3	FALSE
13	A13	22	GAPDH	0.713488	0.762689	Sample 3	FALSE
13	A13	23	GAPDH	0.871556	0.920899	Sample 3	FALSE
13	A13	24	GAPDH	1.01267	1.06215	Sample 3	FALSE
13	A13	25	GAPDH	1.12668	1.17631	Sample 3	FALSE
13	A13	26	GAPDH	1.22683	1.2766	Sample 3	FALSE
13	A13	27	GAPDH	1.3019	1.35182	Sample 3	FALSE
13	A13	28	GAPDH	1.36518	1.41523	Sample 3	FALSE
13	A13	29	GAPDH	1.41721	1.46741	Sample 3	FALSE
13	A13	30	GAPDH	1.46093	1.51128	Sample 3	FALSE
13	A13	31	GAPDH	1.49156	1.54205	Sample 3	FALSE
13	A13	32	GAPDH	1.509	1.55963	Sample 3	FALSE
13	A13	33	GAPDH	1.52312	1.57389	Sample 3	FALSE
13	A13	34	GAPDH	1.53346	1.58437	Sample 3	FALSE
13	A13	35	GAPDH	1.53263	1.58368	Sample 3	FALSE
13	A13	36	GAPDH	1.53254	1.58373	Sample 3	FALSE
13	A13	37	GAPDH	1.53392	1.58525	Sample 3	FALSE
13	A13	38	GAPDH	1.53195	1.58343	Sample 3	FALSE
13	A13	39	GAPDH	1.53252	1.58414	Sample 3	FALSE
13	A13	40	GAPDH	1.53577	1.58754	Sample 3	FALSE
14	A14	1	GAPDH	-0.0330886	-0.0018912	Sample 3	FALSE
14	A14	2	GAPDH	-0.0329065	-0.00196111	Sample 3	FALSE
14	A14	3	GAPDH	-0.0295213	0.00117207	Sample 3	FALSE
14	A14	4	GAPDH	-0.0253386	0.00510276	Sample 3	FALSE
14	A14	5	GAPDH	-0.0293161	0.000873285	Sample 3	FALSE
14	A14	6	GAPDH	-0.0322978	-0.00236034	Sample 3	FALSE
14	A14	7	GAPDH	-0.0327288	-0.00304335	Sample 3	FALSE
14	A14	8	GAPDH	-0.0319725	-0.00253902	Sample 3	FALSE
14	A14	9	GAPDH	-0.0317441	-0.00256264	Sample 3	FALSE
14	A14	10	GAPDH	-0.0315055	-0.00257603	Sample 3	FALSE
14	A14	11	GAPDH	-0.0292353	-0.00055781	Sample 3	FALSE
14	A14	12	GAPDH	-0.0264855	0.00194	Sample 3	FALSE
14	A14	13	GAPDH	-0.0236224	0.00455107	Sample 3	FALSE
14	A14	14	GAPDH	-0.0180511	0.00987044	Sample 3	FALSE
14	A14	15	GAPDH	-0.00363584	0.0240337	Sample 3	FALSE
14	A14	16	GAPDH	0.0203274	0.0477449	Sample 3	FALSE
14	A14	17	GAPDH	0.0643587	0.0915243	Sample 3	FALSE
14	A14	18	GAPDH	0.134738	0.161652	Sample 3	FALSE
14	A14	19	GAPDH	0.242027	0.268688	Sample 3	FALSE
14	A14	20	GAPDH	0.386197	0.412606	Sample 3	FALSE
14	A14	21	GAPDH	0.549338	0.575496	Sample 3	FALSE
14	A14	22	GAPDH	0.717168	0.743074	Sample 3	FALSE
14	A14	23	GAPDH	0.872564	0.898218	Sample 3	FALSE
14	A14	24	GAPDH	1.0139	1.0393	Sample 3	FALSE
14	A14	25	GAPDH	1.12915	1.1543	Sample 3	FALSE
14	A14	26	GAPDH	1.22954	1.25444	Sample 3	FALSE
14	A14	27	GAPDH	1.31224	1.33688	Sample 3	FALSE
14	A14	28	GAPDH	1.38168	1.40607	Sample 3	FALSE
14	A14	29	GAPDH	1.44021	1.46436	Sample 3	FALSE
14	A14	30	GAPDH	1.48543	1.50931	Sample 3	FALSE
14	A14	31	GAPDH	1.52007	1.5437	Sample 3	FALSE
14	A14	32	GAPDH	1.54565	1.56903	Sample 3	FALSE
14	A14	33	GAPDH	1.56537	1.58851	Sample 3	FALSE
14	A14	34	GAPDH	1.57388	1.59676	Sample 3	FALSE
14	A14	35	GAPDH	1.58105	1.60368	Sample 3	FALSE
14	A14	36	GAPDH	1.58942	1.6118	Sample 3	FALSE
14	A14	37	GAPDH	1.58781	1.60994	Sample 3	FALSE
14	A14	38	GAPDH	1.5854	1.60727	Sample 3	FALSE
14	A14	39	GAPDH	1.58808	1.6097	Sample 3	FALSE
14	A14	40	GAPDH	1.58998	1.61135	Sample 3	FALSE
15	A15	1	GAPDH	-0.0317791	0.00821491	Sample 3	FALSE
15	A15	2	GAPDH	-0.0319579	0.00653089	Sample 3	FALSE
15	A15	3	GAPDH	-0.0316228	0.00536078	Sample 3	FALSE
15	A15	4	GAPDH	-0.0339524	0.00152596	Sample 3	FALSE
15	A15	5	GAPDH	-0.0350496	-0.00107636	Sample 3	FALSE
15	A15	6	GAPDH	-0.036043	-0.00357503	Sample 3	FALSE
15	A15	7	GAPDH	-0.0353079	-0.00434511	Sample 3	FALSE
15	A15	8	GAPDH	-0.0311102	-0.00165266	Sample 3	FALSE
15	A15	9	GAPDH	-0.0290791	-0.00112668	Sample 3	FALSE
15	A15	10	GAPDH	-0.0266952	-0.000247996	Sample 3	FALSE
15	A15	11	GAPDH	-0.0241998	0.00074215	Sample 3	FALSE
15	A15	12	GAPDH	-0.0190418	0.00439494	Sample 3	FALSE
15	A15	13	GAPDH	-0.0125506	0.00938095	Sample 3	FALSE
15	A15	14	GAPDH	-0.00235153	0.0180748	Sample 3	FALSE
15	A15	15	GAPDH	0.0133171	0.0322383	Sample 3	FALSE
15	A15	16	GAPDH	0.0461035	0.0635194	Sample 3	FALSE
15	A15	17	GAPDH	0.10096	0.11687	Sample 3	FALSE
15	A15	18	GAPDH	0.185529	0.199935	Sample 3	FALSE
15	A15	19	GAPDH	0.306045	0.318945	Sample 3	FALSE
15	A15	20	GAPDH	0.460436	0.471831	Sample 3	FALSE
15	A15	21	GAPDH	0.629991	0.639881	Sample 3	FALSE
15	A15	22	GAPDH	0.799418	0.807803	Sample 3	FALSE
15	A15	23	GAPDH	0.953869	0.960749	Sample 3	FALSE
15	A15	24	GAPDH	1.08981	1.09519	Sample 3	FALSE
15	A15	25	GAPDH	1.20248	1.20635	Sample 3	FALSE
15	A15	26	GAPDH	1.29429	1.29665	Sample 3	FALSE
15	A15	27	GAPDH	1.37426	1.37512	Sample 3	FALSE
15	A15	28	GAPDH	1.44163	1.44099	Sample 3	FALSE
15	A15	29	GAPDH	1.48749	1.48533	Sample 3	FALSE
15	A15	30	GAPDH	1.52321	1.51955	Sample 3	FALSE
15	A15	31	GAPDH	1.55565	1.55049	Sample 3	FALSE
15	A15	32	GAPDH	1.57565	1.56898	Sample 3	FALSE
15	A15	33	GAPDH	1.59148	1.5833	Sample 3	FALSE
15	A15	34	GAPDH	1.59692	1.58725	Sample 3	FALSE
15	A15	35	GAPDH	1.60241	1.59123	Sample 3	FALSE
15	A15	36	GAPDH	1.5988	1.58612	Sample 3	FALSE
15	A15	37	GAPDH	1.59875	1.58456	Sample 3	FALSE
15	A15	38	GAPDH	1.59687	1.58117	Sample 3	FALSE
15	A15	39	GAPDH	1.59625	1.57904	Sample 3	FALSE
15	A15	40	GAPDH	1.60005	1.58134	Sample 3	FALSE
16	A16	1	GAPDH	-0.0050743	0.00271094	Sample 3	FALSE
16	A16	2	GAPDH	-0.00496656	0.00302554	Sample 3	FALSE
16	A16	3	GAPDH	-0.00503221	0.00316673	Sample 3	FALSE
16	A16	4	GAPDH	-0.0064758	0.00192998	Sample 3	FALSE
16	A16	5	GAPDH	-0.00973199	-0.00111935	Sample 3	FALSE
16	A16	6	GAPDH	-0.0109725	-0.00215305	Sample 3	FALSE
16	A16	7	GAPDH	-0.0118713	-0.00284501	Sample 3	FALSE
16	A16	8	GAPDH	-0.0118197	-0.00258652	Sample 3	FALSE
16	A16	9	GAPDH	-0.0103005	-0.000860467	Sample 3	FALSE
16	A16	10	GAPDH	-0.00847275	0.00117413	Sample 3	FALSE
16	A16	11	GAPDH	-0.00823613	0.0016176	Sample 3	FALSE
16	A16	12	GAPDH	-0.00838463	0.00167595	Sample 3	FALSE
16	A16	13	GAPDH	-0.00562111	0.00464632	Sample 3	FALSE
16	A16	14	GAPDH	0.00443281	0.0149071	Sample 3	FALSE
16	A16	15	GAPDH	0.0236772	0.0343584	Sample 3	FALSE
16	A16	16	GAPDH	0.0515862	0.0624742	Sample 3	FALSE
16	A16	17	GAPDH	0.0995002	0.110595	Sample 3	FALSE
16	A16	18	GAPDH	0.171635	0.182937	Sample 3	FALSE
16	A16	19	GAPDH	0.282662	0.294171	Sample 3	FALSE
16	A16	20	GAPDH	0.429144	0.44086	Sample 3	FALSE
16	A16	21	GAPDH	0.597059	0.608981	Sample 3	FALSE
16	A16	22	GAPDH	0.76233	0.774459	Sample 3	FALSE
16	A16	23	GAPDH	0.915268	0.927604	Sample 3	FALSE
16	A16	24	GAPDH	1.0451	1.05764	Sample 3	FALSE
16	A16	25	GAPDH	1.16065	1.1734	Sample 3	FALSE
16	A16	26	GAPDH	1.25493	1.26789	Sample 3	FALSE
16	A16	27	GAPDH	1.32791	1.34108	Sample 3	FALSE
16	A16	28	GAPDH	1.39131	1.40468	Sample 3	FALSE
16	A16	29	GAPDH	1.43953	1.4531	Sample 3	FALSE
16	A16	30	GAPDH	1.47577	1.48955	Sample 3	FALSE
16	A16	31	GAPDH	1.50427	1.51826	Sample 3	FALSE
16	A16	32	GAPDH	1.51654	1.53074	Sample 3	FALSE
16	A16	33	GAPDH	1.52626	1.54066	Sample 3	FALSE
16	A16	34	GAPDH	1.53327	1.54788	Sample 3	FALSE
16	A16	35	GAPDH	1.53393	1.54875	Sample 3	FALSE
16	A16	36	GAPDH	1.53761	1.55264	Sample 3	FALSE
16	A16	37	GAPDH	1.5379	1.55314	Sample 3	FALSE
16	A16	38	GAPDH	1.53481	1.55025	Sample 3	FALSE
16	A16	39	GAPDH	1.53749	1.55313	Sample 3	FALSE
16	A16	40	GAPDH	1.53403	1.54988	Sample 3	FALSE
17	A17	1	GAPDH	-0.046088	-0.00270665	Sample 3	FALSE
17	A17	2	GAPDH	-0.0457375	-0.00266271	Sample 3	FALSE
17	A17	3	GAPDH	-0.0423079	0.000460382	Sample 3	FALSE
17	A17	4	GAPDH	-0.0398929	0.00256884	Sample 3	FALSE
17	A17	5	GAPDH	-0.0405477	0.00160749	Sample 3	FALSE
17	A17	6	GAPDH	-0.0426929	-0.000844257	Sample 3	FALSE
17	A17	7	GAPDH	-0.0436114	-0.00206929	Sample 3	FALSE
17	A17	8	GAPDH	-0.0435737	-0.00233802	Sample 3	FALSE
17	A17	9	GAPDH	-0.0435383	-0.00260918	Sample 3	FALSE
17	A17	10	GAPDH	-0.0427013	-0.00207873	Sample 3	FALSE
17	A17	11	GAPDH	-0.0395135	0.000802529	Sample 3	FALSE
17	A17	12	GAPDH	-0.0355093	0.00450024	Sample 3	FALSE
17	A17	13	GAPDH	-0.0300614	0.00964165	Sample 3	FALSE
17	A17	14	GAPDH	-0.018698	0.0206985	Sample 3	FALSE
17	A17	15	GAPDH	0.00156087	0.0406508	Sample 3	FALSE
17	A17	16	GAPDH	0.0351721	0.0739555	Sample 3	FALSE
17	A17	17	GAPDH	0.094321	0.132798	Sample 3	FALSE
17	A17	18	GAPDH	0.188579	0.226749	Sample 3	FALSE
17	A17	19	GAPDH	0.314771	0.352634	Sample 3	FALSE
17	A17	20	GAPDH	0.473796	0.511353	Sample 3	FALSE
17	A17	21	GAPDH	0.641739	0.67899	Sample 3	FALSE
17	A17	22	GAPDH	0.804128	0.841072	Sample 3	FALSE
17	A17	23	GAPDH	0.945838	0.982476	Sample 3	FALSE
17	A17	24	GAPDH	1.06752	1.10385	Sample 3	FALSE
17	A17	25	GAPDH	1.16972	1.20575	Sample 3	FALSE
17	A17	26	GAPDH	1.25425	1.28996	Sample 3	FALSE
17	A17	27	GAPDH	1.32173	1.35714	Sample 3	FALSE
17	A17	28	GAPDH	1.38215	1.41725	Sample 3	FALSE
17	A17	29	GAPDH	1.43051	1.46531	Sample 3	FALSE
17	A17	30	GAPDH	1.46426	1.49875	Sample 3	FALSE
17	A17	31	GAPDH	1.48221	1.51639	Sample 3	FALSE
17	A17	32	GAPDH	1.49544	1.52932	Sample 3	FALSE
17	A17	33	GAPDH	1.50515	1.53872	Sample 3	FALSE
17	A17	34	GAPDH	1.5091	1.54236	Sample 3	FALSE
17	A17	35	GAPDH	1.5152	1.54816	Sample 3	FALSE
17	A17	36	GAPDH	1.52142	1.55408	Sample 3	FALSE
17	A17	37	GAPDH	1.51534	1.54768	Sample 3	FALSE
17	A17	38	GAPDH	1.51262	1.54466	Sample 3	FALSE
17	A17	39	GAPDH	1.51589	1.54762	Sample 3	FALSE
17	A17	40	GAPDH	1.51024	1.54167	Sample 3	FALSE
18	A18	1	GAPDH	-0.125742	-0.00356654	Sample 3	FALSE
18	A18	2	GAPDH	-0.122552	-0.00617384	Sample 3	FALSE
18	A18	3	GAPDH	-0.114437	-0.00385654	Sample 3	FALSE
18	A18	4	GAPDH	-0.10385	0.000933401	Sample 3	FALSE
18	A18	5	GAPDH	-0.0961846	0.00280099	Sample 3	FALSE
18	A18	6	GAPDH	-0.0894411	0.00374719	Sample 3	FALSE
18	A18	7	GAPDH	-0.0865181	0.000872757	Sample 3	FALSE
18	A18	8	GAPDH	-0.0840056	-0.00241208	Sample 3	FALSE
18	A18	9	GAPDH	-0.0789841	-0.00318796	Sample 3	FALSE
18	A18	10	GAPDH	-0.0709535	-0.000954703	Sample 3	FALSE
18	A18	11	GAPDH	-0.0625373	0.00166414	Sample 3	FALSE
18	A18	12	GAPDH	-0.0577661	0.000637995	Sample 3	FALSE
18	A18	13	GAPDH	-0.0528519	-0.000245203	Sample 3	FALSE
18	A18	14	GAPDH	-0.0422231	0.00458621	Sample 3	FALSE
18	A18	15	GAPDH	-0.0239187	0.0170933	Sample 3	FALSE
18	A18	16	GAPDH	0.00112649	0.0363411	Sample 3	FALSE
18	A18	17	GAPDH	0.0472248	0.0766421	Sample 3	FALSE
18	A18	18	GAPDH	0.120007	0.143626	Sample 3	FALSE
18	A18	19	GAPDH	0.228469	0.246292	Sample 3	FALSE
18	A18	20	GAPDH	0.37322	0.385245	Sample 3	FALSE
18	A18	21	GAPDH	0.534126	0.540354	Sample 3	FALSE
18	A18	22	GAPDH	0.696466	0.696896	Sample 3	FALSE
18	A18	23	GAPDH	0.850064	0.844698	Sample 3	FALSE
18	A18	24	GAPDH	0.98901	0.977846	Sample 3	FALSE
18	A18	25	GAPDH	1.09873	1.08176	Sample 3	FALSE
18	A18	26	GAPDH	1.19828	1.17552	Sample 3	FALSE
18	A18	27	GAPDH	1.28556	1.257	Sample 3	FALSE
18	A18	28	GAPDH	1.34761	1.31325	Sample 3	FALSE
18	A18	29	GAPDH	1.40308	1.36293	Sample 3	FALSE
18	A18	30	GAPDH	1.44626	1.40031	Sample 3	FALSE
18	A18	31	GAPDH	1.47837	1.42662	Sample 3	FALSE
18	A18	32	GAPDH	1.49951	1.44196	Sample 3	FALSE
18	A18	33	GAPDH	1.51535	1.45201	Sample 3	FALSE
18	A18	34	GAPDH	1.52636	1.45722	Sample 3	FALSE
18	A18	35	GAPDH	1.53169	1.45675	Sample 3	FALSE
18	A18	36	GAPDH	1.53543	1.4547	Sample 3	FALSE
18	A18	37	GAPDH	1.53355	1.44702	Sample 3	FALSE
18	A18	38	GAPDH	1.52988	1.43756	Sample 3	FALSE
18	A18	39	GAPDH	1.5335	1.43537	Sample 3	FALSE
18	A18	40	GAPDH	1.53524	1.43131	Sample 3	FALSE
19	A19	1	ISG15	-0.0730278	0.00216235	Sample 2	FALSE
19	A19	2	ISG15	-0.0722409	0.00294919	Sample 2	FALSE
19	A19	3	ISG15	-0.0670494	0.00814071	Sample 2	FALSE
19	A19	4	ISG15	-0.0663647	0.00882546	Sample 2	FALSE
19	A19	5	ISG15	-0.0709564	0.00423372	Sample 2	FALSE
19	A19	6	ISG15	-0.0746001	0.000590061	Sample 2	FALSE
19	A19	7	ISG15	-0.0758311	-0.000640946	Sample 2	FALSE
19	A19	8	ISG15	-0.0751735	1.66345e-05	Sample 2	FALSE
19	A19	9	ISG15	-0.0733399	0.00185024	Sample 2	FALSE
19	A19	10	ISG15	-0.0739807	0.00120946	Sample 2	FALSE
19	A19	11	ISG15	-0.0739796	0.00121054	Sample 2	FALSE
19	A19	12	ISG15	-0.07055	0.00464017	Sample 2	FALSE
19	A19	13	ISG15	-0.0713611	0.003829	Sample 2	FALSE
19	A19	14	ISG15	-0.0756654	-0.000475245	Sample 2	FALSE
19	A19	15	ISG15	-0.0759028	-0.000712643	Sample 2	FALSE
19	A19	16	ISG15	-0.0707843	0.00440585	Sample 2	FALSE
19	A19	17	ISG15	-0.0700282	0.00516197	Sample 2	FALSE
19	A19	18	ISG15	-0.0707251	0.00446502	Sample 2	FALSE
19	A19	19	ISG15	-0.0713303	0.00385986	Sample 2	FALSE
19	A19	20	ISG15	-0.0717954	0.00339475	Sample 2	FALSE
19	A19	21	ISG15	-0.0772692	-0.00207908	Sample 2	FALSE
19	A19	22	ISG15	-0.0785102	-0.00332006	Sample 2	FALSE
19	A19	23	ISG15	-0.0765977	-0.0014076	Sample 2	FALSE
19	A19	24	ISG15	-0.0773318	-0.00214165	Sample 2	FALSE
19	A19	25	ISG15	-0.0776637	-0.00247362	Sample 2	FALSE
19	A19	26	ISG15	-0.0765585	-0.00136833	Sample 2	FALSE
19	A19	27	ISG15	-0.0767877	-0.00159762	Sample 2	FALSE
19	A19	28	ISG15	-0.0777293	-0.00253916	Sample 2	FALSE
19	A19	29	ISG15	-0.0816645	-0.00647442	Sample 2	FALSE
19	A19	30	ISG15	-0.0815434	-0.00635325	Sample 2	FALSE
19	A19	31	ISG15	-0.0772578	-0.0020677	Sample 2	FALSE
19	A19	32	ISG15	-0.0766125	-0.0014224	Sample 2	FALSE
19	A19	33	ISG15	-0.0764316	-0.00124143	Sample 2	FALSE
19	A19	34	ISG15	-0.0771165	-0.00192633	Sample 2	FALSE
19	A19	35	ISG15	-0.0781352	-0.00294511	Sample 2	FALSE
19	A19	36	ISG15	-0.0788014	-0.00361129	Sample 2	FALSE
19	A19	37	ISG15	-0.078933	-0.00374292	Sample 2	FALSE
19	A19	38	ISG15	-0.0792007	-0.00401058	Sample 2	FALSE
19	A19	39	ISG15	-0.0784722	-0.00328203	Sample 2	FALSE
19	A19	40	ISG15	-0.0774156	-0.00222545	Sample 2	FALSE
25	B1	1	ISG15	0.0166297	-0.00319059	Sample 1	FALSE
25	B1	2	ISG15	0.0164386	-0.00293918	Sample 1	FALSE
25	B1	3	ISG15	0.0170508	-0.0018844	Sample 1	FALSE
25	B1	4	ISG15	0.0174635	-0.00102927	Sample 1	FALSE
25	B1	5	ISG15	0.0204678	0.00241763	Sample 1	FALSE
25	B1	6	ISG15	0.0212939	0.00368625	Sample 1	FALSE
25	B1	7	ISG15	0.0197541	0.0025889	Sample 1	FALSE
25	B1	8	ISG15	0.0157716	-0.000951091	Sample 1	FALSE
25	B1	9	ISG15	0.0150537	-0.00122647	Sample 1	FALSE
25	B1	10	ISG15	0.0168761	0.00103853	Sample 1	FALSE
25	B1	11	ISG15	0.0149091	-0.000485968	Sample 1	FALSE
25	B1	12	ISG15	0.0135166	-0.00143593	Sample 1	FALSE
25	B1	13	ISG15	0.0118834	-0.00262666	Sample 1	FALSE
25	B1	14	ISG15	0.011598	-0.00246956	Sample 1	FALSE
25	B1	15	ISG15	0.0120331	-0.00159191	Sample 1	FALSE
25	B1	16	ISG15	0.0119613	-0.0012212	Sample 1	FALSE
25	B1	17	ISG15	0.0122407	-0.000499256	Sample 1	FALSE
25	B1	18	ISG15	0.0137734	0.00147598	Sample 1	FALSE
25	B1	19	ISG15	0.0138046	0.0019497	Sample 1	FALSE
25	B1	20	ISG15	0.0136771	0.00226472	Sample 1	FALSE
25	B1	21	ISG15	0.0155914	0.00462154	Sample 1	FALSE
25	B1	22	ISG15	0.0276499	0.0171225	Sample 1	FALSE
25	B1	23	ISG15	0.0469131	0.0368283	Sample 1	FALSE
25	B1	24	ISG15	0.0775694	0.0679271	Sample 1	FALSE
25	B1	25	ISG15	0.129076	0.119877	Sample 1	FALSE
25	B1	26	ISG15	0.200658	0.191901	Sample 1	FALSE
25	B1	27	ISG15	0.288874	0.280559	Sample 1	FALSE
25	B1	28	ISG15	0.384065	0.376193	Sample 1	FALSE
25	B1	29	ISG15	0.47318	0.465751	Sample 1	FALSE
25	B1	30	ISG15	0.55537	0.548383	Sample 1	FALSE
25	B1	31	ISG15	0.627268	0.620723	Sample 1	FALSE
25	B1	32	ISG15	0.694808	0.688706	Sample 1	FALSE
25	B1	33	ISG15	0.755412	0.749752	Sample 1	FALSE
25	B1	34	ISG15	0.79339	0.788173	Sample 1	FALSE
25	B1	35	ISG15	0.830827	0.826053	Sample 1	FALSE
25	B1	36	ISG15	0.85657	0.852238	Sample 1	FALSE
25	B1	37	ISG15	0.878264	0.874375	Sample 1	FALSE
25	B1	38	ISG15	0.897218	0.893771	Sample 1	FALSE
25	B1	39	ISG15	0.905702	0.902698	Sample 1	FALSE
25	B1	40	ISG15	0.909125	0.906563	Sample 1	FALSE
26	B2	1	ISG15	-0.0515418	-0.00432247	Sample 1	FALSE
26	B2	2	ISG15	-0.0512363	-0.00411804	Sample 1	FALSE
26	B2	3	ISG15	-0.0472416	-0.000224416	Sample 1	FALSE
26	B2	4	ISG15	-0.0469719	-5.58378e-05	Sample 1	FALSE
26	B2	5	ISG15	-0.0475378	-0.000722816	Sample 1	FALSE
26	B2	6	ISG15	-0.0469636	-0.000249709	Sample 1	FALSE
26	B2	7	ISG15	-0.0459538	0.000659032	Sample 1	FALSE
26	B2	8	ISG15	-0.0458354	0.000676305	Sample 1	FALSE
26	B2	9	ISG15	-0.0460319	0.000378738	Sample 1	FALSE
26	B2	10	ISG15	-0.046314	-4.45855e-06	Sample 1	FALSE
26	B2	11	ISG15	-0.0453559	0.000852528	Sample 1	FALSE
26	B2	12	ISG15	-0.0464082	-0.00030085	Sample 1	FALSE
26	B2	13	ISG15	-0.046979	-0.00097282	Sample 1	FALSE
26	B2	14	ISG15	-0.0459408	-3.56951e-05	Sample 1	FALSE
26	B2	15	ISG15	-0.04379	0.00201402	Sample 1	FALSE
26	B2	16	ISG15	-0.0351412	0.0105618	Sample 1	FALSE
26	B2	17	ISG15	-0.0246442	0.0209577	Sample 1	FALSE
26	B2	18	ISG15	-0.0121417	0.033359	Sample 1	FALSE
26	B2	19	ISG15	0.018215	0.0636147	Sample 1	FALSE
26	B2	20	ISG15	0.0635765	0.108875	Sample 1	FALSE
26	B2	21	ISG15	0.127787	0.172985	Sample 1	FALSE
26	B2	22	ISG15	0.214777	0.259873	Sample 1	FALSE
26	B2	23	ISG15	0.30308	0.348075	Sample 1	FALSE
26	B2	24	ISG15	0.390616	0.435511	Sample 1	FALSE
26	B2	25	ISG15	0.475248	0.520041	Sample 1	FALSE
26	B2	26	ISG15	0.554405	0.599097	Sample 1	FALSE
26	B2	27	ISG15	0.626861	0.671452	Sample 1	FALSE
26	B2	28	ISG15	0.695057	0.739547	Sample 1	FALSE
26	B2	29	ISG15	0.748749	0.793138	Sample 1	FALSE
26	B2	30	ISG15	0.797216	0.841503	Sample 1	FALSE
26	B2	31	ISG15	0.842307	0.886494	Sample 1	FALSE
26	B2	32	ISG15	0.876874	0.920959	Sample 1	FALSE
26	B2	33	ISG15	0.912584	0.956568	Sample 1	FALSE
26	B2	34	ISG15	0.938433	0.982317	Sample 1	FALSE
26	B2	35	ISG15	0.957027	1.00081	Sample 1	FALSE
26	B2	36	ISG15	0.973842	1.01752	Sample 1	FALSE
26	B2	37	ISG15	0.987583	1.03116	Sample 1	FALSE
26	B2	38	ISG15	0.991735	1.03521	Sample 1	FALSE
26	B2	39	ISG15	0.997279	1.04066	Sample 1	FALSE
26	B2	40	ISG15	0.9984	1.04168	Sample 1	FALSE
27	B3	1	ISG15	-0.00908617	-0.00685659	Sample 1	FALSE
27	B3	2	ISG15	-0.00876325	-0.00719305	Sample 1	FALSE
27	B3	3	ISG15	-0.00418101	-0.00327018	Sample 1	FALSE
27	B3	4	ISG15	0.000919453	0.00117091	Sample 1	FALSE
27	B3	5	ISG15	0.00298268	0.00257477	Sample 1	FALSE
27	B3	6	ISG15	0.00239931	0.00133202	Sample 1	FALSE
27	B3	7	ISG15	0.00207406	0.000347397	Sample 1	FALSE
27	B3	8	ISG15	0.00358741	0.00120138	Sample 1	FALSE
27	B3	9	ISG15	0.00485302	0.00180762	Sample 1	FALSE
27	B3	10	ISG15	0.00529769	0.00159291	Sample 1	FALSE
27	B3	11	ISG15	0.00446878	0.000104634	Sample 1	FALSE
27	B3	12	ISG15	0.00274626	-0.00227726	Sample 1	FALSE
27	B3	13	ISG15	0.00171741	-0.00396548	Sample 1	FALSE
27	B3	14	ISG15	0.00271074	-0.00363152	Sample 1	FALSE
27	B3	15	ISG15	0.00496228	-0.00203936	Sample 1	FALSE
27	B3	16	ISG15	0.00541357	-0.00224744	Sample 1	FALSE
27	B3	17	ISG15	0.00888689	0.000566509	Sample 1	FALSE
27	B3	18	ISG15	0.0114006	0.00242083	Sample 1	FALSE
27	B3	19	ISG15	0.0139514	0.00431226	Sample 1	FALSE
27	B3	20	ISG15	0.0204258	0.0101273	Sample 1	FALSE
27	B3	21	ISG15	0.0286846	0.0177268	Sample 1	FALSE
27	B3	22	ISG15	0.0447176	0.0331003	Sample 1	FALSE
27	B3	23	ISG15	0.0742285	0.0619519	Sample 1	FALSE
27	B3	24	ISG15	0.117833	0.104897	Sample 1	FALSE
27	B3	25	ISG15	0.186435	0.172839	Sample 1	FALSE
27	B3	26	ISG15	0.277086	0.262831	Sample 1	FALSE
27	B3	27	ISG15	0.377281	0.362366	Sample 1	FALSE
27	B3	28	ISG15	0.473955	0.458382	Sample 1	FALSE
27	B3	29	ISG15	0.562733	0.546501	Sample 1	FALSE
27	B3	30	ISG15	0.639417	0.622524	Sample 1	FALSE
27	B3	31	ISG15	0.712197	0.694645	Sample 1	FALSE
27	B3	32	ISG15	0.777932	0.759721	Sample 1	FALSE
27	B3	33	ISG15	0.833115	0.814244	Sample 1	FALSE
27	B3	34	ISG15	0.881676	0.862146	Sample 1	FALSE
27	B3	35	ISG15	0.915207	0.895018	Sample 1	FALSE
27	B3	36	ISG15	0.942434	0.921586	Sample 1	FALSE
27	B3	37	ISG15	0.964238	0.942731	Sample 1	FALSE
27	B3	38	ISG15	0.974584	0.952417	Sample 1	FALSE
27	B3	39	ISG15	0.987003	0.964177	Sample 1	FALSE
27	B3	40	ISG15	0.98694	0.963454	Sample 1	FALSE
28	B4	1	ISG15	-0.0291321	-0.0034293	Sample 1	FALSE
28	B4	2	ISG15	-0.0286082	-0.00308116	Sample 1	FALSE
28	B4	3	ISG15	-0.0256278	-0.000276646	Sample 1	FALSE
28	B4	4	ISG15	-0.0250662	0.000109199	Sample 1	FALSE
28	B4	5	ISG15	-0.0237497	0.00124986	Sample 1	FALSE
28	B4	6	ISG15	-0.0239338	0.000889934	Sample 1	FALSE
28	B4	7	ISG15	-0.0240176	0.000630331	Sample 1	FALSE
28	B4	8	ISG15	-0.0246128	-0.000140626	Sample 1	FALSE
28	B4	9	ISG15	-0.0252702	-0.000973895	Sample 1	FALSE
28	B4	10	ISG15	-0.0254864	-0.00136588	Sample 1	FALSE
28	B4	11	ISG15	-0.0258189	-0.00187422	Sample 1	FALSE
28	B4	12	ISG15	-0.0253897	-0.00162074	Sample 1	FALSE
28	B4	13	ISG15	-0.0243816	-0.000788478	Sample 1	FALSE
28	B4	14	ISG15	-0.0192561	0.00416117	Sample 1	FALSE
28	B4	15	ISG15	-0.0166475	0.00659399	Sample 1	FALSE
28	B4	16	ISG15	-0.00695926	0.0161064	Sample 1	FALSE
28	B4	17	ISG15	0.0052523	0.0281422	Sample 1	FALSE
28	B4	18	ISG15	0.0320088	0.0547228	Sample 1	FALSE
28	B4	19	ISG15	0.0748862	0.0974244	Sample 1	FALSE
28	B4	20	ISG15	0.143322	0.165685	Sample 1	FALSE
28	B4	21	ISG15	0.235832	0.258018	Sample 1	FALSE
28	B4	22	ISG15	0.338893	0.360904	Sample 1	FALSE
28	B4	23	ISG15	0.43505	0.456885	Sample 1	FALSE
28	B4	24	ISG15	0.522974	0.544633	Sample 1	FALSE
28	B4	25	ISG15	0.612717	0.634201	Sample 1	FALSE
28	B4	26	ISG15	0.693638	0.714945	Sample 1	FALSE
28	B4	27	ISG15	0.766857	0.787989	Sample 1	FALSE
28	B4	28	ISG15	0.829519	0.850475	Sample 1	FALSE
28	B4	29	ISG15	0.885887	0.906667	Sample 1	FALSE
28	B4	30	ISG15	0.929513	0.950117	Sample 1	FALSE
28	B4	31	ISG15	0.967102	0.98753	Sample 1	FALSE
28	B4	32	ISG15	1.00444	1.02469	Sample 1	FALSE
28	B4	33	ISG15	1.03576	1.05584	Sample 1	FALSE
28	B4	34	ISG15	1.05381	1.07371	Sample 1	FALSE
28	B4	35	ISG15	1.06925	1.08898	Sample 1	FALSE
28	B4	36	ISG15	1.08215	1.1017	Sample 1	FALSE
28	B4	37	ISG15	1.09174	1.11111	Sample 1	FALSE
28	B4	38	ISG15	1.09567	1.11487	Sample 1	FALSE
28	B4	39	ISG15	1.09466	1.11369	Sample 1	FALSE
28	B4	40	ISG15	1.09535	1.1142	Sample 1	FALSE
29	B5	1	ISG15	-0.0365063	-0.000721654	Sample 1	FALSE
29	B5	2	ISG15	-0.0374206	-0.00209396	Sample 1	FALSE
29	B5	3	ISG15	-0.0365686	-0.00169995	Sample 1	FALSE
29	B5	4	ISG15	-0.0309436	0.00346713	Sample 1	FALSE
29	B5	5	ISG15	-0.0291082	0.0048445	Sample 1	FALSE
29	B5	6	ISG15	-0.0302405	0.00325419	Sample 1	FALSE
29	B5	7	ISG15	-0.0329158	0.000120906	Sample 1	FALSE
29	B5	8	ISG15	-0.0336183	-0.00103951	Sample 1	FALSE
29	B5	9	ISG15	-0.0331038	-0.000982977	Sample 1	FALSE
29	B5	10	ISG15	-0.0370475	-0.00538468	Sample 1	FALSE
29	B5	11	ISG15	-0.036829	-0.00562414	Sample 1	FALSE
29	B5	12	ISG15	-0.031382	-0.000635112	Sample 1	FALSE
29	B5	13	ISG15	-0.0311151	-0.000826237	Sample 1	FALSE
29	B5	14	ISG15	-0.0332546	-0.00342371	Sample 1	FALSE
29	B5	15	ISG15	-0.0328001	-0.0034272	Sample 1	FALSE
29	B5	16	ISG15	-0.0271162	0.00179878	Sample 1	FALSE
29	B5	17	ISG15	-0.0248474	0.0036096	Sample 1	FALSE
29	B5	18	ISG15	-0.0220506	0.00594841	Sample 1	FALSE
29	B5	19	ISG15	-0.0135959	0.0139451	Sample 1	FALSE
29	B5	20	ISG15	0.00191474	0.0289977	Sample 1	FALSE
29	B5	21	ISG15	0.0318257	0.0584507	Sample 1	FALSE
29	B5	22	ISG15	0.0749024	0.101069	Sample 1	FALSE
29	B5	23	ISG15	0.141857	0.167566	Sample 1	FALSE
29	B5	24	ISG15	0.230878	0.256129	Sample 1	FALSE
29	B5	25	ISG15	0.328625	0.353418	Sample 1	FALSE
29	B5	26	ISG15	0.428713	0.453048	Sample 1	FALSE
29	B5	27	ISG15	0.517898	0.541775	Sample 1	FALSE
29	B5	28	ISG15	0.604512	0.627931	Sample 1	FALSE
29	B5	29	ISG15	0.685785	0.708746	Sample 1	FALSE
29	B5	30	ISG15	0.752161	0.774664	Sample 1	FALSE
29	B5	31	ISG15	0.81089	0.832935	Sample 1	FALSE
29	B5	32	ISG15	0.866663	0.888251	Sample 1	FALSE
29	B5	33	ISG15	0.909175	0.930304	Sample 1	FALSE
29	B5	34	ISG15	0.947007	0.967678	Sample 1	FALSE
29	B5	35	ISG15	0.970235	0.990448	Sample 1	FALSE
29	B5	36	ISG15	0.987028	1.00678	Sample 1	FALSE
29	B5	37	ISG15	0.998186	1.01748	Sample 1	FALSE
29	B5	38	ISG15	1.00842	1.02726	Sample 1	FALSE
29	B5	39	ISG15	1.01769	1.03608	Sample 1	FALSE
29	B5	40	ISG15	1.01387	1.0318	Sample 1	FALSE
30	B6	1	ISG15	-0.0469656	0.00205541	Sample 1	FALSE
30	B6	2	ISG15	-0.046933	0.00130457	Sample 1	FALSE
30	B6	3	ISG15	-0.047304	0.000150142	Sample 1	FALSE
30	B6	4	ISG15	-0.0480272	-0.00135661	Sample 1	FALSE
30	B6	5	ISG15	-0.0477997	-0.00191254	Sample 1	FALSE
30	B6	6	ISG15	-0.0460835	-0.000979844	Sample 1	FALSE
30	B6	7	ISG15	-0.0448082	-0.000487998	Sample 1	FALSE
30	B6	8	ISG15	-0.0400813	0.00345546	Sample 1	FALSE
30	B6	9	ISG15	-0.0396364	0.00311691	Sample 1	FALSE
30	B6	10	ISG15	-0.0403915	0.00157828	Sample 1	FALSE
30	B6	11	ISG15	-0.0403701	0.00081631	Sample 1	FALSE
30	B6	12	ISG15	-0.0416092	-0.00120631	Sample 1	FALSE
30	B6	13	ISG15	-0.041904	-0.00228453	Sample 1	FALSE
30	B6	14	ISG15	-0.0397252	-0.00088926	Sample 1	FALSE
30	B6	15	ISG15	-0.0376888	0.000363726	Sample 1	FALSE
30	B6	16	ISG15	-0.0265481	0.0107209	Sample 1	FALSE
30	B6	17	ISG15	-0.00792872	0.0285568	Sample 1	FALSE
30	B6	18	ISG15	0.0253582	0.0610603	Sample 1	FALSE
30	B6	19	ISG15	0.0713402	0.106259	Sample 1	FALSE
30	B6	20	ISG15	0.142232	0.176367	Sample 1	FALSE
30	B6	21	ISG15	0.237294	0.270646	Sample 1	FALSE
30	B6	22	ISG15	0.3414	0.373969	Sample 1	FALSE
30	B6	23	ISG15	0.439281	0.471066	Sample 1	FALSE
30	B6	24	ISG15	0.531536	0.562537	Sample 1	FALSE
30	B6	25	ISG15	0.616148	0.646366	Sample 1	FALSE
30	B6	26	ISG15	0.697061	0.726495	Sample 1	FALSE
30	B6	27	ISG15	0.763618	0.792269	Sample 1	FALSE
30	B6	28	ISG15	0.826956	0.854824	Sample 1	FALSE
30	B6	29	ISG15	0.879084	0.906167	Sample 1	FALSE
30	B6	30	ISG15	0.921633	0.947933	Sample 1	FALSE
30	B6	31	ISG15	0.963688	0.989205	Sample 1	FALSE
30	B6	32	ISG15	0.994783	1.01952	Sample 1	FALSE
30	B6	33	ISG15	1.02042	1.04437	Sample 1	FALSE
30	B6	34	ISG15	1.04324	1.0664	Sample 1	FALSE
30	B6	35	ISG15	1.05784	1.08022	Sample 1	FALSE
30	B6	36	ISG15	1.07306	1.09465	Sample 1	FALSE
30	B6	37	ISG15	1.0787	1.09951	Sample 1	FALSE
30	B6	38	ISG15	1.08656	1.10659	Sample 1	FALSE
30	B6	39	ISG15	1.0868	1.10605	Sample 1	FALSE
30	B6	40	ISG15	1.08743	1.10589	Sample 1	FALSE
31	B7	1	ISG15	0.0181379	-0.000635699	Sample 1	FALSE
31	B7	2	ISG15	0.0187169	-0.000577312	Sample 1	FALSE
31	B7	3	ISG15	0.0191308	-0.000683965	Sample 1	FALSE
31	B7	4	ISG15	0.0205196	0.000184243	Sample 1	FALSE
31	B7	5	ISG15	0.0205515	-0.000304438	Sample 1	FALSE
31	B7	6	ISG15	0.021052	-0.000324498	Sample 1	FALSE
31	B7	7	ISG15	0.0226393	0.000742249	Sample 1	FALSE
31	B7	8	ISG15	0.0229136	0.00049604	Sample 1	FALSE
31	B7	9	ISG15	0.0240853	0.00114709	Sample 1	FALSE
31	B7	10	ISG15	0.0235301	7.1373e-05	Sample 1	FALSE
31	B7	11	ISG15	0.0231737	-0.000805621	Sample 1	FALSE
31	B7	12	ISG15	0.0244833	-1.65572e-05	Sample 1	FALSE
31	B7	13	ISG15	0.0246484	-0.000372039	Sample 1	FALSE
31	B7	14	ISG15	0.0250534	-0.000487658	Sample 1	FALSE
31	B7	15	ISG15	0.0264154	0.000353784	Sample 1	FALSE
31	B7	16	ISG15	0.0325403	0.00595814	Sample 1	FALSE
31	B7	17	ISG15	0.0394696	0.0123668	Sample 1	FALSE
31	B7	18	ISG15	0.0555709	0.0279475	Sample 1	FALSE
31	B7	19	ISG15	0.0869243	0.0587804	Sample 1	FALSE
31	B7	20	ISG15	0.139647	0.110983	Sample 1	FALSE
31	B7	21	ISG15	0.210393	0.181207	Sample 1	FALSE
31	B7	22	ISG15	0.30854	0.278834	Sample 1	FALSE
31	B7	23	ISG15	0.415273	0.385047	Sample 1	FALSE
31	B7	24	ISG15	0.508908	0.478161	Sample 1	FALSE
31	B7	25	ISG15	0.598205	0.566938	Sample 1	FALSE
31	B7	26	ISG15	0.685422	0.653634	Sample 1	FALSE
31	B7	27	ISG15	0.765124	0.732815	Sample 1	FALSE
31	B7	28	ISG15	0.832382	0.799553	Sample 1	FALSE
31	B7	29	ISG15	0.89537	0.86202	Sample 1	FALSE
31	B7	30	ISG15	0.94733	0.913459	Sample 1	FALSE
31	B7	31	ISG15	0.992406	0.958016	Sample 1	FALSE
31	B7	32	ISG15	1.03267	0.997763	Sample 1	FALSE
31	B7	33	ISG15	1.06244	1.02701	Sample 1	FALSE
31	B7	34	ISG15	1.08733	1.05138	Sample 1	FALSE
31	B7	35	ISG15	1.10651	1.07004	Sample 1	FALSE
31	B7	36	ISG15	1.12382	1.08683	Sample 1	FALSE
31	B7	37	ISG15	1.13643	1.09892	Sample 1	FALSE
31	B7	38	ISG15	1.1469	1.10887	Sample 1	FALSE
31	B7	39	ISG15	1.15311	1.11456	Sample 1	FALSE
31	B7	40	ISG15	1.15454	1.11546	Sample 1	FALSE
32	B8	1	ISG15	-0.0721354	-0.000979889	Sample 1	FALSE
32	B8	2	ISG15	-0.0731499	-0.0027737	Sample 1	FALSE
32	B8	3	ISG15	-0.0725924	-0.00299563	Sample 1	FALSE
32	B8	4	ISG15	-0.0676386	0.00117876	Sample 1	FALSE
32	B8	5	ISG15	-0.0648254	0.00321257	Sample 1	FALSE
32	B8	6	ISG15	-0.0650119	0.00224668	Sample 1	FALSE
32	B8	7	ISG15	-0.0654502	0.00102897	Sample 1	FALSE
32	B8	8	ISG15	-0.0666454	-0.000945535	Sample 1	FALSE
32	B8	9	ISG15	-0.0671298	-0.00220935	Sample 1	FALSE
32	B8	10	ISG15	-0.0655701	-0.00142909	Sample 1	FALSE
32	B8	11	ISG15	-0.0649655	-0.00160384	Sample 1	FALSE
32	B8	12	ISG15	-0.0651443	-0.002562	Sample 1	FALSE
32	B8	13	ISG15	-0.0623561	-0.00055318	Sample 1	FALSE
32	B8	14	ISG15	-0.0563918	0.00463165	Sample 1	FALSE
32	B8	15	ISG15	-0.0527226	0.00752152	Sample 1	FALSE
32	B8	16	ISG15	-0.040991	0.0184737	Sample 1	FALSE
32	B8	17	ISG15	-0.0192134	0.0394719	Sample 1	FALSE
32	B8	18	ISG15	0.0149136	0.0728196	Sample 1	FALSE
32	B8	19	ISG15	0.0722331	0.12936	Sample 1	FALSE
32	B8	20	ISG15	0.151298	0.207645	Sample 1	FALSE
32	B8	21	ISG15	0.247897	0.303464	Sample 1	FALSE
32	B8	22	ISG15	0.351073	0.405862	Sample 1	FALSE
32	B8	23	ISG15	0.443639	0.497648	Sample 1	FALSE
32	B8	24	ISG15	0.535597	0.588827	Sample 1	FALSE
32	B8	25	ISG15	0.618317	0.670767	Sample 1	FALSE
32	B8	26	ISG15	0.693039	0.744709	Sample 1	FALSE
32	B8	27	ISG15	0.761498	0.812389	Sample 1	FALSE
32	B8	28	ISG15	0.820228	0.87034	Sample 1	FALSE
32	B8	29	ISG15	0.878438	0.92777	Sample 1	FALSE
32	B8	30	ISG15	0.921471	0.970025	Sample 1	FALSE
32	B8	31	ISG15	0.953059	1.00083	Sample 1	FALSE
32	B8	32	ISG15	0.983669	1.03066	Sample 1	FALSE
32	B8	33	ISG15	1.00855	1.05477	Sample 1	FALSE
32	B8	34	ISG15	1.02643	1.07186	Sample 1	FALSE
32	B8	35	ISG15	1.04533	1.08999	Sample 1	FALSE
32	B8	36	ISG15	1.05107	1.09495	Sample 1	FALSE
32	B8	37	ISG15	1.06175	1.10484	Sample 1	FALSE
32	B8	38	ISG15	1.06684	1.10916	Sample 1	FALSE
32	B8	39	ISG15	1.07071	1.11225	Sample 1	FALSE
32	B8	40	ISG15	1.07035	1.11111	Sample 1	FALSE
33	B9	1	ISG15	-0.077614	0.00765027	Sample 1	FALSE
33	B9	2	ISG15	-0.0771442	0.00672847	Sample 1	FALSE
33	B9	3	ISG15	-0.0771842	0.0052969	Sample 1	FALSE
33	B9	4	ISG15	-0.0797353	0.00135429	Sample 1	FALSE
33	B9	5	ISG15	-0.0802085	-0.000510474	Sample 1	FALSE
33	B9	6	ISG15	-0.0789981	-0.000691687	Sample 1	FALSE
33	B9	7	ISG15	-0.0786219	-0.00170702	Sample 1	FALSE
33	B9	8	ISG15	-0.080121	-0.00459767	Sample 1	FALSE
33	B9	9	ISG15	-0.0790687	-0.00493699	Sample 1	FALSE
33	B9	10	ISG15	-0.0733471	-0.000606943	Sample 1	FALSE
33	B9	11	ISG15	-0.0716625	-0.000313905	Sample 1	FALSE
33	B9	12	ISG15	-0.0680174	0.0019396	Sample 1	FALSE
33	B9	13	ISG15	-0.0665362	0.00202927	Sample 1	FALSE
33	B9	14	ISG15	-0.0644293	0.00274462	Sample 1	FALSE
33	B9	15	ISG15	-0.0616963	0.00408607	Sample 1	FALSE
33	B9	16	ISG15	-0.0514697	0.012921	Sample 1	FALSE
33	B9	17	ISG15	-0.0305055	0.0324937	Sample 1	FALSE
33	B9	18	ISG15	0.00244489	0.0640525	Sample 1	FALSE
33	B9	19	ISG15	0.0605493	0.120765	Sample 1	FALSE
33	B9	20	ISG15	0.146951	0.205776	Sample 1	FALSE
33	B9	21	ISG15	0.246175	0.303608	Sample 1	FALSE
33	B9	22	ISG15	0.350806	0.406847	Sample 1	FALSE
33	B9	23	ISG15	0.449133	0.503783	Sample 1	FALSE
33	B9	24	ISG15	0.539176	0.592434	Sample 1	FALSE
33	B9	25	ISG15	0.629161	0.681027	Sample 1	FALSE
33	B9	26	ISG15	0.705267	0.755742	Sample 1	FALSE
33	B9	27	ISG15	0.772216	0.821299	Sample 1	FALSE
33	B9	28	ISG15	0.833793	0.881485	Sample 1	FALSE
33	B9	29	ISG15	0.885325	0.931625	Sample 1	FALSE
33	B9	30	ISG15	0.924278	0.969187	Sample 1	FALSE
33	B9	31	ISG15	0.962071	1.00559	Sample 1	FALSE
33	B9	32	ISG15	0.994514	1.03664	Sample 1	FALSE
33	B9	33	ISG15	1.02146	1.06219	Sample 1	FALSE
33	B9	34	ISG15	1.03917	1.07851	Sample 1	FALSE
33	B9	35	ISG15	1.0506	1.08855	Sample 1	FALSE
33	B9	36	ISG15	1.06125	1.09781	Sample 1	FALSE
33	B9	37	ISG15	1.06815	1.10331	Sample 1	FALSE
33	B9	38	ISG15	1.07074	1.10451	Sample 1	FALSE
33	B9	39	ISG15	1.07601	1.10839	Sample 1	FALSE
33	B9	40	ISG15	1.08396	1.11496	Sample 1	FALSE
34	B10	1	GAPDH	-0.0346662	0.00215561	Sample 3	FALSE
34	B10	2	GAPDH	-0.0349708	0.00151776	Sample 3	FALSE
34	B10	3	GAPDH	-0.0363711	-0.000215909	Sample 3	FALSE
34	B10	4	GAPDH	-0.03657	-0.000748102	Sample 3	FALSE
34	B10	5	GAPDH	-0.0355581	-6.94745e-05	Sample 3	FALSE
34	B10	6	GAPDH	-0.0352845	-0.000129219	Sample 3	FALSE
34	B10	7	GAPDH	-0.0348508	-2.87976e-05	Sample 3	FALSE
34	B10	8	GAPDH	-0.0321566	0.00233214	Sample 3	FALSE
34	B10	9	GAPDH	-0.0324791	0.00167632	Sample 3	FALSE
34	B10	10	GAPDH	-0.0352751	-0.00145296	Sample 3	FALSE
34	B10	11	GAPDH	-0.0356068	-0.00211799	Sample 3	FALSE
34	B10	12	GAPDH	-0.0324015	0.000753993	Sample 3	FALSE
34	B10	13	GAPDH	-0.0268095	0.00601269	Sample 3	FALSE
34	B10	14	GAPDH	-0.0193429	0.013146	Sample 3	FALSE
34	B10	15	GAPDH	-0.00829533	0.0238603	Sample 3	FALSE
34	B10	16	GAPDH	0.0173872	0.0492096	Sample 3	FALSE
34	B10	17	GAPDH	0.056997	0.0884861	Sample 3	FALSE
34	B10	18	GAPDH	0.12528	0.156436	Sample 3	FALSE
34	B10	19	GAPDH	0.230224	0.261047	Sample 3	FALSE
34	B10	20	GAPDH	0.373175	0.403664	Sample 3	FALSE
34	B10	21	GAPDH	0.540852	0.571008	Sample 3	FALSE
34	B10	22	GAPDH	0.708413	0.738236	Sample 3	FALSE
34	B10	23	GAPDH	0.861959	0.891449	Sample 3	FALSE
34	B10	24	GAPDH	1.00158	1.03074	Sample 3	FALSE
34	B10	25	GAPDH	1.11786	1.14668	Sample 3	FALSE
34	B10	26	GAPDH	1.21424	1.24273	Sample 3	FALSE
34	B10	27	GAPDH	1.29552	1.32368	Sample 3	FALSE
34	B10	28	GAPDH	1.36072	1.38854	Sample 3	FALSE
34	B10	29	GAPDH	1.41499	1.44248	Sample 3	FALSE
34	B10	30	GAPDH	1.45528	1.48243	Sample 3	FALSE
34	B10	31	GAPDH	1.48218	1.50901	Sample 3	FALSE
34	B10	32	GAPDH	1.50565	1.53214	Sample 3	FALSE
34	B10	33	GAPDH	1.52385	1.55001	Sample 3	FALSE
34	B10	34	GAPDH	1.53154	1.55736	Sample 3	FALSE
34	B10	35	GAPDH	1.52767	1.55316	Sample 3	FALSE
34	B10	36	GAPDH	1.52766	1.55281	Sample 3	FALSE
34	B10	37	GAPDH	1.52722	1.55204	Sample 3	FALSE
34	B10	38	GAPDH	1.52536	1.54985	Sample 3	FALSE
34	B10	39	GAPDH	1.52694	1.5511	Sample 3	FALSE
34	B10	40	GAPDH	1.52182	1.54565	Sample 3	FALSE
35	B11	1	GAPDH	-0.0224374	-0.00119884	Sample 3	FALSE
35	B11	2	GAPDH	-0.0218233	-0.0012652	Sample 3	FALSE
35	B11	3	GAPDH	-0.0203215	-0.000443853	Sample 3	FALSE
35	B11	4	GAPDH	-0.0168336	0.0023636	Sample 3	FALSE
35	B11	5	GAPDH	-0.0167426	0.00177409	Sample 3	FALSE
35	B11	6	GAPDH	-0.0177206	0.000115576	Sample 3	FALSE
35	B11	7	GAPDH	-0.0190499	-0.00189419	Sample 3	FALSE
35	B11	8	GAPDH	-0.0191531	-0.00267779	Sample 3	FALSE
35	B11	9	GAPDH	-0.0166411	-0.000846315	Sample 3	FALSE
35	B11	10	GAPDH	-0.0157715	-0.000657102	Sample 3	FALSE
35	B11	11	GAPDH	-0.0154636	-0.00102975	Sample 3	FALSE
35	B11	12	GAPDH	-0.0134189	0.000334552	Sample 3	FALSE
35	B11	13	GAPDH	-0.0101118	0.00296119	Sample 3	FALSE
35	B11	14	GAPDH	-0.0010227	0.0113698	Sample 3	FALSE
35	B11	15	GAPDH	0.009627	0.021339	Sample 3	FALSE
35	B11	16	GAPDH	0.0310862	0.0421178	Sample 3	FALSE
35	B11	17	GAPDH	0.0747891	0.0851402	Sample 3	FALSE
35	B11	18	GAPDH	0.14228	0.151951	Sample 3	FALSE
35	B11	19	GAPDH	0.244951	0.253941	Sample 3	FALSE
35	B11	20	GAPDH	0.390685	0.398994	Sample 3	FALSE
35	B11	21	GAPDH	0.555405	0.563034	Sample 3	FALSE
35	B11	22	GAPDH	0.72445	0.731399	Sample 3	FALSE
35	B11	23	GAPDH	0.88813	0.894398	Sample 3	FALSE
35	B11	24	GAPDH	1.03108	1.03667	Sample 3	FALSE
35	B11	25	GAPDH	1.14824	1.15315	Sample 3	FALSE
35	B11	26	GAPDH	1.24873	1.25295	Sample 3	FALSE
35	B11	27	GAPDH	1.33681	1.34036	Sample 3	FALSE
35	B11	28	GAPDH	1.40272	1.40559	Sample 3	FALSE
35	B11	29	GAPDH	1.46216	1.46434	Sample 3	FALSE
35	B11	30	GAPDH	1.50811	1.50962	Sample 3	FALSE
35	B11	31	GAPDH	1.53557	1.5364	Sample 3	FALSE
35	B11	32	GAPDH	1.55296	1.5531	Sample 3	FALSE
35	B11	33	GAPDH	1.56756	1.56702	Sample 3	FALSE
35	B11	34	GAPDH	1.57749	1.57627	Sample 3	FALSE
35	B11	35	GAPDH	1.5815	1.5796	Sample 3	FALSE
35	B11	36	GAPDH	1.57998	1.5774	Sample 3	FALSE
35	B11	37	GAPDH	1.57733	1.57408	Sample 3	FALSE
35	B11	38	GAPDH	1.57868	1.57474	Sample 3	FALSE
35	B11	39	GAPDH	1.57648	1.57186	Sample 3	FALSE
35	B11	40	GAPDH	1.58047	1.57517	Sample 3	FALSE
36	B12	1	GAPDH	-0.0664623	0.00343161	Sample 3	FALSE
36	B12	2	GAPDH	-0.065307	0.00352379	Sample 3	FALSE
36	B12	3	GAPDH	-0.0652909	0.00247678	Sample 3	FALSE
36	B12	4	GAPDH	-0.0660051	0.000699504	Sample 3	FALSE
36	B12	5	GAPDH	-0.0662721	-0.00063065	Sample 3	FALSE
36	B12	6	GAPDH	-0.0655276	-0.000949292	Sample 3	FALSE
36	B12	7	GAPDH	-0.0649252	-0.00140997	Sample 3	FALSE
36	B12	8	GAPDH	-0.0629636	-0.0005115	Sample 3	FALSE
36	B12	9	GAPDH	-0.061852	-0.000462999	Sample 3	FALSE
36	B12	10	GAPDH	-0.0608898	-0.000563846	Sample 3	FALSE
36	B12	11	GAPDH	-0.0611304	-0.0018676	Sample 3	FALSE
36	B12	12	GAPDH	-0.0592767	-0.001077	Sample 3	FALSE
36	B12	13	GAPDH	-0.0528401	0.00429657	Sample 3	FALSE
36	B12	14	GAPDH	-0.0477309	0.00834266	Sample 3	FALSE
36	B12	15	GAPDH	-0.0366757	0.0183348	Sample 3	FALSE
36	B12	16	GAPDH	-0.0104269	0.0435204	Sample 3	FALSE
36	B12	17	GAPDH	0.0298701	0.0827543	Sample 3	FALSE
36	B12	18	GAPDH	0.0995078	0.151329	Sample 3	FALSE
36	B12	19	GAPDH	0.208912	0.25967	Sample 3	FALSE
36	B12	20	GAPDH	0.357925	0.40762	Sample 3	FALSE
36	B12	21	GAPDH	0.52064	0.569272	Sample 3	FALSE
36	B12	22	GAPDH	0.693202	0.74077	Sample 3	FALSE
36	B12	23	GAPDH	0.856532	0.903037	Sample 3	FALSE
36	B12	24	GAPDH	0.993807	1.03925	Sample 3	FALSE
36	B12	25	GAPDH	1.11611	1.16049	Sample 3	FALSE
36	B12	26	GAPDH	1.21696	1.26027	Sample 3	FALSE
36	B12	27	GAPDH	1.29931	1.34156	Sample 3	FALSE
36	B12	28	GAPDH	1.35878	1.39997	Sample 3	FALSE
36	B12	29	GAPDH	1.4111	1.45122	Sample 3	FALSE
36	B12	30	GAPDH	1.45977	1.49883	Sample 3	FALSE
36	B12	31	GAPDH	1.49092	1.52892	Sample 3	FALSE
36	B12	32	GAPDH	1.51077	1.54771	Sample 3	FALSE
36	B12	33	GAPDH	1.52683	1.5627	Sample 3	FALSE
36	B12	34	GAPDH	1.53661	1.57142	Sample 3	FALSE
36	B12	35	GAPDH	1.53796	1.57171	Sample 3	FALSE
36	B12	36	GAPDH	1.53619	1.56887	Sample 3	FALSE
36	B12	37	GAPDH	1.53595	1.56757	Sample 3	FALSE
36	B12	38	GAPDH	1.53743	1.56799	Sample 3	FALSE
36	B12	39	GAPDH	1.53716	1.56665	Sample 3	FALSE
36	B12	40	GAPDH	1.54053	1.56896	Sample 3	FALSE
37	B13	1	GAPDH	-0.0599607	0.00411473	Sample 3	FALSE
37	B13	2	GAPDH	-0.0595692	0.00355772	Sample 3	FALSE
37	B13	3	GAPDH	-0.0597039	0.00247458	Sample 3	FALSE
37	B13	4	GAPDH	-0.0596834	0.00154662	Sample 3	FALSE
37	B13	5	GAPDH	-0.0600128	0.0002688	Sample 3	FALSE
37	B13	6	GAPDH	-0.0598541	-0.000521023	Sample 3	FALSE
37	B13	7	GAPDH	-0.0604855	-0.00210081	Sample 3	FALSE
37	B13	8	GAPDH	-0.061962	-0.00452584	Sample 3	FALSE
37	B13	9	GAPDH	-0.0605268	-0.00403907	Sample 3	FALSE
37	B13	10	GAPDH	-0.0532385	0.00230084	Sample 3	FALSE
37	B13	11	GAPDH	-0.0518676	0.00272328	Sample 3	FALSE
37	B13	12	GAPDH	-0.0517698	0.00187263	Sample 3	FALSE
37	B13	13	GAPDH	-0.049159	0.0035349	Sample 3	FALSE
37	B13	14	GAPDH	-0.0408217	0.0109238	Sample 3	FALSE
37	B13	15	GAPDH	-0.0279152	0.0228818	Sample 3	FALSE
37	B13	16	GAPDH	-0.00267938	0.0471692	Sample 3	FALSE
37	B13	17	GAPDH	0.0429814	0.0918816	Sample 3	FALSE
37	B13	18	GAPDH	0.11916	0.167112	Sample 3	FALSE
37	B13	19	GAPDH	0.234036	0.281039	Sample 3	FALSE
37	B13	20	GAPDH	0.382517	0.428572	Sample 3	FALSE
37	B13	21	GAPDH	0.556537	0.601643	Sample 3	FALSE
37	B13	22	GAPDH	0.737494	0.781652	Sample 3	FALSE
37	B13	23	GAPDH	0.902052	0.945262	Sample 3	FALSE
37	B13	24	GAPDH	1.04289	1.08515	Sample 3	FALSE
37	B13	25	GAPDH	1.16757	1.20889	Sample 3	FALSE
37	B13	26	GAPDH	1.26759	1.30795	Sample 3	FALSE
37	B13	27	GAPDH	1.34975	1.38916	Sample 3	FALSE
37	B13	28	GAPDH	1.41559	1.45405	Sample 3	FALSE
37	B13	29	GAPDH	1.46732	1.50484	Sample 3	FALSE
37	B13	30	GAPDH	1.51033	1.5469	Sample 3	FALSE
37	B13	31	GAPDH	1.54312	1.57875	Sample 3	FALSE
37	B13	32	GAPDH	1.56411	1.59878	Sample 3	FALSE
37	B13	33	GAPDH	1.5752	1.60893	Sample 3	FALSE
37	B13	34	GAPDH	1.57762	1.6104	Sample 3	FALSE
37	B13	35	GAPDH	1.57947	1.6113	Sample 3	FALSE
37	B13	36	GAPDH	1.57769	1.60857	Sample 3	FALSE
37	B13	37	GAPDH	1.57824	1.60818	Sample 3	FALSE
37	B13	38	GAPDH	1.57741	1.6064	Sample 3	FALSE
37	B13	39	GAPDH	1.57488	1.60292	Sample 3	FALSE
37	B13	40	GAPDH	1.57338	1.60046	Sample 3	FALSE
38	B14	1	GAPDH	-0.08342	-0.00196507	Sample 3	FALSE
38	B14	2	GAPDH	-0.0824839	-0.00141301	Sample 3	FALSE
38	B14	3	GAPDH	-0.081803	-0.00111621	Sample 3	FALSE
38	B14	4	GAPDH	-0.0797593	0.000543469	Sample 3	FALSE
38	B14	5	GAPDH	-0.0788985	0.00102017	Sample 3	FALSE
38	B14	6	GAPDH	-0.079373	0.000161624	Sample 3	FALSE
38	B14	7	GAPDH	-0.0797541	-0.000603564	Sample 3	FALSE
38	B14	8	GAPDH	-0.0783917	0.000374774	Sample 3	FALSE
38	B14	9	GAPDH	-0.0777633	0.000619066	Sample 3	FALSE
38	B14	10	GAPDH	-0.0782767	-0.000278414	Sample 3	FALSE
38	B14	11	GAPDH	-0.0784957	-0.000881536	Sample 3	FALSE
38	B14	12	GAPDH	-0.0783825	-0.00115232	Sample 3	FALSE
38	B14	13	GAPDH	-0.0755331	0.00131294	Sample 3	FALSE
38	B14	14	GAPDH	-0.0698879	0.00657404	Sample 3	FALSE
38	B14	15	GAPDH	-0.0584395	0.0176384	Sample 3	FALSE
38	B14	16	GAPDH	-0.0353626	0.0403312	Sample 3	FALSE
38	B14	17	GAPDH	0.00051501	0.0758248	Sample 3	FALSE
38	B14	18	GAPDH	0.0607161	0.135642	Sample 3	FALSE
38	B14	19	GAPDH	0.15621	0.230752	Sample 3	FALSE
38	B14	20	GAPDH	0.288778	0.362936	Sample 3	FALSE
38	B14	21	GAPDH	0.444006	0.51778	Sample 3	FALSE
38	B14	22	GAPDH	0.612586	0.685975	Sample 3	FALSE
38	B14	23	GAPDH	0.774403	0.847409	Sample 3	FALSE
38	B14	24	GAPDH	0.92043	0.993051	Sample 3	FALSE
38	B14	25	GAPDH	1.04243	1.11467	Sample 3	FALSE
38	B14	26	GAPDH	1.14606	1.21792	Sample 3	FALSE
38	B14	27	GAPDH	1.23282	1.30429	Sample 3	FALSE
38	B14	28	GAPDH	1.30784	1.37893	Sample 3	FALSE
38	B14	29	GAPDH	1.36997	1.44067	Sample 3	FALSE
38	B14	30	GAPDH	1.4168	1.48712	Sample 3	FALSE
38	B14	31	GAPDH	1.45794	1.52787	Sample 3	FALSE
38	B14	32	GAPDH	1.48339	1.55294	Sample 3	FALSE
38	B14	33	GAPDH	1.50147	1.57064	Sample 3	FALSE
38	B14	34	GAPDH	1.51401	1.58279	Sample 3	FALSE
38	B14	35	GAPDH	1.51465	1.58305	Sample 3	FALSE
38	B14	36	GAPDH	1.51774	1.58576	Sample 3	FALSE
38	B14	37	GAPDH	1.51793	1.58555	Sample 3	FALSE
38	B14	38	GAPDH	1.51977	1.58701	Sample 3	FALSE
38	B14	39	GAPDH	1.52036	1.58722	Sample 3	FALSE
38	B14	40	GAPDH	1.51914	1.58561	Sample 3	FALSE
39	B15	1	GAPDH	-0.018232	0.00314538	Sample 3	FALSE
39	B15	2	GAPDH	-0.018199	0.00250849	Sample 3	FALSE
39	B15	3	GAPDH	-0.0166078	0.00342985	Sample 3	FALSE
39	B15	4	GAPDH	-0.0170764	0.00229147	Sample 3	FALSE
39	B15	5	GAPDH	-0.0189034	-0.000205452	Sample 3	FALSE
39	B15	6	GAPDH	-0.0196591	-0.00163095	Sample 3	FALSE
39	B15	7	GAPDH	-0.0201818	-0.00282349	Sample 3	FALSE
39	B15	8	GAPDH	-0.0195858	-0.00289737	Sample 3	FALSE
39	B15	9	GAPDH	-0.0167948	-0.00077615	Sample 3	FALSE
39	B15	10	GAPDH	-0.0169171	-0.0015683	Sample 3	FALSE
39	B15	11	GAPDH	-0.0166446	-0.0019657	Sample 3	FALSE
39	B15	12	GAPDH	-0.0127018	0.00130729	Sample 3	FALSE
39	B15	13	GAPDH	-0.00850043	0.00483881	Sample 3	FALSE
39	B15	14	GAPDH	-0.00270595	0.00996344	Sample 3	FALSE
39	B15	15	GAPDH	0.00549171	0.0174913	Sample 3	FALSE
39	B15	16	GAPDH	0.0295547	0.0408844	Sample 3	FALSE
39	B15	17	GAPDH	0.0733621	0.084022	Sample 3	FALSE
39	B15	18	GAPDH	0.143952	0.153942	Sample 3	FALSE
39	B15	19	GAPDH	0.239764	0.249084	Sample 3	FALSE
39	B15	20	GAPDH	0.378004	0.386654	Sample 3	FALSE
39	B15	21	GAPDH	0.544205	0.552185	Sample 3	FALSE
39	B15	22	GAPDH	0.720878	0.728188	Sample 3	FALSE
39	B15	23	GAPDH	0.884275	0.890916	Sample 3	FALSE
39	B15	24	GAPDH	1.01888	1.02485	Sample 3	FALSE
39	B15	25	GAPDH	1.14055	1.14585	Sample 3	FALSE
39	B15	26	GAPDH	1.2429	1.24753	Sample 3	FALSE
39	B15	27	GAPDH	1.33154	1.3355	Sample 3	FALSE
39	B15	28	GAPDH	1.40682	1.41011	Sample 3	FALSE
39	B15	29	GAPDH	1.45868	1.4613	Sample 3	FALSE
39	B15	30	GAPDH	1.50219	1.50414	Sample 3	FALSE
39	B15	31	GAPDH	1.53797	1.53925	Sample 3	FALSE
39	B15	32	GAPDH	1.56323	1.56385	Sample 3	FALSE
39	B15	33	GAPDH	1.57721	1.57715	Sample 3	FALSE
39	B15	34	GAPDH	1.58453	1.5838	Sample 3	FALSE
39	B15	35	GAPDH	1.59061	1.58921	Sample 3	FALSE
39	B15	36	GAPDH	1.58914	1.58707	Sample 3	FALSE
39	B15	37	GAPDH	1.58834	1.58561	Sample 3	FALSE
39	B15	38	GAPDH	1.58862	1.58522	Sample 3	FALSE
39	B15	39	GAPDH	1.58995	1.58588	Sample 3	FALSE
39	B15	40	GAPDH	1.58421	1.57946	Sample 3	FALSE
40	B16	1	GAPDH	-0.0425221	0.00171371	Sample 3	FALSE
40	B16	2	GAPDH	-0.0413507	0.00248224	Sample 3	FALSE
40	B16	3	GAPDH	-0.0404739	0.00295627	Sample 3	FALSE
40	B16	4	GAPDH	-0.043006	2.14269e-05	Sample 3	FALSE
40	B16	5	GAPDH	-0.0443626	-0.00173798	Sample 3	FALSE
40	B16	6	GAPDH	-0.0442985	-0.00207663	Sample 3	FALSE
40	B16	7	GAPDH	-0.0424458	-0.000626671	Sample 3	FALSE
40	B16	8	GAPDH	-0.040823	0.000593331	Sample 3	FALSE
40	B16	9	GAPDH	-0.0412177	-0.000204217	Sample 3	FALSE
40	B16	10	GAPDH	-0.0413364	-0.000725598	Sample 3	FALSE
40	B16	11	GAPDH	-0.0395363	0.00067171	Sample 3	FALSE
40	B16	12	GAPDH	-0.0386768	0.00112836	Sample 3	FALSE
40	B16	13	GAPDH	-0.0335398	0.00586264	Sample 3	FALSE
40	B16	14	GAPDH	-0.0246628	0.0143369	Sample 3	FALSE
40	B16	15	GAPDH	-0.0131394	0.0254575	Sample 3	FALSE
40	B16	16	GAPDH	0.011806	0.0500001	Sample 3	FALSE
40	B16	17	GAPDH	0.053981	0.0917723	Sample 3	FALSE
40	B16	18	GAPDH	0.124292	0.161681	Sample 3	FALSE
40	B16	19	GAPDH	0.224563	0.261549	Sample 3	FALSE
40	B16	20	GAPDH	0.367104	0.403687	Sample 3	FALSE
40	B16	21	GAPDH	0.535609	0.571789	Sample 3	FALSE
40	B16	22	GAPDH	0.712932	0.748709	Sample 3	FALSE
40	B16	23	GAPDH	0.876397	0.911772	Sample 3	FALSE
40	B16	24	GAPDH	1.01766	1.05263	Sample 3	FALSE
40	B16	25	GAPDH	1.14087	1.17543	Sample 3	FALSE
40	B16	26	GAPDH	1.25191	1.28608	Sample 3	FALSE
40	B16	27	GAPDH	1.34488	1.37865	Sample 3	FALSE
40	B16	28	GAPDH	1.42514	1.4585	Sample 3	FALSE
40	B16	29	GAPDH	1.47969	1.51265	Sample 3	FALSE
40	B16	30	GAPDH	1.52641	1.55896	Sample 3	FALSE
40	B16	31	GAPDH	1.55981	1.59196	Sample 3	FALSE
40	B16	32	GAPDH	1.58735	1.6191	Sample 3	FALSE
40	B16	33	GAPDH	1.60202	1.63336	Sample 3	FALSE
40	B16	34	GAPDH	1.60995	1.64089	Sample 3	FALSE
40	B16	35	GAPDH	1.61449	1.64503	Sample 3	FALSE
40	B16	36	GAPDH	1.61604	1.64618	Sample 3	FALSE
40	B16	37	GAPDH	1.61619	1.64592	Sample 3	FALSE
40	B16	38	GAPDH	1.6134	1.64273	Sample 3	FALSE
40	B16	39	GAPDH	1.61986	1.64879	Sample 3	FALSE
40	B16	40	GAPDH	1.61603	1.64456	Sample 3	FALSE
41	B17	1	GAPDH	-0.0512411	0.00173433	Sample 3	FALSE
41	B17	2	GAPDH	-0.0510296	0.00110658	Sample 3	FALSE
41	B17	3	GAPDH	-0.0504092	0.00088788	Sample 3	FALSE
41	B17	4	GAPDH	-0.048204	0.00225387	Sample 3	FALSE
41	B17	5	GAPDH	-0.0493275	0.000291247	Sample 3	FALSE
41	B17	6	GAPDH	-0.0500758	-0.0012963	Sample 3	FALSE
41	B17	7	GAPDH	-0.0495636	-0.00162321	Sample 3	FALSE
41	B17	8	GAPDH	-0.0474139	-0.000312691	Sample 3	FALSE
41	B17	9	GAPDH	-0.0465072	-0.000245182	Sample 3	FALSE
41	B17	10	GAPDH	-0.0472104	-0.00178754	Sample 3	FALSE
41	B17	11	GAPDH	-0.0471495	-0.00256579	Sample 3	FALSE
41	B17	12	GAPDH	-0.0433863	0.000358198	Sample 3	FALSE
41	B17	13	GAPDH	-0.0388658	0.00403953	Sample 3	FALSE
41	B17	14	GAPDH	-0.030934	0.0111321	Sample 3	FALSE
41	B17	15	GAPDH	-0.0154836	0.0257434	Sample 3	FALSE
41	B17	16	GAPDH	0.0129374	0.0533252	Sample 3	FALSE
41	B17	17	GAPDH	0.0646118	0.10416	Sample 3	FALSE
41	B17	18	GAPDH	0.1472	0.185909	Sample 3	FALSE
41	B17	19	GAPDH	0.265001	0.302871	Sample 3	FALSE
41	B17	20	GAPDH	0.42002	0.457051	Sample 3	FALSE
41	B17	21	GAPDH	0.592682	0.628874	Sample 3	FALSE
41	B17	22	GAPDH	0.764051	0.799404	Sample 3	FALSE
41	B17	23	GAPDH	0.918697	0.953211	Sample 3	FALSE
41	B17	24	GAPDH	1.04987	1.08354	Sample 3	FALSE
41	B17	25	GAPDH	1.16528	1.19812	Sample 3	FALSE
41	B17	26	GAPDH	1.25797	1.28996	Sample 3	FALSE
41	B17	27	GAPDH	1.33524	1.3664	Sample 3	FALSE
41	B17	28	GAPDH	1.39738	1.42769	Sample 3	FALSE
41	B17	29	GAPDH	1.44871	1.47819	Sample 3	FALSE
41	B17	30	GAPDH	1.49131	1.51995	Sample 3	FALSE
41	B17	31	GAPDH	1.51996	1.54776	Sample 3	FALSE
41	B17	32	GAPDH	1.53939	1.56635	Sample 3	FALSE
41	B17	33	GAPDH	1.55273	1.57885	Sample 3	FALSE
41	B17	34	GAPDH	1.55572	1.581	Sample 3	FALSE
41	B17	35	GAPDH	1.55819	1.58263	Sample 3	FALSE
41	B17	36	GAPDH	1.55877	1.58237	Sample 3	FALSE
41	B17	37	GAPDH	1.55559	1.57836	Sample 3	FALSE
41	B17	38	GAPDH	1.55858	1.5805	Sample 3	FALSE
41	B17	39	GAPDH	1.56202	1.58311	Sample 3	FALSE
41	B17	40	GAPDH	1.55711	1.57736	Sample 3	FALSE
42	B18	1	GAPDH	-0.031173	0.000777874	Sample 3	FALSE
42	B18	2	GAPDH	-0.0310644	0.000423283	Sample 3	FALSE
42	B18	3	GAPDH	-0.0300997	0.000924848	Sample 3	FALSE
42	B18	4	GAPDH	-0.0311935	-0.000632089	Sample 3	FALSE
42	B18	5	GAPDH	-0.0310988	-0.00100063	Sample 3	FALSE
42	B18	6	GAPDH	-0.0291665	0.000468529	Sample 3	FALSE
42	B18	7	GAPDH	-0.028549	0.000622849	Sample 3	FALSE
42	B18	8	GAPDH	-0.0275596	0.00114915	Sample 3	FALSE
42	B18	9	GAPDH	-0.0290575	-0.000811939	Sample 3	FALSE
42	B18	10	GAPDH	-0.029602	-0.00181965	Sample 3	FALSE
42	B18	11	GAPDH	-0.0280286	-0.000709391	Sample 3	FALSE
42	B18	12	GAPDH	-0.0250477	0.00180833	Sample 3	FALSE
42	B18	13	GAPDH	-0.0211655	0.00522743	Sample 3	FALSE
42	B18	14	GAPDH	-0.0122795	0.0136502	Sample 3	FALSE
42	B18	15	GAPDH	0.00028812	0.0257547	Sample 3	FALSE
42	B18	16	GAPDH	0.025553	0.0505564	Sample 3	FALSE
42	B18	17	GAPDH	0.0678907	0.0924309	Sample 3	FALSE
42	B18	18	GAPDH	0.139716	0.163793	Sample 3	FALSE
42	B18	19	GAPDH	0.248547	0.272161	Sample 3	FALSE
42	B18	20	GAPDH	0.397239	0.42039	Sample 3	FALSE
42	B18	21	GAPDH	0.562759	0.585447	Sample 3	FALSE
42	B18	22	GAPDH	0.736486	0.758711	Sample 3	FALSE
42	B18	23	GAPDH	0.895367	0.917128	Sample 3	FALSE
42	B18	24	GAPDH	1.03146	1.05276	Sample 3	FALSE
42	B18	25	GAPDH	1.15225	1.17309	Sample 3	FALSE
42	B18	26	GAPDH	1.25203	1.2724	Sample 3	FALSE
42	B18	27	GAPDH	1.33192	1.35183	Sample 3	FALSE
42	B18	28	GAPDH	1.40265	1.42209	Sample 3	FALSE
42	B18	29	GAPDH	1.45431	1.47329	Sample 3	FALSE
42	B18	30	GAPDH	1.49746	1.51598	Sample 3	FALSE
42	B18	31	GAPDH	1.52915	1.54721	Sample 3	FALSE
42	B18	32	GAPDH	1.55353	1.57113	Sample 3	FALSE
42	B18	33	GAPDH	1.56827	1.5854	Sample 3	FALSE
42	B18	34	GAPDH	1.57828	1.59495	Sample 3	FALSE
42	B18	35	GAPDH	1.58101	1.59722	Sample 3	FALSE
42	B18	36	GAPDH	1.58263	1.59837	Sample 3	FALSE
42	B18	37	GAPDH	1.58024	1.59552	Sample 3	FALSE
42	B18	38	GAPDH	1.57658	1.5914	Sample 3	FALSE
42	B18	39	GAPDH	1.5766	1.59096	Sample 3	FALSE
42	B18	40	GAPDH	1.57994	1.59383	Sample 3	FALSE
43	B19	1	GAPDH	-0.0792773	-0.00680638	Sample 4	FALSE
43	B19	2	GAPDH	-0.0759299	-0.00364834	Sample 4	FALSE
43	B19	3	GAPDH	-0.0730614	-0.000969097	Sample 4	FALSE
43	B19	4	GAPDH	-0.0726594	-0.000756362	Sample 4	FALSE
43	B19	5	GAPDH	-0.0731674	-0.00145365	Sample 4	FALSE
43	B19	6	GAPDH	-0.0718333	-0.000308815	Sample 4	FALSE
43	B19	7	GAPDH	-0.0712712	6.40773e-05	Sample 4	FALSE
43	B19	8	GAPDH	-0.0701776	0.000968331	Sample 4	FALSE
43	B19	9	GAPDH	-0.0705009	0.000455819	Sample 4	FALSE
43	B19	10	GAPDH	-0.0698223	0.000945075	Sample 4	FALSE
43	B19	11	GAPDH	-0.0701986	0.000379567	Sample 4	FALSE
43	B19	12	GAPDH	-0.069087	0.00130186	Sample 4	FALSE
43	B19	13	GAPDH	-0.0686624	0.00153718	Sample 4	FALSE
43	B19	14	GAPDH	-0.0695001	0.000510224	Sample 4	FALSE
43	B19	15	GAPDH	-0.0705601	-0.000739121	Sample 4	FALSE
43	B19	16	GAPDH	-0.0704768	-0.000845062	Sample 4	FALSE
43	B19	17	GAPDH	-0.0702957	-0.000853229	Sample 4	FALSE
43	B19	18	GAPDH	-0.0686886	0.000564578	Sample 4	FALSE
43	B19	19	GAPDH	-0.0684872	0.00057675	Sample 4	FALSE
43	B19	20	GAPDH	-0.0683698	0.000504881	Sample 4	FALSE
43	B19	21	GAPDH	-0.068992	-0.000306615	Sample 4	FALSE
43	B19	22	GAPDH	-0.0681251	0.000370999	Sample 4	FALSE
43	B19	23	GAPDH	-0.0682181	8.86649e-05	Sample 4	FALSE
43	B19	24	GAPDH	-0.0689789	-0.000861382	Sample 4	FALSE
43	B19	25	GAPDH	-0.0683322	-0.000403911	Sample 4	FALSE
43	B19	26	GAPDH	-0.0693207	-0.00158168	Sample 4	FALSE
43	B19	27	GAPDH	-0.069307	-0.00175726	Sample 4	FALSE
43	B19	28	GAPDH	-0.0653033	0.00205711	Sample 4	FALSE
43	B19	29	GAPDH	-0.0656457	0.00152545	Sample 4	FALSE
43	B19	30	GAPDH	-0.0667988	0.000183129	Sample 4	FALSE
43	B19	31	GAPDH	-0.0666652	0.00012739	Sample 4	FALSE
43	B19	32	GAPDH	-0.0667222	-0.000118846	Sample 4	FALSE
43	B19	33	GAPDH	-0.0651865	0.00122755	Sample 4	FALSE
43	B19	34	GAPDH	-0.0660339	0.000190835	Sample 4	FALSE
43	B19	35	GAPDH	-0.0670942	-0.00105873	Sample 4	FALSE
43	B19	36	GAPDH	-0.0682959	-0.00244965	Sample 4	FALSE
43	B19	37	GAPDH	-0.0685599	-0.00290291	Sample 4	FALSE
43	B19	38	GAPDH	-0.0658106	-0.000342953	Sample 4	FALSE
43	B19	39	GAPDH	-0.0611486	0.00412981	Sample 4	FALSE
43	B19	40	GAPDH	-0.0612787	0.00381041	Sample 4	FALSE
49	C1	1	ISG15	-0.0290259	-0.00644929	Sample 1	FALSE
49	C1	2	ISG15	-0.0279392	-0.00535658	Sample 1	FALSE
49	C1	3	ISG15	-0.0257028	-0.00311406	Sample 1	FALSE
49	C1	4	ISG15	-0.0245756	-0.0019808	Sample 1	FALSE
49	C1	5	ISG15	-0.0215919	0.00100899	Sample 1	FALSE
49	C1	6	ISG15	-0.0214081	0.00119887	Sample 1	FALSE
49	C1	7	ISG15	-0.0201736	0.00243947	Sample 1	FALSE
49	C1	8	ISG15	-0.0176463	0.00497282	Sample 1	FALSE
49	C1	9	ISG15	-0.0202785	0.00234676	Sample 1	FALSE
49	C1	10	ISG15	-0.0239362	-0.00130486	Sample 1	FALSE
49	C1	11	ISG15	-0.0251302	-0.00249281	Sample 1	FALSE
49	C1	12	ISG15	-0.0248273	-0.00218384	Sample 1	FALSE
49	C1	13	ISG15	-0.0238237	-0.0011742	Sample 1	FALSE
49	C1	14	ISG15	-0.0192475	0.00340811	Sample 1	FALSE
49	C1	15	ISG15	-0.0231773	-0.000515564	Sample 1	FALSE
49	C1	16	ISG15	-0.0244139	-0.00174615	Sample 1	FALSE
49	C1	17	ISG15	-0.022665	8.8208e-06	Sample 1	FALSE
49	C1	18	ISG15	-0.026066	-0.00338611	Sample 1	FALSE
49	C1	19	ISG15	-0.0261237	-0.0034377	Sample 1	FALSE
49	C1	20	ISG15	-0.0207573	0.00193481	Sample 1	FALSE
49	C1	21	ISG15	-0.0186808	0.00401743	Sample 1	FALSE
49	C1	22	ISG15	-0.0100072	0.0126971	Sample 1	FALSE
49	C1	23	ISG15	0.00674795	0.0294583	Sample 1	FALSE
49	C1	24	ISG15	0.0365477	0.0592642	Sample 1	FALSE
49	C1	25	ISG15	0.0877541	0.110477	Sample 1	FALSE
49	C1	26	ISG15	0.154196	0.176925	Sample 1	FALSE
49	C1	27	ISG15	0.237771	0.260505	Sample 1	FALSE
49	C1	28	ISG15	0.32774	0.35048	Sample 1	FALSE
49	C1	29	ISG15	0.414098	0.436844	Sample 1	FALSE
49	C1	30	ISG15	0.500365	0.523118	Sample 1	FALSE
49	C1	31	ISG15	0.580344	0.603103	Sample 1	FALSE
49	C1	32	ISG15	0.647627	0.670392	Sample 1	FALSE
49	C1	33	ISG15	0.705622	0.728393	Sample 1	FALSE
49	C1	34	ISG15	0.749708	0.772486	Sample 1	FALSE
49	C1	35	ISG15	0.78764	0.810423	Sample 1	FALSE
49	C1	36	ISG15	0.814827	0.837617	Sample 1	FALSE
49	C1	37	ISG15	0.833578	0.856374	Sample 1	FALSE
49	C1	38	ISG15	0.851681	0.874482	Sample 1	FALSE
49	C1	39	ISG15	0.862741	0.885549	Sample 1	FALSE
49	C1	40	ISG15	0.867659	0.890472	Sample 1	FALSE
50	C2	1	ISG15	0.0337184	-0.00196781	Sample 1	FALSE
50	C2	2	ISG15	0.0337136	-0.00181146	Sample 1	FALSE
50	C2	3	ISG15	0.0357867	0.000422915	Sample 1	FALSE
50	C2	4	ISG15	0.035608	0.000405327	Sample 1	FALSE
50	C2	5	ISG15	0.0346314	-0.00041001	Sample 1	FALSE
50	C2	6	ISG15	0.0343417	-0.000538522	Sample 1	FALSE
50	C2	7	ISG15	0.0355529	0.000833859	Sample 1	FALSE
50	C2	8	ISG15	0.0352699	0.000712131	Sample 1	FALSE
50	C2	9	ISG15	0.03523	0.000833388	Sample 1	FALSE
50	C2	10	ISG15	0.0351106	0.000875226	Sample 1	FALSE
50	C2	11	ISG15	0.0307349	-0.00333935	Sample 1	FALSE
50	C2	12	ISG15	0.0304861	-0.00342693	Sample 1	FALSE
50	C2	13	ISG15	0.0341009	0.00034912	Sample 1	FALSE
50	C2	14	ISG15	0.0349115	0.0013209	Sample 1	FALSE
50	C2	15	ISG15	0.0353913	0.00196194	Sample 1	FALSE
50	C2	16	ISG15	0.0412243	0.0079561	Sample 1	FALSE
50	C2	17	ISG15	0.0523364	0.0192294	Sample 1	FALSE
50	C2	18	ISG15	0.0673919	0.0344461	Sample 1	FALSE
50	C2	19	ISG15	0.0983799	0.0655953	Sample 1	FALSE
50	C2	20	ISG15	0.152338	0.119714	Sample 1	FALSE
50	C2	21	ISG15	0.224161	0.191699	Sample 1	FALSE
50	C2	22	ISG15	0.310851	0.27855	Sample 1	FALSE
50	C2	23	ISG15	0.403872	0.371732	Sample 1	FALSE
50	C2	24	ISG15	0.49478	0.462802	Sample 1	FALSE
50	C2	25	ISG15	0.583697	0.551879	Sample 1	FALSE
50	C2	26	ISG15	0.660438	0.628782	Sample 1	FALSE
50	C2	27	ISG15	0.73495	0.703455	Sample 1	FALSE
50	C2	28	ISG15	0.799967	0.768633	Sample 1	FALSE
50	C2	29	ISG15	0.854516	0.823344	Sample 1	FALSE
50	C2	30	ISG15	0.900374	0.869363	Sample 1	FALSE
50	C2	31	ISG15	0.945299	0.914449	Sample 1	FALSE
50	C2	32	ISG15	0.979142	0.948453	Sample 1	FALSE
50	C2	33	ISG15	1.00946	0.978934	Sample 1	FALSE
50	C2	34	ISG15	1.03076	1.00039	Sample 1	FALSE
50	C2	35	ISG15	1.04733	1.01712	Sample 1	FALSE
50	C2	36	ISG15	1.06067	1.03062	Sample 1	FALSE
50	C2	37	ISG15	1.06825	1.03837	Sample 1	FALSE
50	C2	38	ISG15	1.08293	1.05321	Sample 1	FALSE
50	C2	39	ISG15	1.08933	1.05977	Sample 1	FALSE
50	C2	40	ISG15	1.08738	1.05798	Sample 1	FALSE
51	C3	1	ISG15	0.0641773	0.00537401	Sample 1	FALSE
51	C3	2	ISG15	0.0638193	0.00510061	Sample 1	FALSE
51	C3	3	ISG15	0.0635404	0.0049064	Sample 1	FALSE
51	C3	4	ISG15	0.0627593	0.00420995	Sample 1	FALSE
51	C3	5	ISG15	0.0586857	0.000221055	Sample 1	FALSE
51	C3	6	ISG15	0.0572254	-0.00115452	Sample 1	FALSE
51	C3	7	ISG15	0.0570173	-0.00127797	Sample 1	FALSE
51	C3	8	ISG15	0.056661	-0.00154956	Sample 1	FALSE
51	C3	9	ISG15	0.0565487	-0.0015772	Sample 1	FALSE
51	C3	10	ISG15	0.0561327	-0.00190856	Sample 1	FALSE
51	C3	11	ISG15	0.0552945	-0.00266208	Sample 1	FALSE
51	C3	12	ISG15	0.0555199	-0.00235198	Sample 1	FALSE
51	C3	13	ISG15	0.0572274	-0.000559779	Sample 1	FALSE
51	C3	14	ISG15	0.055137	-0.00256553	Sample 1	FALSE
51	C3	15	ISG15	0.0545352	-0.00308267	Sample 1	FALSE
51	C3	16	ISG15	0.0555691	-0.00196412	Sample 1	FALSE
51	C3	17	ISG15	0.0592556	0.00180708	Sample 1	FALSE
51	C3	18	ISG15	0.0615119	0.00414809	Sample 1	FALSE
51	C3	19	ISG15	0.0626406	0.00536141	Sample 1	FALSE
51	C3	20	ISG15	0.0645137	0.00731918	Sample 1	FALSE
51	C3	21	ISG15	0.0746066	0.0174968	Sample 1	FALSE
51	C3	22	ISG15	0.0905621	0.033537	Sample 1	FALSE
51	C3	23	ISG15	0.118338	0.0613974	Sample 1	FALSE
51	C3	24	ISG15	0.164463	0.107607	Sample 1	FALSE
51	C3	25	ISG15	0.235881	0.17911	Sample 1	FALSE
51	C3	26	ISG15	0.327853	0.271166	Sample 1	FALSE
51	C3	27	ISG15	0.430168	0.373566	Sample 1	FALSE
51	C3	28	ISG15	0.521225	0.464708	Sample 1	FALSE
51	C3	29	ISG15	0.606582	0.550149	Sample 1	FALSE
51	C3	30	ISG15	0.688459	0.632111	Sample 1	FALSE
51	C3	31	ISG15	0.75779	0.701527	Sample 1	FALSE
51	C3	32	ISG15	0.823866	0.767687	Sample 1	FALSE
51	C3	33	ISG15	0.881207	0.825113	Sample 1	FALSE
51	C3	34	ISG15	0.926319	0.87031	Sample 1	FALSE
51	C3	35	ISG15	0.962319	0.906394	Sample 1	FALSE
51	C3	36	ISG15	0.989977	0.934138	Sample 1	FALSE
51	C3	37	ISG15	1.01133	0.955571	Sample 1	FALSE
51	C3	38	ISG15	1.02831	0.972643	Sample 1	FALSE
51	C3	39	ISG15	1.03982	0.984233	Sample 1	FALSE
51	C3	40	ISG15	1.04362	0.988119	Sample 1	FALSE
52	C4	1	ISG15	-0.0439437	0.00106065	Sample 1	FALSE
52	C4	2	ISG15	-0.0415593	0.00280741	Sample 1	FALSE
52	C4	3	ISG15	-0.0417064	0.0020227	Sample 1	FALSE
52	C4	4	ISG15	-0.0424305	0.000661046	Sample 1	FALSE
52	C4	5	ISG15	-0.0421802	0.000273688	Sample 1	FALSE
52	C4	6	ISG15	-0.0433538	-0.00153752	Sample 1	FALSE
52	C4	7	ISG15	-0.0433295	-0.00215088	Sample 1	FALSE
52	C4	8	ISG15	-0.039885	0.000656012	Sample 1	FALSE
52	C4	9	ISG15	-0.0392672	0.000636187	Sample 1	FALSE
52	C4	10	ISG15	-0.0400374	-0.0007716	Sample 1	FALSE
52	C4	11	ISG15	-0.0403359	-0.00170772	Sample 1	FALSE
52	C4	12	ISG15	-0.0393143	-0.00132376	Sample 1	FALSE
52	C4	13	ISG15	-0.0375798	-0.000226938	Sample 1	FALSE
52	C4	14	ISG15	-0.0332465	0.00346879	Sample 1	FALSE
52	C4	15	ISG15	-0.0304579	0.00561971	Sample 1	FALSE
52	C4	16	ISG15	-0.0195804	0.0158597	Sample 1	FALSE
52	C4	17	ISG15	-0.00578176	0.0290206	Sample 1	FALSE
52	C4	18	ISG15	0.0184233	0.0525881	Sample 1	FALSE
52	C4	19	ISG15	0.061919	0.0954462	Sample 1	FALSE
52	C4	20	ISG15	0.133402	0.166291	Sample 1	FALSE
52	C4	21	ISG15	0.224645	0.256897	Sample 1	FALSE
52	C4	22	ISG15	0.322192	0.353806	Sample 1	FALSE
52	C4	23	ISG15	0.421754	0.452731	Sample 1	FALSE
52	C4	24	ISG15	0.51522	0.545559	Sample 1	FALSE
52	C4	25	ISG15	0.604225	0.633926	Sample 1	FALSE
52	C4	26	ISG15	0.683318	0.712382	Sample 1	FALSE
52	C4	27	ISG15	0.750642	0.779068	Sample 1	FALSE
52	C4	28	ISG15	0.813765	0.841554	Sample 1	FALSE
52	C4	29	ISG15	0.863235	0.890385	Sample 1	FALSE
52	C4	30	ISG15	0.911349	0.937862	Sample 1	FALSE
52	C4	31	ISG15	0.949123	0.974998	Sample 1	FALSE
52	C4	32	ISG15	0.97987	1.00511	Sample 1	FALSE
52	C4	33	ISG15	1.00446	1.02906	Sample 1	FALSE
52	C4	34	ISG15	1.02786	1.05183	Sample 1	FALSE
52	C4	35	ISG15	1.04247	1.0658	Sample 1	FALSE
52	C4	36	ISG15	1.05391	1.0766	Sample 1	FALSE
52	C4	37	ISG15	1.06127	1.08332	Sample 1	FALSE
52	C4	38	ISG15	1.06849	1.0899	Sample 1	FALSE
52	C4	39	ISG15	1.07298	1.09375	Sample 1	FALSE
52	C4	40	ISG15	1.07501	1.09514	Sample 1	FALSE
53	C5	1	ISG15	-0.0486173	-0.00333523	Sample 1	FALSE
53	C5	2	ISG15	-0.0488399	-0.00406689	Sample 1	FALSE
53	C5	3	ISG15	-0.0468716	-0.00260772	Sample 1	FALSE
53	C5	4	ISG15	-0.0394511	0.00430368	Sample 1	FALSE
53	C5	5	ISG15	-0.0426009	0.0006448	Sample 1	FALSE
53	C5	6	ISG15	-0.0440673	-0.00133075	Sample 1	FALSE
53	C5	7	ISG15	-0.0423338	-0.000106339	Sample 1	FALSE
53	C5	8	ISG15	-0.0406411	0.00107729	Sample 1	FALSE
53	C5	9	ISG15	-0.0406702	0.000539077	Sample 1	FALSE
53	C5	10	ISG15	-0.0400524	0.00064775	Sample 1	FALSE
53	C5	11	ISG15	-0.0396141	0.000576984	Sample 1	FALSE
53	C5	12	ISG15	-0.0393707	0.000311183	Sample 1	FALSE
53	C5	13	ISG15	-0.0395829	-0.000410063	Sample 1	FALSE
53	C5	14	ISG15	-0.0436755	-0.00501181	Sample 1	FALSE
53	C5	15	ISG15	-0.0439183	-0.00576369	Sample 1	FALSE
53	C5	16	ISG15	-0.0384563	-0.000810836	Sample 1	FALSE
53	C5	17	ISG15	-0.035218	0.00191841	Sample 1	FALSE
53	C5	18	ISG15	-0.0306052	0.00602204	Sample 1	FALSE
53	C5	19	ISG15	-0.0252039	0.0109143	Sample 1	FALSE
53	C5	20	ISG15	-0.00832329	0.0272858	Sample 1	FALSE
53	C5	21	ISG15	0.0185124	0.0536123	Sample 1	FALSE
53	C5	22	ISG15	0.060197	0.0947878	Sample 1	FALSE
53	C5	23	ISG15	0.128487	0.162569	Sample 1	FALSE
53	C5	24	ISG15	0.219311	0.252884	Sample 1	FALSE
53	C5	25	ISG15	0.323278	0.356342	Sample 1	FALSE
53	C5	26	ISG15	0.426236	0.45879	Sample 1	FALSE
53	C5	27	ISG15	0.51444	0.546485	Sample 1	FALSE
53	C5	28	ISG15	0.599234	0.63077	Sample 1	FALSE
53	C5	29	ISG15	0.672718	0.703745	Sample 1	FALSE
53	C5	30	ISG15	0.743793	0.774311	Sample 1	FALSE
53	C5	31	ISG15	0.808451	0.83846	Sample 1	FALSE
53	C5	32	ISG15	0.861204	0.890704	Sample 1	FALSE
53	C5	33	ISG15	0.906524	0.935514	Sample 1	FALSE
53	C5	34	ISG15	0.939324	0.967806	Sample 1	FALSE
53	C5	35	ISG15	0.973117	1.00109	Sample 1	FALSE
53	C5	36	ISG15	0.996183	1.02365	Sample 1	FALSE
53	C5	37	ISG15	1.01281	1.03976	Sample 1	FALSE
53	C5	38	ISG15	1.02499	1.05143	Sample 1	FALSE
53	C5	39	ISG15	1.03781	1.06375	Sample 1	FALSE
53	C5	40	ISG15	1.04447	1.0699	Sample 1	FALSE
54	C6	1	ISG15	-0.00675961	-0.00384246	Sample 1	FALSE
54	C6	2	ISG15	-0.00625891	-0.00399224	Sample 1	FALSE
54	C6	3	ISG15	-0.000673784	0.000942398	Sample 1	FALSE
54	C6	4	ISG15	0.00100273	0.00196843	Sample 1	FALSE
54	C6	5	ISG15	-0.00081571	-0.000500495	Sample 1	FALSE
54	C6	6	ISG15	-0.00076824	-0.00110351	Sample 1	FALSE
54	C6	7	ISG15	0.0030562	0.00207045	Sample 1	FALSE
54	C6	8	ISG15	0.00208563	0.000449397	Sample 1	FALSE
54	C6	9	ISG15	0.00104816	-0.00123856	Sample 1	FALSE
54	C6	10	ISG15	0.0012751	-0.00166211	Sample 1	FALSE
54	C6	11	ISG15	0.000660064	-0.00292762	Sample 1	FALSE
54	C6	12	ISG15	0.000734648	-0.00350352	Sample 1	FALSE
54	C6	13	ISG15	0.00366025	-0.0012284	Sample 1	FALSE
54	C6	14	ISG15	0.00822459	0.00268545	Sample 1	FALSE
54	C6	15	ISG15	0.0102377	0.0040481	Sample 1	FALSE
54	C6	16	ISG15	0.0203967	0.0135566	Sample 1	FALSE
54	C6	17	ISG15	0.037088	0.0295974	Sample 1	FALSE
54	C6	18	ISG15	0.0637082	0.0555671	Sample 1	FALSE
54	C6	19	ISG15	0.110402	0.101611	Sample 1	FALSE
54	C6	20	ISG15	0.178139	0.168697	Sample 1	FALSE
54	C6	21	ISG15	0.271444	0.261352	Sample 1	FALSE
54	C6	22	ISG15	0.37045	0.359707	Sample 1	FALSE
54	C6	23	ISG15	0.465078	0.453684	Sample 1	FALSE
54	C6	24	ISG15	0.555397	0.543353	Sample 1	FALSE
54	C6	25	ISG15	0.638907	0.626213	Sample 1	FALSE
54	C6	26	ISG15	0.717579	0.704234	Sample 1	FALSE
54	C6	27	ISG15	0.794037	0.780041	Sample 1	FALSE
54	C6	28	ISG15	0.856082	0.841436	Sample 1	FALSE
54	C6	29	ISG15	0.907531	0.892234	Sample 1	FALSE
54	C6	30	ISG15	0.951627	0.93568	Sample 1	FALSE
54	C6	31	ISG15	0.987436	0.970839	Sample 1	FALSE
54	C6	32	ISG15	1.02124	1.00399	Sample 1	FALSE
54	C6	33	ISG15	1.04907	1.03118	Sample 1	FALSE
54	C6	34	ISG15	1.07054	1.05199	Sample 1	FALSE
54	C6	35	ISG15	1.08977	1.07057	Sample 1	FALSE
54	C6	36	ISG15	1.10225	1.0824	Sample 1	FALSE
54	C6	37	ISG15	1.10913	1.08863	Sample 1	FALSE
54	C6	38	ISG15	1.11764	1.09649	Sample 1	FALSE
54	C6	39	ISG15	1.12178	1.09997	Sample 1	FALSE
54	C6	40	ISG15	1.12489	1.10244	Sample 1	FALSE
55	C7	1	ISG15	-0.0112837	-0.00512366	Sample 1	FALSE
55	C7	2	ISG15	-0.0110192	-0.0048753	Sample 1	FALSE
55	C7	3	ISG15	-0.00773584	-0.00160804	Sample 1	FALSE
55	C7	4	ISG15	-0.0057034	0.000408298	Sample 1	FALSE
55	C7	5	ISG15	-0.0050922	0.0010034	Sample 1	FALSE
55	C7	6	ISG15	-0.00562437	0.000455125	Sample 1	FALSE
55	C7	7	ISG15	-0.00558561	0.000477786	Sample 1	FALSE
55	C7	8	ISG15	-0.00425866	0.00178863	Sample 1	FALSE
55	C7	9	ISG15	-0.00502464	0.00100655	Sample 1	FALSE
55	C7	10	ISG15	-0.00726694	-0.00125185	Sample 1	FALSE
55	C7	11	ISG15	-0.0081024	-0.00210341	Sample 1	FALSE
55	C7	12	ISG15	-0.00767431	-0.00169142	Sample 1	FALSE
55	C7	13	ISG15	-0.00695606	-0.00098927	Sample 1	FALSE
55	C7	14	ISG15	-0.00593198	1.8705e-05	Sample 1	FALSE
55	C7	15	ISG15	-0.00344909	0.00248549	Sample 1	FALSE
55	C7	16	ISG15	0.00521468	0.0111332	Sample 1	FALSE
55	C7	17	ISG15	0.0177657	0.0236681	Sample 1	FALSE
55	C7	18	ISG15	0.0339258	0.0398121	Sample 1	FALSE
55	C7	19	ISG15	0.0669885	0.0728586	Sample 1	FALSE
55	C7	20	ISG15	0.118228	0.124082	Sample 1	FALSE
55	C7	21	ISG15	0.192623	0.198461	Sample 1	FALSE
55	C7	22	ISG15	0.289439	0.295261	Sample 1	FALSE
55	C7	23	ISG15	0.392215	0.398021	Sample 1	FALSE
55	C7	24	ISG15	0.488817	0.494606	Sample 1	FALSE
55	C7	25	ISG15	0.580662	0.586436	Sample 1	FALSE
55	C7	26	ISG15	0.66643	0.672188	Sample 1	FALSE
55	C7	27	ISG15	0.747763	0.753504	Sample 1	FALSE
55	C7	28	ISG15	0.814638	0.820363	Sample 1	FALSE
55	C7	29	ISG15	0.874081	0.87979	Sample 1	FALSE
55	C7	30	ISG15	0.927387	0.93308	Sample 1	FALSE
55	C7	31	ISG15	0.971537	0.977213	Sample 1	FALSE
55	C7	32	ISG15	1.00866	1.01432	Sample 1	FALSE
55	C7	33	ISG15	1.03795	1.04359	Sample 1	FALSE
55	C7	34	ISG15	1.06471	1.07034	Sample 1	FALSE
55	C7	35	ISG15	1.08237	1.08798	Sample 1	FALSE
55	C7	36	ISG15	1.09982	1.10541	Sample 1	FALSE
55	C7	37	ISG15	1.11023	1.11581	Sample 1	FALSE
55	C7	38	ISG15	1.11765	1.12321	Sample 1	FALSE
55	C7	39	ISG15	1.11957	1.12512	Sample 1	FALSE
55	C7	40	ISG15	1.12053	1.12606	Sample 1	FALSE
56	C8	1	ISG15	-0.0398933	-0.00353346	Sample 1	FALSE
56	C8	2	ISG15	-0.0398517	-0.00417455	Sample 1	FALSE
56	C8	3	ISG15	-0.03819	-0.00319569	Sample 1	FALSE
56	C8	4	ISG15	-0.0339165	0.000395016	Sample 1	FALSE
56	C8	5	ISG15	-0.0326334	0.000995378	Sample 1	FALSE
56	C8	6	ISG15	-0.0319503	0.000995756	Sample 1	FALSE
56	C8	7	ISG15	-0.0274579	0.00480533	Sample 1	FALSE
56	C8	8	ISG15	-0.0268555	0.00472503	Sample 1	FALSE
56	C8	9	ISG15	-0.0284086	0.00248907	Sample 1	FALSE
56	C8	10	ISG15	-0.0354875	-0.00527255	Sample 1	FALSE
56	C8	11	ISG15	-0.037154	-0.00762178	Sample 1	FALSE
56	C8	12	ISG15	-0.0338825	-0.00503306	Sample 1	FALSE
56	C8	13	ISG15	-0.0283272	-0.000160559	Sample 1	FALSE
56	C8	14	ISG15	-0.0265785	0.000905405	Sample 1	FALSE
56	C8	15	ISG15	-0.0208285	0.00597265	Sample 1	FALSE
56	C8	16	ISG15	-0.0121491	0.0139693	Sample 1	FALSE
56	C8	17	ISG15	0.0142853	0.0397209	Sample 1	FALSE
56	C8	18	ISG15	0.0491264	0.0738792	Sample 1	FALSE
56	C8	19	ISG15	0.101802	0.125872	Sample 1	FALSE
56	C8	20	ISG15	0.186248	0.209635	Sample 1	FALSE
56	C8	21	ISG15	0.285946	0.30865	Sample 1	FALSE
56	C8	22	ISG15	0.385447	0.407469	Sample 1	FALSE
56	C8	23	ISG15	0.480103	0.501442	Sample 1	FALSE
56	C8	24	ISG15	0.571734	0.59239	Sample 1	FALSE
56	C8	25	ISG15	0.654305	0.674279	Sample 1	FALSE
56	C8	26	ISG15	0.731816	0.751107	Sample 1	FALSE
56	C8	27	ISG15	0.801671	0.820279	Sample 1	FALSE
56	C8	28	ISG15	0.861122	0.879047	Sample 1	FALSE
56	C8	29	ISG15	0.909386	0.926629	Sample 1	FALSE
56	C8	30	ISG15	0.953363	0.969922	Sample 1	FALSE
56	C8	31	ISG15	0.991864	1.00774	Sample 1	FALSE
56	C8	32	ISG15	1.01969	1.03488	Sample 1	FALSE
56	C8	33	ISG15	1.047	1.06152	Sample 1	FALSE
56	C8	34	ISG15	1.07059	1.08442	Sample 1	FALSE
56	C8	35	ISG15	1.0814	1.09454	Sample 1	FALSE
56	C8	36	ISG15	1.09027	1.10273	Sample 1	FALSE
56	C8	37	ISG15	1.09593	1.10771	Sample 1	FALSE
56	C8	38	ISG15	1.1032	1.11429	Sample 1	FALSE
56	C8	39	ISG15	1.10617	1.11659	Sample 1	FALSE
56	C8	40	ISG15	1.10704	1.11677	Sample 1	FALSE
57	C9	1	ISG15	-0.0370516	-0.00089865	Sample 1	FALSE
57	C9	2	ISG15	-0.0371742	-0.00123478	Sample 1	FALSE
57	C9	3	ISG15	-0.0365153	-0.000789429	Sample 1	FALSE
57	C9	4	ISG15	-0.0338834	0.00162884	Sample 1	FALSE
57	C9	5	ISG15	-0.0352085	9.0136e-05	Sample 1	FALSE
57	C9	6	ISG15	-0.0355233	-0.000438185	Sample 1	FALSE
57	C9	7	ISG15	-0.0336912	0.00118029	Sample 1	FALSE
57	C9	8	ISG15	-0.0337906	0.000867367	Sample 1	FALSE
57	C9	9	ISG15	-0.0351019	-0.000657488	Sample 1	FALSE
57	C9	10	ISG15	-0.035705	-0.00147419	Sample 1	FALSE
57	C9	11	ISG15	-0.0357522	-0.00173502	Sample 1	FALSE
57	C9	12	ISG15	-0.0357494	-0.00194581	Sample 1	FALSE
57	C9	13	ISG15	-0.0336858	-9.57288e-05	Sample 1	FALSE
57	C9	14	ISG15	-0.0300072	0.00336922	Sample 1	FALSE
57	C9	15	ISG15	-0.0274135	0.00574943	Sample 1	FALSE
57	C9	16	ISG15	-0.01518	0.0177693	Sample 1	FALSE
57	C9	17	ISG15	0.0018905	0.0346262	Sample 1	FALSE
57	C9	18	ISG15	0.0281509	0.0606731	Sample 1	FALSE
57	C9	19	ISG15	0.0769766	0.109285	Sample 1	FALSE
57	C9	20	ISG15	0.155254	0.187349	Sample 1	FALSE
57	C9	21	ISG15	0.251032	0.282913	Sample 1	FALSE
57	C9	22	ISG15	0.351758	0.383426	Sample 1	FALSE
57	C9	23	ISG15	0.450301	0.481755	Sample 1	FALSE
57	C9	24	ISG15	0.542991	0.574231	Sample 1	FALSE
57	C9	25	ISG15	0.629528	0.660555	Sample 1	FALSE
57	C9	26	ISG15	0.70757	0.738383	Sample 1	FALSE
57	C9	27	ISG15	0.78075	0.81135	Sample 1	FALSE
57	C9	28	ISG15	0.845782	0.876168	Sample 1	FALSE
57	C9	29	ISG15	0.897962	0.928134	Sample 1	FALSE
57	C9	30	ISG15	0.945226	0.975185	Sample 1	FALSE
57	C9	31	ISG15	0.985969	1.01571	Sample 1	FALSE
57	C9	32	ISG15	1.01576	1.04529	Sample 1	FALSE
57	C9	33	ISG15	1.04274	1.07206	Sample 1	FALSE
57	C9	34	ISG15	1.06763	1.09673	Sample 1	FALSE
57	C9	35	ISG15	1.08242	1.11131	Sample 1	FALSE
57	C9	36	ISG15	1.09718	1.12586	Sample 1	FALSE
57	C9	37	ISG15	1.10046	1.12893	Sample 1	FALSE
57	C9	38	ISG15	1.10335	1.1316	Sample 1	FALSE
57	C9	39	ISG15	1.1043	1.13234	Sample 1	FALSE
57	C9	40	ISG15	1.1064	1.13422	Sample 1	FALSE
58	C10	1	GAPDH	-0.0145198	-0.00349291	Sample 3	FALSE
58	C10	2	GAPDH	-0.0124285	-0.00192878	Sample 3	FALSE
58	C10	3	GAPDH	-0.0107084	-0.000735876	Sample 3	FALSE
58	C10	4	GAPDH	-0.00810263	0.00134277	Sample 3	FALSE
58	C10	5	GAPDH	-0.00727194	0.00164628	Sample 3	FALSE
58	C10	6	GAPDH	-0.00913739	-0.000746337	Sample 3	FALSE
58	C10	7	GAPDH	-0.00971203	-0.00184816	Sample 3	FALSE
58	C10	8	GAPDH	-0.00785218	-0.000515474	Sample 3	FALSE
58	C10	9	GAPDH	-0.00742929	-0.000619764	Sample 3	FALSE
58	C10	10	GAPDH	-0.00528689	0.000995467	Sample 3	FALSE
58	C10	11	GAPDH	-0.00574937	5.81264e-06	Sample 3	FALSE
58	C10	12	GAPDH	-0.00475273	0.000475276	Sample 3	FALSE
58	C10	13	GAPDH	0.00451179	0.00921263	Sample 3	FALSE
58	C10	14	GAPDH	0.0119667	0.0161404	Sample 3	FALSE
58	C10	15	GAPDH	0.018664	0.0223105	Sample 3	FALSE
58	C10	16	GAPDH	0.0414415	0.0445609	Sample 3	FALSE
58	C10	17	GAPDH	0.0798376	0.0824297	Sample 3	FALSE
58	C10	18	GAPDH	0.143654	0.145719	Sample 3	FALSE
58	C10	19	GAPDH	0.243683	0.24522	Sample 3	FALSE
58	C10	20	GAPDH	0.383814	0.384825	Sample 3	FALSE
58	C10	21	GAPDH	0.545662	0.546146	Sample 3	FALSE
58	C10	22	GAPDH	0.716471	0.716427	Sample 3	FALSE
58	C10	23	GAPDH	0.875642	0.875072	Sample 3	FALSE
58	C10	24	GAPDH	1.02171	1.02062	Sample 3	FALSE
58	C10	25	GAPDH	1.14612	1.14449	Sample 3	FALSE
58	C10	26	GAPDH	1.249	1.24685	Sample 3	FALSE
58	C10	27	GAPDH	1.3329	1.33022	Sample 3	FALSE
58	C10	28	GAPDH	1.40151	1.3983	Sample 3	FALSE
58	C10	29	GAPDH	1.45898	1.45524	Sample 3	FALSE
58	C10	30	GAPDH	1.50388	1.49961	Sample 3	FALSE
58	C10	31	GAPDH	1.53778	1.53299	Sample 3	FALSE
58	C10	32	GAPDH	1.56158	1.55626	Sample 3	FALSE
58	C10	33	GAPDH	1.58107	1.57522	Sample 3	FALSE
58	C10	34	GAPDH	1.58557	1.5792	Sample 3	FALSE
58	C10	35	GAPDH	1.58956	1.58266	Sample 3	FALSE
58	C10	36	GAPDH	1.59492	1.5875	Sample 3	FALSE
58	C10	37	GAPDH	1.59336	1.58541	Sample 3	FALSE
58	C10	38	GAPDH	1.58905	1.58057	Sample 3	FALSE
58	C10	39	GAPDH	1.59293	1.58392	Sample 3	FALSE
58	C10	40	GAPDH	1.59078	1.58125	Sample 3	FALSE
59	C11	1	GAPDH	0.0266755	-0.00178016	Sample 3	FALSE
59	C11	2	GAPDH	0.026607	-0.00259611	Sample 3	FALSE
59	C11	3	GAPDH	0.0278493	-0.00210128	Sample 3	FALSE
59	C11	4	GAPDH	0.032938	0.00223998	Sample 3	FALSE
59	C11	5	GAPDH	0.0332155	0.00177003	Sample 3	FALSE
59	C11	6	GAPDH	0.033003	0.000810051	Sample 3	FALSE
59	C11	7	GAPDH	0.0343748	0.00143445	Sample 3	FALSE
59	C11	8	GAPDH	0.0313112	-0.00237664	Sample 3	FALSE
59	C11	9	GAPDH	0.0308704	-0.00356495	Sample 3	FALSE
59	C11	10	GAPDH	0.0346555	-0.000527222	Sample 3	FALSE
59	C11	11	GAPDH	0.036126	0.000195722	Sample 3	FALSE
59	C11	12	GAPDH	0.0364266	-0.000251116	Sample 3	FALSE
59	C11	13	GAPDH	0.0397961	0.00237097	Sample 3	FALSE
59	C11	14	GAPDH	0.0481765	0.0100039	Sample 3	FALSE
59	C11	15	GAPDH	0.0598361	0.020916	Sample 3	FALSE
59	C11	16	GAPDH	0.0809899	0.0413223	Sample 3	FALSE
59	C11	17	GAPDH	0.113957	0.0735415	Sample 3	FALSE
59	C11	18	GAPDH	0.175699	0.134537	Sample 3	FALSE
59	C11	19	GAPDH	0.265326	0.223416	Sample 3	FALSE
59	C11	20	GAPDH	0.391153	0.348495	Sample 3	FALSE
59	C11	21	GAPDH	0.544301	0.500896	Sample 3	FALSE
59	C11	22	GAPDH	0.713016	0.668864	Sample 3	FALSE
59	C11	23	GAPDH	0.868112	0.823213	Sample 3	FALSE
59	C11	24	GAPDH	1.0071	0.961448	Sample 3	FALSE
59	C11	25	GAPDH	1.13196	1.08556	Sample 3	FALSE
59	C11	26	GAPDH	1.23393	1.18679	Sample 3	FALSE
59	C11	27	GAPDH	1.32038	1.27249	Sample 3	FALSE
59	C11	28	GAPDH	1.39403	1.3454	Sample 3	FALSE
59	C11	29	GAPDH	1.45681	1.40742	Sample 3	FALSE
59	C11	30	GAPDH	1.50363	1.45349	Sample 3	FALSE
59	C11	31	GAPDH	1.54005	1.48917	Sample 3	FALSE
59	C11	32	GAPDH	1.56522	1.51359	Sample 3	FALSE
59	C11	33	GAPDH	1.58526	1.53288	Sample 3	FALSE
59	C11	34	GAPDH	1.59894	1.54582	Sample 3	FALSE
59	C11	35	GAPDH	1.60612	1.55225	Sample 3	FALSE
59	C11	36	GAPDH	1.61028	1.55566	Sample 3	FALSE
59	C11	37	GAPDH	1.61234	1.55698	Sample 3	FALSE
59	C11	38	GAPDH	1.60964	1.55352	Sample 3	FALSE
59	C11	39	GAPDH	1.60737	1.55051	Sample 3	FALSE
59	C11	40	GAPDH	1.61084	1.55323	Sample 3	FALSE
60	C12	1	GAPDH	-0.0134994	0.0015895	Sample 3	FALSE
60	C12	2	GAPDH	-0.0142591	0.000910831	Sample 3	FALSE
60	C12	3	GAPDH	-0.0154191	-0.000168041	Sample 3	FALSE
60	C12	4	GAPDH	-0.015382	-4.99693e-05	Sample 3	FALSE
60	C12	5	GAPDH	-0.0138094	0.00160369	Sample 3	FALSE
60	C12	6	GAPDH	-0.0152426	0.000251531	Sample 3	FALSE
60	C12	7	GAPDH	-0.0167897	-0.00121454	Sample 3	FALSE
60	C12	8	GAPDH	-0.0170474	-0.00139113	Sample 3	FALSE
60	C12	9	GAPDH	-0.0162561	-0.000518755	Sample 3	FALSE
60	C12	10	GAPDH	-0.0144613	0.00135702	Sample 3	FALSE
60	C12	11	GAPDH	-0.0162429	-0.000343499	Sample 3	FALSE
60	C12	12	GAPDH	-0.0155068	0.000473682	Sample 3	FALSE
60	C12	13	GAPDH	-0.00903822	0.00702329	Sample 3	FALSE
60	C12	14	GAPDH	-0.00266667	0.0134759	Sample 3	FALSE
60	C12	15	GAPDH	0.00754226	0.0237659	Sample 3	FALSE
60	C12	16	GAPDH	0.0283978	0.0447025	Sample 3	FALSE
[truncated: 4,584 more rows]

## Sheet: Multicomponent
File Name	E:\shahi\SYBR one-step_20240213_163433.eds
Comment
Operator	Admin
Barcode
Instrument Type	QuantStudio™ 6 Pro System
Block Type	384-Well Block
Instrument Name	QS6Pro-2778621060027
Instrument Serial Number	2778621060027
Heated Cover Serial Number	2779321031001
Block serial number	2778321020885
Run Start Date/Time	2024-02-13 04:34:41 PM EST
Run End Data/Time	2024-02-13 06:26:16 PM EST
Run Duration	111 minutes 34 seconds
Sample Volume	10.0
Cover Temperature	105.0
Passive Reference	ROX
PCR Stage/Step Number	Stage 2 Step 3
Quantification Cycle Method	CT
Analysis Date/Time	2024-02-13 06:29:47 PM EST
Software Name and Version	Design & Analysis Software v2.7.0
Plugin Name and Version	Primary Analysis v1.8.0, Presence Absence v2.3.0
Reduce dye signal crosstalk by algorithm	No (Default)
Exported On	2024-02-13 06:29:53 PM EST
Well	Well Position	Stage Number	Step Number	Cycle Number	SYBR	ROX
1	A1	2	3	1	-6974.94	113992
1	A1	2	3	2	-6708.12	113801
1	A1	2	3	3	-6541.95	113615
1	A1	2	3	4	-6769.76	113615
1	A1	2	3	5	-7042.94	113526
1	A1	2	3	6	-7185.08	113419
1	A1	2	3	7	-7125.01	113255
1	A1	2	3	8	-6640.71	113126
1	A1	2	3	9	-6606.16	113064
1	A1	2	3	10	-6678.9	112975
1	A1	2	3	11	-6875.09	112945
1	A1	2	3	12	-7444.2	112821
1	A1	2	3	13	-7409.42	112608
1	A1	2	3	14	-6730.28	112543
1	A1	2	3	15	-6739.14	112696
1	A1	2	3	16	-7064.98	112727
1	A1	2	3	17	-7188.31	112805
1	A1	2	3	18	-7072.56	112752
1	A1	2	3	19	-6492.53	112566
1	A1	2	3	20	-6169.68	112394
1	A1	2	3	21	-5964.01	112345
1	A1	2	3	22	-4761.37	112449
1	A1	2	3	23	-2951.4	112341
1	A1	2	3	24	913.582	112249
1	A1	2	3	25	6408.1	112203
1	A1	2	3	26	14312.8	112163
1	A1	2	3	27	23988	112124
1	A1	2	3	28	34648.7	112135
1	A1	2	3	29	44934.7	112093
1	A1	2	3	30	54186.7	112039
1	A1	2	3	31	62915.5	112033
1	A1	2	3	32	70523.9	112137
1	A1	2	3	33	76816.7	112068
1	A1	2	3	34	81926.5	111991
1	A1	2	3	35	85993.9	111892
1	A1	2	3	36	89607.6	111870
1	A1	2	3	37	92196.8	111878
1	A1	2	3	38	93763.7	111874
1	A1	2	3	39	94368.6	111872
1	A1	2	3	40	95642.4	111868
2	A2	2	3	1	-10408.6	153990
2	A2	2	3	2	-10356.7	153911
2	A2	2	3	3	-9763.88	153733
2	A2	2	3	4	-10406.8	153455
2	A2	2	3	5	-10918.7	153239
2	A2	2	3	6	-10998.6	153021
2	A2	2	3	7	-10990	152901
2	A2	2	3	8	-10804.5	152943
2	A2	2	3	9	-10059.9	152760
2	A2	2	3	10	-9973.31	152606
2	A2	2	3	11	-10014.5	152526
2	A2	2	3	12	-9840.45	152431
2	A2	2	3	13	-9807.56	152388
2	A2	2	3	14	-9530.62	152210
2	A2	2	3	15	-8689.22	152081
2	A2	2	3	16	-7512.57	151994
2	A2	2	3	17	-6415.35	151858
2	A2	2	3	18	-3803.92	151858
2	A2	2	3	19	1535.82	152185
2	A2	2	3	20	9587.86	152176
2	A2	2	3	21	20164.7	152059
2	A2	2	3	22	33853.9	151893
2	A2	2	3	23	48876.2	151774
2	A2	2	3	24	62866.2	151659
2	A2	2	3	25	75434.9	151610
2	A2	2	3	26	87447.8	151726
2	A2	2	3	27	97878.6	151828
2	A2	2	3	28	107925	151614
2	A2	2	3	29	115915	151536
2	A2	2	3	30	123358	151561
2	A2	2	3	31	129700	151280
2	A2	2	3	32	135427	151262
2	A2	2	3	33	139785	151506
2	A2	2	3	34	143738	151555
2	A2	2	3	35	147210	151522
2	A2	2	3	36	149286	151564
2	A2	2	3	37	150125	151557
2	A2	2	3	38	150873	151540
2	A2	2	3	39	151813	151646
2	A2	2	3	40	152576	151623
3	A3	2	3	1	22558	124791
3	A3	2	3	2	22721	124793
3	A3	2	3	3	22819	124906
3	A3	2	3	4	22157.6	125264
3	A3	2	3	5	21918.3	125479
3	A3	2	3	6	21973.6	125630
3	A3	2	3	7	21712.5	125868
3	A3	2	3	8	21338.9	126046
3	A3	2	3	9	20464.7	125938
3	A3	2	3	10	20417.1	125989
3	A3	2	3	11	21065.1	126712
3	A3	2	3	12	21111.4	127214
3	A3	2	3	13	20916.4	127553
3	A3	2	3	14	20829	127778
3	A3	2	3	15	20892.4	128188
3	A3	2	3	16	20896.6	128214
3	A3	2	3	17	20551.8	128315
3	A3	2	3	18	20446.7	128357
3	A3	2	3	19	20499.4	128982
3	A3	2	3	20	20640.1	129282
3	A3	2	3	21	21603.1	129374
3	A3	2	3	22	23286.8	129658
3	A3	2	3	23	25225.4	129706
3	A3	2	3	24	28830.8	129641
3	A3	2	3	25	33950.2	130022
3	A3	2	3	26	40830.8	130301
3	A3	2	3	27	48339.7	130855
3	A3	2	3	28	56631.9	131150
3	A3	2	3	29	64584.8	131154
3	A3	2	3	30	73016.5	131626
3	A3	2	3	31	81959.5	132132
3	A3	2	3	32	89821.7	132524
3	A3	2	3	33	97626.3	132920
3	A3	2	3	34	103974	133451
3	A3	2	3	35	109309	133695
3	A3	2	3	36	114263	133946
3	A3	2	3	37	117510	134017
3	A3	2	3	38	119997	134181
3	A3	2	3	39	121299	134644
3	A3	2	3	40	122323	134882
4	A4	2	3	1	-5094.59	117396
4	A4	2	3	2	-5042.55	117273
4	A4	2	3	3	-4506.24	116770
4	A4	2	3	4	-4493.93	116541
4	A4	2	3	5	-4577.85	116478
4	A4	2	3	6	-4509.92	116292
4	A4	2	3	7	-4251.3	115965
4	A4	2	3	8	-4041.18	115761
4	A4	2	3	9	-4132.12	115555
4	A4	2	3	10	-4364.55	115500
4	A4	2	3	11	-4386.73	115687
4	A4	2	3	12	-3944.91	115478
4	A4	2	3	13	-3469.18	115412
4	A4	2	3	14	-3002.9	115686
4	A4	2	3	15	-2668.63	115699
4	A4	2	3	16	-2010.91	115649
4	A4	2	3	17	-373.35	115667
4	A4	2	3	18	2466.79	115274
4	A4	2	3	19	6966.74	115142
4	A4	2	3	20	14512.1	115254
4	A4	2	3	21	24371.9	115245
4	A4	2	3	22	35347.8	115288
4	A4	2	3	23	46091.7	115121
4	A4	2	3	24	56075.4	115032
4	A4	2	3	25	65514.8	115068
4	A4	2	3	26	74313.6	115019
4	A4	2	3	27	82452.6	114993
4	A4	2	3	28	89770.2	115011
4	A4	2	3	29	96074.4	114976
4	A4	2	3	30	100940	114801
4	A4	2	3	31	105529	114749
4	A4	2	3	32	109593	114847
4	A4	2	3	33	112444	114804
4	A4	2	3	34	114844	114687
4	A4	2	3	35	116696	114670
4	A4	2	3	36	118860	114827
4	A4	2	3	37	119408	114822
4	A4	2	3	38	120113	114547
4	A4	2	3	39	120418	114498
4	A4	2	3	40	120391	114593
5	A5	2	3	1	-5062.93	125176
5	A5	2	3	2	-4922.81	125023
5	A5	2	3	3	-4394.57	124755
5	A5	2	3	4	-4151.72	124609
5	A5	2	3	5	-4435.61	124602
5	A5	2	3	6	-4537.36	124452
5	A5	2	3	7	-4399.28	124278
5	A5	2	3	8	-4571.69	124097
5	A5	2	3	9	-4941.18	123930
5	A5	2	3	10	-4912.17	123814
5	A5	2	3	11	-4344.43	123803
5	A5	2	3	12	-4281.61	123810
5	A5	2	3	13	-4314.86	123752
5	A5	2	3	14	-4289.53	123748
5	A5	2	3	15	-4061.42	123458
5	A5	2	3	16	-3910.46	123392
5	A5	2	3	17	-3857.59	123664
5	A5	2	3	18	-3725.02	123651
5	A5	2	3	19	-2497.29	123558
5	A5	2	3	20	-251.146	123480
5	A5	2	3	21	3059.52	123189
5	A5	2	3	22	8603.37	123000
5	A5	2	3	23	16641.3	122720
5	A5	2	3	24	27797.8	122714
5	A5	2	3	25	40014.2	122985
5	A5	2	3	26	51629.4	123109
5	A5	2	3	27	62986.3	123059
5	A5	2	3	28	72864.2	122999
5	A5	2	3	29	81783.8	122990
5	A5	2	3	30	90102	122945
5	A5	2	3	31	97058.2	122922
5	A5	2	3	32	103657	122918
5	A5	2	3	33	108947	122886
5	A5	2	3	34	113213	122905
5	A5	2	3	35	116366	122925
5	A5	2	3	36	119150	122934
5	A5	2	3	37	120191	123035
5	A5	2	3	38	121505	123084
5	A5	2	3	39	122528	123168
5	A5	2	3	40	123630	123206
6	A6	2	3	1	-4981.24	121579
6	A6	2	3	2	-4949.21	121393
6	A6	2	3	3	-4582.39	121147
6	A6	2	3	4	-4451.41	120925
6	A6	2	3	5	-4503.06	120740
6	A6	2	3	6	-4551.49	120541
6	A6	2	3	7	-4620.75	120483
6	A6	2	3	8	-4685.54	120727
6	A6	2	3	9	-4716.44	120650
6	A6	2	3	10	-4641.9	120421
6	A6	2	3	11	-4665.33	120277
6	A6	2	3	12	-4677.8	120219
6	A6	2	3	13	-4519.59	120188
6	A6	2	3	14	-3656.57	119946
6	A6	2	3	15	-2932.35	119815
6	A6	2	3	16	-1466	119774
6	A6	2	3	17	431.933	119740
6	A6	2	3	18	4252.24	119681
6	A6	2	3	19	10162.4	119688
6	A6	2	3	20	19099.5	119724
6	A6	2	3	21	31069.6	119816
6	A6	2	3	22	43344	119860
6	A6	2	3	23	54970.5	119664
6	A6	2	3	24	65648.9	119266
6	A6	2	3	25	75225.1	119253
6	A6	2	3	26	84763.9	119570
6	A6	2	3	27	92868.2	119600
6	A6	2	3	28	99533	119539
6	A6	2	3	29	106190	119491
6	A6	2	3	30	111714	119356
6	A6	2	3	31	115898	119325
6	A6	2	3	32	119809	119426
6	A6	2	3	33	122797	119417
6	A6	2	3	34	125113	119429
6	A6	2	3	35	127389	119485
6	A6	2	3	36	128850	119533
6	A6	2	3	37	129420	119490
6	A6	2	3	38	130161	119443
6	A6	2	3	39	130897	119407
6	A6	2	3	40	131099	119364
7	A7	2	3	1	3624.37	124631
7	A7	2	3	2	3624.95	124512
7	A7	2	3	3	3778.26	124135
7	A7	2	3	4	3143.35	123924
7	A7	2	3	5	3133.68	123805
7	A7	2	3	6	3824.95	123623
7	A7	2	3	7	3999.75	123504
7	A7	2	3	8	4024.17	123557
7	A7	2	3	9	4003.22	123472
7	A7	2	3	10	3708.43	123320
7	A7	2	3	11	3611.85	123160
7	A7	2	3	12	3741.57	123075
7	A7	2	3	13	3855.79	123153
7	A7	2	3	14	4432.04	123002
7	A7	2	3	15	4760.29	122889
7	A7	2	3	16	5638.96	122929
7	A7	2	3	17	6865.53	122942
7	A7	2	3	18	8939.14	122860
7	A7	2	3	19	13279.5	122824
7	A7	2	3	20	19764.3	122741
7	A7	2	3	21	30005.3	122569
7	A7	2	3	22	41989.5	122487
7	A7	2	3	23	54821.7	122540
7	A7	2	3	24	66465.3	122491
7	A7	2	3	25	77239.7	122452
7	A7	2	3	26	87076.8	122391
7	A7	2	3	27	96315.7	122374
7	A7	2	3	28	104013	122296
7	A7	2	3	29	110605	122242
7	A7	2	3	30	116534	122282
7	A7	2	3	31	121484	122230
7	A7	2	3	32	125958	122155
7	A7	2	3	33	129746	122089
7	A7	2	3	34	132256	122006
7	A7	2	3	35	133905	121841
7	A7	2	3	36	136419	121861
7	A7	2	3	37	137331	122076
7	A7	2	3	38	137923	122001
7	A7	2	3	39	138521	121937
7	A7	2	3	40	138878	121926
8	A8	2	3	1	-3134.6	130360
8	A8	2	3	2	-3169.05	130338
8	A8	2	3	3	-3227	130211
8	A8	2	3	4	-3297.69	130078
8	A8	2	3	5	-3293.03	129899
8	A8	2	3	6	-3203.63	129707
8	A8	2	3	7	-3198.84	129569
8	A8	2	3	8	-3229.51	129547
8	A8	2	3	9	-3215.04	129376
8	A8	2	3	10	-3095.41	129171
8	A8	2	3	11	-3041.83	129059
8	A8	2	3	12	-2825.63	129076
8	A8	2	3	13	-2692.36	128887
8	A8	2	3	14	-2092.3	128765
8	A8	2	3	15	-1276.68	128793
8	A8	2	3	16	680.116	128800
8	A8	2	3	17	3400.36	128815
8	A8	2	3	18	7947.1	128664
8	A8	2	3	19	15583	128408
8	A8	2	3	20	26051.2	128325
8	A8	2	3	21	38646.1	128473
8	A8	2	3	22	51631.3	128564
8	A8	2	3	23	63272	128455
8	A8	2	3	24	74431.6	128109
8	A8	2	3	25	84320	128031
8	A8	2	3	26	93891.6	128191
8	A8	2	3	27	103096	128111
8	A8	2	3	28	110540	128018
8	A8	2	3	29	116786	127948
8	A8	2	3	30	122407	127918
8	A8	2	3	31	126837	128003
8	A8	2	3	32	130237	128018
8	A8	2	3	33	133294	127984
8	A8	2	3	34	135732	128015
8	A8	2	3	35	137075	127999
8	A8	2	3	36	138927	128027
8	A8	2	3	37	139739	127893
8	A8	2	3	38	139904	127794
8	A8	2	3	39	140363	127674
8	A8	2	3	40	140923	127644
9	A9	2	3	1	15344.2	123661
9	A9	2	3	2	15316.7	123510
9	A9	2	3	3	15373.3	123246
9	A9	2	3	4	15570.5	122922
9	A9	2	3	5	15545.1	122662
9	A9	2	3	6	15405.2	122287
9	A9	2	3	7	15006.8	122113
9	A9	2	3	8	14976.5	122069
9	A9	2	3	9	15423.2	122002
9	A9	2	3	10	15746.2	122058
9	A9	2	3	11	15040.3	121995
9	A9	2	3	12	14941.8	121756
9	A9	2	3	13	15413.7	121610
9	A9	2	3	14	15869.3	121500
9	A9	2	3	15	16776.6	121435
9	A9	2	3	16	18150.7	121526
9	A9	2	3	17	20620.2	121631
9	A9	2	3	18	24752.9	121426
9	A9	2	3	19	31118.6	121320
9	A9	2	3	20	41378.2	121319
9	A9	2	3	21	53896.2	121311
9	A9	2	3	22	66651.3	121398
9	A9	2	3	23	79246.9	121197
9	A9	2	3	24	90291.9	121091
9	A9	2	3	25	100794	121103
9	A9	2	3	26	109565	121295
9	A9	2	3	27	117872	121335
9	A9	2	3	28	125180	121264
9	A9	2	3	29	131247	121166
9	A9	2	3	30	136935	121101
9	A9	2	3	31	141075	121077
9	A9	2	3	32	144833	121136
9	A9	2	3	33	147482	121208
9	A9	2	3	34	149846	120927
9	A9	2	3	35	151420	120873
9	A9	2	3	36	152992	120966
9	A9	2	3	37	153843	120935
9	A9	2	3	38	154157	120960
9	A9	2	3	39	154832	121189
9	A9	2	3	40	154911	121240
10	A10	2	3	1	804.523	121993
10	A10	2	3	2	728.001	122113
10	A10	2	3	3	528.334	121846
10	A10	2	3	4	108.845	121642
10	A10	2	3	5	63.0873	121485
10	A10	2	3	6	337.69	121278
10	A10	2	3	7	588.532	121172
10	A10	2	3	8	571.506	121209
10	A10	2	3	9	236.759	121129
10	A10	2	3	10	222.015	121064
10	A10	2	3	11	586.892	121164
10	A10	2	3	12	639.159	121137
10	A10	2	3	13	797.235	121157
10	A10	2	3	14	1596.18	120940
10	A10	2	3	15	3779.04	120683
10	A10	2	3	16	6714.1	120624
10	A10	2	3	17	12428.2	120796
10	A10	2	3	18	20629.7	120823
10	A10	2	3	19	33255.2	120706
10	A10	2	3	20	49951.8	120631
10	A10	2	3	21	68940.7	120665
10	A10	2	3	22	88671	120704
10	A10	2	3	23	107087	120662
10	A10	2	3	24	122423	120676
10	A10	2	3	25	135893	120705
10	A10	2	3	26	147732	120428
10	A10	2	3	27	157448	120397
10	A10	2	3	28	165224	120687
10	A10	2	3	29	171528	120683
10	A10	2	3	30	176631	120603
10	A10	2	3	31	180678	120555
10	A10	2	3	32	183666	120533
10	A10	2	3	33	185796	120620
10	A10	2	3	34	186142	120519
10	A10	2	3	35	186865	120457
10	A10	2	3	36	187162	120524
10	A10	2	3	37	186987	120530
10	A10	2	3	38	187085	120212
10	A10	2	3	39	186895	120149
10	A10	2	3	40	186859	120242
11	A11	2	3	1	-7598.01	120565
11	A11	2	3	2	-7236.77	120520
11	A11	2	3	3	-7078.29	120406
11	A11	2	3	4	-7208.04	120263
11	A11	2	3	5	-7168.99	120133
11	A11	2	3	6	-6659.86	120063
11	A11	2	3	7	-6739.01	120004
11	A11	2	3	8	-6876.47	119783
11	A11	2	3	9	-6850.76	119784
11	A11	2	3	10	-6756.24	120001
11	A11	2	3	11	-6701	119960
11	A11	2	3	12	-6198.03	119907
11	A11	2	3	13	-5810.12	119909
11	A11	2	3	14	-4904.12	119888
11	A11	2	3	15	-3300.54	119903
11	A11	2	3	16	-1017.19	119898
11	A11	2	3	17	3821.57	119963
11	A11	2	3	18	12017.3	119976
11	A11	2	3	19	24048.2	120096
11	A11	2	3	20	40651.1	120143
11	A11	2	3	21	59636.6	120167
11	A11	2	3	22	79478.5	120108
11	A11	2	3	23	98268.4	120040
11	A11	2	3	24	114767	120046
11	A11	2	3	25	128760	120206
11	A11	2	3	26	140969	120253
11	A11	2	3	27	150728	120458
11	A11	2	3	28	158572	120413
11	A11	2	3	29	165116	120247
11	A11	2	3	30	170742	120198
11	A11	2	3	31	174921	120372
11	A11	2	3	32	177735	120533
11	A11	2	3	33	179386	120510
11	A11	2	3	34	180692	120500
11	A11	2	3	35	181478	120744
11	A11	2	3	36	181376	120719
11	A11	2	3	37	181443	120633
11	A11	2	3	38	181715	120689
11	A11	2	3	39	181463	120788
11	A11	2	3	40	181890	120729
12	A12	2	3	1	-4887.05	123070
12	A12	2	3	2	-4905.38	123277
12	A12	2	3	3	-4843.73	123338
12	A12	2	3	4	-4807.81	123394
12	A12	2	3	5	-4837.22	123386
12	A12	2	3	6	-4809.22	123450
12	A12	2	3	7	-4900.75	123699
12	A12	2	3	8	-5039.37	123710
12	A12	2	3	9	-5215.95	123717
12	A12	2	3	10	-5201.64	124144
12	A12	2	3	11	-4851.17	124499
12	A12	2	3	12	-4307.12	124582
12	A12	2	3	13	-4112.74	125059
12	A12	2	3	14	-3140.11	125502
12	A12	2	3	15	-854.75	125938
12	A12	2	3	16	2926.66	127376
12	A12	2	3	17	9061.87	128683
12	A12	2	3	18	18958.6	129134
12	A12	2	3	19	33298	129374
12	A12	2	3	20	52288.4	129454
12	A12	2	3	21	74268.9	129669
12	A12	2	3	22	96741.2	129831
12	A12	2	3	23	117655	129951
12	A12	2	3	24	136111	129922
12	A12	2	3	25	151865	129966
12	A12	2	3	26	165002	130345
12	A12	2	3	27	175862	130459
12	A12	2	3	28	184799	130381
12	A12	2	3	29	192211	130351
12	A12	2	3	30	197751	130379
12	A12	2	3	31	202121	130475
12	A12	2	3	32	204948	130676
12	A12	2	3	33	206595	130591
12	A12	2	3	34	208006	130474
12	A12	2	3	35	208498	130355
12	A12	2	3	36	209284	130771
12	A12	2	3	37	208528	130888
12	A12	2	3	38	208967	130997
12	A12	2	3	39	209584	131073
12	A12	2	3	40	209684	131164
13	A13	2	3	1	-5744.1	129052
13	A13	2	3	2	-5668.16	128985
13	A13	2	3	3	-5661.19	128868
13	A13	2	3	4	-5742.9	128584
13	A13	2	3	5	-5905.85	128237
13	A13	2	3	6	-6487.75	128113
13	A13	2	3	7	-6532.19	128222
13	A13	2	3	8	-6135.61	128128
13	A13	2	3	9	-6093.5	127953
13	A13	2	3	10	-6067.14	127840
13	A13	2	3	11	-5934.46	127803
13	A13	2	3	12	-5836.01	127624
13	A13	2	3	13	-5136.19	127447
13	A13	2	3	14	-3794.63	127332
13	A13	2	3	15	-2240.33	127283
13	A13	2	3	16	847.113	127354
13	A13	2	3	17	6543.83	127275
13	A13	2	3	18	15569.2	127217
13	A13	2	3	19	29362.2	127272
13	A13	2	3	20	48475	127220
13	A13	2	3	21	69611.9	127189
13	A13	2	3	22	90843.2	127323
13	A13	2	3	23	110967	127320
13	A13	2	3	24	128777	127166
13	A13	2	3	25	143181	127082
13	A13	2	3	26	155924	127095
13	A13	2	3	27	165612	127208
13	A13	2	3	28	173635	127188
13	A13	2	3	29	180221	127166
13	A13	2	3	30	185626	127060
13	A13	2	3	31	189447	127013
13	A13	2	3	32	191803	127106
13	A13	2	3	33	193683	127162
13	A13	2	3	34	194510	126844
13	A13	2	3	35	194340	126802
13	A13	2	3	36	194635	127002
13	A13	2	3	37	194995	127122
13	A13	2	3	38	194944	127252
13	A13	2	3	39	194961	127216
13	A13	2	3	40	195270	127148
14	A14	2	3	1	-4036.71	121997
14	A14	2	3	2	-4012.37	121932
14	A14	2	3	3	-3595.96	121809
14	A14	2	3	4	-3083.37	121687
14	A14	2	3	5	-3567.21	121681
14	A14	2	3	6	-3932.75	121765
14	A14	2	3	7	-3986.12	121792
14	A14	2	3	8	-3899.92	121977
14	A14	2	3	9	-3882.36	122302
14	A14	2	3	10	-3858.59	122473
14	A14	2	3	11	-3583.53	122575
14	A14	2	3	12	-3252.92	122819
14	A14	2	3	13	-2907.03	123062
14	A14	2	3	14	-2228.04	123430
14	A14	2	3	15	-449.887	123737
14	A14	2	3	16	2525.41	124237
14	A14	2	3	17	8065.19	125316
14	A14	2	3	18	17064	126646
14	A14	2	3	19	30845.9	127448
14	A14	2	3	20	49231.4	127477
14	A14	2	3	21	70208.3	127805
14	A14	2	3	22	91867	128097
14	A14	2	3	23	111786	128112
14	A14	2	3	24	129779	127999
14	A14	2	3	25	144856	128287
14	A14	2	3	26	157755	128304
14	A14	2	3	27	168758	128603
14	A14	2	3	28	177630	128561
14	A14	2	3	29	185262	128635
14	A14	2	3	30	191191	128711
14	A14	2	3	31	195962	128916
14	A14	2	3	32	199351	128976
14	A14	2	3	33	201971	129024
14	A14	2	3	34	203021	128994
14	A14	2	3	35	203933	128986
14	A14	2	3	36	204862	128891
14	A14	2	3	37	204742	128946
14	A14	2	3	38	204686	129107
14	A14	2	3	39	205015	129096
14	A14	2	3	40	204894	128866
15	A15	2	3	1	-4285.98	134868
15	A15	2	3	2	-4301.26	134591
15	A15	2	3	3	-4240.77	134105
15	A15	2	3	4	-4547.57	133939
15	A15	2	3	5	-4694.78	133947
15	A15	2	3	6	-4818.68	133692
15	A15	2	3	7	-4715.39	133551
15	A15	2	3	8	-4154.63	133545
15	A15	2	3	9	-3879.19	133401
15	A15	2	3	10	-3557.78	133274
15	A15	2	3	11	-3223.85	133218
15	A15	2	3	12	-2537.27	133247
15	A15	2	3	13	-1671.78	133203
15	A15	2	3	14	-313.326	133243
15	A15	2	3	15	1773.72	133191
15	A15	2	3	16	6136.47	133102
15	A15	2	3	17	13433.1	133054
15	A15	2	3	18	24685.1	133052
15	A15	2	3	19	40795.7	133300
15	A15	2	3	20	61369.1	133285
15	A15	2	3	21	83857.3	133109
15	A15	2	3	22	106321	132999
15	A15	2	3	23	126823	132957
15	A15	2	3	24	144869	132930
15	A15	2	3	25	159823	132911
15	A15	2	3	26	172119	132984
15	A15	2	3	27	182351	132690
15	A15	2	3	28	191283	132685
15	A15	2	3	29	197988	133102
15	A15	2	3	30	202679	133061
15	A15	2	3	31	206828	132953
15	A15	2	3	32	209316	132844
15	A15	2	3	33	211003	132583
15	A15	2	3	34	211558	132479
15	A15	2	3	35	212289	132481
15	A15	2	3	36	212007	132604
15	A15	2	3	37	211920	132554
15	A15	2	3	38	211552	132480
15	A15	2	3	39	211311	132380
15	A15	2	3	40	211774	132355
16	A16	2	3	1	-576.017	113517
16	A16	2	3	2	-563.948	113549
16	A16	2	3	3	-571.228	113514
16	A16	2	3	4	-734.855	113477
16	A16	2	3	5	-1101.75	113209
16	A16	2	3	6	-1241.18	113117
16	A16	2	3	7	-1344.19	113230
16	A16	2	3	8	-1338.12	113211
16	A16	2	3	9	-1165.5	113150
16	A16	2	3	10	-958.169	113088
16	A16	2	3	11	-931.458	113094
16	A16	2	3	12	-947.847	113046
16	A16	2	3	13	-635.338	113027
16	A16	2	3	14	500.801	112976
16	A16	2	3	15	2674.49	112956
16	A16	2	3	16	5826.16	112940
16	A16	2	3	17	11247	113034
16	A16	2	3	18	19384.6	112941
16	A16	2	3	19	31904.6	112872
16	A16	2	3	20	48445.1	112888
16	A16	2	3	21	67396.5	112881
16	A16	2	3	22	86022.9	112842
16	A16	2	3	23	103261	112820
16	A16	2	3	24	117980	112888
16	A16	2	3	25	130896	112778
16	A16	2	3	26	141446	112713
16	A16	2	3	27	149661	112704
16	A16	2	3	28	156795	112696
16	A16	2	3	29	162280	112732
16	A16	2	3	30	166139	112578
16	A16	2	3	31	169361	112587
16	A16	2	3	32	171109	112828
16	A16	2	3	33	172398	112955
16	A16	2	3	34	173142	112923
16	A16	2	3	35	173206	112916
16	A16	2	3	36	173594	112899
16	A16	2	3	37	173351	112719
16	A16	2	3	38	172900	112653
16	A16	2	3	39	173241	112678
16	A16	2	3	40	172911	112717
17	A17	2	3	1	-5117.14	111030
17	A17	2	3	2	-5074.28	110944
17	A17	2	3	3	-4681.24	110647
17	A17	2	3	4	-4407.46	110482
17	A17	2	3	5	-4478.1	110440
17	A17	2	3	6	-4708.83	110295
17	A17	2	3	7	-4803.68	110147
17	A17	2	3	8	-4795.37	110052
17	A17	2	3	9	-4790.34	110026
17	A17	2	3	10	-4694.33	109934
17	A17	2	3	11	-4338.98	109810
17	A17	2	3	12	-3895.06	109691
17	A17	2	3	13	-3294.17	109581
17	A17	2	3	14	-2047.31	109494
17	A17	2	3	15	170.862	109465
17	A17	2	3	16	3846.77	109370
17	A17	2	3	17	10301.5	109218
17	A17	2	3	18	20584.1	109154
17	A17	2	3	19	34372.8	109199
17	A17	2	3	20	51738.1	109199
17	A17	2	3	21	70147.2	109308
17	A17	2	3	22	87855	109255
17	A17	2	3	23	103273	109186
17	A17	2	3	24	116564	109192
17	A17	2	3	25	127759	109222
17	A17	2	3	26	137089	109300
17	A17	2	3	27	144637	109430
17	A17	2	3	28	150912	109187
17	A17	2	3	29	156020	109066
17	A17	2	3	30	159634	109020
17	A17	2	3	31	161561	109000
17	A17	2	3	32	163114	109074
17	A17	2	3	33	164073	109008
17	A17	2	3	34	164213	108815
17	A17	2	3	35	164843	108793
17	A17	2	3	36	165683	108900
17	A17	2	3	37	165116	108963
17	A17	2	3	38	164873	108998
17	A17	2	3	39	165194	108975
17	A17	2	3	40	164595	108986
18	A18	2	3	1	-10373.8	82501.3
18	A18	2	3	2	-10331.3	84301.5
18	A18	2	3	3	-10276.1	89797.2
18	A18	2	3	4	-10055.7	96829.1
18	A18	2	3	5	-10000.5	103972
18	A18	2	3	6	-9851.54	110146
18	A18	2	3	7	-9943.83	114934
18	A18	2	3	8	-9967.88	118657
18	A18	2	3	9	-9594.21	121470
18	A18	2	3	10	-8772.2	123633
18	A18	2	3	11	-7801.51	124750
18	A18	2	3	12	-7243.09	125387
18	A18	2	3	13	-6643.59	125702
18	A18	2	3	14	-5290.45	125297
18	A18	2	3	15	-2980.8	124622
18	A18	2	3	16	139.937	124225
18	A18	2	3	17	5841.51	123696
18	A18	2	3	18	14788	123227
18	A18	2	3	19	28132.2	123134
18	A18	2	3	20	45814.9	122756
18	A18	2	3	21	65527.2	122681
18	A18	2	3	22	85481	122735
18	A18	2	3	23	104225	122608
18	A18	2	3	24	121020	122365
18	A18	2	3	25	134552	122462
18	A18	2	3	26	146828	122532
18	A18	2	3	27	157216	122294
18	A18	2	3	28	164995	122435
18	A18	2	3	29	171826	122463
18	A18	2	3	30	177044	122415
18	A18	2	3	31	180905	122368
18	A18	2	3	32	183635	122464
18	A18	2	3	33	185714	122555
18	A18	2	3	34	186901	122449
18	A18	2	3	35	187466	122392
18	A18	2	3	36	188453	122737
18	A18	2	3	37	187898	122525
18	A18	2	3	38	187676	122673
18	A18	2	3	39	188359	122830
18	A18	2	3	40	188126	122539
19	A19	2	3	1	-9010.45	123384
19	A19	2	3	2	-8902.52	123234
19	A19	2	3	3	-8227.58	122709
19	A19	2	3	4	-8125.03	122430
19	A19	2	3	5	-8677.11	122288
19	A19	2	3	6	-9120.29	122256
19	A19	2	3	7	-9252.85	122019
19	A19	2	3	8	-9159.02	121838
19	A19	2	3	9	-8924.66	121689
19	A19	2	3	10	-8985.25	121454
19	A19	2	3	11	-8974.67	121313
19	A19	2	3	12	-8557.25	121293
19	A19	2	3	13	-8660.64	121364
19	A19	2	3	14	-9176.85	121282
19	A19	2	3	15	-9195.02	121142
19	A19	2	3	16	-8560.2	120934
19	A19	2	3	17	-8462.52	120845
19	A19	2	3	18	-8551.05	120906
19	A19	2	3	19	-8624.67	120912
19	A19	2	3	20	-8676.61	120852
19	A19	2	3	21	-9339.08	120864
19	A19	2	3	22	-9488.39	120855
19	A19	2	3	23	-9243.11	120671
19	A19	2	3	24	-9328.66	120632
19	A19	2	3	25	-9383.02	120816
19	A19	2	3	26	-9244.83	120755
19	A19	2	3	27	-9264.63	120652
19	A19	2	3	28	-9369.56	120541
19	A19	2	3	29	-9839.8	120490
19	A19	2	3	30	-9828.4	120530
19	A19	2	3	31	-9312.5	120538
19	A19	2	3	32	-9235.97	120554
19	A19	2	3	33	-9210.11	120501
19	A19	2	3	34	-9286.33	120420
19	A19	2	3	35	-9404.43	120361
19	A19	2	3	36	-9480.04	120303
19	A19	2	3	37	-9493.56	120274
19	A19	2	3	38	-9524.91	120263
19	A19	2	3	39	-9435.03	120234
19	A19	2	3	40	-9307.24	120224
25	B1	2	3	1	1794.66	107919
25	B1	2	3	2	1772.66	107835
25	B1	2	3	3	1835.02	107620
25	B1	2	3	4	1876.37	107446
25	B1	2	3	5	2196.31	107305
25	B1	2	3	6	2281.58	107147
25	B1	2	3	7	2110.23	106825
25	B1	2	3	8	1680.7	106565
25	B1	2	3	9	1603.15	106496
25	B1	2	3	10	1799.02	106601
25	B1	2	3	11	1589.72	106627
25	B1	2	3	12	1441.08	106615
25	B1	2	3	13	1266.3	106560
25	B1	2	3	14	1235.7	106544
25	B1	2	3	15	1281.13	106468
25	B1	2	3	16	1272.87	106416
25	B1	2	3	17	1303.04	106451
25	B1	2	3	18	1465.83	106424
25	B1	2	3	19	1469.31	106436
25	B1	2	3	20	1455.41	106412
25	B1	2	3	21	1660.34	106491
25	B1	2	3	22	2946.04	106548
25	B1	2	3	23	4988.31	106331
25	B1	2	3	24	8242.3	106257
25	B1	2	3	25	13727.3	106350
25	B1	2	3	26	21356.9	106434
25	B1	2	3	27	30726.9	106368
25	B1	2	3	28	40838.3	106332
25	B1	2	3	29	50364.6	106438
25	B1	2	3	30	59155	106515
25	B1	2	3	31	66773.4	106451
25	B1	2	3	32	73877.9	106328
25	B1	2	3	33	80255.8	106241
25	B1	2	3	34	84203.8	106132
25	B1	2	3	35	88197.6	106156
25	B1	2	3	36	91130.1	106390
25	B1	2	3	37	93355.1	106295
25	B1	2	3	38	95185.8	106090
25	B1	2	3	39	96086.8	106091
25	B1	2	3	40	96626.4	106285
26	B2	2	3	1	-5865.39	113799
26	B2	2	3	2	-5821.12	113613
26	B2	2	3	3	-5355.93	113373
26	B2	2	3	4	-5315.62	113166
26	B2	2	3	5	-5367	112900
26	B2	2	3	6	-5295.62	112760
26	B2	2	3	7	-5182.44	112775
26	B2	2	3	8	-5164.71	112680
26	B2	2	3	9	-5183.49	112607
26	B2	2	3	10	-5212.21	112541
26	B2	2	3	11	-5099.46	112432
26	B2	2	3	12	-5214.32	112358
26	B2	2	3	13	-5282.74	112449
26	B2	2	3	14	-5162.63	112376
26	B2	2	3	15	-4916.33	112270
26	B2	2	3	16	-3940.91	112145
26	B2	2	3	17	-2760.05	111996
26	B2	2	3	18	-1358.94	111923
26	B2	2	3	19	2040.28	112011
26	B2	2	3	20	7123.23	112042
26	B2	2	3	21	14308.6	111972
26	B2	2	3	22	24041.5	111937
26	B2	2	3	23	33912.5	111893
26	B2	2	3	24	43675.5	111812
26	B2	2	3	25	53071.6	111672
26	B2	2	3	26	61840	111543
26	B2	2	3	27	69873.6	111466
26	B2	2	3	28	77460	111444
26	B2	2	3	29	83523.1	111550
26	B2	2	3	30	88978.5	111612
26	B2	2	3	31	94024.3	111627
26	B2	2	3	32	97717.3	111438
26	B2	2	3	33	101668	111406
26	B2	2	3	34	104669	111535
26	B2	2	3	35	106556	111340
26	B2	2	3	36	108384	111295
26	B2	2	3	37	110053	111437
26	B2	2	3	38	110539	111460
26	B2	2	3	39	110958	111261
26	B2	2	3	40	111028	111206
27	B3	2	3	1	-1032.7	113656
27	B3	2	3	2	-994.846	113525
27	B3	2	3	3	-472.754	113072
27	B3	2	3	4	103.825	112921
27	B3	2	3	5	337.24	113066
27	B3	2	3	6	270.659	112807
27	B3	2	3	7	233.277	112474
27	B3	2	3	8	403.062	112354
27	B3	2	3	9	545.793	112465
27	B3	2	3	10	595.367	112382
27	B3	2	3	11	501.659	112259
27	B3	2	3	12	308.123	112197
27	B3	2	3	13	192.769	112244
27	B3	2	3	14	303.936	112123
27	B3	2	3	15	555.855	112016
27	B3	2	3	16	606.392	112013
27	B3	2	3	17	994.738	111933
27	B3	2	3	18	1275.57	111886
27	B3	2	3	19	1560.39	111845
27	B3	2	3	20	2281.35	111690
27	B3	2	3	21	3200.63	111580
27	B3	2	3	22	4987.27	111528
27	B3	2	3	23	8275.9	111492
27	B3	2	3	24	13124.2	111380
27	B3	2	3	25	20760.3	111354
27	B3	2	3	26	30888.5	111476
27	B3	2	3	27	41975.4	111258
27	B3	2	3	28	52694.7	111181
27	B3	2	3	29	62609.3	111259
27	B3	2	3	30	71138	111255
27	B3	2	3	31	79249.8	111275
27	B3	2	3	32	86471.5	111156
27	B3	2	3	33	92554.6	111095
27	B3	2	3	34	97945.5	111090
27	B3	2	3	35	101656	111075
27	B3	2	3	36	104669	111062
27	B3	2	3	37	107045	111015
27	B3	2	3	38	108143	110963
27	B3	2	3	39	109510	110952
27	B3	2	3	40	109511	110960
28	B4	2	3	1	-3392.72	116460
28	B4	2	3	2	-3329.97	116399
28	B4	2	3	3	-2981.8	116350
28	B4	2	3	4	-2908.55	116035
28	B4	2	3	5	-2747.19	115673
28	B4	2	3	6	-2763.84	115478
28	B4	2	3	7	-2769.8	115324
28	B4	2	3	8	-2835.83	115218
28	B4	2	3	9	-2912.82	115267
28	B4	2	3	10	-2939.93	115353
28	B4	2	3	11	-2972.85	115142
28	B4	2	3	12	-2920.41	115023
28	B4	2	3	13	-2805.71	115075
28	B4	2	3	14	-2216.06	115083
28	B4	2	3	15	-1914.17	114982
28	B4	2	3	16	-799.28	114851
28	B4	2	3	17	602.504	114713
28	B4	2	3	18	3664.85	114495
28	B4	2	3	19	8570.15	114442
28	B4	2	3	20	16424.9	114601
28	B4	2	3	21	27037.8	114649
28	B4	2	3	22	38827.3	114571
28	B4	2	3	23	49814.7	114504
28	B4	2	3	24	59876.8	114493
28	B4	2	3	25	70094	114399
28	B4	2	3	26	79205.7	114189
28	B4	2	3	27	87571.5	114195
28	B4	2	3	28	94905.5	114410
28	B4	2	3	29	101171	114203
28	B4	2	3	30	106116	114163
28	B4	2	3	31	110563	114324
28	B4	2	3	32	114820	114313
28	B4	2	3	33	118323	114238
28	B4	2	3	34	120254	114114
28	B4	2	3	35	121993	114092
28	B4	2	3	36	123497	114122
28	B4	2	3	37	124610	114140
28	B4	2	3	38	125155	114227
28	B4	2	3	39	125046	114232
28	B4	2	3	40	125126	114233
29	B5	2	3	1	-4624.85	126686
29	B5	2	3	2	-4732.34	126463
29	B5	2	3	3	-4616.11	126231
29	B5	2	3	4	-3902.94	126131
29	B5	2	3	5	-3664.78	125902
29	B5	2	3	6	-3801.17	125698
29	B5	2	3	7	-4128.67	125431
29	B5	2	3	8	-4207.26	125148
29	B5	2	3	9	-4140.04	125062
29	B5	2	3	10	-4638.56	125206
29	B5	2	3	11	-4606.4	125075
29	B5	2	3	12	-3920.95	124943
29	B5	2	3	13	-3885.35	124870
29	B5	2	3	14	-4151.98	124854
29	B5	2	3	15	-4094.15	124821
29	B5	2	3	16	-3383.39	124774
29	B5	2	3	17	-3102.08	124846
29	B5	2	3	18	-2751.73	124792
29	B5	2	3	19	-1695.61	124715
29	B5	2	3	20	238.536	124579
29	B5	2	3	21	3963.67	124543
29	B5	2	3	22	9340.66	124704
29	B5	2	3	23	17683	124653
29	B5	2	3	24	28756.4	124552
29	B5	2	3	25	40908.3	124484
29	B5	2	3	26	53360.5	124467
29	B5	2	3	27	64437.9	124422
29	B5	2	3	28	75203.4	124404
29	B5	2	3	29	85255.6	124318
29	B5	2	3	30	93483.9	124287
29	B5	2	3	31	100840	124357
29	B5	2	3	32	107696	124265
29	B5	2	3	33	112927	124208
29	B5	2	3	34	117604	124185
29	B5	2	3	35	120388	124081
29	B5	2	3	36	122475	124085
29	B5	2	3	37	123960	124185
29	B5	2	3	38	125139	124094
29	B5	2	3	39	126278	124082
29	B5	2	3	40	125904	124181
30	B6	2	3	1	-5774.04	122942
30	B6	2	3	2	-5767.14	122880
30	B6	2	3	3	-5809.37	122809
30	B6	2	3	4	-5890.75	122654
30	B6	2	3	5	-5854.48	122479
30	B6	2	3	6	-5635.07	122280
30	B6	2	3	7	-5471.52	122110
30	B6	2	3	8	-4890.48	122014
30	B6	2	3	9	-4837.13	122038
30	B6	2	3	10	-4923.02	121882
30	B6	2	3	11	-4915.53	121762
30	B6	2	3	12	-5064.41	121714
30	B6	2	3	13	-5097.58	121649
30	B6	2	3	14	-4832.94	121659
30	B6	2	3	15	-4582.81	121596
30	B6	2	3	16	-3226.95	121551
30	B6	2	3	17	-963.258	121490
30	B6	2	3	18	3080.69	121487
30	B6	2	3	19	8663.31	121437
30	B6	2	3	20	17270.8	121427
30	B6	2	3	21	28802.6	121379
30	B6	2	3	22	41426.2	121342
30	B6	2	3	23	53217.6	121147
30	B6	2	3	24	64339.6	121045
30	B6	2	3	25	74524	120951
30	B6	2	3	26	84261.1	120881
30	B6	2	3	27	92311.4	120887
30	B6	2	3	28	100049	120984
30	B6	2	3	29	106421	121059
30	B6	2	3	30	111630	121122
30	B6	2	3	31	116722	121120
30	B6	2	3	32	120509	121140
30	B6	2	3	33	123697	121221
30	B6	2	3	34	126455	121214
30	B6	2	3	35	128160	121153
30	B6	2	3	36	129961	121113
30	B6	2	3	37	130677	121143
30	B6	2	3	38	131584	121102
30	B6	2	3	39	131539	121033
30	B6	2	3	40	131568	120990
31	B7	2	3	1	2221.01	122452
31	B7	2	3	2	2292.03	122458
31	B7	2	3	3	2340.73	122354
31	B7	2	3	4	2510.2	122332
31	B7	2	3	5	2510.63	122163
31	B7	2	3	6	2567.59	121965
31	B7	2	3	7	2755.27	121703
31	B7	2	3	8	2782.87	121451
31	B7	2	3	9	2920.8	121269
31	B7	2	3	10	2848.18	121044
31	B7	2	3	11	2803.16	120963
31	B7	2	3	12	2964.6	121086
31	B7	2	3	13	2983.71	121051
31	B7	2	3	14	3029.97	120940
31	B7	2	3	15	3192.2	120846
31	B7	2	3	16	3930.64	120793
31	B7	2	3	17	4765.88	120748
31	B7	2	3	18	6713.26	120805
31	B7	2	3	19	10494.4	120730
31	B7	2	3	20	16845.5	120629
31	B7	2	3	21	25355.7	120516
31	B7	2	3	22	37171.1	120474
31	B7	2	3	23	50072.4	120577
31	B7	2	3	24	61386.8	120625
31	B7	2	3	25	72082.9	120499
31	B7	2	3	26	82512	120381
31	B7	2	3	27	92070	120333
31	B7	2	3	28	100199	120377
31	B7	2	3	29	107891	120498
31	B7	2	3	30	114173	120521
31	B7	2	3	31	119436	120350
31	B7	2	3	32	124216	120286
31	B7	2	3	33	127837	120324
31	B7	2	3	34	130874	120363
31	B7	2	3	35	133156	120339
31	B7	2	3	36	135230	120330
31	B7	2	3	37	136738	120323
31	B7	2	3	38	138040	120359
31	B7	2	3	39	138604	120200
31	B7	2	3	40	138721	120152
32	B8	2	3	1	-8792.82	121893
32	B8	2	3	2	-8911.78	121829
32	B8	2	3	3	-8831.55	121659
32	B8	2	3	4	-8207.23	121339
32	B8	2	3	5	-7861.32	121269
32	B8	2	3	6	-7892.38	121399
32	B8	2	3	7	-7943.35	121365
32	B8	2	3	8	-8080.76	121250
32	B8	2	3	9	-8134.45	121175
32	B8	2	3	10	-7939.36	121082
32	B8	2	3	11	-7865.8	121077
32	B8	2	3	12	-7891.85	121144
32	B8	2	3	13	-7555.08	121160
32	B8	2	3	14	-6836.87	121239
32	B8	2	3	15	-6394.39	121284
32	B8	2	3	16	-4976.57	121407
32	B8	2	3	17	-2332.99	121425
32	B8	2	3	18	1811.56	121470
32	B8	2	3	19	8784.57	121614
32	B8	2	3	20	18405.6	121651
32	B8	2	3	21	30138.3	121576
32	B8	2	3	22	42646.1	121473
32	B8	2	3	23	53862.7	121411
32	B8	2	3	24	65026.7	121410
32	B8	2	3	25	75093.3	121448
32	B8	2	3	26	84373	121744
32	B8	2	3	27	92720.1	121760
32	B8	2	3	28	99798.1	121671
32	B8	2	3	29	106757	121530
32	B8	2	3	30	112001	121546
32	B8	2	3	31	116182	121904
32	B8	2	3	32	119912	121903
32	B8	2	3	33	122899	121857
32	B8	2	3	34	125232	122008
32	B8	2	3	35	127569	122036
32	B8	2	3	36	128496	122253
32	B8	2	3	37	129784	122236
32	B8	2	3	38	130375	122207
32	B8	2	3	39	131112	122453
32	B8	2	3	40	131037	122425
33	B9	2	3	1	-9751.93	125647
33	B9	2	3	2	-9712.77	125904
33	B9	2	3	3	-9725.22	126000
33	B9	2	3	4	-10054.5	126099
33	B9	2	3	5	-10119	126158
33	B9	2	3	6	-9966.39	126160
33	B9	2	3	7	-9918.46	126154
33	B9	2	3	8	-10128	126409
33	B9	2	3	9	-10003.5	126517
33	B9	2	3	10	-9284.59	126584
33	B9	2	3	11	-9068.95	126551
33	B9	2	3	12	-8619.3	126722
33	B9	2	3	13	-8445.03	126924
33	B9	2	3	14	-8181.44	126983
33	B9	2	3	15	-7833.32	126966
33	B9	2	3	16	-6546.21	127186
33	B9	2	3	17	-3879.33	127168
33	B9	2	3	18	311.258	127310
33	B9	2	3	19	7722.27	127537
33	B9	2	3	20	18752.3	127609
33	B9	2	3	21	31434.2	127690
33	B9	2	3	22	44856.8	127868
33	B9	2	3	23	57399.2	127800
33	B9	2	3	24	68930.7	127845
33	B9	2	3	25	80487.2	127928
33	B9	2	3	26	90236	127946
33	B9	2	3	27	98849.8	128008
33	B9	2	3	28	106724	127998
33	B9	2	3	29	113388	128075
33	B9	2	3	30	118429	128132
33	B9	2	3	31	123200	128057
33	B9	2	3	32	127247	127949
33	B9	2	3	33	130617	127873
33	B9	2	3	34	133123	128105
33	B9	2	3	35	134609	128126
33	B9	2	3	36	136135	128278
33	B9	2	3	37	137109	128361
33	B9	2	3	38	137329	128257
33	B9	2	3	39	138016	128267
33	B9	2	3	40	138900	128141
34	B10	2	3	1	-4450.63	128385
34	B10	2	3	2	-4486.98	128307
34	B10	2	3	3	-4657.84	128064
34	B10	2	3	4	-4665.72	127583
34	B10	2	3	5	-4523.82	127223
34	B10	2	3	6	-4483.14	127057
34	B10	2	3	7	-4424.59	126958
34	B10	2	3	8	-4078.9	126845
34	B10	2	3	9	-4117.86	126785
34	B10	2	3	10	-4473.24	126810
34	B10	2	3	11	-4510.43	126673
34	B10	2	3	12	-4102.04	126600
34	B10	2	3	13	-3395.72	126661
34	B10	2	3	14	-2446	126454
34	B10	2	3	15	-1047.57	126284
34	B10	2	3	16	2191.54	126043
34	B10	2	3	17	7182.24	126011
34	B10	2	3	18	15812.2	126214
34	B10	2	3	19	29062.1	126234
34	B10	2	3	20	47075.8	126149
34	B10	2	3	21	68181.8	126064
34	B10	2	3	22	89222.7	125947
34	B10	2	3	23	108529	125909
34	B10	2	3	24	126137	125938
34	B10	2	3	25	140836	125988
34	B10	2	3	26	153238	126201
34	B10	2	3	27	163321	126066
34	B10	2	3	28	171452	126001
34	B10	2	3	29	178343	126038
34	B10	2	3	30	183300	125956
34	B10	2	3	31	186695	125959
34	B10	2	3	32	189859	126098
34	B10	2	3	33	191828	125884
34	B10	2	3	34	192735	125844
34	B10	2	3	35	192423	125958
34	B10	2	3	36	192436	125968
34	B10	2	3	37	192297	125914
34	B10	2	3	38	192040	125898
34	B10	2	3	39	192338	125963
34	B10	2	3	40	191723	125983
35	B11	2	3	1	-2744.5	122318
35	B11	2	3	2	-2668.69	122286
35	B11	2	3	3	-2485.02	122286
35	B11	2	3	4	-2058.69	122297
35	B11	2	3	5	-2043.4	122048
35	B11	2	3	6	-2160.1	121897
35	B11	2	3	7	-2322.51	121917
35	B11	2	3	8	-2333.51	121834
35	B11	2	3	9	-2025.36	121708
35	B11	2	3	10	-1918.72	121658
35	B11	2	3	11	-1881.16	121651
35	B11	2	3	12	-1631.16	121557
35	B11	2	3	13	-1227.37	121380
35	B11	2	3	14	-123.963	121211
35	B11	2	3	15	1165.89	121107
35	B11	2	3	16	3765.05	121116
35	B11	2	3	17	9063.66	121190
35	B11	2	3	18	17235.9	121141
35	B11	2	3	19	29671.1	121131
35	B11	2	3	20	47292.2	121049
35	B11	2	3	21	67213.3	121017
35	B11	2	3	22	87742.5	121116
35	B11	2	3	23	107433	120965
35	B11	2	3	24	124614	120857
35	B11	2	3	25	138738	120826
35	B11	2	3	26	150795	120759
35	B11	2	3	27	161378	120718
35	B11	2	3	28	169291	120687
35	B11	2	3	29	176181	120494
35	B11	2	3	30	181629	120435
35	B11	2	3	31	185078	120527
35	B11	2	3	32	187279	120595
35	B11	2	3	33	188963	120546
35	B11	2	3	34	189983	120434
35	B11	2	3	35	190241	120292
35	B11	2	3	36	190139	120342
35	B11	2	3	37	190284	120637
35	B11	2	3	38	190275	120528
35	B11	2	3	39	189931	120478
35	B11	2	3	40	190601	120598
36	B12	2	3	1	-7939.63	119461
36	B12	2	3	2	-7809.36	119579
36	B12	2	3	3	-7805.21	119545
36	B12	2	3	4	-7879.67	119380
36	B12	2	3	5	-7903.13	119253
36	B12	2	3	6	-7806.04	119126
36	B12	2	3	7	-7730.3	119065
36	B12	2	3	8	-7494.62	119031
36	B12	2	3	9	-7361.41	119016
36	B12	2	3	10	-7249.69	119062
36	B12	2	3	11	-7281.71	119118
36	B12	2	3	12	-7067.3	119226
36	B12	2	3	13	-6287.97	119000
36	B12	2	3	14	-5678	118959
36	B12	2	3	15	-4366.68	119062
36	B12	2	3	16	-1241.7	119086
36	B12	2	3	17	3559.98	119182
36	B12	2	3	18	11861.3	119199
36	B12	2	3	19	24895.8	119169
36	B12	2	3	20	42641.7	119136
36	B12	2	3	21	62050.5	119181
36	B12	2	3	22	82665.6	119252
36	B12	2	3	23	102174	119288
36	B12	2	3	24	118793	119533
36	B12	2	3	25	133410	119531
36	B12	2	3	26	145142	119266
36	B12	2	3	27	154987	119284
36	B12	2	3	28	162707	119744
36	B12	2	3	29	169016	119777
36	B12	2	3	30	174808	119751
36	B12	2	3	31	178847	119958
36	B12	2	3	32	181620	120217
36	B12	2	3	33	183459	120157
36	B12	2	3	34	184402	120006
36	B12	2	3	35	184531	119984
36	B12	2	3	36	184820	120311
36	B12	2	3	37	184876	120366
36	B12	2	3	38	184966	120309
36	B12	2	3	39	185113	120425
36	B12	2	3	40	185730	120563
37	B13	2	3	1	-7537.92	125714
37	B13	2	3	2	-7484.48	125643
37	B13	2	3	3	-7489.06	125437
37	B13	2	3	4	-7472.75	125207
37	B13	2	3	5	-7489.7	124802
37	B13	2	3	6	-7449.87	124467
37	B13	2	3	7	-7520.48	124335
37	B13	2	3	8	-7703.2	124321
37	B13	2	3	9	-7519.96	124242
37	B13	2	3	10	-6607.7	124115
37	B13	2	3	11	-6422.29	123821
37	B13	2	3	12	-6406.79	123755
37	B13	2	3	13	-6091.52	123915
37	B13	2	3	14	-5059.24	123935
37	B13	2	3	15	-3461.31	123994
37	B13	2	3	16	-331.563	123746
37	B13	2	3	17	5307.73	123489
37	B13	2	3	18	14720.1	123532
37	B13	2	3	19	29001.8	123920
37	B13	2	3	20	47434.2	124005
37	B13	2	3	21	68941.1	123875
37	B13	2	3	22	91342.5	123855
37	B13	2	3	23	111922	124075
37	B13	2	3	24	129394	124072
37	B13	2	3	25	144756	123980
37	B13	2	3	26	157043	123891
37	B13	2	3	27	167129	123822
37	B13	2	3	28	175238	123792
37	B13	2	3	29	181604	123766
37	B13	2	3	30	186988	123806
37	B13	2	3	31	190842	123673
37	B13	2	3	32	193369	123629
37	B13	2	3	33	194877	123715
37	B13	2	3	34	195154	123701
37	B13	2	3	35	195367	123691
37	B13	2	3	36	195118	123673
37	B13	2	3	37	195267	123724
37	B13	2	3	38	195169	123727
37	B13	2	3	39	195012	123826
37	B13	2	3	40	194838	123834
38	B14	2	3	1	-10108.7	121179
38	B14	2	3	2	-10014.9	121416
38	B14	2	3	3	-9947.61	121604
38	B14	2	3	4	-9700.85	121627
38	B14	2	3	5	-9599.52	121669
38	B14	2	3	6	-9655.3	121645
38	B14	2	3	7	-9685.35	121440
38	B14	2	3	8	-9517.82	121414
38	B14	2	3	9	-9464.23	121706
38	B14	2	3	10	-9525.57	121691
38	B14	2	3	11	-9548.92	121649
38	B14	2	3	12	-9552.59	121872
38	B14	2	3	13	-9218.91	122051
38	B14	2	3	14	-8525.63	121990
38	B14	2	3	15	-7124.57	121914
38	B14	2	3	16	-4309.35	121862
38	B14	2	3	17	62.8527	122042
38	B14	2	3	18	7420.79	122221
38	B14	2	3	19	19081	122150
38	B14	2	3	20	35244.7	122047
38	B14	2	3	21	54160	121980
38	B14	2	3	22	74776.2	122066
38	B14	2	3	23	94637.3	122207
38	B14	2	3	24	112520	122247
38	B14	2	3	25	127625	122430
38	B14	2	3	26	140294	122414
38	B14	2	3	27	151056	122529
38	B14	2	3	28	160291	122562
38	B14	2	3	29	167852	122522
38	B14	2	3	30	173870	122720
38	B14	2	3	31	178943	122737
38	B14	2	3	32	182368	122940
38	B14	2	3	33	184702	123014
38	B14	2	3	34	186147	122950
38	B14	2	3	35	186450	123097
38	B14	2	3	36	186883	123133
38	B14	2	3	37	186960	123168
38	B14	2	3	38	187242	123205
38	B14	2	3	39	187334	123217
38	B14	2	3	40	187567	123469
39	B15	2	3	1	-2173.21	119198
39	B15	2	3	2	-2170.36	119257
39	B15	2	3	3	-1978.4	119124
39	B15	2	3	4	-2026.19	118655
39	B15	2	3	5	-2235.34	118251
39	B15	2	3	6	-2319.35	117978
39	B15	2	3	7	-2377.69	117814
39	B15	2	3	8	-2305.78	117727
39	B15	2	3	9	-1975.06	117600
39	B15	2	3	10	-1988.32	117533
39	B15	2	3	11	-1956.76	117561
39	B15	2	3	12	-1492.73	117521
39	B15	2	3	13	-998.613	117478
39	B15	2	3	14	-317.664	117395
39	B15	2	3	15	644.624	117381
39	B15	2	3	16	3462.7	117163
39	B15	2	3	17	8582.53	116989
39	B15	2	3	18	16826.7	116890
39	B15	2	3	19	28020.6	116868
39	B15	2	3	20	44137.3	116764
39	B15	2	3	21	63500.9	116686
39	B15	2	3	22	84153.2	116737
39	B15	2	3	23	103319	116841
39	B15	2	3	24	119037	116832
39	B15	2	3	25	133102	116700
39	B15	2	3	26	144901	116583
39	B15	2	3	27	155052	116445
39	B15	2	3	28	163657	116331
39	B15	2	3	29	169595	116267
39	B15	2	3	30	174673	116279
39	B15	2	3	31	179054	116423
39	B15	2	3	32	182027	116443
39	B15	2	3	33	183822	116549
39	B15	2	3	34	184533	116459
39	B15	2	3	35	184700	116120
39	B15	2	3	36	184491	116095
39	B15	2	3	37	184764	116325
39	B15	2	3	38	184856	116362
39	B15	2	3	39	185126	116435
39	B15	2	3	40	184412	116406
40	B16	2	3	1	-5170.76	121602
40	B16	2	3	2	-5030.01	121642
40	B16	2	3	3	-4928.03	121758
40	B16	2	3	4	-5237.89	121794
40	B16	2	3	5	-5396.08	121636
40	B16	2	3	6	-5371.5	121257
40	B16	2	3	7	-5141.99	121143
40	B16	2	3	8	-4947.44	121193
40	B16	2	3	9	-4997.85	121255
40	B16	2	3	10	-5004.87	121077
40	B16	2	3	11	-4782.5	120965
40	B16	2	3	12	-4678.12	120954
40	B16	2	3	13	-4058.59	121008
40	B16	2	3	14	-2986.93	121111
40	B16	2	3	15	-1592.11	121171
40	B16	2	3	16	1431.2	121226
40	B16	2	3	17	6538.2	121121
40	B16	2	3	18	15048.8	121076
40	B16	2	3	19	27199.6	121122
40	B16	2	3	20	44466.8	121128
40	B16	2	3	21	64859.4	121095
40	B16	2	3	22	86332.5	121095
40	B16	2	3	23	106176	121150
40	B16	2	3	24	123267	121128
40	B16	2	3	25	138316	121238
40	B16	2	3	26	152606	121898
40	B16	2	3	27	164995	122683
40	B16	2	3	28	175563	123190
40	B16	2	3	29	182720	123485
40	B16	2	3	30	188611	123565
40	B16	2	3	31	192671	123522
40	B16	2	3	32	196083	123529
40	B16	2	3	33	197980	123582
40	B16	2	3	34	199062	123645
40	B16	2	3	35	199626	123647
40	B16	2	3	36	199683	123563
40	B16	2	3	37	199604	123503
40	B16	2	3	38	199415	123599
40	B16	2	3	39	200069	123510
40	B16	2	3	40	199596	123510
41	B17	2	3	1	-6402.5	124949
41	B17	2	3	2	-6373.19	124892
41	B17	2	3	3	-6293.74	124853
41	B17	2	3	4	-6004.35	124561
41	B17	2	3	5	-6131.33	124299
41	B17	2	3	6	-6216.73	124146
41	B17	2	3	7	-6148.76	124058
41	B17	2	3	8	-5876.59	123942
41	B17	2	3	9	-5761.82	123891
41	B17	2	3	10	-5850.57	123926
41	B17	2	3	11	-5832	123692
41	B17	2	3	12	-5362.82	123606
41	B17	2	3	13	-4809.47	123746
41	B17	2	3	14	-3823.68	123608
41	B17	2	3	15	-1912.41	123512
41	B17	2	3	16	1598.13	123528
41	B17	2	3	17	7971.27	123372
41	B17	2	3	18	18146.7	123279
41	B17	2	3	19	32666.6	123270
41	B17	2	3	20	51734	123170
41	B17	2	3	21	72983.1	123140
41	B17	2	3	22	94210.6	123304
41	B17	2	3	23	113308	123335
41	B17	2	3	24	129351	123207
41	B17	2	3	25	143409	123068
41	B17	2	3	26	154501	122818
41	B17	2	3	27	164007	122830
41	B17	2	3	28	171980	123073
41	B17	2	3	29	178091	122931
41	B17	2	3	30	183189	122838
41	B17	2	3	31	186665	122809
41	B17	2	3	32	189032	122797
41	B17	2	3	33	190686	122807
41	B17	2	3	34	191186	122892
41	B17	2	3	35	191476	122884
41	B17	2	3	36	191581	122905
41	B17	2	3	37	191387	123032
41	B17	2	3	38	191625	122949
41	B17	2	3	39	191856	122825
41	B17	2	3	40	191193	122787
42	B18	2	3	1	-3894.54	124933
42	B18	2	3	2	-3879.55	124887
42	B18	2	3	3	-3749.36	124565
42	B18	2	3	4	-3876.99	124289
42	B18	2	3	5	-3860.61	124140
42	B18	2	3	6	-3618.96	124079
42	B18	2	3	7	-3534.14	123792
42	B18	2	3	8	-3407.38	123637
42	B18	2	3	9	-3591.24	123591
42	B18	2	3	10	-3651.68	123359
42	B18	2	3	11	-3451.95	123158
42	B18	2	3	12	-3083.51	123105
42	B18	2	3	13	-2608.79	123257
42	B18	2	3	14	-1512.34	123160
42	B18	2	3	15	35.4552	123057
42	B18	2	3	16	3143.56	123021
42	B18	2	3	17	8347.93	122961
42	B18	2	3	18	17178.1	122950
42	B18	2	3	19	30537.9	122866
42	B18	2	3	20	48784.4	122809
42	B18	2	3	21	69121.4	122826
42	B18	2	3	22	90353.3	122682
42	B18	2	3	23	109791	122621
42	B18	2	3	24	126537	122677
42	B18	2	3	25	141332	122657
42	B18	2	3	26	153508	122607
42	B18	2	3	27	163286	122595
42	B18	2	3	28	172018	122638
42	B18	2	3	29	178434	122694
42	B18	2	3	30	183338	122432
42	B18	2	3	31	187131	122376
42	B18	2	3	32	190220	122444
42	B18	2	3	33	192079	122478
42	B18	2	3	34	193509	122607
42	B18	2	3	35	193729	122535
42	B18	2	3	36	193863	122494
42	B18	2	3	37	193648	122544
42	B18	2	3	38	193198	122542
42	B18	2	3	39	193105	122481
42	B18	2	3	40	193453	122443
43	B19	2	3	1	-9608.22	121198
43	B19	2	3	2	-9196.07	121113
43	B19	2	3	3	-8829.87	120855
43	B19	2	3	4	-8763.81	120615
43	B19	2	3	5	-8799.15	120261
43	B19	2	3	6	-8625.7	120079
43	B19	2	3	7	-8556.5	120056
43	B19	2	3	8	-8433.76	120177
43	B19	2	3	9	-8466.06	120085
43	B19	2	3	10	-8362.53	119769
43	B19	2	3	11	-8400	119661
43	B19	2	3	12	-8275.69	119787
43	B19	2	3	13	-8221.04	119731
43	B19	2	3	14	-8312.84	119609
43	B19	2	3	15	-8429.07	119459
43	B19	2	3	16	-8413.84	119385
43	B19	2	3	17	-8395.68	119434
43	B19	2	3	18	-8202.15	119411
43	B19	2	3	19	-8184.88	119510
43	B19	2	3	20	-8176.06	119586
43	B19	2	3	21	-8245.11	119508
43	B19	2	3	22	-8131.74	119365
43	B19	2	3	23	-8128.6	119156
43	B19	2	3	24	-8212.26	119055
43	B19	2	3	25	-8131.26	118996
43	B19	2	3	26	-8248.87	118996
43	B19	2	3	27	-8258.53	119159
43	B19	2	3	28	-7778.19	119109
43	B19	2	3	29	-7816.43	119070
43	B19	2	3	30	-7960.03	119164
43	B19	2	3	31	-7942.65	119142
43	B19	2	3	32	-7948.32	119126
43	B19	2	3	33	-7758.68	119023
43	B19	2	3	34	-7843.82	118785
43	B19	2	3	35	-7967.81	118755
43	B19	2	3	36	-8120.72	118905
43	B19	2	3	37	-8162.34	119054
43	B19	2	3	38	-7835.43	119060
43	B19	2	3	39	-7284.23	119123
43	B19	2	3	40	-7299.2	119115
49	C1	2	3	1	-3086.13	106323
49	C1	2	3	2	-2966.36	106172
49	C1	2	3	3	-2722.33	105916
49	C1	2	3	4	-2595.17	105599
49	C1	2	3	5	-2276.72	105443
49	C1	2	3	6	-2256.83	105419
49	C1	2	3	7	-2121.7	105172
49	C1	2	3	8	-1854.06	105068
49	C1	2	3	9	-2132.99	105185
49	C1	2	3	10	-2513.3	105000
49	C1	2	3	11	-2634.58	104837
49	C1	2	3	12	-2599.38	104698
49	C1	2	3	13	-2492.52	104623
49	C1	2	3	14	-2015.2	104699
49	C1	2	3	15	-2426.52	104694
49	C1	2	3	16	-2555.07	104656
49	C1	2	3	17	-2375.49	104809
49	C1	2	3	18	-2734.1	104891
49	C1	2	3	19	-2740.62	104909
49	C1	2	3	20	-2175.48	104806
49	C1	2	3	21	-1955.13	104660
49	C1	2	3	22	-1046.65	104590
49	C1	2	3	23	706.431	104688
49	C1	2	3	24	3826.39	104696
49	C1	2	3	25	9181.4	104626
49	C1	2	3	26	16127.4	104590
49	C1	2	3	27	24821.8	104394
49	C1	2	3	28	34177.2	104281
49	C1	2	3	29	43172	104256
49	C1	2	3	30	52187.5	104299
49	C1	2	3	31	60465.3	104189
49	C1	2	3	32	67436	104128
49	C1	2	3	33	73528.6	104204
49	C1	2	3	34	78188.6	104292
49	C1	2	3	35	82027	104143
49	C1	2	3	36	84758.8	104021
49	C1	2	3	37	86644.6	103943
49	C1	2	3	38	88430.8	103831
49	C1	2	3	39	89617.7	103876
49	C1	2	3	40	90389.8	104177
50	C2	2	3	1	3968.64	117700
50	C2	2	3	2	3964.11	117582
50	C2	2	3	3	4191.32	117119
50	C2	2	3	4	4161.05	116857
50	C2	2	3	5	4039.97	116656
50	C2	2	3	6	3999.15	116452
50	C2	2	3	7	4135.39	116317
50	C2	2	3	8	4102.01	116303
50	C2	2	3	9	4089.88	116091
50	C2	2	3	10	4071.54	115963
50	C2	2	3	11	3565.67	116014
50	C2	2	3	12	3533.07	115891
50	C2	2	3	13	3948.28	115782
50	C2	2	3	14	4043.26	115815
50	C2	2	3	15	4096.54	115750
50	C2	2	3	16	4771.28	115739
50	C2	2	3	17	6052.79	115652
50	C2	2	3	18	7785.38	115524
50	C2	2	3	19	11360.7	115478
50	C2	2	3	20	17622	115677
50	C2	2	3	21	25918.4	115624
50	C2	2	3	22	35870.2	115394
50	C2	2	3	23	46563	115292
50	C2	2	3	24	57061.3	115327
50	C2	2	3	25	67220	115163
50	C2	2	3	26	75985.4	115053
50	C2	2	3	27	84534.9	115021
50	C2	2	3	28	92002.6	115008
50	C2	2	3	29	98421.6	115178
50	C2	2	3	30	103671	115142
50	C2	2	3	31	108682	114971
50	C2	2	3	32	112480	114876
50	C2	2	3	33	115926	114840
50	C2	2	3	34	118360	114828
50	C2	2	3	35	120412	114971
50	C2	2	3	36	121872	114901
50	C2	2	3	37	122492	114665
50	C2	2	3	38	123942	114450
50	C2	2	3	39	124678	114453
50	C2	2	3	40	124669	114651
51	C3	2	3	1	7294.12	113656
51	C3	2	3	2	7244.76	113520
51	C3	2	3	3	7186.8	113106
51	C3	2	3	4	7074.98	112732
51	C3	2	3	5	6606.78	112579
51	C3	2	3	6	6443.11	112592
51	C3	2	3	7	6414.49	112501
51	C3	2	3	8	6372.3	112464
51	C3	2	3	9	6361.25	112491
51	C3	2	3	10	6303.03	112288
51	C3	2	3	11	6201.94	112162
51	C3	2	3	12	6228.45	112184
51	C3	2	3	13	6421.41	112209
51	C3	2	3	14	6181.45	112111
51	C3	2	3	15	6108.93	112018
51	C3	2	3	16	6224.25	112009
51	C3	2	3	17	6633.75	111951
51	C3	2	3	18	6887.1	111964
51	C3	2	3	19	7015.05	111989
51	C3	2	3	20	7212.95	111805
51	C3	2	3	21	8336.93	111745
51	C3	2	3	22	10131.2	111870
51	C3	2	3	23	13217.4	111692
51	C3	2	3	24	18352.8	111592
51	C3	2	3	25	26317.1	111569
51	C3	2	3	26	36524.9	111406
51	C3	2	3	27	47907.9	111370
51	C3	2	3	28	58133.6	111533
51	C3	2	3	29	67687	111588
51	C3	2	3	30	76720.8	111438
51	C3	2	3	31	84364.8	111330
51	C3	2	3	32	91604.1	111188
51	C3	2	3	33	97997.7	111209
51	C3	2	3	34	103188	111396
51	C3	2	3	35	107101	111295
51	C3	2	3	36	110141	111256
51	C3	2	3	37	112579	111318
51	C3	2	3	38	114395	111245
51	C3	2	3	39	115674	111244
51	C3	2	3	40	116266	111406
52	C4	2	3	1	-5238.32	119205
52	C4	2	3	2	-4945.83	119006
52	C4	2	3	3	-4952.63	118750
52	C4	2	3	4	-5030.38	118556
52	C4	2	3	5	-4991.58	118339
52	C4	2	3	6	-5120.88	118118
52	C4	2	3	7	-5104.64	117810
52	C4	2	3	8	-4692.24	117644
52	C4	2	3	9	-4619.98	117655
52	C4	2	3	10	-4715.96	117789
52	C4	2	3	11	-4746.76	117681
52	C4	2	3	12	-4613.45	117348
52	C4	2	3	13	-4405.79	117238
52	C4	2	3	14	-3902.74	117388
52	C4	2	3	15	-3573.87	117338
52	C4	2	3	16	-2296.13	117267
52	C4	2	3	17	-677.452	117170
52	C4	2	3	18	2157.55	117110
52	C4	2	3	19	7247.44	117047
52	C4	2	3	20	15622.2	117106
52	C4	2	3	21	26297.4	117062
52	C4	2	3	22	37646.3	116844
52	C4	2	3	23	49256.5	116790
52	C4	2	3	24	60258	116956
52	C4	2	3	25	70556.4	116772
52	C4	2	3	26	79637.9	116546
52	C4	2	3	27	87426.9	116470
52	C4	2	3	28	94841.2	116546
52	C4	2	3	29	100771	116736
52	C4	2	3	30	106378	116726
52	C4	2	3	31	110679	116611
52	C4	2	3	32	114063	116407
52	C4	2	3	33	116853	116335
52	C4	2	3	34	119580	116338
52	C4	2	3	35	121211	116273
52	C4	2	3	36	122488	116223
52	C4	2	3	37	123292	116173
52	C4	2	3	38	124139	116182
52	C4	2	3	39	124748	116263
52	C4	2	3	40	124979	116258
53	C5	2	3	1	-5976.19	122923
53	C5	2	3	2	-5994.25	122733
53	C5	2	3	3	-5740.54	122474
53	C5	2	3	4	-4824.22	122283
53	C5	2	3	5	-5201.44	122097
53	C5	2	3	6	-5370.26	121865
53	C5	2	3	7	-5138.98	121392
53	C5	2	3	8	-4929.29	121288
53	C5	2	3	9	-4948.45	121673
53	C5	2	3	10	-4872.72	121659
53	C5	2	3	11	-4809.31	121404
53	C5	2	3	12	-4768.28	121112
53	C5	2	3	13	-4786.98	120936
53	C5	2	3	14	-5275.65	120792
53	C5	2	3	15	-5302.66	120739
53	C5	2	3	16	-4651.06	120944
53	C5	2	3	17	-4259.2	120938
53	C5	2	3	18	-3696.51	120780
53	C5	2	3	19	-3042.06	120698
53	C5	2	3	20	-1005.33	120785
53	C5	2	3	21	2233.2	120633
53	C5	2	3	22	7245.99	120371
53	C5	2	3	23	15454	120277
53	C5	2	3	24	26392.4	120342
53	C5	2	3	25	38887	120290
53	C5	2	3	26	51246.5	120231
53	C5	2	3	27	61824.5	120178
53	C5	2	3	28	72023.8	120193
53	C5	2	3	29	80997.3	120403
53	C5	2	3	30	89298.8	120059
53	C5	2	3	31	96989.8	119970
53	C5	2	3	32	103495	120174
53	C5	2	3	33	108909	120139
53	C5	2	3	34	112824	120111
53	C5	2	3	35	117052	120286
53	C5	2	3	36	119843	120302
53	C5	2	3	37	121809	120269
53	C5	2	3	38	123190	120187
53	C5	2	3	39	124266	119739
53	C5	2	3	40	124943	119623
54	C6	2	3	1	-811.03	119982
54	C6	2	3	2	-751.188	120019
54	C6	2	3	3	-80.9219	120101
54	C6	2	3	4	120.351	120024
54	C6	2	3	5	-97.7488	119833
54	C6	2	3	6	-91.8474	119556
54	C6	2	3	7	364.6	119298
54	C6	2	3	8	248.566	119180
54	C6	2	3	9	124.975	119233
54	C6	2	3	10	151.855	119093
54	C6	2	3	11	78.5428	118993
54	C6	2	3	12	87.477	119073
54	C6	2	3	13	435.604	119009
54	C6	2	3	14	977.806	118888
54	C6	2	3	15	1216.77	118852
54	C6	2	3	16	2426.45	118963
54	C6	2	3	17	4410.84	118929
54	C6	2	3	18	7569.55	118816
54	C6	2	3	19	13106.2	118713
54	C6	2	3	20	21120.7	118562
54	C6	2	3	21	32165.3	118497
54	C6	2	3	22	43952.9	118647
54	C6	2	3	23	55213.6	118719
54	C6	2	3	24	65843	118551
54	C6	2	3	25	75673.1	118442
54	C6	2	3	26	84948.7	118382
54	C6	2	3	27	93805.4	118137
54	C6	2	3	28	101062	118051
54	C6	2	3	29	107212	118136
54	C6	2	3	30	112474	118191
54	C6	2	3	31	116666	118151
54	C6	2	3	32	120666	118157
54	C6	2	3	33	123979	118180
54	C6	2	3	34	126500	118164
54	C6	2	3	35	128628	118032
54	C6	2	3	36	129960	117904
54	C6	2	3	37	130630	117777
54	C6	2	3	38	131579	117729
54	C6	2	3	39	132037	117703
54	C6	2	3	40	132394	117695
55	C7	2	3	1	-1349	119553
55	C7	2	3	2	-1316.31	119456
55	C7	2	3	3	-922.044	119191
55	C7	2	3	4	-677.376	118767
55	C7	2	3	5	-603.96	118605
55	C7	2	3	6	-667.615	118700
55	C7	2	3	7	-662.1	118537
55	C7	2	3	8	-504.113	118373
55	C7	2	3	9	-594.3	118277
55	C7	2	3	10	-858.931	118197
55	C7	2	3	11	-958.35	118280
55	C7	2	3	12	-907.157	118207
55	C7	2	3	13	-821.347	118077
55	C7	2	3	14	-699.849	117979
55	C7	2	3	15	-406.525	117864
55	C7	2	3	16	614.15	117773
55	C7	2	3	17	2090.96	117696
55	C7	2	3	18	3994.09	117730
55	C7	2	3	19	7881.68	117657
55	C7	2	3	20	13890.4	117488
55	C7	2	3	21	22618.8	117425
55	C7	2	3	22	34020.5	117539
55	C7	2	3	23	46065.9	117451
55	C7	2	3	24	57357.3	117339
55	C7	2	3	25	68075.4	117238
55	C7	2	3	26	78052.5	117120
55	C7	2	3	27	87428.6	116920
55	C7	2	3	28	95247.2	116920
55	C7	2	3	29	102451	117210
55	C7	2	3	30	108761	117277
55	C7	2	3	31	113835	117170
55	C7	2	3	32	118076	117062
55	C7	2	3	33	121344	116908
55	C7	2	3	34	124388	116828
55	C7	2	3	35	126363	116747
55	C7	2	3	36	128414	116760
55	C7	2	3	37	129754	116871
55	C7	2	3	38	130548	116806
55	C7	2	3	39	130784	116816
55	C7	2	3	40	131120	117016
56	C8	2	3	1	-4986.72	125001
56	C8	2	3	2	-4978.26	124920
56	C8	2	3	3	-4751.39	124414
56	C8	2	3	4	-4210.95	124156
56	C8	2	3	5	-4047.9	124042
56	C8	2	3	6	-3963.7	124058
56	C8	2	3	7	-3401.85	123893
56	C8	2	3	8	-3323.12	123741
56	C8	2	3	9	-3512.53	123643
56	C8	2	3	10	-4380.69	123443
56	C8	2	3	11	-4583.7	123370
56	C8	2	3	12	-4186.36	123555
56	C8	2	3	13	-3496.85	123445
56	C8	2	3	14	-3274.94	123218
56	C8	2	3	15	-2563.59	123081
56	C8	2	3	16	-1494.1	122980
56	C8	2	3	17	1754.74	122835
56	C8	2	3	18	6032.81	122802
56	C8	2	3	19	12522.2	123005
56	C8	2	3	20	22904	122976
56	C8	2	3	21	35127	122845
56	C8	2	3	22	47271.6	122641
56	C8	2	3	23	58844.4	122566
56	C8	2	3	24	70104.6	122617
56	C8	2	3	25	80219.8	122603
56	C8	2	3	26	89747.5	122637
56	C8	2	3	27	98212.5	122510
56	C8	2	3	28	105462	122470
56	C8	2	3	29	111442	122547
56	C8	2	3	30	116627	122332
56	C8	2	3	31	121275	122270
56	C8	2	3	32	124752	122343
56	C8	2	3	33	128096	122345
56	C8	2	3	34	130949	122315
56	C8	2	3	35	132279	122322
56	C8	2	3	36	133371	122329
56	C8	2	3	37	134012	122282
56	C8	2	3	38	134807	122197
56	C8	2	3	39	135153	122181
56	C8	2	3	40	135287	122206
57	C9	2	3	1	-4571.33	123377
57	C9	2	3	2	-4581.49	123244
57	C9	2	3	3	-4492.19	123022
57	C9	2	3	4	-4162.06	122835
57	C9	2	3	5	-4319.12	122673
57	C9	2	3	6	-4353.48	122553
57	C9	2	3	7	-4124.51	122421
57	C9	2	3	8	-4134.19	122347
57	C9	2	3	9	-4292.29	122281
57	C9	2	3	10	-4363.06	122198
57	C9	2	3	11	-4369.69	122222
57	C9	2	3	12	-4363.35	122054
57	C9	2	3	13	-4107.21	121927
57	C9	2	3	14	-3657.92	121901
57	C9	2	3	15	-3339.64	121825
57	C9	2	3	16	-1848.17	121750
57	C9	2	3	17	230.244	121790
57	C9	2	3	18	3427.18	121743
57	C9	2	3	19	9370.69	121734
57	C9	2	3	20	18872.2	121557
57	C9	2	3	21	30492.4	121468
57	C9	2	3	22	42744.7	121517
57	C9	2	3	23	54688.8	121449
57	C9	2	3	24	65883.7	121335
57	C9	2	3	25	76354.4	121288
57	C9	2	3	26	85884.7	121380
57	C9	2	3	27	94765.5	121378
57	C9	2	3	28	102703	121430
57	C9	2	3	29	108921	121298
57	C9	2	3	30	114295	120919
57	C9	2	3	31	119190	120886
57	C9	2	3	32	123014	121106
57	C9	2	3	33	126236	121061
57	C9	2	3	34	129186	121003
57	C9	2	3	35	130960	120988
57	C9	2	3	36	132714	120959
57	C9	2	3	37	133100	120949
57	C9	2	3	38	133433	120934
57	C9	2	3	39	133611	120992
57	C9	2	3	40	133999	121113
58	C10	2	3	1	-1739.47	119799
58	C10	2	3	2	-1489.38	119836
58	C10	2	3	3	-1281.87	119706
58	C10	2	3	4	-968.281	119502
58	C10	2	3	5	-867.707	119323
58	C10	2	3	6	-1089.22	119205
58	C10	2	3	7	-1157.65	119197
58	C10	2	3	8	-935.273	119110
58	C10	2	3	9	-884.482	119053
58	C10	2	3	10	-628.756	118927
58	C10	2	3	11	-683.028	118801
58	C10	2	3	12	-564.108	118691
58	C10	2	3	13	535.256	118635
58	C10	2	3	14	1420.75	118725
58	C10	2	3	15	2213.57	118601
58	C10	2	3	16	4912.35	118537
58	C10	2	3	17	9472.62	118649
58	C10	2	3	18	17028.7	118539
58	C10	2	3	19	28864.1	118449
58	C10	2	3	20	45464	118453
58	C10	2	3	21	64603.2	118394
58	C10	2	3	22	84796.4	118353
58	C10	2	3	23	103585	118296
58	C10	2	3	24	120776	118210
58	C10	2	3	25	135465	118195
58	C10	2	3	26	147838	118365
58	C10	2	3	27	157731	118337
58	C10	2	3	28	165795	118297
58	C10	2	3	29	172741	118399
58	C10	2	3	30	177999	118360
58	C10	2	3	31	181910	118294
58	C10	2	3	32	184590	118207
58	C10	2	3	33	186790	118142
58	C10	2	3	34	187277	118114
58	C10	2	3	35	187620	118032
58	C10	2	3	36	187974	117858
58	C10	2	3	37	187850	117896
58	C10	2	3	38	187788	118176
58	C10	2	3	39	188062	118061
58	C10	2	3	40	187681	117980
59	C11	2	3	1	3096.28	116072
59	C11	2	3	2	3088.65	116084
59	C11	2	3	3	3235.16	116167
59	C11	2	3	4	3827.28	116196
59	C11	2	3	5	3861.6	116259
59	C11	2	3	6	3833.52	116157
59	C11	2	3	7	3983	115870
59	C11	2	3	8	3627.18	115843
59	C11	2	3	9	3581.01	116002
59	C11	2	3	10	4019.05	115971
59	C11	2	3	11	4189.34	115965
59	C11	2	3	12	4229.16	116101
59	C11	2	3	13	4619.11	116069
59	C11	2	3	14	5590.69	116046
59	C11	2	3	15	6949.85	116148
59	C11	2	3	16	9407.13	116152
59	C11	2	3	17	13246.4	116241
59	C11	2	3	18	20435.1	116307
59	C11	2	3	19	30855	116291
59	C11	2	3	20	45517.1	116367
59	C11	2	3	21	63316.1	116326
59	C11	2	3	22	82949	116335
59	C11	2	3	23	101186	116559
59	C11	2	3	24	117508	116680
59	C11	2	3	25	131874	116501
59	C11	2	3	26	143651	116418
59	C11	2	3	27	153860	116527
59	C11	2	3	28	162526	116587
59	C11	2	3	29	169857	116595
59	C11	2	3	30	175455	116688
59	C11	2	3	31	179681	116672
59	C11	2	3	32	182684	116715
59	C11	2	3	33	185168	116806
59	C11	2	3	34	186728	116782
59	C11	2	3	35	187491	116736
59	C11	2	3	36	188209	116880
59	C11	2	3	37	188574	116956
59	C11	2	3	38	188489	117100
59	C11	2	3	39	188588	117327
59	C11	2	3	40	188918	117279
60	C12	2	3	1	-1786.77	132359
60	C12	2	3	2	-1886.06	132270
60	C12	2	3	3	-2034.79	131966
60	C12	2	3	4	-2023.77	131567
60	C12	2	3	5	-1815.18	131445
60	C12	2	3	6	-2006.1	131611
60	C12	2	3	7	-2204.18	131281
60	C12	2	3	8	-2235.07	131109
60	C12	2	3	9	-2131.95	131148
60	C12	2	3	10	-1894.44	131000
60	C12	2	3	11	-2126.19	130899
60	C12	2	3	12	-2031	130975
60	C12	2	3	13	-1182.67	130852
60	C12	2	3	14	-348.519	130695
60	C12	2	3	15	985.055	130605
60	C12	2	3	16	3709.79	130636
[truncated: 4,584 more rows]

## Sheet: Raw Data
File Name	E:\shahi\SYBR one-step_20240213_163433.eds
Comment
Operator	Admin
Barcode
Instrument Type	QuantStudio™ 6 Pro System
Block Type	384-Well Block
Instrument Name	QS6Pro-2778621060027
Instrument Serial Number	2778621060027
Heated Cover Serial Number	2779321031001
Block serial number	2778321020885
Run Start Date/Time	2024-02-13 04:34:41 PM EST
Run End Data/Time	2024-02-13 06:26:16 PM EST
Run Duration	111 minutes 34 seconds
Sample Volume	10.0
Cover Temperature	105.0
Passive Reference	ROX
PCR Stage/Step Number	Stage 2 Step 3
Quantification Cycle Method	CT
Analysis Date/Time	2024-02-13 06:29:47 PM EST
Software Name and Version	Design & Analysis Software v2.7.0
Plugin Name and Version	Primary Analysis v1.8.0, Presence Absence v2.3.0
Reduce dye signal crosstalk by algorithm	No (Default)
Exported On	2024-02-13 06:29:53 PM EST
Well	Well Position	Stage Number	Step Number	Cycle Number	X1_M1	X2_M2	X3_M3	X4_M4	X5_M5
1	A1	2	3	1	-1382.61	-665.557	15237.4	113747	882.544
2	A2	2	3	1	-2045.72	-428.797	23619	153477	5285.64
3	A3	2	3	1	29542.4	3030.08	20373.7	124116	3163.44
4	A4	2	3	1	2095.6	832.728	20793.4	116791	1730.15
5	A5	2	3	1	2360.46	953.185	23373.3	124298	2773.44
6	A6	2	3	1	2558.35	1831.19	23473.8	120711	2219.89
7	A7	2	3	1	11703	1927.42	25073.2	123542	3331.05
8	A8	2	3	1	5593.5	698.208	27350.7	128960	1049.19
9	A9	2	3	1	23969.7	3571.81	27673.5	122332	3230.71
10	A10	2	3	1	9278.33	1561.55	26289.9	120398	3515.6
11	A11	2	3	1	274.922	672.985	26493.3	119361	2102.83
12	A12	2	3	1	3959.17	-18.4685	26472.1	121350	1130.34
13	A13	2	3	1	3322.25	756.009	27653.3	127789	1418.75
14	A14	2	3	1	5486.57	937.699	26105.2	120705	1198.7
15	A15	2	3	1	5750.5	945.822	28265.2	134175	7503.46
16	A16	2	3	1	7495.55	1268.58	24322.1	112158	2908.42
17	A17	2	3	1	2714.05	1141.88	22177.9	110626	3528.96
18	A18	2	3	1	-4846.84	216.418	16095	79013.6	783.871
19	A19	2	3	1	-533.477	743.019	23536	122996	1043.66
20	A20	2	3	1	6120.11	147.372	1311.61	680.361	2816.75
21	A21	2	3	1	14338.7	136.568	-117.88	1795.49	1983.12
22	A22	2	3	1	5909.16	655.793	-151.04	1114.27	4365.28
23	A23	2	3	1	4435.8	2069.6	120.2	1963.58	5635.22
24	A24	2	3	1	6824.56	-298.099	-739.516	1075.84	5576.11
25	B1	2	3	1	8405.79	994.355	16151	107497	3704.57
26	B2	2	3	1	706.554	521.514	17918.8	113687	908.021
27	B3	2	3	1	5566.76	1250.95	19026.9	113225	2703.01
28	B4	2	3	1	3440.85	1493.41	21032	115722	1153.86
29	B5	2	3	1	3362.82	1571.27	23801	126309	395.616
30	B6	2	3	1	2007.02	1479.62	23372.7	122043	1122.16
31	B7	2	3	1	10089.9	2123.73	25712.1	121091	2825.97
32	B8	2	3	1	-464.67	662.193	25296.7	120677	1480.08
33	B9	2	3	1	-1298.15	811.259	27409.5	123763	2844.14
34	B10	2	3	1	5149.12	1882.29	30026.3	127041	4506.19
35	B11	2	3	1	5725.33	1077.82	28216.5	120738	858.472
36	B12	2	3	1	307.05	622.186	27010.4	117764	185.168
37	B13	2	3	1	1325.77	902.292	28863.9	124159	2087.53
38	B14	2	3	1	-1599.1	298.842	26563	119373	1929.26
39	B15	2	3	1	6878.04	1491.6	27151.5	117565	1095.67
40	B16	2	3	1	3227.49	1560.73	26972.7	120041	1466.75
41	B17	2	3	1	2406.12	1193.87	27012.7	123728	3684.82
42	B18	2	3	1	5393.61	1462.3	25107.4	123749	1093.81
43	B19	2	3	1	-1724.85	480.203	23334.1	120789	3317.84
44	B20	2	3	1	9765.07	1943.69	-505.268	379.051	7055.42
45	B21	2	3	1	5333.36	753.315	586.901	2323.59	3949.67
46	B22	2	3	1	-394.084	1049.2	593.985	-1283.49	3469.17
47	B23	2	3	1	4016.39	1453.06	884.436	-344.793	2085.29
48	B24	2	3	1	15897.8	2055.29	495.439	2337.11	2084.3
49	C1	2	3	1	2292.12	2451.32	17235.3	106306	1725.7
50	C2	2	3	1	11921.1	2494.61	20162	117151	1038.34
51	C3	2	3	1	14519	1337.09	20380.6	113106	1057.72
52	C4	2	3	1	1522.28	1892.44	23267.1	118717	2259.31
53	C5	2	3	1	1806.11	783.902	24929.6	121930	542.622
54	C6	2	3	1	7665.86	1416.45	24989.5	118624	1769.39
55	C7	2	3	1	6883.05	2056.65	25855.3	118297	2129.93
56	C8	2	3	1	3492.34	1157.39	27580.7	123603	1710.21
57	C9	2	3	1	4150.24	889.479	28225.1	121959	1189.81
58	C10	2	3	1	6195.7	1760.46	27912.4	118121	1135.47
59	C11	2	3	1	11245.8	2113.34	27544.4	114424	943.81
60	C12	2	3	1	7649.96	2847.4	32222.3	130661	1304.63
61	C13	2	3	1	1767.11	785.821	29178.3	123015	1650.52
62	C14	2	3	1	892.149	1345.42	29171.7	123644	1546.92
63	C15	2	3	1	1632.38	1115.71	27936.4	120123	479.971
64	C16	2	3	1	2308.31	1700.97	27457.1	121181	2332.33
65	C17	2	3	1	3208.4	1564.31	28804.1	129871	3103.73
66	C18	2	3	1	4100.85	690.219	29282.8	133644	4082.23
67	C19	2	3	1	9237.02	1194.44	111.531	2714.5	9799.77
68	C20	2	3	1	10201.2	1896.94	-206.591	1473.47	8340.34
69	C21	2	3	1	7114.51	2594.9	-335.737	3275.35	5276.02
70	C22	2	3	1	20183.9	4422.56	1547.65	1305.91	8106.14
71	C23	2	3	1	9809.09	1446.21	357.305	1639.09	2622.83
72	C24	2	3	1	2499.56	747.19	-68.4148	-1213.33	4590.28
73	D1	2	3	1	5374.65	1814.41	19275.6	127747	2926.43
74	D2	2	3	1	10093.3	1694.75	18804.9	112199	1100.76
75	D3	2	3	1	4678.71	1962.67	20648.2	110031	650.849
76	D4	2	3	1	-2243.14	1923.46	24081.2	122621	1695.42
77	D5	2	3	1	8206.73	1306.64	25300.7	120382	-798.251
78	D6	2	3	1	2579.1	1284.53	25182.2	119831	849.548
79	D7	2	3	1	6534.18	1534.87	25910.2	115645	310.73
80	D8	2	3	1	10053.5	1557.09	28623.1	121455	969.818
81	D9	2	3	1	1584.97	1308.27	26629.7	109290	612.786
82	D10	2	3	1	717.677	1457.65	29597.7	120324	3231.47
83	D11	2	3	1	7988.79	1681.42	26551.2	109594	49.0022
84	D12	2	3	1	9168.55	1651.08	28304.8	112134	1009.65
85	D13	2	3	1	-707.816	864.921	25933.4	106444	1107.51
86	D14	2	3	1	1823.37	1215	27909.9	112943	1250.5
87	D15	2	3	1	14.4493	1378.12	26475.3	111154	437.169
88	D16	2	3	1	6743.58	1548.7	28017.2	118736	412.629
89	D17	2	3	1	-1017.7	2149.4	27735	120649	939.047
90	D18	2	3	1	5035.86	1613.6	30071.1	128802	3094.35
91	D19	2	3	1	13234	1749.84	359.082	2466.86	12349.4
92	D20	2	3	1	30217.1	2087.34	964.794	1214.4	9038.36
93	D21	2	3	1	30042.7	4474.9	425.776	1344.34	7121.74
94	D22	2	3	1	24125.4	2238.06	1188.45	1650.66	6055.52
95	D23	2	3	1	25367.3	4789.48	4384.52	4923.44	4074.08
96	D24	2	3	1	9381.51	1429.95	-1505.16	-409.618	1370.09
97	E1	2	3	1	10573.3	2658.94	22644.9	129972	2352.25
98	E2	2	3	1	14851.4	2500.01	23047.6	127677	1860.87
99	E3	2	3	1	6533.42	2319.51	24460.2	126894	1765.23
100	E4	2	3	1	7952.48	1759.1	24833.6	119045	1330.39
101	E5	2	3	1	2574.98	1387.94	26643.6	126920	2591.73
102	E6	2	3	1	-1724.92	936.993	27074.1	116165	2251.12
103	E7	2	3	1	1257.58	1684.75	25908.6	113403	1961.8
104	E8	2	3	1	-2611.64	621.364	27955.8	111814	-22.9679
105	E9	2	3	1	3643.86	2063.38	29872.5	118435	896.674
106	E10	2	3	1	1695.25	1093.95	28836.2	111261	897.172
107	E11	2	3	1	2379.45	1083.76	28368.1	108732	648.103
108	E12	2	3	1	1020.61	1692.1	29607.9	113414	1437.26
109	E13	2	3	1	-2807.52	1064.11	27258.3	109003	1283.2
110	E14	2	3	1	12632.7	2747.46	30848.3	115701	1967.99
111	E15	2	3	1	1179.29	1744.05	29969.2	113630	-749.554
112	E16	2	3	1	-936.275	2082.93	30527.1	121199	1090.03
113	E17	2	3	1	4004.92	1614.87	28307	115736	1633.39
114	E18	2	3	1	2557.64	1121.84	27395.6	121498	1237.48
115	E19	2	3	1	8937.84	1848.03	577.208	387.544	7179.98
116	E20	2	3	1	9523.49	1834.65	840.752	1067.74	3555.71
117	E21	2	3	1	35157.3	4825.3	2430.44	1904.64	3822.3
118	E22	2	3	1	25639.6	3214.11	1239.14	2053.51	8260.48
119	E23	2	3	1	14254.1	2108.72	1129.73	2987.03	4207.14
120	E24	2	3	1	-11642.4	-420.428	-28.4311	-469.026	3304.72
121	F1	2	3	1	21303.5	3064.98	21610.7	121697	2759.11
122	F2	2	3	1	12724.1	3113.78	23000.4	123610	1806.86
123	F3	2	3	1	2893.12	716.61	24378.6	123342	1181.94
124	F4	2	3	1	-86.7979	1420.41	24141.4	116250	386.945
125	F5	2	3	1	1148.69	426.326	26275.9	123383	2999.55
126	F6	2	3	1	15645.4	2523.19	28044.4	117657	2438.29
127	F7	2	3	1	-281.459	1013.99	26655.3	114841	-193.041
128	F8	2	3	1	3872.41	1524.35	29369.3	117980	743.986
129	F9	2	3	1	9648.41	2090.42	28445.5	109904	1546.15
130	F10	2	3	1	1515.02	1284.79	29454.9	116770	1553.27
131	F11	2	3	1	4507.03	1706.24	28507.5	109130	2726.49
132	F12	2	3	1	974.35	1440.1	29283	112437	170.518
133	F13	2	3	1	15691.5	1827.44	32757.2	121644	1797.85
134	F14	2	3	1	7302.61	1695.1	31224.5	120162	3210.02
135	F15	2	3	1	2133.19	2078.28	29610.8	115597	1328.72
136	F16	2	3	1	4608.87	1192.88	30654.7	123581	2883.55
137	F17	2	3	1	2603.61	1144.41	29298.9	118369	822.362
138	F18	2	3	1	-597.26	1258.03	31178.4	130729	8123.31
139	F19	2	3	1	8176.63	1381.54	379.083	1457.9	9013.56
140	F20	2	3	1	13645.5	2370.4	619.876	3626.57	11437.8
141	F21	2	3	1	12867.5	2155.38	2129.38	1748.63	4515.13
142	F22	2	3	1	7585.94	1333.02	1568.97	173.749	7230.99
143	F23	2	3	1	8225.41	2047.48	902.404	2808.45	7479.62
144	F24	2	3	1	5723.49	1203.71	-1340.78	-2264.44	3530.91
145	G1	2	3	1	2189.67	1294.91	21261.3	119488	1183.43
146	G2	2	3	1	6143.88	2531.08	23215.9	125033	2349.37
147	G3	2	3	1	5311.23	1186.6	24738.6	125874	-128.196
148	G4	2	3	1	-2014.77	213.717	24061.7	115292	985.286
149	G5	2	3	1	-2390.91	1426.53	25710.9	118905	2169.88
150	G6	2	3	1	-5834.93	2559.27	27748.2	116851	155.32
151	G7	2	3	1	147.597	986.894	29275.5	119168	799.198
152	G8	2	3	1	9034.76	2014.28	29539	117001	-25.0862
153	G9	2	3	1	2071.72	1660.38	28675.2	110679	1602.76
154	G10	2	3	1	3242.33	951.869	29505.6	114407	860.576
155	G11	2	3	1	1020.33	1719.33	30290.8	113430	79.2915
156	G12	2	3	1	773.474	1074.46	29091.3	107629	1117.59
157	G13	2	3	1	-2780.75	424.184	31085.5	116225	-731.471
158	G14	2	3	1	-1130.56	752.87	30392.1	112211	85.5321
159	G15	2	3	1	719.382	1347.6	30654.6	116392	1428.22
160	G16	2	3	1	2119.22	1604.52	29863.3	113473	1025.55
161	G17	2	3	1	1026.76	1369.2	27821.3	116204	3876.67
162	G18	2	3	1	1552.76	1694.05	30074.2	124222	1271.22
163	G19	2	3	1	7507.95	-110.312	-412.886	1814.97	8626.31
164	G20	2	3	1	4976.68	2032.65	783.109	3150.61	7991
165	G21	2	3	1	36063.7	3711.88	2680.93	3379.15	7160.7
166	G22	2	3	1	5761.28	397.441	347.351	3023.3	5403.32
167	G23	2	3	1	11167.8	2627.68	1164.23	1704.87	5364.62
168	G24	2	3	1	2557.15	10.3877	129.567	1964.29	3408.6
169	H1	2	3	1	20696.4	4303.82	28563.7	157790	3354.59
170	H2	2	3	1	6912.67	1276.07	25079.7	128872	1540.01
171	H3	2	3	1	7127.65	1880.88	25289.6	123561	715.002
172	H4	2	3	1	1444.36	1941.32	24708.8	116604	2050.76
173	H5	2	3	1	811.584	854.106	26790.5	117316	2425.05
174	H6	2	3	1	939.857	1656.19	28142.2	116865	1943.97
175	H7	2	3	1	-2216.3	815.441	27871.1	116711	1619.51
176	H8	2	3	1	28.3498	1343.62	28311.6	111629	1054.41
177	H9	2	3	1	-1042.38	1548.69	27774.2	108403	1833.29
178	H10	2	3	1	181.624	888.35	27796.8	103888	1219.35
179	H11	2	3	1	-618.446	899.4	29111.4	110273	2834.9
180	H12	2	3	1	-3685.88	1486.11	29839.1	111113	1801.72
181	H13	2	3	1	-263.385	865.68	27852.8	105599	-124.236
182	H14	2	3	1	299.618	1581.83	28975.6	108622	1973.71
183	H15	2	3	1	2745.35	1733.91	28980.1	111228	1625.43
184	H16	2	3	1	105.353	1401.31	31894.3	122803	889.575
185	H17	2	3	1	1787.49	1982.37	29099.6	117048	3293.73
186	H18	2	3	1	1339.4	1973.82	30557.4	125279	3424.41
187	H19	2	3	1	12974.5	1271.52	1266.43	2654.9	13864.7
188	H20	2	3	1	64326.5	9186.26	6090.33	10981.1	13448.8
189	H21	2	3	1	23761.8	3171.64	450.702	1568.57	5576.77
190	H22	2	3	1	7075.42	1604.85	331.732	2549.14	4656.08
191	H23	2	3	1	6750.64	1012.87	1202.1	2077.96	4522.72
192	H24	2	3	1	5915.29	1441.22	1081.99	1723.48	3582.77
193	I1	2	3	1	10466.4	1536.35	21829.4	129291	3495.23
194	I2	2	3	1	14383	2609.63	23390.1	129621	3494.9
195	I3	2	3	1	2025.56	1031.08	23839.2	127311	1368.57
196	I4	2	3	1	2440.64	1771.62	26059.6	122430	3702.21
197	I5	2	3	1	4498.33	1669.57	25818.1	115833	578.16
198	I6	2	3	1	819.767	1376.19	27765.2	120289	3191.58
199	I7	2	3	1	6276.69	2519.73	27655	113118	2994.73
200	I8	2	3	1	80.3328	1811.85	28371.5	113451	1007.69
201	I9	2	3	1	8130.24	992.018	27512.9	106660	-28.6675
202	I10	2	3	1	-3374.22	1565.59	27781.3	107898	389.132
203	I11	2	3	1	-1474.47	1327.85	28755.9	107993	400.036
204	I12	2	3	1	-1473.33	1595.88	30776.6	113130	-1960.35
205	I13	2	3	1	274.616	998.263	28965.2	106302	-2784.37
206	I14	2	3	1	4724.25	2100.35	29374	111557	-406.057
207	I15	2	3	1	5569.41	1443.88	28420.7	109303	1263.87
208	I16	2	3	1	360.633	835.68	29455.8	116979	1168.66
209	I17	2	3	1	-24.7759	735.901	27319.1	109358	2166.6
210	I18	2	3	1	7586.3	1879.38	27320	113763	37.5138
211	I19	2	3	1	6999.29	684.707	-539.561	2299.64	8394.89
212	I20	2	3	1	21195.6	2183.44	1061.65	2856.04	9608.58
213	I21	2	3	1	4696.31	1438.54	-153.01	1666.52	7613.78
214	I22	2	3	1	10753.3	2504.39	587.799	1466.47	5187.13
215	I23	2	3	1	2873.23	905.48	491.806	2005.58	3978.09
216	I24	2	3	1	9716.17	1483.02	1410.74	666.759	3571.79
217	J1	2	3	1	15906.3	2227.08	87.7794	2618.01	12517
218	J2	2	3	1	19361.2	3340.54	2225.44	4243.2	13352.1
219	J3	2	3	1	12818	1903.45	1190.31	2231.04	18771.2
220	J4	2	3	1	12889.5	1602.66	1482.84	2979.67	20230
221	J5	2	3	1	17639.4	3743.27	2538.19	7301.68	23972
222	J6	2	3	1	4808.86	334.895	346.931	4594.71	18515.4
223	J7	2	3	1	12217.9	1409.27	382.626	3829.89	16950.4
224	J8	2	3	1	5512.86	695.336	460.758	1422.26	2664.87
225	J9	2	3	1	7354.25	692.834	155.996	1915.54	14955.1
226	J10	2	3	1	5741.53	848.235	435.487	4159.23	14594
227	J11	2	3	1	-1419.77	-265.781	-592.115	-16.3619	-662.738
228	J12	2	3	1	5803.8	1159.98	483.521	3987.23	14293.8
229	J13	2	3	1	15043	1236.55	153.781	3811.48	12160.3
230	J14	2	3	1	7866.8	1316.16	132.738	3828.18	14505.6
231	J15	2	3	1	10953.3	1961.38	926.97	3208.93	13682.9
232	J16	2	3	1	10095.7	1346.82	475.722	2508.98	12257
233	J17	2	3	1	7035.63	2452.82	1115.83	3951.98	4657.76
234	J18	2	3	1	5653.88	962.263	314.6	2934.54	12468
235	J19	2	3	1	2638.78	1209.21	-199.994	2467.85	8516.65
236	J20	2	3	1	4253.3	635.215	330.073	2004.3	6730.41
237	J21	2	3	1	4882.46	1223.35	-61.738	160.051	6669.96
238	J22	2	3	1	3608.5	382.404	735.134	-252.207	2762.66
239	J23	2	3	1	10640.6	1842.15	164.461	1593	9203.56
240	J24	2	3	1	16978.5	1515.33	-393.206	631.371	5155.08
241	K1	2	3	1	24949.6	1933.64	757.118	3565.21	22359.5
242	K2	2	3	1	12047.8	1346.35	1080.91	749.199	13949
243	K3	2	3	1	10269.3	1622.74	231.131	907.292	13670
244	K4	2	3	1	8031.44	870.058	651.36	2141.93	15616.7
245	K5	2	3	1	9058.17	491.474	968.595	1859.46	17342.7
246	K6	2	3	1	8415.89	1178.48	-46.8433	1441.27	14422.9
247	K7	2	3	1	7952.96	848.92	1441.04	3109.3	15382
248	K8	2	3	1	9046.18	823.218	908.744	3446.94	17657.6
249	K9	2	3	1	-130.673	240.936	98.4431	1454.95	13305.4
250	K10	2	3	1	4790.19	356.532	357.535	2268.37	10683.1
251	K11	2	3	1	8887.89	1470.48	1304.44	2725.67	13135.7
252	K12	2	3	1	7239.68	1364.44	500.723	2825.47	13004.9
253	K13	2	3	1	5913.08	957.063	723.123	3118.06	12016.1
254	K14	2	3	1	12802.5	2261.94	1938.59	2001.92	13743.8
255	K15	2	3	1	9993.79	1141.65	1601.85	3152.24	11308.8
256	K16	2	3	1	8171.27	1322.25	756.038	2863.61	14321
257	K17	2	3	1	8861.04	995.265	290.804	1288.03	8758.05
258	K18	2	3	1	6859.39	917.301	1349.05	860.106	8148.75
259	K19	2	3	1	-11520.5	-226.964	180.457	1858.16	8825.23
260	K20	2	3	1	12707.3	1128.09	693.619	612.193	7484.42
261	K21	2	3	1	10287.8	1827.49	1200.51	872.047	5747.56
262	K22	2	3	1	14471.3	1942.2	1277.03	2383.89	5237.45
263	K23	2	3	1	1042.88	1153.59	465.576	101.955	1695.76
264	K24	2	3	1	4399.24	1864.56	453.101	646.803	11943.3
265	L1	2	3	1	15267.2	2783.54	858.292	3731.41	9274.34
266	L2	2	3	1	11162.9	1509.76	1139.17	1049.22	6741.28
267	L3	2	3	1	11975	2215.49	988.802	2808.76	10194.1
268	L4	2	3	1	11010.9	1515.43	-160.618	2505.46	14636.4
269	L5	2	3	1	5269.45	654.597	-503.402	2773.38	15429
270	L6	2	3	1	10438.4	322.185	-590.504	3341.85	17027.3
271	L7	2	3	1	6862.51	139.09	-232.39	3043.31	17328.1
272	L8	2	3	1	6163.57	491.257	572.851	1942.62	17456.6
273	L9	2	3	1	7175.82	899.877	630.025	2353.27	14667.7
274	L10	2	3	1	5541.88	374.539	38.0255	1755.83	11091
275	L11	2	3	1	1659.11	204.486	213.827	3492.46	11162.3
276	L12	2	3	1	2093.73	228.892	147.876	2828.55	10129.3
277	L13	2	3	1	5146.81	527.245	55.1814	1965.18	10033.3
278	L14	2	3	1	12487.8	1572.25	557.358	3169.84	12739.9
279	L15	2	3	1	16811	1851.01	808.943	2940.93	9212.75
280	L16	2	3	1	5989.48	768.911	-105.934	1265.04	5408.73
281	L17	2	3	1	24203.8	2660.15	766.641	3497.3	5325.88
282	L18	2	3	1	11680.4	1224.69	725.429	1477.37	5892.04
283	L19	2	3	1	10139.8	1794.94	1715.32	182.397	4810.99
284	L20	2	3	1	5223.29	449.913	549.774	1062.18	7318.6
285	L21	2	3	1	9747.99	1289.81	1033.56	1652.23	4133.68
286	L22	2	3	1	5551.92	924.967	-575.606	1668.86	7784.62
287	L23	2	3	1	3659.84	420.634	779.517	1300.44	644.278
288	L24	2	3	1	8017.55	201.071	179.216	90.2356	604.829
289	M1	2	3	1	10433	2833.26	1570.71	661.965	9310.08
290	M2	2	3	1	15310.1	3182.44	870.658	1958.47	14033.5
291	M3	2	3	1	10855.2	2906.66	1974.71	2526.91	11254.7
292	M4	2	3	1	13945.8	2036.27	2586.88	3073.43	16111.7
293	M5	2	3	1	6374.11	1594.31	806.473	1681.74	13535.6
294	M6	2	3	1	12236.1	1559.36	1083.61	1578.78	14448.9
295	M7	2	3	1	5127.78	1111.99	1035.92	3861.64	13076.2
296	M8	2	3	1	3136.16	1921.16	397.213	2442.52	14825.7
297	M9	2	3	1	6039.27	1875.73	521.762	1256.9	13282.3
298	M10	2	3	1	5577.99	1142.76	977.845	3081.93	11408.3
299	M11	2	3	1	4598.65	1345.2	1038.38	2863.39	13115.4
300	M12	2	3	1	6276.55	1207.4	841.921	2008.19	11744.3
301	M13	2	3	1	7625.94	2184.4	1010.53	1888.95	10736.1
302	M14	2	3	1	5820.16	1604.31	60.2674	1846.32	13708.5
303	M15	2	3	1	10285.5	1953.11	994.098	3152.45	10143.5
304	M16	2	3	1	3629.54	1257.43	591.616	1290.55	8425.74
305	M17	2	3	1	13347.5	2880.43	1937.27	2235.24	4707.2
306	M18	2	3	1	115868	10824	5794.13	6773.43	8290.42
307	M19	2	3	1	15879.4	3163.96	1125.69	2070.59	6705.21
308	M20	2	3	1	21378.9	3562.34	1532.49	2727.1	3006.75
309	M21	2	3	1	14700.4	1699.07	699.545	699.355	3600.37
310	M22	2	3	1	8326.31	1254.01	170.32	-842.213	1739.1
311	M23	2	3	1	457.147	999.66	-336.27	-1814.43	-722.575
312	M24	2	3	1	22356.8	2138.15	972.184	790.068	1757.06
313	N1	2	3	1	22682.7	3699.01	483.479	3475.7	16362
314	N2	2	3	1	18849.6	3947.32	815.835	4422.9	17108.9
315	N3	2	3	1	13461.3	2712.5	996.252	2527.36	15045.3
316	N4	2	3	1	12849.3	966.813	536.136	2040.08	15432.1
317	N5	2	3	1	10624.3	1205.02	129.421	2462.08	17314.8
318	N6	2	3	1	11925.9	650.938	-214.706	2926.42	15210
319	N7	2	3	1	9074.53	1241.19	669.912	3356.09	15892.7
320	N8	2	3	1	7386.25	293.77	503.372	3039.01	14593.9
321	N9	2	3	1	9340.02	604.822	275.467	2242.94	12747
322	N10	2	3	1	4214.04	842.78	-118.449	3353.59	13422.4
323	N11	2	3	1	6141.08	1010.71	665.554	2007.85	10904.7
324	N12	2	3	1	3393.89	1259.43	-34.0504	1738.71	11030.9
325	N13	2	3	1	3919.4	237.884	314.45	2473.41	9730.24
326	N14	2	3	1	5529.04	987.113	454.521	2499.85	8632.89
327	N15	2	3	1	7723.92	1414.56	970.411	2929.55	5566.09
328	N16	2	3	1	1199.51	2060.03	-1166.97	1529.04	6159.71
329	N17	2	3	1	863.967	222.078	484.843	1092.35	1848.08
330	N18	2	3	1	1517.59	1250.5	555.272	1630.88	2981.79
331	N19	2	3	1	12695.2	1373.46	627.69	1491.85	4060.25
332	N20	2	3	1	7901.89	2156.16	1218.26	1748.41	4218.92
333	N21	2	3	1	6890.08	967.771	448.352	3017.52	4530.43
334	N22	2	3	1	-3385.63	191.259	700.967	-688.223	695.866
335	N23	2	3	1	-67.4058	166.291	-540.469	206.27	1576.12
336	N24	2	3	1	6164.98	210.103	-221.23	2270.36	-111.286
337	O1	2	3	1	7364.71	2592.75	560.509	909.864	13643.9
338	O2	2	3	1	13358.8	3476.32	561.02	3591.97	17104
339	O3	2	3	1	12536.1	3206.68	775.359	2995.62	19025.9
340	O4	2	3	1	7657.69	1492.14	317.325	2822.1	14748.5
341	O5	2	3	1	6847.11	979.529	1028.71	3404.59	19371.4
342	O6	2	3	1	4415.92	1767.26	813.581	3272.75	19251.1
343	O7	2	3	1	11120.1	1404.19	336.872	3390.15	17036.5
344	O8	2	3	1	11517.3	1686.89	2591.49	4033.7	29031.3
345	O9	2	3	1	14368.7	730.065	1669.67	1255.52	15260.9
346	O10	2	3	1	11130.1	3011.96	903.731	3207.12	23963.3
347	O11	2	3	1	4567.59	761.63	-639.237	1255.58	13448.5
348	O12	2	3	1	168.396	-1428.28	-822.069	107.015	9077.76
349	O13	2	3	1	3940.09	1925.23	-126.493	2572.01	8588.66
350	O14	2	3	1	4823.46	1415.99	458.938	2338.43	9094.47
351	O15	2	3	1	3587.41	1480.48	736.803	44.4949	7886.22
352	O16	2	3	1	2977.1	1705.2	334.474	1070.04	10003.7
353	O17	2	3	1	6010.74	1433.76	474.289	-754.425	5565.55
354	O18	2	3	1	14438.3	3910.5	2329.33	1089.85	6211.55
355	O19	2	3	1	11728.5	1846.81	458.602	1248.77	7738.22
356	O20	2	3	1	12627.6	3333.09	914.905	116.996	4604.07
357	O21	2	3	1	1395.11	1705.32	-500.782	-1274.07	2055.81
358	O22	2	3	1	15604.8	2778.16	1426.27	1238.07	6448.86
359	O23	2	3	1	4289.79	1257.86	241.73	1041.69	4896.27
360	O24	2	3	1	2176.29	1822.35	1543.57	-838.015	2970.59
361	P1	2	3	1	21004	4430.65	1288.89	2429.33	16170.3
362	P2	2	3	1	18956.5	4071.4	-129.97	429.387	13124.4
363	P3	2	3	1	15244.2	1713.59	967.267	475.132	15097.2
364	P4	2	3	1	12956.8	2058.72	407.334	1848.21	14779.4
365	P5	2	3	1	9642.53	1314.59	884.318	706.331	9391.88
366	P6	2	3	1	8980.71	2378.61	1681.24	2914.09	13468.2
367	P7	2	3	1	7729.38	1116.8	930.053	2771.25	16763.5
368	P8	2	3	1	19459.4	1946.7	1937.35	3029.94	21705.4
369	P9	2	3	1	16241.1	2952.46	955.397	3265.31	18206.8
370	P10	2	3	1	8142.65	1108.93	1317.25	1023.6	9650.23
371	P11	2	3	1	4047.3	978.76	552.611	2677.45	5330.13
372	P12	2	3	1	2213.27	1545.22	818.112	3649.47	6819.71
373	P13	2	3	1	3210.25	1131.62	878.132	2394.92	5699.78
374	P14	2	3	1	5211.32	1618.03	600.521	2073.01	9562.42
375	P15	2	3	1	-730.823	565.899	764.068	10.3252	2319.13
376	P16	2	3	1	6292.63	1693.71	389.142	1788.58	8344.54
377	P17	2	3	1	-1256.46	511.113	269.679	-91.9157	1029.46
378	P18	2	3	1	11374	2751.61	1294.68	1656.56	9418.51
379	P19	2	3	1	951.078	2054.24	-277.799	766.767	7586.33
380	P20	2	3	1	3323.67	2318.25	407.387	2238.21	7718.27
381	P21	2	3	1	3842.57	1925.46	880.598	783.838	3941.92
382	P22	2	3	1	5818.17	3155.85	258.61	2128.2	9302.32
383	P23	2	3	1	2819	1812.98	758.225	380.659	3319.73
384	P24	2	3	1	-763.875	1367.37	739.573	-106.596	846.86
1	A1	2	3	2	-623.8	-577.566	15259.5	113691	693.759
2	A2	2	3	2	-2216.92	100.52	23791.5	152939	4851.25
3	A3	2	3	2	29905.3	3491.96	20327.6	123981	2672.52
4	A4	2	3	2	1635.81	1401.6	20526.5	116460	1006.52
5	A5	2	3	2	2682.18	777.984	23064.5	124404	2265.69
6	A6	2	3	2	2528.79	1675.15	23236.8	120641	2121.09
7	A7	2	3	2	11561.9	2276.94	25011.8	123769	3526.81
8	A8	2	3	2	5545.23	989.058	27343.4	128924	820.742
9	A9	2	3	2	23566.5	3802.59	27335.9	122165	2502.2
10	A10	2	3	2	9241.46	1415.79	26140.2	120861	3320.99
11	A11	2	3	2	1322.22	698.215	26245.1	119087	2231.47
12	A12	2	3	2	3823.08	191.464	26105.4	122084	804.226
13	A13	2	3	2	3547.92	573.949	27733.6	127477	1721.37
14	A14	2	3	2	4551.63	1564.84	26137.9	120626	637.463
15	A15	2	3	2	5289.06	1151.35	28203	133558	10115.7
16	A16	2	3	2	7517.01	1467.11	24157.3	112294	2430.54
17	A17	2	3	2	2645.82	1573.64	22175.9	109857	3201.31
18	A18	2	3	2	-4314.54	432.273	16556.4	83318.5	718.837
19	A19	2	3	2	-453.086	836.062	23313.3	122281	1421.67
20	A20	2	3	2	5676.41	237.094	1033.14	703.41	2652.54
21	A21	2	3	2	14423.2	206.191	-185.741	1593.66	2346.92
22	A22	2	3	2	6312.72	294.804	-333.938	1150.96	4419.17
23	A23	2	3	2	4786.01	2049.3	-191.777	2057.88	5315.31
24	A24	2	3	2	7038.54	-335.387	-935.929	914.341	5618.62
25	B1	2	3	2	7453.82	1213.79	16253	107252	3710.53
26	B2	2	3	2	336.368	659.991	17604.2	113169	1002.33
27	B3	2	3	2	5379.93	1867.55	19262.2	112819	2679.78
28	B4	2	3	2	3508.51	1508.12	20869.9	115414	1180.28
29	B5	2	3	2	3440.65	1945.56	23667	125698	247.886
30	B6	2	3	2	2862.51	1372.98	23497.5	121730	1677.93
31	B7	2	3	2	10434.5	2352.45	25733.9	121246	3269.51
32	B8	2	3	2	284.587	987.16	24964.4	120598	1560.95
33	B9	2	3	2	-1178.4	1159.26	27852.4	124494	2994.16
34	B10	2	3	2	4355.54	1784.91	30418.7	126481	4472.21
35	B11	2	3	2	5899.19	1420.66	28118	120656	681.839
36	B12	2	3	2	1068.65	789.001	26991.8	118135	696.747
37	B13	2	3	2	1500.72	945.242	28938.7	124059	2444.24
38	B14	2	3	2	-494.411	282.006	26523.9	120066	1979.12
39	B15	2	3	2	6264.64	1506.7	27310.2	117741	1371.72
40	B16	2	3	2	3606.57	1689.68	26994.3	120132	1709.21
41	B17	2	3	2	2959.32	1395.89	26922.4	123381	3790.66
42	B18	2	3	2	4839.82	1523.43	24787.5	123794	1039.72
43	B19	2	3	2	-626.173	722.55	23449.8	119978	3594.25
44	B20	2	3	2	8967.8	2037.35	-290.047	448.7	7597.12
45	B21	2	3	2	5339.23	994.57	664.606	2340.37	4129.43
46	B22	2	3	2	-84.3165	980.769	478.728	-1154.2	3595.61
47	B23	2	3	2	4260.39	2055.84	978.666	-372.762	2138.62
48	B24	2	3	2	15556.8	2559.26	377.191	2247.58	2337.14
49	C1	2	3	2	2520.15	2737.78	17317.6	105627	1871.42
50	C2	2	3	2	10487.9	2209.06	20059.2	116802	1231.39
51	C3	2	3	2	14008.1	1460.52	20170.1	112781	968.417
52	C4	2	3	2	2380.82	2021.12	23313.7	118118	1943.51
53	C5	2	3	2	2222.47	730.431	24942.9	121869	598.016
54	C6	2	3	2	6821.79	1646.23	24989.7	118708	2481.38
55	C7	2	3	2	6456.58	1910.61	25860.9	118209	2337.23
56	C8	2	3	2	3443.22	1054.43	27498.7	123498	1865.7
57	C9	2	3	2	3907.65	1081.3	28399.3	121765	1297.19
58	C10	2	3	2	6962.09	1653.39	27728.8	118399	1318.89
59	C11	2	3	2	11311.6	2061.79	27434.2	114451	920.454
60	C12	2	3	2	7632.53	2853.43	31945.2	130350	1066.92
61	C13	2	3	2	1628.51	1047.71	29228.9	123288	2066.6
62	C14	2	3	2	851.603	1071.91	29159.5	124078	1716.77
63	C15	2	3	2	2208.39	1508.91	28020.1	120411	704.239
64	C16	2	3	2	2899.56	2081.82	27379.5	120915	2680.03
65	C17	2	3	2	2690.19	1511.58	29050.6	129805	3389.79
66	C18	2	3	2	4692.74	1274.82	29168.5	133807	4395.1
67	C19	2	3	2	8609.53	1303.15	200.814	2403	9730.78
68	C20	2	3	2	10076	2036.49	-165.604	1406.46	8355.17
69	C21	2	3	2	5947.18	2560.16	-434.248	3436.02	5870.5
70	C22	2	3	2	20115.7	4438.39	1359.98	1533.99	8749.72
71	C23	2	3	2	9145.83	1566.49	547.969	1535.55	2418.15
72	C24	2	3	2	2798.63	496.2	-20.8052	-1662.58	5096.56
73	D1	2	3	2	5783.26	1744.24	18965.7	127053	2743.47
74	D2	2	3	2	10717.1	1507.05	18761.6	111362	1093.65
75	D3	2	3	2	5109.88	1609.82	20648.7	110223	728.88
76	D4	2	3	2	-2214.09	1480.94	24120.3	122265	1771.89
77	D5	2	3	2	8738.2	1628.63	25342.4	119761	-698.939
78	D6	2	3	2	2626.11	1402.55	25417.1	119682	1221.99
79	D7	2	3	2	6191.82	1621.04	26026	115730	389.043
80	D8	2	3	2	10116.8	1507.07	28574	121259	1293.36
81	D9	2	3	2	1886.13	1303.11	26598.3	109090	615.189
82	D10	2	3	2	1115.99	1701.83	29581.2	119734	3356.3
83	D11	2	3	2	9005.9	1656.61	26535.5	109270	486.777
84	D12	2	3	2	9997.01	1597.15	28376.2	111876	611.61
85	D13	2	3	2	-127.501	859.563	26095.7	106212	898.851
86	D14	2	3	2	1479.58	1118.38	27905.5	112582	808.615
87	D15	2	3	2	204.016	1259.96	26494.9	110642	793.671
88	D16	2	3	2	7594.71	1559.78	28041.6	118348	516.594
89	D17	2	3	2	-170.442	2213.41	27761	120612	833.146
90	D18	2	3	2	5731.86	1262.31	30092.3	128693	3202.33
91	D19	2	3	2	12626.7	1392.91	549.987	2304.6	12576.8
92	D20	2	3	2	31111	2244.99	944.578	1023.6	9038.81
93	D21	2	3	2	31118.6	4455.93	684.157	1450.99	7574
94	D22	2	3	2	24117.4	1667.1	1249.62	1496.01	6411.13
95	D23	2	3	2	25064.3	4835.73	4499.79	4927.83	4616.32
96	D24	2	3	2	9841.2	1393.7	-1468.6	-662.626	1364.24
97	E1	2	3	2	11020.8	2685.08	22678.7	128824	2615.66
98	E2	2	3	2	15947.4	2570.83	22840.4	127121	1510.14
99	E3	2	3	2	7424.64	2094.41	24534.4	126654	1695.56
100	E4	2	3	2	9287.45	2055.39	25066.3	118903	1527.54
101	E5	2	3	2	2529.17	1282.21	26532.1	126256	1958.47
102	E6	2	3	2	-389.173	994.344	27064.4	115846	2223.63
103	E7	2	3	2	1231.76	1778.45	25817.4	113260	1887.04
104	E8	2	3	2	-2055.66	757.392	27999.7	111641	-137.477
105	E9	2	3	2	3427.81	1829.56	29661.3	118315	1033.75
106	E10	2	3	2	1514.56	1159.77	28750.8	111034	1255.79
107	E11	2	3	2	2497.59	1158.86	28261.4	108590	1260.42
108	E12	2	3	2	649.937	1936.83	29548.7	113470	1454.09
109	E13	2	3	2	-2863.86	1069.1	27244.3	109220	1351.8
110	E14	2	3	2	12324.2	2831.35	30915.6	115771	2271.4
111	E15	2	3	2	1855.17	1726.59	29936.8	113433	-747.964
112	E16	2	3	2	-1117.63	1822.05	30480.6	121405	1260.86
113	E17	2	3	2	4892.34	1737.62	28424.3	115432	1465.09
114	E18	2	3	2	2907.18	1159.41	27520.4	121651	1023.03
115	E19	2	3	2	9131.38	1984.81	637.814	392.87	6943.02
116	E20	2	3	2	10659.2	2007.92	1000.32	1290.44	3665.41
117	E21	2	3	2	35517.6	5068.03	2451	2074.8	4310.24
118	E22	2	3	2	26190.9	3524.95	1308.27	2134.03	8256.61
119	E23	2	3	2	14278.9	2739.86	1272.96	2876.78	4918.53
120	E24	2	3	2	-11657.9	-550.924	-250.493	-239.053	3691.99
121	F1	2	3	2	20184.4	2981.8	21691.8	121142	2852.63
122	F2	2	3	2	12273.5	2918.59	22701	123234	2034.59
123	F3	2	3	2	3092.55	1040.36	24272.5	122858	898.288
124	F4	2	3	2	-208.455	1438.98	23745.9	115796	459.482
125	F5	2	3	2	1409.02	477.904	26090.3	123174	2866.31
126	F6	2	3	2	15969.2	2481.86	27772.8	118141	2336.34
127	F7	2	3	2	6.12436	1255.06	26543.8	114998	-55.7207
128	F8	2	3	2	3236.56	1638.3	29348.8	117891	754.35
129	F9	2	3	2	10318.2	2183.33	28576.2	109523	1835.96
130	F10	2	3	2	1692.61	1227.54	29526.7	116968	1948.56
131	F11	2	3	2	4844.7	1752.43	28649	109425	2524.08
132	F12	2	3	2	958.532	1586.16	29379.8	112481	349.619
133	F13	2	3	2	16232.2	2202.76	32650.4	121813	1745.19
134	F14	2	3	2	7430.9	1838.29	31175.8	119756	2989.62
135	F15	2	3	2	2742.18	2073.18	29596.1	115355	1114.48
136	F16	2	3	2	4991.38	926.099	30503.8	123193	3226.09
137	F17	2	3	2	2869	1236.36	29217.4	118210	830.66
138	F18	2	3	2	85.0177	1284.71	31015.9	130452	8233.47
139	F19	2	3	2	9338.1	1122.38	444.06	1505.82	9113.57
140	F20	2	3	2	13456.1	2537.9	388.898	3619.9	11550.2
141	F21	2	3	2	13243.2	2331.94	1857.19	1983.51	4505.15
142	F22	2	3	2	8924.87	1648.71	1699.95	346.304	7197.73
143	F23	2	3	2	9587.23	2312.34	674.318	2969.73	7413.24
144	F24	2	3	2	6665.6	1226.08	-1414.71	-2282.95	3795.73
145	G1	2	3	2	2266.74	1494.24	20943.3	118329	970.276
146	G2	2	3	2	6599.95	2486.79	23451.9	124683	2524.13
147	G3	2	3	2	4650.49	1017.89	24575.2	124971	-275.236
148	G4	2	3	2	-2095.43	420.397	24040.5	115350	734.835
149	G5	2	3	2	-2187.93	1435.66	25822.5	118636	1812.82
150	G6	2	3	2	-5490.15	1972.95	27613.7	116707	292.198
151	G7	2	3	2	267.228	968.841	29047	119150	824.446
152	G8	2	3	2	9649.71	2232.46	29652.2	117013	-244.82
153	G9	2	3	2	1665.91	1773.11	28554	110450	1979.52
154	G10	2	3	2	3767.05	928.935	29490.5	114182	1084.78
155	G11	2	3	2	1819.2	1843.24	30276.6	113412	-251.523
156	G12	2	3	2	1209.02	972.337	29051.6	107604	1106.93
157	G13	2	3	2	-2753.58	604.841	30691.1	115952	-403.414
158	G14	2	3	2	-275.296	938.396	30199.2	112137	-71.9459
159	G15	2	3	2	1134.44	1407.26	30501.1	116251	1338.84
160	G16	2	3	2	2049.77	1472.9	29752	113659	1042.46
161	G17	2	3	2	1343.96	1389.01	27629.1	115724	3795.98
162	G18	2	3	2	1029.02	1631.7	29900.9	124112	1450.94
163	G19	2	3	2	6822.32	176.458	-346.889	1955.31	8461.64
164	G20	2	3	2	5425.5	1765.88	577.116	3239.79	8224.26
165	G21	2	3	2	36504.9	3846.45	2742.02	3585.31	7074.97
166	G22	2	3	2	6526.54	673.49	387.683	3470.79	5446.46
167	G23	2	3	2	11562.9	2703.02	1339.11	2013.95	5582.86
168	G24	2	3	2	2768.49	229.605	291.277	2196.67	3703.8
169	H1	2	3	2	20272.2	4016.04	28080	156988	2568.19
170	H2	2	3	2	7235.88	1460.66	24808.4	128059	973.634
171	H3	2	3	2	8264.41	2211.11	25151.7	122540	478.921
172	H4	2	3	2	1357.98	1924.01	24685.2	116750	1873.4
173	H5	2	3	2	1275.04	763.811	26487.7	116989	2087.96
174	H6	2	3	2	1554.88	1789.63	28023.6	116589	2200.11
175	H7	2	3	2	-1376.15	885.053	27854.6	116497	1443.88
176	H8	2	3	2	410.528	1292.35	28461	111400	1121.83
177	H9	2	3	2	-743.232	1545.5	27664.1	108291	2043.39
178	H10	2	3	2	831.847	960.955	27658.7	103584	1006.68
179	H11	2	3	2	-1444.44	825.332	29055.1	109864	2794.97
180	H12	2	3	2	-3426.77	1432.1	29826.2	110913	1628.21
181	H13	2	3	2	-654.81	814.373	27993.7	105812	-63.9237
182	H14	2	3	2	983.138	1822.7	28759.8	108111	1601.44
183	H15	2	3	2	2557.1	1829.47	28996.7	111108	1501.05
184	H16	2	3	2	646.658	1609.62	31960.4	122560	767.592
185	H17	2	3	2	1954.75	2052.17	29109.4	116850	2994.86
186	H18	2	3	2	1241.8	1834.41	30491.4	125022	3175.79
187	H19	2	3	2	12910.1	1596.08	1269.51	2451.02	13710.8
188	H20	2	3	2	65369.9	9508.68	5888.3	11076.3	13497.5
189	H21	2	3	2	25135.5	3221.91	473.042	1627	5433.55
190	H22	2	3	2	8243.62	1415.35	361.162	2602.94	4829.89
191	H23	2	3	2	7344.68	1171.37	1256.72	1928.71	4345.96
192	H24	2	3	2	6136.61	1434.68	934.414	1716.86	3439.27
193	I1	2	3	2	9949.18	1433.06	21513.2	128965	3774.35
194	I2	2	3	2	13334.4	2446.61	23011.3	129679	3746.22
195	I3	2	3	2	2327.11	898.75	23419.2	127180	740.926
196	I4	2	3	2	2330.17	1514.9	25930.1	122643	3502.09
197	I5	2	3	2	4527.56	1641.08	25629.5	115887	776.766
198	I6	2	3	2	1155.14	1544.44	27537.4	120381	3590.96
199	I7	2	3	2	5495.51	2405.18	27266.7	113000	3077.27
200	I8	2	3	2	-168.284	1903.25	28255.2	113566	1198.7
201	I9	2	3	2	8086.04	971.802	27184.8	106401	285.211
202	I10	2	3	2	-3194.22	1338.27	27732.4	107607	640.226
203	I11	2	3	2	-925.998	1157.09	28794.3	107876	291.962
204	I12	2	3	2	-1917.07	1493.5	30607.3	112960	-1772.69
205	I13	2	3	2	-330.685	905.261	28912.8	106535	-2293.61
206	I14	2	3	2	5455.49	1870.76	29397.4	111733	-210.387
207	I15	2	3	2	5828.61	1371.72	28286.1	109235	1693.52
208	I16	2	3	2	-207.227	623.341	29023	116472	1257.82
209	I17	2	3	2	10.2082	553.079	27101.4	109197	2579.29
210	I18	2	3	2	8705.01	1865.77	27288.5	113684	-50.2384
211	I19	2	3	2	7547.88	908.812	-692.209	2417.86	8718
212	I20	2	3	2	22202.6	2199.6	796.404	2880.25	9899.92
213	I21	2	3	2	5472.33	1390.69	-274.514	1733.06	7602.83
214	I22	2	3	2	11599.8	2244.51	608.5	1393.35	5378.67
215	I23	2	3	2	2501.36	1215.34	388.351	2053.71	3972.57
216	I24	2	3	2	10564.2	1119.87	1368.07	555.996	3634.28
217	J1	2	3	2	16043.7	2438.83	-3.94274	2872.03	12986.6
218	J2	2	3	2	20299.2	3673.1	2061.53	4219.66	14318.2
219	J3	2	3	2	13709.6	2184.96	1038.94	2384.33	19087.9
220	J4	2	3	2	12347.5	1370.59	1379.57	3295.31	20317.1
221	J5	2	3	2	17353.1	4240.94	2514.97	6980.04	23337.6
222	J6	2	3	2	4792.96	144.227	293.652	4461.74	18018.7
223	J7	2	3	2	11742.7	1135.45	309.243	3658.63	16266.7
224	J8	2	3	2	5632.15	713.726	527.104	1588.2	2545.2
225	J9	2	3	2	7005.63	692.679	213.131	1821.01	13996.7
226	J10	2	3	2	5285.33	803.621	514.727	4154.79	14036.7
227	J11	2	3	2	-1730.23	-314.737	-587.609	-121.325	-1018.66
228	J12	2	3	2	5224.44	1053.36	460.85	4037.09	13372.6
229	J13	2	3	2	14888.7	1303.84	210.18	3504.16	11317.2
230	J14	2	3	2	7778.8	1216.84	-5.34256	3631.45	13458.4
231	J15	2	3	2	10649.4	1952.55	726.648	3141.44	13364.7
232	J16	2	3	2	9230.15	1338.39	675.441	2297.58	11728.2
233	J17	2	3	2	5697.65	2351.05	1256.19	3562.18	3491.78
234	J18	2	3	2	5383.62	1087.18	397.115	3009.97	12585.5
235	J19	2	3	2	2749.03	1021.48	-209.454	2534.87	8933.54
236	J20	2	3	2	3921.14	983.863	160.045	1996.95	7356.76
237	J21	2	3	2	4907.3	1336.1	-20.7131	146.555	6833.74
238	J22	2	3	2	3619.67	326.367	795.028	-377.794	2712.54
239	J23	2	3	2	10953.8	1601.07	378.939	1637.46	9136.49
240	J24	2	3	2	16535.1	764.403	-435.716	507.147	5184.44
241	K1	2	3	2	23669.4	1704.01	918.224	3841.02	22667.5
242	K2	2	3	2	11856.9	1736.7	1335.41	1178.73	14669.6
243	K3	2	3	2	10701.7	1974.88	96.3515	1242.39	14093.1
244	K4	2	3	2	8034.96	885.611	1079.67	2585.24	17075.9
245	K5	2	3	2	7748.83	694.6	1122.28	2141.39	18255.9
246	K6	2	3	2	8958.62	1145.79	315.554	1666.55	14607.8
247	K7	2	3	2	8201.31	915.481	1707.96	3070.35	15610
248	K8	2	3	2	9444.09	1083.23	1111.61	3320.28	17144.6
249	K9	2	3	2	-569.088	331.13	453.761	1594.77	12650.3
250	K10	2	3	2	4164.24	383.95	533.036	2369.85	10163.4
251	K11	2	3	2	8921.05	1833.78	1306.23	2890.5	12925.9
252	K12	2	3	2	6784.31	1586.2	589.152	2833.88	12377.9
253	K13	2	3	2	5872.34	953.517	588.055	3384.31	11691.1
254	K14	2	3	2	13077.4	2169.27	1857.24	2020.55	13458.3
255	K15	2	3	2	10353.8	1239.64	1616.37	3352.9	11074.4
256	K16	2	3	2	7949.84	1508.24	949.895	2960.12	14228.3
257	K17	2	3	2	8791.81	941.569	250.696	1546.62	8807.37
258	K18	2	3	2	7117.3	1144.09	1442.81	1036.2	8680.73
259	K19	2	3	2	-11465.4	-472.103	352.506	2237.9	9751.23
260	K20	2	3	2	12461.6	1257.35	646.686	754.094	7509.83
261	K21	2	3	2	10580.7	1971.97	1128.59	1176.92	5962.5
262	K22	2	3	2	15149.7	2119.35	1501.96	2445.71	5407.21
263	K23	2	3	2	356.44	1041.14	734.759	42.5661	1798.78
264	K24	2	3	2	4602.12	1943.69	634.73	930.013	12173.1
265	L1	2	3	2	15756.8	3122.43	1092.74	3839.74	9819.62
266	L2	2	3	2	11565.4	1760.65	1270.27	1273.33	7556.46
267	L3	2	3	2	12801.6	2440.7	1004.74	2758.8	10775.7
268	L4	2	3	2	10422.1	1575.51	1.33338	2536.52	15373.5
269	L5	2	3	2	5539.11	845.276	-597.476	2959.03	16200.8
270	L6	2	3	2	11329	186.531	-589.1	3451.03	17634.7
271	L7	2	3	2	6608.4	476.245	-158.546	2970.35	17493
272	L8	2	3	2	6631.36	363.901	572.739	2192.98	17936.8
273	L9	2	3	2	6777.76	898.616	517.957	2312.15	14688.3
274	L10	2	3	2	5270.68	336.005	-35.7739	1675.64	11393
275	L11	2	3	2	1652.16	521.619	87.1265	3572.4	11033.1
276	L12	2	3	2	2053.46	302.201	109.744	2890.99	10204.8
277	L13	2	3	2	4682.79	618.172	-194.678	2088.65	10206.2
278	L14	2	3	2	12672.2	1485.04	326.801	3065.39	12980.8
279	L15	2	3	2	17223.1	2060.72	904.774	3161.99	9065.23
280	L16	2	3	2	5106.2	482.38	-345.201	815.057	3912.32
281	L17	2	3	2	23840.8	2670.93	779.405	3444.68	5662.27
282	L18	2	3	2	12452.3	1311.63	575.009	1368.73	6441.19
283	L19	2	3	2	10519.7	1759.6	1683.59	211.413	4989.86
284	L20	2	3	2	5191.13	784.353	543.962	909.722	7669.16
285	L21	2	3	2	9585.83	1497.55	951.854	1688.71	4674.35
286	L22	2	3	2	5790.53	992.423	-691.874	1790.31	8374.74
287	L23	2	3	2	3553.88	483.228	599.177	1194.78	815.863
288	L24	2	3	2	7936.36	311.985	168.69	-50.6679	1173.47
289	M1	2	3	2	11197.2	3074.08	1640.32	817.776	10000.1
290	M2	2	3	2	15702.3	3698.81	1127.83	2085.05	14609.8
291	M3	2	3	2	10632.5	2526.33	2208.41	2592.78	12186.3
292	M4	2	3	2	13628.4	2218.84	2534.71	3276.23	16900.1
293	M5	2	3	2	7183.6	1929.85	1080.07	1870.98	13955.4
294	M6	2	3	2	12264.1	1487.63	1156.73	1645.09	14704.2
295	M7	2	3	2	4887.06	1177.79	953.559	3741.57	13485.8
296	M8	2	3	2	2829.23	1928.18	448.407	2173.22	14993.8
297	M9	2	3	2	6011.25	1803.93	595.361	1287.62	13293.6
298	M10	2	3	2	5373.15	1198.31	1141.12	3004.1	11605.1
299	M11	2	3	2	4402.27	1445.58	1123.27	2906.3	12483.2
300	M12	2	3	2	5912.79	1064.94	990.114	1967.82	12107.3
301	M13	2	3	2	8339.15	2207.28	881.192	1818.7	10390.9
302	M14	2	3	2	5732.2	1573.03	171.382	1825.46	13772.6
303	M15	2	3	2	9911.52	1823.09	1015.06	3184.59	10001.5
304	M16	2	3	2	3647.97	1312.2	708.508	1317.8	8454.89
305	M17	2	3	2	13877.1	3163.52	2049.36	2286.71	4979.81
306	M18	2	3	2	114780	10758.6	5718.91	6655.3	8060.7
307	M19	2	3	2	16106.7	3231.68	1104.27	1948.67	6727.29
308	M20	2	3	2	21057.9	3759.57	1501.56	2670.97	2847.57
309	M21	2	3	2	14410.7	1432.98	654.799	919.639	3815.88
310	M22	2	3	2	8355.79	1273.91	307.183	-810.314	2420.03
311	M23	2	3	2	512.432	1096.59	-326.276	-1757.91	-441.229
312	M24	2	3	2	22578.9	2071.47	1167.05	598.902	1811.49
313	N1	2	3	2	23141.6	4024.05	740.024	3229.88	16585.1
314	N2	2	3	2	19010.8	4348.41	1040.8	4568.83	18313.3
315	N3	2	3	2	13893.6	2480.53	1231.39	2609.21	15723.2
316	N4	2	3	2	14268.4	1341.45	589.082	2228.17	15965.2
317	N5	2	3	2	10966.7	1481.59	56.9589	2353.55	17766.1
318	N6	2	3	2	11891.9	645.613	171.642	3320.19	15765
319	N7	2	3	2	10261.7	1103.76	636.853	3422.54	16324.2
320	N8	2	3	2	7956.7	-7.17385	551.017	3112.98	14824.8
321	N9	2	3	2	8534.81	552.308	356.797	2260.51	13230.9
322	N10	2	3	2	4409.64	644.916	-130.619	3493	13538.5
323	N11	2	3	2	6633.56	896.841	738.259	1869.44	11149.7
324	N12	2	3	2	3959.1	1164.46	-74.7416	1913.77	11084.7
325	N13	2	3	2	4916.8	117.531	356.321	2516.69	10154.7
326	N14	2	3	2	5581.07	935.591	498.655	2525.3	8723.24
327	N15	2	3	2	7484.62	1265.88	1140.89	3101.78	5802.06
328	N16	2	3	2	1218.7	1838.35	-1028.65	1296.83	6299.04
329	N17	2	3	2	1070.08	404.854	375.461	1234.93	2358.09
330	N18	2	3	2	1575.2	1069.74	634.088	1657.88	3228.78
331	N19	2	3	2	12595.9	1308.14	626.511	1399.49	4475.69
332	N20	2	3	2	7454.9	2008.51	1110.37	1714.19	4814.07
333	N21	2	3	2	7780.3	878.179	565.883	3329.1	5346.42
334	N22	2	3	2	-3080.2	74.1748	730.54	-283.314	975.344
335	N23	2	3	2	609.898	206.565	-647.822	161.852	1964.72
336	N24	2	3	2	5982.45	-173.475	54.1221	2230.1	-36.2668
337	O1	2	3	2	7531.47	2254.18	803.371	820.617	13578
338	O2	2	3	2	13720.8	3234.82	676.74	3717.34	17338.5
339	O3	2	3	2	13571.9	3624.27	871.599	2582.1	19174.7
340	O4	2	3	2	8476.94	1659.84	436.374	2744.27	14905.2
341	O5	2	3	2	7287.28	953.754	1145.41	3206.21	19343.9
342	O6	2	3	2	5254.44	2074.27	656.657	3224.83	19327.7
343	O7	2	3	2	11188.4	1354.05	321.205	3524.13	16514.2
344	O8	2	3	2	13208.7	1393.82	2645.45	4288.15	29022.6
345	O9	2	3	2	15332.1	677.286	1763.36	1131.35	15154.2
346	O10	2	3	2	10807	3176.24	865.56	2882.53	23913.6
347	O11	2	3	2	4824.91	853.852	-812.44	1213.84	13547.3
348	O12	2	3	2	320.83	-1549.43	-910.246	333.11	9314.66
349	O13	2	3	2	4549.74	1932.75	231.893	2963.76	9022.9
350	O14	2	3	2	5534.76	1217.43	498.72	2406.85	9466.6
351	O15	2	3	2	4561.89	1444.51	702.811	-50.1907	8349.64
352	O16	2	3	2	283.289	969.479	323.717	-18.7427	4373.74
353	O17	2	3	2	5910.27	1564.34	573.997	-895.093	5779.7
354	O18	2	3	2	14097.8	3709.5	2350.38	1261.66	6411.36
355	O19	2	3	2	11841.4	1685.42	295.018	1298.54	7626.27
356	O20	2	3	2	12556.9	3106.08	990.392	278.991	4614.78
357	O21	2	3	2	1881.07	1339.85	-396.849	-828.009	1992.46
358	O22	2	3	2	16219.9	2859.69	1478.67	1391.3	6458.64
359	O23	2	3	2	4853.43	1502.17	333.424	1139.44	5413.91
360	O24	2	3	2	2960.16	1839.64	1390.93	-711.496	3112.52
361	P1	2	3	2	21662.7	4710.45	1466.72	2632.85	15410.3
362	P2	2	3	2	18839.5	3803.8	-284.235	290.148	12619.5
363	P3	2	3	2	15875.6	2271.44	961.435	450.949	15157.3
364	P4	2	3	2	12886.2	1914.58	439.453	1623.39	15023.9
365	P5	2	3	2	9852	1185.25	908.282	722.514	9855.41
366	P6	2	3	2	9196.54	2235.96	1681.54	2562.99	13440.5
367	P7	2	3	2	8660.72	1476.57	768.066	2557	16830.3
368	P8	2	3	2	18291.1	2283.38	1740.74	2609.36	20865.7
369	P9	2	3	2	16284.9	3163.33	720.555	3136.22	18243.8
370	P10	2	3	2	8420.66	1415.93	1150.33	1385.38	9412.9
371	P11	2	3	2	3761.32	1128.19	415.216	2500.65	5244.92
372	P12	2	3	2	2540.66	1347.96	892.663	3625.55	7106.45
373	P13	2	3	2	3527.94	757.357	906.516	2374.16	5699
374	P14	2	3	2	4403.93	1774.45	501.146	2056.82	9504.47
375	P15	2	3	2	-1105.43	611.832	670.565	-94.6462	2034.66
376	P16	2	3	2	5805.07	1473.55	214.043	1649.93	8203.83
377	P17	2	3	2	-904.179	384.373	29.8813	-363.781	1131.09
378	P18	2	3	2	10927.3	2744.93	972.552	1586.46	9108.5
379	P19	2	3	2	583.689	2088.69	-381.241	473.274	7148.02
380	P20	2	3	2	3362.28	2443.03	176.802	1954.94	7692.17
381	P21	2	3	2	3558.36	1627.95	979.431	981.556	4104
382	P22	2	3	2	5717.36	3126.24	167.772	1991.82	9449.89
383	P23	2	3	2	2875.65	1961.66	613.5	213.111	3321.66
384	P24	2	3	2	-1343	1292.32	559.354	-166.749	787.238
1	A1	2	3	3	-268.152	-393.741	15084.1	113062	610.716
2	A2	2	3	3	-1007.83	5.81214	23650.8	152820	4603.35
3	A3	2	3	3	30755.7	3518.87	20155	124049	2695.35
4	A4	2	3	3	2531.89	965.636	20298.5	116250	973.37
5	A5	2	3	3	3259.36	1012.98	23186.8	123724	2521.45
6	A6	2	3	3	2966.71	2186.14	23265.8	120034	2165.38
7	A7	2	3	3	12232.2	2246.12	24880.4	123089	3539.51
8	A8	2	3	3	5434.84	800.357	27330.4	128770	1172.64
9	A9	2	3	3	23600.8	3486.5	27306.2	121764	2686.16
10	A10	2	3	3	9017.45	1356.94	26188.6	120795	3457.18
11	A11	2	3	3	1328.46	789.847	26430.8	119047	2240.07
12	A12	2	3	3	3922.83	76.9884	26360.3	121904	1077.63
13	A13	2	3	3	3737.79	516.187	27737.2	127482	1334.36
14	A14	2	3	3	4996.92	1115.17	26017.6	120482	1233.93
15	A15	2	3	3	5477.81	1155.97	28098.6	132872	9935.15
16	A16	2	3	3	7532.45	1356.06	24304.8	112180	2477.62
17	A17	2	3	3	3150.36	1596.63	22140.3	109845	3414.18
18	A18	2	3	3	-4076.07	367.722	17558.8	88591.9	1102.94
19	A19	2	3	3	476.16	921.197	23326.9	121967	1507.72
20	A20	2	3	3	6114.72	189.845	1130.74	471.213	2939.91
21	A21	2	3	3	15040.4	452.559	28.3604	1797.6	2603.42
22	A22	2	3	3	6380.74	607.164	-348.547	1132.31	4285.44
23	A23	2	3	3	4496.49	2165.52	113.565	2085.21	5715.78
24	A24	2	3	3	7546.01	-366.943	-857.361	1019.42	5553.89
25	B1	2	3	3	7972.51	1429.47	16220	107062	3214.24
26	B2	2	3	3	1233.02	683.012	17696	112671	762.86
27	B3	2	3	3	6063.03	1302.48	19010.1	112569	2700.53
28	B4	2	3	3	4359.18	1436.14	20845.8	115488	1220.44
29	B5	2	3	3	2939.93	1768.06	23368.5	125124	202.316
30	B6	2	3	3	1985.87	1441.08	23759.2	121836	1461.5
31	B7	2	3	3	10246.4	2158.34	25789.6	120948	3095.76
32	B8	2	3	3	-847.23	725.097	25301.4	120400	1240.32
33	B9	2	3	3	-960.942	796.167	27460.1	124453	2923.12
34	B10	2	3	3	4870.88	1817.49	29953.7	126499	4699.72
35	B11	2	3	3	5973.38	1291.83	28183	120644	865.224
36	B12	2	3	3	672.68	427.391	27115.2	118029	113.593
37	B13	2	3	3	1435.07	618.203	29041.2	123786	2192.3
38	B14	2	3	3	-1315.1	330.767	26426.3	120196	1817.17
39	B15	2	3	3	6758.08	1729.34	27193.6	117669	1349.97
40	B16	2	3	3	3777.78	1860.37	26906.1	120281	1765.79
41	B17	2	3	3	2469.01	1114.27	27166.8	123623	3696.19
42	B18	2	3	3	5113.95	1215.54	24822.6	123523	923.479
43	B19	2	3	3	-389.424	754.053	23038.3	119977	3335.92
44	B20	2	3	3	10037.2	1953.46	-437.128	704.279	7621.42
45	B21	2	3	3	5234.74	700.474	578.329	2492.21	4232.14
46	B22	2	3	3	51.5614	1251.83	539.063	-1235.11	3645.06
47	B23	2	3	3	5194.34	1691.24	994.018	-91.5759	2168.11
48	B24	2	3	3	15633.6	2434.86	635.277	2412.8	2214.41
49	C1	2	3	3	2798.38	2726.17	17128.8	105245	1913
50	C2	2	3	3	10995	1985.37	20072.6	116574	782.216
51	C3	2	3	3	13950.1	1307.21	20253.7	112464	1260.73
52	C4	2	3	3	2373.78	2001.84	22910.2	117625	1971.99
53	C5	2	3	3	1706.11	745.802	24941.1	121187	698.588
54	C6	2	3	3	7820.7	1518.55	24984.9	118838	2280.48
55	C7	2	3	3	6971.61	1945.98	25765.7	117853	2172.55
56	C8	2	3	3	3584	1098.96	27379.9	123341	1813.81
57	C9	2	3	3	3866.08	1068.64	28158.7	121416	966.32
58	C10	2	3	3	6955.31	1750.12	27776.6	118103	1417.72
59	C11	2	3	3	11197.3	2457	27758.7	114537	530.944
60	C12	2	3	3	7291.87	2878.59	32227.7	130365	785.526
61	C13	2	3	3	1890.32	816.312	29048.2	123223	1886.47
62	C14	2	3	3	1102.62	895.093	29149.5	123930	1457.66
63	C15	2	3	3	1764.37	1184.57	27768.9	120098	312.142
64	C16	2	3	3	2769.39	1658.99	27447.9	120682	2624.98
65	C17	2	3	3	2817.93	1426.24	28804.7	129282	3338.07
66	C18	2	3	3	4233.57	895.952	29405.8	133772	3767.07
67	C19	2	3	3	8426.55	1079.07	290.974	2624.53	9555.29
68	C20	2	3	3	9896.6	1843.9	-88.9332	1337.23	8655.11
69	C21	2	3	3	6283.78	2215.94	-163.457	3368.76	5822.29
70	C22	2	3	3	19612.6	4113.35	1374.79	1397.43	9103.97
71	C23	2	3	3	9680.34	1679.07	516.49	1906.55	2796.14
72	C24	2	3	3	3818.5	873.193	61.0522	-1465.31	4814.26
73	D1	2	3	3	6039.54	1958.03	18814.6	126927	2835.75
74	D2	2	3	3	10896.5	1340.83	18915.5	111524	936.88
75	D3	2	3	3	5190.14	1716.27	20520.9	110055	526.574
76	D4	2	3	3	-2222.14	1785.98	23956.6	122204	1308.79
77	D5	2	3	3	8702.65	1247.32	25160	119944	-1104.42
78	D6	2	3	3	3446.27	1281.74	25391.7	119819	1031.8
79	D7	2	3	3	7172.29	1582.11	25737.8	115259	567.771
80	D8	2	3	3	10043.1	1547.6	28522.4	120957	1139.69
81	D9	2	3	3	2639.98	1374.3	26608.6	109029	445.654
82	D10	2	3	3	1685.15	1456.34	29472.5	119598	3609.11
83	D11	2	3	3	9450.92	1690.26	26670.6	109195	395.988
84	D12	2	3	3	10306	1437.61	28073.9	112077	730.11
85	D13	2	3	3	147.023	985.589	25862.3	106045	650.399
86	D14	2	3	3	1359.87	1099.24	27799.3	112267	717.976
87	D15	2	3	3	282.468	1062.8	26383.5	110127	713.917
88	D16	2	3	3	7807.36	1586.8	27833.8	118334	466.576
89	D17	2	3	3	-172.651	2458.49	27517.6	120387	819.354
90	D18	2	3	3	5502.94	1401.57	30136.9	128433	2883
91	D19	2	3	3	12824.6	1214.8	487.939	2531.94	12685.2
92	D20	2	3	3	31629.8	2138.62	758.111	1174.27	9365.39
93	D21	2	3	3	30759.3	4054.78	402.135	1423.03	7718.62
94	D22	2	3	3	24533.9	1761.25	1137.78	1683	6402.59
95	D23	2	3	3	25438.2	4618.07	4487.65	5071.46	4444.11
96	D24	2	3	3	9984.82	1653.16	-1423.97	-304.098	1324.38
97	E1	2	3	3	10571.1	2521.85	22579.2	128267	2621.33
98	E2	2	3	3	16990.8	2574.44	22880.8	126340	1581.96
99	E3	2	3	3	6850.31	2392.03	24435	126419	1680.64
100	E4	2	3	3	9380.51	1923.16	24833.5	118384	1558.48
101	E5	2	3	3	2445.27	1329.71	26400.8	125967	2179.21
102	E6	2	3	3	-395.178	1242.59	26950.4	115621	2493.33
103	E7	2	3	3	518.421	1530	25793.3	112949	2132.07
104	E8	2	3	3	-2770.19	682.815	27959.1	111594	173.653
105	E9	2	3	3	3473.53	2172.35	29733.2	118298	1147.63
106	E10	2	3	3	1492.72	1112.11	28655.5	110914	984.054
107	E11	2	3	3	2088.36	1121.88	28386.3	108240	994.277
108	E12	2	3	3	1114.5	2122.16	29520	113534	1685.38
109	E13	2	3	3	-2148.6	1128.72	27247	109205	1106.56
110	E14	2	3	3	12846.5	2758.15	30740.2	115251	2109.92
111	E15	2	3	3	1522.75	1510.85	29785.2	113048	-658.546
112	E16	2	3	3	-890.62	1920.2	30194.5	120873	1384.84
113	E17	2	3	3	5202.98	1726.93	28053.4	115030	1802.75
114	E18	2	3	3	2641.23	927.701	27350.5	121338	910.588
115	E19	2	3	3	8678.07	1887.43	651.079	241.052	7075.54
116	E20	2	3	3	10147.4	1849.85	768.932	1293.12	3736.17
117	E21	2	3	3	35172	4754.37	2392.93	2015.04	4358.14
118	E22	2	3	3	26582.2	3222.45	1285.58	1982.8	8394.91
119	E23	2	3	3	15115.3	2813.8	1036.41	3199.22	5201.93
120	E24	2	3	3	-11432.2	-296.709	222.905	-382.146	3170.77
121	F1	2	3	3	20122.6	2764.93	21370.2	120250	2433.97
122	F2	2	3	3	12409.2	2865.76	22476.4	122407	1829.91
123	F3	2	3	3	3991.13	869.417	24049.4	122168	1010.55
124	F4	2	3	3	499.081	1409.68	23985.4	115049	473.84
125	F5	2	3	3	1396.83	612.853	26099.8	122422	2562.18
126	F6	2	3	3	15573.8	2388.66	27754.2	117153	2340.4
127	F7	2	3	3	54.8022	1167.71	26593.2	114521	-81.2605
128	F8	2	3	3	3001.09	1806.56	29344	117663	747.898
129	F9	2	3	3	9976.17	1963.54	28394.7	109260	1757.59
130	F10	2	3	3	1825.86	1094.76	29675.6	116800	1833.5
131	F11	2	3	3	4581.31	1624.83	28473.9	109226	2394.52
132	F12	2	3	3	833.208	1370.99	29274.2	112199	-28.9925
133	F13	2	3	3	16023.5	1944.32	32449.9	121445	1804.27
134	F14	2	3	3	6954.66	1827.41	31037.1	119851	3055.9
135	F15	2	3	3	2583.52	2081.56	29491.4	115460	1213.2
136	F16	2	3	3	5420.27	1280.4	30465.2	122850	3045.15
137	F17	2	3	3	2571.07	955.942	29291.9	118347	846.355
138	F18	2	3	3	14.5132	1085.72	31090.6	130128	8175.29
139	F19	2	3	3	8168.55	1069.32	572.884	1406.74	9156.3
140	F20	2	3	3	13102.3	2241.09	640.419	3453.34	11438
141	F21	2	3	3	13381.8	2396.87	2021.81	2026.54	4238.41
142	F22	2	3	3	8134.46	1680.44	1683	67.8105	7521.82
143	F23	2	3	3	9687.26	2165.74	708.997	2869.07	7987.5
144	F24	2	3	3	6116.65	1306.29	-1361.24	-2338.09	3676.99
145	G1	2	3	3	2771.45	1480.87	20704.3	117651	765.436
146	G2	2	3	3	7354.39	2340.07	23188.5	124230	2492.39
147	G3	2	3	3	4942.71	1271.88	24607.4	124480	-252.669
148	G4	2	3	3	-1152.43	253.884	23874.1	114722	730.068
149	G5	2	3	3	-1774.21	1587.62	25772	118411	1682.02
150	G6	2	3	3	-5412.05	2177.44	27668.8	116648	547.683
151	G7	2	3	3	934.15	1119.45	29101.9	118917	605.374
152	G8	2	3	3	9560.87	2311.25	29569.1	116568	-152.835
153	G9	2	3	3	1757.6	1753.16	28584.3	110179	2181.56
154	G10	2	3	3	3413.13	954.486	29534.7	114201	992.61
155	G11	2	3	3	1644.62	1846.56	30209.7	113307	24.4502
156	G12	2	3	3	864.677	1070.03	29032.5	107244	979.847
157	G13	2	3	3	-2000.33	493.943	30866.8	115555	-424.134
158	G14	2	3	3	-871.925	1086.34	29964.7	111855	397.054
159	G15	2	3	3	1397.06	1452.31	30343	115959	854.085
160	G16	2	3	3	2232.93	1430.99	29844.1	113473	1250.35
161	G17	2	3	3	1660.09	1358.02	27725.4	115605	3650.52
162	G18	2	3	3	1960.82	1535.71	30005	123957	1384.75
163	G19	2	3	3	7283.51	277.541	-442.933	1696.44	8821.85
164	G20	2	3	3	5284.9	1627.62	709.794	3090.81	8088.21
165	G21	2	3	3	37137.9	4143.17	2610.91	3748.86	7073.41
166	G22	2	3	3	5989.88	507.797	339.682	3333.81	5933.16
167	G23	2	3	3	12350.2	2551.02	990.013	1891.13	6035.96
168	G24	2	3	3	2785.9	142.443	354.961	2106.21	3493.23
169	H1	2	3	3	20388.9	4196.86	28155.6	156686	3044.02
170	H2	2	3	3	7152.3	1683.29	24785.2	127394	1393.64
171	H3	2	3	3	7076.75	1999.48	25004.7	122039	580.745
172	H4	2	3	3	1145.57	1833.12	24845.9	116166	1541.92
173	H5	2	3	3	918.405	668.094	26558.8	117046	2006.75
174	H6	2	3	3	1310.82	1655.38	28078.4	116554	2087.81
175	H7	2	3	3	-1593.62	1037.51	27658	116091	1751.96
176	H8	2	3	3	133.12	1389.58	28520.6	111467	1221.43
177	H9	2	3	3	-853.873	1754.07	27751.3	108220	1809.03
178	H10	2	3	3	680.143	1050.89	27704.1	103640	554.854
179	H11	2	3	3	-687.918	830.031	29110.8	109885	2510.62
180	H12	2	3	3	-3491.28	1238.36	29598.8	110450	1671.09
181	H13	2	3	3	-11.0669	970.523	28120.8	105797	11.2416
182	H14	2	3	3	607.544	1701.26	28599	107716	1855.71
183	H15	2	3	3	2510.94	1933.51	28834.3	110757	1510.66
184	H16	2	3	3	707.715	1521.84	31738	122375	826.607
185	H17	2	3	3	2780.83	2168.41	29339	116871	3163.73
186	H18	2	3	3	1611.82	2169.71	30387.5	124519	3176.7
187	H19	2	3	3	12945.6	1423.11	1241.03	2681.93	13886
188	H20	2	3	3	64572.4	9027.05	6000.96	11203.9	13721.6
189	H21	2	3	3	25550.7	3246.13	537.806	1747.42	5652.84
190	H22	2	3	3	7660.14	1432.07	244.381	2530.05	5071.08
191	H23	2	3	3	7268.93	1278.04	1050.65	2064.23	5200.36
192	H24	2	3	3	6453.21	1540.82	986.02	1924.69	3456.84
193	I1	2	3	3	11079.9	1606.65	21524.1	128502	3709.99
194	I2	2	3	3	13313.5	2083.37	23061.9	129263	3338.77
195	I3	2	3	3	2689.85	1033.87	23529	126693	1321.11
196	I4	2	3	3	1995.81	1666.75	25898.4	122478	3664.13
197	I5	2	3	3	4224.81	2140.37	25892.6	115947	842.62
198	I6	2	3	3	953.308	1512.04	27566.3	119642	3180.98
199	I7	2	3	3	6436.35	2580.06	27549.8	112731	3104.23
200	I8	2	3	3	-5.26771	2058.06	28306.7	113156	1056.95
201	I9	2	3	3	8245.28	1110.4	27213.6	106182	-50.4966
202	I10	2	3	3	-2860.01	1480.41	28002.5	107749	529.844
203	I11	2	3	3	-961.879	1462.81	28790.3	107559	186.518
204	I12	2	3	3	-1813.45	1493.55	30853.8	112888	-2070.57
205	I13	2	3	3	657.116	1246.74	28887.7	106190	-2756.6
206	I14	2	3	3	5010.3	2065.39	29222.2	111514	-109.788
207	I15	2	3	3	5796.75	1546.71	28368.6	108789	1729.84
208	I16	2	3	3	-135.584	808.659	29179.2	116345	1226.5
209	I17	2	3	3	243.466	887.69	27135.9	108784	2152.52
210	I18	2	3	3	8337.81	1879.18	27271.6	113550	-517.69
211	I19	2	3	3	7897.78	970.898	-527.752	2251.04	8766.16
212	I20	2	3	3	22296.4	2393.07	976.708	2838.93	9902.06
213	I21	2	3	3	5431.21	1350.21	-203.149	1934.06	7649.26
214	I22	2	3	3	12060.1	2255.24	583.308	1496.72	5512.6
215	I23	2	3	3	2829.52	1294.96	480.672	1892.34	4083.84
216	I24	2	3	3	10103.3	1162.32	1417.35	378.383	3136.32
217	J1	2	3	3	16329	2145.52	165.761	2851.45	13515.8
218	J2	2	3	3	21178.4	3589.74	2147.47	4487.34	14676.6
219	J3	2	3	3	13537.6	1923.81	1009.58	2456.82	19800.7
220	J4	2	3	3	12433.5	1238.96	1519.44	2985.43	19849.5
221	J5	2	3	3	17095.6	4032.05	2554.1	7275.3	22984.7
222	J6	2	3	3	3714.33	246.356	469.068	4233.2	17082.2
223	J7	2	3	3	11105.7	1517.46	121.019	3636.91	15316
224	J8	2	3	3	5765.97	895.16	408.543	1648.32	2287.47
225	J9	2	3	3	6711.14	644.619	89.0402	1428.23	12682
226	J10	2	3	3	4858.59	689.348	446.573	3948.68	12497.5
227	J11	2	3	3	-1432.73	-307.735	-422.416	83.5396	-982.339
228	J12	2	3	3	4599.12	954.841	507.725	3797.87	12261.3
229	J13	2	3	3	14596	1164.03	36.2773	3291.91	10258
230	J14	2	3	3	7123.77	1179.94	34.525	3470.52	12048.7
231	J15	2	3	3	10711.9	1878.28	1032.51	2705.11	12657.7
232	J16	2	3	3	9012.46	1265.4	807.598	2168.11	11357.9
233	J17	2	3	3	4795.76	2133.78	1140.22	3559.56	2483.54
234	J18	2	3	3	5532.2	982.544	361.485	2936.53	12517.9
235	J19	2	3	3	3061.97	1191.67	-300.078	2347.45	8689.76
236	J20	2	3	3	4020.43	602.279	238.296	2122.99	7412.19
237	J21	2	3	3	5080	1384.05	108.062	380.608	6797.01
238	J22	2	3	3	3997.88	355.449	732.103	-114.742	2447.9
239	J23	2	3	3	10647.1	1653.89	-84.2829	1742.13	9231.67
240	J24	2	3	3	16112.4	1434.41	-555.815	425.294	4784.49
241	K1	2	3	3	24385.8	1860.68	700.775	3633.37	22875.3
242	K2	2	3	3	12838.4	1873.64	1095	1059.96	15383.3
243	K3	2	3	3	10871.4	1755.07	455.841	1278.28	14342
244	K4	2	3	3	8705.84	900.427	1075.27	2595.91	17459.7
245	K5	2	3	3	7619.9	700.94	1021.32	1887.95	18195.1
246	K6	2	3	3	8637.76	982.481	213.625	1619.18	15058.2
247	K7	2	3	3	7853.06	765.253	1465.68	3127.29	15717.4
248	K8	2	3	3	8422.21	1171.77	868.955	3215.69	16478.7
249	K9	2	3	3	-597.606	371.397	326.328	1293.5	11851.3
250	K10	2	3	3	3952.29	387.165	393.542	2109.75	9380.13
251	K11	2	3	3	8714.02	1492.17	1222.82	2696.03	12260.6
252	K12	2	3	3	6134.6	1453.19	670.809	2760.83	11301.6
253	K13	2	3	3	5727.65	968.224	831.325	3218.86	10864.2
254	K14	2	3	3	12923	1966.9	1891.33	2017.85	12721.6
255	K15	2	3	3	9500.98	1312.89	1396.74	3028.53	10680.6
256	K16	2	3	3	7920.34	1468.62	784.443	2842.07	14019.6
257	K17	2	3	3	8616.62	784.896	206.053	1490.12	9040.05
258	K18	2	3	3	7484.64	1222.92	1308.06	1044.48	8910.6
259	K19	2	3	3	-10525.2	-609.242	125.047	2215.15	9188.52
260	K20	2	3	3	12746.7	1155.02	730.345	728.218	7667.97
261	K21	2	3	3	11078.6	1783.12	1123.54	900.692	5652.99
262	K22	2	3	3	14906.7	1923.92	1465.44	2432.2	5499.62
263	K23	2	3	3	502.708	1096.33	766.836	-45.5691	1675.1
264	K24	2	3	3	4804.3	1884.98	722.021	653.826	12202.1
265	L1	2	3	3	15504.1	3197.48	954.061	4209.81	10387.3
266	L2	2	3	3	10817.6	1888.57	1199.24	1467.65	7801.13
267	L3	2	3	3	13812.9	2135.87	1172.63	2932.56	11245
268	L4	2	3	3	10802.3	1401.2	-133.078	2804.9	16080.5
269	L5	2	3	3	5616.04	804.616	-617.956	3143.55	16061.1
270	L6	2	3	3	10996.3	292.856	-517.802	3332.49	17937.3
271	L7	2	3	3	6631.75	271.372	-214.956	2931.98	17294.3
272	L8	2	3	3	6503.4	310.196	664.551	1937.24	17297
273	L9	2	3	3	6568.85	1045.73	600.206	2265.36	14393.1
274	L10	2	3	3	5516.16	449.836	149.279	1468.18	10402
275	L11	2	3	3	1484.91	475.003	278.82	3416.33	10343.6
276	L12	2	3	3	1680.02	358.494	172.792	2561.21	9512.73
277	L13	2	3	3	4720.69	636.292	-109.143	2013.64	9716.08
278	L14	2	3	3	12401.3	1722.38	393.382	3211.49	12736.8
279	L15	2	3	3	17073.5	2148.34	807.902	3211.52	8806.72
280	L16	2	3	3	3822.78	455.177	-154.767	635.739	2842.11
281	L17	2	3	3	24230.5	3013.02	702.989	3437.22	5502.63
282	L18	2	3	3	11483.9	1475.28	601.836	1470.63	6053.74
283	L19	2	3	3	10422	1889.7	1892.23	180.33	4885.57
284	L20	2	3	3	4878.23	503.688	565.98	992.655	7583.8
285	L21	2	3	3	10393.7	1459.68	936.925	1653.72	4444.78
286	L22	2	3	3	6260.74	1103.3	-824.893	1687.2	7762.28
287	L23	2	3	3	3658.84	586.913	659.089	878.441	1129.34
288	L24	2	3	3	7999.5	231.751	257.078	145.932	774.894
289	M1	2	3	3	11219.3	2741.92	1696.96	645.68	10357.3
290	M2	2	3	3	16608.1	3819.09	1040.33	2061.82	15347.2
291	M3	2	3	3	11078.3	2692.59	2286.16	2561.16	12422.8
292	M4	2	3	3	15125.3	2210.34	2741.82	3450.4	17228.7
293	M5	2	3	3	7311.1	1949.3	1046.17	2053.17	14847.2
294	M6	2	3	3	12740.3	1741.3	1219.69	1763.19	15631.1
295	M7	2	3	3	4659.15	1372.27	957.998	3713.22	13702.5
296	M8	2	3	3	3271.75	1861.51	524.346	2145.59	15135.4
297	M9	2	3	3	6495.96	1738.09	586.151	1195.08	13364.3
298	M10	2	3	3	5128.26	1196.84	1079.69	3049.37	11399.3
299	M11	2	3	3	4635.19	1403.74	1103.71	2872.84	12505.2
300	M12	2	3	3	6266.76	1254.33	814.386	1993.71	11567.5
301	M13	2	3	3	7788.04	2210.61	888.902	1801.58	10444.3
302	M14	2	3	3	5669.72	1531.15	173.452	1834.22	13195.5
303	M15	2	3	3	10151.6	1858.38	962.293	3239.94	10537.8
304	M16	2	3	3	3629.04	1224.97	792.69	1515.04	9117.07
305	M17	2	3	3	13788.5	3234.34	2325.4	2158.79	5104.03
306	M18	2	3	3	114889	10839.9	5721.37	6489.49	8542.96
307	M19	2	3	3	16718.2	3149.57	1349.96	1899.25	7291.89
308	M20	2	3	3	20675.6	3784.11	1451.17	2896.91	3032.26
309	M21	2	3	3	14885.6	1944.45	641.198	985.559	3682.63
310	M22	2	3	3	9249.64	1383.02	381.37	-682.331	2579.7
311	M23	2	3	3	534.066	1343.23	-249.447	-1680.81	-484.981
312	M24	2	3	3	22940.9	2388.94	1171.25	615.121	1720.36
313	N1	2	3	3	21985.5	3901.26	400.761	3068	15683.9
314	N2	2	3	3	19859.9	4372.1	682.072	4685.65	18361
315	N3	2	3	3	13696.3	2666.73	1142.86	2592.2	15486.6
316	N4	2	3	3	13302.7	1205.24	552.369	2255.13	16188.3
317	N5	2	3	3	11016.2	1362.35	14.0092	2551.08	17557.3
318	N6	2	3	3	12056.4	655.657	138.093	3309.76	16222.4
319	N7	2	3	3	9764.93	1092.4	724.12	3477.37	16107.9
320	N8	2	3	3	7712.99	244.004	728.81	3189.22	14690.9
321	N9	2	3	3	8778.48	644.058	338.405	2206.59	13382.5
322	N10	2	3	3	4749.17	990.459	-148.813	3430.63	13602
323	N11	2	3	3	6579.38	799.882	686.485	2048.43	10803.7
324	N12	2	3	3	3534.85	1487.88	-94.1371	1662.22	10595.1
325	N13	2	3	3	4206.78	321.592	288.357	2615.45	9953.09
326	N14	2	3	3	5613.71	1006.05	505.785	2450.31	8878.53
327	N15	2	3	3	7363.71	1642.64	1054.21	2930.15	6145.89
328	N16	2	3	3	914.2	1856.79	-1003.96	1371	6457.27
329	N17	2	3	3	608.741	442.974	388.243	1137.44	2098.9
330	N18	2	3	3	1597.97	1107.78	670.273	1502.95	3240.85
331	N19	2	3	3	12610.9	1489.47	546.734	1396.25	4539.07
332	N20	2	3	3	7813.65	2163.25	1258.52	1762.79	4831.44
333	N21	2	3	3	7523.47	1173.5	629.817	3194.69	5435.95
334	N22	2	3	3	-3239.72	330.414	525.561	-542.276	732.328
335	N23	2	3	3	-195.05	403.121	-614.438	158.693	2279.87
336	N24	2	3	3	6067.01	236.285	-180.208	2175.42	-168.753
337	O1	2	3	3	7871	2391.21	754.125	812.844	13244.1
338	O2	2	3	3	14036.7	3235.83	668.399	3672.39	17372.4
339	O3	2	3	3	13630.2	3153.71	1008.86	2778.24	19339.6
340	O4	2	3	3	8227.29	1597.69	559.699	2882.99	14992.4
341	O5	2	3	3	6896.73	1092.36	1305.87	3358.83	18510
342	O6	2	3	3	5291.8	2221.78	842.176	3267.8	18811.6
343	O7	2	3	3	11537.3	1519.59	321.739	3527.8	16535.7
344	O8	2	3	3	13589.7	1604.48	3020.62	3749.86	28362.6
345	O9	2	3	3	14619.5	1096.38	1822.4	1302.19	14927.2
346	O10	2	3	3	11680.9	3391.49	1019.02	3087.53	23841.5
347	O11	2	3	3	4528.35	704.163	-637.667	1379.07	13578.5
348	O12	2	3	3	616.38	-1370.25	-863.601	214.859	9132.56
349	O13	2	3	3	4781.91	1865.43	206.715	3058.03	8581.88
350	O14	2	3	3	5682.02	1278.82	417.437	2185.69	9331.48
351	O15	2	3	3	4926.74	1673.15	590.643	86.7868	8067.87
352	O16	2	3	3	-270.641	854.234	421.958	-16.1491	4503.75
353	O17	2	3	3	6305.06	1515.65	545.869	-846.015	5569.87
354	O18	2	3	3	14832.4	3678.7	2382.68	1243.92	6146.88
355	O19	2	3	3	12366	1730.85	547.381	1475.17	7591.8
356	O20	2	3	3	13123	3377.41	932.796	355.125	4694.45
357	O21	2	3	3	1874.86	1708.88	-380.649	-774.388	2935.42
358	O22	2	3	3	15958.4	2773.49	1474.96	1351.7	6388.43
359	O23	2	3	3	3742.73	1351.53	353.093	1282.12	5796.89
360	O24	2	3	3	2452.73	1960.25	1462.83	-1077.38	3107.3
361	P1	2	3	3	20429.3	4709.73	1066.78	2236.4	15550.6
362	P2	2	3	3	18056.7	4172.25	-126.185	377.884	12526.7
363	P3	2	3	3	15091.6	2296.38	1030.11	325.33	15167.5
364	P4	2	3	3	13500.2	1731.35	621.058	1617.62	16113.6
365	P5	2	3	3	10006.1	1221.09	987.327	673.389	10216.2
366	P6	2	3	3	8643.18	2484	1736.44	3016.95	14171.4
367	P7	2	3	3	7884.03	1407.91	1090.99	2445.6	16526.2
368	P8	2	3	3	18044.8	2646.9	2077.46	2963.91	19930.2
369	P9	2	3	3	16174.5	3150.43	817.109	3292.64	18146.1
370	P10	2	3	3	8106.71	1582.38	958.14	1514.01	9965.57
371	P11	2	3	3	3650.82	1207.38	541.862	2749.78	6026.9
372	P12	2	3	3	2717.55	1683.02	856.654	3690.01	7360.42
373	P13	2	3	3	2586.67	944.339	939.531	2208.15	6081.67
374	P14	2	3	3	4471.88	1871.26	694.987	1958.07	9560.6
375	P15	2	3	3	-1868.89	486.757	750.309	-155.188	2318.06
376	P16	2	3	3	5969.88	1843.61	205.888	1633.48	8527.37
377	P17	2	3	3	-936.817	577.224	142.514	87.0246	1211.99
378	P18	2	3	3	11027.1	2785.03	1077	1880.56	9002.18
379	P19	2	3	3	379.208	1887.78	-453.143	691.396	7100.68
380	P20	2	3	3	2960.67	2332.73	261.457	2011.23	7858.12
381	P21	2	3	3	3298	1687.3	870.353	861.886	4743.27
382	P22	2	3	3	6494.36	3232.49	184.816	2038.65	9309.49
383	P23	2	3	3	3065.93	2000.54	764.808	403.998	3644
384	P24	2	3	3	-1364.13	1328.82	867.89	-31.4794	1486.42
1	A1	2	3	4	-646.778	-561.592	14842.2	113151	697.498
2	A2	2	3	4	-131.476	150.058	23418.3	152903	4979.25
3	A3	2	3	4	30062.4	3229.83	20259.5	124522	2795.23
4	A4	2	3	4	3234.02	1150.8	20395.8	115613	1198.71
5	A5	2	3	4	3688.98	1149.25	23077.2	123486	2321.7
6	A6	2	3	4	3173.03	2104.5	23266.2	120053	1936.8
7	A7	2	3	4	11893.6	2219.5	24959.7	122642	3465.98
8	A8	2	3	4	5405.13	948.86	27255.4	128870	998.722
9	A9	2	3	4	24610.7	3555.62	27123.5	121758	2461.69
10	A10	2	3	4	9733.94	1381.97	26170.1	120226	3141.41
11	A11	2	3	4	2176.58	847.548	26616.7	118841	2003.13
12	A12	2	3	4	4684.05	60.9389	26279.5	122035	798.689
13	A13	2	3	4	3421.3	309.844	27657	127256	1272.25
14	A14	2	3	4	5877.62	1111.62	26128	120380	1106.18
15	A15	2	3	4	5533.86	1013.93	28026.6	132386	10058.2
16	A16	2	3	4	8199.23	1148.08	24132.6	112263	2979.98
17	A17	2	3	4	3565.13	1349.17	21837.8	109367	3339.52
18	A18	2	3	4	-2721.47	602.126	19356.1	95873.9	1100.72
19	A19	2	3	4	677.922	630.24	23248.6	121343	1287.99
20	A20	2	3	4	6494.13	412.783	1134.21	704.042	2886.7
21	A21	2	3	4	14986.4	168.35	-154.774	1766.11	2934.62
22	A22	2	3	4	6507.54	464.773	-401.345	1262.44	4736.31
23	A23	2	3	4	5280.17	1907.09	61.5504	2244.45	5519.15
24	A24	2	3	4	7599.9	-521.794	-835.272	1229.39	5824.2
25	B1	2	3	4	7472.06	1259.84	15958.8	106856	4037.56
26	B2	2	3	4	944.471	585.95	17613.5	112584	1045.23
27	B3	2	3	4	6628.91	1838.48	18850.7	112039	2636.44
28	B4	2	3	4	3935.39	1525.48	20945	115297	1079.09
29	B5	2	3	4	3988.2	1745.89	23499	125081	431.258
30	B6	2	3	4	3185.12	1414.71	23265.9	121568	1457.3
31	B7	2	3	4	10965.2	2442.77	25500.2	121051	3080.29
32	B8	2	3	4	10.363	759.296	25058.4	120447	1356.14
33	B9	2	3	4	-1158.11	946.132	27877.4	124566	2548.9
34	B10	2	3	4	4093.02	1714.8	29817.8	126196	4309.46
35	B11	2	3	4	6721.63	1306.56	28235.6	120746	784.317
36	B12	2	3	4	848.627	504.362	26703.3	118112	488.673
37	B13	2	3	4	1665.9	642.251	28789.5	123596	2574.03
38	B14	2	3	4	-961.288	461.706	26401.8	120186	2232.16
39	B15	2	3	4	6457.13	1772.73	27145.1	117434	1600.74
40	B16	2	3	4	3983.2	1636.02	27010.2	120320	1877.12
41	B17	2	3	4	2944.13	1306.35	26943.7	123283	3877.02
42	B18	2	3	4	5105.96	1228.84	24803.4	123136	1065.09
43	B19	2	3	4	-96.5186	830.194	23230.3	119530	3451.96
44	B20	2	3	4	9349.11	1865.08	-582.806	638.894	7939.06
45	B21	2	3	4	5805.64	780.876	586.764	2537.63	4374.71
46	B22	2	3	4	-694.034	1265.52	502.631	-998.684	3731.2
47	B23	2	3	4	4540.14	1787.12	798.916	-149.106	2383.04
48	B24	2	3	4	15533.2	2223.5	374.094	2600.68	2502.72
49	C1	2	3	4	2796.5	2605.29	17053.7	105072	1998.55
50	C2	2	3	4	10768.1	1860.04	19958.7	116016	734.786
51	C3	2	3	4	13898.7	1664.29	20216	112046	1100.74
52	C4	2	3	4	2038.93	1936.95	22667.5	117495	1877.75
53	C5	2	3	4	3299.9	935.072	24719.8	121110	492.139
54	C6	2	3	4	7955.31	1595.48	24887.3	118790	2237.16
55	C7	2	3	4	7179.18	1938.34	25733.5	117747	2203.95
56	C8	2	3	4	4288.33	1123	27330.7	122647	1593.01
57	C9	2	3	4	4424.27	1276.17	27810.6	121267	1202.97
58	C10	2	3	4	7384.54	1879.77	27788.9	118182	1409.04
59	C11	2	3	4	12126.5	2472.47	27633.8	114537	915.413
60	C12	2	3	4	7128.36	2860.13	31815.7	129884	1159.85
61	C13	2	3	4	2298.65	933.285	28920.2	122455	2087.53
62	C14	2	3	4	869.815	1231.61	29168.4	124066	1811.07
63	C15	2	3	4	1300.09	1206.62	27595.8	119821	402.842
64	C16	2	3	4	3357.67	1923.83	27336.2	120091	2622.69
65	C17	2	3	4	3423.71	1700.42	28646.4	129143	3212.57
66	C18	2	3	4	5041.05	998.804	29429.9	133277	4324.02
67	C19	2	3	4	8832.78	1424.48	145.388	2417.17	9222.24
68	C20	2	3	4	9394.23	1901.99	-385.94	1205.5	8378.98
69	C21	2	3	4	6278.63	2410.98	-243.664	3242.99	6146.02
70	C22	2	3	4	20083.3	4170.9	1347.25	1419.84	9464.87
71	C23	2	3	4	10013.1	1813.53	441.252	1645.05	3266.15
72	C24	2	3	4	3677.8	704.047	44.6721	-1492.05	4920.45
73	D1	2	3	4	6397.9	1773.09	18777.7	126326	3039.04
74	D2	2	3	4	11074.4	1932.8	18570.1	111171	1183
75	D3	2	3	4	5297.48	1905.96	20584.7	109501	410.275
76	D4	2	3	4	-1735.54	1610.48	23867.8	121715	1426.98
77	D5	2	3	4	9709.81	1711.46	25188.8	119456	-863.788
78	D6	2	3	4	2364.62	1449.71	25295.5	119178	982.748
79	D7	2	3	4	6364.34	1659.46	25656.6	115028	719.812
80	D8	2	3	4	10614.6	1632.36	28375.3	120310	1153.38
81	D9	2	3	4	1924.97	1533.94	26586.9	108812	422.136
82	D10	2	3	4	2339.47	1768.39	29379.3	119488	3559.83
83	D11	2	3	4	9257.29	2014.56	26402.9	109052	45.1165
84	D12	2	3	4	10003.9	1705.86	28173.4	111559	1020.89
85	D13	2	3	4	-89.1948	788.94	25774.8	105778	947.035
86	D14	2	3	4	1387.75	1119.87	27651.4	111756	668.757
87	D15	2	3	4	277.896	1173.76	26420.5	110258	413.661
88	D16	2	3	4	7427.6	1491.21	27967.1	117786	478.256
89	D17	2	3	4	-143.25	2401.84	27458.4	120303	1078.79
90	D18	2	3	4	5600.82	1622.41	29876.3	128335	2871.49
91	D19	2	3	4	13038	1544.4	377.039	2532.15	12313.6
92	D20	2	3	4	30894.8	1951.73	985.39	1355.5	9100.24
93	D21	2	3	4	31249.4	4357.68	532.703	1511.18	7643.75
94	D22	2	3	4	24056.5	1987.35	1309.82	1552.65	7210.89
95	D23	2	3	4	25985.3	4778.29	4441.92	5280.29	4933.31
96	D24	2	3	4	9654.33	1428.05	-1337.85	-417.99	1797.3
97	E1	2	3	4	10836.5	2320.03	22287.2	127685	2500.09
98	E2	2	3	4	16873.4	2439.01	22572.6	126017	1584.4
99	E3	2	3	4	6894.21	2315.1	24329.6	125814	2028.96
100	E4	2	3	4	9715.35	1801.12	24602.6	118264	1658.15
101	E5	2	3	4	2939.52	1554.33	26303.9	125682	2380.2
102	E6	2	3	4	-300.435	1151.03	26688.5	115409	2476.56
103	E7	2	3	4	1372.19	1603.84	25723.2	112891	2205.88
104	E8	2	3	4	-2440.9	541.275	28058.4	111591	164.678
105	E9	2	3	4	3439.03	2048.02	29633.1	117909	1162.24
106	E10	2	3	4	1506.04	1218.74	28583	110978	1076.96
107	E11	2	3	4	2311.45	1109.59	28147.7	107961	1275.1
108	E12	2	3	4	759.897	1789.38	29246.7	113466	1587.48
109	E13	2	3	4	-2074.08	890.993	27113.8	109237	1231.53
110	E14	2	3	4	12741.9	2621.16	30565.6	115099	2166.35
111	E15	2	3	4	1644.75	1502.57	29829.9	113229	-429.819
112	E16	2	3	4	-1522.11	2053.46	30274.3	120866	1336
113	E17	2	3	4	4837.11	1720.43	28046.4	115155	1537.69
114	E18	2	3	4	2749.91	1354.25	27299.2	121275	996.835
115	E19	2	3	4	8321.29	1972.89	576.052	494.465	6949.9
116	E20	2	3	4	10188.7	1696.37	1004.89	1292.4	3977.64
117	E21	2	3	4	35651.3	4730.56	2274.37	2046.56	4091.93
118	E22	2	3	4	26977.9	3353.18	885.779	2215.32	8427.69
119	E23	2	3	4	14557.4	2442.83	1159.67	3272.71	5233.76
120	E24	2	3	4	-11358.2	-193.124	-233.686	-291.584	3815.39
121	F1	2	3	4	20081.7	2862.42	21439.8	120228	2631.22
122	F2	2	3	4	12656.6	3237.93	22468.5	122038	2070
123	F3	2	3	4	4739.92	987.75	24266.7	121799	932.084
124	F4	2	3	4	443.644	1252.29	23911.6	115077	693.676
125	F5	2	3	4	1474	470.739	26077.4	122148	2719.69
126	F6	2	3	4	16395	2435.07	27577.6	116962	2559.97
127	F7	2	3	4	349.854	1182.01	26501.9	114056	-251.184
128	F8	2	3	4	3976.21	1740.19	29263.5	117286	608.739
129	F9	2	3	4	11218.4	2069.64	28401.8	109225	1592.28
130	F10	2	3	4	2606.53	1183.66	29690.1	116669	2066.59
131	F11	2	3	4	5272.9	1747.95	28506.7	109463	2731.8
132	F12	2	3	4	1000.46	1450.28	29393	112120	209.136
133	F13	2	3	4	16057.2	2027.35	32316.9	121017	2036.66
134	F14	2	3	4	7655.52	1814.22	31188.1	119350	2940.17
135	F15	2	3	4	2987.14	2178.38	29315.5	115401	1372.22
136	F16	2	3	4	6233.4	1384.02	30486.2	122704	3171.56
137	F17	2	3	4	3202.82	913.544	29200.1	118090	935.076
138	F18	2	3	4	495.716	1204	31033	129638	8630.59
139	F19	2	3	4	8595.79	1123.97	570.102	1583.52	9134.55
140	F20	2	3	4	13637	1960.73	420.505	3467.82	11918.3
141	F21	2	3	4	14127.6	2115.86	1921.07	1720.97	4253.54
142	F22	2	3	4	9194.37	1736.1	1558.5	104.373	7638.69
143	F23	2	3	4	9695.47	2103.45	736.207	3042.28	8018.57
144	F24	2	3	4	6635.36	1385.76	-1377.16	-2413.08	4127.68
145	G1	2	3	4	2077.73	1359.12	20870.3	117709	887.3
146	G2	2	3	4	6962.04	2677.5	23182.4	123672	2502.01
147	G3	2	3	4	5355.69	1090.08	24478.7	124151	84.3893
148	G4	2	3	4	-1504.17	405.823	23983.7	114225	938.047
149	G5	2	3	4	-2922.27	1415.41	25604.8	118104	1753.89
150	G6	2	3	4	-5605.52	2215.03	27703.8	116163	349.907
151	G7	2	3	4	-319.627	853.156	29128.6	118687	747.999
152	G8	2	3	4	9294.21	2390.59	29446.2	116675	-283.102
153	G9	2	3	4	1858.22	1829.24	28554.7	110039	1962.09
154	G10	2	3	4	3313.81	1024.25	29267.2	114284	974.057
155	G11	2	3	4	1716.77	2000.68	30272.3	112977	-173.461
156	G12	2	3	4	1095.45	1141.99	29105.4	106946	1133.62
157	G13	2	3	4	-2391.92	805.395	30885.9	115486	-516.574
158	G14	2	3	4	-588.781	1021.49	29981.7	111754	285.344
159	G15	2	3	4	916.454	1391.01	30360.5	115654	1115.33
160	G16	2	3	4	1992.17	1616.64	29789.2	113308	1060.19
161	G17	2	3	4	1672.14	1370.18	27449.4	115338	3964.56
162	G18	2	3	4	1738.65	1426.29	29977.8	123443	1480.53
163	G19	2	3	4	7154.3	353.675	-399.147	1930.47	8520.09
164	G20	2	3	4	5088.4	1806.01	510.751	3298.31	8392.14
165	G21	2	3	4	36833.8	3826.67	2699.5	3852.55	6916.37
166	G22	2	3	4	6045.42	707.583	454.492	3495.8	6316.68
167	G23	2	3	4	12152.2	2763.39	1078.88	2173.49	6018.69
168	G24	2	3	4	2749.45	43.3162	199.045	2078.16	3777.97
169	H1	2	3	4	19501.9	4123.34	27913.3	156337	2627.24
170	H2	2	3	4	6702.2	1580.93	24669.5	127181	1116.82
171	H3	2	3	4	8048.33	2162.34	24876.1	121812	715.528
172	H4	2	3	4	849.442	1969.4	24348.3	115742	1902.54
173	H5	2	3	4	708.464	1077.6	26360.6	116606	2211.4
174	H6	2	3	4	1073.97	1971.78	27878.3	115813	2003.86
175	H7	2	3	4	-1755.34	910.755	27557.9	115798	1423.31
176	H8	2	3	4	416.726	1596.08	28396.1	111387	807.582
177	H9	2	3	4	-217.273	1769.39	27644.5	108057	2275.09
178	H10	2	3	4	323.871	1051.22	27745.2	103305	931.452
179	H11	2	3	4	-709.623	751.571	29082.7	109881	2973.17
180	H12	2	3	4	-3635.99	1401.31	29660.8	110314	1820.74
181	H13	2	3	4	-362.625	1094.15	27997	105608	11.5415
182	H14	2	3	4	384.945	1946.05	28687.9	107642	1563.09
183	H15	2	3	4	2032.22	1879.28	28614	110550	1551.26
184	H16	2	3	4	804.93	1593.08	31529.8	122333	885.129
185	H17	2	3	4	2177.5	2199.71	29053.6	116821	3368.44
186	H18	2	3	4	1357.56	2031.52	30324.5	124089	3340.32
187	H19	2	3	4	13680.6	1431.74	1158.11	2608.75	13708.4
188	H20	2	3	4	65778	9445.84	5963.97	11251.2	13866.5
189	H21	2	3	4	25559.8	3450.49	554.659	1768.68	5706.09
190	H22	2	3	4	7754.81	1542.52	354.093	2511.66	5596.81
191	H23	2	3	4	7082.76	1195.73	1420.26	2206.83	5068.27
192	H24	2	3	4	6627.35	1968.21	773.563	1637.15	3461.04
193	I1	2	3	4	10966.8	1355.58	21383.8	128204	3944.99
194	I2	2	3	4	14475.8	2328.9	23107.1	129681	3669.61
195	I3	2	3	4	2488.68	714.063	23401.7	126489	1236.3
196	I4	2	3	4	2262.06	1597.8	25561.8	122059	3855.89
197	I5	2	3	4	4407.32	1852.51	25683.1	115524	573.997
198	I6	2	3	4	508.803	1476.51	27515.4	119404	3298.28
199	I7	2	3	4	5997.78	2278.36	27396	112313	3211.11
200	I8	2	3	4	254.827	2042.4	28066.5	113239	874.971
201	I9	2	3	4	8307.91	1073	27128.3	105872	-220.074
202	I10	2	3	4	-3091.07	1612.89	27799.9	107600	670.735
203	I11	2	3	4	-690.544	1148.01	28580.6	107556	117.404
204	I12	2	3	4	-1797.51	1548.76	30500.8	112701	-1942.58
205	I13	2	3	4	465.767	1127.2	28976.2	106434	-2565.73
206	I14	2	3	4	5444.17	2072.17	29212.3	111311	-270.123
207	I15	2	3	4	5869.01	1458.72	28273.4	109039	1710.39
208	I16	2	3	4	560.708	803.917	29101.6	116108	1308.35
209	I17	2	3	4	247.95	639.813	26972.4	109208	2311.8
210	I18	2	3	4	7997.36	1861.81	27058.9	113441	-247.389
211	I19	2	3	4	8014.71	724.816	-611.566	2573	8240.85
212	I20	2	3	4	21763.3	2238.03	849.341	2937.92	10009
213	I21	2	3	4	5644.95	1342.31	-100.583	2007.55	7745.41
214	I22	2	3	4	12638.2	2150.02	686.326	1607.8	6027.68
215	I23	2	3	4	3100.97	1155.6	285.544	1932.77	4357.89
216	I24	2	3	4	10248.7	848.813	1272.7	607.947	3315.57
217	J1	2	3	4	16222.1	2409.01	-130.75	3048.35	14033.5
218	J2	2	3	4	21128.2	3683.83	2263.15	4655.22	15580.1
219	J3	2	3	4	14198.3	2187.32	951.53	2595.64	20111.1
220	J4	2	3	4	11542.4	1539.96	1314.22	2735.61	18994.6
221	J5	2	3	4	16732.3	4002.03	2475.16	6950.22	22088.2
222	J6	2	3	4	4876.99	383.422	291.257	4004.81	16216.7
223	J7	2	3	4	10879.4	1300.51	245.571	3429.86	14563
224	J8	2	3	4	6205	654.849	463.586	1637.08	2053.18
225	J9	2	3	4	6065.32	672.786	175.362	1470.86	11484.9
226	J10	2	3	4	4397.19	619.343	416.449	3812.18	11310
227	J11	2	3	4	-1558.65	-210.136	-600.177	-0.295443	-931.724
228	J12	2	3	4	4281.46	950.155	309.623	3346.09	11050.3
229	J13	2	3	4	13957.7	1335.08	46.9087	3115.97	9157.28
230	J14	2	3	4	6732.4	963.589	191.845	3121.37	11042.5
231	J15	2	3	4	10291.7	1762.88	833.305	2740.16	11595.7
232	J16	2	3	4	9263.88	1224.46	614.541	2146.93	10167.1
233	J17	2	3	4	4884.51	2220.58	1042.72	3701.06	2196.28
234	J18	2	3	4	5857.27	1196.71	404.731	3118.51	12365.6
235	J19	2	3	4	3721.03	1042.25	-288.626	2697.95	8938.08
236	J20	2	3	4	4833.01	695.502	245.319	2042.88	7714.03
237	J21	2	3	4	5534.32	1319.02	-191.982	483.689	6781.04
238	J22	2	3	4	4121.36	530.678	694.092	-243.87	2587.59
239	J23	2	3	4	11000.6	1691.28	245.346	1666.1	9079.43
240	J24	2	3	4	16078	1070.88	-469.825	410.513	5138.13
241	K1	2	3	4	24805.9	1817.23	892.638	3907.2	22509.7
242	K2	2	3	4	13701.7	1806.41	1483.37	1129.75	16061.4
243	K3	2	3	4	10563.9	1522.37	277.347	1583.46	15329.5
244	K4	2	3	4	8025.24	768.792	1127.63	2790.67	18080.5
245	K5	2	3	4	8306.58	446.244	1145.41	2119.69	18692.7
246	K6	2	3	4	8523.09	1081.29	160.108	1849.4	14598.4
247	K7	2	3	4	8101.95	671.675	1436.85	3131.07	15369.1
248	K8	2	3	4	8279.21	762.368	822.618	3058.08	15732.6
249	K9	2	3	4	-808.35	362.943	356.835	1441.12	11059.6
250	K10	2	3	4	3802.13	378.089	631.31	2033.58	9205.36
251	K11	2	3	4	8681.85	1414.18	1398.83	2824.87	11454.8
252	K12	2	3	4	5710.16	1401.07	656.395	2405.87	10736.7
253	K13	2	3	4	5021.58	888.759	691.16	2864.08	10363.8
254	K14	2	3	4	13035.8	2075.84	2052.08	1784.05	12729.3
255	K15	2	3	4	10077.4	1106.54	1517.71	3029.07	10075.7
256	K16	2	3	4	8212.2	1246.97	762.447	2977.01	13552.9
257	K17	2	3	4	9273.94	1083.93	353.959	1608.62	9011.25
258	K18	2	3	4	7598.91	1099.8	1452.49	1121.84	8923.83
259	K19	2	3	4	-10823.5	-516.638	333.225	2410.03	9627.39
260	K20	2	3	4	12750.7	1022.8	753.612	736.398	7457.31
261	K21	2	3	4	11631.3	1930.22	1272.52	1110.4	6221.57
262	K22	2	3	4	14658.3	1949.89	1647.58	2540.08	5575.59
263	K23	2	3	4	640.39	663.746	678.364	11.2096	1668.78
264	K24	2	3	4	4737.65	1690.34	607.549	597.418	12456.8
265	L1	2	3	4	15315.6	2552.86	1037.78	4004.33	10778.5
266	L2	2	3	4	11608.6	1764.53	1160.04	1446.05	8157.2
267	L3	2	3	4	13341.6	2414.55	1072.39	2993.27	12057.6
268	L4	2	3	4	10891.1	1222.48	66.69	2800.46	16783.8
269	L5	2	3	4	5129.96	880.26	-649.965	3032.1	16723.3
270	L6	2	3	4	10431.8	320.674	-595.528	3386.81	17604.9
271	L7	2	3	4	6920.24	317.854	-148.505	2454.79	16799.8
272	L8	2	3	4	6996.94	262.964	562.335	1898.98	17156
273	L9	2	3	4	6522.6	754.059	610.988	1973.2	14167.2
274	L10	2	3	4	5365.23	511.86	17.6323	1472.11	9882.89
275	L11	2	3	4	1500.88	361.652	403.337	3318.91	9586.57
276	L12	2	3	4	2064.81	327.933	60.0592	2521.38	9049.21
277	L13	2	3	4	5167.35	567.103	-66.9049	1940.15	9461.22
278	L14	2	3	4	12739.3	1618.72	486.426	2911.3	12187.1
279	L15	2	3	4	17243.1	2030.74	922.609	3117.51	8894.9
280	L16	2	3	4	3643.7	276.905	-205.643	443.532	2554.71
281	L17	2	3	4	24935.6	2809.33	772.539	3522.33	5960.4
282	L18	2	3	4	12028.6	1166.88	899.61	1556	7019.44
283	L19	2	3	4	10448.5	1753.08	1803.62	201.763	5044.31
284	L20	2	3	4	5469.95	410.054	691.651	1034.59	7584.09
285	L21	2	3	4	9948.51	1346.43	1119.23	1818.46	4922.92
286	L22	2	3	4	7086.47	900.514	-593.621	1791.51	8435.21
287	L23	2	3	4	4365.2	219.715	729.614	1091.21	1028.21
288	L24	2	3	4	8225.56	268.626	132.505	-77.8952	491.209
289	M1	2	3	4	12159.7	3192.1	1602.21	871.092	10991.7
290	M2	2	3	4	16014.8	3933.18	932.126	2167.16	15973.8
291	M3	2	3	4	11761.8	3132.47	2229.48	2719.29	12979.1
292	M4	2	3	4	14887.4	2304.87	2634.15	3366.69	17828.1
293	M5	2	3	4	7034.06	1856.46	1127.27	2032.99	15033.3
294	M6	2	3	4	11869.2	1537.98	1103.51	1940.4	15735.6
295	M7	2	3	4	4675.74	1309.97	920.543	3654.46	13376.8
296	M8	2	3	4	2436.33	1976.96	406.209	2486.68	14768.9
297	M9	2	3	4	6660.5	1669.55	527.189	1012.75	12871.5
298	M10	2	3	4	5386.03	1124.42	1201.8	3009.49	10953.2
299	M11	2	3	4	4035.55	1705.27	1082.89	2835.67	12074.6
300	M12	2	3	4	5748.24	1229.79	831.386	1874.78	11298.8
301	M13	2	3	4	7900.45	2286.61	1035.98	1874.77	10349.9
302	M14	2	3	4	5576.85	1787.5	208.467	1696.35	13002.2
303	M15	2	3	4	10164.6	1841.08	938.332	3302.92	10425.4
304	M16	2	3	4	3744.35	1181.24	759.745	1341.49	8983.55
305	M17	2	3	4	14010.2	3065.55	2100.4	2272.95	5343.71
306	M18	2	3	4	114596	10713.4	5732.43	6514.08	8299.22
307	M19	2	3	4	16465	3261.28	1199.02	2054.78	7630.28
308	M20	2	3	4	21088.9	3568.14	1383.61	2605.21	3139.92
309	M21	2	3	4	14498.2	2093.86	672.117	1108.38	3676.12
310	M22	2	3	4	9471.95	1400.26	405.326	-836.603	2968.32
311	M23	2	3	4	736.958	976.305	-327.005	-1994.62	-375.298
312	M24	2	3	4	22595.8	2469.55	1053.19	513.913	2136.31
313	N1	2	3	4	21837.6	4102.67	419.305	3262.29	15698.5
314	N2	2	3	4	19570.3	4439.36	788.946	4466.04	18898.8
315	N3	2	3	4	14483.6	2762.82	1112.04	2482.38	16219.1
316	N4	2	3	4	13445.8	1497.16	526.012	2236.73	16266.9
317	N5	2	3	4	10090.9	1446.36	-60.2247	2637.42	18319.3
318	N6	2	3	4	11986.2	638.122	92.3899	3133.56	16212.2
319	N7	2	3	4	9178.43	1470.9	686.249	3538.16	16578.9
320	N8	2	3	4	7667.42	534.105	744.125	3129.45	14629.9
321	N9	2	3	4	9031.81	822.137	315.754	2195.3	13373.8
322	N10	2	3	4	4374.01	958.812	-101.923	3097.87	13472.2
323	N11	2	3	4	6486.79	1014.13	745.648	1876.78	10954.1
324	N12	2	3	4	3368.01	1424.96	-137.766	1867.95	11149.5
325	N13	2	3	4	4546.44	264.624	186.09	2261.51	10078.7
326	N14	2	3	4	4958.27	871.793	537.34	2390.12	9051.43
327	N15	2	3	4	7636.1	1279.43	1101.56	3011.04	6237.61
328	N16	2	3	4	1568.37	1748.78	-1151.02	1348.86	6915.06
329	N17	2	3	4	517.632	489.744	506.313	1060.28	2355.71
330	N18	2	3	4	1296.46	889.181	656.992	1711.54	3495.73
331	N19	2	3	4	12966.9	1361.5	587.006	1484.68	4494.74
332	N20	2	3	4	8081.64	2220.47	1124.31	1694.22	4967.48
333	N21	2	3	4	7936.02	1134.9	611.267	3450.85	5680.81
334	N22	2	3	4	-3452.88	273.771	537.919	-389.883	1154.29
335	N23	2	3	4	344.967	315.38	-765.421	139.86	2615.07
336	N24	2	3	4	6316.13	494.192	-135.645	2232.38	160.385
337	O1	2	3	4	8182.5	2653.51	821.869	476.005	12923
338	O2	2	3	4	14151.6	3452.96	663.857	3648.47	17668.2
339	O3	2	3	4	14121.3	3417.68	916.783	2929.17	19429.7
340	O4	2	3	4	8855.23	1596.61	602.918	2978.22	15258.2
341	O5	2	3	4	7127.39	1010.99	1246.68	2992.84	18638.8
342	O6	2	3	4	5616.95	1953.46	795.59	3055.4	18493.1
343	O7	2	3	4	11620.7	1238.77	415.907	3340.11	16069
344	O8	2	3	4	14377.9	1958.79	2939.21	4115.2	28167.4
345	O9	2	3	4	14713.5	1045.88	1705.74	1346.82	14748
346	O10	2	3	4	11137	3222.19	1144.39	2957.17	24349.6
347	O11	2	3	4	4409.93	877.628	-558.319	1186.77	13633.2
348	O12	2	3	4	374.598	-1541.8	-733.024	501.758	9201.25
349	O13	2	3	4	4498.26	1861.95	39.0791	2936.24	8525.18
350	O14	2	3	4	5288.94	1294.7	514.941	2548.55	9664.39
351	O15	2	3	4	4393.54	1413.69	592.748	100.272	8382.98
352	O16	2	3	4	317.411	780.945	343.268	113.678	4197.67
353	O17	2	3	4	6572.47	1301.59	546.106	-776.831	6069
354	O18	2	3	4	14759.6	3557.98	2526.79	1160.11	6559.89
355	O19	2	3	4	12185.3	1807.18	520.719	1380.5	7738.63
356	O20	2	3	4	13169.6	3308.03	981.934	271.501	4861.37
357	O21	2	3	4	2484.39	1770.74	-300.826	-979.662	2889.96
358	O22	2	3	4	16463.7	2797.16	1587.83	1338.11	6933.2
359	O23	2	3	4	4222.63	1293.39	403.505	1229.72	5438.92
360	O24	2	3	4	2528.56	1815.75	1612.69	-706.799	2585.76
361	P1	2	3	4	20726.7	4487.48	1091.51	2469.58	14225.2
362	P2	2	3	4	18354.2	3929.38	80.5367	208.006	12629.4
363	P3	2	3	4	15546.3	2396.23	1001.28	552.726	15310.4
364	P4	2	3	4	13217.8	1639.53	460.431	1414.8	15513.2
365	P5	2	3	4	10563.3	1444.87	969.438	711.296	10270.1
366	P6	2	3	4	9107.26	1963.82	1540.03	3039.74	14845
367	P7	2	3	4	7628.28	1265.34	636.454	2607.92	16098.9
368	P8	2	3	4	18267.4	2620.67	2179.94	2615.82	18954.1
369	P9	2	3	4	16416.7	3112.41	872.164	3094.55	17947
370	P10	2	3	4	8686.68	1682.11	1078.88	1531.8	10845.7
371	P11	2	3	4	4101.85	1178.67	586.789	2815.66	6435.17
372	P12	2	3	4	2766.48	1513.67	888.533	3691.69	7405.52
373	P13	2	3	4	3134.49	981.126	921.272	2267.7	5953.27
374	P14	2	3	4	4525.26	1875.01	472.789	2180.82	9347.74
375	P15	2	3	4	-1690.5	380.58	733.678	-22.1299	1858.16
376	P16	2	3	4	5960.99	1813.44	266.248	1666.18	8405.79
377	P17	2	3	4	-568.512	538.66	158.772	-23.6791	1200.41
378	P18	2	3	4	11226.7	2848.48	1243.62	1530.96	9517.33
379	P19	2	3	4	537.751	1908.59	-212.643	828.958	7079.94
380	P20	2	3	4	2724.42	2184.16	173.217	2138.86	8121.5
381	P21	2	3	4	2897.04	1979.91	815.881	961.319	4401.95
382	P22	2	3	4	5542.42	2897.69	428.592	1919.4	9247.53
383	P23	2	3	4	2018.71	2028.51	756.251	542.87	3979.33
384	P24	2	3	4	-988.493	1424.94	766.303	-49.5228	1263.39
1	A1	2	3	5	-977.805	-284.559	14911.4	113014	611.25
2	A2	2	3	5	-2309.13	281.541	23427.2	152313	4763.13
3	A3	2	3	5	29033.8	3572.85	20397.6	124684	2764.31
4	A4	2	3	5	2251.85	855.606	20329.4	115789	1183.98
5	A5	2	3	5	3427.68	1136.75	23185.2	123559	2666.02
6	A6	2	3	5	2925.06	2281.3	23043	119646	1767.26
7	A7	2	3	5	10950.8	2121.56	24910.7	122870	3374.03
8	A8	2	3	5	5295.02	975.099	27253.4	128471	884.568
9	A9	2	3	5	23726.2	3936.07	27107.3	121213	2846.35
10	A10	2	3	5	8333.03	1711.44	26019	120308	2834.94
11	A11	2	3	5	1019.09	790.999	26503.6	118709	2174.96
12	A12	2	3	5	3864.45	408.324	26120	122006	880.46
13	A13	2	3	5	3384.8	596.698	27568.3	126963	1629.9
14	A14	2	3	5	5870.66	1633.9	26029.9	120273	1054.64
15	A15	2	3	5	4870.66	1344.43	28057.5	132530	9769.74
16	A16	2	3	5	7302.41	1454.19	24132	112234	2420.88
17	A17	2	3	5	3341.15	1552.22	22032.5	109587	3233.75
18	A18	2	3	5	-2790.81	864.203	20607.5	103120	1394.22
19	A19	2	3	5	352.1	878.138	23133	121147	1672.17
20	A20	2	3	5	6268.51	635.682	1138.78	616.407	3271.56
21	A21	2	3	5	14675.4	640.91	57.4191	1688.69	2725.52
22	A22	2	3	5	6425.33	785.054	-50.0359	1205.54	4693.88
23	A23	2	3	5	4159.19	2128.1	-29.4597	2088.23	5564.84
24	A24	2	3	5	7270.88	-21.9742	-877.312	1252.36	5741.64
25	B1	2	3	5	7983.03	1115.02	16301	106674	3584.07
26	B2	2	3	5	844.562	656.255	17726.6	112308	921.546
27	B3	2	3	5	6859.48	1946.75	18965.9	112388	2479.32
28	B4	2	3	5	4349.57	1622.15	20709.7	114940	1027.88
29	B5	2	3	5	4120.83	1694.24	23218.3	124967	245.608
30	B6	2	3	5	1825.25	1551.74	23683.3	121342	1127.58
31	B7	2	3	5	10426.4	2431.14	25672.1	120935	3137.01
32	B8	2	3	5	531.647	858.811	25280.6	119905	1407.34
33	B9	2	3	5	-1592.38	861.772	27747.2	124624	2904.2
34	B10	2	3	5	4241.18	1935.53	29651.8	125645	4167.98
35	B11	2	3	5	6531.26	1091.07	28199.6	120604	853.273
36	B12	2	3	5	498.715	623.203	26854.8	117780	482.288
37	B13	2	3	5	1393.56	730.836	28878.7	123457	2531.38
38	B14	2	3	5	-864.585	356.149	26546.9	120232	2016.44
39	B15	2	3	5	6695.1	1617.9	27097.8	116876	1457.1
40	B16	2	3	5	3280.29	1724.46	27101.7	120383	1923.98
41	B17	2	3	5	3196.26	1351.11	26847.5	122914	3836.23
42	B18	2	3	5	4819.8	1091.21	24798.2	122874	910.377
43	B19	2	3	5	-498.69	782.988	23211.3	119472	3278.83
44	B20	2	3	5	9752.68	2120.2	-403.601	764.542	7970.74
45	B21	2	3	5	5801.03	680.965	653.011	2549.31	4571.37
46	B22	2	3	5	-471.188	891.443	698.829	-1125.67	4148.22
47	B23	2	3	5	4960.41	2075.98	833.162	117.984	2455.35
48	B24	2	3	5	15625.4	2145.17	610.083	2712.29	2522.46
49	C1	2	3	5	3901.73	2775.93	17196	104692	1897.6
50	C2	2	3	5	11229.4	1957.27	19799.8	115954	814.787
51	C3	2	3	5	14580.1	1117.47	20008.6	111669	1110.55
52	C4	2	3	5	2569.26	1844.06	22773.1	117265	2065.58
53	C5	2	3	5	3171.64	750.671	24607	120840	661.637
54	C6	2	3	5	8273.45	1615.52	24812.7	118567	2491.89
55	C7	2	3	5	7749.04	2057.56	25430.7	117170	2369.13
56	C8	2	3	5	5005.52	1075.92	27352.5	122485	1948.48
57	C9	2	3	5	4858.42	918.943	27910	121072	1539.75
58	C10	2	3	5	7786.36	1867.89	27737.6	117729	1441.15
59	C11	2	3	5	12186.5	2039.69	27717	114679	875.246
60	C12	2	3	5	7501.51	2887.11	31830.2	129413	675.524
61	C13	2	3	5	1732.36	857.899	29113.4	122340	1894.74
62	C14	2	3	5	1716.07	1172.04	29166.7	123780	1491.02
63	C15	2	3	5	1642.74	1126.44	27892	119660	722.572
64	C16	2	3	5	3550.03	1966.71	27216.6	120396	2775.5
65	C17	2	3	5	3892.19	1430.91	28562.5	128807	3191.32
66	C18	2	3	5	4751.41	1042.02	29025.9	133032	4008.86
67	C19	2	3	5	7749.79	1287.22	34.5417	2522.99	8984.25
68	C20	2	3	5	9620.83	2257.64	-88.5888	981.866	8701.21
69	C21	2	3	5	6392.27	2207.28	-259.816	3437.25	5780.51
70	C22	2	3	5	19692	4383.48	1267.41	1057.01	9341.88
71	C23	2	3	5	10020.2	1454.51	478.009	1841.75	3093.66
72	C24	2	3	5	3700.53	856.737	-219.176	-1335.8	5449.12
73	D1	2	3	5	6833.07	1808.35	18838.2	125994	2639.58
74	D2	2	3	5	10453.6	1939.58	18582.4	110692	1074.8
75	D3	2	3	5	4931.2	1961.47	20485.2	109531	579.139
76	D4	2	3	5	-2405.42	1518.3	23872.7	121355	1248.16
77	D5	2	3	5	9415.83	1496.5	25093.9	119505	-856.784
78	D6	2	3	5	2616.16	1574.48	25024.8	119033	831.63
79	D7	2	3	5	6302.77	1633.92	25591.8	115110	559.857
80	D8	2	3	5	10502.3	1517.11	28304.1	119914	1246.42
81	D9	2	3	5	2354.94	1406.09	26644.1	108591	394.325
82	D10	2	3	5	1779.9	1572.74	29659.1	119248	3729.04
83	D11	2	3	5	8822.42	1602.05	26435.2	108822	192.6
84	D12	2	3	5	10059.2	1794.56	28045.5	111440	878.366
85	D13	2	3	5	-4.27406	710.191	25910.1	105626	1210.69
86	D14	2	3	5	1701.32	1057.83	27586	111840	849.455
87	D15	2	3	5	343.311	1158.39	26396.6	109698	611.915
88	D16	2	3	5	7657.31	1396.94	27811.1	117676	582.716
89	D17	2	3	5	-155.492	2216.04	27419.8	120248	867.193
90	D18	2	3	5	5777.33	1471.16	29879.7	127828	3002.5
91	D19	2	3	5	11922.2	1402.92	340.738	2578.83	12478.1
92	D20	2	3	5	31090.2	1798.52	832.828	863.515	9376.21
93	D21	2	3	5	31393.3	4152.77	738.705	1591.83	7790.08
94	D22	2	3	5	23970.5	2024.4	1143.7	1551.37	6778.24
95	D23	2	3	5	24699.9	4881.9	4412.7	5071.42	5023.73
96	D24	2	3	5	9426.91	1636.15	-1284.57	-598.355	1383.24
97	E1	2	3	5	10285.2	2473.46	22353.4	127963	2890.69
98	E2	2	3	5	17248.2	2835.38	22572.4	125328	1565.57
99	E3	2	3	5	7671.09	2565.08	24280.2	125966	1742.63
100	E4	2	3	5	9748.71	1921.41	24831.4	117909	1778.8
101	E5	2	3	5	2426.7	1509.74	26332.8	125452	2224.94
102	E6	2	3	5	-611.148	1176.71	26662.1	115362	2423.71
103	E7	2	3	5	1700.91	1661.88	25862.8	112770	2286.24
104	E8	2	3	5	-2393.07	800.351	27985.4	111479	449.092
105	E9	2	3	5	3537.17	2064.14	29685.8	118023	1019.89
106	E10	2	3	5	1592.64	1084.82	28666.3	110497	1320.88
107	E11	2	3	5	1987.15	1202.98	28200.2	107716	1076.2
108	E12	2	3	5	934.015	1580.93	29331.2	113003	1686.76
109	E13	2	3	5	-2631.45	971.929	27002.1	109200	1249.44
110	E14	2	3	5	12559	2829.67	30403.9	115043	2438.55
111	E15	2	3	5	1317.38	1661.12	29737.7	112836	-535.775
112	E16	2	3	5	-936.715	2092.68	30132.6	120755	1092.69
113	E17	2	3	5	5347.32	1670.24	28049.1	115317	1699.99
114	E18	2	3	5	2028.41	1533.94	27340.8	121402	1219.85
115	E19	2	3	5	8377.1	2177.96	687.386	444.544	7038.88
116	E20	2	3	5	10518.1	1958.86	798.236	1267.75	4202.79
117	E21	2	3	5	35987	4870.91	2303.57	2168.47	4577.52
118	E22	2	3	5	26326.7	3108.96	1321.33	2313.38	8995.33
119	E23	2	3	5	14505.8	2530.6	1107.51	2927.32	5371.83
120	E24	2	3	5	-11128.8	-191.743	-169.714	-200.725	3319.16
121	F1	2	3	5	19354.3	2677	21197.4	120028	2624.3
122	F2	2	3	5	12521.6	2817.55	22374.6	121726	1783.51
123	F3	2	3	5	4637.71	918.748	24029.8	121599	482.459
124	F4	2	3	5	-896.654	1334.74	23789.2	115271	470.108
125	F5	2	3	5	1614.69	479.902	25911.3	121814	2674.48
126	F6	2	3	5	14853.2	2591.99	27434.5	116825	2593.5
127	F7	2	3	5	-135.075	911.201	26487.4	114154	-294.974
128	F8	2	3	5	3220.19	1759.72	29225	117543	661.644
129	F9	2	3	5	10913.6	2159.46	28222.6	109017	1668.07
130	F10	2	3	5	1928.12	869.728	29531.2	116662	2026.6
131	F11	2	3	5	4590.61	1658.68	28394.6	109565	2432.24
132	F12	2	3	5	694.441	1292.89	29011.7	111877	229.925
133	F13	2	3	5	15390.3	1924.12	32247.2	121129	1901.74
134	F14	2	3	5	7220.13	1803.57	30976.1	119487	3066.61
135	F15	2	3	5	2198.57	2082.94	29372.1	115281	1257.21
136	F16	2	3	5	3992	1041.69	30284.9	122560	3342.37
137	F17	2	3	5	2603.06	1050.73	29108.8	117846	1053.97
138	F18	2	3	5	-567.685	1228.47	30804.6	130004	8338.62
139	F19	2	3	5	8076.29	1065.4	361.563	1554.83	9161.62
140	F20	2	3	5	13084.6	1931.59	507.166	3579.66	11725.1
141	F21	2	3	5	14353.9	2078.42	2123.18	1721.69	4751.98
142	F22	2	3	5	8822.51	1434.84	1569.24	365.243	7446.98
143	F23	2	3	5	9909.6	1960.82	854.964	2804.05	8125.95
144	F24	2	3	5	5933.35	1436	-1303.48	-2184.33	4316.29
145	G1	2	3	5	2742.97	1441.36	20792.5	117333	714.115
146	G2	2	3	5	6874.96	2489.77	23119.5	123940	2200.6
147	G3	2	3	5	4469.16	1218.35	24156.9	124217	-524.036
148	G4	2	3	5	-2288.94	355.676	23935.5	114377	730.127
149	G5	2	3	5	-2691.54	1543.09	25579.6	117993	1722.3
150	G6	2	3	5	-5716.62	2687.8	27404	116090	27.723
151	G7	2	3	5	349.097	1081.77	29008.1	118580	774.186
152	G8	2	3	5	9114.19	2345.89	29294.6	116360	140.404
153	G9	2	3	5	1714.01	1734.01	28415.5	109876	2094.14
154	G10	2	3	5	3860.73	1091.81	29333.1	113923	1023.29
155	G11	2	3	5	852.848	1950.08	30135.8	112694	-178.514
156	G12	2	3	5	1034.6	1058.74	28659	106988	923.338
157	G13	2	3	5	-1968.72	550.808	30796.8	115621	-462.916
158	G14	2	3	5	-675.515	1025.31	29960.4	111856	129.102
159	G15	2	3	5	879.831	1488.3	30094.2	115515	792.882
160	G16	2	3	5	2127.9	1761.28	29808	113167	874.594
161	G17	2	3	5	988.353	1319.06	27724.8	115357	3798.55
162	G18	2	3	5	1207.42	1731.17	29738.2	123653	1524.32
163	G19	2	3	5	6910.72	8.1728	-553.137	1737.39	8180.16
164	G20	2	3	5	5195.25	1799.92	457.009	3262.36	8765.37
165	G21	2	3	5	36941.8	4129.81	2799.36	3671.58	7153.89
166	G22	2	3	5	5977.1	574.553	263.263	3736.68	6249.7
167	G23	2	3	5	12159.9	3466.14	1381.08	2070.22	6485.37
168	G24	2	3	5	1903.34	367.788	259.236	2165.32	3862.28
169	H1	2	3	5	19559.6	4218.67	27939.5	156180	2994.56
170	H2	2	3	5	6968.6	1473.87	24516.7	126800	1415.36
171	H3	2	3	5	7637.61	2068.47	24846.4	121602	527.221
172	H4	2	3	5	876.522	2077.85	24328.6	115498	1714.6
173	H5	2	3	5	1219.01	1004.47	26200	116436	2396.22
174	H6	2	3	5	1414.76	2004.8	27792.3	115986	1977.93
175	H7	2	3	5	-1247.79	914.646	27396.7	115915	1785.41
176	H8	2	3	5	-170.596	1348.88	28349.1	111382	887.797
177	H9	2	3	5	-397.07	1669.25	27659.7	108135	2350.51
178	H10	2	3	5	311.84	902.083	27573.5	103180	1147.11
179	H11	2	3	5	-810.372	1100.59	28917.1	109913	2598.44
180	H12	2	3	5	-2940.09	1345.86	29365.2	110226	1810.47
181	H13	2	3	5	86.6409	1131.28	27908.9	105926	149.954
182	H14	2	3	5	783.924	1647.21	28542.3	107657	1775.14
183	H15	2	3	5	1504.91	1730.08	28556.3	110508	1788.08
184	H16	2	3	5	470.447	1602.78	31603.7	121923	422.252
185	H17	2	3	5	2304.47	2024.41	29092.1	116456	3176.88
186	H18	2	3	5	922.684	2013.3	30313.1	124057	3538.23
187	H19	2	3	5	13484.3	1471.7	1318.96	2776.08	13528.3
188	H20	2	3	5	65986	9382.04	6026.29	11095	14203.5
189	H21	2	3	5	25952.4	3289.19	540.152	1723.48	6133.25
190	H22	2	3	5	8363.28	1592.61	435.798	2504.76	5576.3
191	H23	2	3	5	7105.51	1100.97	1214.99	2211.76	5432.96
192	H24	2	3	5	6741.6	1612.08	725.962	1890	3190.25
193	I1	2	3	5	10657.1	1663.15	21433.7	127860	3531.94
194	I2	2	3	5	13882.5	2670.71	22760.9	129133	3173.1
195	I3	2	3	5	2965.6	748.822	23413.5	126241	1047.5
196	I4	2	3	5	2327.49	1665.17	25551.6	121811	3371.98
197	I5	2	3	5	4221.53	1822.57	25770.3	115606	753.538
198	I6	2	3	5	1092	1565.36	27338	119320	2905.82
199	I7	2	3	5	6138.52	2446.53	27211.4	112234	3137.45
200	I8	2	3	5	246.265	1747.6	28343.5	112788	984.717
201	I9	2	3	5	8431.62	782.13	27139.4	105974	-109.32
202	I10	2	3	5	-3086.38	1638.98	27795.3	107478	375.132
203	I11	2	3	5	-1192.77	1257.51	28624.4	107424	279.672
204	I12	2	3	5	-1863.36	1539.39	30442	112626	-1952.73
205	I13	2	3	5	538.204	1138.09	28758.9	106153	-2691.73
206	I14	2	3	5	4902.04	1874.12	29140	111391	-205.097
207	I15	2	3	5	5801.03	1558.43	28183.7	108741	1424.12
208	I16	2	3	5	92.5931	822.214	29191.5	116266	1248.59
209	I17	2	3	5	702.084	809.901	26880.4	108990	2243.16
210	I18	2	3	5	8188.56	1800.83	27107.6	113380	-361.664
211	I19	2	3	5	8555.26	1123.66	-424.148	2219.55	8536.65
212	I20	2	3	5	22642.7	2344.4	969.303	2918.47	10276.8
213	I21	2	3	5	6087.86	1233.58	-299.355	1915.71	7962.15
214	I22	2	3	5	12895.9	2265.6	620.813	1736.79	5849.79
215	I23	2	3	5	3417.99	1193.11	326.629	2028.1	4576.32
216	I24	2	3	5	10514.3	1154.09	1388	568.075	3449.44
217	J1	2	3	5	17847.2	2421.35	-181.236	2976.07	14958.9
218	J2	2	3	5	21046	3914.7	2356.72	4865.2	15741.9
219	J3	2	3	5	13992.7	2155.92	1022.66	2502.94	20220.6
220	J4	2	3	5	11584.3	1545.46	1427.84	2579.54	17972.7
221	J5	2	3	5	16962.9	4295.08	2256.05	6883.17	21652.9
222	J6	2	3	5	4053.95	371.599	246.861	3921.13	15471.4
223	J7	2	3	5	10347.1	1190.16	382.722	3149.54	13739.2
224	J8	2	3	5	6403.29	854.27	414.932	1518.93	2177.59
225	J9	2	3	5	6034.88	511.43	6.3624	1185.99	10551.5
226	J10	2	3	5	4058.76	801.16	606.095	3561.79	10239.2
227	J11	2	3	5	-948.402	-286.843	-610.925	-94.3212	-1057.27
228	J12	2	3	5	3718.71	956.613	340.613	3146.89	9986.01
229	J13	2	3	5	13731.7	1144.72	92.7502	2880.76	8271.02
230	J14	2	3	5	5951.18	1091.75	59.5844	2844.73	10147
231	J15	2	3	5	9486.12	1743.46	786.392	2576.84	10562.1
232	J16	2	3	5	8264.35	1312.68	660.708	1854.58	9530.57
233	J17	2	3	5	4245.25	2171.38	1021.1	3447.88	1710.84
234	J18	2	3	5	5806.52	921.356	378.508	2899.8	11880.9
235	J19	2	3	5	3023.84	1201.25	-204.659	2683.65	8912.2
236	J20	2	3	5	4307.32	732.182	235.764	2077.93	7824.07
237	J21	2	3	5	4950.54	1052.54	-37.6744	663.757	7138.13
238	J22	2	3	5	3733.55	174.523	459.522	-33.1484	2519.65
239	J23	2	3	5	10454.3	1716.55	103.262	1722.53	8944.02
240	J24	2	3	5	16085	1328.94	-639.214	334.206	4987.56
241	K1	2	3	5	23583	1958.9	839.125	3718.72	22695.2
242	K2	2	3	5	13411.4	1942.48	1208.93	1308.99	16277.4
243	K3	2	3	5	11635.7	1847.35	333.348	1496.15	15877.8
244	K4	2	3	5	8152.98	697.682	1127.75	2834.76	18726.4
245	K5	2	3	5	8332.18	671.413	1045.89	1890.25	17991
246	K6	2	3	5	7583.41	885.903	313.608	1471.27	14185.3
247	K7	2	3	5	7986	1021.42	1461.19	2917.4	15044.8
248	K8	2	3	5	8303.76	871.704	667.586	2856.53	14797.5
249	K9	2	3	5	-1262.01	380.675	278.16	1145.48	10640.4
250	K10	2	3	5	3969.26	194.439	607.082	2107.91	8296.26
251	K11	2	3	5	8096.82	1436.84	1329.21	2372.74	10855.3
252	K12	2	3	5	5441.39	1343.7	575.46	2396.5	9867.97
253	K13	2	3	5	5165.63	773.843	645.906	2938.97	9675.91
254	K14	2	3	5	12717.8	2172.33	1951.43	1850.61	12058.2
255	K15	2	3	5	10425.4	1286.73	1533.97	2928.49	9686.29
256	K16	2	3	5	8069.05	1304.43	887.547	2764.77	13013.8
257	K17	2	3	5	8989.18	906.898	296.328	1353.62	9031.02
258	K18	2	3	5	8020.43	1117.29	1485.59	1104.16	9147.23
259	K19	2	3	5	-10715.1	-590.675	347.492	2291.86	9681.5
260	K20	2	3	5	13323.2	1108.14	761.261	644.747	7703.74
261	K21	2	3	5	11734.1	2054.19	1126.63	1164.95	6256.59
262	K22	2	3	5	15163.8	1826.36	1360.64	2575.7	5853.69
263	K23	2	3	5	347.52	850.209	860.732	-93.3348	1276.47
264	K24	2	3	5	5058.85	2030.38	444.116	727.308	12186.7
265	L1	2	3	5	15132.4	3161.12	1214.51	4316.82	10858.2
266	L2	2	3	5	12390.1	1617.81	1283.43	1732.43	8440.82
267	L3	2	3	5	14518.4	2344.51	1068.95	3156.39	12574.6
268	L4	2	3	5	11316.1	1425.84	89.0876	2980.14	17458.2
269	L5	2	3	5	5069.73	803.48	-683.515	2976.14	16623.4
270	L6	2	3	5	10716.1	281.946	-672.602	3385.53	17812
271	L7	2	3	5	5736.67	175.313	-21.3604	2623.38	16482.2
272	L8	2	3	5	6809.61	392.155	822.36	1896.07	16793.7
273	L9	2	3	5	6998.89	988.125	707.989	2122.47	13611.9
274	L10	2	3	5	4879	407.833	146.085	1511.2	9285.1
275	L11	2	3	5	1222.16	490.486	263.188	3209.95	9417.17
276	L12	2	3	5	1521	163.958	264.005	2446.35	8757.05
277	L13	2	3	5	4890.83	730.31	-21.0171	1726.46	9645.28
278	L14	2	3	5	12687.3	1466.29	518.752	2945.9	11943.3
279	L15	2	3	5	17768.1	2193.89	1190.34	3164.69	8671.36
280	L16	2	3	5	3102.78	361.467	-239.127	312.591	2604.84
281	L17	2	3	5	24708.2	2819.15	987.792	3501.48	6161.16
282	L18	2	3	5	11938.6	1295.38	820.829	1569.99	6443.38
283	L19	2	3	5	10477.6	1813.79	1881.03	325.044	4964.45
284	L20	2	3	5	4669.25	556.519	795.838	952.983	7355.63
285	L21	2	3	5	10168.1	1317.93	1142.24	1775.97	4825.87
286	L22	2	3	5	6513.13	1000.02	-496.231	1712.06	8454.75
287	L23	2	3	5	3437.33	216.827	741.868	1539.93	1534.68
288	L24	2	3	5	7756.97	421.98	361.259	130.597	799.187
289	M1	2	3	5	11878.7	3187.47	1584.42	934.533	11270.8
290	M2	2	3	5	16205.6	3781.49	1098.3	2113.36	15804.9
291	M3	2	3	5	10752.6	3025.49	2146.16	2796.33	13096.7
292	M4	2	3	5	14902.3	2025.58	2472.41	3614.12	18188.5
293	M5	2	3	5	6801.21	1718.9	928.862	2088.53	15434.1
294	M6	2	3	5	12160.6	1356.89	929.466	1809.49	16004.7
295	M7	2	3	5	4991.33	1143.57	961.915	3805.32	13212.9
296	M8	2	3	5	2953.7	1979.4	359.701	2216.74	14338.6
297	M9	2	3	5	5637.97	1915.73	606.526	1075.72	12730.8
298	M10	2	3	5	4915.24	1204.29	1060.08	2922.77	10560.8
299	M11	2	3	5	4240.22	1496.53	1018.86	2743.56	11444.1
300	M12	2	3	5	6215.62	1016.81	729.99	2056.94	10907.5
301	M13	2	3	5	7630.45	2152.72	1051.57	1717.21	9866.57
302	M14	2	3	5	6062.65	1599.66	34.7466	1659.64	12752
303	M15	2	3	5	10531.2	1676.61	899.216	3274.32	10011.1
304	M16	2	3	5	3832.67	1333.09	696.59	1491.78	8856.54
305	M17	2	3	5	14085.6	3127.24	2117.33	2317.34	5284.52
306	M18	2	3	5	114409	10616.1	5782.47	6879.56	8408.57
307	M19	2	3	5	16622.4	3233.46	1263.73	2236.45	7509.46
308	M20	2	3	5	20360.9	3814.12	1468.73	2914.95	3100
309	M21	2	3	5	14280.5	1828.67	499.514	1196.63	3292.29
310	M22	2	3	5	8968.2	952.029	509.037	-302.029	2556.26
311	M23	2	3	5	439.482	1111.81	-287.515	-1646.94	-532.378
312	M24	2	3	5	22406.9	2509.77	914.136	749.996	1708.62
313	N1	2	3	5	21818.9	3624.15	321.285	2970.06	15102.1
314	N2	2	3	5	20035	4358.16	700.538	4447.43	18856.3
315	N3	2	3	5	14631.7	2697.01	1294.34	2546.33	16393
316	N4	2	3	5	13248.1	1311.87	627.299	2235.48	16744.6
317	N5	2	3	5	10967.6	1434.71	129.347	2575.05	18166.6
318	N6	2	3	5	12070.9	591.797	95.4793	3230.91	16395.5
319	N7	2	3	5	9941.99	1109.85	648.248	3329.14	16447.2
320	N8	2	3	5	7678.73	565.317	719.865	2860.12	14298.9
321	N9	2	3	5	9365.27	795.734	540.849	2352.78	13152.2
322	N10	2	3	5	4685.71	1032.85	57.1209	3170.29	13394.7
323	N11	2	3	5	6024.57	1010.8	818.051	1786.29	10667
324	N12	2	3	5	3475.12	1368.13	-148.341	1656.62	10549.6
325	N13	2	3	5	4334.88	234.819	394.12	2412.02	10132.3
326	N14	2	3	5	5292.63	1108.65	673.966	2352.74	9028.32
327	N15	2	3	5	7421.54	1329.76	1147.78	3045.85	6408.3
328	N16	2	3	5	1076.12	1967.31	-893.149	1234.99	6474.32
329	N17	2	3	5	1074.71	458.777	569.03	1040.15	2293.96
330	N18	2	3	5	1588.6	992.416	616.787	1716.38	3261.38
331	N19	2	3	5	13045.1	1175.49	701.646	1464.59	4820.77
332	N20	2	3	5	8184.2	2263.59	1298.68	1815.31	5249.11
333	N21	2	3	5	7702.62	1054.85	546.709	3456.54	5541.5
334	N22	2	3	5	-3271.13	349.47	871.117	-433.106	844.081
335	N23	2	3	5	53.8421	668.293	-750.736	63.2583	2166.37
336	N24	2	3	5	6159.22	33.0864	-167.882	2167.41	-219.06
337	O1	2	3	5	7484.2	2798.22	782.22	529.618	12656.8
338	O2	2	3	5	14638.5	3234.97	612.683	3595.31	17659.2
339	O3	2	3	5	14251.6	3418.29	683.07	3133.17	19574.9
340	O4	2	3	5	8182.92	1830.71	366.688	2854.41	15623.6
341	O5	2	3	5	7248.57	1349.17	1211.04	3240.17	18812.8
342	O6	2	3	5	5184.88	2258.78	715.244	3023.23	17942
343	O7	2	3	5	11469.5	1444.22	217.109	3613.29	15489.2
344	O8	2	3	5	13713.7	1864.47	2647.71	3915.21	28362.4
345	O9	2	3	5	15736.5	1135.82	1867.13	1131.83	14552.4
346	O10	2	3	5	11123.6	3763.48	967.191	3086.42	24122
347	O11	2	3	5	4252.53	1038.64	-743.765	1276.54	13526.7
348	O12	2	3	5	667.264	-1410.49	-1003.71	337.658	9411.16
349	O13	2	3	5	5495.59	2057.92	-34.4901	2807.53	8424.96
350	O14	2	3	5	5682.13	1191.7	498.615	2409.86	9726.52
351	O15	2	3	5	4719.34	1608.27	694.476	96.2303	8441.51
352	O16	2	3	5	44.2826	811.904	132.386	47.3137	4179.06
353	O17	2	3	5	6503.62	1231.97	272.559	-546.407	5977.16
354	O18	2	3	5	14761.2	3670.87	2309.74	1229.2	6582.96
355	O19	2	3	5	11866.3	1857.2	378.189	1344.81	7768.84
356	O20	2	3	5	13629.8	3170.98	981.491	494.887	5100.33
357	O21	2	3	5	1496.26	1607.02	-589.308	-846.55	2941.18
358	O22	2	3	5	16430.5	2799.86	1352.65	1268.92	6983.32
359	O23	2	3	5	4769.25	1640.83	410.019	1343.15	5943.58
360	O24	2	3	5	3240.04	2015.8	1436.74	-696.25	3092.97
361	P1	2	3	5	20766.7	4867.9	1138.1	2505.15	14308.2
362	P2	2	3	5	17964.5	4007.79	-28.3375	351.492	12272
363	P3	2	3	5	15069.9	2530.12	945.116	384.054	14940.2
364	P4	2	3	5	12917.6	2064.19	470.239	1618.97	16120.2
365	P5	2	3	5	10970.3	1450.94	853.612	932.29	10633.1
366	P6	2	3	5	9199.22	2349.13	1426	3166.2	15150.3
367	P7	2	3	5	7724.93	1448.43	735.869	2797.06	16128.4
368	P8	2	3	5	18032.6	2160.63	2282.16	2449.15	18843.3
369	P9	2	3	5	16021.8	3410.45	743.635	3314.13	18248.2
370	P10	2	3	5	8688.44	1649.86	870.088	1370.11	11071.7
371	P11	2	3	5	3694.36	984.885	411.097	2744.38	6835.28
372	P12	2	3	5	2690.21	1648.41	704.565	3785.91	7829.88
373	P13	2	3	5	2769.79	1051.92	848.744	2600.69	6098.09
374	P14	2	3	5	4205.32	2000.77	464.797	2098.61	9653.64
375	P15	2	3	5	-1918.42	639.758	751.974	122.175	1665.66
376	P16	2	3	5	5808.11	1788.62	53.3649	1707.71	8183.81
377	P17	2	3	5	-1395.12	566.42	133.689	-17.585	1419.37
378	P18	2	3	5	11405	2874.29	1094.13	1780.47	9338.1
379	P19	2	3	5	462.248	1817.72	-375.318	625.718	7362.85
380	P20	2	3	5	3185.72	1826.87	6.60049	2245.56	8561.21
381	P21	2	3	5	2971.94	1941.73	786.77	955.788	4511.06
382	P22	2	3	5	5571.33	2956.02	249.485	2222.92	9324.09
383	P23	2	3	5	2410.55	2192.65	778.675	552.751	3875.49
384	P24	2	3	5	-895.178	1362.13	464.951	-52.2432	1571.04
1	A1	2	3	6	-1266.01	-247.251	15100.7	113077	675.068
2	A2	2	3	6	-2659.56	-172.558	23308.7	152384	4565.03
3	A3	2	3	6	29498.1	3246.81	20423.8	124799	3060.79
4	A4	2	3	6	2255.36	1077.88	20311.7	115438	1637.77
5	A5	2	3	6	2984.48	957.853	23275.6	123428	2201.22
6	A6	2	3	6	3179.02	2226.64	22884.5	119934	1851.18
7	A7	2	3	6	11971.6	2070.93	24904.4	122392	3482.34
8	A8	2	3	6	5445.17	855.699	27231.3	128429	795.143
9	A9	2	3	6	23839.6	3627.89	27234.6	121058	2379.65
10	A10	2	3	6	8700.02	1277.98	25858.7	119980	3517.01
11	A11	2	3	6	2122.06	485.877	26457.9	118586	2488.83
12	A12	2	3	6	4357.07	259.092	26162.3	122015	1061.43
13	A13	2	3	6	3219.62	727.936	27414.2	126590	1442.87
14	A14	2	3	6	4966.91	1031.76	26108.8	120742	840.481
15	A15	2	3	6	5045.12	1183.19	27830.5	132606	9914.14
16	A16	2	3	6	6829.5	1245.31	24331.9	111749	2714.37
17	A17	2	3	6	3286.68	1441.62	22098.3	109203	3305.96
18	A18	2	3	6	-2039.24	778.532	21828.3	109327	1216.43
19	A19	2	3	6	-337.163	751.412	23115.4	121238	1123.09
20	A20	2	3	6	6533.78	219.31	1165.71	564.226	3329.32
21	A21	2	3	6	15079.3	333.967	-25.7891	2083.8	3058.34
22	A22	2	3	6	6417.58	680.63	-269.843	1486.38	4793.93
23	A23	2	3	6	4610.97	2123.45	0.978173	1812.82	6200.64
24	A24	2	3	6	6929.34	-403.881	-753.882	1300	5961.65
25	B1	2	3	6	7979.49	1394.89	15800.5	106700	3308.68
26	B2	2	3	6	960.746	312.522	17668.9	112013	695.15
27	B3	2	3	6	6715.71	1952.89	18973	112272	2320.19
28	B4	2	3	6	4055.14	1682.16	20793.8	114541	613.777
29	B5	2	3	6	3981.7	1569.65	23204.4	124650	26.3125
30	B6	2	3	6	2905.4	1537.77	23627.5	121324	1031.5
31	B7	2	3	6	10443.1	2362.93	25697.4	120627	2571.34
32	B8	2	3	6	192.491	919.698	25157.2	120254	1399.57
33	B9	2	3	6	-1362.62	863.809	27581.4	124940	2588.46
34	B10	2	3	6	4512.52	1614.51	29735.1	125291	4266.76
35	B11	2	3	6	6398.54	1167.24	28271.5	120216	658.437
36	B12	2	3	6	675.185	402.63	26943.3	117678	-3.81055
37	B13	2	3	6	2248.81	665.527	28727.2	122982	2243.11
38	B14	2	3	6	-877.601	322.229	26427.7	120267	1795.51
39	B15	2	3	6	6075.48	1669.54	27159.3	116487	850.256
40	B16	2	3	6	3187.7	1582.19	27055.9	120088	2074.34
41	B17	2	3	6	2516.02	1487.07	26716.3	122680	3702.47
42	B18	2	3	6	5195.54	1183.3	24782.6	123025	737.82
43	B19	2	3	6	-238.483	853.919	23231.6	118929	2952.07
44	B20	2	3	6	8749.17	2025.85	-294.389	596.874	7887.34
45	B21	2	3	6	5501.01	754.335	846.313	2478.49	4434.78
46	B22	2	3	6	-1420.94	848.817	659.88	-1168.54	4356.48
47	B23	2	3	6	5104.74	1654.18	989.864	-99.8546	2787.17
48	B24	2	3	6	16089.1	2327.44	467.569	2749.51	2706.89
49	C1	2	3	6	3157.03	2714.33	17233.8	104780	1912.98
50	C2	2	3	6	10490.9	2102.22	19743.5	115649	1107.1
51	C3	2	3	6	13144.2	1431.66	20068.7	111840	1085.39
52	C4	2	3	6	2007.71	2257.2	22941.9	117020	2044.54
53	C5	2	3	6	2221.62	991.643	24987.2	120656	268.462
54	C6	2	3	6	7494.09	1684.4	24661	118698	2248.91
55	C7	2	3	6	7115.59	2096.55	25541.7	117411	2272.28
56	C8	2	3	6	4271.22	987.372	27273.1	122654	1545.98
[truncated: 13,384 more rows]

## Sheet: Replicate Group Result
File Name	E:\shahi\SYBR one-step_20240213_163433.eds
Comment
Operator	Admin
Barcode
Instrument Type	QuantStudio™ 6 Pro System
Block Type	384-Well Block
Instrument Name	QS6Pro-2778621060027
Instrument Serial Number	2778621060027
Heated Cover Serial Number	2779321031001
Block serial number	2778321020885
Run Start Date/Time	2024-02-13 04:34:41 PM EST
Run End Data/Time	2024-02-13 06:26:16 PM EST
Run Duration	111 minutes 34 seconds
Sample Volume	10.0
Cover Temperature	105.0
Passive Reference	ROX
PCR Stage/Step Number	Stage 2 Step 3
Quantification Cycle Method	CT
Analysis Date/Time	2024-02-13 06:29:47 PM EST
Software Name and Version	Design & Analysis Software v2.7.0
Plugin Name and Version	Primary Analysis v1.8.0, Presence Absence v2.3.0
Reduce dye signal crosstalk by algorithm	No (Default)
Exported On	2024-02-13 06:29:53 PM EST
Sample	Target	Number of Replicates	Quantity	Number of Cqs	Cq Mean	Cq SD	Cq SE	Biogroup
Sample 1	ISG15	81	-	0	19.6964	2.26143	0.25127
Sample 2	ISG15	1	-	0
Sample 3	GAPDH	81	-	0	17.5178	0.22425	0.0249166
Sample 4	GAPDH	1	-	0

## Sheet: Control Status
File Name	E:\shahi\SYBR one-step_20240213_163433.eds
Comment
Operator	Admin
Barcode
Instrument Type	QuantStudio™ 6 Pro System
Block Type	384-Well Block
Instrument Name	QS6Pro-2778621060027
Instrument Serial Number	2778621060027
Heated Cover Serial Number	2779321031001
Block serial number	2778321020885
Run Start Date/Time	2024-02-13 04:34:41 PM EST
Run End Data/Time	2024-02-13 06:26:16 PM EST
Run Duration	111 minutes 34 seconds
Sample Volume	10.0
Cover Temperature	105.0
Passive Reference	ROX
PCR Stage/Step Number	Stage 2 Step 3
Quantification Cycle Method	CT
Analysis Date/Time	2024-02-13 06:29:47 PM EST
Software Name and Version	Design & Analysis Software v2.7.0
Plugin Name and Version	Primary Analysis v1.8.0, Presence Absence v2.3.0
Reduce dye signal crosstalk by algorithm	No (Default)
All Control Passed	Yes
Exported On	2024-02-13 06:29:53 PM EST
Sample	Test Code	Wells	Call	Status

## Sheet: Target Call
File Name	E:\shahi\SYBR one-step_20240213_163433.eds
Comment
Operator	Admin
Barcode
Instrument Type	QuantStudio™ 6 Pro System
Block Type	384-Well Block
Instrument Name	QS6Pro-2778621060027
Instrument Serial Number	2778621060027
Heated Cover Serial Number	2779321031001
Block serial number	2778321020885
Run Start Date/Time	2024-02-13 04:34:41 PM EST
Run End Data/Time	2024-02-13 06:26:16 PM EST
Run Duration	111 minutes 34 seconds
Sample Volume	10.0
Cover Temperature	105.0
Passive Reference	ROX
PCR Stage/Step Number	Stage 2 Step 3
Quantification Cycle Method	CT
Analysis Date/Time	2024-02-13 06:29:47 PM EST
Software Name and Version	Design & Analysis Software v2.7.0
Plugin Name and Version	Primary Analysis v1.8.0, Presence Absence v2.3.0
Reduce dye signal crosstalk by algorithm	No (Default)
All Control Passed	Yes
Exported On	2024-02-13 06:29:53 PM EST
Well	Omit	Sample	Target	Task	Call	Consolidated Call	Cq	Cq Confidence	Amp Score	Delta Rn
A1	FALSE	Sample 1	ISG15	UNKNOWN	Presence	Presence	23.9071	0.978946	1.11761	0.915128
A2	FALSE	Sample 1	ISG15	UNKNOWN	Presence	Presence	18.8055	0.973688	1.12246	1.05762
A3	FALSE	Sample 1	ISG15	UNKNOWN	Presence	Presence	23.7775	0.975289	1.03159	0.776133
A4	FALSE	Sample 1	ISG15	UNKNOWN	Presence	Presence	18.5213	0.964224	1.12858	1.05098
A5	FALSE	Sample 1	ISG15	UNKNOWN	Presence	Presence	21.177	0.973494	1.13721	1.03115
A6	FALSE	Sample 1	ISG15	UNKNOWN	Presence	Presence	17.7222	0.983987	1.14552	1.14058
A7	FALSE	Sample 1	ISG15	UNKNOWN	Presence	Presence	18.8797	0.974006	1.14028	1.08795
A8	FALSE	Sample 1	ISG15	UNKNOWN	Presence	Presence	17.5358	0.990717	1.13429	1.11649
A9	FALSE	Sample 1	ISG15	UNKNOWN	Presence	Presence	17.7206	0.989097	1.14908	1.14697
A10	FALSE	Sample 3	GAPDH	UNKNOWN	Presence	Presence	17.6274	0.988343	1.24286	1.53977
A11	FALSE	Sample 3	GAPDH	UNKNOWN	Presence	Presence	17.8557	0.974235	1.24511	1.53552
A12	FALSE	Sample 3	GAPDH	UNKNOWN	Presence	Presence	17.4318	0.98656	1.25527	1.62533
A13	FALSE	Sample 3	GAPDH	UNKNOWN	Presence	Presence	17.5603	0.978099	1.25286	1.58754
A14	FALSE	Sample 3	GAPDH	UNKNOWN	Presence	Presence	17.6714	0.987543	1.24934	1.61135
A15	FALSE	Sample 3	GAPDH	UNKNOWN	Presence	Presence	17.2542	0.974391	1.25521	1.58134
A16	FALSE	Sample 3	GAPDH	UNKNOWN	Presence	Presence	17.3919	0.986169	1.25005	1.54988
A17	FALSE	Sample 3	GAPDH	UNKNOWN	Presence	Presence	17.0035	0.978026	1.24412	1.54167
A18	FALSE	Sample 3	GAPDH	UNKNOWN	Presence	Presence	17.8976	0.953274	1.24624	1.43131
A19	FALSE	Sample 2	ISG15	NTC	Absence	Absence	UNDETERMINED	0	0	-0.00222545
B1	FALSE	Sample 1	ISG15	UNKNOWN	Presence	Presence	23.884	0.989476	1.11783	0.906563
B2	FALSE	Sample 1	ISG15	UNKNOWN	Presence	Presence	19.0167	0.972059	1.11994	1.04168
B3	FALSE	Sample 1	ISG15	UNKNOWN	Presence	Presence	23.0849	0.949853	1.13725	0.963454
B4	FALSE	Sample 1	ISG15	UNKNOWN	Presence	Presence	18.2634	0.978447	1.13918	1.1142
B5	FALSE	Sample 1	ISG15	UNKNOWN	Presence	Presence	21.1828	0.980235	1.1371	1.0318
B6	FALSE	Sample 1	ISG15	UNKNOWN	Presence	Presence	18.1172	0.979813	1.14463	1.10589
B7	FALSE	Sample 1	ISG15	UNKNOWN	Presence	Presence	19.1112	0.975867	1.1438	1.11546
B8	FALSE	Sample 1	ISG15	UNKNOWN	Presence	Presence	17.7727	0.966759	1.13441	1.11111
B9	FALSE	Sample 1	ISG15	UNKNOWN	Presence	Presence	17.9403	0.981671	1.14423	1.11496
B10	FALSE	Sample 3	GAPDH	UNKNOWN	Presence	Presence	17.7297	0.988192	1.24975	1.54565
B11	FALSE	Sample 3	GAPDH	UNKNOWN	Presence	Presence	17.8002	0.978095	1.25365	1.57517
B12	FALSE	Sample 3	GAPDH	UNKNOWN	Presence	Presence	17.7965	0.98363	1.25514	1.56896
B13	FALSE	Sample 3	GAPDH	UNKNOWN	Presence	Presence	17.6173	0.98428	1.26188	1.60046
B14	FALSE	Sample 3	GAPDH	UNKNOWN	Presence	Presence	17.9551	0.982839	1.24505	1.58561
B15	FALSE	Sample 3	GAPDH	UNKNOWN	Presence	Presence	17.7955	0.986131	1.2541	1.57946
B16	FALSE	Sample 3	GAPDH	UNKNOWN	Presence	Presence	17.684	0.983387	1.25655	1.64456
B17	FALSE	Sample 3	GAPDH	UNKNOWN	Presence	Presence	17.4265	0.983655	1.25717	1.57736
B18	FALSE	Sample 3	GAPDH	UNKNOWN	Presence	Presence	17.6508	0.988064	1.25488	1.59383
B19	FALSE	Sample 4	GAPDH	NTC	Absence	Absence	UNDETERMINED	0	0	0.00381041
C1	FALSE	Sample 1	ISG15	UNKNOWN	Presence	Presence	24.0684	0.970339	1.10632	0.890472
C2	FALSE	Sample 1	ISG15	UNKNOWN	Presence	Presence	18.9325	0.982133	1.11678	1.05798
C3	FALSE	Sample 1	ISG15	UNKNOWN	Presence	Presence	23.0545	0.98279	1.134	0.988119
C4	FALSE	Sample 1	ISG15	UNKNOWN	Presence	Presence	18.2865	0.977595	1.14041	1.09514
C5	FALSE	Sample 1	ISG15	UNKNOWN	Presence	Presence	21.3113	0.96342	1.14275	1.0699
C6	FALSE	Sample 1	ISG15	UNKNOWN	Presence	Presence	18.2054	0.961504	1.1378	1.10244
C7	FALSE	Sample 1	ISG15	UNKNOWN	Presence	Presence	18.7797	0.979914	1.14392	1.12606
C8	FALSE	Sample 1	ISG15	UNKNOWN	Presence	Presence	17.8026	0.963107	1.1384	1.11677
C9	FALSE	Sample 1	ISG15	UNKNOWN	Presence	Presence	18.0325	0.986199	1.14375	1.13422
C10	FALSE	Sample 3	GAPDH	UNKNOWN	Presence	Presence	17.8635	0.969377	1.24983	1.58125
C11	FALSE	Sample 3	GAPDH	UNKNOWN	Presence	Presence	18.0037	0.97346	1.23957	1.55323
C12	FALSE	Sample 3	GAPDH	UNKNOWN	Presence	Presence	17.7023	0.988826	1.2551	1.62184
C13	FALSE	Sample 3	GAPDH	UNKNOWN	Presence	Presence	17.6499	0.98404	1.25447	1.58745
C14	FALSE	Sample 3	GAPDH	UNKNOWN	Presence	Presence	17.5858	0.989144	1.25196	1.60564
C15	FALSE	Sample 3	GAPDH	UNKNOWN	Presence	Presence	17.8695	0.987066	1.24874	1.57128
C16	FALSE	Sample 3	GAPDH	UNKNOWN	Presence	Presence	17.438	0.98146	1.25707	1.61839
C17	FALSE	Sample 3	GAPDH	UNKNOWN	Presence	Presence	17.2797	0.978865	1.25617	1.55921
C18	FALSE	Sample 3	GAPDH	UNKNOWN	Presence	Presence	17.6367	0.98322	1.24847	1.57374
D1	FALSE	Sample 1	ISG15	UNKNOWN	Presence	Presence	23.966	0.95281	1.13828	0.954824
D2	FALSE	Sample 1	ISG15	UNKNOWN	Presence	Presence	18.5798	0.984881	1.14368	1.09771
D3	FALSE	Sample 1	ISG15	UNKNOWN	Presence	Presence	22.7468	0.98439	1.16935	1.05006
D4	FALSE	Sample 1	ISG15	UNKNOWN	Presence	Presence	17.9312	0.98063	1.15835	1.16606
D5	FALSE	Sample 1	ISG15	UNKNOWN	Presence	Presence	20.545	0.96457	1.149	1.10313
D6	FALSE	Sample 1	ISG15	UNKNOWN	Presence	Presence	17.6961	0.989289	1.15542	1.14291
D7	FALSE	Sample 1	ISG15	UNKNOWN	Presence	Presence	18.3892	0.981968	1.15875	1.15213
D8	FALSE	Sample 1	ISG15	UNKNOWN	Presence	Presence	17.7622	0.975645	1.14282	1.12355
D9	FALSE	Sample 1	ISG15	UNKNOWN	Presence	Presence	17.8035	0.973032	1.15826	1.17098
D10	FALSE	Sample 3	GAPDH	UNKNOWN	Presence	Presence	17.4838	0.983261	1.26517	1.62993
D11	FALSE	Sample 3	GAPDH	UNKNOWN	Presence	Presence	17.4274	0.967676	1.2628	1.60073
D12	FALSE	Sample 3	GAPDH	UNKNOWN	Presence	Presence	17.4552	0.97804	1.26237	1.60459
D13	FALSE	Sample 3	GAPDH	UNKNOWN	Presence	Presence	17.4896	0.983152	1.26838	1.62193
D14	FALSE	Sample 3	GAPDH	UNKNOWN	Presence	Presence	17.4814	0.987887	1.26663	1.63346
D15	FALSE	Sample 3	GAPDH	UNKNOWN	Presence	Presence	17.1983	0.983812	1.27064	1.63584
D16	FALSE	Sample 3	GAPDH	UNKNOWN	Presence	Presence	17.4481	0.981405	1.26755	1.62718
D17	FALSE	Sample 3	GAPDH	UNKNOWN	Presence	Presence	17.0983	0.985468	1.27078	1.62209
D18	FALSE	Sample 3	GAPDH	UNKNOWN	Presence	Presence	17.4362	0.98368	1.26332	1.61097
E1	FALSE	Sample 1	ISG15	UNKNOWN	Presence	Presence	23.9531	0.984969	1.12594	0.941323
E2	FALSE	Sample 1	ISG15	UNKNOWN	Presence	Presence	18.5821	0.934453	1.13828	1.08079
E3	FALSE	Sample 1	ISG15	UNKNOWN	Presence	Presence	22.8336	0.984168	1.1395	1.02907
E4	FALSE	Sample 1	ISG15	UNKNOWN	Presence	Presence	18.3737	0.952045	1.14465	1.12695
E5	FALSE	Sample 1	ISG15	UNKNOWN	Presence	Presence	20.6723	0.977834	1.14803	1.10652
E6	FALSE	Sample 1	ISG15	UNKNOWN	Presence	Presence	17.7448	0.973087	1.15259	1.14018
E7	FALSE	Sample 1	ISG15	UNKNOWN	Presence	Presence	18.6119	0.969772	1.14844	1.11894
E8	FALSE	Sample 1	ISG15	UNKNOWN	Presence	Presence	17.8038	0.977926	1.15013	1.16897
E9	FALSE	Sample 1	ISG15	UNKNOWN	Presence	Presence	17.9087	0.98947	1.17158	1.21405
E10	FALSE	Sample 3	GAPDH	UNKNOWN	Presence	Presence	17.3179	0.989114	1.26207	1.60743
E11	FALSE	Sample 3	GAPDH	UNKNOWN	Presence	Presence	17.225	0.983874	1.2708	1.60779
E12	FALSE	Sample 3	GAPDH	UNKNOWN	Presence	Presence	17.4526	0.985147	1.26357	1.62709
E13	FALSE	Sample 3	GAPDH	UNKNOWN	Presence	Presence	17.4447	0.981657	1.26754	1.62831
E14	FALSE	Sample 3	GAPDH	UNKNOWN	Presence	Presence	17.693	0.975555	1.26426	1.61269
E15	FALSE	Sample 3	GAPDH	UNKNOWN	Presence	Presence	17.4448	0.989114	1.26692	1.6144
E16	FALSE	Sample 3	GAPDH	UNKNOWN	Presence	Presence	17.8078	0.986186	1.26324	1.63898
E17	FALSE	Sample 3	GAPDH	UNKNOWN	Presence	Presence	17.239	0.981126	1.27049	1.64256
E18	FALSE	Sample 3	GAPDH	UNKNOWN	Presence	Presence	17.6194	0.982721	1.25553	1.58725
F1	FALSE	Sample 1	ISG15	UNKNOWN	Presence	Presence	24.0953	0.977382	1.10992	0.915073
F2	FALSE	Sample 1	ISG15	UNKNOWN	Presence	Presence	18.5574	0.982995	1.13573	1.08106
F3	FALSE	Sample 1	ISG15	UNKNOWN	Presence	Presence	23.0432	0.946334	1.14144	0.982034
F4	FALSE	Sample 1	ISG15	UNKNOWN	Presence	Presence	18.2782	0.97609	1.14578	1.1145
F5	FALSE	Sample 1	ISG15	UNKNOWN	Presence	Presence	20.9473	0.987216	1.14038	1.07637
F6	FALSE	Sample 1	ISG15	UNKNOWN	Presence	Presence	17.9749	0.98257	1.14228	1.11382
F7	FALSE	Sample 1	ISG15	UNKNOWN	Presence	Presence	18.7599	0.988015	1.11236	0.990846
F8	FALSE	Sample 1	ISG15	UNKNOWN	Presence	Presence	17.713	0.975485	1.15041	1.15777
F9	FALSE	Sample 1	ISG15	UNKNOWN	Presence	Presence	17.9791	0.976991	1.15068	1.15616
F10	FALSE	Sample 3	GAPDH	UNKNOWN	Presence	Presence	17.4267	0.985238	1.25977	1.61018
F11	FALSE	Sample 3	GAPDH	UNKNOWN	Presence	Presence	17.1891	0.986876	1.26402	1.62412
F12	FALSE	Sample 3	GAPDH	UNKNOWN	Presence	Presence	17.4128	0.983331	1.25759	1.63328
F13	FALSE	Sample 3	GAPDH	UNKNOWN	Presence	Presence	17.2952	0.984029	1.268	1.63068
F14	FALSE	Sample 3	GAPDH	UNKNOWN	Presence	Presence	17.639	0.987904	1.26	1.66533
F15	FALSE	Sample 3	GAPDH	UNKNOWN	Presence	Presence	17.5266	0.985489	1.26173	1.62006
F16	FALSE	Sample 3	GAPDH	UNKNOWN	Presence	Presence	17.8511	0.97201	1.2568	1.59166
F17	FALSE	Sample 3	GAPDH	UNKNOWN	Presence	Presence	17.4002	0.988197	1.26464	1.61603
F18	FALSE	Sample 3	GAPDH	UNKNOWN	Presence	Presence	17.657	0.986463	1.25594	1.61554
G1	FALSE	Sample 1	ISG15	UNKNOWN	Presence	Presence	24.0125	0.987426	1.14221	0.989423
G2	FALSE	Sample 1	ISG15	UNKNOWN	Presence	Presence	18.5604	0.96959	1.1524	1.12769
G3	FALSE	Sample 1	ISG15	UNKNOWN	Presence	Presence	22.4097	0.985257	1.15483	1.05823
G4	FALSE	Sample 1	ISG15	UNKNOWN	Presence	Presence	18.3535	0.984691	1.154	1.17297
G5	FALSE	Sample 1	ISG15	UNKNOWN	Presence	Presence	21.5443	0.980748	1.16413	1.12354
G6	FALSE	Sample 1	ISG15	UNKNOWN	Presence	Presence	17.6155	0.987512	1.15438	1.1864
G7	FALSE	Sample 1	ISG15	UNKNOWN	Presence	Presence	18.2771	0.977588	1.17034	1.20326
G8	FALSE	Sample 1	ISG15	UNKNOWN	Presence	Presence	17.9353	0.986408	1.11841	0.96019
G9	FALSE	Sample 1	ISG15	UNKNOWN	Presence	Presence	18.065	0.986744	1.17329	1.17386
G10	FALSE	Sample 3	GAPDH	UNKNOWN	Presence	Presence	17.4228	0.981033	1.27078	1.63025
G11	FALSE	Sample 3	GAPDH	UNKNOWN	Presence	Presence	17.4179	0.982734	1.26437	1.64749
G12	FALSE	Sample 3	GAPDH	UNKNOWN	Presence	Presence	17.3839	0.986619	1.26775	1.62792
G13	FALSE	Sample 3	GAPDH	UNKNOWN	Presence	Presence	17.7423	0.988842	1.26273	1.65709
G14	FALSE	Sample 3	GAPDH	UNKNOWN	Presence	Presence	17.518	0.985849	1.2698	1.61901
G15	FALSE	Sample 3	GAPDH	UNKNOWN	Presence	Presence	17.3422	0.989634	1.27637	1.67408
G16	FALSE	Sample 3	GAPDH	UNKNOWN	Presence	Presence	17.0813	0.987401	1.27671	1.64113
G17	FALSE	Sample 3	GAPDH	UNKNOWN	Presence	Presence	17.1301	0.985791	1.26914	1.60856
G18	FALSE	Sample 3	GAPDH	UNKNOWN	Presence	Presence	17.2434	0.984567	1.26363	1.6219
H1	FALSE	Sample 1	ISG15	UNKNOWN	Presence	Presence	23.9263	0.979732	1.13508	0.986791
H2	FALSE	Sample 1	ISG15	UNKNOWN	Presence	Presence	18.6215	0.980275	1.138	1.10026
H3	FALSE	Sample 1	ISG15	UNKNOWN	Presence	Presence	22.3961	0.987529	1.14213	1.05404
H4	FALSE	Sample 1	ISG15	UNKNOWN	Presence	Presence	18.4465	0.982671	1.14822	1.14021
H5	FALSE	Sample 1	ISG15	UNKNOWN	Presence	Presence	21.6698	0.980852	1.15562	1.11904
H6	FALSE	Sample 1	ISG15	UNKNOWN	Presence	Presence	17.3558	0.986377	1.15555	1.18448
H7	FALSE	Sample 1	ISG15	UNKNOWN	Presence	Presence	18.3439	0.985741	1.15878	1.18269
H8	FALSE	Sample 1	ISG15	UNKNOWN	Presence	Presence	17.8298	0.985336	1.15519	1.1632
H9	FALSE	Sample 1	ISG15	UNKNOWN	Presence	Presence	18.0617	0.981686	1.15865	1.15802
H10	FALSE	Sample 3	GAPDH	UNKNOWN	Presence	Presence	17.5198	0.98281	1.27158	1.62846
H11	FALSE	Sample 3	GAPDH	UNKNOWN	Presence	Presence	17.5111	0.971071	1.26591	1.65945
H12	FALSE	Sample 3	GAPDH	UNKNOWN	Presence	Presence	17.3633	0.981561	1.264	1.63035
H13	FALSE	Sample 3	GAPDH	UNKNOWN	Presence	Presence	17.5712	0.986276	1.26559	1.63341
H14	FALSE	Sample 3	GAPDH	UNKNOWN	Presence	Presence	17.1429	0.984613	1.27666	1.65706
H15	FALSE	Sample 3	GAPDH	UNKNOWN	Presence	Presence	17.6448	0.986015	1.26882	1.60681
H16	FALSE	Sample 3	GAPDH	UNKNOWN	Presence	Presence	17.6539	0.987216	1.26363	1.59484
H17	FALSE	Sample 3	GAPDH	UNKNOWN	Presence	Presence	17.2074	0.984477	1.26777	1.61638
H18	FALSE	Sample 3	GAPDH	UNKNOWN	Presence	Presence	17.4213	0.983729	1.26379	1.63194
I1	FALSE	Sample 1	ISG15	UNKNOWN	Presence	Presence	24.1163	0.974888	1.1199	0.934037
I2	FALSE	Sample 1	ISG15	UNKNOWN	Presence	Presence	18.7616	0.990253	1.12943	1.10285
I3	FALSE	Sample 1	ISG15	UNKNOWN	Presence	Presence	22.4161	0.985378	1.14502	1.05039
I4	FALSE	Sample 1	ISG15	UNKNOWN	Presence	Presence	18.7665	0.988108	1.13723	1.11273
I5	FALSE	Sample 1	ISG15	UNKNOWN	Presence	Presence	21.5782	0.989008	1.15245	1.12864
I6	FALSE	Sample 1	ISG15	UNKNOWN	Presence	Presence	17.6593	0.988971	1.15041	1.1641
I7	FALSE	Sample 1	ISG15	UNKNOWN	Presence	Presence	18.6116	0.970582	1.14464	1.14709
I8	FALSE	Sample 1	ISG15	UNKNOWN	Presence	Presence	17.8553	0.979555	1.15212	1.15431
I9	FALSE	Sample 1	ISG15	UNKNOWN	Presence	Presence	18.0754	0.985429	1.15349	1.20131
I10	FALSE	Sample 3	GAPDH	UNKNOWN	Presence	Presence	17.5165	0.984124	1.26238	1.63411
I11	FALSE	Sample 3	GAPDH	UNKNOWN	Presence	Presence	17.8944	0.988145	1.2527	1.61525
I12	FALSE	Sample 3	GAPDH	UNKNOWN	Presence	Presence	17.538	0.990774	1.25949	1.66031
I13	FALSE	Sample 3	GAPDH	UNKNOWN	Presence	Presence	17.8589	0.973272	1.25793	1.66502
I14	FALSE	Sample 3	GAPDH	UNKNOWN	Presence	Presence	17.431	0.987496	1.26345	1.62176
I15	FALSE	Sample 3	GAPDH	UNKNOWN	Presence	Presence	17.4914	0.988761	1.2649	1.62944
I16	FALSE	Sample 3	GAPDH	UNKNOWN	Presence	Presence	17.6359	0.981804	1.2656	1.62971
I17	FALSE	Sample 3	GAPDH	UNKNOWN	Presence	Presence	17.2256	0.984717	1.26069	1.63055
I18	FALSE	Sample 3	GAPDH	UNKNOWN	Presence	Presence	17.6926	0.989616	1.25287	1.59394

## Sheet: Sample Call
File Name	E:\shahi\SYBR one-step_20240213_163433.eds
Comment
Operator	Admin
Barcode
Instrument Type	QuantStudio™ 6 Pro System
Block Type	384-Well Block
Instrument Name	QS6Pro-2778621060027
Instrument Serial Number	2778621060027
Heated Cover Serial Number	2779321031001
Block serial number	2778321020885
Run Start Date/Time	2024-02-13 04:34:41 PM EST
Run End Data/Time	2024-02-13 06:26:16 PM EST
Run Duration	111 minutes 34 seconds
Sample Volume	10.0
Cover Temperature	105.0
Passive Reference	ROX
PCR Stage/Step Number	Stage 2 Step 3
Quantification Cycle Method	CT
Analysis Date/Time	2024-02-13 06:29:47 PM EST
Software Name and Version	Design & Analysis Software v2.7.0
Plugin Name and Version	Primary Analysis v1.8.0, Presence Absence v2.3.0
Reduce dye signal crosstalk by algorithm	No (Default)
All Control Passed	Yes
Exported On	2024-02-13 06:29:53 PM EST
Sample	Test Code	Wells	Presence Targets	Absence Targets	Inconclusive Targets	Call	Assessment	Comment	GAPDH Cq	ISG15 Cq

## Sheet: Well Call
File Name	E:\shahi\SYBR one-step_20240213_163433.eds
Comment
Operator	Admin
Barcode
Instrument Type	QuantStudio™ 6 Pro System
Block Type	384-Well Block
Instrument Name	QS6Pro-2778621060027
Instrument Serial Number	2778621060027
Heated Cover Serial Number	2779321031001
Block serial number	2778321020885
Run Start Date/Time	2024-02-13 04:34:41 PM EST
Run End Data/Time	2024-02-13 06:26:16 PM EST
Run Duration	111 minutes 34 seconds
Sample Volume	10.0
Cover Temperature	105.0
Passive Reference	ROX
PCR Stage/Step Number	Stage 2 Step 3
Quantification Cycle Method	CT
Analysis Date/Time	2024-02-13 06:29:47 PM EST
Software Name and Version	Design & Analysis Software v2.7.0
Plugin Name and Version	Primary Analysis v1.8.0, Presence Absence v2.3.0
Reduce dye signal crosstalk by algorithm	No (Default)
All Control Passed	Yes
Exported On	2024-02-13 06:29:53 PM EST
Well	Sample	Test Code	Presence Targets	Absence Targets	Inconclusive Targets	Call	Assessment
