# Supplementary material for: Structural studies of the IFNλ4 receptor complex using cryoEM enabled by protein engineering
Source: Nat Commun. 2025 Jan 18;16:818. doi: 10.1038/s41467-025-56119-y (PMC11742915; doi:10.1038/s41467-025-56119-y)
Supplement: Supplementary file 6 — Source Data [file 41467_2025_56119_MOESM6_ESM.zip › source_data/IFNL4_data/IFNL4_manuscript/Fig5/Fig5C+5D/all/raw files_qPCR/02.14.2024 qPCR_72 h post treatment-1.xlsx]

## Sheet: Results
File Name	E:\shahi\SYBR one-step_20240214_151328.eds
Comment
Operator	Admin
Barcode
Instrument Type	QuantStudio™ 6 Pro System
Block Type	384-Well Block
Instrument Name	QS6Pro-2778621060027
Instrument Serial Number	2778621060027
Heated Cover Serial Number	2779321031001
Block serial number	2778321020885
Run Start Date/Time	2024-02-14 03:13:38 PM EST
Run End Data/Time	2024-02-14 05:06:16 PM EST
Run Duration	112 minutes 37 seconds
Sample Volume	10.0
Cover Temperature	105.0
Passive Reference	ROX
PCR Stage/Step Number	Stage 2 Step 3
Quantification Cycle Method	CT
Analysis Date/Time	2024-02-14 05:25:54 PM EST
Software Name and Version	Design & Analysis Software v2.7.0
Plugin Name and Version	Primary Analysis v1.8.0, Presence Absence v2.3.0
Reduce dye signal crosstalk by algorithm	No (Default)
Exported On	2024-02-14 05:26:00 PM EST
Well	Well Position	Omit	Sample	Target	Task	Reporter	Quencher	Amp Status	Amp Score	Curve Quality	Result Quality Issues	Cq	Cq Confidence	Cq Mean	Cq SD	Auto Threshold	Threshold	Auto Baseline	Baseline Start	Baseline End
1	A1	FALSE	Sample 1	ISG15	UNKNOWN	SYBR	None	AMP	1.12447			23.2219	0.984683	19.9098	2.00427	TRUE	0.0625874	TRUE	3	19
2	A2	FALSE	Sample 1	ISG15	UNKNOWN	SYBR	None	AMP	1.11655			18.7482	0.972088	19.9098	2.00427	TRUE	0.0625874	TRUE	3	15
3	A3	FALSE	Sample 1	ISG15	UNKNOWN	SYBR	None	AMP	1.11805			22.775	0.983584	19.9098	2.00427	TRUE	0.0625874	TRUE	3	19
4	A4	FALSE	Sample 1	ISG15	UNKNOWN	SYBR	None	AMP	1.11727			18.5488	0.956162	19.9098	2.00427	TRUE	0.0625874	TRUE	3	15
5	A5	FALSE	Sample 1	ISG15	UNKNOWN	SYBR	None	AMP	1.12576			21.6131	0.97458	19.9098	2.00427	TRUE	0.0625874	TRUE	3	18
6	A6	FALSE	Sample 1	ISG15	UNKNOWN	SYBR	None	AMP	1.12784			18.0195	0.962164	19.9098	2.00427	TRUE	0.0625874	TRUE	3	14
7	A7	FALSE	Sample 1	ISG15	UNKNOWN	SYBR	None	AMP	1.11589			19.5456	0.961232	19.9098	2.00427	TRUE	0.0625874	TRUE	3	14
8	A8	FALSE	Sample 1	ISG15	UNKNOWN	SYBR	None	AMP	1.12291			18.2112	0.982443	19.9098	2.00427	TRUE	0.0625874	TRUE	3	15
9	A9	FALSE	Sample 1	ISG15	UNKNOWN	SYBR	None	AMP	1.13575			18.6196	0.985344	19.9098	2.00427	TRUE	0.0625874	TRUE	3	14
10	A10	FALSE	Sample 3	GAPDH	UNKNOWN	SYBR	None	AMP	1.23287			17.6206	0.985253	17.1361	0.329083	TRUE	0.103943	TRUE	3	12
11	A11	FALSE	Sample 3	GAPDH	UNKNOWN	SYBR	None	AMP	1.23692			17.1983	0.969752	17.1361	0.329083	TRUE	0.103943	TRUE	3	13
12	A12	FALSE	Sample 3	GAPDH	UNKNOWN	SYBR	None	AMP	1.25295			18.0652	0.965037	17.1361	0.329083	TRUE	0.103943	TRUE	3	14
13	A13	FALSE	Sample 3	GAPDH	UNKNOWN	SYBR	None	AMP	1.23287			18.3513	0.849848	17.1361	0.329083	TRUE	0.103943	TRUE	3	15
14	A14	FALSE	Sample 3	GAPDH	UNKNOWN	SYBR	None	AMP	1.25608			17.0427	0.981096	17.1361	0.329083	TRUE	0.103943	TRUE	3	13
15	A15	FALSE	Sample 3	GAPDH	UNKNOWN	SYBR	None	AMP	1.2508			17.1147	0.983984	17.1361	0.329083	TRUE	0.103943	TRUE	3	13
16	A16	FALSE	Sample 3	GAPDH	UNKNOWN	SYBR	None	AMP	1.22498			17.9859	0.937809	17.1361	0.329083	TRUE	0.103943	TRUE	3	14
17	A17	FALSE	Sample 3	GAPDH	UNKNOWN	SYBR	None	AMP	1.25255			17.5183	0.970844	17.1361	0.329083	TRUE	0.103943	TRUE	3	14
18	A18	FALSE	Sample 3	GAPDH	UNKNOWN	SYBR	None	AMP	1.24378			16.9119	0.987347	17.1361	0.329083	TRUE	0.103943	TRUE	3	12
19	A19	FALSE	Sample 2	ISG15	NTC	SYBR	None	NO_AMP	0.730505			39.2835	0			TRUE	0.0625874	TRUE	3	34
25	B1	FALSE	Sample 1	ISG15	UNKNOWN	SYBR	None	AMP	1.1122			23.3332	0.972472	19.9098	2.00427	TRUE	0.0625874	TRUE	3	19
26	B2	FALSE	Sample 1	ISG15	UNKNOWN	SYBR	None	AMP	1.11825			18.6362	0.953286	19.9098	2.00427	TRUE	0.0625874	TRUE	3	15
27	B3	FALSE	Sample 1	ISG15	UNKNOWN	SYBR	None	AMP	1.12947			22.5319	0.939376	19.9098	2.00427	TRUE	0.0625874	TRUE	3	18
28	B4	FALSE	Sample 1	ISG15	UNKNOWN	SYBR	None	AMP	1.13271			18.3821	0.966705	19.9098	2.00427	TRUE	0.0625874	TRUE	3	14
29	B5	FALSE	Sample 1	ISG15	UNKNOWN	SYBR	None	AMP	1.12315			21.7702	0.968981	19.9098	2.00427	TRUE	0.0625874	TRUE	3	18
30	B6	FALSE	Sample 1	ISG15	UNKNOWN	SYBR	None	AMP	1.139			18.2969	0.969848	19.9098	2.00427	TRUE	0.0625874	TRUE	3	15
31	B7	FALSE	Sample 1	ISG15	UNKNOWN	SYBR	None	AMP	1.13386			19.8776	0.978083	19.9098	2.00427	TRUE	0.0625874	TRUE	3	16
32	B8	FALSE	Sample 1	ISG15	UNKNOWN	SYBR	None	AMP	1.14341			18.1297	0.979476	19.9098	2.00427	TRUE	0.0625874	TRUE	3	14
33	B9	FALSE	Sample 1	ISG15	UNKNOWN	SYBR	None	AMP	1.12566			18.6769	0.981595	19.9098	2.00427	TRUE	0.0625874	TRUE	3	15
34	B10	FALSE	Sample 3	GAPDH	UNKNOWN	SYBR	None	AMP	1.24062			17.5895	0.980075	17.1361	0.329083	TRUE	0.103943	TRUE	3	13
35	B11	FALSE	Sample 3	GAPDH	UNKNOWN	SYBR	None	AMP	1.24464			17.4275	0.971737	17.1361	0.329083	TRUE	0.103943	TRUE	3	13
36	B12	FALSE	Sample 3	GAPDH	UNKNOWN	SYBR	None	AMP	1.24825			17.3035	0.985553	17.1361	0.329083	TRUE	0.103943	TRUE	3	13
37	B13	FALSE	Sample 3	GAPDH	UNKNOWN	SYBR	None	AMP	1.25318			17.1773	0.987948	17.1361	0.329083	TRUE	0.103943	TRUE	3	13
38	B14	FALSE	Sample 3	GAPDH	UNKNOWN	SYBR	None	AMP	1.25226			17.0096	0.97024	17.1361	0.329083	TRUE	0.103943	TRUE	3	13
39	B15	FALSE	Sample 3	GAPDH	UNKNOWN	SYBR	None	AMP	1.25603			16.9887	0.984455	17.1361	0.329083	TRUE	0.103943	TRUE	3	13
40	B16	FALSE	Sample 3	GAPDH	UNKNOWN	SYBR	None	AMP	1.24655			17.3932	0.980029	17.1361	0.329083	TRUE	0.103943	TRUE	3	13
41	B17	FALSE	Sample 3	GAPDH	UNKNOWN	SYBR	None	AMP	1.24741			17.2621	0.987382	17.1361	0.329083	TRUE	0.103943	TRUE	3	13
42	B18	FALSE	Sample 3	GAPDH	UNKNOWN	SYBR	None	AMP	1.25002			17.0426	0.983749	17.1361	0.329083	TRUE	0.103943	TRUE	3	12
43	B19	FALSE	Sample 4	GAPDH	NTC	SYBR	None	AMP	1.14105			36.2991	0.94546	36.2991		TRUE	0.103943	TRUE	3	32
49	C1	FALSE	Sample 1	ISG15	UNKNOWN	SYBR	None	AMP	1.12046			23.5747	0.882083	19.9098	2.00427	TRUE	0.0625874	TRUE	3	20
50	C2	FALSE	Sample 1	ISG15	UNKNOWN	SYBR	None	AMP	1.12026			18.5299	0.974316	19.9098	2.00427	TRUE	0.0625874	TRUE	3	13
51	C3	FALSE	Sample 1	ISG15	UNKNOWN	SYBR	None	AMP	1.12174			22.675	0.982745	19.9098	2.00427	TRUE	0.0625874	TRUE	3	18
52	C4	FALSE	Sample 1	ISG15	UNKNOWN	SYBR	None	AMP	1.12442			18.5955	0.961743	19.9098	2.00427	TRUE	0.0625874	TRUE	3	15
53	C5	FALSE	Sample 1	ISG15	UNKNOWN	SYBR	None	AMP	1.14024			21.6573	0.967533	19.9098	2.00427	TRUE	0.0625874	TRUE	3	18
54	C6	FALSE	Sample 1	ISG15	UNKNOWN	SYBR	None	AMP	1.12908			18.2965	0.985163	19.9098	2.00427	TRUE	0.0625874	TRUE	3	14
55	C7	FALSE	Sample 1	ISG15	UNKNOWN	SYBR	None	AMP	1.12749			19.8347	0.982011	19.9098	2.00427	TRUE	0.0625874	TRUE	3	16
56	C8	FALSE	Sample 1	ISG15	UNKNOWN	SYBR	None	AMP	1.14241			18.1077	0.971344	19.9098	2.00427	TRUE	0.0625874	TRUE	3	14
57	C9	FALSE	Sample 1	ISG15	UNKNOWN	SYBR	None	AMP	1.14131			18.615	0.986395	19.9098	2.00427	TRUE	0.0625874	TRUE	3	14
58	C10	FALSE	Sample 3	GAPDH	UNKNOWN	SYBR	None	AMP	1.25541			17.4525	0.984454	17.1361	0.329083	TRUE	0.103943	TRUE	3	13
59	C11	FALSE	Sample 3	GAPDH	UNKNOWN	SYBR	None	AMP	1.24457			17.3625	0.983579	17.1361	0.329083	TRUE	0.103943	TRUE	3	13
60	C12	FALSE	Sample 3	GAPDH	UNKNOWN	SYBR	None	AMP	1.25749			17.2838	0.978484	17.1361	0.329083	TRUE	0.103943	TRUE	3	13
61	C13	FALSE	Sample 3	GAPDH	UNKNOWN	SYBR	None	AMP	1.25013			17.1607	0.985643	17.1361	0.329083	TRUE	0.103943	TRUE	3	13
62	C14	FALSE	Sample 3	GAPDH	UNKNOWN	SYBR	None	AMP	1.25289			17.2025	0.987704	17.1361	0.329083	TRUE	0.103943	TRUE	3	13
63	C15	FALSE	Sample 3	GAPDH	UNKNOWN	SYBR	None	AMP	1.2435			17.1948	0.975513	17.1361	0.329083	TRUE	0.103943	TRUE	3	12
64	C16	FALSE	Sample 3	GAPDH	UNKNOWN	SYBR	None	AMP	1.24962			17.1855	0.985128	17.1361	0.329083	TRUE	0.103943	TRUE	3	13
65	C17	FALSE	Sample 3	GAPDH	UNKNOWN	SYBR	None	AMP	1.24024			17.5112	0.983831	17.1361	0.329083	TRUE	0.103943	TRUE	3	13
66	C18	FALSE	Sample 3	GAPDH	UNKNOWN	SYBR	None	AMP	1.23642			17.4002	0.981116	17.1361	0.329083	TRUE	0.103943	TRUE	3	13
73	D1	FALSE	Sample 1	ISG15	UNKNOWN	SYBR	None	AMP	1.13809			23.3091	0.937444	19.9098	2.00427	TRUE	0.0625874	TRUE	3	20
74	D2	FALSE	Sample 1	ISG15	UNKNOWN	SYBR	None	AMP	1.14502			18.4342	0.953481	19.9098	2.00427	TRUE	0.0625874	TRUE	3	14
75	D3	FALSE	Sample 1	ISG15	UNKNOWN	SYBR	None	AMP	1.13463			22.5781	0.972243	19.9098	2.00427	TRUE	0.0625874	TRUE	3	18
76	D4	FALSE	Sample 1	ISG15	UNKNOWN	SYBR	None	AMP	1.14975			18.2548	0.979452	19.9098	2.00427	TRUE	0.0625874	TRUE	3	14
77	D5	FALSE	Sample 1	ISG15	UNKNOWN	SYBR	None	AMP	1.15439			21.4403	0.94089	19.9098	2.00427	TRUE	0.0625874	TRUE	3	17
78	D6	FALSE	Sample 1	ISG15	UNKNOWN	SYBR	None	AMP	1.15024			17.9767	0.984275	19.9098	2.00427	TRUE	0.0625874	TRUE	3	14
79	D7	FALSE	Sample 1	ISG15	UNKNOWN	SYBR	None	AMP	1.15546			19.5235	0.971038	19.9098	2.00427	TRUE	0.0625874	TRUE	3	16
80	D8	FALSE	Sample 1	ISG15	UNKNOWN	SYBR	None	AMP	1.15401			17.9666	0.958052	19.9098	2.00427	TRUE	0.0625874	TRUE	3	14
81	D9	FALSE	Sample 1	ISG15	UNKNOWN	SYBR	None	AMP	1.15935			18.5925	0.961317	19.9098	2.00427	TRUE	0.0625874	TRUE	3	14
82	D10	FALSE	Sample 3	GAPDH	UNKNOWN	SYBR	None	AMP	1.26698			17.7348	0.97452	17.1361	0.329083	TRUE	0.103943	TRUE	3	13
83	D11	FALSE	Sample 3	GAPDH	UNKNOWN	SYBR	None	AMP	1.25407			17.319	0.970754	17.1361	0.329083	TRUE	0.103943	TRUE	3	13
84	D12	FALSE	Sample 3	GAPDH	UNKNOWN	SYBR	None	AMP	1.25484			17.4807	0.95872	17.1361	0.329083	TRUE	0.103943	TRUE	3	13
85	D13	FALSE	Sample 3	GAPDH	UNKNOWN	SYBR	None	AMP	1.26494			17.0104	0.98011	17.1361	0.329083	TRUE	0.103943	TRUE	3	12
86	D14	FALSE	Sample 3	GAPDH	UNKNOWN	SYBR	None	AMP	1.25945			17.1698	0.990092	17.1361	0.329083	TRUE	0.103943	TRUE	3	13
87	D15	FALSE	Sample 3	GAPDH	UNKNOWN	SYBR	None	AMP	1.25746			17.0123	0.965314	17.1361	0.329083	TRUE	0.103943	TRUE	3	13
88	D16	FALSE	Sample 3	GAPDH	UNKNOWN	SYBR	None	AMP	1.26248			16.6243	0.984507	17.1361	0.329083	TRUE	0.103943	TRUE	3	11
89	D17	FALSE	Sample 3	GAPDH	UNKNOWN	SYBR	None	AMP	1.24821			17.0962	0.983692	17.1361	0.329083	TRUE	0.103943	TRUE	3	13
90	D18	FALSE	Sample 3	GAPDH	UNKNOWN	SYBR	None	AMP	1.24799			17.4814	0.960611	17.1361	0.329083	TRUE	0.103943	TRUE	3	14
97	E1	FALSE	Sample 1	ISG15	UNKNOWN	SYBR	None	AMP	1.13012			23.3773	0.97836	19.9098	2.00427	TRUE	0.0625874	TRUE	3	19
98	E2	FALSE	Sample 1	ISG15	UNKNOWN	SYBR	None	AMP	1.13678			18.3451	0.928108	19.9098	2.00427	TRUE	0.0625874	TRUE	3	15
99	E3	FALSE	Sample 1	ISG15	UNKNOWN	SYBR	None	AMP	1.15096			23.9825	0.966351	19.9098	2.00427	TRUE	0.0625874	TRUE	3	20
100	E4	FALSE	Sample 1	ISG15	UNKNOWN	SYBR	None	AMP	1.13878			18.788	0.810893	19.9098	2.00427	TRUE	0.0625874	TRUE	3	15
101	E5	FALSE	Sample 1	ISG15	UNKNOWN	SYBR	None	AMP	1.14683			21.5191	0.973847	19.9098	2.00427	TRUE	0.0625874	TRUE	3	18
102	E6	FALSE	Sample 1	ISG15	UNKNOWN	SYBR	None	AMP	1.14586			18.3695	0.915926	19.9098	2.00427	TRUE	0.0625874	TRUE	3	15
103	E7	FALSE	Sample 1	ISG15	UNKNOWN	SYBR	None	AMP	1.14138			19.8258	0.890193	19.9098	2.00427	TRUE	0.0625874	TRUE	3	16
104	E8	FALSE	Sample 1	ISG15	UNKNOWN	SYBR	None	AMP	1.14669			18.0729	0.980563	19.9098	2.00427	TRUE	0.0625874	TRUE	3	15
105	E9	FALSE	Sample 1	ISG15	UNKNOWN	SYBR	None	AMP	1.1504			18.6716	0.960605	19.9098	2.00427	TRUE	0.0625874	TRUE	3	15
106	E10	FALSE	Sample 3	GAPDH	UNKNOWN	SYBR	None	AMP	1.24967			17.5435	0.978974	17.1361	0.329083	TRUE	0.103943	TRUE	3	12
107	E11	FALSE	Sample 3	GAPDH	UNKNOWN	SYBR	None	AMP	1.2624			17.3163	0.95944	17.1361	0.329083	TRUE	0.103943	TRUE	3	13
108	E12	FALSE	Sample 3	GAPDH	UNKNOWN	SYBR	None	AMP	1.26147			17.2014	0.981221	17.1361	0.329083	TRUE	0.103943	TRUE	3	12
109	E13	FALSE	Sample 3	GAPDH	UNKNOWN	SYBR	None	AMP	1.26134			16.987	0.961369	17.1361	0.329083	TRUE	0.103943	TRUE	3	13
110	E14	FALSE	Sample 3	GAPDH	UNKNOWN	SYBR	None	AMP	1.26072			17.0309	0.984521	17.1361	0.329083	TRUE	0.103943	TRUE	3	13
111	E15	FALSE	Sample 3	GAPDH	UNKNOWN	SYBR	None	AMP	1.26309			16.8173	0.990001	17.1361	0.329083	TRUE	0.103943	TRUE	3	12
112	E16	FALSE	Sample 3	GAPDH	UNKNOWN	SYBR	None	AMP	1.26224			16.7772	0.987056	17.1361	0.329083	TRUE	0.103943	TRUE	3	12
113	E17	FALSE	Sample 3	GAPDH	UNKNOWN	SYBR	None	AMP	1.26194			16.6824	0.98095	17.1361	0.329083	TRUE	0.103943	TRUE	3	12
114	E18	FALSE	Sample 3	GAPDH	UNKNOWN	SYBR	None	AMP	1.25184			17.0287	0.978344	17.1361	0.329083	TRUE	0.103943	TRUE	3	13
121	F1	FALSE	Sample 1	ISG15	UNKNOWN	SYBR	None	AMP	1.11202			23.5033	0.978033	19.9098	2.00427	TRUE	0.0625874	TRUE	3	20
122	F2	FALSE	Sample 1	ISG15	UNKNOWN	SYBR	None	AMP	1.11859			18.3559	0.980635	19.9098	2.00427	TRUE	0.0625874	TRUE	3	14
123	F3	FALSE	Sample 1	ISG15	UNKNOWN	SYBR	None	AMP	1.12142			22.9858	0.933025	19.9098	2.00427	TRUE	0.0625874	TRUE	3	19
124	F4	FALSE	Sample 1	ISG15	UNKNOWN	SYBR	None	AMP	1.14286			18.3961	0.988038	19.9098	2.00427	TRUE	0.0625874	TRUE	3	14
125	F5	FALSE	Sample 1	ISG15	UNKNOWN	SYBR	None	AMP	1.14007			21.7352	0.979052	19.9098	2.00427	TRUE	0.0625874	TRUE	3	18
126	F6	FALSE	Sample 1	ISG15	UNKNOWN	SYBR	None	AMP	1.1436			18.1127	0.978145	19.9098	2.00427	TRUE	0.0625874	TRUE	3	14
127	F7	FALSE	Sample 1	ISG15	UNKNOWN	SYBR	None	AMP	1.14898			19.5837	0.975554	19.9098	2.00427	TRUE	0.0625874	TRUE	3	16
128	F8	FALSE	Sample 1	ISG15	UNKNOWN	SYBR	None	AMP	1.15381			17.955	0.962258	19.9098	2.00427	TRUE	0.0625874	TRUE	3	14
129	F9	FALSE	Sample 1	ISG15	UNKNOWN	SYBR	None	AMP	1.14149			18.8135	0.94915	19.9098	2.00427	TRUE	0.0625874	TRUE	3	15
130	F10	FALSE	Sample 3	GAPDH	UNKNOWN	SYBR	None	AMP	1.25784			17.6046	0.964461	17.1361	0.329083	TRUE	0.103943	TRUE	3	13
131	F11	FALSE	Sample 3	GAPDH	UNKNOWN	SYBR	None	AMP	1.24848			17.371	0.979295	17.1361	0.329083	TRUE	0.103943	TRUE	3	13
132	F12	FALSE	Sample 3	GAPDH	UNKNOWN	SYBR	None	AMP	1.26512			17.3518	0.98636	17.1361	0.329083	TRUE	0.103943	TRUE	3	13
133	F13	FALSE	Sample 3	GAPDH	UNKNOWN	SYBR	None	AMP	1.26657			16.9871	0.992416	17.1361	0.329083	TRUE	0.103943	TRUE	3	13
134	F14	FALSE	Sample 3	GAPDH	UNKNOWN	SYBR	None	AMP	1.25846			17.0468	0.989604	17.1361	0.329083	TRUE	0.103943	TRUE	3	12
135	F15	FALSE	Sample 3	GAPDH	UNKNOWN	SYBR	None	AMP	1.25394			17.0048	0.980518	17.1361	0.329083	TRUE	0.103943	TRUE	3	13
136	F16	FALSE	Sample 3	GAPDH	UNKNOWN	SYBR	None	AMP	1.2572			16.9049	0.987027	17.1361	0.329083	TRUE	0.103943	TRUE	3	12
137	F17	FALSE	Sample 3	GAPDH	UNKNOWN	SYBR	None	AMP	1.26244			16.8364	0.989564	17.1361	0.329083	TRUE	0.103943	TRUE	3	12
138	F18	FALSE	Sample 3	GAPDH	UNKNOWN	SYBR	None	AMP	1.25145			16.8941	0.986013	17.1361	0.329083	TRUE	0.103943	TRUE	3	12
145	G1	FALSE	Sample 1	ISG15	UNKNOWN	SYBR	None	AMP	1.14825			23.0246	0.981354	19.9098	2.00427	TRUE	0.0625874	TRUE	3	19
146	G2	FALSE	Sample 1	ISG15	UNKNOWN	SYBR	None	AMP	1.15153			18.2092	0.955497	19.9098	2.00427	TRUE	0.0625874	TRUE	3	15
147	G3	FALSE	Sample 1	ISG15	UNKNOWN	SYBR	None	AMP	1.14995			22.592	0.979918	19.9098	2.00427	TRUE	0.0625874	TRUE	3	19
148	G4	FALSE	Sample 1	ISG15	UNKNOWN	SYBR	None	AMP	1.15816			18.4528	0.977543	19.9098	2.00427	TRUE	0.0625874	TRUE	3	15
149	G5	FALSE	Sample 1	ISG15	UNKNOWN	SYBR	None	AMP	1.15803			21.2529	0.983593	19.9098	2.00427	TRUE	0.0625874	TRUE	3	18
150	G6	FALSE	Sample 1	ISG15	UNKNOWN	SYBR	None	AMP	1.15823			18.1596	0.956763	19.9098	2.00427	TRUE	0.0625874	TRUE	3	15
151	G7	FALSE	Sample 1	ISG15	UNKNOWN	SYBR	None	AMP	1.16991			19.1737	0.977877	19.9098	2.00427	TRUE	0.0625874	TRUE	3	15
152	G8	FALSE	Sample 1	ISG15	UNKNOWN	SYBR	None	AMP	1.16025			18.1046	0.967088	19.9098	2.00427	TRUE	0.0625874	TRUE	3	15
153	G9	FALSE	Sample 1	ISG15	UNKNOWN	SYBR	None	AMP	1.16567			18.6284	0.964667	19.9098	2.00427	TRUE	0.0625874	TRUE	3	15
154	G10	FALSE	Sample 3	GAPDH	UNKNOWN	SYBR	None	AMP	1.27502			17.0234	0.984984	17.1361	0.329083	TRUE	0.103943	TRUE	3	13
155	G11	FALSE	Sample 3	GAPDH	UNKNOWN	SYBR	None	AMP	1.26989			16.7381	0.971946	17.1361	0.329083	TRUE	0.103943	TRUE	3	11
156	G12	FALSE	Sample 3	GAPDH	UNKNOWN	SYBR	None	AMP	1.26735			16.8752	0.988929	17.1361	0.329083	TRUE	0.103943	TRUE	3	12
157	G13	FALSE	Sample 3	GAPDH	UNKNOWN	SYBR	None	AMP	1.26757			17.0437	0.984836	17.1361	0.329083	TRUE	0.103943	TRUE	3	12
158	G14	FALSE	Sample 3	GAPDH	UNKNOWN	SYBR	None	AMP	1.26383			17.0585	0.987795	17.1361	0.329083	TRUE	0.103943	TRUE	3	12
159	G15	FALSE	Sample 3	GAPDH	UNKNOWN	SYBR	None	AMP	1.27023			16.9379	0.98086	17.1361	0.329083	TRUE	0.103943	TRUE	3	13
160	G16	FALSE	Sample 3	GAPDH	UNKNOWN	SYBR	None	AMP	1.26697			16.779	0.974364	17.1361	0.329083	TRUE	0.103943	TRUE	3	12
161	G17	FALSE	Sample 3	GAPDH	UNKNOWN	SYBR	None	AMP	1.26581			16.9857	0.960793	17.1361	0.329083	TRUE	0.103943	TRUE	3	12
162	G18	FALSE	Sample 3	GAPDH	UNKNOWN	SYBR	None	AMP	1.26738			16.7893	0.989136	17.1361	0.329083	TRUE	0.103943	TRUE	3	12
169	H1	FALSE	Sample 1	ISG15	UNKNOWN	SYBR	None	AMP	1.14327			23.2199	0.986105	19.9098	2.00427	TRUE	0.0625874	TRUE	3	20
170	H2	FALSE	Sample 1	ISG15	UNKNOWN	SYBR	None	AMP	1.13513			18.2685	0.982227	19.9098	2.00427	TRUE	0.0625874	TRUE	3	14
171	H3	FALSE	Sample 1	ISG15	UNKNOWN	SYBR	None	AMP	1.13465			22.7333	0.981934	19.9098	2.00427	TRUE	0.0625874	TRUE	3	19
172	H4	FALSE	Sample 1	ISG15	UNKNOWN	SYBR	None	AMP	1.14484			18.4223	0.981346	19.9098	2.00427	TRUE	0.0625874	TRUE	3	14
173	H5	FALSE	Sample 1	ISG15	UNKNOWN	SYBR	None	AMP	1.14838			21.4257	0.98029	19.9098	2.00427	TRUE	0.0625874	TRUE	3	17
174	H6	FALSE	Sample 1	ISG15	UNKNOWN	SYBR	None	AMP	1.15099			18.0342	0.979964	19.9098	2.00427	TRUE	0.0625874	TRUE	3	14
175	H7	FALSE	Sample 1	ISG15	UNKNOWN	SYBR	None	AMP	1.15531			19.2166	0.991309	19.9098	2.00427	TRUE	0.0625874	TRUE	3	15
176	H8	FALSE	Sample 1	ISG15	UNKNOWN	SYBR	None	AMP	1.15117			18.1826	0.98073	19.9098	2.00427	TRUE	0.0625874	TRUE	3	15
177	H9	FALSE	Sample 1	ISG15	UNKNOWN	SYBR	None	AMP	1.15198			18.835	0.988292	19.9098	2.00427	TRUE	0.0625874	TRUE	3	15
178	H10	FALSE	Sample 3	GAPDH	UNKNOWN	SYBR	None	AMP	1.2711			17.0053	0.982411	17.1361	0.329083	TRUE	0.103943	TRUE	3	12
179	H11	FALSE	Sample 3	GAPDH	UNKNOWN	SYBR	None	AMP	1.26633			16.3737	0.985105	17.1361	0.329083	TRUE	0.103943	TRUE	3	12
180	H12	FALSE	Sample 3	GAPDH	UNKNOWN	SYBR	None	AMP	1.26252			16.9581	0.994561	17.1361	0.329083	TRUE	0.103943	TRUE	3	12
181	H13	FALSE	Sample 3	GAPDH	UNKNOWN	SYBR	None	AMP	1.26904			17.0238	0.986585	17.1361	0.329083	TRUE	0.103943	TRUE	3	12
182	H14	FALSE	Sample 3	GAPDH	UNKNOWN	SYBR	None	AMP	1.27472			16.7679	0.986812	17.1361	0.329083	TRUE	0.103943	TRUE	3	11
183	H15	FALSE	Sample 3	GAPDH	UNKNOWN	SYBR	None	AMP	1.25874			16.8982	0.989862	17.1361	0.329083	TRUE	0.103943	TRUE	3	12
184	H16	FALSE	Sample 3	GAPDH	UNKNOWN	SYBR	None	AMP	1.26657			16.7589	0.989003	17.1361	0.329083	TRUE	0.103943	TRUE	3	12
185	H17	FALSE	Sample 3	GAPDH	UNKNOWN	SYBR	None	AMP	1.26396			16.9625	0.984675	17.1361	0.329083	TRUE	0.103943	TRUE	3	13
186	H18	FALSE	Sample 3	GAPDH	UNKNOWN	SYBR	None	AMP	1.26539			17.0401	0.957557	17.1361	0.329083	TRUE	0.103943	TRUE	3	13
193	I1	FALSE	Sample 1	ISG15	UNKNOWN	SYBR	None	AMP	1.12407			23.556	0.984489	19.9098	2.00427	TRUE	0.0625874	TRUE	3	19
194	I2	FALSE	Sample 1	ISG15	UNKNOWN	SYBR	None	AMP	1.13873			18.4393	0.987308	19.9098	2.00427	TRUE	0.0625874	TRUE	3	15
195	I3	FALSE	Sample 1	ISG15	UNKNOWN	SYBR	None	AMP	1.13284			22.8072	0.987172	19.9098	2.00427	TRUE	0.0625874	TRUE	3	19
196	I4	FALSE	Sample 1	ISG15	UNKNOWN	SYBR	None	AMP	1.14263			18.3468	0.98214	19.9098	2.00427	TRUE	0.0625874	TRUE	3	14
197	I5	FALSE	Sample 1	ISG15	UNKNOWN	SYBR	None	AMP	1.14846			21.5507	0.981929	19.9098	2.00427	TRUE	0.0625874	TRUE	3	18
198	I6	FALSE	Sample 1	ISG15	UNKNOWN	SYBR	None	AMP	1.14204			18.0118	0.972253	19.9098	2.00427	TRUE	0.0625874	TRUE	3	14
199	I7	FALSE	Sample 1	ISG15	UNKNOWN	SYBR	None	AMP	1.14934			19.6456	0.911397	19.9098	2.00427	TRUE	0.0625874	TRUE	3	16
200	I8	FALSE	Sample 1	ISG15	UNKNOWN	SYBR	None	AMP	1.14871			18.3289	0.987113	19.9098	2.00427	TRUE	0.0625874	TRUE	3	15
201	I9	FALSE	Sample 1	ISG15	UNKNOWN	SYBR	None	AMP	1.14762			18.7766	0.990314	19.9098	2.00427	TRUE	0.0625874	TRUE	3	15
202	I10	FALSE	Sample 3	GAPDH	UNKNOWN	SYBR	None	AMP	1.25764			17.3194	0.98566	17.1361	0.329083	TRUE	0.103943	TRUE	3	13
203	I11	FALSE	Sample 3	GAPDH	UNKNOWN	SYBR	None	AMP	1.25524			16.6189	0.990724	17.1361	0.329083	TRUE	0.103943	TRUE	3	12
204	I12	FALSE	Sample 3	GAPDH	UNKNOWN	SYBR	None	AMP	1.26673			17.1421	0.981589	17.1361	0.329083	TRUE	0.103943	TRUE	3	13
205	I13	FALSE	Sample 3	GAPDH	UNKNOWN	SYBR	None	AMP	1.26541			17.1312	0.980028	17.1361	0.329083	TRUE	0.103943	TRUE	3	13
206	I14	FALSE	Sample 3	GAPDH	UNKNOWN	SYBR	None	AMP	1.28191			16.7823	0.988462	17.1361	0.329083	TRUE	0.103943	TRUE	3	12
207	I15	FALSE	Sample 3	GAPDH	UNKNOWN	SYBR	None	AMP	1.25423			17.0876	0.983554	17.1361	0.329083	TRUE	0.103943	TRUE	3	13
208	I16	FALSE	Sample 3	GAPDH	UNKNOWN	SYBR	None	AMP	1.26499			16.8275	0.985956	17.1361	0.329083	TRUE	0.103943	TRUE	3	13
209	I17	FALSE	Sample 3	GAPDH	UNKNOWN	SYBR	None	AMP	1.25924			17.0075	0.985405	17.1361	0.329083	TRUE	0.103943	TRUE	3	13
210	I18	FALSE	Sample 3	GAPDH	UNKNOWN	SYBR	None	AMP	1.2582			17.018	0.981922	17.1361	0.329083	TRUE	0.103943	TRUE	3	13

## Sheet: Amplification Data
File Name	E:\shahi\SYBR one-step_20240214_151328.eds
Comment
Operator	Admin
Barcode
Instrument Type	QuantStudio™ 6 Pro System
Block Type	384-Well Block
Instrument Name	QS6Pro-2778621060027
Instrument Serial Number	2778621060027
Heated Cover Serial Number	2779321031001
Block serial number	2778321020885
Run Start Date/Time	2024-02-14 03:13:38 PM EST
Run End Data/Time	2024-02-14 05:06:16 PM EST
Run Duration	112 minutes 37 seconds
Sample Volume	10.0
Cover Temperature	105.0
Passive Reference	ROX
PCR Stage/Step Number	Stage 2 Step 3
Quantification Cycle Method	CT
Analysis Date/Time	2024-02-14 05:25:54 PM EST
Software Name and Version	Design & Analysis Software v2.7.0
Plugin Name and Version	Primary Analysis v1.8.0, Presence Absence v2.3.0
Reduce dye signal crosstalk by algorithm	No (Default)
Exported On	2024-02-14 05:26:00 PM EST
Well	Well Position	Cycle Number	Target	Rn	dRn	Sample	Omit
1	A1	1	ISG15	-0.0605722	0.000833994	Sample 1	FALSE
1	A1	2	ISG15	-0.0609907	0.000271079	Sample 1	FALSE
1	A1	3	ISG15	-0.0627295	-0.00161214	Sample 1	FALSE
1	A1	4	ISG15	-0.0628087	-0.00183572	Sample 1	FALSE
1	A1	5	ISG15	-0.0608615	-3.29459e-05	Sample 1	FALSE
1	A1	6	ISG15	-0.0586953	0.00198881	Sample 1	FALSE
1	A1	7	ISG15	-0.058329	0.00221069	Sample 1	FALSE
1	A1	8	ISG15	-0.0578004	0.00259492	Sample 1	FALSE
1	A1	9	ISG15	-0.0587765	0.00147441	Sample 1	FALSE
1	A1	10	ISG15	-0.0613628	-0.00125631	Sample 1	FALSE
1	A1	11	ISG15	-0.0618577	-0.00189566	Sample 1	FALSE
1	A1	12	ISG15	-0.060552	-0.000734371	Sample 1	FALSE
1	A1	13	ISG15	-0.0602623	-0.000589119	Sample 1	FALSE
1	A1	14	ISG15	-0.0592981	0.000230716	Sample 1	FALSE
1	A1	15	ISG15	-0.0604408	-0.00105642	Sample 1	FALSE
1	A1	16	ISG15	-0.0606946	-0.00145467	Sample 1	FALSE
1	A1	17	ISG15	-0.0588602	0.000235372	Sample 1	FALSE
1	A1	18	ISG15	-0.0587182	0.000232898	Sample 1	FALSE
1	A1	19	ISG15	-0.0573072	0.00149953	Sample 1	FALSE
1	A1	20	ISG15	-0.0509408	0.00772149	Sample 1	FALSE
1	A1	21	ISG15	-0.0391506	0.0193673	Sample 1	FALSE
1	A1	22	ISG15	-0.0288758	0.0294976	Sample 1	FALSE
1	A1	23	ISG15	-0.00403842	0.0541906	Sample 1	FALSE
1	A1	24	ISG15	0.0358079	0.0938925	Sample 1	FALSE
1	A1	25	ISG15	0.100913	0.158853	Sample 1	FALSE
1	A1	26	ISG15	0.182256	0.240051	Sample 1	FALSE
1	A1	27	ISG15	0.278863	0.336514	Sample 1	FALSE
1	A1	28	ISG15	0.371763	0.42927	Sample 1	FALSE
1	A1	29	ISG15	0.455704	0.513067	Sample 1	FALSE
1	A1	30	ISG15	0.537249	0.594467	Sample 1	FALSE
1	A1	31	ISG15	0.608842	0.665916	Sample 1	FALSE
1	A1	32	ISG15	0.668164	0.725093	Sample 1	FALSE
1	A1	33	ISG15	0.721647	0.778432	Sample 1	FALSE
1	A1	34	ISG15	0.764226	0.820867	Sample 1	FALSE
1	A1	35	ISG15	0.803057	0.859553	Sample 1	FALSE
1	A1	36	ISG15	0.831391	0.887743	Sample 1	FALSE
1	A1	37	ISG15	0.852172	0.908379	Sample 1	FALSE
1	A1	38	ISG15	0.865209	0.921272	Sample 1	FALSE
1	A1	39	ISG15	0.870978	0.926896	Sample 1	FALSE
1	A1	40	ISG15	0.873593	0.929367	Sample 1	FALSE
2	A2	1	ISG15	-0.0699024	0.00637311	Sample 1	FALSE
2	A2	2	ISG15	-0.0726287	0.00260594	Sample 1	FALSE
2	A2	3	ISG15	-0.0738665	0.00032717	Sample 1	FALSE
2	A2	4	ISG15	-0.0738817	-0.000728941	Sample 1	FALSE
2	A2	5	ISG15	-0.0731975	-0.00108558	Sample 1	FALSE
2	A2	6	ISG15	-0.0695715	0.00149944	Sample 1	FALSE
2	A2	7	ISG15	-0.0675118	0.00251823	Sample 1	FALSE
2	A2	8	ISG15	-0.068378	0.000611139	Sample 1	FALSE
2	A2	9	ISG15	-0.0692485	-0.00130029	Sample 1	FALSE
2	A2	10	ISG15	-0.0689203	-0.00201295	Sample 1	FALSE
2	A2	11	ISG15	-0.066224	-0.000357619	Sample 1	FALSE
2	A2	12	ISG15	-0.0660166	-0.00119109	Sample 1	FALSE
2	A2	13	ISG15	-0.0647318	-0.000947189	Sample 1	FALSE
2	A2	14	ISG15	-0.0609498	0.00179392	Sample 1	FALSE
2	A2	15	ISG15	-0.060829	0.000873757	Sample 1	FALSE
2	A2	16	ISG15	-0.0577756	0.00288626	Sample 1	FALSE
2	A2	17	ISG15	-0.0420349	0.0175861	Sample 1	FALSE
2	A2	18	ISG15	-0.02016	0.0384201	Sample 1	FALSE
2	A2	19	ISG15	0.0137489	0.071288	Sample 1	FALSE
2	A2	20	ISG15	0.073985	0.130483	Sample 1	FALSE
2	A2	21	ISG15	0.155401	0.210858	Sample 1	FALSE
2	A2	22	ISG15	0.243608	0.298024	Sample 1	FALSE
2	A2	23	ISG15	0.33156	0.384936	Sample 1	FALSE
2	A2	24	ISG15	0.416063	0.468397	Sample 1	FALSE
2	A2	25	ISG15	0.497522	0.548815	Sample 1	FALSE
2	A2	26	ISG15	0.574604	0.624857	Sample 1	FALSE
2	A2	27	ISG15	0.649126	0.698338	Sample 1	FALSE
2	A2	28	ISG15	0.707321	0.755492	Sample 1	FALSE
2	A2	29	ISG15	0.758226	0.805356	Sample 1	FALSE
2	A2	30	ISG15	0.807532	0.853621	Sample 1	FALSE
2	A2	31	ISG15	0.85143	0.896478	Sample 1	FALSE
2	A2	32	ISG15	0.88098	0.924987	Sample 1	FALSE
2	A2	33	ISG15	0.90833	0.951297	Sample 1	FALSE
2	A2	34	ISG15	0.934769	0.976695	Sample 1	FALSE
2	A2	35	ISG15	0.952283	0.993168	Sample 1	FALSE
2	A2	36	ISG15	0.959888	0.999732	Sample 1	FALSE
2	A2	37	ISG15	0.971019	1.00982	Sample 1	FALSE
2	A2	38	ISG15	0.980651	1.01841	Sample 1	FALSE
2	A2	39	ISG15	0.985115	1.02184	Sample 1	FALSE
2	A2	40	ISG15	0.986525	1.02221	Sample 1	FALSE
3	A3	1	ISG15	0.182913	-0.00396308	Sample 1	FALSE
3	A3	2	ISG15	0.183664	-0.00233338	Sample 1	FALSE
3	A3	3	ISG15	0.186825	0.00170627	Sample 1	FALSE
3	A3	4	ISG15	0.187713	0.0034733	Sample 1	FALSE
3	A3	5	ISG15	0.186844	0.00348342	Sample 1	FALSE
3	A3	6	ISG15	0.185062	0.00258039	Sample 1	FALSE
3	A3	7	ISG15	0.179912	-0.00169113	Sample 1	FALSE
3	A3	8	ISG15	0.174302	-0.00642212	Sample 1	FALSE
3	A3	9	ISG15	0.173422	-0.00642428	Sample 1	FALSE
3	A3	10	ISG15	0.176344	-0.00262254	Sample 1	FALSE
3	A3	11	ISG15	0.17866	0.000571865	Sample 1	FALSE
3	A3	12	ISG15	0.178513	0.00130384	Sample 1	FALSE
3	A3	13	ISG15	0.177653	0.00132213	Sample 1	FALSE
3	A3	14	ISG15	0.175777	0.000325408	Sample 1	FALSE
3	A3	15	ISG15	0.173395	-0.00117841	Sample 1	FALSE
3	A3	16	ISG15	0.172459	-0.00123532	Sample 1	FALSE
3	A3	17	ISG15	0.172813	-2.8711e-06	Sample 1	FALSE
3	A3	18	ISG15	0.174171	0.00223354	Sample 1	FALSE
3	A3	19	ISG15	0.173635	0.00257651	Sample 1	FALSE
3	A3	20	ISG15	0.175998	0.00581895	Sample 1	FALSE
3	A3	21	ISG15	0.189764	0.0204634	Sample 1	FALSE
3	A3	22	ISG15	0.20694	0.0385179	Sample 1	FALSE
3	A3	23	ISG15	0.237964	0.0704208	Sample 1	FALSE
3	A3	24	ISG15	0.291326	0.124662	Sample 1	FALSE
3	A3	25	ISG15	0.367267	0.201481	Sample 1	FALSE
3	A3	26	ISG15	0.458215	0.293308	Sample 1	FALSE
3	A3	27	ISG15	0.549238	0.385209	Sample 1	FALSE
3	A3	28	ISG15	0.635773	0.472623	Sample 1	FALSE
3	A3	29	ISG15	0.718235	0.555964	Sample 1	FALSE
3	A3	30	ISG15	0.795929	0.634537	Sample 1	FALSE
3	A3	31	ISG15	0.861533	0.70102	Sample 1	FALSE
3	A3	32	ISG15	0.914808	0.755174	Sample 1	FALSE
3	A3	33	ISG15	0.963446	0.804691	Sample 1	FALSE
3	A3	34	ISG15	1.00548	0.847602	Sample 1	FALSE
3	A3	35	ISG15	1.03842	0.881421	Sample 1	FALSE
3	A3	36	ISG15	1.05789	0.901774	Sample 1	FALSE
3	A3	37	ISG15	1.0704	0.915159	Sample 1	FALSE
3	A3	38	ISG15	1.08354	0.929176	Sample 1	FALSE
3	A3	39	ISG15	1.0912	0.93772	Sample 1	FALSE
3	A3	40	ISG15	1.09227	0.939669	Sample 1	FALSE
4	A4	1	ISG15	-0.042755	-0.0011562	Sample 1	FALSE
4	A4	2	ISG15	-0.042253	-0.00174133	Sample 1	FALSE
4	A4	3	ISG15	-0.0408556	-0.00143107	Sample 1	FALSE
4	A4	4	ISG15	-0.035503	0.00283441	Sample 1	FALSE
4	A4	5	ISG15	-0.0350787	0.00217164	Sample 1	FALSE
4	A4	6	ISG15	-0.0362818	-0.000118615	Sample 1	FALSE
4	A4	7	ISG15	-0.0367306	-0.00165448	Sample 1	FALSE
4	A4	8	ISG15	-0.0345409	-0.000551982	Sample 1	FALSE
4	A4	9	ISG15	-0.0317275	0.0011743	Sample 1	FALSE
4	A4	10	ISG15	-0.0321917	-0.000376971	Sample 1	FALSE
4	A4	11	ISG15	-0.0334741	-0.00274648	Sample 1	FALSE
4	A4	12	ISG15	-0.0335916	-0.0039511	Sample 1	FALSE
4	A4	13	ISG15	-0.0294687	-0.00091532	Sample 1	FALSE
4	A4	14	ISG15	-0.0255122	0.00195406	Sample 1	FALSE
4	A4	15	ISG15	-0.0227675	0.0036116	Sample 1	FALSE
4	A4	16	ISG15	-0.0126173	0.0126747	Sample 1	FALSE
4	A4	17	ISG15	-0.00119245	0.0230125	Sample 1	FALSE
4	A4	18	ISG15	0.0215539	0.0446717	Sample 1	FALSE
4	A4	19	ISG15	0.0579631	0.0799937	Sample 1	FALSE
4	A4	20	ISG15	0.121152	0.142096	Sample 1	FALSE
4	A4	21	ISG15	0.205597	0.225453	Sample 1	FALSE
4	A4	22	ISG15	0.294831	0.3136	Sample 1	FALSE
4	A4	23	ISG15	0.380034	0.397716	Sample 1	FALSE
4	A4	24	ISG15	0.464372	0.480968	Sample 1	FALSE
4	A4	25	ISG15	0.541164	0.556672	Sample 1	FALSE
4	A4	26	ISG15	0.621417	0.635838	Sample 1	FALSE
4	A4	27	ISG15	0.690925	0.704259	Sample 1	FALSE
4	A4	28	ISG15	0.745307	0.757554	Sample 1	FALSE
4	A4	29	ISG15	0.79764	0.8088	Sample 1	FALSE
4	A4	30	ISG15	0.846151	0.856223	Sample 1	FALSE
4	A4	31	ISG15	0.882118	0.891103	Sample 1	FALSE
4	A4	32	ISG15	0.915725	0.923623	Sample 1	FALSE
4	A4	33	ISG15	0.94845	0.955261	Sample 1	FALSE
4	A4	34	ISG15	0.967886	0.973609	Sample 1	FALSE
4	A4	35	ISG15	0.988254	0.992891	Sample 1	FALSE
4	A4	36	ISG15	0.998161	1.00171	Sample 1	FALSE
4	A4	37	ISG15	1.0033	1.00576	Sample 1	FALSE
4	A4	38	ISG15	1.00874	1.01011	Sample 1	FALSE
4	A4	39	ISG15	1.01018	1.01047	Sample 1	FALSE
4	A4	40	ISG15	1.01294	1.01214	Sample 1	FALSE
5	A5	1	ISG15	-0.0345942	0.00272765	Sample 1	FALSE
5	A5	2	ISG15	-0.0345153	0.00187473	Sample 1	FALSE
5	A5	3	ISG15	-0.0334815	0.00197663	Sample 1	FALSE
5	A5	4	ISG15	-0.0331712	0.00135506	Sample 1	FALSE
5	A5	5	ISG15	-0.0319866	0.00160781	Sample 1	FALSE
5	A5	6	ISG15	-0.0316939	0.000968719	Sample 1	FALSE
5	A5	7	ISG15	-0.0303815	0.00134919	Sample 1	FALSE
5	A5	8	ISG15	-0.0309393	-0.000140406	Sample 1	FALSE
5	A5	9	ISG15	-0.0329958	-0.00312875	Sample 1	FALSE
5	A5	10	ISG15	-0.0331245	-0.00418934	Sample 1	FALSE
5	A5	11	ISG15	-0.0305742	-0.00257094	Sample 1	FALSE
5	A5	12	ISG15	-0.0293996	-0.00232817	Sample 1	FALSE
5	A5	13	ISG15	-0.0280877	-0.00194814	Sample 1	FALSE
5	A5	14	ISG15	-0.0245023	0.000705472	Sample 1	FALSE
5	A5	15	ISG15	-0.0239856	0.000290303	Sample 1	FALSE
5	A5	16	ISG15	-0.0220767	0.00126729	Sample 1	FALSE
5	A5	17	ISG15	-0.0198433	0.0025689	Sample 1	FALSE
5	A5	18	ISG15	-0.0192639	0.00221637	Sample 1	FALSE
5	A5	19	ISG15	-0.0134141	0.00713433	Sample 1	FALSE
5	A5	20	ISG15	4.94658e-05	0.0196661	Sample 1	FALSE
5	A5	21	ISG15	0.0242938	0.0429786	Sample 1	FALSE
5	A5	22	ISG15	0.0606009	0.0783538	Sample 1	FALSE
5	A5	23	ISG15	0.119687	0.136508	Sample 1	FALSE
5	A5	24	ISG15	0.203206	0.219096	Sample 1	FALSE
5	A5	25	ISG15	0.293718	0.308676	Sample 1	FALSE
5	A5	26	ISG15	0.387608	0.401633	Sample 1	FALSE
5	A5	27	ISG15	0.476596	0.489689	Sample 1	FALSE
5	A5	28	ISG15	0.560018	0.57218	Sample 1	FALSE
5	A5	29	ISG15	0.630003	0.641233	Sample 1	FALSE
5	A5	30	ISG15	0.701182	0.71148	Sample 1	FALSE
5	A5	31	ISG15	0.763543	0.772909	Sample 1	FALSE
5	A5	32	ISG15	0.809355	0.81779	Sample 1	FALSE
5	A5	33	ISG15	0.852807	0.860309	Sample 1	FALSE
5	A5	34	ISG15	0.88713	0.8937	Sample 1	FALSE
5	A5	35	ISG15	0.911325	0.916964	Sample 1	FALSE
5	A5	36	ISG15	0.932252	0.936959	Sample 1	FALSE
5	A5	37	ISG15	0.948551	0.952326	Sample 1	FALSE
5	A5	38	ISG15	0.954439	0.957282	Sample 1	FALSE
5	A5	39	ISG15	0.959162	0.961073	Sample 1	FALSE
5	A5	40	ISG15	0.961023	0.962003	Sample 1	FALSE
6	A6	1	ISG15	-0.037125	-0.00425558	Sample 1	FALSE
6	A6	2	ISG15	-0.0365411	-0.00405672	Sample 1	FALSE
6	A6	3	ISG15	-0.0311616	0.000937781	Sample 1	FALSE
6	A6	4	ISG15	-0.032456	-0.000741673	Sample 1	FALSE
6	A6	5	ISG15	-0.0330254	-0.00169615	Sample 1	FALSE
6	A6	6	ISG15	-0.0305536	0.00039062	Sample 1	FALSE
6	A6	7	ISG15	-0.0294267	0.00113251	Sample 1	FALSE
6	A6	8	ISG15	-0.0285689	0.0016053	Sample 1	FALSE
6	A6	9	ISG15	-0.0286136	0.00117554	Sample 1	FALSE
6	A6	10	ISG15	-0.0297011	-0.000296988	Sample 1	FALSE
6	A6	11	ISG15	-0.0313475	-0.00232843	Sample 1	FALSE
6	A6	12	ISG15	-0.0315276	-0.00289352	Sample 1	FALSE
6	A6	13	ISG15	-0.0284844	-0.000235315	Sample 1	FALSE
6	A6	14	ISG15	-0.0249137	0.00295031	Sample 1	FALSE
6	A6	15	ISG15	-0.0168442	0.0106348	Sample 1	FALSE
6	A6	16	ISG15	-0.0109355	0.0161585	Sample 1	FALSE
6	A6	17	ISG15	0.00467986	0.0313888	Sample 1	FALSE
6	A6	18	ISG15	0.0359678	0.0622917	Sample 1	FALSE
6	A6	19	ISG15	0.08052	0.106459	Sample 1	FALSE
6	A6	20	ISG15	0.148504	0.174058	Sample 1	FALSE
6	A6	21	ISG15	0.231693	0.256862	Sample 1	FALSE
6	A6	22	ISG15	0.327189	0.351973	Sample 1	FALSE
6	A6	23	ISG15	0.421114	0.445512	Sample 1	FALSE
6	A6	24	ISG15	0.508849	0.532862	Sample 1	FALSE
6	A6	25	ISG15	0.588275	0.611903	Sample 1	FALSE
6	A6	26	ISG15	0.664723	0.687967	Sample 1	FALSE
6	A6	27	ISG15	0.739295	0.762154	Sample 1	FALSE
6	A6	28	ISG15	0.802339	0.824813	Sample 1	FALSE
6	A6	29	ISG15	0.853119	0.875208	Sample 1	FALSE
6	A6	30	ISG15	0.90326	0.924964	Sample 1	FALSE
6	A6	31	ISG15	0.940967	0.962285	Sample 1	FALSE
6	A6	32	ISG15	0.966725	0.987658	Sample 1	FALSE
6	A6	33	ISG15	0.992639	1.01319	Sample 1	FALSE
6	A6	34	ISG15	1.01315	1.03331	Sample 1	FALSE
6	A6	35	ISG15	1.03253	1.05231	Sample 1	FALSE
6	A6	36	ISG15	1.04355	1.06294	Sample 1	FALSE
6	A6	37	ISG15	1.05193	1.07094	Sample 1	FALSE
6	A6	38	ISG15	1.05535	1.07398	Sample 1	FALSE
6	A6	39	ISG15	1.05863	1.07687	Sample 1	FALSE
6	A6	40	ISG15	1.06203	1.07988	Sample 1	FALSE
7	A7	1	ISG15	0.0914185	-0.00486015	Sample 1	FALSE
7	A7	2	ISG15	0.0931958	-0.00324965	Sample 1	FALSE
7	A7	3	ISG15	0.094073	-0.00253926	Sample 1	FALSE
7	A7	4	ISG15	0.096386	-0.000393124	Sample 1	FALSE
7	A7	5	ISG15	0.0985976	0.00165163	Sample 1	FALSE
7	A7	6	ISG15	0.0983147	0.00120194	Sample 1	FALSE
7	A7	7	ISG15	0.0966741	-0.000605513	Sample 1	FALSE
7	A7	8	ISG15	0.096464	-0.000982476	Sample 1	FALSE
7	A7	9	ISG15	0.099182	0.00156871	Sample 1	FALSE
7	A7	10	ISG15	0.0996991	0.00191903	Sample 1	FALSE
7	A7	11	ISG15	0.0991526	0.00120561	Sample 1	FALSE
7	A7	12	ISG15	0.0981148	1.03304e-06	Sample 1	FALSE
7	A7	13	ISG15	0.0966584	-0.00162219	Sample 1	FALSE
7	A7	14	ISG15	0.0970421	-0.00140539	Sample 1	FALSE
7	A7	15	ISG15	0.102939	0.00432459	Sample 1	FALSE
7	A7	16	ISG15	0.109832	0.0110506	Sample 1	FALSE
7	A7	17	ISG15	0.117487	0.0185395	Sample 1	FALSE
7	A7	18	ISG15	0.127286	0.0281709	Sample 1	FALSE
7	A7	19	ISG15	0.144595	0.0453136	Sample 1	FALSE
7	A7	20	ISG15	0.178407	0.0789583	Sample 1	FALSE
7	A7	21	ISG15	0.234206	0.134591	Sample 1	FALSE
7	A7	22	ISG15	0.309501	0.209719	Sample 1	FALSE
7	A7	23	ISG15	0.399872	0.299923	Sample 1	FALSE
7	A7	24	ISG15	0.492308	0.392192	Sample 1	FALSE
7	A7	25	ISG15	0.575242	0.474959	Sample 1	FALSE
7	A7	26	ISG15	0.654839	0.554389	Sample 1	FALSE
7	A7	27	ISG15	0.733563	0.632947	Sample 1	FALSE
7	A7	28	ISG15	0.802412	0.701629	Sample 1	FALSE
7	A7	29	ISG15	0.865803	0.764853	Sample 1	FALSE
7	A7	30	ISG15	0.919272	0.818155	Sample 1	FALSE
7	A7	31	ISG15	0.964749	0.863465	Sample 1	FALSE
7	A7	32	ISG15	1.0026	0.90115	Sample 1	FALSE
7	A7	33	ISG15	1.03566	0.934041	Sample 1	FALSE
7	A7	34	ISG15	1.06113	0.959348	Sample 1	FALSE
7	A7	35	ISG15	1.0834	0.981449	Sample 1	FALSE
7	A7	36	ISG15	1.10021	0.998097	Sample 1	FALSE
7	A7	37	ISG15	1.1083	1.00602	Sample 1	FALSE
7	A7	38	ISG15	1.11541	1.01296	Sample 1	FALSE
7	A7	39	ISG15	1.11575	1.01313	Sample 1	FALSE
7	A7	40	ISG15	1.11818	1.01539	Sample 1	FALSE
8	A8	1	ISG15	-0.0221534	-0.00116193	Sample 1	FALSE
8	A8	2	ISG15	-0.021957	-0.00131379	Sample 1	FALSE
8	A8	3	ISG15	-0.0199521	0.000342895	Sample 1	FALSE
8	A8	4	ISG15	-0.0193607	0.000585958	Sample 1	FALSE
8	A8	5	ISG15	-0.0173327	0.00226575	Sample 1	FALSE
8	A8	6	ISG15	-0.0160248	0.0032254	Sample 1	FALSE
8	A8	7	ISG15	-0.0172551	0.0016469	Sample 1	FALSE
8	A8	8	ISG15	-0.0215044	-0.00295067	Sample 1	FALSE
8	A8	9	ISG15	-0.0223942	-0.00418866	Sample 1	FALSE
8	A8	10	ISG15	-0.0209743	-0.00311707	Sample 1	FALSE
8	A8	11	ISG15	-0.0183226	-0.00081358	Sample 1	FALSE
8	A8	12	ISG15	-0.0198612	-0.00270046	Sample 1	FALSE
8	A8	13	ISG15	-0.019418	-0.00260547	Sample 1	FALSE
8	A8	14	ISG15	-0.0139472	0.00251709	Sample 1	FALSE
8	A8	15	ISG15	-0.0103241	0.00579192	Sample 1	FALSE
8	A8	16	ISG15	-0.00259673	0.0131711	Sample 1	FALSE
8	A8	17	ISG15	0.00919148	0.0246111	Sample 1	FALSE
8	A8	18	ISG15	0.0388327	0.053904	Sample 1	FALSE
8	A8	19	ISG15	0.0842331	0.0989562	Sample 1	FALSE
8	A8	20	ISG15	0.145247	0.159622	Sample 1	FALSE
8	A8	21	ISG15	0.224403	0.23843	Sample 1	FALSE
8	A8	22	ISG15	0.317435	0.331113	Sample 1	FALSE
8	A8	23	ISG15	0.411348	0.424678	Sample 1	FALSE
8	A8	24	ISG15	0.497503	0.510485	Sample 1	FALSE
8	A8	25	ISG15	0.578084	0.590717	Sample 1	FALSE
8	A8	26	ISG15	0.654583	0.666868	Sample 1	FALSE
8	A8	27	ISG15	0.724515	0.736452	Sample 1	FALSE
8	A8	28	ISG15	0.787992	0.799581	Sample 1	FALSE
8	A8	29	ISG15	0.839341	0.850582	Sample 1	FALSE
8	A8	30	ISG15	0.888559	0.899451	Sample 1	FALSE
8	A8	31	ISG15	0.930169	0.940713	Sample 1	FALSE
8	A8	32	ISG15	0.957877	0.968073	Sample 1	FALSE
8	A8	33	ISG15	0.979012	0.988859	Sample 1	FALSE
8	A8	34	ISG15	1.00039	1.00989	Sample 1	FALSE
8	A8	35	ISG15	1.02031	1.02946	Sample 1	FALSE
8	A8	36	ISG15	1.02841	1.03721	Sample 1	FALSE
8	A8	37	ISG15	1.03868	1.04713	Sample 1	FALSE
8	A8	38	ISG15	1.04603	1.05414	Sample 1	FALSE
8	A8	39	ISG15	1.04576	1.05352	Sample 1	FALSE
8	A8	40	ISG15	1.04619	1.0536	Sample 1	FALSE
9	A9	1	ISG15	0.100163	0.00212456	Sample 1	FALSE
9	A9	2	ISG15	0.0990884	0.000423708	Sample 1	FALSE
9	A9	3	ISG15	0.098779	-0.000511756	Sample 1	FALSE
9	A9	4	ISG15	0.099501	-0.000415895	Sample 1	FALSE
9	A9	5	ISG15	0.0989839	-0.0015591	Sample 1	FALSE
9	A9	6	ISG15	0.099939	-0.00123003	Sample 1	FALSE
9	A9	7	ISG15	0.104253	0.00245745	Sample 1	FALSE
9	A9	8	ISG15	0.105019	0.00259759	Sample 1	FALSE
9	A9	9	ISG15	0.104464	0.00141631	Sample 1	FALSE
9	A9	10	ISG15	0.103752	7.85395e-05	Sample 1	FALSE
9	A9	11	ISG15	0.103466	-0.00083306	Sample 1	FALSE
9	A9	12	ISG15	0.103681	-0.00124442	Sample 1	FALSE
9	A9	13	ISG15	0.104017	-0.001535	Sample 1	FALSE
9	A9	14	ISG15	0.106957	0.000779368	Sample 1	FALSE
9	A9	15	ISG15	0.111282	0.00447853	Sample 1	FALSE
9	A9	16	ISG15	0.118147	0.0107167	Sample 1	FALSE
9	A9	17	ISG15	0.130296	0.0222402	Sample 1	FALSE
9	A9	18	ISG15	0.148125	0.0394428	Sample 1	FALSE
9	A9	19	ISG15	0.187316	0.0780081	Sample 1	FALSE
9	A9	20	ISG15	0.249006	0.139072	Sample 1	FALSE
9	A9	21	ISG15	0.329746	0.219186	Sample 1	FALSE
9	A9	22	ISG15	0.425612	0.314426	Sample 1	FALSE
9	A9	23	ISG15	0.525034	0.413222	Sample 1	FALSE
9	A9	24	ISG15	0.622708	0.51027	Sample 1	FALSE
9	A9	25	ISG15	0.707602	0.594537	Sample 1	FALSE
9	A9	26	ISG15	0.789755	0.676064	Sample 1	FALSE
9	A9	27	ISG15	0.864138	0.749821	Sample 1	FALSE
9	A9	28	ISG15	0.929424	0.814481	Sample 1	FALSE
9	A9	29	ISG15	0.985662	0.870093	Sample 1	FALSE
9	A9	30	ISG15	1.03773	0.921538	Sample 1	FALSE
9	A9	31	ISG15	1.08301	0.966193	Sample 1	FALSE
9	A9	32	ISG15	1.11718	0.999736	Sample 1	FALSE
9	A9	33	ISG15	1.14145	1.02338	Sample 1	FALSE
9	A9	34	ISG15	1.16498	1.04628	Sample 1	FALSE
9	A9	35	ISG15	1.18277	1.06345	Sample 1	FALSE
9	A9	36	ISG15	1.19225	1.0723	Sample 1	FALSE
9	A9	37	ISG15	1.2019	1.08132	Sample 1	FALSE
9	A9	38	ISG15	1.21059	1.08939	Sample 1	FALSE
9	A9	39	ISG15	1.21634	1.09451	Sample 1	FALSE
9	A9	40	ISG15	1.21546	1.09301	Sample 1	FALSE
10	A10	1	GAPDH	-0.00252106	0.00119045	Sample 3	FALSE
10	A10	2	GAPDH	-0.0047831	-0.00116752	Sample 3	FALSE
10	A10	3	GAPDH	-0.00533244	-0.00181279	Sample 3	FALSE
10	A10	4	GAPDH	-0.00310512	0.000318602	Sample 3	FALSE
10	A10	5	GAPDH	-0.00271186	0.000615931	Sample 3	FALSE
10	A10	6	GAPDH	-0.00210153	0.00113033	Sample 3	FALSE
10	A10	7	GAPDH	-0.00286173	0.000274198	Sample 3	FALSE
10	A10	8	GAPDH	-0.00319742	-0.000157419	Sample 3	FALSE
10	A10	9	GAPDH	-0.00230983	0.000634238	Sample 3	FALSE
10	A10	10	GAPDH	-0.0025954	0.000252741	Sample 3	FALSE
10	A10	11	GAPDH	-0.0032289	-0.000476691	Sample 3	FALSE
10	A10	12	GAPDH	-0.00343541	-0.000779137	Sample 3	FALSE
10	A10	13	GAPDH	-0.000634826	0.00192552	Sample 3	FALSE
10	A10	14	GAPDH	0.00841787	0.0108823	Sample 3	FALSE
10	A10	15	GAPDH	0.0188797	0.0212481	Sample 3	FALSE
10	A10	16	GAPDH	0.036629	0.0389015	Sample 3	FALSE
10	A10	17	GAPDH	0.0675396	0.0697162	Sample 3	FALSE
10	A10	18	GAPDH	0.124959	0.127039	Sample 3	FALSE
10	A10	19	GAPDH	0.216517	0.218501	Sample 3	FALSE
10	A10	20	GAPDH	0.334929	0.336817	Sample 3	FALSE
10	A10	21	GAPDH	0.486513	0.488306	Sample 3	FALSE
10	A10	22	GAPDH	0.645292	0.646989	Sample 3	FALSE
10	A10	23	GAPDH	0.800993	0.802594	Sample 3	FALSE
10	A10	24	GAPDH	0.93931	0.940815	Sample 3	FALSE
10	A10	25	GAPDH	1.06105	1.06246	Sample 3	FALSE
10	A10	26	GAPDH	1.16249	1.1638	Sample 3	FALSE
10	A10	27	GAPDH	1.24524	1.24645	Sample 3	FALSE
10	A10	28	GAPDH	1.31979	1.32091	Sample 3	FALSE
10	A10	29	GAPDH	1.37582	1.37685	Sample 3	FALSE
10	A10	30	GAPDH	1.42441	1.42534	Sample 3	FALSE
10	A10	31	GAPDH	1.46232	1.46316	Sample 3	FALSE
10	A10	32	GAPDH	1.49134	1.49208	Sample 3	FALSE
10	A10	33	GAPDH	1.50718	1.50782	Sample 3	FALSE
10	A10	34	GAPDH	1.50902	1.50957	Sample 3	FALSE
10	A10	35	GAPDH	1.51377	1.51422	Sample 3	FALSE
10	A10	36	GAPDH	1.51356	1.51391	Sample 3	FALSE
10	A10	37	GAPDH	1.51411	1.51437	Sample 3	FALSE
10	A10	38	GAPDH	1.51223	1.51239	Sample 3	FALSE
10	A10	39	GAPDH	1.51166	1.51172	Sample 3	FALSE
10	A10	40	GAPDH	1.51582	1.51579	Sample 3	FALSE
11	A11	1	GAPDH	-0.0514931	0.00665578	Sample 3	FALSE
11	A11	2	GAPDH	-0.0493749	0.00766784	Sample 3	FALSE
11	A11	3	GAPDH	-0.0492957	0.00664095	Sample 3	FALSE
11	A11	4	GAPDH	-0.0569029	-0.00207236	Sample 3	FALSE
11	A11	5	GAPDH	-0.0581499	-0.00442543	Sample 3	FALSE
11	A11	6	GAPDH	-0.0546713	-0.00205297	Sample 3	FALSE
11	A11	7	GAPDH	-0.0509036	0.000608625	Sample 3	FALSE
11	A11	8	GAPDH	-0.0492066	0.00119955	Sample 3	FALSE
11	A11	9	GAPDH	-0.0494164	-0.000116346	Sample 3	FALSE
11	A11	10	GAPDH	-0.0487902	-0.000596255	Sample 3	FALSE
11	A11	11	GAPDH	-0.0491251	-0.00203727	Sample 3	FALSE
11	A11	12	GAPDH	-0.0472866	-0.00130483	Sample 3	FALSE
11	A11	13	GAPDH	-0.0407193	0.00415634	Sample 3	FALSE
11	A11	14	GAPDH	-0.0355987	0.00817087	Sample 3	FALSE
11	A11	15	GAPDH	-0.0196388	0.0230247	Sample 3	FALSE
11	A11	16	GAPDH	0.00639863	0.047956	Sample 3	FALSE
11	A11	17	GAPDH	0.0533275	0.0937788	Sample 3	FALSE
11	A11	18	GAPDH	0.118846	0.158191	Sample 3	FALSE
11	A11	19	GAPDH	0.218079	0.256318	Sample 3	FALSE
11	A11	20	GAPDH	0.347376	0.384509	Sample 3	FALSE
11	A11	21	GAPDH	0.500087	0.536114	Sample 3	FALSE
11	A11	22	GAPDH	0.661466	0.696387	Sample 3	FALSE
11	A11	23	GAPDH	0.813563	0.847378	Sample 3	FALSE
11	A11	24	GAPDH	0.948364	0.981073	Sample 3	FALSE
11	A11	25	GAPDH	1.06248	1.09408	Sample 3	FALSE
11	A11	26	GAPDH	1.16271	1.1932	Sample 3	FALSE
11	A11	27	GAPDH	1.2397	1.26909	Sample 3	FALSE
11	A11	28	GAPDH	1.30807	1.33635	Sample 3	FALSE
11	A11	29	GAPDH	1.36394	1.39112	Sample 3	FALSE
11	A11	30	GAPDH	1.41113	1.4372	Sample 3	FALSE
11	A11	31	GAPDH	1.44921	1.47418	Sample 3	FALSE
11	A11	32	GAPDH	1.4786	1.50246	Sample 3	FALSE
11	A11	33	GAPDH	1.49259	1.51534	Sample 3	FALSE
11	A11	34	GAPDH	1.49949	1.52114	Sample 3	FALSE
11	A11	35	GAPDH	1.50266	1.5232	Sample 3	FALSE
11	A11	36	GAPDH	1.51006	1.52949	Sample 3	FALSE
11	A11	37	GAPDH	1.51013	1.52846	Sample 3	FALSE
11	A11	38	GAPDH	1.511	1.52822	Sample 3	FALSE
11	A11	39	GAPDH	1.51643	1.53254	Sample 3	FALSE
11	A11	40	GAPDH	1.51381	1.52882	Sample 3	FALSE
12	A12	1	GAPDH	-0.190934	-0.000731959	Sample 3	FALSE
12	A12	2	GAPDH	-0.188127	-0.0119716	Sample 3	FALSE
12	A12	3	GAPDH	-0.173596	-0.0114876	Sample 3	FALSE
12	A12	4	GAPDH	-0.154268	-0.0062059	Sample 3	FALSE
12	A12	5	GAPDH	-0.133039	0.000976505	Sample 3	FALSE
12	A12	6	GAPDH	-0.113281	0.00668762	Sample 3	FALSE
12	A12	7	GAPDH	-0.100347	0.00557522	Sample 3	FALSE
12	A12	8	GAPDH	-0.0829734	0.00890179	Sample 3	FALSE
12	A12	9	GAPDH	-0.0715121	0.00631643	Sample 3	FALSE
12	A12	10	GAPDH	-0.059753	0.00402879	Sample 3	FALSE
12	A12	11	GAPDH	-0.0497922	-5.71497e-05	Sample 3	FALSE
12	A12	12	GAPDH	-0.0401879	-0.00449949	Sample 3	FALSE
12	A12	13	GAPDH	-0.0264731	-0.00483142	Sample 3	FALSE
12	A12	14	GAPDH	-0.0129998	-0.00540483	Sample 3	FALSE
12	A12	15	GAPDH	0.0024265	-0.00402521	Sample 3	FALSE
12	A12	16	GAPDH	0.0280209	0.00752245	Sample 3	FALSE
12	A12	17	GAPDH	0.074508	0.0399629	Sample 3	FALSE
12	A12	18	GAPDH	0.145762	0.0971707	Sample 3	FALSE
12	A12	19	GAPDH	0.250027	0.187389	Sample 3	FALSE
12	A12	20	GAPDH	0.393635	0.31695	Sample 3	FALSE
12	A12	21	GAPDH	0.563909	0.473177	Sample 3	FALSE
12	A12	22	GAPDH	0.732368	0.62759	Sample 3	FALSE
12	A12	23	GAPDH	0.891146	0.772321	Sample 3	FALSE
12	A12	24	GAPDH	1.02653	0.893659	Sample 3	FALSE
12	A12	25	GAPDH	1.14311	0.996187	Sample 3	FALSE
12	A12	26	GAPDH	1.24292	1.08195	Sample 3	FALSE
12	A12	27	GAPDH	1.3235	1.14848	Sample 3	FALSE
12	A12	28	GAPDH	1.38528	1.19622	Sample 3	FALSE
12	A12	29	GAPDH	1.43746	1.23435	Sample 3	FALSE
12	A12	30	GAPDH	1.47942	1.26226	Sample 3	FALSE
12	A12	31	GAPDH	1.5146	1.2834	Sample 3	FALSE
12	A12	32	GAPDH	1.53915	1.29391	Sample 3	FALSE
12	A12	33	GAPDH	1.55183	1.29254	Sample 3	FALSE
12	A12	34	GAPDH	1.5567	1.28337	Sample 3	FALSE
12	A12	35	GAPDH	1.55803	1.27064	Sample 3	FALSE
12	A12	36	GAPDH	1.55663	1.2552	Sample 3	FALSE
12	A12	37	GAPDH	1.55952	1.24404	Sample 3	FALSE
12	A12	38	GAPDH	1.5564	1.22687	Sample 3	FALSE
12	A12	39	GAPDH	1.55703	1.21345	Sample 3	FALSE
12	A12	40	GAPDH	1.55681	1.19919	Sample 3	FALSE
13	A13	1	GAPDH	-0.221406	0.182069	Sample 3	FALSE
13	A13	2	GAPDH	-0.233543	0.144001	Sample 3	FALSE
13	A13	3	GAPDH	-0.270135	0.0814785	Sample 3	FALSE
13	A13	4	GAPDH	-0.299701	0.0259818	Sample 3	FALSE
13	A13	5	GAPDH	-0.312418	-0.012667	Sample 3	FALSE
13	A13	6	GAPDH	-0.319344	-0.0455237	Sample 3	FALSE
13	A13	7	GAPDH	-0.296896	-0.0490061	Sample 3	FALSE
13	A13	8	GAPDH	-0.260275	-0.0383161	Sample 3	FALSE
13	A13	9	GAPDH	-0.2217	-0.0256718	Sample 3	FALSE
13	A13	10	GAPDH	-0.177532	-0.00743477	Sample 3	FALSE
13	A13	11	GAPDH	-0.136697	0.00746922	Sample 3	FALSE
13	A13	12	GAPDH	-0.104229	0.0140065	Sample 3	FALSE
13	A13	13	GAPDH	-0.0750038	0.0173003	Sample 3	FALSE
13	A13	14	GAPDH	-0.0485625	0.0178108	Sample 3	FALSE
13	A13	15	GAPDH	-0.02587	0.0145723	Sample 3	FALSE
13	A13	16	GAPDH	0.00423765	0.0187491	Sample 3	FALSE
13	A13	17	GAPDH	0.0485401	0.0371206	Sample 3	FALSE
13	A13	18	GAPDH	0.115318	0.0779674	Sample 3	FALSE
13	A13	19	GAPDH	0.216201	0.15292	Sample 3	FALSE
13	A13	20	GAPDH	0.345058	0.255845	Sample 3	FALSE
13	A13	21	GAPDH	0.494379	0.379235	Sample 3	FALSE
13	A13	22	GAPDH	0.649299	0.508225	Sample 3	FALSE
13	A13	23	GAPDH	0.800684	0.633679	Sample 3	FALSE
13	A13	24	GAPDH	0.9316	0.738664	Sample 3	FALSE
13	A13	25	GAPDH	1.04383	0.824963	Sample 3	FALSE
13	A13	26	GAPDH	1.14291	0.898113	Sample 3	FALSE
13	A13	27	GAPDH	1.22844	0.957713	Sample 3	FALSE
13	A13	28	GAPDH	1.29865	1.00199	Sample 3	FALSE
13	A13	29	GAPDH	1.35295	1.03036	Sample 3	FALSE
13	A13	30	GAPDH	1.40501	1.05649	Sample 3	FALSE
13	A13	31	GAPDH	1.44225	1.0678	Sample 3	FALSE
13	A13	32	GAPDH	1.47063	1.07024	Sample 3	FALSE
13	A13	33	GAPDH	1.48771	1.06139	Sample 3	FALSE
13	A13	34	GAPDH	1.50215	1.04991	Sample 3	FALSE
13	A13	35	GAPDH	1.50826	1.03009	Sample 3	FALSE
13	A13	36	GAPDH	1.51023	1.00612	Sample 3	FALSE
13	A13	37	GAPDH	1.51098	0.980939	Sample 3	FALSE
13	A13	38	GAPDH	1.50739	0.951422	Sample 3	FALSE
13	A13	39	GAPDH	1.51019	0.928294	Sample 3	FALSE
13	A13	40	GAPDH	1.5125	0.904668	Sample 3	FALSE
14	A14	1	GAPDH	-0.0135993	0.00726577	Sample 3	FALSE
14	A14	2	GAPDH	-0.0128543	0.00725289	Sample 3	FALSE
14	A14	3	GAPDH	-0.0155341	0.00381527	Sample 3	FALSE
14	A14	4	GAPDH	-0.0205061	-0.00191461	Sample 3	FALSE
14	A14	5	GAPDH	-0.0204091	-0.00257554	Sample 3	FALSE
14	A14	6	GAPDH	-0.0158282	0.00124753	Sample 3	FALSE
14	A14	7	GAPDH	-0.0158549	0.000462972	Sample 3	FALSE
14	A14	8	GAPDH	-0.0163951	-0.000835114	Sample 3	FALSE
14	A14	9	GAPDH	-0.0154068	-0.000604683	Sample 3	FALSE
14	A14	10	GAPDH	-0.0150483	-0.00100406	Sample 3	FALSE
14	A14	11	GAPDH	-0.0144051	-0.00111865	Sample 3	FALSE
14	A14	12	GAPDH	-0.0125121	1.64843e-05	Sample 3	FALSE
14	A14	13	GAPDH	-0.00926027	0.00251042	Sample 3	FALSE
14	A14	14	GAPDH	-0.00302689	0.00798594	Sample 3	FALSE
14	A14	15	GAPDH	0.0135994	0.0238543	Sample 3	FALSE
14	A14	16	GAPDH	0.0403933	0.0498904	Sample 3	FALSE
14	A14	17	GAPDH	0.0937446	0.102484	Sample 3	FALSE
14	A14	18	GAPDH	0.169687	0.177668	Sample 3	FALSE
14	A14	19	GAPDH	0.289049	0.296272	Sample 3	FALSE
14	A14	20	GAPDH	0.444337	0.450803	Sample 3	FALSE
14	A14	21	GAPDH	0.619421	0.625129	Sample 3	FALSE
14	A14	22	GAPDH	0.784394	0.789344	Sample 3	FALSE
14	A14	23	GAPDH	0.93945	0.943642	Sample 3	FALSE
14	A14	24	GAPDH	1.07206	1.0755	Sample 3	FALSE
14	A14	25	GAPDH	1.1825	1.18518	Sample 3	FALSE
14	A14	26	GAPDH	1.27385	1.27576	Sample 3	FALSE
14	A14	27	GAPDH	1.34836	1.34952	Sample 3	FALSE
14	A14	28	GAPDH	1.41228	1.41268	Sample 3	FALSE
14	A14	29	GAPDH	1.4668	1.46645	Sample 3	FALSE
14	A14	30	GAPDH	1.51071	1.5096	Sample 3	FALSE
14	A14	31	GAPDH	1.53881	1.53694	Sample 3	FALSE
14	A14	32	GAPDH	1.56221	1.55958	Sample 3	FALSE
14	A14	33	GAPDH	1.57438	1.57099	Sample 3	FALSE
14	A14	34	GAPDH	1.57832	1.57418	Sample 3	FALSE
14	A14	35	GAPDH	1.58114	1.57624	Sample 3	FALSE
14	A14	36	GAPDH	1.58561	1.57995	Sample 3	FALSE
14	A14	37	GAPDH	1.58656	1.58014	Sample 3	FALSE
14	A14	38	GAPDH	1.58759	1.58041	Sample 3	FALSE
14	A14	39	GAPDH	1.58648	1.57855	Sample 3	FALSE
14	A14	40	GAPDH	1.58529	1.5766	Sample 3	FALSE
15	A15	1	GAPDH	-0.0782141	0.00621286	Sample 3	FALSE
15	A15	2	GAPDH	-0.0783255	0.00492496	Sample 3	FALSE
15	A15	3	GAPDH	-0.0787805	0.0032934	Sample 3	FALSE
15	A15	4	GAPDH	-0.0810812	-0.000183833	Sample 3	FALSE
15	A15	5	GAPDH	-0.0808844	-0.00116346	Sample 3	FALSE
15	A15	6	GAPDH	-0.0777173	0.000827029	Sample 3	FALSE
15	A15	7	GAPDH	-0.0780039	-0.000636047	Sample 3	FALSE
15	A15	8	GAPDH	-0.0787373	-0.00254601	Sample 3	FALSE
15	A15	9	GAPDH	-0.0778145	-0.00279975	Sample 3	FALSE
15	A15	10	GAPDH	-0.0735031	0.000335136	Sample 3	FALSE
15	A15	11	GAPDH	-0.0730425	-0.000380736	Sample 3	FALSE
15	A15	12	GAPDH	-0.0717448	-0.000259565	Sample 3	FALSE
15	A15	13	GAPDH	-0.0667948	0.00351384	Sample 3	FALSE
15	A15	14	GAPDH	-0.0617109	0.00742129	Sample 3	FALSE
15	A15	15	GAPDH	-0.0458513	0.0221044	Sample 3	FALSE
15	A15	16	GAPDH	-0.0167137	0.0500654	Sample 3	FALSE
15	A15	17	GAPDH	0.0301763	0.0957789	Sample 3	FALSE
15	A15	18	GAPDH	0.106167	0.170593	Sample 3	FALSE
15	A15	19	GAPDH	0.222686	0.285935	Sample 3	FALSE
15	A15	20	GAPDH	0.373235	0.435308	Sample 3	FALSE
15	A15	21	GAPDH	0.539359	0.600256	Sample 3	FALSE
15	A15	22	GAPDH	0.702229	0.761949	Sample 3	FALSE
15	A15	23	GAPDH	0.857464	0.916007	Sample 3	FALSE
15	A15	24	GAPDH	0.993897	1.05126	Sample 3	FALSE
15	A15	25	GAPDH	1.10832	1.16451	Sample 3	FALSE
15	A15	26	GAPDH	1.20211	1.25712	Sample 3	FALSE
15	A15	27	GAPDH	1.27655	1.33039	Sample 3	FALSE
15	A15	28	GAPDH	1.34002	1.39268	Sample 3	FALSE
15	A15	29	GAPDH	1.39251	1.44399	Sample 3	FALSE
15	A15	30	GAPDH	1.44098	1.49128	Sample 3	FALSE
15	A15	31	GAPDH	1.46894	1.51807	Sample 3	FALSE
15	A15	32	GAPDH	1.48952	1.53748	Sample 3	FALSE
15	A15	33	GAPDH	1.50072	1.5475	Sample 3	FALSE
15	A15	34	GAPDH	1.50909	1.55469	Sample 3	FALSE
15	A15	35	GAPDH	1.51424	1.55867	Sample 3	FALSE
15	A15	36	GAPDH	1.51749	1.56074	Sample 3	FALSE
15	A15	37	GAPDH	1.5188	1.56088	Sample 3	FALSE
15	A15	38	GAPDH	1.51718	1.55807	Sample 3	FALSE
15	A15	39	GAPDH	1.51647	1.55619	Sample 3	FALSE
15	A15	40	GAPDH	1.51579	1.55434	Sample 3	FALSE
16	A16	1	GAPDH	-0.0727693	-0.024529	Sample 3	FALSE
16	A16	2	GAPDH	-0.0676573	-0.0235313	Sample 3	FALSE
16	A16	3	GAPDH	-0.0532058	-0.0131941	Sample 3	FALSE
16	A16	4	GAPDH	-0.0398486	-0.00395125	Sample 3	FALSE
16	A16	5	GAPDH	-0.0321811	-0.000398126	Sample 3	FALSE
16	A16	6	GAPDH	-0.0215804	0.00608822	Sample 3	FALSE
16	A16	7	GAPDH	-0.0138625	0.00969184	Sample 3	FALSE
16	A16	8	GAPDH	-0.011477	0.00796307	Sample 3	FALSE
16	A16	9	GAPDH	-0.00944045	0.00588526	Sample 3	FALSE
16	A16	10	GAPDH	-0.00981799	0.00139339	Sample 3	FALSE
16	A16	11	GAPDH	-0.00764669	-0.000549623	Sample 3	FALSE
16	A16	12	GAPDH	-0.0055743	-0.00259155	Sample 3	FALSE
16	A16	13	GAPDH	-0.0031323	-0.00426387	Sample 3	FALSE
16	A16	14	GAPDH	-0.000827341	-0.00607323	Sample 3	FALSE
16	A16	15	GAPDH	0.010762	0.00140176	Sample 3	FALSE
16	A16	16	GAPDH	0.0293047	0.0158302	Sample 3	FALSE
16	A16	17	GAPDH	0.0671818	0.0495929	Sample 3	FALSE
16	A16	18	GAPDH	0.126135	0.104432	Sample 3	FALSE
16	A16	19	GAPDH	0.215825	0.190007	Sample 3	FALSE
16	A16	20	GAPDH	0.338231	0.308299	Sample 3	FALSE
16	A16	21	GAPDH	0.484311	0.450264	Sample 3	FALSE
16	A16	22	GAPDH	0.635591	0.597431	Sample 3	FALSE
16	A16	23	GAPDH	0.779446	0.737171	Sample 3	FALSE
16	A16	24	GAPDH	0.90582	0.859431	Sample 3	FALSE
16	A16	25	GAPDH	1.01823	0.967725	Sample 3	FALSE
16	A16	26	GAPDH	1.11517	1.06056	Sample 3	FALSE
16	A16	27	GAPDH	1.19967	1.14094	Sample 3	FALSE
16	A16	28	GAPDH	1.26967	1.20682	Sample 3	FALSE
16	A16	29	GAPDH	1.32751	1.26055	Sample 3	FALSE
16	A16	30	GAPDH	1.3773	1.30622	Sample 3	FALSE
16	A16	31	GAPDH	1.40964	1.33445	Sample 3	FALSE
16	A16	32	GAPDH	1.4357	1.3564	Sample 3	FALSE
16	A16	33	GAPDH	1.45684	1.37343	Sample 3	FALSE
16	A16	34	GAPDH	1.46622	1.37869	Sample 3	FALSE
16	A16	35	GAPDH	1.47371	1.38206	Sample 3	FALSE
16	A16	36	GAPDH	1.47768	1.38192	Sample 3	FALSE
16	A16	37	GAPDH	1.47903	1.37915	Sample 3	FALSE
16	A16	38	GAPDH	1.48242	1.37843	Sample 3	FALSE
16	A16	39	GAPDH	1.48105	1.37295	Sample 3	FALSE
16	A16	40	GAPDH	1.47941	1.3672	Sample 3	FALSE
17	A17	1	GAPDH	-0.0922178	-0.00607352	Sample 3	FALSE
17	A17	2	GAPDH	-0.0903718	-0.00869143	Sample 3	FALSE
17	A17	3	GAPDH	-0.0816124	-0.00439588	Sample 3	FALSE
17	A17	4	GAPDH	-0.0748713	-0.00211871	Sample 3	FALSE
17	A17	5	GAPDH	-0.0666318	0.00165698	Sample 3	FALSE
17	A17	6	GAPDH	-0.0615103	0.00231458	Sample 3	FALSE
17	A17	7	GAPDH	-0.0552354	0.00412554	Sample 3	FALSE
17	A17	8	GAPDH	-0.0515031	0.00339394	Sample 3	FALSE
17	A17	9	GAPDH	-0.05014	0.00029318	Sample 3	FALSE
17	A17	10	GAPDH	-0.0456763	0.000293032	Sample 3	FALSE
17	A17	11	GAPDH	-0.0444857	-0.00298029	Sample 3	FALSE
17	A17	12	GAPDH	-0.0408036	-0.00376206	Sample 3	FALSE
17	A17	13	GAPDH	-0.0318807	0.000696967	Sample 3	FALSE
17	A17	14	GAPDH	-0.0276311	0.000482737	Sample 3	FALSE
17	A17	15	GAPDH	-0.0133648	0.0102852	Sample 3	FALSE
17	A17	16	GAPDH	0.0100012	0.0291873	Sample 3	FALSE
17	A17	17	GAPDH	0.0563811	0.0711033	Sample 3	FALSE
17	A17	18	GAPDH	0.130284	0.140542	Sample 3	FALSE
17	A17	19	GAPDH	0.240246	0.24604	Sample 3	FALSE
17	A17	20	GAPDH	0.386141	0.387472	Sample 3	FALSE
17	A17	21	GAPDH	0.555119	0.551986	Sample 3	FALSE
17	A17	22	GAPDH	0.723497	0.7159	Sample 3	FALSE
17	A17	23	GAPDH	0.880182	0.868121	Sample 3	FALSE
17	A17	24	GAPDH	1.01671	1.00019	Sample 3	FALSE
17	A17	25	GAPDH	1.12914	1.10815	Sample 3	FALSE
17	A17	26	GAPDH	1.2172	1.19174	Sample 3	FALSE
17	A17	27	GAPDH	1.29582	1.2659	Sample 3	FALSE
17	A17	28	GAPDH	1.3591	1.32472	Sample 3	FALSE
17	A17	29	GAPDH	1.40118	1.36234	Sample 3	FALSE
17	A17	30	GAPDH	1.44123	1.39792	Sample 3	FALSE
17	A17	31	GAPDH	1.47384	1.42606	Sample 3	FALSE
17	A17	32	GAPDH	1.48562	1.43338	Sample 3	FALSE
17	A17	33	GAPDH	1.49479	1.43809	Sample 3	FALSE
17	A17	34	GAPDH	1.49916	1.438	Sample 3	FALSE
17	A17	35	GAPDH	1.50108	1.43545	Sample 3	FALSE
17	A17	36	GAPDH	1.49869	1.4286	Sample 3	FALSE
17	A17	37	GAPDH	1.49922	1.42467	Sample 3	FALSE
17	A17	38	GAPDH	1.50297	1.42395	Sample 3	FALSE
17	A17	39	GAPDH	1.5026	1.41912	Sample 3	FALSE
17	A17	40	GAPDH	1.50001	1.41206	Sample 3	FALSE
18	A18	1	GAPDH	-0.0501019	3.3581e-05	Sample 3	FALSE
18	A18	2	GAPDH	-0.0498403	-8.56414e-05	Sample 3	FALSE
18	A18	3	GAPDH	-0.0499238	-0.000549986	Sample 3	FALSE
18	A18	4	GAPDH	-0.0496831	-0.000690051	Sample 3	FALSE
18	A18	5	GAPDH	-0.0479687	0.000643541	Sample 3	FALSE
18	A18	6	GAPDH	-0.0473853	0.000846143	Sample 3	FALSE
18	A18	7	GAPDH	-0.0454113	0.00243932	Sample 3	FALSE
18	A18	8	GAPDH	-0.0461883	0.00128153	Sample 3	FALSE
18	A18	9	GAPDH	-0.0493987	-0.00230973	Sample 3	FALSE
18	A18	10	GAPDH	-0.0503098	-0.00360162	Sample 3	FALSE
18	A18	11	GAPDH	-0.048629	-0.00230163	Sample 3	FALSE
18	A18	12	GAPDH	-0.0417041	0.00424249	Sample 3	FALSE
18	A18	13	GAPDH	-0.0367746	0.00879115	Sample 3	FALSE
18	A18	14	GAPDH	-0.0280382	0.0171467	Sample 3	FALSE
18	A18	15	GAPDH	-0.0105226	0.0342816	Sample 3	FALSE
18	A18	16	GAPDH	0.0157854	0.0602088	Sample 3	FALSE
18	A18	17	GAPDH	0.0644954	0.108538	Sample 3	FALSE
18	A18	18	GAPDH	0.145999	0.189661	Sample 3	FALSE
18	A18	19	GAPDH	0.265243	0.308524	Sample 3	FALSE
18	A18	20	GAPDH	0.40965	0.45255	Sample 3	FALSE
18	A18	21	GAPDH	0.570878	0.613398	Sample 3	FALSE
18	A18	22	GAPDH	0.730421	0.77256	Sample 3	FALSE
18	A18	23	GAPDH	0.879843	0.921601	Sample 3	FALSE
18	A18	24	GAPDH	1.00485	1.04623	Sample 3	FALSE
18	A18	25	GAPDH	1.11059	1.15158	Sample 3	FALSE
18	A18	26	GAPDH	1.20506	1.24568	Sample 3	FALSE
18	A18	27	GAPDH	1.28413	1.32436	Sample 3	FALSE
18	A18	28	GAPDH	1.34653	1.38639	Sample 3	FALSE
18	A18	29	GAPDH	1.39235	1.43182	Sample 3	FALSE
18	A18	30	GAPDH	1.43544	1.47454	Sample 3	FALSE
18	A18	31	GAPDH	1.46693	1.50564	Sample 3	FALSE
18	A18	32	GAPDH	1.48743	1.52576	Sample 3	FALSE
18	A18	33	GAPDH	1.50239	1.54034	Sample 3	FALSE
18	A18	34	GAPDH	1.50318	1.54075	Sample 3	FALSE
18	A18	35	GAPDH	1.50663	1.54382	Sample 3	FALSE
18	A18	36	GAPDH	1.50554	1.54234	Sample 3	FALSE
18	A18	37	GAPDH	1.50512	1.54155	Sample 3	FALSE
18	A18	38	GAPDH	1.50797	1.54402	Sample 3	FALSE
18	A18	39	GAPDH	1.50858	1.54425	Sample 3	FALSE
18	A18	40	GAPDH	1.50906	1.54434	Sample 3	FALSE
19	A19	1	ISG15	-0.0668425	0.000169544	Sample 2	FALSE
19	A19	2	ISG15	-0.0673536	-0.000173528	Sample 2	FALSE
19	A19	3	ISG15	-0.0678753	-0.000527255	Sample 2	FALSE
19	A19	4	ISG15	-0.0667591	0.00075702	Sample 2	FALSE
19	A19	5	ISG15	-0.0669371	0.000746981	Sample 2	FALSE
19	A19	6	ISG15	-0.0667447	0.0011074	Sample 2	FALSE
19	A19	7	ISG15	-0.0692757	-0.00125562	Sample 2	FALSE
19	A19	8	ISG15	-0.0698706	-0.0016825	Sample 2	FALSE
19	A19	9	ISG15	-0.067117	0.00123919	Sample 2	FALSE
19	A19	10	ISG15	-0.066822	0.00170218	Sample 2	FALSE
19	A19	11	ISG15	-0.0690256	-0.000333388	Sample 2	FALSE
19	A19	12	ISG15	-0.0694119	-0.000551701	Sample 2	FALSE
19	A19	13	ISG15	-0.0666315	0.00239671	Sample 2	FALSE
19	A19	14	ISG15	-0.0669105	0.00228572	Sample 2	FALSE
19	A19	15	ISG15	-0.0687573	0.000606921	Sample 2	FALSE
19	A19	16	ISG15	-0.0701947	-0.000662437	Sample 2	FALSE
19	A19	17	ISG15	-0.0720474	-0.0023471	Sample 2	FALSE
19	A19	18	ISG15	-0.0726128	-0.00274448	Sample 2	FALSE
19	A19	19	ISG15	-0.0705694	-0.000533113	Sample 2	FALSE
19	A19	20	ISG15	-0.0697736	0.000430743	Sample 2	FALSE
19	A19	21	ISG15	-0.0702172	0.000155143	Sample 2	FALSE
19	A19	22	ISG15	-0.0704163	0.000124034	Sample 2	FALSE
19	A19	23	ISG15	-0.0690713	0.00163704	Sample 2	FALSE
19	A19	24	ISG15	-0.071451	-0.000574644	Sample 2	FALSE
19	A19	25	ISG15	-0.0759129	-0.00486846	Sample 2	FALSE
19	A19	26	ISG15	-0.0756698	-0.00445735	Sample 2	FALSE
19	A19	27	ISG15	-0.0713564	2.406e-05	Sample 2	FALSE
19	A19	28	ISG15	-0.0732935	-0.00174506	Sample 2	FALSE
19	A19	29	ISG15	-0.073079	-0.00136251	Sample 2	FALSE
19	A19	30	ISG15	-0.0678614	0.00402304	Sample 2	FALSE
19	A19	31	ISG15	-0.0671553	0.00489723	Sample 2	FALSE
19	A19	32	ISG15	-0.0680941	0.00412635	Sample 2	FALSE
19	A19	33	ISG15	-0.0738917	-0.00150323	Sample 2	FALSE
19	A19	34	ISG15	-0.0736674	-0.00111092	Sample 2	FALSE
19	A19	35	ISG15	-0.0655015	0.00722303	Sample 2	FALSE
19	A19	36	ISG15	-0.061742	0.0111506	Sample 2	FALSE
19	A19	37	ISG15	-0.055352	0.0177086	Sample 2	FALSE
19	A19	38	ISG15	-0.0450904	0.0281382	Sample 2	FALSE
19	A19	39	ISG15	-0.0201896	0.053207	Sample 2	FALSE
19	A19	40	ISG15	0.0127246	0.0862892	Sample 2	FALSE
25	B1	1	ISG15	0.0241768	-0.00696315	Sample 1	FALSE
25	B1	2	ISG15	0.0270009	-0.00366224	Sample 1	FALSE
25	B1	3	ISG15	0.0301641	-2.21714e-05	Sample 1	FALSE
25	B1	4	ISG15	0.0291861	-0.000523326	Sample 1	FALSE
25	B1	5	ISG15	0.0288314	-0.000401197	Sample 1	FALSE
25	B1	6	ISG15	0.0310307	0.00227496	Sample 1	FALSE
25	B1	7	ISG15	0.0290155	0.000736646	Sample 1	FALSE
25	B1	8	ISG15	0.0276155	-0.000186467	Sample 1	FALSE
25	B1	9	ISG15	0.027691	0.000365842	Sample 1	FALSE
25	B1	10	ISG15	0.0286356	0.00178728	Sample 1	FALSE
25	B1	11	ISG15	0.0276247	0.00125326	Sample 1	FALSE
25	B1	12	ISG15	0.0251214	-0.000773147	Sample 1	FALSE
25	B1	13	ISG15	0.0239299	-0.00148781	Sample 1	FALSE
25	B1	14	ISG15	0.0226942	-0.00224665	Sample 1	FALSE
25	B1	15	ISG15	0.0193643	-0.00509976	Sample 1	FALSE
25	B1	16	ISG15	0.0198421	-0.00414507	Sample 1	FALSE
25	B1	17	ISG15	0.0251232	0.00161286	Sample 1	FALSE
25	B1	18	ISG15	0.0259024	0.00286895	Sample 1	FALSE
25	B1	19	ISG15	0.0265424	0.0039858	Sample 1	FALSE
25	B1	20	ISG15	0.0298636	0.00778382	Sample 1	FALSE
25	B1	21	ISG15	0.0382986	0.0166957	Sample 1	FALSE
25	B1	22	ISG15	0.0497109	0.0285848	Sample 1	FALSE
25	B1	23	ISG15	0.0690083	0.0483591	Sample 1	FALSE
25	B1	24	ISG15	0.110141	0.0899682	Sample 1	FALSE
25	B1	25	ISG15	0.171476	0.151781	Sample 1	FALSE
25	B1	26	ISG15	0.248426	0.229208	Sample 1	FALSE
25	B1	27	ISG15	0.340188	0.321446	Sample 1	FALSE
25	B1	28	ISG15	0.425702	0.407438	Sample 1	FALSE
25	B1	29	ISG15	0.506769	0.488981	Sample 1	FALSE
25	B1	30	ISG15	0.581768	0.564456	Sample 1	FALSE
25	B1	31	ISG15	0.648573	0.631739	Sample 1	FALSE
25	B1	32	ISG15	0.708559	0.692202	Sample 1	FALSE
25	B1	33	ISG15	0.757803	0.741922	Sample 1	FALSE
25	B1	34	ISG15	0.801122	0.785718	Sample 1	FALSE
25	B1	35	ISG15	0.831394	0.816467	Sample 1	FALSE
25	B1	36	ISG15	0.856374	0.841924	Sample 1	FALSE
25	B1	37	ISG15	0.872578	0.858605	Sample 1	FALSE
25	B1	38	ISG15	0.882764	0.869268	Sample 1	FALSE
25	B1	39	ISG15	0.886085	0.873066	Sample 1	FALSE
25	B1	40	ISG15	0.886348	0.873805	Sample 1	FALSE
26	B2	1	ISG15	-0.05451	-0.00370418	Sample 1	FALSE
26	B2	2	ISG15	-0.0522259	-0.00217294	Sample 1	FALSE
26	B2	3	ISG15	-0.0503022	-0.00100199	Sample 1	FALSE
26	B2	4	ISG15	-0.0449422	0.00360522	Sample 1	FALSE
26	B2	5	ISG15	-0.0453895	0.00240515	Sample 1	FALSE
26	B2	6	ISG15	-0.0466115	0.000430387	Sample 1	FALSE
26	B2	7	ISG15	-0.0467076	-0.000418443	Sample 1	FALSE
26	B2	8	ISG15	-0.0474501	-0.00191368	Sample 1	FALSE
26	B2	9	ISG15	-0.0477836	-0.00299995	Sample 1	FALSE
26	B2	10	ISG15	-0.0478065	-0.00377565	Sample 1	FALSE
26	B2	11	ISG15	-0.0442979	-0.00101979	Sample 1	FALSE
26	B2	12	ISG15	-0.0417322	0.000793064	Sample 1	FALSE
26	B2	13	ISG15	-0.0420785	-0.000305931	Sample 1	FALSE
26	B2	14	ISG15	-0.0406451	0.000374682	Sample 1	FALSE
26	B2	15	ISG15	-0.03644	0.00382694	Sample 1	FALSE
26	B2	16	ISG15	-0.0332349	0.00627929	Sample 1	FALSE
26	B2	17	ISG15	-0.0195538	0.0192077	Sample 1	FALSE
26	B2	18	ISG15	0.00280021	0.0408089	Sample 1	FALSE
26	B2	19	ISG15	0.0389467	0.0762026	Sample 1	FALSE
26	B2	20	ISG15	0.101055	0.137558	Sample 1	FALSE
26	B2	21	ISG15	0.179879	0.21563	Sample 1	FALSE
26	B2	22	ISG15	0.269562	0.304559	Sample 1	FALSE
26	B2	23	ISG15	0.359531	0.393776	Sample 1	FALSE
26	B2	24	ISG15	0.445829	0.479321	Sample 1	FALSE
26	B2	25	ISG15	0.532429	0.565168	Sample 1	FALSE
26	B2	26	ISG15	0.603784	0.63577	Sample 1	FALSE
26	B2	27	ISG15	0.674574	0.705808	Sample 1	FALSE
26	B2	28	ISG15	0.73875	0.769231	Sample 1	FALSE
26	B2	29	ISG15	0.792957	0.822685	Sample 1	FALSE
26	B2	30	ISG15	0.843235	0.87221	Sample 1	FALSE
26	B2	31	ISG15	0.882133	0.910356	Sample 1	FALSE
26	B2	32	ISG15	0.909097	0.936566	Sample 1	FALSE
26	B2	33	ISG15	0.928104	0.954821	Sample 1	FALSE
26	B2	34	ISG15	0.949589	0.975553	Sample 1	FALSE
26	B2	35	ISG15	0.967995	0.993207	Sample 1	FALSE
26	B2	36	ISG15	0.97604	1.0005	Sample 1	FALSE
26	B2	37	ISG15	0.980494	1.0042	Sample 1	FALSE
26	B2	38	ISG15	0.989397	1.01235	Sample 1	FALSE
26	B2	39	ISG15	0.990245	1.01245	Sample 1	FALSE
26	B2	40	ISG15	0.994754	1.0162	Sample 1	FALSE
27	B3	1	ISG15	-0.00532485	-0.00496897	Sample 1	FALSE
27	B3	2	ISG15	-0.00375222	-0.0043333	Sample 1	FALSE
27	B3	3	ISG15	0.0014942	-2.38218e-05	Sample 1	FALSE
27	B3	4	ISG15	0.00347475	0.00101977	Sample 1	FALSE
27	B3	5	ISG15	0.00423518	0.000843257	Sample 1	FALSE
27	B3	6	ISG15	0.00530546	0.00097659	Sample 1	FALSE
27	B3	7	ISG15	0.00534393	7.81118e-05	Sample 1	FALSE
27	B3	8	ISG15	0.00502117	-0.0011816	Sample 1	FALSE
27	B3	9	ISG15	0.00681535	-0.00032437	Sample 1	FALSE
27	B3	10	ISG15	0.00703929	-0.00103738	Sample 1	FALSE
27	B3	11	ISG15	0.0094139	0.000400273	Sample 1	FALSE
27	B3	12	ISG15	0.0103449	0.000394316	Sample 1	FALSE
27	B3	13	ISG15	0.0096901	-0.00119742	Sample 1	FALSE
27	B3	14	ISG15	0.0101938	-0.0016307	Sample 1	FALSE
27	B3	15	ISG15	0.0100922	-0.00266922	Sample 1	FALSE
27	B3	16	ISG15	0.0132602	-0.00043814	Sample 1	FALSE
27	B3	17	ISG15	0.0164357	0.00180033	Sample 1	FALSE
27	B3	18	ISG15	0.0185623	0.00299002	Sample 1	FALSE
27	B3	19	ISG15	0.0255187	0.00900944	Sample 1	FALSE
27	B3	20	ISG15	0.0344775	0.0170313	Sample 1	FALSE
27	B3	21	ISG15	0.0434305	0.0250474	Sample 1	FALSE
27	B3	22	ISG15	0.0644637	0.0451436	Sample 1	FALSE
27	B3	23	ISG15	0.102714	0.0824569	Sample 1	FALSE
27	B3	24	ISG15	0.157064	0.13587	Sample 1	FALSE
27	B3	25	ISG15	0.238416	0.216285	Sample 1	FALSE
27	B3	26	ISG15	0.334775	0.311707	Sample 1	FALSE
27	B3	27	ISG15	0.430742	0.406737	Sample 1	FALSE
27	B3	28	ISG15	0.52011	0.495168	Sample 1	FALSE
27	B3	29	ISG15	0.605069	0.57919	Sample 1	FALSE
27	B3	30	ISG15	0.681977	0.655161	Sample 1	FALSE
27	B3	31	ISG15	0.744622	0.716869	Sample 1	FALSE
27	B3	32	ISG15	0.807275	0.778585	Sample 1	FALSE
27	B3	33	ISG15	0.855297	0.82567	Sample 1	FALSE
27	B3	34	ISG15	0.89236	0.861797	Sample 1	FALSE
27	B3	35	ISG15	0.926324	0.894823	Sample 1	FALSE
27	B3	36	ISG15	0.950948	0.918511	Sample 1	FALSE
27	B3	37	ISG15	0.969083	0.935709	Sample 1	FALSE
27	B3	38	ISG15	0.977357	0.943046	Sample 1	FALSE
27	B3	39	ISG15	0.983199	0.94795	Sample 1	FALSE
27	B3	40	ISG15	0.989478	0.953293	Sample 1	FALSE
28	B4	1	ISG15	-0.0219224	-0.00111798	Sample 1	FALSE
28	B4	2	ISG15	-0.0216232	-0.00159737	Sample 1	FALSE
28	B4	3	ISG15	-0.0181961	0.00105126	Sample 1	FALSE
28	B4	4	ISG15	-0.0170274	0.00144134	Sample 1	FALSE
28	B4	5	ISG15	-0.0176703	1.99148e-05	Sample 1	FALSE
28	B4	6	ISG15	-0.0179463	-0.00103466	Sample 1	FALSE
28	B4	7	ISG15	-0.0164708	-0.000337639	Sample 1	FALSE
28	B4	8	ISG15	-0.0156731	-0.000318518	Sample 1	FALSE
28	B4	9	ISG15	-0.0156155	-0.00103942	Sample 1	FALSE
28	B4	10	ISG15	-0.0161855	-0.00238803	Sample 1	FALSE
28	B4	11	ISG15	-0.0149321	-0.00191311	Sample 1	FALSE
28	B4	12	ISG15	-0.00987799	0.00236241	Sample 1	FALSE
28	B4	13	ISG15	-0.00930277	0.00215908	Sample 1	FALSE
28	B4	14	ISG15	-0.0106859	-2.62785e-06	Sample 1	FALSE
28	B4	15	ISG15	-0.00968963	0.000215125	Sample 1	FALSE
28	B4	16	ISG15	0.000959794	0.010086	Sample 1	FALSE
28	B4	17	ISG15	0.016558	0.0249057	Sample 1	FALSE
28	B4	18	ISG15	0.0403951	0.0479642	Sample 1	FALSE
28	B4	19	ISG15	0.0818325	0.0886231	Sample 1	FALSE
28	B4	20	ISG15	0.148885	0.154897	Sample 1	FALSE
28	B4	21	ISG15	0.235235	0.240469	Sample 1	FALSE
28	B4	22	ISG15	0.332766	0.337221	Sample 1	FALSE
28	B4	23	ISG15	0.430214	0.43389	Sample 1	FALSE
28	B4	24	ISG15	0.517399	0.520297	Sample 1	FALSE
28	B4	25	ISG15	0.598777	0.600896	Sample 1	FALSE
28	B4	26	ISG15	0.685188	0.686529	Sample 1	FALSE
28	B4	27	ISG15	0.752623	0.753185	Sample 1	FALSE
28	B4	28	ISG15	0.812451	0.812235	Sample 1	FALSE
28	B4	29	ISG15	0.864021	0.863026	Sample 1	FALSE
28	B4	30	ISG15	0.908718	0.906945	Sample 1	FALSE
28	B4	31	ISG15	0.949737	0.947185	Sample 1	FALSE
28	B4	32	ISG15	0.982459	0.979129	Sample 1	FALSE
28	B4	33	ISG15	1.00907	1.00496	Sample 1	FALSE
28	B4	34	ISG15	1.02923	1.02435	Sample 1	FALSE
28	B4	35	ISG15	1.04493	1.03926	Sample 1	FALSE
28	B4	36	ISG15	1.05476	1.04831	Sample 1	FALSE
28	B4	37	ISG15	1.05648	1.04925	Sample 1	FALSE
28	B4	38	ISG15	1.06697	1.05896	Sample 1	FALSE
28	B4	39	ISG15	1.06708	1.0583	Sample 1	FALSE
28	B4	40	ISG15	1.06912	1.05956	Sample 1	FALSE
29	B5	1	ISG15	-0.0320263	-0.00257475	Sample 1	FALSE
29	B5	2	ISG15	-0.0311981	-0.00227715	Sample 1	FALSE
29	B5	3	ISG15	-0.0282742	0.000116157	Sample 1	FALSE
29	B5	4	ISG15	-0.0252297	0.00263009	Sample 1	FALSE
29	B5	5	ISG15	-0.0253592	0.00196996	Sample 1	FALSE
29	B5	6	ISG15	-0.0261089	0.000689726	Sample 1	FALSE
29	B5	7	ISG15	-0.0265222	-0.000254137	Sample 1	FALSE
29	B5	8	ISG15	-0.0271746	-0.00143714	Sample 1	FALSE
29	B5	9	ISG15	-0.0275703	-0.00236345	Sample 1	FALSE
29	B5	10	ISG15	-0.027127	-0.00245067	Sample 1	FALSE
29	B5	11	ISG15	-0.0233894	0.000756305	Sample 1	FALSE
29	B5	12	ISG15	-0.0235549	6.02427e-05	Sample 1	FALSE
29	B5	13	ISG15	-0.0243932	-0.00130858	Sample 1	FALSE
29	B5	14	ISG15	-0.0243466	-0.00179261	Sample 1	FALSE
29	B5	15	ISG15	-0.0243361	-0.00231272	Sample 1	FALSE
29	B5	16	ISG15	-0.0218117	-0.000318884	Sample 1	FALSE
29	B5	17	ISG15	-0.0197351	0.00122718	Sample 1	FALSE
29	B5	18	ISG15	-0.0156432	0.00478853	Sample 1	FALSE
29	B5	19	ISG15	-0.0100165	0.00988461	Sample 1	FALSE
29	B5	20	ISG15	-0.0029694	0.0164011	Sample 1	FALSE
29	B5	21	ISG15	0.0153528	0.0341927	Sample 1	FALSE
29	B5	22	ISG15	0.0535518	0.0718612	Sample 1	FALSE
29	B5	23	ISG15	0.112385	0.130164	Sample 1	FALSE
29	B5	24	ISG15	0.18719	0.204438	Sample 1	FALSE
29	B5	25	ISG15	0.278479	0.295197	Sample 1	FALSE
29	B5	26	ISG15	0.375833	0.39202	Sample 1	FALSE
29	B5	27	ISG15	0.46503	0.480686	Sample 1	FALSE
29	B5	28	ISG15	0.545363	0.560489	Sample 1	FALSE
29	B5	29	ISG15	0.627252	0.641848	Sample 1	FALSE
29	B5	30	ISG15	0.704198	0.718263	Sample 1	FALSE
29	B5	31	ISG15	0.767098	0.780632	Sample 1	FALSE
29	B5	32	ISG15	0.818958	0.831962	Sample 1	FALSE
29	B5	33	ISG15	0.861148	0.873621	Sample 1	FALSE
29	B5	34	ISG15	0.901279	0.913221	Sample 1	FALSE
29	B5	35	ISG15	0.935071	0.946483	Sample 1	FALSE
29	B5	36	ISG15	0.957991	0.968873	Sample 1	FALSE
29	B5	37	ISG15	0.971618	0.981969	Sample 1	FALSE
29	B5	38	ISG15	0.976782	0.986602	Sample 1	FALSE
29	B5	39	ISG15	0.981101	0.99039	Sample 1	FALSE
29	B5	40	ISG15	0.991598	1.00036	Sample 1	FALSE
30	B6	1	ISG15	-0.0424137	0.00519639	Sample 1	FALSE
30	B6	2	ISG15	-0.0404794	0.00602969	Sample 1	FALSE
30	B6	3	ISG15	-0.0413349	0.00407322	Sample 1	FALSE
30	B6	4	ISG15	-0.0456323	-0.00132518	Sample 1	FALSE
30	B6	5	ISG15	-0.0454379	-0.00223183	Sample 1	FALSE
30	B6	6	ISG15	-0.0407662	0.00133896	Sample 1	FALSE
30	B6	7	ISG15	-0.0416	-0.000595853	Sample 1	FALSE
30	B6	8	ISG15	-0.0415876	-0.00168449	Sample 1	FALSE
30	B6	9	ISG15	-0.0379445	0.00085757	Sample 1	FALSE
30	B6	10	ISG15	-0.0380063	-0.000305213	Sample 1	FALSE
30	B6	11	ISG15	-0.0385771	-0.00197695	Sample 1	FALSE
30	B6	12	ISG15	-0.0368006	-0.00130153	Sample 1	FALSE
30	B6	13	ISG15	-0.034122	0.000276131	Sample 1	FALSE
30	B6	14	ISG15	-0.0331322	0.000164886	Sample 1	FALSE
30	B6	15	ISG15	-0.0294858	0.00271026	Sample 1	FALSE
30	B6	16	ISG15	-0.0208982	0.0101969	Sample 1	FALSE
30	B6	17	ISG15	-0.00202026	0.0279738	Sample 1	FALSE
30	B6	18	ISG15	0.0252684	0.0541615	Sample 1	FALSE
30	B6	19	ISG15	0.0650489	0.092841	Sample 1	FALSE
30	B6	20	ISG15	0.128726	0.155417	Sample 1	FALSE
30	B6	21	ISG15	0.222743	0.248333	Sample 1	FALSE
30	B6	22	ISG15	0.322823	0.347312	Sample 1	FALSE
30	B6	23	ISG15	0.416118	0.439506	Sample 1	FALSE
30	B6	24	ISG15	0.50807	0.530357	Sample 1	FALSE
30	B6	25	ISG15	0.589425	0.610611	Sample 1	FALSE
30	B6	26	ISG15	0.670746	0.690831	Sample 1	FALSE
30	B6	27	ISG15	0.742857	0.761841	Sample 1	FALSE
30	B6	28	ISG15	0.802898	0.820781	Sample 1	FALSE
30	B6	29	ISG15	0.854944	0.871726	Sample 1	FALSE
30	B6	30	ISG15	0.905378	0.921059	Sample 1	FALSE
30	B6	31	ISG15	0.943049	0.957629	Sample 1	FALSE
30	B6	32	ISG15	0.973789	0.987268	Sample 1	FALSE
30	B6	33	ISG15	1.00421	1.01659	Sample 1	FALSE
30	B6	34	ISG15	1.02552	1.0368	Sample 1	FALSE
30	B6	35	ISG15	1.04024	1.05042	Sample 1	FALSE
30	B6	36	ISG15	1.05099	1.06006	Sample 1	FALSE
30	B6	37	ISG15	1.0607	1.06868	Sample 1	FALSE
30	B6	38	ISG15	1.06892	1.0758	Sample 1	FALSE
30	B6	39	ISG15	1.07122	1.07699	Sample 1	FALSE
30	B6	40	ISG15	1.07027	1.07494	Sample 1	FALSE
31	B7	1	ISG15	0.0212156	-0.000634925	Sample 1	FALSE
31	B7	2	ISG15	0.0230086	0.000695446	Sample 1	FALSE
31	B7	3	ISG15	0.0236613	0.000885579	Sample 1	FALSE
31	B7	4	ISG15	0.0248168	0.00157843	Sample 1	FALSE
31	B7	5	ISG15	0.026343	0.00264201	Sample 1	FALSE
31	B7	6	ISG15	0.0263477	0.002184	Sample 1	FALSE
31	B7	7	ISG15	0.0217113	-0.00291496	Sample 1	FALSE
31	B7	8	ISG15	0.0212808	-0.00380815	Sample 1	FALSE
31	B7	9	ISG15	0.0249979	-0.000553675	Sample 1	FALSE
31	B7	10	ISG15	0.024361	-0.00165319	Sample 1	FALSE
31	B7	11	ISG15	0.024203	-0.00227383	Sample 1	FALSE
31	B7	12	ISG15	0.0268785	-6.09388e-05	Sample 1	FALSE
31	B7	13	ISG15	0.0272873	-0.000114755	Sample 1	FALSE
31	B7	14	ISG15	0.0283102	0.000445523	Sample 1	FALSE
31	B7	15	ISG15	0.0285324	0.00020502	Sample 1	FALSE
31	B7	16	ISG15	0.0322289	0.00343893	Sample 1	FALSE
31	B7	17	ISG15	0.0399717	0.0107191	Sample 1	FALSE
31	B7	18	ISG15	0.049773	0.0200578	Sample 1	FALSE
31	B7	19	ISG15	0.0663744	0.0361965	Sample 1	FALSE
31	B7	20	ISG15	0.0987983	0.0681578	Sample 1	FALSE
31	B7	21	ISG15	0.149712	0.118609	Sample 1	FALSE
31	B7	22	ISG15	0.231059	0.199493	Sample 1	FALSE
31	B7	23	ISG15	0.327584	0.295555	Sample 1	FALSE
31	B7	24	ISG15	0.425801	0.39331	Sample 1	FALSE
31	B7	25	ISG15	0.520187	0.487233	Sample 1	FALSE
31	B7	26	ISG15	0.607303	0.573887	Sample 1	FALSE
31	B7	27	ISG15	0.691623	0.657744	Sample 1	FALSE
31	B7	28	ISG15	0.768134	0.733792	Sample 1	FALSE
31	B7	29	ISG15	0.831426	0.796621	Sample 1	FALSE
31	B7	30	ISG15	0.891444	0.856177	Sample 1	FALSE
31	B7	31	ISG15	0.939327	0.903598	Sample 1	FALSE
31	B7	32	ISG15	0.981248	0.945056	Sample 1	FALSE
31	B7	33	ISG15	1.01609	0.979431	Sample 1	FALSE
31	B7	34	ISG15	1.04572	1.0086	Sample 1	FALSE
31	B7	35	ISG15	1.07142	1.03384	Sample 1	FALSE
31	B7	36	ISG15	1.08604	1.048	Sample 1	FALSE
31	B7	37	ISG15	1.09535	1.05685	Sample 1	FALSE
31	B7	38	ISG15	1.10462	1.06565	Sample 1	FALSE
31	B7	39	ISG15	1.10917	1.06974	Sample 1	FALSE
31	B7	40	ISG15	1.11024	1.07035	Sample 1	FALSE
32	B8	1	ISG15	-0.0643321	-0.00117503	Sample 1	FALSE
32	B8	2	ISG15	-0.0639458	-0.00126295	Sample 1	FALSE
32	B8	3	ISG15	-0.061693	0.000515621	Sample 1	FALSE
32	B8	4	ISG15	-0.0633664	-0.00163192	Sample 1	FALSE
32	B8	5	ISG15	-0.0635466	-0.0022863	Sample 1	FALSE
32	B8	6	ISG15	-0.0604963	0.000289796	Sample 1	FALSE
32	B8	7	ISG15	-0.0573634	0.00294843	Sample 1	FALSE
32	B8	8	ISG15	-0.0574913	0.00234637	Sample 1	FALSE
32	B8	9	ISG15	-0.0579135	0.00144994	Sample 1	FALSE
32	B8	10	ISG15	-0.0583174	0.000571897	Sample 1	FALSE
32	B8	11	ISG15	-0.0610752	-0.00266016	Sample 1	FALSE
32	B8	12	ISG15	-0.0613762	-0.00343531	Sample 1	FALSE
32	B8	13	ISG15	-0.0579644	-0.000497754	Sample 1	FALSE
32	B8	14	ISG15	-0.0546031	0.00238939	Sample 1	FALSE
32	B8	15	ISG15	-0.0501521	0.00636614	Sample 1	FALSE
32	B8	16	ISG15	-0.0404926	0.0155515	Sample 1	FALSE
32	B8	17	ISG15	-0.0265393	0.0290305	Sample 1	FALSE
32	B8	18	ISG15	0.00301903	0.0581147	Sample 1	FALSE
32	B8	19	ISG15	0.0474995	0.102121	Sample 1	FALSE
32	B8	20	ISG15	0.119008	0.173155	Sample 1	FALSE
32	B8	21	ISG15	0.213261	0.266934	Sample 1	FALSE
32	B8	22	ISG15	0.317872	0.371071	Sample 1	FALSE
32	B8	23	ISG15	0.417104	0.469829	Sample 1	FALSE
32	B8	24	ISG15	0.506132	0.558382	Sample 1	FALSE
32	B8	25	ISG15	0.588631	0.640407	Sample 1	FALSE
32	B8	26	ISG15	0.670068	0.72137	Sample 1	FALSE
32	B8	27	ISG15	0.743608	0.794436	Sample 1	FALSE
32	B8	28	ISG15	0.803583	0.853936	Sample 1	FALSE
32	B8	29	ISG15	0.856982	0.906862	Sample 1	FALSE
32	B8	30	ISG15	0.904834	0.95424	Sample 1	FALSE
32	B8	31	ISG15	0.943318	0.99225	Sample 1	FALSE
32	B8	32	ISG15	0.980544	1.029	Sample 1	FALSE
32	B8	33	ISG15	1.00693	1.05492	Sample 1	FALSE
32	B8	34	ISG15	1.02299	1.0705	Sample 1	FALSE
32	B8	35	ISG15	1.03908	1.08612	Sample 1	FALSE
32	B8	36	ISG15	1.05382	1.10038	Sample 1	FALSE
32	B8	37	ISG15	1.06222	1.10831	Sample 1	FALSE
32	B8	38	ISG15	1.06642	1.11203	Sample 1	FALSE
32	B8	39	ISG15	1.06754	1.11268	Sample 1	FALSE
32	B8	40	ISG15	1.07019	1.11486	Sample 1	FALSE
33	B9	1	ISG15	-0.0690305	0.000370745	Sample 1	FALSE
33	B9	2	ISG15	-0.0690958	-0.000131234	Sample 1	FALSE
33	B9	3	ISG15	-0.0679889	0.000538861	Sample 1	FALSE
33	B9	4	ISG15	-0.0639794	0.00411163	Sample 1	FALSE
33	B9	5	ISG15	-0.06654	0.0011143	Sample 1	FALSE
33	B9	6	ISG15	-0.0674302	-0.000212638	Sample 1	FALSE
33	B9	7	ISG15	-0.0665962	0.000184676	Sample 1	FALSE
33	B9	8	ISG15	-0.0688471	-0.002503	Sample 1	FALSE
33	B9	9	ISG15	-0.0694173	-0.00350992	Sample 1	FALSE
33	B9	10	ISG15	-0.0684561	-0.00298544	Sample 1	FALSE
33	B9	11	ISG15	-0.0671036	-0.00206971	Sample 1	FALSE
33	B9	12	ISG15	-0.0644249	0.000172253	Sample 1	FALSE
33	B9	13	ISG15	-0.0646898	-0.000529327	Sample 1	FALSE
33	B9	14	ISG15	-0.0637963	-7.25579e-05	Sample 1	FALSE
33	B9	15	ISG15	-0.0575261	0.00576086	Sample 1	FALSE
33	B9	16	ISG15	-0.0546409	0.00820934	Sample 1	FALSE
33	B9	17	ISG15	-0.0428965	0.019517	Sample 1	FALSE
33	B9	18	ISG15	-0.0220383	0.0399385	Sample 1	FALSE
33	B9	19	ISG15	0.0129888	0.0745288	Sample 1	FALSE
33	B9	20	ISG15	0.0708673	0.131971	Sample 1	FALSE
33	B9	21	ISG15	0.145448	0.206114	Sample 1	FALSE
33	B9	22	ISG15	0.236798	0.297028	Sample 1	FALSE
33	B9	23	ISG15	0.332346	0.392139	Sample 1	FALSE
33	B9	24	ISG15	0.427612	0.486968	Sample 1	FALSE
33	B9	25	ISG15	0.516574	0.575493	Sample 1	FALSE
33	B9	26	ISG15	0.600472	0.658955	Sample 1	FALSE
33	B9	27	ISG15	0.675664	0.73371	Sample 1	FALSE
33	B9	28	ISG15	0.740766	0.798375	Sample 1	FALSE
33	B9	29	ISG15	0.800808	0.85798	Sample 1	FALSE
33	B9	30	ISG15	0.853509	0.910245	Sample 1	FALSE
33	B9	31	ISG15	0.897361	0.95366	Sample 1	FALSE
33	B9	32	ISG15	0.93513	0.990993	Sample 1	FALSE
33	B9	33	ISG15	0.967638	1.02306	Sample 1	FALSE
33	B9	34	ISG15	0.987932	1.04292	Sample 1	FALSE
33	B9	35	ISG15	1.00799	1.06254	Sample 1	FALSE
33	B9	36	ISG15	1.01983	1.07394	Sample 1	FALSE
33	B9	37	ISG15	1.02583	1.07951	Sample 1	FALSE
33	B9	38	ISG15	1.0383	1.09154	Sample 1	FALSE
33	B9	39	ISG15	1.03851	1.09132	Sample 1	FALSE
33	B9	40	ISG15	1.04358	1.09595	Sample 1	FALSE
34	B10	1	GAPDH	-0.0477481	0.000834434	Sample 3	FALSE
34	B10	2	GAPDH	-0.0471364	0.0010519	Sample 3	FALSE
34	B10	3	GAPDH	-0.0467339	0.00106028	Sample 3	FALSE
34	B10	4	GAPDH	-0.0454446	0.00195533	Sample 3	FALSE
34	B10	5	GAPDH	-0.0465816	0.000424233	Sample 3	FALSE
34	B10	6	GAPDH	-0.0472623	-0.000650648	Sample 3	FALSE
34	B10	7	GAPDH	-0.047129	-0.000911583	Sample 3	FALSE
34	B10	8	GAPDH	-0.046634	-0.000810721	Sample 3	FALSE
34	B10	9	GAPDH	-0.0448323	0.000596794	Sample 3	FALSE
34	B10	10	GAPDH	-0.0494466	-0.00441174	Sample 3	FALSE
34	B10	11	GAPDH	-0.0490919	-0.00445117	Sample 3	FALSE
34	B10	12	GAPDH	-0.0420131	0.00223341	Sample 3	FALSE
34	B10	13	GAPDH	-0.0388865	0.00496583	Sample 3	FALSE
34	B10	14	GAPDH	-0.0321878	0.0112703	Sample 3	FALSE
34	B10	15	GAPDH	-0.0234876	0.0195764	Sample 3	FALSE
34	B10	16	GAPDH	-0.00621107	0.0364587	Sample 3	FALSE
34	B10	17	GAPDH	0.0285338	0.0708094	Sample 3	FALSE
34	B10	18	GAPDH	0.090395	0.132276	Sample 3	FALSE
34	B10	19	GAPDH	0.180834	0.222321	Sample 3	FALSE
34	B10	20	GAPDH	0.307267	0.34836	Sample 3	FALSE
34	B10	21	GAPDH	0.460103	0.500802	Sample 3	FALSE
34	B10	22	GAPDH	0.624753	0.665058	Sample 3	FALSE
34	B10	23	GAPDH	0.786564	0.826475	Sample 3	FALSE
34	B10	24	GAPDH	0.9351	0.974617	Sample 3	FALSE
34	B10	25	GAPDH	1.05368	1.0928	Sample 3	FALSE
34	B10	26	GAPDH	1.15415	1.19288	Sample 3	FALSE
34	B10	27	GAPDH	1.23735	1.27568	Sample 3	FALSE
34	B10	28	GAPDH	1.30858	1.34652	Sample 3	FALSE
34	B10	29	GAPDH	1.36663	1.40417	Sample 3	FALSE
34	B10	30	GAPDH	1.41184	1.44899	Sample 3	FALSE
34	B10	31	GAPDH	1.44769	1.48445	Sample 3	FALSE
34	B10	32	GAPDH	1.46885	1.50522	Sample 3	FALSE
34	B10	33	GAPDH	1.48401	1.51997	Sample 3	FALSE
34	B10	34	GAPDH	1.49439	1.52997	Sample 3	FALSE
34	B10	35	GAPDH	1.49487	1.53005	Sample 3	FALSE
34	B10	36	GAPDH	1.4961	1.53089	Sample 3	FALSE
34	B10	37	GAPDH	1.49452	1.52892	Sample 3	FALSE
34	B10	38	GAPDH	1.49882	1.53281	Sample 3	FALSE
34	B10	39	GAPDH	1.49798	1.53158	Sample 3	FALSE
34	B10	40	GAPDH	1.50707	1.54028	Sample 3	FALSE
35	B11	1	GAPDH	-0.0224438	-0.00196168	Sample 3	FALSE
35	B11	2	GAPDH	-0.0209879	-0.00141779	Sample 3	FALSE
35	B11	3	GAPDH	-0.0197453	-0.00108728	Sample 3	FALSE
35	B11	4	GAPDH	-0.016005	0.00174099	Sample 3	FALSE
35	B11	5	GAPDH	-0.0155166	0.00131729	Sample 3	FALSE
35	B11	6	GAPDH	-0.0150122	0.000909695	Sample 3	FALSE
35	B11	7	GAPDH	-0.0153315	-0.000321663	Sample 3	FALSE
35	B11	8	GAPDH	-0.0148624	-0.00076462	Sample 3	FALSE
35	B11	9	GAPDH	-0.0153091	-0.00212342	Sample 3	FALSE
35	B11	10	GAPDH	-0.0144821	-0.00220852	Sample 3	FALSE
35	B11	11	GAPDH	-0.0116129	-0.000251308	Sample 3	FALSE
35	B11	12	GAPDH	-0.0107768	-0.000327292	Sample 3	FALSE
35	B11	13	GAPDH	-0.0064213	0.00311614	Sample 3	FALSE
35	B11	14	GAPDH	-7.12288e-05	0.00855415	Sample 3	FALSE
35	B11	15	GAPDH	0.0109168	0.0186301	Sample 3	FALSE
35	B11	16	GAPDH	0.0339841	0.0407854	Sample 3	FALSE
35	B11	17	GAPDH	0.0719715	0.0778607	Sample 3	FALSE
35	B11	18	GAPDH	0.140082	0.145059	Sample 3	FALSE
35	B11	19	GAPDH	0.236225	0.24029	Sample 3	FALSE
35	B11	20	GAPDH	0.369469	0.372622	Sample 3	FALSE
35	B11	21	GAPDH	0.528256	0.530497	Sample 3	FALSE
35	B11	22	GAPDH	0.696317	0.697645	Sample 3	FALSE
35	B11	23	GAPDH	0.853249	0.853665	Sample 3	FALSE
35	B11	24	GAPDH	0.989147	0.988652	Sample 3	FALSE
35	B11	25	GAPDH	1.10803	1.10662	Sample 3	FALSE
35	B11	26	GAPDH	1.20859	1.20627	Sample 3	FALSE
35	B11	27	GAPDH	1.29135	1.28811	Sample 3	FALSE
35	B11	28	GAPDH	1.36034	1.3562	Sample 3	FALSE
35	B11	29	GAPDH	1.41138	1.40632	Sample 3	FALSE
35	B11	30	GAPDH	1.45395	1.44798	Sample 3	FALSE
35	B11	31	GAPDH	1.48825	1.48137	Sample 3	FALSE
35	B11	32	GAPDH	1.51379	1.506	Sample 3	FALSE
35	B11	33	GAPDH	1.53026	1.52156	Sample 3	FALSE
35	B11	34	GAPDH	1.5338	1.52418	Sample 3	FALSE
35	B11	35	GAPDH	1.53802	1.52749	Sample 3	FALSE
35	B11	36	GAPDH	1.54108	1.52964	Sample 3	FALSE
35	B11	37	GAPDH	1.54215	1.5298	Sample 3	FALSE
35	B11	38	GAPDH	1.5424	1.52914	Sample 3	FALSE
35	B11	39	GAPDH	1.53952	1.52534	Sample 3	FALSE
35	B11	40	GAPDH	1.54403	1.52894	Sample 3	FALSE
36	B12	1	GAPDH	-0.0602075	0.00196485	Sample 3	FALSE
36	B12	2	GAPDH	-0.0604976	0.00121442	Sample 3	FALSE
36	B12	3	GAPDH	-0.0604363	0.000815332	Sample 3	FALSE
36	B12	4	GAPDH	-0.0584653	0.00232593	Sample 3	FALSE
36	B12	5	GAPDH	-0.059067	0.00126383	Sample 3	FALSE
36	B12	6	GAPDH	-0.0605499	-0.000679518	Sample 3	FALSE
36	B12	7	GAPDH	-0.0609525	-0.00154248	Sample 3	FALSE
36	B12	8	GAPDH	-0.059676	-0.000726424	Sample 3	FALSE
36	B12	9	GAPDH	-0.0589388	-0.000449548	Sample 3	FALSE
36	B12	10	GAPDH	-0.0622686	-0.00423973	Sample 3	FALSE
36	B12	11	GAPDH	-0.0618545	-0.00428605	Sample 3	FALSE
36	B12	12	GAPDH	-0.0555723	0.00153579	Sample 3	FALSE
36	B12	13	GAPDH	-0.0506648	0.00598287	Sample 3	FALSE
36	B12	14	GAPDH	-0.0462666	0.00992067	Sample 3	FALSE
36	B12	15	GAPDH	-0.0351812	0.0205456	Sample 3	FALSE
36	B12	16	GAPDH	-0.0144265	0.04084	Sample 3	FALSE
36	B12	17	GAPDH	0.0310613	0.0858673	Sample 3	FALSE
36	B12	18	GAPDH	0.100696	0.155042	Sample 3	FALSE
36	B12	19	GAPDH	0.200413	0.254299	Sample 3	FALSE
36	B12	20	GAPDH	0.334746	0.388171	Sample 3	FALSE
36	B12	21	GAPDH	0.496379	0.549343	Sample 3	FALSE
36	B12	22	GAPDH	0.667075	0.719579	Sample 3	FALSE
36	B12	23	GAPDH	0.827805	0.879849	Sample 3	FALSE
36	B12	24	GAPDH	0.969831	1.02141	Sample 3	FALSE
36	B12	25	GAPDH	1.08757	1.13869	Sample 3	FALSE
36	B12	26	GAPDH	1.18866	1.23932	Sample 3	FALSE
36	B12	27	GAPDH	1.26793	1.31813	Sample 3	FALSE
36	B12	28	GAPDH	1.33398	1.38372	Sample 3	FALSE
36	B12	29	GAPDH	1.39191	1.44119	Sample 3	FALSE
36	B12	30	GAPDH	1.43581	1.48463	Sample 3	FALSE
36	B12	31	GAPDH	1.46655	1.51491	Sample 3	FALSE
36	B12	32	GAPDH	1.48553	1.53343	Sample 3	FALSE
36	B12	33	GAPDH	1.50054	1.54798	Sample 3	FALSE
36	B12	34	GAPDH	1.50676	1.55374	Sample 3	FALSE
36	B12	35	GAPDH	1.50636	1.55288	Sample 3	FALSE
36	B12	36	GAPDH	1.5093	1.55536	Sample 3	FALSE
36	B12	37	GAPDH	1.50915	1.55475	Sample 3	FALSE
36	B12	38	GAPDH	1.5146	1.55974	Sample 3	FALSE
36	B12	39	GAPDH	1.51439	1.55906	Sample 3	FALSE
36	B12	40	GAPDH	1.50909	1.5533	Sample 3	FALSE
37	B13	1	GAPDH	-0.0598603	0.00248128	Sample 3	FALSE
37	B13	2	GAPDH	-0.0597894	0.00174547	Sample 3	FALSE
37	B13	3	GAPDH	-0.0596598	0.00106833	Sample 3	FALSE
37	B13	4	GAPDH	-0.0588097	0.00111166	Sample 3	FALSE
37	B13	5	GAPDH	-0.0582254	0.000889257	Sample 3	FALSE
37	B13	6	GAPDH	-0.0576709	0.000637047	Sample 3	FALSE
37	B13	7	GAPDH	-0.0585435	-0.00104225	Sample 3	FALSE
37	B13	8	GAPDH	-0.058528	-0.00183351	Sample 3	FALSE
37	B13	9	GAPDH	-0.0568285	-0.000940704	Sample 3	FALSE
37	B13	10	GAPDH	-0.0581733	-0.00309227	Sample 3	FALSE
37	B13	11	GAPDH	-0.0573784	-0.00310413	Sample 3	FALSE
37	B13	12	GAPDH	-0.0510602	0.00240736	Sample 3	FALSE
37	B13	13	GAPDH	-0.0487616	0.00389922	Sample 3	FALSE
37	B13	14	GAPDH	-0.0430928	0.00876137	Sample 3	FALSE
37	B13	15	GAPDH	-0.0269547	0.0240927	Sample 3	FALSE
37	B13	16	GAPDH	-0.00453534	0.0457053	Sample 3	FALSE
37	B13	17	GAPDH	0.0429015	0.0923354	Sample 3	FALSE
37	B13	18	GAPDH	0.117698	0.166326	Sample 3	FALSE
37	B13	19	GAPDH	0.228636	0.276457	Sample 3	FALSE
37	B13	20	GAPDH	0.376687	0.423701	Sample 3	FALSE
37	B13	21	GAPDH	0.543029	0.589236	Sample 3	FALSE
37	B13	22	GAPDH	0.711435	0.756835	Sample 3	FALSE
37	B13	23	GAPDH	0.870436	0.915029	Sample 3	FALSE
37	B13	24	GAPDH	1.00823	1.05202	Sample 3	FALSE
37	B13	25	GAPDH	1.12057	1.16355	Sample 3	FALSE
37	B13	26	GAPDH	1.22061	1.26279	Sample 3	FALSE
37	B13	27	GAPDH	1.3024	1.34377	Sample 3	FALSE
37	B13	28	GAPDH	1.37053	1.41109	Sample 3	FALSE
37	B13	29	GAPDH	1.42314	1.46289	Sample 3	FALSE
37	B13	30	GAPDH	1.46998	1.50892	Sample 3	FALSE
37	B13	31	GAPDH	1.50281	1.54095	Sample 3	FALSE
37	B13	32	GAPDH	1.52472	1.56205	Sample 3	FALSE
37	B13	33	GAPDH	1.53545	1.57198	Sample 3	FALSE
37	B13	34	GAPDH	1.54686	1.58258	Sample 3	FALSE
37	B13	35	GAPDH	1.5512	1.58611	Sample 3	FALSE
37	B13	36	GAPDH	1.5502	1.5843	Sample 3	FALSE
37	B13	37	GAPDH	1.54926	1.58256	Sample 3	FALSE
37	B13	38	GAPDH	1.54806	1.58055	Sample 3	FALSE
37	B13	39	GAPDH	1.54627	1.57796	Sample 3	FALSE
37	B13	40	GAPDH	1.54697	1.57785	Sample 3	FALSE
38	B14	1	GAPDH	-0.0784733	0.0103392	Sample 3	FALSE
38	B14	2	GAPDH	-0.0808362	0.00638978	Sample 3	FALSE
38	B14	3	GAPDH	-0.0854342	0.00020525	Sample 3	FALSE
38	B14	4	GAPDH	-0.0830848	0.000968066	Sample 3	FALSE
38	B14	5	GAPDH	-0.0796507	0.00281569	Sample 3	FALSE
38	B14	6	GAPDH	-0.0799022	0.00097763	Sample 3	FALSE
38	B14	7	GAPDH	-0.0802878	-0.000994491	Sample 3	FALSE
38	B14	8	GAPDH	-0.0794025	-0.0016958	Sample 3	FALSE
38	B14	9	GAPDH	-0.0790212	-0.00290102	Sample 3	FALSE
38	B14	10	GAPDH	-0.0786962	-0.00416252	Sample 3	FALSE
38	B14	11	GAPDH	-0.0749649	-0.00201782	Sample 3	FALSE
38	B14	12	GAPDH	-0.0689213	0.00243924	Sample 3	FALSE
38	B14	13	GAPDH	-0.0654083	0.00436579	Sample 3	FALSE
38	B14	14	GAPDH	-0.0580489	0.0101386	Sample 3	FALSE
38	B14	15	GAPDH	-0.0433203	0.0232806	Sample 3	FALSE
38	B14	16	GAPDH	-0.0137958	0.0512187	Sample 3	FALSE
38	B14	17	GAPDH	0.0399493	0.103377	Sample 3	FALSE
38	B14	18	GAPDH	0.118867	0.180709	Sample 3	FALSE
38	B14	19	GAPDH	0.235091	0.295346	Sample 3	FALSE
38	B14	20	GAPDH	0.38184	0.440508	Sample 3	FALSE
38	B14	21	GAPDH	0.55153	0.608612	Sample 3	FALSE
38	B14	22	GAPDH	0.720993	0.776488	Sample 3	FALSE
38	B14	23	GAPDH	0.874152	0.928061	Sample 3	FALSE
38	B14	24	GAPDH	1.00713	1.05945	Sample 3	FALSE
38	B14	25	GAPDH	1.11581	1.16655	Sample 3	FALSE
38	B14	26	GAPDH	1.20862	1.25777	Sample 3	FALSE
38	B14	27	GAPDH	1.28538	1.33294	Sample 3	FALSE
38	B14	28	GAPDH	1.3484	1.39438	Sample 3	FALSE
38	B14	29	GAPDH	1.3974	1.44179	Sample 3	FALSE
38	B14	30	GAPDH	1.4367	1.4795	Sample 3	FALSE
38	B14	31	GAPDH	1.46705	1.50826	Sample 3	FALSE
38	B14	32	GAPDH	1.48683	1.52646	Sample 3	FALSE
38	B14	33	GAPDH	1.50081	1.53886	Sample 3	FALSE
38	B14	34	GAPDH	1.50895	1.54541	Sample 3	FALSE
38	B14	35	GAPDH	1.51066	1.54553	Sample 3	FALSE
38	B14	36	GAPDH	1.5057	1.53899	Sample 3	FALSE
38	B14	37	GAPDH	1.50609	1.53778	Sample 3	FALSE
38	B14	38	GAPDH	1.508	1.53811	Sample 3	FALSE
38	B14	39	GAPDH	1.51133	1.53985	Sample 3	FALSE
38	B14	40	GAPDH	1.51231	1.53925	Sample 3	FALSE
39	B15	1	GAPDH	-0.0203369	-0.000202103	Sample 3	FALSE
39	B15	2	GAPDH	-0.0189967	0.000542	Sample 3	FALSE
39	B15	3	GAPDH	-0.0161582	0.00278447	Sample 3	FALSE
39	B15	4	GAPDH	-0.0156164	0.00273015	Sample 3	FALSE
39	B15	5	GAPDH	-0.0163513	0.0013992	Sample 3	FALSE
39	B15	6	GAPDH	-0.0171445	9.85896e-06	Sample 3	FALSE
39	B15	7	GAPDH	-0.0178888	-0.00133046	Sample 3	FALSE
39	B15	8	GAPDH	-0.0188439	-0.00288169	Sample 3	FALSE
39	B15	9	GAPDH	-0.0210051	-0.00563891	Sample 3	FALSE
39	B15	10	GAPDH	-0.0208358	-0.00606574	Sample 3	FALSE
39	B15	11	GAPDH	-0.0161503	-0.00197632	Sample 3	FALSE
39	B15	12	GAPDH	-0.0101599	0.00341803	Sample 3	FALSE
39	B15	13	GAPDH	-0.00543041	0.00755142	Sample 3	FALSE
39	B15	14	GAPDH	0.000448942	0.0128347	Sample 3	FALSE
39	B15	15	GAPDH	0.0127451	0.0245347	Sample 3	FALSE
39	B15	16	GAPDH	0.0427875	0.0539811	Sample 3	FALSE
39	B15	17	GAPDH	0.0931905	0.103788	Sample 3	FALSE
39	B15	18	GAPDH	0.172615	0.182616	Sample 3	FALSE
39	B15	19	GAPDH	0.289782	0.299187	Sample 3	FALSE
39	B15	20	GAPDH	0.437927	0.446736	Sample 3	FALSE
39	B15	21	GAPDH	0.609366	0.617579	Sample 3	FALSE
39	B15	22	GAPDH	0.780564	0.788181	Sample 3	FALSE
39	B15	23	GAPDH	0.940043	0.947064	Sample 3	FALSE
39	B15	24	GAPDH	1.07326	1.07968	Sample 3	FALSE
39	B15	25	GAPDH	1.18934	1.19517	Sample 3	FALSE
39	B15	26	GAPDH	1.28222	1.28746	Sample 3	FALSE
39	B15	27	GAPDH	1.35457	1.35921	Sample 3	FALSE
39	B15	28	GAPDH	1.41816	1.4222	Sample 3	FALSE
39	B15	29	GAPDH	1.468	1.47144	Sample 3	FALSE
39	B15	30	GAPDH	1.50837	1.51122	Sample 3	FALSE
39	B15	31	GAPDH	1.53455	1.5368	Sample 3	FALSE
39	B15	32	GAPDH	1.55268	1.55434	Sample 3	FALSE
39	B15	33	GAPDH	1.56237	1.56343	Sample 3	FALSE
39	B15	34	GAPDH	1.57043	1.5709	Sample 3	FALSE
39	B15	35	GAPDH	1.57081	1.57068	Sample 3	FALSE
39	B15	36	GAPDH	1.57137	1.57064	Sample 3	FALSE
39	B15	37	GAPDH	1.57224	1.57092	Sample 3	FALSE
39	B15	38	GAPDH	1.57068	1.56876	Sample 3	FALSE
39	B15	39	GAPDH	1.56822	1.5657	Sample 3	FALSE
39	B15	40	GAPDH	1.56197	1.55886	Sample 3	FALSE
40	B16	1	GAPDH	-0.0473469	0.00522266	Sample 3	FALSE
40	B16	2	GAPDH	-0.0472136	0.00241235	Sample 3	FALSE
40	B16	3	GAPDH	-0.0456977	0.00098456	Sample 3	FALSE
40	B16	4	GAPDH	-0.0451854	-0.00144672	Sample 3	FALSE
40	B16	5	GAPDH	-0.0427439	-0.0019488	Sample 3	FALSE
40	B16	6	GAPDH	-0.0391659	-0.00131449	Sample 3	FALSE
40	B16	7	GAPDH	-0.0352923	-0.000384521	Sample 3	FALSE
40	B16	8	GAPDH	-0.0282443	0.00371991	Sample 3	FALSE
40	B16	9	GAPDH	-0.0266551	0.00236552	Sample 3	FALSE
40	B16	10	GAPDH	-0.0252855	0.00079147	Sample 3	FALSE
40	B16	11	GAPDH	-0.0227707	0.000362625	Sample 3	FALSE
40	B16	12	GAPDH	-0.0210772	-0.000887436	Sample 3	FALSE
40	B16	13	GAPDH	-0.0194882	-0.00224211	Sample 3	FALSE
40	B16	14	GAPDH	-0.0102974	0.00400511	Sample 3	FALSE
40	B16	15	GAPDH	0.00327842	0.0146373	Sample 3	FALSE
40	B16	16	GAPDH	0.027567	0.0359822	Sample 3	FALSE
40	B16	17	GAPDH	0.0730322	0.0785038	Sample 3	FALSE
40	B16	18	GAPDH	0.146362	0.14889	Sample 3	FALSE
40	B16	19	GAPDH	0.25228	0.251864	Sample 3	FALSE
40	B16	20	GAPDH	0.38874	0.385381	Sample 3	FALSE
40	B16	21	GAPDH	0.551539	0.545236	Sample 3	FALSE
40	B16	22	GAPDH	0.718828	0.709581	Sample 3	FALSE
40	B16	23	GAPDH	0.874775	0.862585	Sample 3	FALSE
40	B16	24	GAPDH	1.01028	0.995144	Sample 3	FALSE
40	B16	25	GAPDH	1.12732	1.10924	Sample 3	FALSE
40	B16	26	GAPDH	1.23223	1.21121	Sample 3	FALSE
40	B16	27	GAPDH	1.31234	1.28838	Sample 3	FALSE
40	B16	28	GAPDH	1.37553	1.34862	Sample 3	FALSE
40	B16	29	GAPDH	1.43338	1.40353	Sample 3	FALSE
40	B16	30	GAPDH	1.47555	1.44275	Sample 3	FALSE
40	B16	31	GAPDH	1.508	1.47226	Sample 3	FALSE
40	B16	32	GAPDH	1.53095	1.49227	Sample 3	FALSE
40	B16	33	GAPDH	1.54659	1.50496	Sample 3	FALSE
40	B16	34	GAPDH	1.55353	1.50896	Sample 3	FALSE
40	B16	35	GAPDH	1.55828	1.51077	Sample 3	FALSE
40	B16	36	GAPDH	1.55949	1.50903	Sample 3	FALSE
40	B16	37	GAPDH	1.56044	1.50704	Sample 3	FALSE
40	B16	38	GAPDH	1.56155	1.50521	Sample 3	FALSE
40	B16	39	GAPDH	1.55737	1.49808	Sample 3	FALSE
40	B16	40	GAPDH	1.55275	1.49052	Sample 3	FALSE
41	B17	1	GAPDH	-0.0517917	-0.00170772	Sample 3	FALSE
41	B17	2	GAPDH	-0.0517689	-0.00196861	Sample 3	FALSE
41	B17	3	GAPDH	-0.0496044	-8.76712e-05	Sample 3	FALSE
41	B17	4	GAPDH	-0.0464347	0.00279834	Sample 3	FALSE
41	B17	5	GAPDH	-0.046485	0.00246443	Sample 3	FALSE
41	B17	6	GAPDH	-0.0478395	0.000826308	Sample 3	FALSE
41	B17	7	GAPDH	-0.0505763	-0.00219412	Sample 3	FALSE
41	B17	8	GAPDH	-0.0512492	-0.00315068	Sample 3	FALSE
41	B17	9	GAPDH	-0.0505047	-0.00268988	Sample 3	FALSE
41	B17	10	GAPDH	-0.0503355	-0.00280432	Sample 3	FALSE
41	B17	11	GAPDH	-0.0487347	-0.00148713	Sample 3	FALSE
41	B17	12	GAPDH	-0.045707	0.00125697	Sample 3	FALSE
41	B17	13	GAPDH	-0.0416125	0.00506777	Sample 3	FALSE
41	B17	14	GAPDH	-0.035744	0.0106527	Sample 3	FALSE
41	B17	15	GAPDH	-0.0226779	0.0234351	Sample 3	FALSE
41	B17	16	GAPDH	0.000378594	0.046208	Sample 3	FALSE
41	B17	17	GAPDH	0.0423388	0.0878845	Sample 3	FALSE
41	B17	18	GAPDH	0.11183	0.157092	Sample 3	FALSE
41	B17	19	GAPDH	0.211399	0.256378	Sample 3	FALSE
41	B17	20	GAPDH	0.348532	0.393227	Sample 3	FALSE
41	B17	21	GAPDH	0.510659	0.55507	Sample 3	FALSE
41	B17	22	GAPDH	0.678361	0.722489	Sample 3	FALSE
41	B17	23	GAPDH	0.836348	0.880192	Sample 3	FALSE
41	B17	24	GAPDH	0.973383	1.01694	Sample 3	FALSE
41	B17	25	GAPDH	1.09255	1.13583	Sample 3	FALSE
41	B17	26	GAPDH	1.19443	1.23743	Sample 3	FALSE
41	B17	27	GAPDH	1.27283	1.31554	Sample 3	FALSE
41	B17	28	GAPDH	1.34016	1.38259	Sample 3	FALSE
41	B17	29	GAPDH	1.40226	1.44441	Sample 3	FALSE
41	B17	30	GAPDH	1.44777	1.48963	Sample 3	FALSE
41	B17	31	GAPDH	1.48134	1.52291	Sample 3	FALSE
41	B17	32	GAPDH	1.5075	1.54879	Sample 3	FALSE
41	B17	33	GAPDH	1.52238	1.56338	Sample 3	FALSE
41	B17	34	GAPDH	1.52425	1.56497	Sample 3	FALSE
41	B17	35	GAPDH	1.5301	1.57054	Sample 3	FALSE
41	B17	36	GAPDH	1.53386	1.57402	Sample 3	FALSE
41	B17	37	GAPDH	1.53605	1.57592	Sample 3	FALSE
41	B17	38	GAPDH	1.53394	1.57352	Sample 3	FALSE
41	B17	39	GAPDH	1.53192	1.57122	Sample 3	FALSE
41	B17	40	GAPDH	1.53203	1.57105	Sample 3	FALSE
42	B18	1	GAPDH	-0.0257299	-1.56283e-05	Sample 3	FALSE
42	B18	2	GAPDH	-0.025766	-0.000557414	Sample 3	FALSE
42	B18	3	GAPDH	-0.0253363	-0.000633278	Sample 3	FALSE
42	B18	4	GAPDH	-0.0235304	0.000666976	Sample 3	FALSE
42	B18	5	GAPDH	-0.0233544	0.000337329	Sample 3	FALSE
42	B18	6	GAPDH	-0.0230721	0.000114049	Sample 3	FALSE
42	B18	7	GAPDH	-0.0229461	-0.000265633	Sample 3	FALSE
42	B18	8	GAPDH	-0.0217077	0.000467158	Sample 3	FALSE
42	B18	9	GAPDH	-0.0218561	-0.00018684	Sample 3	FALSE
42	B18	10	GAPDH	-0.0220529	-0.000889249	Sample 3	FALSE
42	B18	11	GAPDH	-0.0215414	-0.000883352	Sample 3	FALSE
42	B18	12	GAPDH	-0.0188796	0.00127284	Sample 3	FALSE
42	B18	13	GAPDH	-0.0163553	0.00329148	Sample 3	FALSE
42	B18	14	GAPDH	-0.00572147	0.0134197	Sample 3	FALSE
42	B18	15	GAPDH	0.00478691	0.0234224	Sample 3	FALSE
42	B18	16	GAPDH	0.0331276	0.0512575	Sample 3	FALSE
42	B18	17	GAPDH	0.0842219	0.101846	Sample 3	FALSE
42	B18	18	GAPDH	0.160644	0.177763	Sample 3	FALSE
42	B18	19	GAPDH	0.269589	0.286202	Sample 3	FALSE
42	B18	20	GAPDH	0.415229	0.431337	Sample 3	FALSE
42	B18	21	GAPDH	0.580455	0.596057	Sample 3	FALSE
42	B18	22	GAPDH	0.747754	0.76285	Sample 3	FALSE
42	B18	23	GAPDH	0.902109	0.9167	Sample 3	FALSE
42	B18	24	GAPDH	1.03702	1.0511	Sample 3	FALSE
42	B18	25	GAPDH	1.14778	1.16136	Sample 3	FALSE
42	B18	26	GAPDH	1.24224	1.25531	Sample 3	FALSE
42	B18	27	GAPDH	1.32122	1.33379	Sample 3	FALSE
42	B18	28	GAPDH	1.38713	1.39919	Sample 3	FALSE
42	B18	29	GAPDH	1.44254	1.4541	Sample 3	FALSE
42	B18	30	GAPDH	1.48497	1.49602	Sample 3	FALSE
42	B18	31	GAPDH	1.51478	1.52533	Sample 3	FALSE
42	B18	32	GAPDH	1.53879	1.54883	Sample 3	FALSE
42	B18	33	GAPDH	1.55526	1.5648	Sample 3	FALSE
42	B18	34	GAPDH	1.56015	1.56918	Sample 3	FALSE
42	B18	35	GAPDH	1.56394	1.57247	Sample 3	FALSE
42	B18	36	GAPDH	1.56535	1.57337	Sample 3	FALSE
42	B18	37	GAPDH	1.56335	1.57086	Sample 3	FALSE
42	B18	38	GAPDH	1.56319	1.57019	Sample 3	FALSE
42	B18	39	GAPDH	1.56261	1.56911	Sample 3	FALSE
42	B18	40	GAPDH	1.56498	1.57097	Sample 3	FALSE
43	B19	1	GAPDH	-0.0631938	-0.00570678	Sample 4	FALSE
43	B19	2	GAPDH	-0.0606861	-0.00351778	Sample 4	FALSE
43	B19	3	GAPDH	-0.0589109	-0.00206117	Sample 4	FALSE
43	B19	4	GAPDH	-0.0553572	0.00117387	Sample 4	FALSE
43	B19	5	GAPDH	-0.052829	0.0033834	Sample 4	FALSE
43	B19	6	GAPDH	-0.0535363	0.00235751	Sample 4	FALSE
43	B19	7	GAPDH	-0.0545547	0.00102041	Sample 4	FALSE
43	B19	8	GAPDH	-0.0544951	0.000761451	Sample 4	FALSE
43	B19	9	GAPDH	-0.0561239	-0.00118598	Sample 4	FALSE
43	B19	10	GAPDH	-0.0557856	-0.00116633	Sample 4	FALSE
43	B19	11	GAPDH	-0.0504966	0.00380397	Sample 4	FALSE
43	B19	12	GAPDH	-0.0530158	0.000966194	Sample 4	FALSE
43	B19	13	GAPDH	-0.0559775	-0.00231415	Sample 4	FALSE
43	B19	14	GAPDH	-0.0563764	-0.00303167	Sample 4	FALSE
43	B19	15	GAPDH	-0.0531058	-7.97743e-05	Sample 4	FALSE
43	B19	16	GAPDH	-0.0529611	-0.000253697	Sample 4	FALSE
43	B19	17	GAPDH	-0.0522936	9.51582e-05	Sample 4	FALSE
43	B19	18	GAPDH	-0.0529581	-0.000887972	Sample 4	FALSE
43	B19	19	GAPDH	-0.0541053	-0.0023538	Sample 4	FALSE
43	B19	20	GAPDH	-0.0542463	-0.00281347	Sample 4	FALSE
43	B19	21	GAPDH	-0.0533738	-0.00225961	Sample 4	FALSE
43	B19	22	GAPDH	-0.0518577	-0.00106211	Sample 4	FALSE
43	B19	23	GAPDH	-0.0511027	-0.000625751	Sample 4	FALSE
43	B19	24	GAPDH	-0.0516265	-0.00146823	Sample 4	FALSE
43	B19	25	GAPDH	-0.0500786	-0.000238939	Sample 4	FALSE
43	B19	26	GAPDH	-0.0484116	0.00110947	Sample 4	FALSE
43	B19	27	GAPDH	-0.0487201	0.000482303	Sample 4	FALSE
43	B19	28	GAPDH	-0.0477588	0.00112499	Sample 4	FALSE
43	B19	29	GAPDH	-0.0480964	0.000468692	Sample 4	FALSE
43	B19	30	GAPDH	-0.0470108	0.0012357	Sample 4	FALSE
43	B19	31	GAPDH	-0.0473243	0.000603529	Sample 4	FALSE
43	B19	32	GAPDH	-0.0443932	0.00321599	Sample 4	FALSE
43	B19	33	GAPDH	-0.036747	0.0105435	Sample 4	FALSE
43	B19	34	GAPDH	-0.0254882	0.0214837	Sample 4	FALSE
43	B19	35	GAPDH	-0.00232595	0.0443273	Sample 4	FALSE
43	B19	36	GAPDH	0.0400752	0.0864098	Sample 4	FALSE
43	B19	37	GAPDH	0.108107	0.154123	Sample 4	FALSE
43	B19	38	GAPDH	0.21286	0.258558	Sample 4	FALSE
43	B19	39	GAPDH	0.353971	0.39935	Sample 4	FALSE
43	B19	40	GAPDH	0.491048	0.536108	Sample 4	FALSE
49	C1	1	ISG15	-0.0453962	-0.021469	Sample 1	FALSE
49	C1	2	ISG15	-0.0426397	-0.0197039	Sample 1	FALSE
49	C1	3	ISG15	-0.035997	-0.0140526	Sample 1	FALSE
49	C1	4	ISG15	-0.0239389	-0.00298586	Sample 1	FALSE
49	C1	5	ISG15	-0.0181247	0.00183699	Sample 1	FALSE
49	C1	6	ISG15	-0.0160642	0.00290614	Sample 1	FALSE
49	C1	7	ISG15	-0.0157441	0.00223484	Sample 1	FALSE
49	C1	8	ISG15	-0.0114989	0.00548869	Sample 1	FALSE
49	C1	9	ISG15	-0.00933935	0.00665683	Sample 1	FALSE
49	C1	10	ISG15	-0.00621645	0.00878836	Sample 1	FALSE
49	C1	11	ISG15	-0.0116126	0.00240089	Sample 1	FALSE
49	C1	12	ISG15	-0.0142054	-0.00118334	Sample 1	FALSE
49	C1	13	ISG15	-0.0131201	-0.00108942	Sample 1	FALSE
49	C1	14	ISG15	-0.0132665	-0.00222713	Sample 1	FALSE
49	C1	15	ISG15	-0.0103625	-0.000314558	Sample 1	FALSE
49	C1	16	ISG15	-0.0109139	-0.00185735	Sample 1	FALSE
49	C1	17	ISG15	-0.011504	-0.00343884	Sample 1	FALSE
49	C1	18	ISG15	-0.0111034	-0.00402958	Sample 1	FALSE
49	C1	19	ISG15	-0.00745654	-0.00137408	Sample 1	FALSE
49	C1	20	ISG15	-0.00285111	0.00223998	Sample 1	FALSE
49	C1	21	ISG15	-0.00032574	0.00377398	Sample 1	FALSE
49	C1	22	ISG15	0.0152434	0.0183518	Sample 1	FALSE
49	C1	23	ISG15	0.0403845	0.0425015	Sample 1	FALSE
49	C1	24	ISG15	0.0785251	0.0796507	Sample 1	FALSE
49	C1	25	ISG15	0.1403	0.140434	Sample 1	FALSE
49	C1	26	ISG15	0.218615	0.217758	Sample 1	FALSE
49	C1	27	ISG15	0.307998	0.30615	Sample 1	FALSE
49	C1	28	ISG15	0.403251	0.400411	Sample 1	FALSE
49	C1	29	ISG15	0.488595	0.484764	Sample 1	FALSE
49	C1	30	ISG15	0.56955	0.564728	Sample 1	FALSE
49	C1	31	ISG15	0.647188	0.641374	Sample 1	FALSE
49	C1	32	ISG15	0.706349	0.699543	Sample 1	FALSE
49	C1	33	ISG15	0.757927	0.75013	Sample 1	FALSE
49	C1	34	ISG15	0.800828	0.79204	Sample 1	FALSE
49	C1	35	ISG15	0.831959	0.82218	Sample 1	FALSE
49	C1	36	ISG15	0.854521	0.84375	Sample 1	FALSE
49	C1	37	ISG15	0.876706	0.864944	Sample 1	FALSE
49	C1	38	ISG15	0.893504	0.880751	Sample 1	FALSE
49	C1	39	ISG15	0.901546	0.887801	Sample 1	FALSE
49	C1	40	ISG15	0.898961	0.884225	Sample 1	FALSE
50	C2	1	ISG15	0.0178147	-0.00353025	Sample 1	FALSE
50	C2	2	ISG15	0.0195528	-0.00129583	Sample 1	FALSE
50	C2	3	ISG15	0.0190773	-0.00127492	Sample 1	FALSE
50	C2	4	ISG15	0.0181525	-0.00170343	Sample 1	FALSE
50	C2	5	ISG15	0.019065	-0.000294539	Sample 1	FALSE
50	C2	6	ISG15	0.0223432	0.00348	Sample 1	FALSE
50	C2	7	ISG15	0.0192683	0.00090151	Sample 1	FALSE
50	C2	8	ISG15	0.0176129	-0.000257497	Sample 1	FALSE
50	C2	9	ISG15	0.0170013	-0.000372812	Sample 1	FALSE
50	C2	10	ISG15	0.0167446	-0.000133143	Sample 1	FALSE
50	C2	11	ISG15	0.0178945	0.00151319	Sample 1	FALSE
50	C2	12	ISG15	0.0167041	0.000819139	Sample 1	FALSE
50	C2	13	ISG15	0.0127111	-0.00267749	Sample 1	FALSE
50	C2	14	ISG15	0.0142051	-0.000687145	Sample 1	FALSE
50	C2	15	ISG15	0.0242393	0.00984337	Sample 1	FALSE
50	C2	16	ISG15	0.029476	0.0155765	Sample 1	FALSE
50	C2	17	ISG15	0.0418392	0.0284361	Sample 1	FALSE
50	C2	18	ISG15	0.0599419	0.0470351	Sample 1	FALSE
50	C2	19	ISG15	0.092308	0.0798976	Sample 1	FALSE
50	C2	20	ISG15	0.145693	0.133779	Sample 1	FALSE
50	C2	21	ISG15	0.223063	0.211645	Sample 1	FALSE
50	C2	22	ISG15	0.312967	0.302045	Sample 1	FALSE
50	C2	23	ISG15	0.405058	0.394633	Sample 1	FALSE
50	C2	24	ISG15	0.493675	0.483746	Sample 1	FALSE
50	C2	25	ISG15	0.573813	0.564381	Sample 1	FALSE
50	C2	26	ISG15	0.653512	0.644576	Sample 1	FALSE
50	C2	27	ISG15	0.722811	0.714371	Sample 1	FALSE
50	C2	28	ISG15	0.777689	0.769745	Sample 1	FALSE
50	C2	29	ISG15	0.830099	0.822652	Sample 1	FALSE
50	C2	30	ISG15	0.880652	0.873701	Sample 1	FALSE
50	C2	31	ISG15	0.922297	0.915843	Sample 1	FALSE
50	C2	32	ISG15	0.953466	0.947508	Sample 1	FALSE
50	C2	33	ISG15	0.982849	0.977388	Sample 1	FALSE
50	C2	34	ISG15	1.004	0.999031	Sample 1	FALSE
50	C2	35	ISG15	1.02221	1.01774	Sample 1	FALSE
50	C2	36	ISG15	1.03617	1.0322	Sample 1	FALSE
50	C2	37	ISG15	1.0425	1.03903	Sample 1	FALSE
50	C2	38	ISG15	1.04601	1.04303	Sample 1	FALSE
50	C2	39	ISG15	1.05088	1.04839	Sample 1	FALSE
50	C2	40	ISG15	1.04737	1.04539	Sample 1	FALSE
51	C3	1	ISG15	0.0360076	-0.00312896	Sample 1	FALSE
51	C3	2	ISG15	0.0381156	-0.000938962	Sample 1	FALSE
51	C3	3	ISG15	0.0386475	-0.000325003	Sample 1	FALSE
51	C3	4	ISG15	0.0380162	-0.000874382	Sample 1	FALSE
51	C3	5	ISG15	0.0381782	-0.000630382	Sample 1	FALSE
51	C3	6	ISG15	0.0390433	0.000316789	Sample 1	FALSE
51	C3	7	ISG15	0.0393131	0.000668595	Sample 1	FALSE
51	C3	8	ISG15	0.0404618	0.00189926	Sample 1	FALSE
51	C3	9	ISG15	0.03976	0.00127945	Sample 1	FALSE
51	C3	10	ISG15	0.0378	-0.000598589	Sample 1	FALSE
51	C3	11	ISG15	0.0376744	-0.000642155	Sample 1	FALSE
51	C3	12	ISG15	0.0402672	0.00203261	Sample 1	FALSE
51	C3	13	ISG15	0.0383536	0.000201066	Sample 1	FALSE
51	C3	14	ISG15	0.0350678	-0.00300278	Sample 1	FALSE
51	C3	15	ISG15	0.0349683	-0.00302023	Sample 1	FALSE
51	C3	16	ISG15	0.0380182	0.000111618	Sample 1	FALSE
51	C3	17	ISG15	0.0384037	0.000579113	Sample 1	FALSE
51	C3	18	ISG15	0.0397476	0.00200502	Sample 1	FALSE
51	C3	19	ISG15	0.0446725	0.00701189	Sample 1	FALSE
51	C3	20	ISG15	0.0514551	0.0138765	Sample 1	FALSE
51	C3	21	ISG15	0.0629155	0.025419	Sample 1	FALSE
51	C3	22	ISG15	0.0782155	0.040801	Sample 1	FALSE
51	C3	23	ISG15	0.109974	0.0726418	Sample 1	FALSE
51	C3	24	ISG15	0.169761	0.132511	Sample 1	FALSE
51	C3	25	ISG15	0.244323	0.207155	Sample 1	FALSE
51	C3	26	ISG15	0.338546	0.301459	Sample 1	FALSE
51	C3	27	ISG15	0.43148	0.394475	Sample 1	FALSE
51	C3	28	ISG15	0.52012	0.483198	Sample 1	FALSE
51	C3	29	ISG15	0.600778	0.563937	Sample 1	FALSE
51	C3	30	ISG15	0.676938	0.640179	Sample 1	FALSE
51	C3	31	ISG15	0.744736	0.708059	Sample 1	FALSE
51	C3	32	ISG15	0.802731	0.766137	Sample 1	FALSE
51	C3	33	ISG15	0.850063	0.81355	Sample 1	FALSE
51	C3	34	ISG15	0.887231	0.850801	Sample 1	FALSE
51	C3	35	ISG15	0.916237	0.879888	Sample 1	FALSE
51	C3	36	ISG15	0.942523	0.906257	Sample 1	FALSE
51	C3	37	ISG15	0.964921	0.928737	Sample 1	FALSE
51	C3	38	ISG15	0.977187	0.941084	Sample 1	FALSE
51	C3	39	ISG15	0.987995	0.951974	Sample 1	FALSE
51	C3	40	ISG15	0.983046	0.947107	Sample 1	FALSE
52	C4	1	ISG15	-0.0494194	-0.000130195	Sample 1	FALSE
52	C4	2	ISG15	-0.0484686	-0.000327289	Sample 1	FALSE
52	C4	3	ISG15	-0.0472386	-0.000245229	Sample 1	FALSE
52	C4	4	ISG15	-0.0427752	0.00307029	Sample 1	FALSE
52	C4	5	ISG15	-0.042802	0.00189564	Sample 1	FALSE
52	C4	6	ISG15	-0.0451026	-0.00155289	Sample 1	FALSE
52	C4	7	ISG15	-0.045652	-0.00325017	Sample 1	FALSE
52	C4	8	ISG15	-0.0425521	-0.00129817	Sample 1	FALSE
52	C4	9	ISG15	-0.0378194	0.00228665	Sample 1	FALSE
52	C4	10	ISG15	-0.0396302	-0.000672036	Sample 1	FALSE
52	C4	11	ISG15	-0.0406449	-0.00283469	Sample 1	FALSE
52	C4	12	ISG15	-0.0380221	-0.00135972	Sample 1	FALSE
52	C4	13	ISG15	-0.0340683	0.00144617	Sample 1	FALSE
52	C4	14	ISG15	-0.032923	0.00144358	Sample 1	FALSE
52	C4	15	ISG15	-0.0321481	0.00107057	Sample 1	FALSE
52	C4	16	ISG15	-0.0286123	0.00345848	Sample 1	FALSE
52	C4	17	ISG15	-0.0128246	0.0180983	Sample 1	FALSE
52	C4	18	ISG15	0.0122232	0.0419982	Sample 1	FALSE
52	C4	19	ISG15	0.0499327	0.0785598	Sample 1	FALSE
52	C4	20	ISG15	0.113718	0.141198	Sample 1	FALSE
52	C4	21	ISG15	0.195406	0.221737	Sample 1	FALSE
52	C4	22	ISG15	0.289905	0.315089	Sample 1	FALSE
52	C4	23	ISG15	0.383674	0.40771	Sample 1	FALSE
52	C4	24	ISG15	0.468433	0.491321	Sample 1	FALSE
52	C4	25	ISG15	0.551223	0.572962	Sample 1	FALSE
52	C4	26	ISG15	0.629296	0.649888	Sample 1	FALSE
52	C4	27	ISG15	0.696664	0.716108	Sample 1	FALSE
52	C4	28	ISG15	0.760786	0.779083	Sample 1	FALSE
52	C4	29	ISG15	0.817098	0.834247	Sample 1	FALSE
52	C4	30	ISG15	0.862929	0.878929	Sample 1	FALSE
52	C4	31	ISG15	0.903799	0.918651	Sample 1	FALSE
52	C4	32	ISG15	0.937058	0.950763	Sample 1	FALSE
52	C4	33	ISG15	0.957017	0.969573	Sample 1	FALSE
52	C4	34	ISG15	0.980765	0.992174	Sample 1	FALSE
52	C4	35	ISG15	0.996743	1.007	Sample 1	FALSE
52	C4	36	ISG15	1.00867	1.01778	Sample 1	FALSE
52	C4	37	ISG15	1.02111	1.02907	Sample 1	FALSE
52	C4	38	ISG15	1.02768	1.0345	Sample 1	FALSE
52	C4	39	ISG15	1.02755	1.03322	Sample 1	FALSE
52	C4	40	ISG15	1.02465	1.02917	Sample 1	FALSE
53	C5	1	ISG15	-0.0447987	-0.00524605	Sample 1	FALSE
53	C5	2	ISG15	-0.0425337	-0.00332137	Sample 1	FALSE
53	C5	3	ISG15	-0.0389578	-8.58949e-05	Sample 1	FALSE
53	C5	4	ISG15	-0.0384378	9.37362e-05	Sample 1	FALSE
53	C5	5	ISG15	-0.0382418	-5.05913e-05	Sample 1	FALSE
53	C5	6	ISG15	-0.035285	0.0025658	Sample 1	FALSE
53	C5	7	ISG15	-0.0368496	0.000660819	Sample 1	FALSE
53	C5	8	ISG15	-0.0379586	-0.000788537	Sample 1	FALSE
53	C5	9	ISG15	-0.036884	-5.43559e-05	Sample 1	FALSE
53	C5	10	ISG15	-0.036502	-1.27505e-05	Sample 1	FALSE
53	C5	11	ISG15	-0.0374674	-0.00131851	Sample 1	FALSE
53	C5	12	ISG15	-0.0380352	-0.00222668	Sample 1	FALSE
53	C5	13	ISG15	-0.0366172	-0.0011491	Sample 1	FALSE
53	C5	14	ISG15	-0.0359774	-0.000849635	Sample 1	FALSE
53	C5	15	ISG15	-0.034268	0.000519354	Sample 1	FALSE
53	C5	16	ISG15	-0.0343167	0.000130354	Sample 1	FALSE
53	C5	17	ISG15	-0.0331399	0.000966735	Sample 1	FALSE
53	C5	18	ISG15	-0.032167	0.00159926	Sample 1	FALSE
53	C5	19	ISG15	-0.024095	0.00933086	Sample 1	FALSE
53	C5	20	ISG15	-0.0110256	0.0220599	Sample 1	FALSE
53	C5	21	ISG15	0.00891508	0.0416602	Sample 1	FALSE
53	C5	22	ISG15	0.0444802	0.0768849	Sample 1	FALSE
53	C5	23	ISG15	0.102537	0.134601	Sample 1	FALSE
53	C5	24	ISG15	0.190785	0.222509	Sample 1	FALSE
53	C5	25	ISG15	0.293751	0.325135	Sample 1	FALSE
53	C5	26	ISG15	0.391255	0.422299	Sample 1	FALSE
53	C5	27	ISG15	0.484046	0.514748	Sample 1	FALSE
53	C5	28	ISG15	0.569923	0.600286	Sample 1	FALSE
53	C5	29	ISG15	0.649415	0.679437	Sample 1	FALSE
53	C5	30	ISG15	0.720921	0.750603	Sample 1	FALSE
53	C5	31	ISG15	0.787342	0.816683	Sample 1	FALSE
53	C5	32	ISG15	0.84093	0.869931	Sample 1	FALSE
53	C5	33	ISG15	0.88502	0.91368	Sample 1	FALSE
53	C5	34	ISG15	0.919484	0.947804	Sample 1	FALSE
53	C5	35	ISG15	0.947352	0.975331	Sample 1	FALSE
53	C5	36	ISG15	0.970726	0.998366	Sample 1	FALSE
53	C5	37	ISG15	0.986861	1.01416	Sample 1	FALSE
53	C5	38	ISG15	0.997996	1.02495	Sample 1	FALSE
53	C5	39	ISG15	1.00704	1.03366	Sample 1	FALSE
53	C5	40	ISG15	1.00777	1.03405	Sample 1	FALSE
54	C6	1	ISG15	-0.0104593	0.00275716	Sample 1	FALSE
54	C6	2	ISG15	-0.0103606	0.00204924	Sample 1	FALSE
54	C6	3	ISG15	-0.0115119	9.13039e-05	Sample 1	FALSE
54	C6	4	ISG15	-0.0115663	-0.000769784	Sample 1	FALSE
54	C6	5	ISG15	-0.00962374	0.00036617	Sample 1	FALSE
54	C6	6	ISG15	-0.00698975	0.00219353	Sample 1	FALSE
54	C6	7	ISG15	-0.00926705	-0.000890408	Sample 1	FALSE
54	C6	8	ISG15	-0.00957548	-0.00200547	Sample 1	FALSE
54	C6	9	ISG15	-0.00651054	0.000252827	Sample 1	FALSE
54	C6	10	ISG15	-0.00530429	0.000652447	Sample 1	FALSE
54	C6	11	ISG15	-0.00532334	-0.000173242	Sample 1	FALSE
54	C6	12	ISG15	-0.00383818	0.00050528	Sample 1	FALSE
54	C6	13	ISG15	-0.00378615	-0.000249324	Sample 1	FALSE
54	C6	14	ISG15	-0.00270351	2.66745e-05	Sample 1	FALSE
54	C6	15	ISG15	-0.000386519	0.00153703	Sample 1	FALSE
54	C6	16	ISG15	0.010748	0.0118649	Sample 1	FALSE
54	C6	17	ISG15	0.0285268	0.0288371	Sample 1	FALSE
54	C6	18	ISG15	0.0494234	0.048927	Sample 1	FALSE
54	C6	19	ISG15	0.0941857	0.0928827	Sample 1	FALSE
54	C6	20	ISG15	0.164616	0.162506	Sample 1	FALSE
54	C6	21	ISG15	0.253107	0.250191	Sample 1	FALSE
54	C6	22	ISG15	0.350429	0.346706	Sample 1	FALSE
54	C6	23	ISG15	0.440908	0.436378	Sample 1	FALSE
54	C6	24	ISG15	0.527009	0.521673	Sample 1	FALSE
54	C6	25	ISG15	0.610469	0.604326	Sample 1	FALSE
54	C6	26	ISG15	0.686289	0.67934	Sample 1	FALSE
54	C6	27	ISG15	0.757287	0.749531	Sample 1	FALSE
54	C6	28	ISG15	0.820199	0.811636	Sample 1	FALSE
54	C6	29	ISG15	0.871229	0.86186	Sample 1	FALSE
54	C6	30	ISG15	0.916473	0.906297	Sample 1	FALSE
54	C6	31	ISG15	0.960423	0.94944	Sample 1	FALSE
54	C6	32	ISG15	0.995727	0.983937	Sample 1	FALSE
54	C6	33	ISG15	1.01968	1.00709	Sample 1	FALSE
54	C6	34	ISG15	1.04382	1.03042	Sample 1	FALSE
54	C6	35	ISG15	1.0597	1.04549	Sample 1	FALSE
54	C6	36	ISG15	1.06651	1.05149	Sample 1	FALSE
54	C6	37	ISG15	1.07517	1.05935	Sample 1	FALSE
54	C6	38	ISG15	1.08525	1.06862	Sample 1	FALSE
54	C6	39	ISG15	1.08585	1.06841	Sample 1	FALSE
54	C6	40	ISG15	1.07837	1.06013	Sample 1	FALSE
55	C7	1	ISG15	0.0195317	0.00333593	Sample 1	FALSE
55	C7	2	ISG15	0.0191146	0.00310119	Sample 1	FALSE
55	C7	3	ISG15	0.0181466	0.00231571	Sample 1	FALSE
55	C7	4	ISG15	0.0172826	0.00163408	Sample 1	FALSE
55	C7	5	ISG15	0.0162811	0.000815024	Sample 1	FALSE
55	C7	6	ISG15	0.0146158	-0.00066786	Sample 1	FALSE
55	C7	7	ISG15	0.0127255	-0.00237567	Sample 1	FALSE
55	C7	8	ISG15	0.0131204	-0.00179838	Sample 1	FALSE
55	C7	9	ISG15	0.0169514	0.00221508	Sample 1	FALSE
55	C7	10	ISG15	0.015283	0.000729088	Sample 1	FALSE
55	C7	11	ISG15	0.0112761	-0.00309539	Sample 1	FALSE
55	C7	12	ISG15	0.0106634	-0.00352564	Sample 1	FALSE
55	C7	13	ISG15	0.0117693	-0.00223724	Sample 1	FALSE
55	C7	14	ISG15	0.0126577	-0.00116648	Sample 1	FALSE
55	C7	15	ISG15	0.0161541	0.00251241	Sample 1	FALSE
55	C7	16	ISG15	0.0181046	0.00464528	Sample 1	FALSE
55	C7	17	ISG15	0.0229128	0.00963591	Sample 1	FALSE
55	C7	18	ISG15	0.0307216	0.0176272	Sample 1	FALSE
55	C7	19	ISG15	0.0460735	0.0331615	Sample 1	FALSE
55	C7	20	ISG15	0.0821326	0.0694031	Sample 1	FALSE
55	C7	21	ISG15	0.136971	0.124424	Sample 1	FALSE
55	C7	22	ISG15	0.211146	0.198781	Sample 1	FALSE
55	C7	23	ISG15	0.305501	0.293319	Sample 1	FALSE
55	C7	24	ISG15	0.400933	0.388933	Sample 1	FALSE
55	C7	25	ISG15	0.496737	0.484919	Sample 1	FALSE
55	C7	26	ISG15	0.587004	0.575369	Sample 1	FALSE
55	C7	27	ISG15	0.666961	0.655508	Sample 1	FALSE
55	C7	28	ISG15	0.744435	0.733165	Sample 1	FALSE
55	C7	29	ISG15	0.811186	0.800099	Sample 1	FALSE
55	C7	30	ISG15	0.868991	0.858086	Sample 1	FALSE
55	C7	31	ISG15	0.918877	0.908154	Sample 1	FALSE
55	C7	32	ISG15	0.959584	0.949044	Sample 1	FALSE
55	C7	33	ISG15	0.994954	0.984596	Sample 1	FALSE
55	C7	34	ISG15	1.02539	1.01521	Sample 1	FALSE
55	C7	35	ISG15	1.04725	1.03726	Sample 1	FALSE
55	C7	36	ISG15	1.0636	1.05379	Sample 1	FALSE
55	C7	37	ISG15	1.08263	1.073	Sample 1	FALSE
55	C7	38	ISG15	1.08836	1.07892	Sample 1	FALSE
55	C7	39	ISG15	1.09393	1.08467	Sample 1	FALSE
55	C7	40	ISG15	1.0955	1.08641	Sample 1	FALSE
56	C8	1	ISG15	-0.0312372	-0.00425528	Sample 1	FALSE
56	C8	2	ISG15	-0.0308653	-0.00418614	Sample 1	FALSE
56	C8	3	ISG15	-0.0266908	-0.000314364	Sample 1	FALSE
56	C8	4	ISG15	-0.0259065	0.000167268	Sample 1	FALSE
56	C8	5	ISG15	-0.0259232	-0.000152163	Sample 1	FALSE
56	C8	6	ISG15	-0.0241946	0.0012737	Sample 1	FALSE
56	C8	7	ISG15	-0.0254388	-0.000273178	Sample 1	FALSE
56	C8	8	ISG15	-0.0256865	-0.00082361	Sample 1	FALSE
56	C8	9	ISG15	-0.0228838	0.00167642	Sample 1	FALSE
56	C8	10	ISG15	-0.02302	0.00123746	Sample 1	FALSE
56	C8	11	ISG15	-0.0264223	-0.00246755	Sample 1	FALSE
56	C8	12	ISG15	-0.0268328	-0.00318077	Sample 1	FALSE
56	C8	13	ISG15	-0.023098	0.000251362	Sample 1	FALSE
56	C8	14	ISG15	-0.0204412	0.00260543	Sample 1	FALSE
56	C8	15	ISG15	-0.0150412	0.00770273	Sample 1	FALSE
56	C8	16	ISG15	-0.00453451	0.0179067	Sample 1	FALSE
56	C8	17	ISG15	0.00863557	0.030774	Sample 1	FALSE
56	C8	18	ISG15	0.0366158	0.0584515	Sample 1	FALSE
56	C8	19	ISG15	0.0809364	0.102469	Sample 1	FALSE
56	C8	20	ISG15	0.1502	0.171431	Sample 1	FALSE
56	C8	21	ISG15	0.243089	0.264017	Sample 1	FALSE
56	C8	22	ISG15	0.343394	0.364019	Sample 1	FALSE
56	C8	23	ISG15	0.442115	0.462437	Sample 1	FALSE
56	C8	24	ISG15	0.53555	0.55557	Sample 1	FALSE
56	C8	25	ISG15	0.619767	0.639484	Sample 1	FALSE
56	C8	26	ISG15	0.701805	0.72122	Sample 1	FALSE
56	C8	27	ISG15	0.775256	0.794367	Sample 1	FALSE
56	C8	28	ISG15	0.835637	0.854445	Sample 1	FALSE
56	C8	29	ISG15	0.889834	0.90834	Sample 1	FALSE
56	C8	30	ISG15	0.934694	0.952897	Sample 1	FALSE
56	C8	31	ISG15	0.973318	0.991218	Sample 1	FALSE
56	C8	32	ISG15	1.00647	1.02407	Sample 1	FALSE
56	C8	33	ISG15	1.03119	1.04848	Sample 1	FALSE
56	C8	34	ISG15	1.04904	1.06604	Sample 1	FALSE
56	C8	35	ISG15	1.06203	1.07872	Sample 1	FALSE
56	C8	36	ISG15	1.07055	1.08694	Sample 1	FALSE
56	C8	37	ISG15	1.08222	1.0983	Sample 1	FALSE
56	C8	38	ISG15	1.09009	1.10587	Sample 1	FALSE
56	C8	39	ISG15	1.09247	1.10795	Sample 1	FALSE
56	C8	40	ISG15	1.08889	1.10407	Sample 1	FALSE
57	C9	1	ISG15	-0.0332109	0.00140792	Sample 1	FALSE
57	C9	2	ISG15	-0.0324942	0.001804	Sample 1	FALSE
57	C9	3	ISG15	-0.0323165	0.00166095	Sample 1	FALSE
57	C9	4	ISG15	-0.0325834	0.00107332	Sample 1	FALSE
57	C9	5	ISG15	-0.0332841	5.19116e-05	Sample 1	FALSE
57	C9	6	ISG15	-0.0346059	-0.00159052	Sample 1	FALSE
57	C9	7	ISG15	-0.0340288	-0.00133416	Sample 1	FALSE
57	C9	8	ISG15	-0.030984	0.00138991	Sample 1	FALSE
57	C9	9	ISG15	-0.0323568	-0.000303575	Sample 1	FALSE
57	C9	10	ISG15	-0.0332291	-0.00149656	Sample 1	FALSE
57	C9	11	ISG15	-0.0334952	-0.00208339	Sample 1	FALSE
57	C9	12	ISG15	-0.0328829	-0.00179177	Sample 1	FALSE
57	C9	13	ISG15	-0.0291796	0.00159078	Sample 1	FALSE
57	C9	14	ISG15	-0.0276166	0.0028331	Sample 1	FALSE
57	C9	15	ISG15	-0.0217191	0.00840993	Sample 1	FALSE
57	C9	16	ISG15	-0.0151242	0.0146841	Sample 1	FALSE
57	C9	17	ISG15	-0.00875353	0.0207341	Sample 1	FALSE
57	C9	18	ISG15	0.0133289	0.0424958	Sample 1	FALSE
57	C9	19	ISG15	0.0497145	0.0785607	Sample 1	FALSE
57	C9	20	ISG15	0.108945	0.13747	Sample 1	FALSE
57	C9	21	ISG15	0.192366	0.22057	Sample 1	FALSE
57	C9	22	ISG15	0.292414	0.320298	Sample 1	FALSE
57	C9	23	ISG15	0.396392	0.423955	Sample 1	FALSE
57	C9	24	ISG15	0.492349	0.519592	Sample 1	FALSE
57	C9	25	ISG15	0.58346	0.610382	Sample 1	FALSE
57	C9	26	ISG15	0.665536	0.692137	Sample 1	FALSE
57	C9	27	ISG15	0.739684	0.765965	Sample 1	FALSE
57	C9	28	ISG15	0.807163	0.833123	Sample 1	FALSE
57	C9	29	ISG15	0.866968	0.892607	Sample 1	FALSE
57	C9	30	ISG15	0.919442	0.94476	Sample 1	FALSE
57	C9	31	ISG15	0.966624	0.991622	Sample 1	FALSE
57	C9	32	ISG15	1.0001	1.02477	Sample 1	FALSE
57	C9	33	ISG15	1.02258	1.04693	Sample 1	FALSE
57	C9	34	ISG15	1.04354	1.06757	Sample 1	FALSE
57	C9	35	ISG15	1.06134	1.08505	Sample 1	FALSE
57	C9	36	ISG15	1.0739	1.0973	Sample 1	FALSE
57	C9	37	ISG15	1.08961	1.11269	Sample 1	FALSE
57	C9	38	ISG15	1.0954	1.11815	Sample 1	FALSE
57	C9	39	ISG15	1.09806	1.12049	Sample 1	FALSE
57	C9	40	ISG15	1.09799	1.1201	Sample 1	FALSE
58	C10	1	GAPDH	-0.0125329	0.00339723	Sample 3	FALSE
58	C10	2	GAPDH	-0.00956849	0.00498876	Sample 3	FALSE
58	C10	3	GAPDH	-0.00860914	0.00457523	Sample 3	FALSE
58	C10	4	GAPDH	-0.0131122	-0.00130067	Sample 3	FALSE
58	C10	5	GAPDH	-0.0135786	-0.00314002	Sample 3	FALSE
58	C10	6	GAPDH	-0.00956688	-0.000501131	Sample 3	FALSE
58	C10	7	GAPDH	-0.00834406	-0.000651184	Sample 3	FALSE
58	C10	8	GAPDH	-0.00528296	0.00103704	Sample 3	FALSE
58	C10	9	GAPDH	-0.0050685	-0.000121374	Sample 3	FALSE
58	C10	10	GAPDH	-0.00463299	-0.00105875	Sample 3	FALSE
58	C10	11	GAPDH	-0.00416992	-0.00196854	Sample 3	FALSE
58	C10	12	GAPDH	7.39931e-05	0.000902492	Sample 3	FALSE
58	C10	13	GAPDH	0.00277128	0.0022269	Sample 3	FALSE
58	C10	14	GAPDH	0.00987397	0.00795671	Sample 3	FALSE
58	C10	15	GAPDH	0.0185805	0.0152904	Sample 3	FALSE
58	C10	16	GAPDH	0.044533	0.03987	Sample 3	FALSE
58	C10	17	GAPDH	0.0836547	0.0776188	Sample 3	FALSE
58	C10	18	GAPDH	0.15079	0.143381	Sample 3	FALSE
58	C10	19	GAPDH	0.249249	0.240467	Sample 3	FALSE
58	C10	20	GAPDH	0.388444	0.37829	Sample 3	FALSE
58	C10	21	GAPDH	0.556502	0.544974	Sample 3	FALSE
58	C10	22	GAPDH	0.732728	0.719828	Sample 3	FALSE
58	C10	23	GAPDH	0.897645	0.883372	Sample 3	FALSE
58	C10	24	GAPDH	1.03629	1.02065	Sample 3	FALSE
58	C10	25	GAPDH	1.15602	1.139	Sample 3	FALSE
58	C10	26	GAPDH	1.26036	1.24196	Sample 3	FALSE
58	C10	27	GAPDH	1.34721	1.32744	Sample 3	FALSE
58	C10	28	GAPDH	1.40971	1.38858	Sample 3	FALSE
58	C10	29	GAPDH	1.46301	1.4405	Sample 3	FALSE
58	C10	30	GAPDH	1.50394	1.48006	Sample 3	FALSE
58	C10	31	GAPDH	1.5334	1.50815	Sample 3	FALSE
58	C10	32	GAPDH	1.55612	1.52949	Sample 3	FALSE
58	C10	33	GAPDH	1.56142	1.53342	Sample 3	FALSE
58	C10	34	GAPDH	1.56166	1.53229	Sample 3	FALSE
58	C10	35	GAPDH	1.56832	1.53758	Sample 3	FALSE
58	C10	36	GAPDH	1.56999	1.53787	Sample 3	FALSE
58	C10	37	GAPDH	1.56966	1.53616	Sample 3	FALSE
58	C10	38	GAPDH	1.56871	1.53384	Sample 3	FALSE
58	C10	39	GAPDH	1.57088	1.53464	Sample 3	FALSE
58	C10	40	GAPDH	1.56886	1.53125	Sample 3	FALSE
59	C11	1	GAPDH	0.0347251	-0.00411327	Sample 3	FALSE
59	C11	2	GAPDH	0.0380076	-0.00123527	Sample 3	FALSE
59	C11	3	GAPDH	0.0410068	0.00135941	Sample 3	FALSE
59	C11	4	GAPDH	0.0415771	0.0015252	Sample 3	FALSE
59	C11	5	GAPDH	0.0410308	0.000574434	Sample 3	FALSE
59	C11	6	GAPDH	0.0412593	0.000398443	Sample 3	FALSE
59	C11	7	GAPDH	0.0403633	-0.000902083	Sample 3	FALSE
59	C11	8	GAPDH	0.0389566	-0.00271329	Sample 3	FALSE
59	C11	9	GAPDH	0.03861	-0.00346434	Sample 3	FALSE
59	C11	10	GAPDH	0.0412824	-0.00119648	Sample 3	FALSE
59	C11	11	GAPDH	0.0433277	0.000444274	Sample 3	FALSE
59	C11	12	GAPDH	0.0441196	0.000831696	Sample 3	FALSE
59	C11	13	GAPDH	0.0468351	0.00314273	Sample 3	FALSE
59	C11	14	GAPDH	0.0500652	0.00596831	Sample 3	FALSE
59	C11	15	GAPDH	0.0652382	0.0207368	Sample 3	FALSE
59	C11	16	GAPDH	0.0910397	0.0461338	Sample 3	FALSE
59	C11	17	GAPDH	0.127965	0.0826549	Sample 3	FALSE
59	C11	18	GAPDH	0.192489	0.146774	Sample 3	FALSE
59	C11	19	GAPDH	0.290756	0.244636	Sample 3	FALSE
59	C11	20	GAPDH	0.423811	0.377287	Sample 3	FALSE
59	C11	21	GAPDH	0.581689	0.534761	Sample 3	FALSE
59	C11	22	GAPDH	0.748514	0.701182	Sample 3	FALSE
59	C11	23	GAPDH	0.907601	0.859864	Sample 3	FALSE
59	C11	24	GAPDH	1.04565	0.99751	Sample 3	FALSE
59	C11	25	GAPDH	1.16354	1.11499	Sample 3	FALSE
59	C11	26	GAPDH	1.26299	1.21404	Sample 3	FALSE
59	C11	27	GAPDH	1.34442	1.29506	Sample 3	FALSE
59	C11	28	GAPDH	1.41197	1.36221	Sample 3	FALSE
59	C11	29	GAPDH	1.46991	1.41974	Sample 3	FALSE
59	C11	30	GAPDH	1.5132	1.46263	Sample 3	FALSE
59	C11	31	GAPDH	1.54695	1.49598	Sample 3	FALSE
59	C11	32	GAPDH	1.56963	1.51825	Sample 3	FALSE
59	C11	33	GAPDH	1.58617	1.53438	Sample 3	FALSE
59	C11	34	GAPDH	1.5928	1.54061	Sample 3	FALSE
59	C11	35	GAPDH	1.59376	1.54117	Sample 3	FALSE
59	C11	36	GAPDH	1.59702	1.54403	Sample 3	FALSE
59	C11	37	GAPDH	1.59738	1.54398	Sample 3	FALSE
59	C11	38	GAPDH	1.59673	1.54293	Sample 3	FALSE
59	C11	39	GAPDH	1.59701	1.5428	Sample 3	FALSE
59	C11	40	GAPDH	1.58979	1.53518	Sample 3	FALSE
60	C12	1	GAPDH	0.0149691	0.00556895	Sample 3	FALSE
60	C12	2	GAPDH	0.0156936	0.0053557	Sample 3	FALSE
60	C12	3	GAPDH	0.0146729	0.00339719	Sample 3	FALSE
60	C12	4	GAPDH	0.0110339	-0.00117949	Sample 3	FALSE
60	C12	5	GAPDH	0.0110193	-0.00213189	Sample 3	FALSE
60	C12	6	GAPDH	0.0143902	0.000301296	Sample 3	FALSE
60	C12	7	GAPDH	0.0151188	9.21091e-05	Sample 3	FALSE
60	C12	8	GAPDH	0.0162434	0.000279005	Sample 3	FALSE
60	C12	9	GAPDH	0.0158001	-0.00110211	Sample 3	FALSE
60	C12	10	GAPDH	0.0159071	-0.0019328	Sample 3	FALSE
60	C12	11	GAPDH	0.0187784	7.0088e-07	Sample 3	FALSE
60	C12	12	GAPDH	0.0195627	-0.000152739	Sample 3	FALSE
60	C12	13	GAPDH	0.0230819	0.00242872	Sample 3	FALSE
60	C12	14	GAPDH	0.02978	0.00818907	Sample 3	FALSE
60	C12	15	GAPDH	0.0440497	0.0215211	Sample 3	FALSE
60	C12	16	GAPDH	0.0698612	0.0463948	Sample 3	FALSE
[truncated: 4,584 more rows]

## Sheet: Multicomponent
File Name	E:\shahi\SYBR one-step_20240214_151328.eds
Comment
Operator	Admin
Barcode
Instrument Type	QuantStudio™ 6 Pro System
Block Type	384-Well Block
Instrument Name	QS6Pro-2778621060027
Instrument Serial Number	2778621060027
Heated Cover Serial Number	2779321031001
Block serial number	2778321020885
Run Start Date/Time	2024-02-14 03:13:38 PM EST
Run End Data/Time	2024-02-14 05:06:16 PM EST
Run Duration	112 minutes 37 seconds
Sample Volume	10.0
Cover Temperature	105.0
Passive Reference	ROX
PCR Stage/Step Number	Stage 2 Step 3
Quantification Cycle Method	CT
Analysis Date/Time	2024-02-14 05:25:54 PM EST
Software Name and Version	Design & Analysis Software v2.7.0
Plugin Name and Version	Primary Analysis v1.8.0, Presence Absence v2.3.0
Reduce dye signal crosstalk by algorithm	No (Default)
Exported On	2024-02-14 05:26:00 PM EST
Well	Well Position	Stage Number	Step Number	Cycle Number	SYBR	ROX
1	A1	2	3	1	-6841.34	112945
1	A1	2	3	2	-6879.7	112799
1	A1	2	3	3	-7063.54	112603
1	A1	2	3	4	-7065.88	112499
1	A1	2	3	5	-6840.04	112387
1	A1	2	3	6	-6589.14	112260
1	A1	2	3	7	-6536.03	112054
1	A1	2	3	8	-6469.2	111923
1	A1	2	3	9	-6576.46	111889
1	A1	2	3	10	-6861.02	111811
1	A1	2	3	11	-6918.53	111846
1	A1	2	3	12	-6779.82	111967
1	A1	2	3	13	-6747.42	111967
1	A1	2	3	14	-6634.2	111879
1	A1	2	3	15	-6760.56	111854
1	A1	2	3	16	-6784.02	111773
1	A1	2	3	17	-6574.66	111700
1	A1	2	3	18	-6558.62	111696
1	A1	2	3	19	-6393.68	111569
1	A1	2	3	20	-5678.35	111470
1	A1	2	3	21	-4364.17	111471
1	A1	2	3	22	-3218.8	111470
1	A1	2	3	23	-449.863	111396
1	A1	2	3	24	3986.6	111333
1	A1	2	3	25	11230.5	111289
1	A1	2	3	26	20296.2	111361
1	A1	2	3	27	31035.8	111294
1	A1	2	3	28	41334.9	111186
1	A1	2	3	29	50604	111046
1	A1	2	3	30	59654.3	111037
1	A1	2	3	31	67723.8	111234
1	A1	2	3	32	74229.9	111095
1	A1	2	3	33	80101.2	110998
1	A1	2	3	34	84821.3	110990
1	A1	2	3	35	89146	111008
1	A1	2	3	36	92088.4	110764
1	A1	2	3	37	94350	110717
1	A1	2	3	38	95861.7	110796
1	A1	2	3	39	96524.4	110823
1	A1	2	3	40	96921.9	110946
2	A2	2	3	1	-10463.5	149687
2	A2	2	3	2	-10874	149721
2	A2	2	3	3	-11071.1	149880
2	A2	2	3	4	-11053.2	149606
2	A2	2	3	5	-10936.5	149410
2	A2	2	3	6	-10390.5	149351
2	A2	2	3	7	-10089.5	149447
2	A2	2	3	8	-10212.7	149357
2	A2	2	3	9	-10335.6	149254
2	A2	2	3	10	-10288.5	149281
2	A2	2	3	11	-9880.4	149197
2	A2	2	3	12	-9848.94	149189
2	A2	2	3	13	-9668.52	149363
2	A2	2	3	14	-9099.68	149298
2	A2	2	3	15	-9064.17	149011
2	A2	2	3	16	-8603.03	148904
2	A2	2	3	17	-6263.96	149018
2	A2	2	3	18	-3002.98	148958
2	A2	2	3	19	2046.73	148865
2	A2	2	3	20	11003.9	148731
2	A2	2	3	21	23084	148545
2	A2	2	3	22	36172.7	148487
2	A2	2	3	23	49279.3	148628
2	A2	2	3	24	61835.9	148622
2	A2	2	3	25	73904.1	148545
2	A2	2	3	26	85329.8	148502
2	A2	2	3	27	96374.2	148468
2	A2	2	3	28	105075	148554
2	A2	2	3	29	112597	148500
2	A2	2	3	30	119818	148376
2	A2	2	3	31	126147	148159
2	A2	2	3	32	130518	148151
2	A2	2	3	33	134742	148340
2	A2	2	3	34	138360	148015
2	A2	2	3	35	140947	148010
2	A2	2	3	36	142468	148421
2	A2	2	3	37	144317	148624
2	A2	2	3	38	145776	148652
2	A2	2	3	39	146359	148570
2	A2	2	3	40	146487	148487
3	A3	2	3	1	21964.6	120082
3	A3	2	3	2	22062.9	120127
3	A3	2	3	3	22450.7	120170
3	A3	2	3	4	22543.4	120095
3	A3	2	3	5	22415.7	119970
3	A3	2	3	6	22186.3	119886
3	A3	2	3	7	21581.4	119955
3	A3	2	3	8	20901.6	119916
3	A3	2	3	9	20808.6	119989
3	A3	2	3	10	21150.4	119938
3	A3	2	3	11	21381	119674
3	A3	2	3	12	21337.3	119528
3	A3	2	3	13	21226.3	119482
3	A3	2	3	14	21014.8	119553
3	A3	2	3	15	20757.6	119713
3	A3	2	3	16	20627.3	119607
3	A3	2	3	17	20647.4	119479
3	A3	2	3	18	20795.1	119395
3	A3	2	3	19	20734.6	119415
3	A3	2	3	20	21020.4	119435
3	A3	2	3	21	22637.6	119293
3	A3	2	3	22	24680.5	119264
3	A3	2	3	23	28435.7	119496
3	A3	2	3	24	34806.4	119476
3	A3	2	3	25	43869.1	119447
3	A3	2	3	26	54779.8	119551
3	A3	2	3	27	65620.6	119476
3	A3	2	3	28	75843.8	119294
3	A3	2	3	29	85607.1	119191
3	A3	2	3	30	94836.8	119152
3	A3	2	3	31	102642	119138
3	A3	2	3	32	108973	119122
3	A3	2	3	33	114738	119091
3	A3	2	3	34	119607	118955
3	A3	2	3	35	123450	118882
3	A3	2	3	36	125746	118864
3	A3	2	3	37	127219	118852
3	A3	2	3	38	128634	118717
3	A3	2	3	39	129558	118729
3	A3	2	3	40	129913	118938
4	A4	2	3	1	-4958.88	115984
4	A4	2	3	2	-4898.63	115936
4	A4	2	3	3	-4737.97	115969
4	A4	2	3	4	-4113.44	115862
4	A4	2	3	5	-4060.49	115754
4	A4	2	3	6	-4197.75	115698
4	A4	2	3	7	-4245.87	115595
4	A4	2	3	8	-3993	115602
4	A4	2	3	9	-3670.87	115700
4	A4	2	3	10	-3718.16	115501
4	A4	2	3	11	-3858.12	115257
4	A4	2	3	12	-3869.31	115187
4	A4	2	3	13	-3399.15	115348
4	A4	2	3	14	-2939.38	115215
4	A4	2	3	15	-2620.49	115098
4	A4	2	3	16	-1451.97	115078
4	A4	2	3	17	-137.114	114985
4	A4	2	3	18	2475.75	114863
4	A4	2	3	19	6655.24	114819
4	A4	2	3	20	13922.4	114917
4	A4	2	3	21	23587.9	114729
4	A4	2	3	22	33794.8	114624
4	A4	2	3	23	43564.2	114633
4	A4	2	3	24	53244.3	114658
4	A4	2	3	25	62044.9	114651
4	A4	2	3	26	71231.6	114628
4	A4	2	3	27	79216.8	114653
4	A4	2	3	28	85218.8	114340
4	A4	2	3	29	91133.7	114254
4	A4	2	3	30	96777.1	114373
4	A4	2	3	31	101103	114614
4	A4	2	3	32	104963	114623
4	A4	2	3	33	108674	114581
4	A4	2	3	34	110700	114373
4	A4	2	3	35	112875	114217
4	A4	2	3	36	114038	114248
4	A4	2	3	37	114844	114466
4	A4	2	3	38	115407	114407
4	A4	2	3	39	115572	114408
4	A4	2	3	40	116140	114656
5	A5	2	3	1	-4242.87	122647
5	A5	2	3	2	-4230.4	122566
5	A5	2	3	3	-4093.44	122260
5	A5	2	3	4	-4051.91	122151
5	A5	2	3	5	-3910.69	122260
5	A5	2	3	6	-3873.35	122211
5	A5	2	3	7	-3713.11	122216
5	A5	2	3	8	-3783.18	122278
5	A5	2	3	9	-4029.23	122114
5	A5	2	3	10	-4041.42	122007
5	A5	2	3	11	-3730.38	122010
5	A5	2	3	12	-3583.87	121902
5	A5	2	3	13	-3420.21	121769
5	A5	2	3	14	-2978.91	121577
5	A5	2	3	15	-2914.38	121506
5	A5	2	3	16	-2683.4	121549
5	A5	2	3	17	-2411.46	121525
5	A5	2	3	18	-2341.33	121539
5	A5	2	3	19	-1629.9	121506
5	A5	2	3	20	6.01042	121507
5	A5	2	3	21	2952.02	121513
5	A5	2	3	22	7373.29	121670
5	A5	2	3	23	14556	121618
5	A5	2	3	24	24701.7	121560
5	A5	2	3	25	35706.2	121566
5	A5	2	3	26	47058.8	121408
5	A5	2	3	27	57829.8	121339
5	A5	2	3	28	67960.9	121355
5	A5	2	3	29	76461.3	121366
5	A5	2	3	30	85115.9	121389
5	A5	2	3	31	92727.7	121444
5	A5	2	3	32	98221.6	121358
5	A5	2	3	33	103361	121201
5	A5	2	3	34	107527	121208
5	A5	2	3	35	110654	121422
5	A5	2	3	36	113346	121584
5	A5	2	3	37	115252	121503
5	A5	2	3	38	115950	121485
5	A5	2	3	39	116733	121703
5	A5	2	3	40	117094	121843
6	A6	2	3	1	-4427.76	119266
6	A6	2	3	2	-4360.69	119337
6	A6	2	3	3	-3715.47	119232
6	A6	2	3	4	-3864.73	119076
6	A6	2	3	5	-3928.15	118943
6	A6	2	3	6	-3630.38	118820
6	A6	2	3	7	-3496.08	118806
6	A6	2	3	8	-3395.75	118862
6	A6	2	3	9	-3401.6	118880
6	A6	2	3	10	-3527.68	118773
6	A6	2	3	11	-3721.1	118705
6	A6	2	3	12	-3744.69	118775
6	A6	2	3	13	-3386.09	118875
6	A6	2	3	14	-2955.64	118635
6	A6	2	3	15	-1995.7	118480
6	A6	2	3	16	-1295.97	118511
6	A6	2	3	17	555.378	118674
6	A6	2	3	18	4260.01	118440
6	A6	2	3	19	9524.7	118290
6	A6	2	3	20	17550.1	118179
6	A6	2	3	21	27292.5	117796
6	A6	2	3	22	38503	117678
6	A6	2	3	23	49588	117754
6	A6	2	3	24	59936.9	117789
6	A6	2	3	25	69384.2	117945
6	A6	2	3	26	78360.5	117884
6	A6	2	3	27	86805.5	117417
6	A6	2	3	28	94134.3	117325
6	A6	2	3	29	100180	117428
6	A6	2	3	30	106106	117470
6	A6	2	3	31	110718	117664
6	A6	2	3	32	113848	117766
6	A6	2	3	33	116806	117672
6	A6	2	3	34	119153	117607
6	A6	2	3	35	121392	117568
6	A6	2	3	36	122477	117366
6	A6	2	3	37	123422	117328
6	A6	2	3	38	123908	117409
6	A6	2	3	39	124340	117453
6	A6	2	3	40	124900	117604
7	A7	2	3	1	10636.7	116352
7	A7	2	3	2	10864.5	116577
7	A7	2	3	3	10967.5	116585
7	A7	2	3	4	11224.8	116457
7	A7	2	3	5	11485.5	116488
7	A7	2	3	6	11450.1	116463
7	A7	2	3	7	11244.6	116315
7	A7	2	3	8	11206.1	116169
7	A7	2	3	9	11510.4	116053
7	A7	2	3	10	11569.4	116043
7	A7	2	3	11	11506.5	116048
7	A7	2	3	12	11376.9	115955
7	A7	2	3	13	11206.5	115939
7	A7	2	3	14	11243.5	115862
7	A7	2	3	15	11930.9	115902
7	A7	2	3	16	12719.2	115806
7	A7	2	3	17	13580.8	115593
7	A7	2	3	18	14691.8	115424
7	A7	2	3	19	16679.7	115355
7	A7	2	3	20	20608.4	115513
7	A7	2	3	21	27056.5	115524
7	A7	2	3	22	35727	115434
7	A7	2	3	23	46151.1	115415
7	A7	2	3	24	56796.1	115367
7	A7	2	3	25	66404.9	115438
7	A7	2	3	26	75466.2	115244
7	A7	2	3	27	84432.1	115099
7	A7	2	3	28	92284.8	115009
7	A7	2	3	29	99488.9	114909
7	A7	2	3	30	105554	114823
7	A7	2	3	31	110714	114759
7	A7	2	3	32	114955	114657
7	A7	2	3	33	118685	114599
7	A7	2	3	34	121644	114636
7	A7	2	3	35	124095	114543
7	A7	2	3	36	125707	114257
7	A7	2	3	37	126569	114201
7	A7	2	3	38	127444	114258
7	A7	2	3	39	127489	114263
7	A7	2	3	40	127743	114242
8	A8	2	3	1	-2836.91	128058
8	A8	2	3	2	-2813.15	128121
8	A8	2	3	3	-2553.5	127982
8	A8	2	3	4	-2475.62	127868
8	A8	2	3	5	-2216.85	127900
8	A8	2	3	6	-2049.3	127883
8	A8	2	3	7	-2206.46	127873
8	A8	2	3	8	-2748.98	127834
8	A8	2	3	9	-2860.29	127725
8	A8	2	3	10	-2677.16	127640
8	A8	2	3	11	-2339.49	127684
8	A8	2	3	12	-2535.04	127638
8	A8	2	3	13	-2475.39	127479
8	A8	2	3	14	-1775.51	127302
8	A8	2	3	15	-1310.92	126976
8	A8	2	3	16	-329.603	126930
8	A8	2	3	17	1168.88	127170
8	A8	2	3	18	4939.29	127194
8	A8	2	3	19	10716.3	127222
8	A8	2	3	20	18481.2	127240
8	A8	2	3	21	28529.6	127135
8	A8	2	3	22	40313.3	126997
8	A8	2	3	23	52132.2	126735
8	A8	2	3	24	63035.8	126704
8	A8	2	3	25	73333.4	126856
8	A8	2	3	26	83128.1	126994
8	A8	2	3	27	92078	127089
8	A8	2	3	28	99943.4	126833
8	A8	2	3	29	106392	126756
8	A8	2	3	30	112695	126829
8	A8	2	3	31	118032	126893
8	A8	2	3	32	121564	126910
8	A8	2	3	33	124394	127061
8	A8	2	3	34	127136	127087
8	A8	2	3	35	129612	127033
8	A8	2	3	36	130563	126956
8	A8	2	3	37	131764	126857
8	A8	2	3	38	132709	126869
8	A8	2	3	39	132962	127143
8	A8	2	3	40	133209	127328
9	A9	2	3	1	12475.6	124553
9	A9	2	3	2	12338.2	124517
9	A9	2	3	3	12287.2	124391
9	A9	2	3	4	12359.1	124211
9	A9	2	3	5	12278.3	124043
9	A9	2	3	6	12380.4	123879
9	A9	2	3	7	12900.4	123741
9	A9	2	3	8	12984.4	123639
9	A9	2	3	9	12906.7	123552
9	A9	2	3	10	12820.4	123568
9	A9	2	3	11	12778.5	123504
9	A9	2	3	12	12801.4	123469
9	A9	2	3	13	12823	123278
9	A9	2	3	14	13176.7	123196
9	A9	2	3	15	13720.4	123293
9	A9	2	3	16	14564.6	123276
9	A9	2	3	17	16071.5	123346
9	A9	2	3	18	18263.8	123300
9	A9	2	3	19	23072.7	123175
9	A9	2	3	20	30648.3	123083
9	A9	2	3	21	40575.4	123050
9	A9	2	3	22	52355.9	123013
9	A9	2	3	23	64615.7	123070
9	A9	2	3	24	76709.4	123187
9	A9	2	3	25	87158.3	123174
9	A9	2	3	26	97179.6	123050
9	A9	2	3	27	106248	122953
9	A9	2	3	28	114210	122882
9	A9	2	3	29	121057	122818
9	A9	2	3	30	127418	122785
9	A9	2	3	31	132898	122711
9	A9	2	3	32	136952	122587
9	A9	2	3	33	139883	122549
9	A9	2	3	34	142878	122644
9	A9	2	3	35	145253	122807
9	A9	2	3	36	146287	122698
9	A9	2	3	37	147349	122597
9	A9	2	3	38	148264	122472
9	A9	2	3	39	148977	122480
9	A9	2	3	40	149064	122640
10	A10	2	3	1	-296.777	117719
10	A10	2	3	2	-562.841	117673
10	A10	2	3	3	-626.932	117570
10	A10	2	3	4	-364.894	117514
10	A10	2	3	5	-318.986	117627
10	A10	2	3	6	-247.114	117588
10	A10	2	3	7	-335.308	117170
10	A10	2	3	8	-374.254	117049
10	A10	2	3	9	-270.633	117166
10	A10	2	3	10	-304.569	117350
10	A10	2	3	11	-379.044	117391
10	A10	2	3	12	-403.059	117325
10	A10	2	3	13	-74.4393	117259
10	A10	2	3	14	986.068	117140
10	A10	2	3	15	2206.41	116867
10	A10	2	3	16	4280.14	116851
10	A10	2	3	17	7906.76	117068
10	A10	2	3	18	14639.7	117156
10	A10	2	3	19	25352.2	117091
10	A10	2	3	20	39170.8	116953
10	A10	2	3	21	56878	116909
10	A10	2	3	22	75464.3	116946
10	A10	2	3	23	93690.2	116967
10	A10	2	3	24	110062	117173
10	A10	2	3	25	124553	117387
10	A10	2	3	26	136270	117223
10	A10	2	3	27	145839	117118
10	A10	2	3	28	154543	117097
10	A10	2	3	29	161162	117138
10	A10	2	3	30	166793	117097
10	A10	2	3	31	171146	117037
10	A10	2	3	32	174470	116989
10	A10	2	3	33	176283	116962
10	A10	2	3	34	176618	117041
10	A10	2	3	35	177391	117185
10	A10	2	3	36	177421	117221
10	A10	2	3	37	177755	117399
10	A10	2	3	38	177476	117361
10	A10	2	3	39	177278	117274
10	A10	2	3	40	177684	117220
11	A11	2	3	1	-6210.21	120603
11	A11	2	3	2	-5964.83	120807
11	A11	2	3	3	-5971.5	121136
11	A11	2	3	4	-6912.8	121484
11	A11	2	3	5	-7075.53	121677
11	A11	2	3	6	-6669.08	121985
11	A11	2	3	7	-6214.31	122080
11	A11	2	3	8	-6012.73	122194
11	A11	2	3	9	-6038.65	122199
11	A11	2	3	10	-5972.14	122404
11	A11	2	3	11	-6023.3	122611
11	A11	2	3	12	-5813.28	122937
11	A11	2	3	13	-5022.49	123344
11	A11	2	3	14	-4412.23	123943
11	A11	2	3	15	-2451.9	124850
11	A11	2	3	16	809.553	126520
11	A11	2	3	17	6811.13	127723
11	A11	2	3	18	15254.5	128355
11	A11	2	3	19	28090.1	128807
11	A11	2	3	20	44722.1	128743
11	A11	2	3	21	64506.2	128990
11	A11	2	3	22	85391.1	129094
11	A11	2	3	23	105008	129071
11	A11	2	3	24	122545	129218
11	A11	2	3	25	137335	129259
11	A11	2	3	26	150290	129259
11	A11	2	3	27	160520	129483
11	A11	2	3	28	169328	129449
11	A11	2	3	29	176534	129430
11	A11	2	3	30	182984	129672
11	A11	2	3	31	187962	129700
11	A11	2	3	32	191558	129554
11	A11	2	3	33	193524	129657
11	A11	2	3	34	194560	129751
11	A11	2	3	35	195247	129935
11	A11	2	3	36	195925	129747
11	A11	2	3	37	195758	129630
11	A11	2	3	38	195888	129641
11	A11	2	3	39	196637	129671
11	A11	2	3	40	196362	129714
12	A12	2	3	1	-13114.2	68684.6
12	A12	2	3	2	-13139.6	69844.3
12	A12	2	3	3	-13103.3	75481.4
12	A12	2	3	4	-12788.4	82897.1
12	A12	2	3	5	-12095.7	90918.9
12	A12	2	3	6	-11146.1	98393.4
12	A12	2	3	7	-10551.2	105147
12	A12	2	3	8	-9196.19	110833
12	A12	2	3	9	-8266.66	115598
12	A12	2	3	10	-7131.21	119345
12	A12	2	3	11	-6045.41	121413
12	A12	2	3	12	-4945.1	123050
12	A12	2	3	13	-3295.65	124490
12	A12	2	3	14	-1627.32	125181
12	A12	2	3	15	304	125284
12	A12	2	3	16	3507.88	125188
12	A12	2	3	17	9306.15	124901
12	A12	2	3	18	18160.2	124587
12	A12	2	3	19	31035.1	124127
12	A12	2	3	20	48734.1	123805
12	A12	2	3	21	69603.6	123430
12	A12	2	3	22	90132.3	123070
12	A12	2	3	23	109656	123051
12	A12	2	3	24	126401	123134
12	A12	2	3	25	140563	122966
12	A12	2	3	26	152859	122984
12	A12	2	3	27	162618	122870
12	A12	2	3	28	170270	122914
12	A12	2	3	29	176698	122924
12	A12	2	3	30	182118	123101
12	A12	2	3	31	186730	123286
12	A12	2	3	32	189291	122984
12	A12	2	3	33	190812	122959
12	A12	2	3	34	191250	122856
12	A12	2	3	35	191476	122896
12	A12	2	3	36	191521	123035
12	A12	2	3	37	191897	123049
12	A12	2	3	38	191274	122895
12	A12	2	3	39	191559	123029
12	A12	2	3	40	191884	123254
13	A13	2	3	1	-18248.3	82420.1
13	A13	2	3	2	-18336.2	78513.1
13	A13	2	3	3	-18731.5	69341.4
13	A13	2	3	4	-19161.4	63935.2
13	A13	2	3	5	-19489.2	62381.8
13	A13	2	3	6	-20158.7	63125.3
13	A13	2	3	7	-20324.2	68455.8
13	A13	2	3	8	-20302.5	78004
13	A13	2	3	9	-19849.6	89533.7
13	A13	2	3	10	-17917	100923
13	A13	2	3	11	-15174.4	111008
13	A13	2	3	12	-12333.2	118329
13	A13	2	3	13	-9261.45	123480
13	A13	2	3	14	-6137.65	126387
13	A13	2	3	15	-3308.54	127891
13	A13	2	3	16	544.398	128467
13	A13	2	3	17	6235.75	128466
13	A13	2	3	18	14764	128029
13	A13	2	3	19	27565.7	127500
13	A13	2	3	20	44014.3	127557
13	A13	2	3	21	63032.7	127499
13	A13	2	3	22	82731.9	127417
13	A13	2	3	23	102011	127405
13	A13	2	3	24	118653	127364
13	A13	2	3	25	133096	127508
13	A13	2	3	26	145895	127652
13	A13	2	3	27	156767	127615
13	A13	2	3	28	165829	127694
13	A13	2	3	29	172846	127754
13	A13	2	3	30	179466	127732
13	A13	2	3	31	184307	127791
13	A13	2	3	32	187978	127822
13	A13	2	3	33	190539	128076
13	A13	2	3	34	192272	127997
13	A13	2	3	35	193501	128294
13	A13	2	3	36	194337	128680
13	A13	2	3	37	194716	128867
13	A13	2	3	38	194701	129164
13	A13	2	3	39	195370	129368
13	A13	2	3	40	195761	129429
14	A14	2	3	1	-1586.51	116661
14	A14	2	3	2	-1501.49	116808
14	A14	2	3	3	-1815.95	116901
14	A14	2	3	4	-2403.26	117198
14	A14	2	3	5	-2396.77	117436
14	A14	2	3	6	-1864.02	117766
14	A14	2	3	7	-1869.13	117890
14	A14	2	3	8	-1932.04	117842
14	A14	2	3	9	-1817.38	117959
14	A14	2	3	10	-1777.23	118101
14	A14	2	3	11	-1704	118292
14	A14	2	3	12	-1479.84	118273
14	A14	2	3	13	-1097.2	118484
14	A14	2	3	14	-359.629	118811
14	A14	2	3	15	1618.46	119010
14	A14	2	3	16	4820.19	119331
14	A14	2	3	17	11212.7	119609
14	A14	2	3	18	20392.7	120179
14	A14	2	3	19	35046.8	121249
14	A14	2	3	20	54680.3	123060
14	A14	2	3	21	76806.9	123998
14	A14	2	3	22	97734.7	124599
14	A14	2	3	23	117252	124809
14	A14	2	3	24	134109	125094
14	A14	2	3	25	148083	125229
14	A14	2	3	26	159629	125312
14	A14	2	3	27	169151	125449
14	A14	2	3	28	177271	125521
14	A14	2	3	29	184058	125483
14	A14	2	3	30	189403	125373
14	A14	2	3	31	193195	125548
14	A14	2	3	32	195994	125460
14	A14	2	3	33	197574	125494
14	A14	2	3	34	198272	125622
14	A14	2	3	35	198656	125640
14	A14	2	3	36	198878	125427
14	A14	2	3	37	199061	125467
14	A14	2	3	38	199210	125480
14	A14	2	3	39	199037	125458
14	A14	2	3	40	199006	125533
15	A15	2	3	1	-9827.7	125651
15	A15	2	3	2	-9849.92	125756
15	A15	2	3	3	-9892.59	125571
15	A15	2	3	4	-10160.4	125311
15	A15	2	3	5	-10128.1	125217
15	A15	2	3	6	-9742.47	125358
15	A15	2	3	7	-9780.56	125386
15	A15	2	3	8	-9865.91	125302
15	A15	2	3	9	-9748.23	125275
15	A15	2	3	10	-9199.59	125159
15	A15	2	3	11	-9136.85	125090
15	A15	2	3	12	-8980.33	125171
15	A15	2	3	13	-8348.41	124986
15	A15	2	3	14	-7705.53	124865
15	A15	2	3	15	-5725.84	124879
15	A15	2	3	16	-2088.31	124946
15	A15	2	3	17	3768.75	124891
15	A15	2	3	18	13251.6	124819
15	A15	2	3	19	27787	124781
15	A15	2	3	20	46490.7	124561
15	A15	2	3	21	67135	124472
15	A15	2	3	22	87444.9	124525
15	A15	2	3	23	106811	124566
15	A15	2	3	24	123783	124543
15	A15	2	3	25	138106	124609
15	A15	2	3	26	149761	124582
15	A15	2	3	27	159018	124569
15	A15	2	3	28	167061	124670
15	A15	2	3	29	173173	124360
15	A15	2	3	30	179120	124304
15	A15	2	3	31	182860	124485
15	A15	2	3	32	185112	124276
15	A15	2	3	33	186386	124197
15	A15	2	3	34	187472	124228
15	A15	2	3	35	188066	124198
15	A15	2	3	36	188418	124165
15	A15	2	3	37	188546	124141
15	A15	2	3	38	188290	124105
15	A15	2	3	39	188222	124118
15	A15	2	3	40	188285	124216
16	A16	2	3	1	-8323.76	114386
16	A16	2	3	2	-7829.02	115716
16	A16	2	3	3	-6283.01	118089
16	A16	2	3	4	-4753.88	119299
16	A16	2	3	5	-3853.52	119745
16	A16	2	3	6	-2577.51	119437
16	A16	2	3	7	-1647.25	118827
16	A16	2	3	8	-1357.31	118264
16	A16	2	3	9	-1112.75	117870
16	A16	2	3	10	-1152.54	117390
16	A16	2	3	11	-895.485	117107
16	A16	2	3	12	-652.292	117018
16	A16	2	3	13	-366.174	116903
16	A16	2	3	14	-96.6343	116801
16	A16	2	3	15	1254.99	116614
16	A16	2	3	16	3416.84	116597
16	A16	2	3	17	7848.27	116821
16	A16	2	3	18	14747.7	116919
16	A16	2	3	19	25222.1	116864
16	A16	2	3	20	39514.6	116827
16	A16	2	3	21	56560.9	116786
16	A16	2	3	22	74190.2	116726
16	A16	2	3	23	90987.5	116734
16	A16	2	3	24	105852	116858
16	A16	2	3	25	119013	116883
16	A16	2	3	26	130277	116822
16	A16	2	3	27	140063	116751
16	A16	2	3	28	148136	116673
16	A16	2	3	29	154899	116684
16	A16	2	3	30	160700	116678
16	A16	2	3	31	164528	116717
16	A16	2	3	32	167534	116691
16	A16	2	3	33	170042	116720
16	A16	2	3	34	171321	116845
16	A16	2	3	35	172115	116791
16	A16	2	3	36	172611	116813
16	A16	2	3	37	172809	116840
16	A16	2	3	38	173263	116878
16	A16	2	3	39	173193	116939
16	A16	2	3	40	173078	116991
17	A17	2	3	1	-8910.45	96624
17	A17	2	3	2	-8861.75	98058.8
17	A17	2	3	3	-8293.16	101616
17	A17	2	3	4	-7840.04	104713
17	A17	2	3	5	-7101.79	106583
17	A17	2	3	6	-6608.2	107432
17	A17	2	3	7	-5967.56	108039
17	A17	2	3	8	-5574.18	108230
17	A17	2	3	9	-5411.72	107932
17	A17	2	3	10	-4918.05	107672
17	A17	2	3	11	-4771.43	107257
17	A17	2	3	12	-4360.5	106866
17	A17	2	3	13	-3400.25	106655
17	A17	2	3	14	-2937.27	106303
17	A17	2	3	15	-1416.14	105961
17	A17	2	3	16	1057.95	105782
17	A17	2	3	17	5958.55	105683
17	A17	2	3	18	13764	105646
17	A17	2	3	19	25371.8	105608
17	A17	2	3	20	40832	105744
17	A17	2	3	21	58765.5	105861
17	A17	2	3	22	76509.6	105750
17	A17	2	3	23	93152.5	105833
17	A17	2	3	24	107614	105845
17	A17	2	3	25	119430	105771
17	A17	2	3	26	128845	105854
17	A17	2	3	27	137082	105788
17	A17	2	3	28	143965	105927
17	A17	2	3	29	148480	105968
17	A17	2	3	30	152763	105995
17	A17	2	3	31	155913	105787
17	A17	2	3	32	157235	105838
17	A17	2	3	33	157985	105690
17	A17	2	3	34	158608	105798
17	A17	2	3	35	158964	105899
17	A17	2	3	36	158815	105969
17	A17	2	3	37	158957	106027
17	A17	2	3	38	159366	106034
17	A17	2	3	39	159159	105922
17	A17	2	3	40	159260	106173
18	A18	2	3	1	-6264.45	125034
18	A18	2	3	2	-6227.75	124954
18	A18	2	3	3	-6230.75	124805
18	A18	2	3	4	-6198.23	124755
18	A18	2	3	5	-5984.6	124761
18	A18	2	3	6	-5906.33	124645
18	A18	2	3	7	-5652.66	124477
18	A18	2	3	8	-5743.93	124359
18	A18	2	3	9	-6141.46	124324
18	A18	2	3	10	-6249.13	124213
18	A18	2	3	11	-6037.12	124147
18	A18	2	3	12	-5181.98	124256
18	A18	2	3	13	-4565.87	124158
18	A18	2	3	14	-3474.41	123917
18	A18	2	3	15	-1302.92	123822
18	A18	2	3	16	1955.36	123872
18	A18	2	3	17	7980.19	123733
18	A18	2	3	18	18007	123337
18	A18	2	3	19	32697	123272
18	A18	2	3	20	50577.4	123465
18	A18	2	3	21	70550.6	123583
18	A18	2	3	22	90254	123564
18	A18	2	3	23	108709	123555
18	A18	2	3	24	124248	123648
18	A18	2	3	25	137444	123758
18	A18	2	3	26	148991	123638
18	A18	2	3	27	158609	123515
18	A18	2	3	28	166229	123449
18	A18	2	3	29	171820	123403
18	A18	2	3	30	176975	123290
18	A18	2	3	31	180737	123208
18	A18	2	3	32	183247	123197
18	A18	2	3	33	185204	123273
18	A18	2	3	34	185616	123482
18	A18	2	3	35	186055	123491
18	A18	2	3	36	185911	123485
18	A18	2	3	37	185852	123480
18	A18	2	3	38	186113	123419
18	A18	2	3	39	186147	123392
18	A18	2	3	40	186326	123472
19	A19	2	3	1	-8020.65	119993
19	A19	2	3	2	-8076.9	119918
19	A19	2	3	3	-8133	119823
19	A19	2	3	4	-7987	119639
19	A19	2	3	5	-7993.24	119414
19	A19	2	3	6	-7957.24	119219
19	A19	2	3	7	-8246.02	119032
19	A19	2	3	8	-8302.79	118831
19	A19	2	3	9	-7965.68	118684
19	A19	2	3	10	-7927.86	118642
19	A19	2	3	11	-8186.87	118606
19	A19	2	3	12	-8228.5	118546
19	A19	2	3	13	-7900.31	118567
19	A19	2	3	14	-7930.6	118525
19	A19	2	3	15	-8126.74	118195
19	A19	2	3	16	-8287.66	118067
19	A19	2	3	17	-8508.09	118090
19	A19	2	3	18	-8547.22	117710
19	A19	2	3	19	-8299.84	117612
19	A19	2	3	20	-8224.12	117869
19	A19	2	3	21	-8285.41	117997
19	A19	2	3	22	-8306.84	117968
19	A19	2	3	23	-8133.03	117748
19	A19	2	3	24	-8406.23	117650
19	A19	2	3	25	-8935.42	117706
19	A19	2	3	26	-8906.37	117701
19	A19	2	3	27	-8393.38	117626
19	A19	2	3	28	-8618.36	117587
19	A19	2	3	29	-8593.21	117588
19	A19	2	3	30	-7977.19	117551
19	A19	2	3	31	-7884.59	117408
19	A19	2	3	32	-7989.79	117335
19	A19	2	3	33	-8669.95	117333
19	A19	2	3	34	-8641.94	117310
19	A19	2	3	35	-7685.38	117331
19	A19	2	3	36	-7236.45	117205
19	A19	2	3	37	-6484.3	117147
19	A19	2	3	38	-5281.72	117136
19	A19	2	3	39	-2362.93	117037
19	A19	2	3	40	1488.88	117008
25	B1	2	3	1	2606.79	107822
25	B1	2	3	2	2911.5	107830
25	B1	2	3	3	3246.66	107633
25	B1	2	3	4	3136.73	107473
25	B1	2	3	5	3096.78	107410
25	B1	2	3	6	3333.99	107442
25	B1	2	3	7	3111.75	107244
25	B1	2	3	8	2960.18	107193
25	B1	2	3	9	2974.32	107411
25	B1	2	3	10	3080.2	107566
25	B1	2	3	11	2968.02	107441
25	B1	2	3	12	2696.07	107322
25	B1	2	3	13	2567.42	107289
25	B1	2	3	14	2438.01	107429
25	B1	2	3	15	2081.54	107494
25	B1	2	3	16	2136.64	107682
25	B1	2	3	17	2700.41	107487
25	B1	2	3	18	2780.88	107360
25	B1	2	3	19	2848.64	107324
25	B1	2	3	20	3205.86	107350
25	B1	2	3	21	4117.93	107522
25	B1	2	3	22	5343.58	107493
25	B1	2	3	23	7386.93	107044
25	B1	2	3	24	11782.9	106981
25	B1	2	3	25	18393.1	107263
25	B1	2	3	26	26652.9	107287
25	B1	2	3	27	36497.1	107285
25	B1	2	3	28	45632.8	107194
25	B1	2	3	29	54224.4	107000
25	B1	2	3	30	62227.3	106963
25	B1	2	3	31	69462.9	107101
25	B1	2	3	32	75929.9	107161
25	B1	2	3	33	81141	107074
25	B1	2	3	34	85608.8	106861
25	B1	2	3	35	88863.1	106884
25	B1	2	3	36	91783.3	107177
25	B1	2	3	37	93523.6	107181
25	B1	2	3	38	94526.6	107080
25	B1	2	3	39	94882.2	107080
25	B1	2	3	40	95113.8	107310
26	B2	2	3	1	-6065.68	111276
26	B2	2	3	2	-5803.82	111129
26	B2	2	3	3	-5579.09	110911
26	B2	2	3	4	-4978.72	110780
26	B2	2	3	5	-5024.56	110699
26	B2	2	3	6	-5155.62	110608
26	B2	2	3	7	-5161.49	110506
26	B2	2	3	8	-5239.9	110430
26	B2	2	3	9	-5269.87	110286
26	B2	2	3	10	-5264.42	110119
26	B2	2	3	11	-4868.49	109903
26	B2	2	3	12	-4581.38	109780
26	B2	2	3	13	-4619.74	109789
26	B2	2	3	14	-4459.08	109708
26	B2	2	3	15	-3995.3	109640
26	B2	2	3	16	-3647.45	109748
26	B2	2	3	17	-2144.42	109668
26	B2	2	3	18	306.672	109517
26	B2	2	3	19	4261.24	109412
26	B2	2	3	20	11058.1	109427
26	B2	2	3	21	19704.7	109544
26	B2	2	3	22	29511.2	109479
26	B2	2	3	23	39323.1	109373
26	B2	2	3	24	48731.2	109305
26	B2	2	3	25	58164.3	109243
26	B2	2	3	26	65978.6	109275
26	B2	2	3	27	73602.8	109110
26	B2	2	3	28	80257.8	108640
26	B2	2	3	29	86077.8	108553
26	B2	2	3	30	91622.2	108656
26	B2	2	3	31	95884.9	108697
26	B2	2	3	32	98986.7	108885
26	B2	2	3	33	101160	108997
26	B2	2	3	34	103496	108990
26	B2	2	3	35	105587	109078
26	B2	2	3	36	106448	109061
26	B2	2	3	37	106962	109090
26	B2	2	3	38	107869	109025
26	B2	2	3	39	107901	108964
26	B2	2	3	40	108419	108991
27	B3	2	3	1	-585.604	109976
27	B3	2	3	2	-412.811	110018
27	B3	2	3	3	164.22	109905
27	B3	2	3	4	381.196	109705
27	B3	2	3	5	464.35	109641
27	B3	2	3	6	582.76	109841
27	B3	2	3	7	586.745	109796
27	B3	2	3	8	551.086	109752
27	B3	2	3	9	748.188	109780
27	B3	2	3	10	771.266	109566
27	B3	2	3	11	1030.41	109456
27	B3	2	3	12	1133.12	109535
27	B3	2	3	13	1061.52	109547
27	B3	2	3	14	1116.05	109484
27	B3	2	3	15	1105.44	109534
27	B3	2	3	16	1452.8	109561
27	B3	2	3	17	1799.02	109458
27	B3	2	3	18	2029.63	109342
27	B3	2	3	19	2787.55	109236
27	B3	2	3	20	3763.27	109152
27	B3	2	3	21	4739.43	109127
27	B3	2	3	22	7032.11	109087
27	B3	2	3	23	11197.3	109015
27	B3	2	3	24	17114.5	108966
27	B3	2	3	25	25968.6	108921
27	B3	2	3	26	36453.8	108890
27	B3	2	3	27	46937.1	108968
27	B3	2	3	28	56678.7	108974
27	B3	2	3	29	65926.8	108957
27	B3	2	3	30	74150.2	108728
27	B3	2	3	31	80907.1	108655
27	B3	2	3	32	87772.1	108726
27	B3	2	3	33	93079.8	108827
27	B3	2	3	34	97078.1	108788
27	B3	2	3	35	100666	108673
27	B3	2	3	36	103228	108552
27	B3	2	3	37	105190	108546
27	B3	2	3	38	106205	108665
27	B3	2	3	39	106977	108805
27	B3	2	3	40	107648	108793
28	B4	2	3	1	-2530.41	115426
28	B4	2	3	2	-2495.41	115404
28	B4	2	3	3	-2096.76	115232
28	B4	2	3	4	-1960.28	115125
28	B4	2	3	5	-2036.24	115235
28	B4	2	3	6	-2069.83	115335
28	B4	2	3	7	-1898.24	115249
28	B4	2	3	8	-1803.95	115098
28	B4	2	3	9	-1794.28	114904
28	B4	2	3	10	-1858.6	114831
28	B4	2	3	11	-1717.04	114990
28	B4	2	3	12	-1135.31	114933
28	B4	2	3	13	-1068.57	114865
28	B4	2	3	14	-1227.68	114887
28	B4	2	3	15	-1112.65	114829
28	B4	2	3	16	110.232	114850
28	B4	2	3	17	1900.21	114760
28	B4	2	3	18	4630.74	114636
28	B4	2	3	19	9368.86	114488
28	B4	2	3	20	17030.6	114387
28	B4	2	3	21	26890.6	114314
28	B4	2	3	22	37980.6	114136
28	B4	2	3	23	49084.3	114093
28	B4	2	3	24	59133.8	114291
28	B4	2	3	25	68518.6	114431
28	B4	2	3	26	78364.4	114369
28	B4	2	3	27	85966.8	114223
28	B4	2	3	28	92625.5	114007
28	B4	2	3	29	98442.1	113935
28	B4	2	3	30	103588	113994
28	B4	2	3	31	108336	114070
28	B4	2	3	32	111992	113991
28	B4	2	3	33	114950	113917
28	B4	2	3	34	117192	113863
28	B4	2	3	35	118922	113808
28	B4	2	3	36	120038	113806
28	B4	2	3	37	120311	113880
28	B4	2	3	38	121369	113752
28	B4	2	3	39	121395	113764
28	B4	2	3	40	121861	113983
29	B5	2	3	1	-4019.26	125499
29	B5	2	3	2	-3911.64	125381
29	B5	2	3	3	-3541.3	125248
29	B5	2	3	4	-3161.84	125322
29	B5	2	3	5	-3178.81	125351
29	B5	2	3	6	-3270.17	125251
29	B5	2	3	7	-3320.73	125206
29	B5	2	3	8	-3401.48	125171
29	B5	2	3	9	-3448.18	125068
29	B5	2	3	10	-3391	125005
29	B5	2	3	11	-2922.44	124947
29	B5	2	3	12	-2946.8	125104
29	B5	2	3	13	-3054.35	125213
29	B5	2	3	14	-3044.46	125046
29	B5	2	3	15	-3040.32	124930
29	B5	2	3	16	-2724.94	124930
29	B5	2	3	17	-2461.59	124732
29	B5	2	3	18	-1949.07	124596
29	B5	2	3	19	-1247.63	124557
29	B5	2	3	20	-370.164	124659
29	B5	2	3	21	1915.77	124783
29	B5	2	3	22	6677.34	124689
29	B5	2	3	23	13984.5	124433
29	B5	2	3	24	23220.7	124049
29	B5	2	3	25	34536.1	124017
29	B5	2	3	26	46726.3	124327
29	B5	2	3	27	57786.5	124264
29	B5	2	3	28	67746	124222
29	B5	2	3	29	77992.7	124340
29	B5	2	3	30	87423.7	124146
29	B5	2	3	31	95171.7	124067
29	B5	2	3	32	101664	124139
29	B5	2	3	33	106879	124113
29	B5	2	3	34	111812	124059
29	B5	2	3	35	115861	123906
29	B5	2	3	36	118570	123769
29	B5	2	3	37	120300	123814
29	B5	2	3	38	121234	124116
29	B5	2	3	39	121861	124208
29	B5	2	3	40	123162	124205
30	B6	2	3	1	-5245.98	123686
30	B6	2	3	2	-4996.36	123430
30	B6	2	3	3	-5090.32	123148
30	B6	2	3	4	-5608.93	122916
30	B6	2	3	5	-5575.41	122704
30	B6	2	3	6	-4996.97	122577
30	B6	2	3	7	-5100.08	122598
30	B6	2	3	8	-5099.49	122620
30	B6	2	3	9	-4649	122521
30	B6	2	3	10	-4651.79	122395
30	B6	2	3	11	-4719.15	122330
30	B6	2	3	12	-4500.43	122292
30	B6	2	3	13	-4169.45	122193
30	B6	2	3	14	-4045.73	122108
30	B6	2	3	15	-3597.54	122009
30	B6	2	3	16	-2548.19	121934
30	B6	2	3	17	-246.203	121867
30	B6	2	3	18	3080.4	121907
30	B6	2	3	19	7929.85	121906
30	B6	2	3	20	15683.3	121835
30	B6	2	3	21	27117.3	121743
30	B6	2	3	22	39274.3	121659
30	B6	2	3	23	50602.2	121605
30	B6	2	3	24	61819.1	121674
30	B6	2	3	25	71730.1	121695
30	B6	2	3	26	81448.7	121430
30	B6	2	3	27	90151.7	121358
30	B6	2	3	28	97528.6	121471
30	B6	2	3	29	103826	121442
30	B6	2	3	30	109880	121364
30	B6	2	3	31	114417	121327
30	B6	2	3	32	118152	121333
30	B6	2	3	33	121696	121185
30	B6	2	3	34	124301	121208
30	B6	2	3	35	126354	121467
30	B6	2	3	36	127582	121393
30	B6	2	3	37	128532	121176
30	B6	2	3	38	129481	121132
30	B6	2	3	39	129798	121169
30	B6	2	3	40	129748	121229
31	B7	2	3	1	2603.95	122738
31	B7	2	3	2	2822.86	122687
31	B7	2	3	3	2899.17	122528
31	B7	2	3	4	3037.9	122413
31	B7	2	3	5	3221.07	122274
31	B7	2	3	6	3219.17	122181
31	B7	2	3	7	2648.5	121987
31	B7	2	3	8	2592.98	121846
31	B7	2	3	9	3046.24	121860
31	B7	2	3	10	2970.41	121933
31	B7	2	3	11	2948.84	121838
31	B7	2	3	12	3267.31	121559
31	B7	2	3	13	3312.92	121409
31	B7	2	3	14	3436.67	121393
31	B7	2	3	15	3463.65	121394
31	B7	2	3	16	3908.76	121281
31	B7	2	3	17	4841.13	121114
31	B7	2	3	18	6023.16	121013
31	B7	2	3	19	8032.44	121017
31	B7	2	3	20	11958.5	121039
31	B7	2	3	21	18104.8	120931
31	B7	2	3	22	27922.7	120847
31	B7	2	3	23	39583.2	120834
31	B7	2	3	24	51417.6	120755
31	B7	2	3	25	62791.7	120710
31	B7	2	3	26	73354.6	120787
31	B7	2	3	27	83483.8	120707
31	B7	2	3	28	92585.4	120533
31	B7	2	3	29	100156	120463
31	B7	2	3	30	107383	120460
31	B7	2	3	31	113102	120407
31	B7	2	3	32	118052	120308
31	B7	2	3	33	122239	120304
31	B7	2	3	34	125891	120387
31	B7	2	3	35	128880	120289
31	B7	2	3	36	130632	120283
31	B7	2	3	37	131864	120385
31	B7	2	3	38	132987	120391
31	B7	2	3	39	133554	120409
31	B7	2	3	40	133659	120387
32	B8	2	3	1	-7925.26	123193
32	B8	2	3	2	-7893.93	123447
32	B8	2	3	3	-7617.05	123467
32	B8	2	3	4	-7811.96	123282
32	B8	2	3	5	-7830.95	123232
32	B8	2	3	6	-7464.77	123392
32	B8	2	3	7	-7082.54	123468
32	B8	2	3	8	-7089.79	123319
32	B8	2	3	9	-7139.38	123277
32	B8	2	3	10	-7200.32	123468
32	B8	2	3	11	-7546.5	123561
32	B8	2	3	12	-7586.13	123601
32	B8	2	3	13	-7164.97	123610
32	B8	2	3	14	-6748.49	123592
32	B8	2	3	15	-6198.01	123584
32	B8	2	3	16	-5014.86	123846
32	B8	2	3	17	-3291.54	124025
32	B8	2	3	18	374.624	124088
32	B8	2	3	19	5892.64	124057
32	B8	2	3	20	14760.1	124026
32	B8	2	3	21	26506.3	124290
32	B8	2	3	22	39559.1	124450
32	B8	2	3	23	51886.7	124397
32	B8	2	3	24	62958.8	124392
32	B8	2	3	25	73288.3	124506
32	B8	2	3	26	83553.4	124694
32	B8	2	3	27	92736.2	124711
32	B8	2	3	28	100337	124862
32	B8	2	3	29	107161	125045
32	B8	2	3	30	113172	125075
32	B8	2	3	31	117921	125007
32	B8	2	3	32	122566	124998
32	B8	2	3	33	126026	125158
32	B8	2	3	34	128233	125351
32	B8	2	3	35	130534	125624
32	B8	2	3	36	132450	125685
32	B8	2	3	37	133842	126002
32	B8	2	3	38	134623	126239
32	B8	2	3	39	134896	126362
32	B8	2	3	40	135535	126645
33	B9	2	3	1	-8978.2	130061
33	B9	2	3	2	-8987.76	130077
33	B9	2	3	3	-8831.37	129894
33	B9	2	3	4	-8286.88	129524
33	B9	2	3	5	-8603.96	129305
33	B9	2	3	6	-8710.18	129173
33	B9	2	3	7	-8598.17	129109
33	B9	2	3	8	-8881.94	129010
33	B9	2	3	9	-8947.32	128892
33	B9	2	3	10	-8820.78	128853
33	B9	2	3	11	-8640.5	128764
33	B9	2	3	12	-8294.42	128746
33	B9	2	3	13	-8321.89	128643
33	B9	2	3	14	-8200.45	128541
33	B9	2	3	15	-7394.4	128540
33	B9	2	3	16	-7015.28	128389
33	B9	2	3	17	-5493.11	128055
33	B9	2	3	18	-2819.71	127946
33	B9	2	3	19	1662.8	128018
33	B9	2	3	20	9067.11	127945
33	B9	2	3	21	18598.7	127872
33	B9	2	3	22	30299	127953
33	B9	2	3	23	42591.1	128153
33	B9	2	3	24	54710.8	127945
33	B9	2	3	25	66023.8	127811
33	B9	2	3	26	76698.9	127731
33	B9	2	3	27	86264.6	127674
33	B9	2	3	28	94568.5	127663
33	B9	2	3	29	102235	127665
33	B9	2	3	30	109086	127809
33	B9	2	3	31	114680	127797
33	B9	2	3	32	119436	127721
33	B9	2	3	33	123308	127432
33	B9	2	3	34	125830	127367
33	B9	2	3	35	128415	127398
33	B9	2	3	36	129900	127374
33	B9	2	3	37	130676	127385
33	B9	2	3	38	132375	127492
33	B9	2	3	39	132456	127544
33	B9	2	3	40	133076	127519
34	B10	2	3	1	-5750.75	120439
34	B10	2	3	2	-5688.4	120680
34	B10	2	3	3	-5663.22	121180
34	B10	2	3	4	-5515.32	121363
34	B10	2	3	5	-5653.32	121364
34	B10	2	3	6	-5744.57	121547
34	B10	2	3	7	-5738.14	121754
34	B10	2	3	8	-5685.39	121915
34	B10	2	3	9	-5465.69	121914
34	B10	2	3	10	-6039.67	122145
34	B10	2	3	11	-5996.38	122146
34	B10	2	3	12	-5141.35	122375
34	B10	2	3	13	-4769.9	122662
34	B10	2	3	14	-3950.14	122721
34	B10	2	3	15	-2885.76	122863
34	B10	2	3	16	-764.302	123055
34	B10	2	3	17	3517.32	123269
34	B10	2	3	18	11165.3	123517
34	B10	2	3	19	22344.6	123564
34	B10	2	3	20	37972.5	123582
34	B10	2	3	21	56957.2	123792
34	B10	2	3	22	77616	124235
34	B10	2	3	23	97819.4	124363
34	B10	2	3	24	116262	124331
34	B10	2	3	25	131476	124777
34	B10	2	3	26	144225	124962
34	B10	2	3	27	154900	125187
34	B10	2	3	28	163793	125169
34	B10	2	3	29	171458	125461
34	B10	2	3	30	177458	125693
34	B10	2	3	31	182079	125772
34	B10	2	3	32	185199	126084
34	B10	2	3	33	186970	125990
34	B10	2	3	34	188282	125993
34	B10	2	3	35	188715	126242
34	B10	2	3	36	189050	126362
34	B10	2	3	37	188905	126398
34	B10	2	3	38	189410	126373
34	B10	2	3	39	189579	126557
34	B10	2	3	40	190499	126404
35	B11	2	3	1	-2755.48	122772
35	B11	2	3	2	-2574.8	122680
35	B11	2	3	3	-2419.44	122533
35	B11	2	3	4	-1960.7	122506
35	B11	2	3	5	-1899.23	122400
35	B11	2	3	6	-1834.69	122213
35	B11	2	3	7	-1871.76	122086
35	B11	2	3	8	-1814.96	122118
35	B11	2	3	9	-1871.43	122243
35	B11	2	3	10	-1770.14	122229
35	B11	2	3	11	-1417.91	122098
35	B11	2	3	12	-1314.31	121958
35	B11	2	3	13	-782.637	121881
35	B11	2	3	14	-8.6807	121871
35	B11	2	3	15	1325.37	121407
35	B11	2	3	16	4121.9	121289
35	B11	2	3	17	8746.82	121532
35	B11	2	3	18	17038	121629
35	B11	2	3	19	28717	121566
35	B11	2	3	20	44884.2	121483
35	B11	2	3	21	64085.7	121316
35	B11	2	3	22	84409.5	121223
35	B11	2	3	23	103428	121216
35	B11	2	3	24	119896	121211
35	B11	2	3	25	134266	121176
35	B11	2	3	26	146384	121120
35	B11	2	3	27	156385	121102
35	B11	2	3	28	164698	121071
35	B11	2	3	29	170922	121103
35	B11	2	3	30	175983	121038
35	B11	2	3	31	179987	120939
35	B11	2	3	32	182812	120765
35	B11	2	3	33	184802	120765
35	B11	2	3	34	185533	120963
35	B11	2	3	35	186205	121068
35	B11	2	3	36	186406	120958
35	B11	2	3	37	186443	120898
35	B11	2	3	38	186494	120911
35	B11	2	3	39	186153	120916
35	B11	2	3	40	186649	120884
36	B12	2	3	1	-7110.69	118103
36	B12	2	3	2	-7145.09	118105
36	B12	2	3	3	-7135.78	118071
36	B12	2	3	4	-6906.67	118133
36	B12	2	3	5	-6974.29	118074
36	B12	2	3	6	-7143.21	117972
36	B12	2	3	7	-7185.85	117893
36	B12	2	3	8	-7031.99	117836
36	B12	2	3	9	-6943.67	117812
36	B12	2	3	10	-7335.89	117811
36	B12	2	3	11	-7285.1	117778
36	B12	2	3	12	-6545.42	117782
36	B12	2	3	13	-5964.65	117728
36	B12	2	3	14	-5442.66	117637
36	B12	2	3	15	-4136.75	117584
36	B12	2	3	16	-1695.56	117531
36	B12	2	3	17	3650.62	117530
36	B12	2	3	18	11843.7	117618
36	B12	2	3	19	23606.1	117787
36	B12	2	3	20	39438.4	117816
36	B12	2	3	21	58456.6	117766
36	B12	2	3	22	78525.6	117716
36	B12	2	3	23	97442.4	117712
36	B12	2	3	24	114317	117873
36	B12	2	3	25	128324	117992
36	B12	2	3	26	140254	117993
36	B12	2	3	27	149746	118103
36	B12	2	3	28	157515	118078
36	B12	2	3	29	164283	118027
36	B12	2	3	30	169541	118080
36	B12	2	3	31	173282	118156
36	B12	2	3	32	175999	118475
36	B12	2	3	33	177828	118509
36	B12	2	3	34	178446	118431
36	B12	2	3	35	178444	118460
36	B12	2	3	36	178883	118520
36	B12	2	3	37	178838	118503
36	B12	2	3	38	179700	118645
36	B12	2	3	39	179678	118648
36	B12	2	3	40	179292	118808
37	B13	2	3	1	-7531.75	125822
37	B13	2	3	2	-7520.85	125789
37	B13	2	3	3	-7502.37	125753
37	B13	2	3	4	-7399.44	125820
37	B13	2	3	5	-7320.49	125727
37	B13	2	3	6	-7246.83	125658
37	B13	2	3	7	-7353.02	125599
37	B13	2	3	8	-7345.29	125500
37	B13	2	3	9	-7129.99	125465
37	B13	2	3	10	-7285.53	125238
37	B13	2	3	11	-7175.21	125051
37	B13	2	3	12	-6379.01	124931
37	B13	2	3	13	-6088.64	124865
37	B13	2	3	14	-5377.94	124799
37	B13	2	3	15	-3362.84	124759
37	B13	2	3	16	-566.418	124890
37	B13	2	3	17	5355.85	124841
37	B13	2	3	18	14678.2	124710
37	B13	2	3	19	28451.8	124442
37	B13	2	3	20	46851	124376
37	B13	2	3	21	67622.6	124528
37	B13	2	3	22	88576.7	124504
37	B13	2	3	23	108346	124474
37	B13	2	3	24	125567	124542
37	B13	2	3	25	139608	124587
37	B13	2	3	26	151953	124489
37	B13	2	3	27	162035	124412
37	B13	2	3	28	170519	124419
37	B13	2	3	29	177114	124453
37	B13	2	3	30	182788	124348
37	B13	2	3	31	186741	124261
37	B13	2	3	32	189433	124241
37	B13	2	3	33	190845	124293
37	B13	2	3	34	191891	124052
37	B13	2	3	35	192381	124021
37	B13	2	3	36	192511	124184
37	B13	2	3	37	192554	124287
37	B13	2	3	38	192606	124418
37	B13	2	3	39	192385	124419
37	B13	2	3	40	192590	124495
38	B14	2	3	1	-9975.38	127118
38	B14	2	3	2	-9975.69	123406
38	B14	2	3	3	-9888.6	115745
38	B14	2	3	4	-9516.33	114538
38	B14	2	3	5	-9248.39	116112
38	B14	2	3	6	-9405.82	117717
38	B14	2	3	7	-9489.79	118197
38	B14	2	3	8	-9408.99	118497
38	B14	2	3	9	-9396.65	118913
38	B14	2	3	10	-9381.44	119211
38	B14	2	3	11	-8945.58	119330
38	B14	2	3	12	-8238	119528
38	B14	2	3	13	-7827.58	119673
38	B14	2	3	14	-6962.81	119947
38	B14	2	3	15	-5196.17	119948
38	B14	2	3	16	-1653.28	119840
38	B14	2	3	17	4786.52	119815
38	B14	2	3	18	14254.3	119918
38	B14	2	3	19	28186	119894
38	B14	2	3	20	45871.6	120133
38	B14	2	3	21	66272.5	120161
38	B14	2	3	22	86559	120055
38	B14	2	3	23	105130	120265
38	B14	2	3	24	121343	120484
38	B14	2	3	25	134601	120631
38	B14	2	3	26	145860	120683
38	B14	2	3	27	155175	120723
38	B14	2	3	28	162795	120732
38	B14	2	3	29	168798	120795
38	B14	2	3	30	173795	120969
38	B14	2	3	31	177709	121134
38	B14	2	3	32	180133	121152
38	B14	2	3	33	181776	121118
38	B14	2	3	34	182980	121263
38	B14	2	3	35	183435	121426
38	B14	2	3	36	182941	121498
38	B14	2	3	37	183057	121545
38	B14	2	3	38	183342	121580
38	B14	2	3	39	183757	121586
38	B14	2	3	40	184282	121855
39	B15	2	3	1	-2302.7	113228
39	B15	2	3	2	-2150.35	113196
39	B15	2	3	3	-1827.54	113103
39	B15	2	3	4	-1765.35	113045
39	B15	2	3	5	-1844.71	112818
39	B15	2	3	6	-1931.47	112658
39	B15	2	3	7	-2013.83	112575
39	B15	2	3	8	-2119.93	112499
39	B15	2	3	9	-2364.14	112551
39	B15	2	3	10	-2342.42	112423
39	B15	2	3	11	-1812.17	112206
39	B15	2	3	12	-1138.77	112085
39	B15	2	3	13	-608.663	112084
39	B15	2	3	14	50.3828	112226
39	B15	2	3	15	1430.95	112275
39	B15	2	3	16	4797.16	112116
39	B15	2	3	17	10438	112007
39	B15	2	3	18	19333.5	112004
39	B15	2	3	19	32463.4	112027
39	B15	2	3	20	49046.8	111998
39	B15	2	3	21	68226.3	111963
39	B15	2	3	22	87346.9	111902
39	B15	2	3	23	105097	111801
39	B15	2	3	24	119848	111667
39	B15	2	3	25	132740	111608
39	B15	2	3	26	143147	111639
39	B15	2	3	27	151099	111548
39	B15	2	3	28	158026	111430
39	B15	2	3	29	163530	111397
39	B15	2	3	30	168112	111453
39	B15	2	3	31	171015	111444
39	B15	2	3	32	173071	111466
39	B15	2	3	33	174125	111449
39	B15	2	3	34	174792	111302
39	B15	2	3	35	174769	111260
39	B15	2	3	36	174829	111259
39	B15	2	3	37	174991	111300
39	B15	2	3	38	175078	111467
39	B15	2	3	39	174901	111528
39	B15	2	3	40	174553	111752
40	B16	2	3	1	-5770.72	121882
40	B16	2	3	2	-5752.95	121849
40	B16	2	3	3	-5561.58	121704
40	B16	2	3	4	-5498.32	121684
40	B16	2	3	5	-5207.38	121828
40	B16	2	3	6	-4784.32	122155
40	B16	2	3	7	-4316.13	122296
40	B16	2	3	8	-3465.86	122710
40	B16	2	3	9	-3276.43	122919
40	B16	2	3	10	-3107.24	122886
40	B16	2	3	11	-2799.47	122942
40	B16	2	3	12	-2589.45	122856
40	B16	2	3	13	-2392.23	122753
40	B16	2	3	14	-1263.37	122689
40	B16	2	3	15	401.731	122538
40	B16	2	3	16	3375.71	122455
40	B16	2	3	17	8947.97	122521
40	B16	2	3	18	17934.6	122536
40	B16	2	3	19	30917.6	122553
40	B16	2	3	20	47609.3	122471
40	B16	2	3	21	67492.4	122371
40	B16	2	3	22	87905.5	122290
40	B16	2	3	23	106992	122309
40	B16	2	3	24	123648	122390
40	B16	2	3	25	137768	122209
40	B16	2	3	26	150359	122022
40	B16	2	3	27	160056	121962
40	B16	2	3	28	167825	122008
40	B16	2	3	29	174835	121973
40	B16	2	3	30	179918	121933
40	B16	2	3	31	183844	121913
40	B16	2	3	32	186736	121974
40	B16	2	3	33	188512	121889
40	B16	2	3	34	189300	121852
40	B16	2	3	35	189996	121926
40	B16	2	3	36	190144	121927
40	B16	2	3	37	190157	121861
40	B16	2	3	38	190052	121707
40	B16	2	3	39	189623	121759
40	B16	2	3	40	189644	122134
41	B17	2	3	1	-6535.61	126190
41	B17	2	3	2	-6518.51	125915
41	B17	2	3	3	-6230.93	125612
41	B17	2	3	4	-5827.22	125493
41	B17	2	3	5	-5835.98	125545
41	B17	2	3	6	-6001.27	125446
41	B17	2	3	7	-6337	125296
41	B17	2	3	8	-6414.49	125163
41	B17	2	3	9	-6315.59	125049
41	B17	2	3	10	-6291.93	125000
41	B17	2	3	11	-6094.19	125048
41	B17	2	3	12	-5712.53	124982
41	B17	2	3	13	-5200.8	124982
41	B17	2	3	14	-4466.03	124945
41	B17	2	3	15	-2827.09	124663
41	B17	2	3	16	47.1636	124576
41	B17	2	3	17	5281.52	124744
41	B17	2	3	18	13943.4	124684
41	B17	2	3	19	26334.3	124571
41	B17	2	3	20	43385.1	124480
41	B17	2	3	21	63528	124404
41	B17	2	3	22	84380.2	124388
41	B17	2	3	23	103991	124339
41	B17	2	3	24	121030	124340
41	B17	2	3	25	135764	124263
41	B17	2	3	26	148398	124241
41	B17	2	3	27	158372	124425
41	B17	2	3	28	166702	124389
41	B17	2	3	29	173917	124026
41	B17	2	3	30	179396	123911
41	B17	2	3	31	183529	123894
41	B17	2	3	32	186651	123814
41	B17	2	3	33	188547	123850
41	B17	2	3	34	189086	124052
41	B17	2	3	35	189677	123964
41	B17	2	3	36	190067	123914
41	B17	2	3	37	190418	123966
41	B17	2	3	38	190198	123994
41	B17	2	3	39	189829	123916
41	B17	2	3	40	189775	123872
42	B18	2	3	1	-3231.33	125587
42	B18	2	3	2	-3233.98	125513
42	B18	2	3	3	-3176.7	125382
42	B18	2	3	4	-2945.51	125179
42	B18	2	3	5	-2916.28	124870
42	B18	2	3	6	-2878.15	124746
42	B18	2	3	7	-2863.6	124797
42	B18	2	3	8	-2700.38	124397
42	B18	2	3	9	-2715.31	124236
42	B18	2	3	10	-2741.69	124323
42	B18	2	3	11	-2676.41	124245
42	B18	2	3	12	-2343.41	124124
42	B18	2	3	13	-2028.43	124023
42	B18	2	3	14	-709.352	123981
42	B18	2	3	15	593.286	123939
42	B18	2	3	16	4109.29	124044
42	B18	2	3	17	10443.9	124004
42	B18	2	3	18	19916.5	123979
42	B18	2	3	19	33390.1	123856
42	B18	2	3	20	51366	123705
42	B18	2	3	21	71767.4	123640
42	B18	2	3	22	92500.5	123704
42	B18	2	3	23	111580	123688
42	B18	2	3	24	128297	123718
42	B18	2	3	25	141766	123513
42	B18	2	3	26	153318	123421
42	B18	2	3	27	163095	123442
42	B18	2	3	28	171123	123365
42	B18	2	3	29	177621	123131
42	B18	2	3	30	182819	123113
42	B18	2	3	31	186703	123254
42	B18	2	3	32	189588	123206
42	B18	2	3	33	191580	123182
42	B18	2	3	34	192288	123250
42	B18	2	3	35	192745	123243
42	B18	2	3	36	192972	123277
42	B18	2	3	37	192859	123363
42	B18	2	3	38	192928	123420
42	B18	2	3	39	192811	123391
42	B18	2	3	40	193071	123370
43	B19	2	3	1	-7199.12	113921
43	B19	2	3	2	-6894.23	113605
43	B19	2	3	3	-6667.76	113184
43	B19	2	3	4	-6255.91	113010
43	B19	2	3	5	-5968.83	112984
43	B19	2	3	6	-6041.66	112852
43	B19	2	3	7	-6148.06	112695
43	B19	2	3	8	-6131.35	112512
43	B19	2	3	9	-6306.23	112363
43	B19	2	3	10	-6262.17	112254
43	B19	2	3	11	-5663.5	112156
43	B19	2	3	12	-5945.61	112148
43	B19	2	3	13	-6272.18	112048
43	B19	2	3	14	-6313.42	111987
43	B19	2	3	15	-5952.34	112085
43	B19	2	3	16	-5928.18	111935
43	B19	2	3	17	-5848.29	111836
43	B19	2	3	18	-5925.81	111896
43	B19	2	3	19	-6053.37	111881
43	B19	2	3	20	-6067.75	111855
43	B19	2	3	21	-5968.49	111824
43	B19	2	3	22	-5795.65	111761
43	B19	2	3	23	-5701.27	111565
43	B19	2	3	24	-5755.7	111487
43	B19	2	3	25	-5589.29	111610
43	B19	2	3	26	-5408.42	111718
43	B19	2	3	27	-5436.21	111580
43	B19	2	3	28	-5324.46	111486
43	B19	2	3	29	-5361.86	111481
43	B19	2	3	30	-5238.27	111427
43	B19	2	3	31	-5270.51	111370
43	B19	2	3	32	-4944.54	111380
43	B19	2	3	33	-4092.08	111358
43	B19	2	3	34	-2839.87	111419
43	B19	2	3	35	-259.132	111409
43	B19	2	3	36	4467.35	111474
43	B19	2	3	37	12043.9	111407
43	B19	2	3	38	23685.1	111271
43	B19	2	3	39	39289.9	110997
43	B19	2	3	40	54472.2	110931
49	C1	2	3	1	-4563.59	100528
49	C1	2	3	2	-4310.7	101096
49	C1	2	3	3	-3715.16	103208
49	C1	2	3	4	-2501.86	104510
49	C1	2	3	5	-1906	105160
49	C1	2	3	6	-1696.61	105615
49	C1	2	3	7	-1664.9	105748
49	C1	2	3	8	-1212.55	105449
49	C1	2	3	9	-982.54	105204
49	C1	2	3	10	-653.72	105160
49	C1	2	3	11	-1216.96	104797
49	C1	2	3	12	-1484.71	104517
49	C1	2	3	13	-1370.24	104438
49	C1	2	3	14	-1385.52	104438
49	C1	2	3	15	-1080.74	104293
49	C1	2	3	16	-1137.36	104212
49	C1	2	3	17	-1199.36	104256
49	C1	2	3	18	-1156.75	104179
49	C1	2	3	19	-775.712	104031
49	C1	2	3	20	-296.931	104146
49	C1	2	3	21	-33.9269	104153
49	C1	2	3	22	1586.51	104078
49	C1	2	3	23	4205.22	104129
49	C1	2	3	24	8155.57	103859
49	C1	2	3	25	14550.5	103710
49	C1	2	3	26	22727.8	103963
49	C1	2	3	27	31992.7	103873
49	C1	2	3	28	41879.7	103855
49	C1	2	3	29	50784.6	103940
49	C1	2	3	30	59166	103882
49	C1	2	3	31	67185.3	103811
49	C1	2	3	32	73303.8	103779
49	C1	2	3	33	78763.4	103920
49	C1	2	3	34	83174.5	103861
49	C1	2	3	35	86383.6	103832
49	C1	2	3	36	88694.7	103795
49	C1	2	3	37	91070.1	103878
49	C1	2	3	38	92788.3	103848
49	C1	2	3	39	93794.4	104037
49	C1	2	3	40	93539.9	104053
50	C2	2	3	1	2071.03	116254
50	C2	2	3	2	2270.25	116108
50	C2	2	3	3	2211.43	115919
50	C2	2	3	4	2103.47	115878
50	C2	2	3	5	2207.97	115813
50	C2	2	3	6	2584.36	115667
50	C2	2	3	7	2224.94	115472
50	C2	2	3	8	2031.76	115356
50	C2	2	3	9	1962.41	115427
50	C2	2	3	10	1932.16	115390
50	C2	2	3	11	2062.62	115266
50	C2	2	3	12	1924.64	115220
50	C2	2	3	13	1465.32	115279
50	C2	2	3	14	1635.93	115165
50	C2	2	3	15	2787.57	115002
50	C2	2	3	16	3383.92	114802
50	C2	2	3	17	4799.68	114717
50	C2	2	3	18	6882.4	114818
50	C2	2	3	19	10593.6	114764
50	C2	2	3	20	16715.3	114729
50	C2	2	3	21	25589.6	114719
50	C2	2	3	22	35876.1	114632
50	C2	2	3	23	46396.9	114544
50	C2	2	3	24	56481.2	114410
50	C2	2	3	25	65589.8	114305
50	C2	2	3	26	74643.7	114219
50	C2	2	3	27	82528.9	114178
50	C2	2	3	28	88884.4	114293
50	C2	2	3	29	94956.2	114392
50	C2	2	3	30	100687	114332
50	C2	2	3	31	105362	114239
50	C2	2	3	32	108854	114167
50	C2	2	3	33	112199	114157
50	C2	2	3	34	114567	114111
50	C2	2	3	35	116339	113811
50	C2	2	3	36	117894	113779
50	C2	2	3	37	118819	113975
50	C2	2	3	38	119306	114058
50	C2	2	3	39	119827	114026
50	C2	2	3	40	119421	114019
51	C3	2	3	1	3959.23	109955
51	C3	2	3	2	4188.99	109902
51	C3	2	3	3	4244.3	109821
51	C3	2	3	4	4173.3	109777
51	C3	2	3	5	4189.28	109730
51	C3	2	3	6	4284.79	109744
51	C3	2	3	7	4313.51	109722
51	C3	2	3	8	4445.58	109871
51	C3	2	3	9	4364.44	109770
51	C3	2	3	10	4145.25	109663
51	C3	2	3	11	4130.8	109645
51	C3	2	3	12	4409.12	109497
51	C3	2	3	13	4198.02	109456
51	C3	2	3	14	3846.08	109676
51	C3	2	3	15	3832.11	109588
51	C3	2	3	16	4157.96	109368
51	C3	2	3	17	4196.6	109276
51	C3	2	3	18	4344.98	109314
51	C3	2	3	19	4881.96	109283
51	C3	2	3	20	5625.12	109321
51	C3	2	3	21	6872.89	109240
51	C3	2	3	22	8531.76	109080
51	C3	2	3	23	11989.7	109023
51	C3	2	3	24	18530.2	109155
51	C3	2	3	25	26707.5	109312
51	C3	2	3	26	36956.5	109163
51	C3	2	3	27	47061.5	109070
51	C3	2	3	28	56718.4	109049
51	C3	2	3	29	65434.1	108916
51	C3	2	3	30	73722	108905
51	C3	2	3	31	81264.7	109119
51	C3	2	3	32	87589	109114
51	C3	2	3	33	92707.3	109059
51	C3	2	3	34	96692.7	108983
51	C3	2	3	35	99760.8	108881
51	C3	2	3	36	102448	108695
51	C3	2	3	37	104896	108709
51	C3	2	3	38	106444	108929
51	C3	2	3	39	107583	108890
51	C3	2	3	40	106986	108832
52	C4	2	3	1	-5888.75	119159
52	C4	2	3	2	-5773.51	119119
52	C4	2	3	3	-5620.16	118974
52	C4	2	3	4	-5084.69	118870
52	C4	2	3	5	-5086.51	118838
52	C4	2	3	6	-5354.88	118727
52	C4	2	3	7	-5416.95	118658
52	C4	2	3	8	-5050.71	118695
52	C4	2	3	9	-4491.2	118754
52	C4	2	3	10	-4700.39	118606
52	C4	2	3	11	-4815.93	118488
52	C4	2	3	12	-4505.04	118485
52	C4	2	3	13	-4034.66	118429
52	C4	2	3	14	-3901.72	118510
52	C4	2	3	15	-3809.94	118512
52	C4	2	3	16	-3383.39	118249
52	C4	2	3	17	-1514.77	118114
52	C4	2	3	18	1443.43	118090
52	C4	2	3	19	5890.66	117972
52	C4	2	3	20	13404.6	117876
52	C4	2	3	21	23026.1	117838
52	C4	2	3	22	34153.8	117810
52	C4	2	3	23	45187.6	117776
52	C4	2	3	24	55143.8	117720
52	C4	2	3	25	64884.5	117710
52	C4	2	3	26	74065	117695
52	C4	2	3	27	82081.7	117821
52	C4	2	3	28	89667.8	117862
52	C4	2	3	29	96304.6	117862
52	C4	2	3	30	101644	117789
52	C4	2	3	31	106075	117366
52	C4	2	3	32	109890	117271
52	C4	2	3	33	112284	117327
52	C4	2	3	34	115073	117330
52	C4	2	3	35	117000	117382
52	C4	2	3	36	118466	117448
52	C4	2	3	37	119843	117366
52	C4	2	3	38	120592	117343
52	C4	2	3	39	120654	117419
52	C4	2	3	40	120302	117408
53	C5	2	3	1	-5439.25	121415
53	C5	2	3	2	-5157.86	121265
53	C5	2	3	3	-4715.13	121032
53	C5	2	3	4	-4646.79	120891
53	C5	2	3	5	-4620.95	120835
53	C5	2	3	6	-4259.52	120717
53	C5	2	3	7	-4447.14	120683
53	C5	2	3	8	-4571.83	120443
53	C5	2	3	9	-4437.25	120303
53	C5	2	3	10	-4394.47	120390
53	C5	2	3	11	-4507.11	120294
53	C5	2	3	12	-4569.75	120145
53	C5	2	3	13	-4397.86	120104
53	C5	2	3	14	-4322.73	120151
53	C5	2	3	15	-4114.25	120061
53	C5	2	3	16	-4113.28	119863
53	C5	2	3	17	-3967.06	119706
53	C5	2	3	18	-3847.01	119595
53	C5	2	3	19	-2879.57	119509
53	C5	2	3	20	-1318.18	119556
53	C5	2	3	21	1065.1	119471
53	C5	2	3	22	5310.58	119392
53	C5	2	3	23	12240.9	119381
53	C5	2	3	24	22770.3	119350
53	C5	2	3	25	35035.6	119270
53	C5	2	3	26	46631.9	119185
53	C5	2	3	27	57696	119195
53	C5	2	3	28	67911.6	119159
53	C5	2	3	29	77350.7	119108
53	C5	2	3	30	85783.7	118992
53	C5	2	3	31	93620.1	118907
53	C5	2	3	32	100013	118931
53	C5	2	3	33	105310	118992
53	C5	2	3	34	109320	118893
53	C5	2	3	35	112416	118663
53	C5	2	3	36	115117	118588
53	C5	2	3	37	117125	118684
53	C5	2	3	38	118454	118691
53	C5	2	3	39	119176	118343
53	C5	2	3	40	119168	118250
54	C6	2	3	1	-1172.32	112084
54	C6	2	3	2	-1160.35	111997
54	C6	2	3	3	-1287.61	111850
54	C6	2	3	4	-1291.56	111666
54	C6	2	3	5	-1074.05	111604
54	C6	2	3	6	-780.665	111687
54	C6	2	3	7	-1034.61	111644
54	C6	2	3	8	-1068.21	111557
54	C6	2	3	9	-725.729	111470
54	C6	2	3	10	-590.962	111412
54	C6	2	3	11	-593.065	111408
54	C6	2	3	12	-427.866	111476
54	C6	2	3	13	-422.047	111471
54	C6	2	3	14	-301.485	111516
54	C6	2	3	15	-43.0945	111494
54	C6	2	3	16	1198.36	111496
54	C6	2	3	17	3179.32	111450
54	C6	2	3	18	5508.8	111461
54	C6	2	3	19	10517.4	111666
54	C6	2	3	20	18365.3	111565
54	C6	2	3	21	28163.9	111273
54	C6	2	3	22	38990.1	111264
54	C6	2	3	23	49169.2	111518
54	C6	2	3	24	58801.4	111576
54	C6	2	3	25	67999.8	111389
54	C6	2	3	26	76417.3	111349
54	C6	2	3	27	84422.3	111480
54	C6	2	3	28	91476.7	111530
54	C6	2	3	29	97211.1	111579
54	C6	2	3	30	102301	111625
54	C6	2	3	31	107187	111603
54	C6	2	3	32	111104	111581
54	C6	2	3	33	113828	111631
54	C6	2	3	34	116555	111662
54	C6	2	3	35	118296	111632
54	C6	2	3	36	119157	111727
54	C6	2	3	37	120300	111889
54	C6	2	3	38	121321	111791
54	C6	2	3	39	121347	111753
54	C6	2	3	40	120729	111955
55	C7	2	3	1	2385.83	122151
55	C7	2	3	2	2332.56	122031
55	C7	2	3	3	2210.12	121792
55	C7	2	3	4	2100.62	121546
55	C7	2	3	5	1975.41	121332
55	C7	2	3	6	1770.5	121137
55	C7	2	3	7	1539.5	120977
55	C7	2	3	8	1586.43	120914
55	C7	2	3	9	2049.07	120879
55	C7	2	3	10	1846.15	120797
55	C7	2	3	11	1361.07	120704
55	C7	2	3	12	1287.4	120731
55	C7	2	3	13	1419.37	120599
55	C7	2	3	14	1524.6	120448
55	C7	2	3	15	1943.87	120333
55	C7	2	3	16	2176.54	120221
55	C7	2	3	17	2753.65	120180
55	C7	2	3	18	3690.11	120114
55	C7	2	3	19	5530.76	120042
55	C7	2	3	20	9857.93	120025
55	C7	2	3	21	16431.6	119964
55	C7	2	3	22	25328	119955
55	C7	2	3	23	36628.7	119897
55	C7	2	3	24	48073.4	119904
55	C7	2	3	25	59522.4	119827
55	C7	2	3	26	70293.8	119750
55	C7	2	3	27	79808.3	119660
55	C7	2	3	28	89022.8	119584
55	C7	2	3	29	96950	119516
55	C7	2	3	30	103847	119503
55	C7	2	3	31	109789	119481
55	C7	2	3	32	114749	119582
55	C7	2	3	33	118944	119547
55	C7	2	3	34	122538	119504
55	C7	2	3	35	125079	119436
55	C7	2	3	36	126961	119369
55	C7	2	3	37	129116	119261
55	C7	2	3	38	129693	119163
55	C7	2	3	39	130189	119009
55	C7	2	3	40	130332	118971
56	C8	2	3	1	-3904.14	124984
56	C8	2	3	2	-3855.14	124902
56	C8	2	3	3	-3326.47	124630
56	C8	2	3	4	-3224.42	124464
56	C8	2	3	5	-3225.51	124425
56	C8	2	3	6	-3004.1	124164
56	C8	2	3	7	-3154.27	123994
56	C8	2	3	8	-3184.06	123959
56	C8	2	3	9	-2834.65	123871
56	C8	2	3	10	-2851.89	123887
56	C8	2	3	11	-3271.21	123805
56	C8	2	3	12	-3321.8	123796
56	C8	2	3	13	-2857.24	123701
56	C8	2	3	14	-2523.86	123469
56	C8	2	3	15	-1855.9	123388
56	C8	2	3	16	-560.371	123579
56	C8	2	3	17	1066.52	123503
56	C8	2	3	18	4513.41	123264
56	C8	2	3	19	9963.33	123101
56	C8	2	3	20	18464.6	122933
56	C8	2	3	21	29860.5	122838
56	C8	2	3	22	42187.2	122854
56	C8	2	3	23	54333.4	122894
56	C8	2	3	24	65793.2	122852
56	C8	2	3	25	76132.8	122841
56	C8	2	3	26	86081	122656
56	C8	2	3	27	95019.9	122566
56	C8	2	3	28	102424	122570
56	C8	2	3	29	109050	122551
56	C8	2	3	30	114613	122621
56	C8	2	3	31	119309	122579
56	C8	2	3	32	123298	122506
56	C8	2	3	33	126257	122438
56	C8	2	3	34	128405	122402
56	C8	2	3	35	130058	122462
56	C8	2	3	36	131181	122536
56	C8	2	3	37	132561	122490
56	C8	2	3	38	133246	122234
56	C8	2	3	39	133480	122181
56	C8	2	3	40	133104	122238
57	C9	2	3	1	-4099.21	123429
57	C9	2	3	2	-4007.81	123339
57	C9	2	3	3	-3979.3	123135
57	C9	2	3	4	-4005.88	122942
57	C9	2	3	5	-4085.65	122751
57	C9	2	3	6	-4243.21	122615
57	C9	2	3	7	-4172.32	122611
57	C9	2	3	8	-3793.77	122443
57	C9	2	3	9	-3957.5	122308
57	C9	2	3	10	-4065.3	122342
57	C9	2	3	11	-4097.08	122318
57	C9	2	3	12	-4013.39	122051
57	C9	2	3	13	-3557.28	121910
57	C9	2	3	14	-3367.24	121928
57	C9	2	3	15	-2647.46	121896
57	C9	2	3	16	-1845.92	122050
57	C9	2	3	17	-1068.44	122058
57	C9	2	3	18	1625.83	121978
57	C9	2	3	19	6058.58	121868
57	C9	2	3	20	13268.1	121788
57	C9	2	3	21	23389.6	121589
57	C9	2	3	22	35524.9	121488
57	C9	2	3	23	48175.4	121535
57	C9	2	3	24	59815.8	121491
57	C9	2	3	25	70894.3	121507
57	C9	2	3	26	80824.7	121443
57	C9	2	3	27	89819.8	121430
57	C9	2	3	28	98017.2	121434
57	C9	2	3	29	105227	121374
57	C9	2	3	30	111570	121345
57	C9	2	3	31	117130	121175
57	C9	2	3	32	121088	121077
57	C9	2	3	33	123834	121100
57	C9	2	3	34	126520	121241
57	C9	2	3	35	128671	121235
57	C9	2	3	36	130145	121189
57	C9	2	3	37	131897	121050
57	C9	2	3	38	132199	120686
57	C9	2	3	39	132473	120643
57	C9	2	3	40	132676	120835
58	C10	2	3	1	-1467.32	117077
58	C10	2	3	2	-1119.7	117019
58	C10	2	3	3	-1005.14	116752
58	C10	2	3	4	-1525.33	116329
58	C10	2	3	5	-1577	116138
58	C10	2	3	6	-1111.12	116143
58	C10	2	3	7	-969.247	116160
58	C10	2	3	8	-613.364	116102
58	C10	2	3	9	-587.894	115990
58	C10	2	3	10	-537.153	115941
58	C10	2	3	11	-482.893	115804
58	C10	2	3	12	8.5597	115682
58	C10	2	3	13	320.439	115629
58	C10	2	3	14	1140.22	115477
58	C10	2	3	15	2143.89	115384
58	C10	2	3	16	5140.21	115425
58	C10	2	3	17	9651.18	115369
58	C10	2	3	18	17393.9	115352
58	C10	2	3	19	28729.7	115265
58	C10	2	3	20	44736.6	115169
58	C10	2	3	21	64062.6	115117
58	C10	2	3	22	84416	115208
58	C10	2	3	23	103370	115157
58	C10	2	3	24	119249	115073
58	C10	2	3	25	132996	115047
58	C10	2	3	26	144884	114955
58	C10	2	3	27	154459	114651
58	C10	2	3	28	161508	114568
58	C10	2	3	29	167778	114680
58	C10	2	3	30	172789	114891
58	C10	2	3	31	176149	114875
58	C10	2	3	32	178646	114802
58	C10	2	3	33	179231	114787
58	C10	2	3	34	179441	114904
58	C10	2	3	35	179972	114754
58	C10	2	3	36	180060	114688
58	C10	2	3	37	180043	114702
58	C10	2	3	38	179609	114495
58	C10	2	3	39	179772	114441
58	C10	2	3	40	179570	114459
59	C11	2	3	1	3985.36	114769
59	C11	2	3	2	4359.93	114712
59	C11	2	3	3	4702.26	114670
59	C11	2	3	4	4768.54	114691
59	C11	2	3	5	4706.7	114711
59	C11	2	3	6	4738.36	114843
59	C11	2	3	7	4635.85	114853
59	C11	2	3	8	4476.2	114902
59	C11	2	3	9	4435.13	114870
59	C11	2	3	10	4734.58	114688
59	C11	2	3	11	4968.03	114662
59	C11	2	3	12	5065.57	114815
59	C11	2	3	13	5380.84	114889
59	C11	2	3	14	5748.87	114828
59	C11	2	3	15	7487.5	114772
59	C11	2	3	16	10446.7	114748
59	C11	2	3	17	14680.5	114723
59	C11	2	3	18	22067.5	114643
59	C11	2	3	19	33328.8	114628
59	C11	2	3	20	48601.1	114676
59	C11	2	3	21	66665.1	114606
59	C11	2	3	22	85791.7	114616
59	C11	2	3	23	104165	114769
59	C11	2	3	24	120141	114896
59	C11	2	3	25	133833	115023
59	C11	2	3	26	145296	115041
59	C11	2	3	27	154703	115071
59	C11	2	3	28	162537	115114
59	C11	2	3	29	169197	115107
59	C11	2	3	30	174310	115193
59	C11	2	3	31	178073	115112
59	C11	2	3	32	180641	115085
59	C11	2	3	33	182831	115266
59	C11	2	3	34	183612	115276
59	C11	2	3	35	183860	115362
59	C11	2	3	36	184239	115364
59	C11	2	3	37	184247	115343
59	C11	2	3	38	184122	115312
59	C11	2	3	39	184145	115306
59	C11	2	3	40	183713	115558
60	C12	2	3	1	1915.46	127961
60	C12	2	3	2	2004.93	127755
60	C12	2	3	3	1872.25	127599
60	C12	2	3	4	1409.12	127708
60	C12	2	3	5	1406.52	127642
60	C12	2	3	6	1835.69	127565
60	C12	2	3	7	1925.93	127387
60	C12	2	3	8	2067.84	127303
60	C12	2	3	9	2013.32	127425
60	C12	2	3	10	2025.54	127336
60	C12	2	3	11	2387.4	127136
60	C12	2	3	12	2485.3	127043
60	C12	2	3	13	2934.04	127114
60	C12	2	3	14	3785.19	127105
60	C12	2	3	15	5597.67	127076
60	C12	2	3	16	8889.44	127244
[truncated: 4,584 more rows]

## Sheet: Raw Data
File Name	E:\shahi\SYBR one-step_20240214_151328.eds
Comment
Operator	Admin
Barcode
Instrument Type	QuantStudio™ 6 Pro System
Block Type	384-Well Block
Instrument Name	QS6Pro-2778621060027
Instrument Serial Number	2778621060027
Heated Cover Serial Number	2779321031001
Block serial number	2778321020885
Run Start Date/Time	2024-02-14 03:13:38 PM EST
Run End Data/Time	2024-02-14 05:06:16 PM EST
Run Duration	112 minutes 37 seconds
Sample Volume	10.0
Cover Temperature	105.0
Passive Reference	ROX
PCR Stage/Step Number	Stage 2 Step 3
Quantification Cycle Method	CT
Analysis Date/Time	2024-02-14 05:25:54 PM EST
Software Name and Version	Design & Analysis Software v2.7.0
Plugin Name and Version	Primary Analysis v1.8.0, Presence Absence v2.3.0
Reduce dye signal crosstalk by algorithm	No (Default)
Exported On	2024-02-14 05:26:00 PM EST
Well	Well Position	Stage Number	Step Number	Cycle Number	X1_M1	X2_M2	X3_M3	X4_M4	X5_M5
1	A1	2	3	1	-208.569	-124.352	15181.7	113283	685.215
2	A2	2	3	1	-1719.45	-75.9353	22970.4	148715	4770.69
3	A3	2	3	1	28740.7	3069.03	19770.7	119227	2527.43
4	A4	2	3	1	1828.8	472.635	20575.1	115456	1163.74
5	A5	2	3	1	3247.53	1058.07	23079.9	121916	2321.66
6	A6	2	3	1	3172.03	1930.77	22858.7	118062	1933.86
7	A7	2	3	1	17792	2949.59	23313.1	114797	14657
8	A8	2	3	1	5871.73	476.202	26880.4	126556	1166.75
9	A9	2	3	1	21048.2	3462.07	27425.3	123094	2554.65
10	A10	2	3	1	8192.87	1287.38	25236.1	116487	3128.06
11	A11	2	3	1	1826.31	500.088	26455.8	118845	2047.77
12	A12	2	3	1	-7486.1	-1445.96	13318.8	66295.6	-304.7
13	A13	2	3	1	-10184	-917.843	20092	96190.3	-217.301
14	A14	2	3	1	6589.55	1139.78	25065.9	115104	1258.81
15	A15	2	3	1	-430.364	-9.45242	26371.5	124121	1814.68
16	A16	2	3	1	-1063.12	557.264	23645.8	111178	2102.82
17	A17	2	3	1	-2221.29	590.017	18434.9	93600.2	2469.51
18	A18	2	3	1	2414.68	1700.65	25506.7	123843	2425.81
19	A19	2	3	1	441.042	831.655	22925	119220	1707.67
20	A20	2	3	1	7999.11	621.11	1434.73	810.253	4087.36
21	A21	2	3	1	16809	677.475	38.5652	2025.4	2768.67
22	A22	2	3	1	22787.5	2280.92	1040.25	1807.58	4924.18
23	A23	2	3	1	4263.58	1898.82	-230.41	2117.17	4699.81
24	A24	2	3	1	8608.84	-158.359	-913.846	1500.45	6811.69
25	B1	2	3	1	7865.51	1333.51	16246.3	107197	3146.24
26	B2	2	3	1	-288.405	458.702	17395.2	110802	70.6934
27	B3	2	3	1	5442.11	1646.62	18572.3	109125	1956.56
28	B4	2	3	1	4499	1459.52	21065.7	114494	910.582
29	B5	2	3	1	3549.73	1659.64	23345.1	124831	247.491
30	B6	2	3	1	2251.77	1405.88	23908.2	122908	1155.23
31	B7	2	3	1	10265.6	2302.62	25830.2	121453	2770.44
32	B8	2	3	1	419.589	881.071	25560.7	121494	1177.47
33	B9	2	3	1	-158.196	1256.86	29113.9	128395	3435.22
34	B10	2	3	1	2418.21	1384.93	28290.7	118406	2632.09
35	B11	2	3	1	5596.17	1113.32	28407.3	121268	304.959
36	B12	2	3	1	1615.24	704.126	26673.6	116598	372.407
37	B13	2	3	1	1432.75	529.448	29103.1	124183	1853.49
38	B14	2	3	1	-3131.04	-115.085	20538.1	96051.6	912.874
39	B15	2	3	1	5524.15	1539.89	25857.6	111796	1354.72
40	B16	2	3	1	3596.03	1466.36	27241.1	120609	1167.22
41	B17	2	3	1	2634.31	1229.15	27398.4	125447	3657.98
42	B18	2	3	1	6014.45	1256.45	25294	124464	976.166
43	B19	2	3	1	370.525	432.815	22511.8	113665	3193.38
44	B20	2	3	1	19770.2	2898.87	286.303	879.847	7904.67
45	B21	2	3	1	5372.89	949.673	586.271	2144.43	3332.48
46	B22	2	3	1	6628.62	2156.72	1022.48	-745.535	2783.35
47	B23	2	3	1	4218.93	1667.38	978.352	-101.789	2818.6
48	B24	2	3	1	12920.1	1825.2	297.272	2441.2	1246.04
49	C1	2	3	1	246.878	1969.28	15926	99023.4	1026.6
50	C2	2	3	1	8353.9	1822.57	19906.5	116016	763.757
51	C3	2	3	1	10150.4	1365.19	19636.5	109288	999.358
52	C4	2	3	1	1081.1	1895.99	23127.8	118079	1523.73
53	C5	2	3	1	1822.81	587.176	24934.1	120348	-65.0929
54	C6	2	3	1	6087.54	1067.35	23174.9	111016	1203.31
55	C7	2	3	1	10528	2126.71	26523.8	120893	2320.66
56	C8	2	3	1	4769.55	1248.85	27725.7	123567	1867.35
57	C9	2	3	1	4270.18	1132.93	28334.2	122106	1297.22
58	C10	2	3	1	6152.96	1656.27	27175.3	115589	1056.06
59	C11	2	3	1	11497.5	2254.49	27347.2	113477	922.338
60	C12	2	3	1	10769.7	3078.36	31455.1	126332	1157.28
61	C13	2	3	1	864.251	647.927	27595.9	116231	1161.56
62	C14	2	3	1	1393.63	860.189	28731.1	121181	1703.3
63	C15	2	3	1	10930.5	2335.34	28822.1	124489	15484.9
64	C16	2	3	1	2239.24	1817.73	27315.4	120181	2287.88
65	C17	2	3	1	2482.95	1632.26	28875.4	129394	3486.08
66	C18	2	3	1	4752.44	1019.75	29475.2	134706	4409.66
67	C19	2	3	1	9892.62	1398.14	320.252	2990.17	10057.8
68	C20	2	3	1	10241.4	2087.78	-250.187	1506.09	7944.5
69	C21	2	3	1	8931.02	2931.86	34.3472	3394.81	5487.83
70	C22	2	3	1	19491.6	4151.24	1478.76	1251.02	8702.94
71	C23	2	3	1	10517.2	1712.83	398.637	1662.19	2745.41
72	C24	2	3	1	2440.76	337.176	-87.8777	-1514.54	4115.5
73	D1	2	3	1	4683.53	1636	18817	126423	2392.63
74	D2	2	3	1	6674.81	984.54	17946.4	108098	636.695
75	D3	2	3	1	4658.81	1736.47	20634.8	109903	147.39
76	D4	2	3	1	-2386.72	1570.52	24587.3	125169	1068.72
77	D5	2	3	1	9960.4	1424.75	25005.2	118519	-1435.09
78	D6	2	3	1	3915.52	1272.35	26047.9	122946	768.45
79	D7	2	3	1	6184.86	1554.2	25698.9	114499	187.232
80	D8	2	3	1	10962.2	1654.69	28850.7	121804	867.527
81	D9	2	3	1	3767.84	1821.88	28391.8	116133	1242.1
82	D10	2	3	1	-3048.48	484.064	14964.4	61467.9	787.728
83	D11	2	3	1	8844.07	1680.38	26618.1	109186	-40.5383
84	D12	2	3	1	8465.14	1293.14	27895.9	111154	1020.99
85	D13	2	3	1	1050.25	1140.16	27765.4	113466	1823.97
86	D14	2	3	1	485.711	778.621	27685.6	111538	717.888
87	D15	2	3	1	6367.39	2304.61	28423	118787	7498.89
88	D16	2	3	1	8407.31	1596.3	28012.7	118125	320.981
89	D17	2	3	1	-527.73	2056.77	27820.2	122074	775.985
90	D18	2	3	1	-4491.09	28.7504	20676.4	90193.7	1376.12
91	D19	2	3	1	13387.8	1511.62	619.352	2748.21	12720.2
92	D20	2	3	1	27707.6	2176.79	956.745	1061.4	9085.82
93	D21	2	3	1	28613.3	4784.76	848.679	1831.7	6738.15
94	D22	2	3	1	17917.7	1869.51	941.625	1387.59	5269.37
95	D23	2	3	1	21979.5	3144.42	1553.25	3801.4	4131.35
96	D24	2	3	1	2263.54	129.757	-2056.11	-1052.92	1118.11
97	E1	2	3	1	12382.1	2502.08	22654.6	130018	2331.27
98	E2	2	3	1	18517.8	2908.81	23124.4	128306	1457.31
99	E3	2	3	1	10187.6	2593.57	24453.3	122995	1325.15
100	E4	2	3	1	3013.79	1189.7	24132	117487	935.718
101	E5	2	3	1	2703.14	1387.13	26404.2	124950	1995.56
102	E6	2	3	1	-2946.47	691.564	25930.9	111703	1901.88
103	E7	2	3	1	-2652.74	1045.39	21521.3	96024	968.221
104	E8	2	3	1	-2816.41	885.342	28274.4	112751	-101.744
105	E9	2	3	1	551.356	1638.42	27591.9	111081	220.226
106	E10	2	3	1	756.751	977.561	28854	110986	765.148
107	E11	2	3	1	3327.46	1209.26	28049.3	108193	2875.43
108	E12	2	3	1	511.298	1566.16	28213.7	107800	477.204
109	E13	2	3	1	2107.06	1645.91	29610	117954	3889.07
110	E14	2	3	1	13510.3	2714.51	30394.4	113804	1990.28
111	E15	2	3	1	2157.6	1534.08	29671.7	112902	-932.652
112	E16	2	3	1	-906.023	1827.93	30125.2	120140	940.687
113	E17	2	3	1	5011.78	1335.75	28739.7	117392	1620.71
114	E18	2	3	1	2119.47	1040.33	27682.8	122482	935.549
115	E19	2	3	1	8625.97	1987.26	572.261	107.891	6405.81
116	E20	2	3	1	12902.6	2258.72	1112.45	1362.25	3926.37
117	E21	2	3	1	33922.4	4655.4	2325.71	1981.19	4220.81
118	E22	2	3	1	25139.5	3301.29	1201.36	2205.94	7576.79
119	E23	2	3	1	16031.4	2854.67	1588.66	3174.45	4345.04
120	E24	2	3	1	-11400.6	-595.352	-333.128	-383.907	3094.16
121	F1	2	3	1	21970.5	3365.73	21599.4	121296	2669.21
122	F2	2	3	1	12559.8	3001.97	23278.4	126295	2294.67
123	F3	2	3	1	5222.16	1297.06	24506.4	123420	714.435
124	F4	2	3	1	-48.7941	1427.47	24760.5	118245	680.733
125	F5	2	3	1	1232.81	763.145	25960.2	121561	2890.88
126	F6	2	3	1	15850.3	2760.2	28512.7	120343	2632.9
127	F7	2	3	1	629.843	1200	26759	115443	-116.899
128	F8	2	3	1	-4079.03	372.938	11814.9	48433.8	-2334.29
129	F9	2	3	1	12559.4	2378.29	28722.8	109357	2084.04
130	F10	2	3	1	-1609.25	932.771	27838.6	110715	1034.25
131	F11	2	3	1	5612.23	1904.8	29697.4	114239	3089.37
132	F12	2	3	1	2223.7	1525.22	28230.6	107556	81.366
133	F13	2	3	1	16041.1	1966.76	31259.9	115680	861.987
134	F14	2	3	1	5970	1831.47	30706.5	117842	2841.71
135	F15	2	3	1	3790.21	2202.47	29346.3	114734	1319.85
136	F16	2	3	1	4401.28	996.312	28022.6	113003	2233.88
137	F17	2	3	1	3049.57	1059.67	29107.2	117514	1024.92
138	F18	2	3	1	-308.996	1269.71	31016.1	130231	8890.38
139	F19	2	3	1	7920.18	1281.66	452.481	1694.45	8666.11
140	F20	2	3	1	11948.9	2116.65	598.285	3554.59	10831.9
141	F21	2	3	1	13044.3	2595.48	1869.22	1978.72	4207.91
142	F22	2	3	1	8748.73	1640.28	1503.25	416.693	7353.7
143	F23	2	3	1	8217.62	1388.56	541.718	2691.81	5793.71
144	F24	2	3	1	4537.27	1692.26	-1520.37	-2219.34	3461.28
145	G1	2	3	1	2913.35	1538.33	21130.1	118402	699.114
146	G2	2	3	1	7863.71	2189.72	23711.8	124845	2153.31
147	G3	2	3	1	5014.58	1025.36	24526.3	125488	113.798
148	G4	2	3	1	-734.279	300.428	24641.9	117435	698.067
149	G5	2	3	1	-1831.17	1138.8	25585	117313	1780.15
150	G6	2	3	1	-6986.36	1526.09	26404.9	111471	-255.891
151	G7	2	3	1	2605.38	1167.09	29448.5	118507	779.122
152	G8	2	3	1	6127.06	1611.41	27548.8	108988	-1055.99
153	G9	2	3	1	118.884	1427.47	26883.1	103350	1192.32
154	G10	2	3	1	3877.28	897.938	28485.9	109354	818.269
155	G11	2	3	1	1038.73	1768.25	29561	110150	-41.5075
156	G12	2	3	1	1389.21	1069.56	28813.3	106274	1007.79
157	G13	2	3	1	-1073.67	818.683	30742.9	113429	-604.233
158	G14	2	3	1	-552.354	892.873	29710.5	110553	482.057
159	G15	2	3	1	902.153	1434.62	30217.1	114955	1241.21
160	G16	2	3	1	-1011.6	836.349	26221.8	100351	-267.344
161	G17	2	3	1	-929.23	931.684	24434.8	103327	2926.66
162	G18	2	3	1	1591.82	1413.59	29565.8	121077	1339.13
163	G19	2	3	1	8813.07	300.393	-208.801	1968.53	9415.54
164	G20	2	3	1	4408.97	1894.36	681.983	3302.48	8168.48
165	G21	2	3	1	38253.4	3353.9	2311.91	2976.75	6820.81
166	G22	2	3	1	6426.45	556.867	557.454	3254.44	5400.34
167	G23	2	3	1	22861.7	3702.29	2147.75	2953.49	5374.35
168	G24	2	3	1	2675.61	758.643	104.324	2212.95	4891.09
169	H1	2	3	1	22294.2	4535.79	28313	154685	3027.15
170	H2	2	3	1	8783.47	1727.01	24942.4	127803	1283.33
171	H3	2	3	1	7387.37	2298.88	25310.8	123601	261.704
172	H4	2	3	1	573.793	2088.07	25236.1	118688	1707.39
173	H5	2	3	1	1004.54	932.597	26895.9	118706	2168.95
174	H6	2	3	1	2430.87	1818.56	28665.1	118570	1908.19
175	H7	2	3	1	-3352.07	675.267	26508.6	111684	1254.86
176	H8	2	3	1	502.209	1532.9	28491.5	110764	1095.32
177	H9	2	3	1	-1512.38	1404.54	26423.3	102951	1332.37
178	H10	2	3	1	6230.53	1834.8	29231.5	108957	9670.05
179	H11	2	3	1	-1741.93	620.341	26586.9	100452	1489.83
180	H12	2	3	1	-2893.68	1548.34	29047.8	107299	1873.67
181	H13	2	3	1	-341.242	1118.93	27526.6	103510	-171.409
182	H14	2	3	1	911.184	1800.86	29194.2	109093	1686.24
183	H15	2	3	1	3046.95	2057.68	29014.9	111719	1510.42
184	H16	2	3	1	1180.45	1568.39	31447.7	121022	931.351
185	H17	2	3	1	1897.73	1983.59	29203.8	116647	3535.74
186	H18	2	3	1	-184.746	1653.79	27992	113692	2035.61
187	H19	2	3	1	14914.2	1743.56	1285.53	2608.26	14560.1
188	H20	2	3	1	88314.9	12925.9	8837.64	14697.4	14970.7
189	H21	2	3	1	46902.1	5239.95	1774.55	2360.55	5136.8
190	H22	2	3	1	6695.38	1602.23	387.107	2362.89	4240.4
191	H23	2	3	1	5037.71	1049.79	1256.97	1943.27	3719.65
192	H24	2	3	1	2338.43	1456.22	853.85	1516.09	3471.36
193	I1	2	3	1	10948.5	1606.15	21969	130023	3704.92
194	I2	2	3	1	13197.9	2313.76	23169.1	130546	3170.34
195	I3	2	3	1	1283.6	895.814	23210.1	125562	1040.11
196	I4	2	3	1	2296.65	1708.32	26092.3	123731	3709.65
197	I5	2	3	1	5089.12	2029.28	26468.1	119004	910.36
198	I6	2	3	1	11604	2613.35	28752.2	126003	19435.7
199	I7	2	3	1	5746.49	2139.17	26902.4	110052	2594.18
200	I8	2	3	1	-270.147	1694.41	28694.8	114495	466.776
201	I9	2	3	1	12981.2	1505.95	28583.3	110423	64.8526
202	I10	2	3	1	-3338.61	1496.67	27146.1	105105	272.35
203	I11	2	3	1	-1281.54	1225.62	28213.8	105160	188.067
204	I12	2	3	1	-413.494	1697.59	29725.8	109698	-2326.57
205	I13	2	3	1	580.932	1039.79	28394.4	103818	-2903.7
206	I14	2	3	1	8970.41	2546.95	28144.4	106335	-507.656
207	I15	2	3	1	5257.46	1334.05	28580.1	109879	1713.51
208	I16	2	3	1	450.909	925.929	28616.5	114074	1300.31
209	I17	2	3	1	2750.2	849.979	27382.4	110419	2600.8
210	I18	2	3	1	8559.85	1977.54	26954.4	111724	-449.954
211	I19	2	3	1	9360	911.107	-692.292	2398.75	9194.33
212	I20	2	3	1	12106.6	1647.66	560.828	2941.68	10336.4
213	I21	2	3	1	11135	1672.59	23.348	2228.23	7547.72
214	I22	2	3	1	8115.27	2311.21	716.402	1357.46	4857.23
215	I23	2	3	1	5218.92	1453.63	419.009	2052.92	4229.05
216	I24	2	3	1	10525.4	821.755	1027.86	573.604	3630.33
217	J1	2	3	1	18023	2015.7	350.825	2885.23	12523
218	J2	2	3	1	20971.3	3536.67	2759.75	4915.47	13468
219	J3	2	3	1	13738.3	2211.1	1124.92	2288.78	17606.2
220	J4	2	3	1	14483.9	1686.37	1516.48	3348.93	20183.5
221	J5	2	3	1	18167.3	4062.37	2558.84	7108.27	23876.6
222	J6	2	3	1	6243.44	560.384	461.292	4745.42	19178.4
223	J7	2	3	1	14160.5	1725.37	499.328	4072.63	16637.5
224	J8	2	3	1	18013.5	2041.02	1101.91	4885.31	18564.5
225	J9	2	3	1	8630.66	795.529	131.142	2269.35	15886
226	J10	2	3	1	2263.05	607.565	247.668	3346.22	13970.7
227	J11	2	3	1	4237.42	534.025	-279.559	1959.79	10145.8
228	J12	2	3	1	6213.35	1150.83	585.623	4131.36	14772
229	J13	2	3	1	16917.5	1421.72	177.256	3808.77	12214.4
230	J14	2	3	1	17302.9	1606.58	499.92	4366.76	14815.6
231	J15	2	3	1	14065.1	2374.28	1148.83	3637.99	14321.2
232	J16	2	3	1	1544.05	484.728	297.573	747.513	3929.44
233	J17	2	3	1	8307.11	945.476	1159.79	5878.86	9984.4
234	J18	2	3	1	13504.7	1735.88	780.206	3629.07	12967.5
235	J19	2	3	1	6209.99	1173	94.752	2118.59	6100.38
236	J20	2	3	1	4826.8	857.37	275.322	2111.14	7590.74
237	J21	2	3	1	9257.56	1956.64	615.634	1495.78	7956.46
238	J22	2	3	1	5114.45	3253.06	3838.4	466.321	2475.26
239	J23	2	3	1	11815.7	1761.89	233	1431.52	8333.35
240	J24	2	3	1	-5355.64	-778.652	-1414.74	-394.58	3923.03
241	K1	2	3	1	23259	1941.82	664.547	2659.76	16047.7
242	K2	2	3	1	12206.9	1755.01	980.6	767.913	13825
243	K3	2	3	1	10799.7	1494.61	317.503	1251.98	15453.9
244	K4	2	3	1	11307.6	1261.11	1378.95	2844.28	17214.2
245	K5	2	3	1	7813.88	624.754	1073.76	1820.82	16869.8
246	K6	2	3	1	8588.99	1122.97	266.152	1488.32	14691.3
247	K7	2	3	1	8688.71	960.313	1621.28	3199.19	15604.6
248	K8	2	3	1	9784.48	1087.91	830.234	3432.53	17255.9
249	K9	2	3	1	-28.6389	397.372	282.685	1516.26	12781.6
250	K10	2	3	1	5110.94	1006.52	680.613	2505.57	11280.5
251	K11	2	3	1	6500.96	1222.25	1052.14	2774.87	14097.5
252	K12	2	3	1	7889.13	1562.91	723.521	3123.07	13131.1
253	K13	2	3	1	6958.8	927.061	691.168	3342.62	11683.6
254	K14	2	3	1	6611.49	1528.89	1484.97	1611.98	14631.7
255	K15	2	3	1	6628.11	809.856	1125.32	2795.51	11279.9
256	K16	2	3	1	6028.71	1219.7	540.154	2885.16	14474.6
257	K17	2	3	1	16020.6	1572.6	427.887	1466.03	9386.8
258	K18	2	3	1	18856.6	1982.21	1817.98	1767.96	9193.77
259	K19	2	3	1	-2151.48	152.724	225.984	1757.45	8384.01
260	K20	2	3	1	16496.7	1684	705.627	1007.01	8060.09
261	K21	2	3	1	3154.54	1175.36	863.408	663.531	5268.92
262	K22	2	3	1	31247.2	2892.7	1677.81	2547.16	5056.61
263	K23	2	3	1	12502.4	1869.25	1122.22	484.31	1443.23
264	K24	2	3	1	2746.12	1826.05	224.169	520.789	10085.4
265	L1	2	3	1	26626.8	4506.71	1588.43	5628.67	17572.6
266	L2	2	3	1	18512.4	2610.61	1367.02	2935.42	15555.6
267	L3	2	3	1	16725.4	2347.5	830.246	3704.65	15605.7
268	L4	2	3	1	10152.6	1520.98	2.79342	2695.72	15386.6
269	L5	2	3	1	4345.96	762.238	-673.269	2899.92	14145
270	L6	2	3	1	10721.7	233.097	-537.346	3468.84	17427.9
271	L7	2	3	1	7030.98	330.853	-341.016	3293.7	17576.2
272	L8	2	3	1	6610.68	519.078	731.846	2400.02	17985.3
273	L9	2	3	1	11027.1	1154.66	822.107	2479.44	14627.1
274	L10	2	3	1	5491.52	296.855	-26.6901	1824.51	12114.2
275	L11	2	3	1	2150.06	430.963	266.068	3544.98	11151
276	L12	2	3	1	2064.43	240.544	235.914	2798.06	10210.1
277	L13	2	3	1	25468	1298.32	417.544	2591.64	10289.2
278	L14	2	3	1	2134.69	710.052	104.458	2546.41	12900.8
279	L15	2	3	1	8118.74	1276.06	494.759	2817.85	10282.3
280	L16	2	3	1	3584.94	677.811	-285.632	2033.55	10662.5
281	L17	2	3	1	15035.4	2534.64	358.944	2992.54	5991.38
282	L18	2	3	1	1184.56	401.358	348.815	1245.18	6627.13
283	L19	2	3	1	12652.2	2208.65	2224.55	517.208	5207.16
284	L20	2	3	1	5200.95	447.083	438.914	1189.5	7302.68
285	L21	2	3	1	10366.5	1219.4	558.863	1736.31	4471.9
286	L22	2	3	1	178.251	490.4	-965.586	1380.08	6904.97
287	L23	2	3	1	3017.04	353.07	499.811	1213.23	1901.5
288	L24	2	3	1	-986.025	-186.03	-316.64	-327.261	691.818
289	M1	2	3	1	14567.5	2478.2	1680.22	2521.24	20118.6
290	M2	2	3	1	19829.4	3830.42	1196.1	2542.47	17767.2
291	M3	2	3	1	12084.9	2568.62	2288.02	3080.69	14810.6
292	M4	2	3	1	11425.6	1872.68	2616.85	3416.58	17780
293	M5	2	3	1	7042.99	1720.18	1077.32	1912.37	13761.7
294	M6	2	3	1	8873.91	1395.84	1064.86	1624.81	14519.5
295	M7	2	3	1	5017.49	1322.21	1157.79	3658.19	13476.8
296	M8	2	3	1	3459.64	1864.18	359.362	2310.55	15045.8
297	M9	2	3	1	6486.14	1690.3	684.423	1175.95	13626.3
298	M10	2	3	1	5897.71	1201.41	1259.74	3212.33	12196.6
299	M11	2	3	1	4934.22	1450.49	1044.71	3058.37	12941.8
300	M12	2	3	1	6122.5	1245.58	820.869	2110.17	12055
301	M13	2	3	1	9554.26	2330.75	1144.81	2068.99	11337.6
302	M14	2	3	1	11063.5	1818.85	534.191	2262.87	14465.5
303	M15	2	3	1	3663.36	1334.11	546.967	2974.03	10291.7
304	M16	2	3	1	4235.14	1243.05	735.653	1475.52	9422.84
305	M17	2	3	1	18989.1	2745.44	1875.37	2183.27	5153.25
306	M18	2	3	1	17973.7	2199.19	469.022	1596.28	7287.39
307	M19	2	3	1	32383.8	2844.62	1550.71	1338.54	3052.79
308	M20	2	3	1	40346.3	4148.74	1924.97	3620.46	3734.31
309	M21	2	3	1	17482.9	1654.79	648.953	885.757	3477.73
310	M22	2	3	1	14232.7	1671.34	349.468	-690.353	3408.9
311	M23	2	3	1	8241.84	1602.92	-102.599	-1560.7	-792.152
312	M24	2	3	1	10044	2219.9	1152.87	423.187	2254.75
313	N1	2	3	1	20366.4	3304.83	195.199	3082.73	16393.9
314	N2	2	3	1	21332.6	4233.99	793.851	4596.23	18590.6
315	N3	2	3	1	14318.3	2572.71	935.005	2535.85	15313.3
316	N4	2	3	1	21002	1663.72	721.688	2442.16	16038.3
317	N5	2	3	1	10873.7	1465.36	-266.563	2540.25	17484.6
318	N6	2	3	1	10963.1	434.971	38.5794	3310.74	15788.8
319	N7	2	3	1	10926.7	1495.69	636.853	3317.85	15431.3
320	N8	2	3	1	8210.19	538.781	1049.23	3357.58	14270.7
321	N9	2	3	1	9661.15	858.093	227.02	2281.25	13098
322	N10	2	3	1	5096.84	888.708	4.3363	3369.88	14402.6
323	N11	2	3	1	5613.44	957.084	747.533	1947.11	11554.2
324	N12	2	3	1	4304.74	1540.92	-86.2614	1820.48	11474.6
325	N13	2	3	1	4667.28	428.953	274.448	2515.79	9950.85
326	N14	2	3	1	3204.3	391.407	365.149	1218.29	2663.4
327	N15	2	3	1	7568.96	1491.85	1272.3	3183.15	5945.16
328	N16	2	3	1	1683.3	1895.78	-1155.25	1417.96	6381
329	N17	2	3	1	191.582	427.316	298.945	1029.38	2419.83
330	N18	2	3	1	3900.47	1482.27	1697.41	2969.47	3560.83
331	N19	2	3	1	13573.3	1391.93	646.033	1655.94	4308.4
332	N20	2	3	1	29094.1	3455.09	1897.86	2509.63	5744.19
333	N21	2	3	1	-224.56	323.973	184.253	2750.81	3807.29
334	N22	2	3	1	-3093.26	335.461	668.154	-472.421	906.821
335	N23	2	3	1	-1093.12	40.0387	-880.278	390.932	1731.46
336	N24	2	3	1	14681.8	1109.9	-113.162	2660.63	951.758
337	O1	2	3	1	7177.41	2266.91	606.765	880.114	14067
338	O2	2	3	1	14933.8	3233.45	615.378	3893.91	16771.8
339	O3	2	3	1	11954.4	3123.52	621.561	2493.33	19222.7
340	O4	2	3	1	8399.12	1744.08	262.877	2384.56	13270.6
341	O5	2	3	1	13251.4	1919.09	1512.69	3250.56	16984.4
342	O6	2	3	1	3809.01	2174.06	539.854	2527.97	17635.3
343	O7	2	3	1	17877.2	2124.32	1022.27	4265.51	16486.3
344	O8	2	3	1	15443.3	1574.65	2468.4	3950.77	28334.2
345	O9	2	3	1	16935.9	1233.04	1891.26	1168.2	14533.9
346	O10	2	3	1	10808.6	3180.63	771.673	3045.43	24935.7
347	O11	2	3	1	5102.42	915.433	-738.231	1405.26	13835.2
348	O12	2	3	1	1531.96	-1164.08	-629.353	334.25	8957.55
349	O13	2	3	1	5226.02	2322.19	7.33961	3164.06	8902.43
350	O14	2	3	1	4582.74	1463	410.842	2477.37	8350.3
351	O15	2	3	1	12158.5	2255.21	809.692	322.654	8415.53
352	O16	2	3	1	6144	2253.25	401.761	877.839	8459.74
353	O17	2	3	1	25523.2	3132.35	1231.42	18.186	6197.7
354	O18	2	3	1	2158.38	1658.21	1262.3	642.559	6384.6
355	O19	2	3	1	32905.8	3774.63	1362.09	1688.12	6764.48
356	O20	2	3	1	31688.3	4202.03	1280.84	486.23	3062.9
357	O21	2	3	1	2764.82	1603.21	-339.499	-990.122	1501.73
358	O22	2	3	1	4889.78	974.283	682.678	362.798	4791.74
359	O23	2	3	1	4566.58	994.309	331.565	1364.94	4905.77
360	O24	2	3	1	9402.29	2867.42	1567.51	-184.718	4460.09
361	P1	2	3	1	14190.5	3311.56	1261.32	1923.98	10106.7
362	P2	2	3	1	13943	2752.33	-271.241	-469.02	8409.41
363	P3	2	3	1	17193.9	2879.37	1441.29	217.646	11465.6
364	P4	2	3	1	13195.6	1780.52	319.332	1797.1	17015.1
365	P5	2	3	1	12752	1397.37	973.04	1463.38	14484
366	P6	2	3	1	10230.3	2454.85	1699.03	3264.8	16738.4
367	P7	2	3	1	9798.57	1681.83	841.532	2795.68	15047.9
368	P8	2	3	1	20188.8	1973.75	2028.72	3093.83	20052.1
369	P9	2	3	1	21534.3	3830.4	1337.55	3102.68	16997.5
370	P10	2	3	1	9402.33	1582.78	1280.82	2428.22	16602.5
371	P11	2	3	1	646.45	658.909	397.543	1566.39	206.661
372	P12	2	3	1	3801.63	1799	817.594	4453.51	11575.1
373	P13	2	3	1	5240.08	1461.67	813.595	3268.61	10479.1
374	P14	2	3	1	5378.93	1742.8	576.61	1771.54	6842.49
375	P15	2	3	1	-890.155	873.131	752.983	271.54	2852.2
376	P16	2	3	1	9095.99	1844.43	425.109	985.158	5121.1
377	P17	2	3	1	-616.623	575.202	5.9825	-49.2675	1179.27
378	P18	2	3	1	10064.2	2794.87	1055.02	1544.1	9198.36
379	P19	2	3	1	1381.32	2203.29	-289.031	655.534	6737.42
380	P20	2	3	1	2857.83	2140.5	211.634	1752.89	5958.73
381	P21	2	3	1	2893.82	1824.82	1007.23	778.249	1433.87
382	P22	2	3	1	3199.14	3069.19	120.225	1631.62	5289.05
383	P23	2	3	1	1258.04	2008.76	657.2	342.083	3027.02
384	P24	2	3	1	1602.91	1508.67	929.092	392.867	4056.53
1	A1	2	3	2	-969.484	-350.935	14948.4	112460	632.078
2	A2	2	3	2	-1358.55	244.5	22990.3	148749	4749.37
3	A3	2	3	2	28926.4	3211.29	19653.1	119357	2727.82
4	A4	2	3	2	3543.02	1131.43	20410.9	114982	1183.8
5	A5	2	3	2	3216.36	852.839	23013.4	121525	2171.22
6	A6	2	3	2	2865.94	1932.62	22889.1	118542	1728.12
7	A7	2	3	2	19032.8	3312.21	23412.6	115467	16963.2
8	A8	2	3	2	5640.65	888.619	26834.8	126954	970.608
9	A9	2	3	2	20919.4	3605.58	27389	123014	2692.6
10	A10	2	3	2	8447.24	1257.62	25182.1	116318	3169.27
11	A11	2	3	2	2551.94	590.491	26673.2	119383	2042.63
12	A12	2	3	2	-8168.91	-1193.93	13974.2	68548.1	-618.971
13	A13	2	3	2	-12056.8	-1155.81	18070.7	86653.8	-195.303
14	A14	2	3	2	6888.26	1689.11	25286	115583	710.879
15	A15	2	3	2	-865.474	220.396	26181.7	124510	1923.2
16	A16	2	3	2	336.439	791.965	24154.8	114625	2530.77
17	A17	2	3	2	-2089	786.332	19272.9	97092.8	3074.94
18	A18	2	3	2	2501.38	1881.49	25284.4	123753	2767.67
19	A19	2	3	2	770.554	589.369	23023.7	118778	1622.2
20	A20	2	3	2	8613.77	729.356	1367.38	766.032	3901.71
21	A21	2	3	2	17199.3	553.785	107.007	1894.11	3073.16
22	A22	2	3	2	22025	2533.26	903.896	1798.99	5045.19
23	A23	2	3	2	4510.54	1914.93	15.3189	1907.13	4942
24	A24	2	3	2	8947.62	-534.976	-847.756	1535.84	6737.9
25	B1	2	3	2	8784.24	842.609	16335.4	107265	3510.09
26	B2	2	3	2	811.739	402.926	17569.4	110945	450.936
27	B3	2	3	2	5844.72	1546.29	18567.5	109345	2238.96
28	B4	2	3	2	4273.71	1494.72	21058.5	114471	745.23
29	B5	2	3	2	3766.25	1732.03	23349.9	124420	-86.8616
30	B6	2	3	2	3037.6	1335.9	23865	123036	1021.1
31	B7	2	3	2	11319.3	2672.73	25898.7	121514	2940.88
32	B8	2	3	2	298.04	633.662	25664.9	122326	1469.49
33	B9	2	3	2	336.722	868.748	28979.5	128491	3476.78
34	B10	2	3	2	2842.35	1261.37	28192.7	119028	2882.05
35	B11	2	3	2	6162.07	1137.84	28257.6	121106	1019.14
36	B12	2	3	2	1258.77	410.976	26664	116740	457.384
37	B13	2	3	2	2403.6	723.735	29320.3	124072	2246.27
38	B14	2	3	2	-3747.53	-696.034	18732.2	87900.3	691.901
39	B15	2	3	2	5905.87	1473.85	25692.4	111749	554.009
40	B16	2	3	2	2842.39	1343.28	27167.6	120356	958.907
41	B17	2	3	2	2402.63	850.62	27468.5	124880	3772.65
42	B18	2	3	2	5631.03	934.284	25352.3	124223	1134.23
43	B19	2	3	2	1229.48	505.209	22176.7	113071	3035.7
44	B20	2	3	2	19403.8	2799.01	178.721	1135.1	7973.08
45	B21	2	3	2	5427.55	880.626	703.262	2223	3756.74
46	B22	2	3	2	6651.87	1659.27	1056.23	-798.196	3230.97
47	B23	2	3	2	4817.51	2016.89	1017.4	-205.984	2693.03
48	B24	2	3	2	13326.5	2067.17	285.551	2150.92	1694.08
49	C1	2	3	2	937.278	2518.01	16025.2	100216	993.761
50	C2	2	3	2	8944.8	1907.04	19767.4	115432	612.406
51	C3	2	3	2	10875.1	999.82	19591.1	109031	525.174
52	C4	2	3	2	1973.94	2170.64	23136.4	118047	1440.35
53	C5	2	3	2	2557.8	666.292	24920.5	120267	282.928
54	C6	2	3	2	6370.59	1139.17	23314.4	110999	1210.07
55	C7	2	3	2	10430.9	2371.64	26596.2	120730	2521.87
56	C8	2	3	2	4453.25	1300.5	27889.6	123569	1891.11
57	C9	2	3	2	4523.74	1070.22	28586.8	121693	827.119
58	C10	2	3	2	7161.72	1703.79	27041.3	115659	1079.87
59	C11	2	3	2	12539	2302.41	27435.9	113161	567.416
60	C12	2	3	2	11278.5	2931.23	31300.3	126295	692.502
61	C13	2	3	2	1686.02	926.413	27749.3	116541	1032.09
62	C14	2	3	2	599.553	1154.55	28670.2	120982	1505.1
63	C15	2	3	2	11334.8	2332.63	28531.7	124378	16625.1
64	C16	2	3	2	2990.24	1727.47	27236	120576	2287.13
65	C17	2	3	2	3270.65	1529.74	28736	129391	3290.45
66	C18	2	3	2	4846.32	978.809	29638.8	134836	4209.26
67	C19	2	3	2	9135.42	1439.43	361.334	2373.98	9337.02
68	C20	2	3	2	10023.7	2150.76	-296.682	1255.1	8378.35
69	C21	2	3	2	9831.86	2981.85	-133.13	3501.44	5283.53
70	C22	2	3	2	19422.2	4538.56	1147.01	1100.79	8443.33
71	C23	2	3	2	10790.2	1830.91	440.929	1719.31	3182.59
72	C24	2	3	2	3371.07	638.103	22.013	-1682.38	3641.88
73	D1	2	3	2	7064.82	1579.63	18654	126416	2259.4
74	D2	2	3	2	8092.27	1019.73	17801.6	108166	525.795
75	D3	2	3	2	5369.04	1568.86	20377.1	109913	153.129
76	D4	2	3	2	-1509.4	1674.18	24644.4	125261	1131.92
77	D5	2	3	2	11562	1330	25000	118794	-1170.49
78	D6	2	3	2	3372.4	1399.37	26033.5	123195	717.304
79	D7	2	3	2	6435.72	1826.57	25539.1	114649	234.853
80	D8	2	3	2	11541.7	1775.09	28753.5	121997	1019.38
81	D9	2	3	2	4425.91	1639.69	28250.4	115961	1436.09
82	D10	2	3	2	-3181.36	666.475	15403.5	64870.8	933.291
83	D11	2	3	2	9407.03	1821.93	26512.7	109134	-286.482
84	D12	2	3	2	8956.38	1468.35	27909.7	111041	657.028
85	D13	2	3	2	1140.24	1112.05	27826.2	113349	1860.28
86	D14	2	3	2	988.384	895.476	27704.3	111395	634.386
87	D15	2	3	2	8317.47	2171.07	28306.5	119456	10769.1
88	D16	2	3	2	8311.32	1485.87	27910.9	117821	292.45
89	D17	2	3	2	-889.294	2133.41	27657.7	121891	878.17
90	D18	2	3	2	-3652.44	371.225	21668.5	95312.7	1393.45
91	D19	2	3	2	13636.8	1558.2	350.656	2770.7	12931.1
92	D20	2	3	2	28003.3	2079.21	782.871	1192.05	9180.57
93	D21	2	3	2	29072.2	4294.04	846.268	1801.85	6956.77
94	D22	2	3	2	17459.1	1517.61	965.539	1319.16	5420.16
95	D23	2	3	2	21536.7	3035.71	1416.62	3796.07	4599.54
96	D24	2	3	2	905.534	224.309	-2140.54	-703.562	1058.35
97	E1	2	3	2	11540.1	2475.03	22668.5	129515	2411.39
98	E2	2	3	2	20215.7	2991.77	22806.4	127714	1382.62
99	E3	2	3	2	11088.9	2610.79	24482.6	122926	1326.91
100	E4	2	3	2	4905.82	1571.51	24626.7	120250	761.673
101	E5	2	3	2	3121.75	1494.51	26235	124943	2041.09
102	E6	2	3	2	-2243.51	1074.46	26192.9	113642	1807
103	E7	2	3	2	-1266.16	1243.89	22589.4	100533	740.265
104	E8	2	3	2	-2639.62	913.12	28233.4	113060	-385.567
105	E9	2	3	2	573.686	1666.46	27953.3	112428	325.095
106	E10	2	3	2	837.187	967.77	28623.3	110823	769.52
107	E11	2	3	2	4660.59	1325.83	28485.3	109565	3780.41
108	E12	2	3	2	-126.302	1569.72	28050.9	107842	402.508
109	E13	2	3	2	3384.88	1920.67	29640.2	118074	5290.65
110	E14	2	3	2	13951.7	2924.82	30424.2	113752	1838.54
111	E15	2	3	2	1613.99	1460.8	29746.5	112798	-1119.74
112	E16	2	3	2	-519.869	1781.46	30051.3	119871	823.466
113	E17	2	3	2	5669.88	1805.5	28659.7	117431	1746.83
114	E18	2	3	2	1907.72	1230.8	27386.1	122485	985.046
115	E19	2	3	2	8829.59	1708.3	529.178	194.646	6370.34
116	E20	2	3	2	11959.5	1999.12	930.697	1382.89	3993.11
117	E21	2	3	2	33870	4848.78	2068.95	1832.72	4478.54
118	E22	2	3	2	25923.5	3623.04	1294.72	2267.18	7765.9
119	E23	2	3	2	16130.9	2870.04	1257.96	3347.03	4419.3
120	E24	2	3	2	-11152.6	-114.129	-288.078	-312.252	3002.45
121	F1	2	3	2	21794.1	3419.66	21639.4	121170	2358.31
122	F2	2	3	2	11926.7	3046.47	23090.3	125811	1620.96
123	F3	2	3	2	7676.2	1223.11	24499.3	123168	998.574
124	F4	2	3	2	274.281	1397.66	24699.8	117941	375.012
125	F5	2	3	2	1635.37	509.149	25780.7	121309	2616.37
126	F6	2	3	2	15720.9	2537.76	28274.9	120322	2379.33
127	F7	2	3	2	115.334	965.925	26653.6	114747	-164.787
128	F8	2	3	2	-4229.69	380.921	13138.6	53220.4	-1838.44
129	F9	2	3	2	12381.4	2497.33	28480.1	109165	2374.24
130	F10	2	3	2	24.6516	853.001	28079	111269	1308.38
131	F11	2	3	2	5559.92	1979.08	29737.4	114221	3312.38
132	F12	2	3	2	2533.97	1472.88	28264.5	107646	-155.286
133	F13	2	3	2	16518.5	1809.68	31246.7	115825	1197.93
134	F14	2	3	2	6698.42	1791.11	30692.2	117846	2845.15
135	F15	2	3	2	3639.31	2207.29	29342.5	114502	1107.26
136	F16	2	3	2	5003.95	747.028	28037.1	113020	2220.22
137	F17	2	3	2	2916.38	902.656	29228.6	117566	781.914
138	F18	2	3	2	71.0497	1465.94	31015.7	130029	8635.02
139	F19	2	3	2	8734.62	1178.55	432.925	1275.9	8786.2
140	F20	2	3	2	12198	2267.12	421.317	3583.35	11008.5
141	F21	2	3	2	12782.5	2328.58	1952.66	1850.53	4557.73
142	F22	2	3	2	9247.79	1761.84	1599.53	287.298	7327.46
143	F23	2	3	2	8212.67	1549.69	631.913	2597.19	6235
144	F24	2	3	2	4758.39	1638.7	-1389.99	-2578.23	3910.62
145	G1	2	3	2	2965.76	1377.66	20879.1	117296	543.457
146	G2	2	3	2	8309.67	2717.94	23437	124679	2308.2
147	G3	2	3	2	4844.22	1500.66	24476.3	124864	121.32
148	G4	2	3	2	-1233.01	430.7	24439.2	117467	613.832
149	G5	2	3	2	-2709.37	1317.14	25458.9	117398	2007.27
150	G6	2	3	2	-6876.45	1905.4	26542.5	113459	-261.401
151	G7	2	3	2	3385.61	1461.67	29227.2	119057	714.745
152	G8	2	3	2	6827.92	1859.62	27592	109197	-1068.49
153	G9	2	3	2	344.204	1602.9	27100.8	103731	1019.88
154	G10	2	3	2	4018.32	1028.39	28337.3	109383	744.028
155	G11	2	3	2	1960.35	1934.55	29748.6	110266	5.35719
156	G12	2	3	2	1735.6	1105.48	28777.7	106396	780.556
157	G13	2	3	2	-1818.59	793.133	30635.6	113250	-334.084
158	G14	2	3	2	-395.045	1146.5	29837.9	110482	202.943
159	G15	2	3	2	917.078	1591.91	30074.5	114831	1048.05
160	G16	2	3	2	339.614	1458.82	27823.4	106471	-328.466
161	G17	2	3	2	-1079.61	1252.19	24582	104076	3276
162	G18	2	3	2	1993.56	1641.36	29355.1	120958	1186.59
163	G19	2	3	2	8615.18	542.142	-421.187	1975.36	9457.62
164	G20	2	3	2	5132.18	1904.53	674.928	3355.33	7996.23
165	G21	2	3	2	38673	3573.2	2306.91	3153.91	6780.74
166	G22	2	3	2	5899.77	698.845	416.188	3373.02	5474.12
167	G23	2	3	2	23261.6	4463.59	2199.7	2935.85	5169.79
168	G24	2	3	2	2166.43	667.797	249.723	2252.56	5243.48
169	H1	2	3	2	22952.4	4441.29	28023.8	154248	2946.63
170	H2	2	3	2	8408.18	1758.19	25010.7	127604	1216.37
171	H3	2	3	2	7352.85	1959.67	25050.5	122791	573.347
172	H4	2	3	2	1479.06	2114.68	25199.7	118381	1922.8
173	H5	2	3	2	921.473	748.261	26892.8	118370	2280.7
174	H6	2	3	2	986.651	1836.65	28485.1	118369	1922.25
175	H7	2	3	2	-3160.37	851.933	26710.2	111678	1172.55
176	H8	2	3	2	13.2412	1445.83	28380.8	111356	1308.94
177	H9	2	3	2	-1519.08	1517.96	26359.5	102922	1001.91
178	H10	2	3	2	5319.54	1632.85	29147	108406	7618.21
179	H11	2	3	2	-1108.64	534.303	26452	100435	1659.28
180	H12	2	3	2	-2580.96	1329.87	28998.5	107277	1710.44
181	H13	2	3	2	169.963	979.886	27647.1	103379	-98.3144
182	H14	2	3	2	1140.13	2001.7	29226.9	108934	1944.88
183	H15	2	3	2	3397	1971.43	29195.4	111771	1508.84
184	H16	2	3	2	1531.85	1682.61	31499.6	120879	808.278
185	H17	2	3	2	2365.18	1961.44	29083	116437	3301.32
186	H18	2	3	2	592.158	1640.34	27772.5	112185	2183.96
187	H19	2	3	2	14751.1	1845.93	1404.63	2811.58	14518.5
188	H20	2	3	2	88861.1	13211.5	8852.17	14625	15344.6
189	H21	2	3	2	47721.5	5312.05	1746.34	2574.05	5286.97
190	H22	2	3	2	6555.1	1659.84	321.273	2318.63	4265.58
191	H23	2	3	2	5353.33	1170.88	1300.12	1816.58	3973.43
192	H24	2	3	2	2895.95	1391.41	917.192	1699.55	3572.53
193	I1	2	3	2	11415.3	1586.87	21838.7	129468	3648.79
194	I2	2	3	2	13623.3	2572.62	23267.4	130168	3278.84
195	I3	2	3	2	1429.26	749.256	23284.6	125415	910.431
196	I4	2	3	2	2898.6	1727.52	26145.2	123302	3794.34
197	I5	2	3	2	5569.1	2009.26	26342.5	118527	628.82
198	I6	2	3	2	11003.9	2592.5	28619.3	125430	15949.7
199	I7	2	3	2	5326.59	2206.14	26794.8	109612	2783.73
200	I8	2	3	2	-213.039	1832.65	28707.6	114106	505.948
201	I9	2	3	2	13464.1	1313.22	28378.3	109724	364.715
202	I10	2	3	2	-2707.67	1501.08	27061.4	105218	269.465
203	I11	2	3	2	-1189.62	1129.76	28225.2	105010	218.368
204	I12	2	3	2	-1287.78	1591.6	29961.2	109382	-2066.17
205	I13	2	3	2	1011.08	1075.76	28408.5	103773	-3130.14
206	I14	2	3	2	9106.58	2341.58	28240.4	106299	-321.79
207	I15	2	3	2	5268.78	1465.76	28597.4	109838	1629.51
208	I16	2	3	2	766.969	655.857	28362.8	113787	1204.46
209	I17	2	3	2	2802.2	748.403	27206.1	109824	2691.32
210	I18	2	3	2	8504.47	1871.14	26877.3	111531	-483.302
211	I19	2	3	2	9323.85	941.544	-638.487	2299.96	8950.63
212	I20	2	3	2	11325.8	1814.81	726.039	2548.65	10418.9
213	I21	2	3	2	11245.9	1709.2	59.6294	1966.48	7523.51
214	I22	2	3	2	9306.82	2338.73	484.065	1437.06	5083.05
215	I23	2	3	2	4940.19	1227.53	478.401	2026.34	4307.47
216	I24	2	3	2	10645.6	1184.6	1479.76	573.153	3166.25
217	J1	2	3	2	17535.8	2447.8	263.121	3067.56	13508.9
218	J2	2	3	2	21400.6	3629.9	2595.97	5175.79	14050.1
219	J3	2	3	2	13902.8	2106.3	1056.79	2652.65	18768.8
220	J4	2	3	2	14119.2	1856.57	1426.19	3428.75	20373.9
221	J5	2	3	2	18287.3	4222.18	2541.36	7275.17	23997.3
222	J6	2	3	2	6449.18	645.998	502.33	4818.45	19004.8
223	J7	2	3	2	14872.7	1667.77	425.395	4090.89	16607.5
224	J8	2	3	2	18268.7	2261.99	1101.25	4717.56	18170.5
225	J9	2	3	2	8172.95	858.144	164.381	2132.59	15018.8
226	J10	2	3	2	2110.35	560.847	295.989	3333.85	13257.5
227	J11	2	3	2	3927.54	326.543	-275.675	1867.24	9449.12
228	J12	2	3	2	5790.93	1289.24	659.619	3965.5	14014.2
229	J13	2	3	2	16851.4	1573.39	286.824	3695.56	11413.3
230	J14	2	3	2	17466.7	1794.58	375.631	4168.05	13630.5
231	J15	2	3	2	13889.3	2598.01	1222.34	3235.26	13387.6
232	J16	2	3	2	1510.82	626.576	266.039	642.23	3256.78
233	J17	2	3	2	8163.9	1128.45	1290.9	6116.99	9624.76
234	J18	2	3	2	13704.1	1852.46	760.935	3479.53	12808.7
235	J19	2	3	2	4875.94	1205.5	91.255	2018.2	4734.74
236	J20	2	3	2	5275.89	857.181	178.386	2297.53	7683.24
237	J21	2	3	2	9054.72	1939.82	425.956	1619.9	8298.5
238	J22	2	3	2	5331.74	3251.86	3657.49	537.931	3185.71
239	J23	2	3	2	12795.8	2000.11	208.967	1751.84	8468.89
240	J24	2	3	2	-4883.22	-30.0296	-1339.84	-395.751	4475.35
241	K1	2	3	2	23239.5	2089.33	732.838	2926.27	16244.2
242	K2	2	3	2	12549.2	1745.09	1120.97	1119.52	14566.9
243	K3	2	3	2	11883.5	1688.32	185.823	1481.81	16203.4
244	K4	2	3	2	12440.3	983.592	1182.84	2947.18	18367.9
245	K5	2	3	2	7937.52	526.307	922.561	1945.57	17509.5
246	K6	2	3	2	9040.93	943.451	135.774	1546.44	14831.6
247	K7	2	3	2	8975.37	776.238	1610.88	3241.81	15401.7
248	K8	2	3	2	9259.72	1086.76	880.631	3418.41	17207.1
249	K9	2	3	2	-325.36	515.134	200.681	1527.72	12461.9
250	K10	2	3	2	4963.93	987.656	605.073	2383.17	10927.1
251	K11	2	3	2	5865.55	991.126	955.14	2770.34	13224.5
252	K12	2	3	2	7438.43	1496.09	736.552	2928.68	12874.8
253	K13	2	3	2	6574.86	871.062	815.748	3275.72	11450.7
254	K14	2	3	2	6779.69	1528.62	1626.37	1728.45	13969.2
255	K15	2	3	2	7056.87	830.124	1252.62	2825.39	11157.6
256	K16	2	3	2	6075.77	1287.91	781.009	2763.61	14304.9
257	K17	2	3	2	16306	1466	533.731	1711.78	9330.79
258	K18	2	3	2	19639.2	2099.78	1908.57	1695.13	9718.45
259	K19	2	3	2	-2091.99	73.6102	352.176	1795.31	8520.59
260	K20	2	3	2	17425	1560.67	850.227	900.836	8270.04
261	K21	2	3	2	4096.42	1347.99	683.684	616.192	5713.32
262	K22	2	3	2	32529.3	3014.88	1871.06	2426.47	5195.57
263	K23	2	3	2	12644	1775.21	960.58	523.635	1775.07
264	K24	2	3	2	3391.55	1729.41	372.653	373.286	9935.29
265	L1	2	3	2	26811.8	4620.88	1613.73	5735.17	18350.8
266	L2	2	3	2	18658.7	2905.16	1282.19	2826.35	15607.1
267	L3	2	3	2	17194.2	2833.67	1013.92	3760.1	16424.3
268	L4	2	3	2	11084.8	1088.66	1.22523	3052.45	16540.4
269	L5	2	3	2	5053.38	825.991	-577.205	2722.68	14867.8
270	L6	2	3	2	11713.8	3.46118	-631.209	3543.55	17882.9
271	L7	2	3	2	6640.51	392.503	-254.253	3083.51	17534
272	L8	2	3	2	7651.55	535.145	811.56	2252.71	17421.5
273	L9	2	3	2	11537.2	1484.2	940.709	2377.91	14053.9
274	L10	2	3	2	5349.7	363.001	178.992	1902.99	11374.9
275	L11	2	3	2	2203.34	551.089	362.392	3680.74	10846.3
276	L12	2	3	2	2073.8	438.259	185.62	2757.92	9662.87
277	L13	2	3	2	26904.9	1631.86	493.973	2616.14	10273.1
278	L14	2	3	2	2139.56	698.959	-51.5913	2610.62	12417.9
279	L15	2	3	2	7941.9	1361.74	471.744	2810.84	10201
280	L16	2	3	2	4015.59	737.986	-80.0909	2036.72	10546.6
281	L17	2	3	2	15282.7	2312.12	356.48	3108.44	6165.76
282	L18	2	3	2	1640.4	407.301	159.867	1351.18	6409.96
283	L19	2	3	2	12835.5	2124.19	2043.37	676.248	5445.53
284	L20	2	3	2	5422	539.773	730.525	1057.45	7570.16
285	L21	2	3	2	11509.2	1424.96	893.982	1861.11	4721
286	L22	2	3	2	84.0945	408.453	-820.482	1449.72	7303.95
287	L23	2	3	2	2959.3	329.716	695.457	1101.19	2066.41
288	L24	2	3	2	-496.2	-6.17147	-65.8296	-230.04	1138.43
289	M1	2	3	2	15100.5	2767.38	1586.24	2137.18	19634.8
290	M2	2	3	2	19665.6	3618.34	1130.88	2362.13	17157
291	M3	2	3	2	12733.4	2611.34	2138.4	3139.12	15580.8
292	M4	2	3	2	11482.6	1743.6	2395.03	3414.9	18430.7
293	M5	2	3	2	7289.01	1806.04	1014.11	2051.94	14175.4
294	M6	2	3	2	8456.24	1214.9	1186.56	1910.37	15415.9
295	M7	2	3	2	5176.63	1188.92	1028.88	3978.73	13518.3
296	M8	2	3	2	3224.81	1947.73	371.414	2253.53	14771.1
297	M9	2	3	2	6604.51	1969.52	616.183	1204.75	13386.9
298	M10	2	3	2	6343.81	1213.25	1007.07	3126.03	12241.4
299	M11	2	3	2	4901.81	1462.57	936.406	3034.03	12637.3
300	M12	2	3	2	6272.92	1092.73	738.365	2228.52	11998
301	M13	2	3	2	9701.97	2248.24	1189.34	2099.6	11370
302	M14	2	3	2	10722.2	1834.6	399.284	2143.55	14256.7
303	M15	2	3	2	3884.42	1292.58	619.828	2961.5	10310.2
304	M16	2	3	2	4432.84	1362.52	734.858	1635.56	9503.18
305	M17	2	3	2	18921.5	2896.92	2013.55	2034.75	5357.21
306	M18	2	3	2	17961.2	2388.46	428.686	1630.21	7659.47
307	M19	2	3	2	32896.3	2986.06	1310.37	1282.49	3236.38
308	M20	2	3	2	39933.8	4025.42	1801.08	4039.96	4318.99
309	M21	2	3	2	17451.4	1806.32	593.525	926.984	3439.83
310	M22	2	3	2	15277.5	1740.95	595.786	-618.631	3728.48
311	M23	2	3	2	8297.83	1503.54	-96.4799	-1484.67	-602.867
312	M24	2	3	2	9883.8	2174.59	1145.15	531.227	2093.32
313	N1	2	3	2	19897.3	3335.92	216.355	3037.32	16223.8
314	N2	2	3	2	20856.6	4373.78	797.4	4627.76	18508.3
315	N3	2	3	2	14323.4	2475.22	904.43	2489.05	14847.4
316	N4	2	3	2	19844.4	1829.95	812.547	2495.67	15900.6
317	N5	2	3	2	10063	1581.03	-159.544	2320.17	17125.2
318	N6	2	3	2	10478.3	465.793	-120.184	3056.16	15980.9
319	N7	2	3	2	10741.4	1242.43	624.889	3517.25	15629
320	N8	2	3	2	8117.76	465.577	1045.66	3195.57	14324.7
321	N9	2	3	2	9755.27	760.161	392.925	2223.97	12949.9
322	N10	2	3	2	5056	869.473	-142.309	3530.74	14382.8
323	N11	2	3	2	5678.22	889.549	739.679	1910.94	11200.5
324	N12	2	3	2	4344.99	1393.39	-111.066	1711.2	11261.4
325	N13	2	3	2	4941.16	190.947	283.737	2551.4	9958.83
326	N14	2	3	2	3150.91	128.534	415.816	1186.24	2632.22
327	N15	2	3	2	8093.64	1682.53	1163.16	3111.61	5854.17
328	N16	2	3	2	1321.55	2093.71	-1109.18	1502.04	6405.85
329	N17	2	3	2	147.149	562.682	565.733	1070.87	2587.23
330	N18	2	3	2	3348.37	1606.68	1565.4	2975.46	3631.13
331	N19	2	3	2	12920	1424.57	627.556	1602.05	4828.28
332	N20	2	3	2	28562.4	3317.06	2027.16	2662.65	5621.75
333	N21	2	3	2	26.5883	144.967	318.65	2724.68	3936.09
334	N22	2	3	2	-2629.43	605.161	506.454	-318.152	664.056
335	N23	2	3	2	-582.419	261.532	-702.22	135.972	1812.24
336	N24	2	3	2	15768.7	971.609	125.451	2679.39	886.992
337	O1	2	3	2	7644.95	2355.5	578.598	746.37	13431.9
338	O2	2	3	2	14624.6	3425.37	635.971	3968.54	16439.9
339	O3	2	3	2	11750.9	3114.21	757.905	2703.14	18952.5
340	O4	2	3	2	8067.95	1571.6	215.854	2540.89	13082
341	O5	2	3	2	11826.5	2262.91	1695.04	3274.27	16216.8
342	O6	2	3	2	3427.19	2139.42	572.161	2605.26	16840.1
343	O7	2	3	2	17718.1	2186.27	1003.32	4233.84	16299.1
344	O8	2	3	2	15249	2153.68	2728.65	4198.28	28300.8
345	O9	2	3	2	17441.5	1353.22	2010.3	1445.91	14431.4
346	O10	2	3	2	10652.5	3377.93	1134.04	3347.1	24537.4
347	O11	2	3	2	4724.09	826.908	-606.701	1317.93	13728
348	O12	2	3	2	1833.26	-990.14	-611.44	583.415	9038.24
349	O13	2	3	2	5604.24	2335.9	-5.42509	3048.25	8888.05
350	O14	2	3	2	4360.75	1595.81	407.582	2557.68	8711.8
351	O15	2	3	2	12133.9	2090.92	1071.74	438.406	8834.14
352	O16	2	3	2	6078.16	2164.1	462.069	934.162	8759.23
353	O17	2	3	2	25278.3	2949.73	1248.45	151.375	6044.52
354	O18	2	3	2	2578.31	1604.78	1387.72	942.214	6773.15
355	O19	2	3	2	32405.6	3544.78	1430.88	1853.18	7377.24
356	O20	2	3	2	31358.6	4060.5	1266.08	659.637	3017.31
357	O21	2	3	2	2355.83	1957.04	-298.939	-1013.15	1504.76
358	O22	2	3	2	5287.1	1205.24	756.545	426.764	5208.22
359	O23	2	3	2	4720.72	1096.51	374.229	1168.78	5311.89
360	O24	2	3	2	10196.5	2704.42	1924.05	-311.107	4325.77
361	P1	2	3	2	14742.1	3409.89	1258.03	2211.39	9536.11
362	P2	2	3	2	13189.3	2808.73	-30.5583	-316.234	7637.03
363	P3	2	3	2	15950.3	3010.61	1399.65	183.187	10772.3
364	P4	2	3	2	12389.8	1768.27	495.234	2044.36	16715.2
365	P5	2	3	2	11899	1040.99	856.793	1681.49	14493.5
366	P6	2	3	2	10386.9	2331.05	1684.25	3510.62	16789.9
367	P7	2	3	2	9369.48	1656.94	781.098	2667.87	14495.3
368	P8	2	3	2	19072	2076.76	1885.56	2681.42	20021.5
369	P9	2	3	2	19895.6	3424.77	1166.43	2859.57	15749.8
370	P10	2	3	2	9495.18	1553.27	1035.06	2443.31	16194.8
371	P11	2	3	2	433.895	760.019	450.581	1399.14	217.266
372	P12	2	3	2	3497.74	1208.17	861.536	4481.84	11619.4
373	P13	2	3	2	5347.01	1177.65	785.503	2998.02	10428.6
374	P14	2	3	2	4993.25	1696.05	472.718	1674.71	6606.81
375	P15	2	3	2	-606.577	524.9	633.98	249.068	2677.71
376	P16	2	3	2	9291.23	1959.92	268.641	1235.47	4876.61
377	P17	2	3	2	-761.839	420.715	174.724	-114.117	1096.43
378	P18	2	3	2	9790.89	2447.31	1097.28	1562.84	8693.12
379	P19	2	3	2	460.441	1978.1	-399.763	499.714	6127.07
380	P20	2	3	2	2290.87	2422.16	113.725	2158.53	5941.97
381	P21	2	3	2	2594.59	1772.34	900.204	501.925	1625.24
382	P22	2	3	2	3696.32	3127.99	39.518	1316.47	5012.59
383	P23	2	3	2	1522.27	1660.93	748.573	474.056	3034.56
384	P24	2	3	2	2043.61	1644.82	818.235	239.194	3860.7
1	A1	2	3	3	-871.744	-632.794	14712.8	112094	573.867
2	A2	2	3	3	-2902.52	-294.596	23119.3	149081	4682.32
3	A3	2	3	3	29435.8	3378.17	19889.7	119397	2801.72
4	A4	2	3	3	1928.68	727.413	20314.1	115316	1052.23
5	A5	2	3	3	3757.68	942.761	22910.9	121377	2129.77
6	A6	2	3	3	4060.61	2087.97	22852.1	118128	2066.8
7	A7	2	3	3	18414.9	3276.44	23331.9	115593	17273.7
8	A8	2	3	3	6118.56	503.29	26970.7	126628	1039.28
9	A9	2	3	3	20576.3	3516.81	27339.6	122898	2692.95
10	A10	2	3	3	7401.1	1258.08	25185.1	116476	3315.64
11	A11	2	3	3	2743.29	653.508	26639.1	119636	2074.01
12	A12	2	3	3	-7747.46	-1618.3	15096.5	74486.8	-275.757
13	A13	2	3	3	-12704.7	-1230.19	15840.4	77288.5	-798.686
14	A14	2	3	3	6888.92	1268.5	25023	115484	1213.23
15	A15	2	3	3	-809.673	176.709	26237.9	124415	1926.1
16	A16	2	3	3	2075.34	1195.81	24835.8	117002	2600.82
17	A17	2	3	3	-1050.09	1007.96	19788.4	100709	3055.46
18	A18	2	3	3	2511.85	1673.76	25232.2	123501	2554.47
19	A19	2	3	3	143.7	950.391	23156.6	118922	1582.59
20	A20	2	3	3	8420.98	164.811	1209.79	929.003	4095.66
21	A21	2	3	3	17175.9	646.128	110.539	1815.84	3031.87
22	A22	2	3	3	21372.7	2380.97	798.452	1719.41	5342.26
23	A23	2	3	3	4851.02	2162.16	75.4155	2019.78	5133.09
24	A24	2	3	3	8288.37	139.402	-934.549	1299.34	6329.38
25	B1	2	3	3	9064.07	1355	16424.4	107145	3471.8
26	B2	2	3	3	371.315	488.641	17256.2	110218	230.985
27	B3	2	3	3	6578.32	1579.5	18482.7	109135	2326.31
28	B4	2	3	3	4836.87	1585.82	20819.7	114335	991.273
29	B5	2	3	3	4117.69	1737.34	23373.7	124112	-22.1218
30	B6	2	3	3	2920.47	1318.1	23875.5	122001	1350.94
31	B7	2	3	3	10793.4	2541.75	25914.9	121135	3126.66
32	B8	2	3	3	797.645	747.927	25441.7	122179	1839.91
33	B9	2	3	3	-198.586	1280.26	28914.3	128318	3515.06
34	B10	2	3	3	2623.78	1282.9	28260.8	119587	2838.25
35	B11	2	3	3	6017.03	1287.58	28116.6	120888	707.064
36	B12	2	3	3	1149.37	558.04	26476.1	116553	489.988
37	B13	2	3	3	1459.6	318.15	29100.2	124025	1835.59
38	B14	2	3	3	-4413.06	-433.551	16764.7	78952	540.311
39	B15	2	3	3	6282.75	1481.41	25910.6	111594	1089.52
40	B16	2	3	3	3207.31	1469.17	27169.1	120574	1163.76
41	B17	2	3	3	2613.82	1151.23	27204.6	124166	3608.67
42	B18	2	3	3	5582.98	1420.18	24978.4	124328	803.609
43	B19	2	3	3	1137.88	646.602	22109.2	112237	3056.71
44	B20	2	3	3	19100.7	2804.35	454.294	999.844	8092.65
45	B21	2	3	3	5010.44	1004.93	451.461	2136.54	4044.17
46	B22	2	3	3	6425.15	1897.51	987.257	-844.001	3537.71
47	B23	2	3	3	4773.45	2317.13	982.865	-255.933	3013.56
48	B24	2	3	3	13294	2091.03	465.845	2411.21	1772.91
49	C1	2	3	3	1448.2	2178.03	16598	102760	1170.93
50	C2	2	3	3	9101.94	1783.87	19917.1	115040	658.224
51	C3	2	3	3	11185.5	1033.47	19629.4	108947	716.357
52	C4	2	3	3	1339.83	2016.86	23066.3	117830	1747.9
53	C5	2	3	3	2984.74	837.043	25018.7	119722	185.544
54	C6	2	3	3	6036.31	1552.34	23327	110655	721.614
55	C7	2	3	3	10204.3	2401.04	26546.6	120356	2234.07
56	C8	2	3	3	5236.79	1220.32	27562.9	123197	1772.04
57	C9	2	3	3	4472.78	1237.37	28373.9	121496	915.623
58	C10	2	3	3	7259.48	1660.35	27024.4	115282	956.581
59	C11	2	3	3	12761.8	2303.15	27522.1	113011	661.889
60	C12	2	3	3	10913	2908.39	31341.8	125610	553.09
61	C13	2	3	3	1930.03	754.873	27679.1	116694	1035.45
62	C14	2	3	3	1195.05	902.753	28647.1	120753	1384.17
63	C15	2	3	3	11402	2451.19	28464	123879	16189.2
64	C16	2	3	3	2398.1	1582.4	27230.4	120499	2453.18
65	C17	2	3	3	3441.69	1488.77	29046.8	129508	3131.89
66	C18	2	3	3	4348.45	903.892	29591.3	134743	4055.96
67	C19	2	3	3	9164.81	1150.74	492.409	2599.5	9348.25
68	C20	2	3	3	9793.35	2169.46	-131.879	1311.76	8307.99
69	C21	2	3	3	9416.32	2964.78	-111.471	3606.9	5611.57
70	C22	2	3	3	19665.8	4194.82	1413.88	1232.76	8651.44
71	C23	2	3	3	9946.92	1794	576.206	1613.62	3277.99
72	C24	2	3	3	2305.98	1109.28	139.6	-1612.46	3832.21
73	D1	2	3	3	7467.86	1524.08	18800.5	125899	2439.6
74	D2	2	3	3	7667.91	1414.37	17734.7	108133	634.618
75	D3	2	3	3	4876.05	1682	20439.8	110172	438.394
76	D4	2	3	3	-1989.28	1598.74	24619.5	124919	1509.53
77	D5	2	3	3	11748.2	1835.56	24860.9	118790	-900.875
78	D6	2	3	3	3537.67	1533.08	25839.3	122590	1075.06
79	D7	2	3	3	6263.66	1915.69	25536.8	114347	572.309
80	D8	2	3	3	12178.7	1776.82	28707.3	121780	1319.42
81	D9	2	3	3	4666.03	1945.31	28172.1	115631	1341.85
82	D10	2	3	3	-2512.84	804.459	16660.4	69452.2	1155.26
83	D11	2	3	3	9341.51	1730.09	26624.3	109374	271.958
84	D12	2	3	3	9204.04	1528.33	27910.8	110714	1083.26
85	D13	2	3	3	1350.02	1221.71	27866.9	113332	2082.04
86	D14	2	3	3	715.877	1149.04	27433.2	111037	882.609
87	D15	2	3	3	9001.29	2423.73	28501.2	119320	12305.5
88	D16	2	3	3	8554.95	1691.61	28084.8	117666	646.999
89	D17	2	3	3	-652.119	2333.35	27868.2	121859	1040.72
90	D18	2	3	3	-2967.99	738.456	23266.1	102239	1951.19
91	D19	2	3	3	13264	1851.63	394.239	2607.13	12898.5
92	D20	2	3	3	28044.1	2179.35	933.807	1215.1	9269.94
93	D21	2	3	3	29689.8	4923.6	1061.2	2186.35	7445.04
94	D22	2	3	3	17286.4	1535	1029.06	1400.94	6156.27
95	D23	2	3	3	21365.3	3434.34	1455.55	3959.86	5048.69
96	D24	2	3	3	1977.05	795.835	-1895.26	-612.057	731.745
97	E1	2	3	3	12563.3	2577.11	22682.5	129289	2790.72
98	E2	2	3	3	20764.5	2932.34	22856.4	127368	1725.08
99	E3	2	3	3	11738.3	2603.12	24514.4	122987	1391.81
100	E4	2	3	3	7380.87	1538.15	25170.2	121524	1279.93
101	E5	2	3	3	2687.06	1579.84	26466.1	124559	2206.47
102	E6	2	3	3	-1557.74	860.902	26877.6	114411	2081.19
103	E7	2	3	3	-752.253	1239	24069.6	105688	1380.44
104	E8	2	3	3	-2607.83	700.157	28266.6	112580	-162.586
105	E9	2	3	3	1593.63	2030.02	28364.4	113124	586.35
106	E10	2	3	3	840.646	1097.92	28630.8	110509	774.045
107	E11	2	3	3	6624.16	1338.26	28572.5	109865	4992.73
108	E12	2	3	3	151.989	1746.37	28204.8	107932	607.97
109	E13	2	3	3	4009.06	1926.27	29772.6	118267	6564.07
110	E14	2	3	3	14022.7	2792.89	30470.2	113637	2242.28
111	E15	2	3	3	1726.44	1641.33	29587.7	112661	-602.569
112	E16	2	3	3	-1299.63	2115.57	30058.9	119592	1406.46
113	E17	2	3	3	5915.81	1945.62	28708.7	117023	1930.05
114	E18	2	3	3	2597.98	1546.07	27451.7	122460	1159.08
115	E19	2	3	3	8122.78	2146	632.781	417.87	6386.73
116	E20	2	3	3	12835.5	2187.61	916.638	1591.84	4470.9
117	E21	2	3	3	33352.5	4923.81	2337.1	2171.52	4910.19
118	E22	2	3	3	26104.8	3498.82	1171.34	2260.69	8370.82
119	E23	2	3	3	16559	3189.12	1322.04	3597.64	5030.07
120	E24	2	3	3	-11467.6	-269.14	-259.444	-271.344	3078.77
121	F1	2	3	3	21389.4	3438.2	21602.4	120869	2215.42
122	F2	2	3	3	13331	3028.39	23043.6	125692	1700.09
123	F3	2	3	3	7758.11	1423.74	24236.8	123285	1417.28
124	F4	2	3	3	395.766	1526.35	24592.4	117693	348.361
125	F5	2	3	3	2013.74	486.182	25936.6	120747	2390.06
126	F6	2	3	3	16090.4	2398.69	28358.4	120210	2064.49
127	F7	2	3	3	141.747	1081.47	26714.6	114850	90.9396
128	F8	2	3	3	-3073.65	467.625	16691.4	67879.1	-1767.17
129	F9	2	3	3	13192.7	2540.2	28766.2	109053	2443.63
130	F10	2	3	3	222.877	1074.84	28126.2	111569	1488.6
131	F11	2	3	3	5814.29	1902.78	29854.3	114253	3325.21
132	F12	2	3	3	2506.27	1347.71	28031.9	107516	-170.866
133	F13	2	3	3	16394.6	1817.16	31275.2	115807	1277.73
134	F14	2	3	3	6492.87	1724.96	30685.7	117325	2985.93
135	F15	2	3	3	4186.95	2250.01	29297.4	114476	1283.14
136	F16	2	3	3	4805.26	976.443	28190.5	113071	2322.35
137	F17	2	3	3	2937.94	1269.94	29319.8	117583	1008.66
138	F18	2	3	3	288.307	1183.93	31032.7	129929	8911.17
139	F19	2	3	3	8339.12	1226.07	600.899	1586.08	8909.36
140	F20	2	3	3	11864.3	1842.71	666.257	3543.6	10893.5
141	F21	2	3	3	12845.4	2080.42	1927.79	1945.36	4850.13
142	F22	2	3	3	9495.14	1709.23	1609.19	362.842	7619.54
143	F23	2	3	3	8703.93	1495.98	642.514	2384.55	6535.65
144	F24	2	3	3	5317.53	1800.25	-1479.79	-2232.39	3249.7
145	G1	2	3	3	3339.25	1603.94	20759.1	116788	903.642
146	G2	2	3	3	9267.96	2657.13	23436.6	124024	1862.18
147	G3	2	3	3	5719.9	1530.96	24567.5	124266	-196.766
148	G4	2	3	3	-1558.79	417.617	24401.8	116608	1215.92
149	G5	2	3	3	-2670.89	1526.13	25432.1	116651	1640.39
150	G6	2	3	3	-6675.17	1807.05	26917.4	114117	-12.5862
151	G7	2	3	3	2789.02	1463.41	29154.2	118553	684.18
152	G8	2	3	3	6604.27	1869.27	27571	109127	-1083.62
153	G9	2	3	3	1295.21	1635.61	26870.2	103731	1257.22
154	G10	2	3	3	4138.97	1023.77	28077.5	109021	799.076
155	G11	2	3	3	2121.85	2072.06	29467.4	109832	0.983157
156	G12	2	3	3	1652.75	1058.94	28756.2	106092	1354.04
157	G13	2	3	3	-1186.75	897.254	30624.4	113200	-567.575
158	G14	2	3	3	-265.021	1204.81	29652.8	110475	459.142
159	G15	2	3	3	803.557	1390.24	29996.8	114476	1487.53
160	G16	2	3	3	574.599	1300.71	28382.5	108814	213.747
161	G17	2	3	3	-148.692	1171.36	25377.1	106924	3661.32
162	G18	2	3	3	1395.98	1731.22	29274	120746	1706.28
163	G19	2	3	3	8747.27	592.285	-419.595	2048.56	9566.75
164	G20	2	3	3	4806.66	1755.41	630.919	3247.23	8170.64
165	G21	2	3	3	39621	3283.84	2355.08	3156.01	6988.08
166	G22	2	3	3	6862.94	691.68	632.902	3604.95	6093.55
167	G23	2	3	3	23580.5	4102.53	2181.35	2849.07	5458.3
168	G24	2	3	3	2118.61	575.98	309.644	2227.64	5354.62
169	H1	2	3	3	22744.6	4751.98	27912	154196	2764.12
170	H2	2	3	3	8411.47	1738.06	25011.9	127023	1182.83
171	H3	2	3	3	7004.98	2388.48	25029.5	121945	244.278
172	H4	2	3	3	1044.01	2034.02	25037.6	117793	1809.27
173	H5	2	3	3	1180.19	828.712	26773.5	118282	2095.68
174	H6	2	3	3	1318.83	1963.85	28160.8	118235	2005.07
175	H7	2	3	3	-3031.38	875.913	26582	111386	1323.74
176	H8	2	3	3	581.854	1342.66	28352.7	111201	977.413
177	H9	2	3	3	-1369.04	1550.55	26453.5	102483	1173.65
178	H10	2	3	3	5489.36	1737.86	28922.5	108172	7222.4
179	H11	2	3	3	-1381.18	470.217	26425.9	100226	1367.81
180	H12	2	3	3	-3045	1511.86	29037.4	107229	1511.61
181	H13	2	3	3	-613.208	1000.58	27657.5	103442	35.6636
182	H14	2	3	3	952.154	2120.34	28970.2	108732	1695.42
183	H15	2	3	3	3358.39	2022.63	29029.6	111438	1547.27
184	H16	2	3	3	1450.94	1797.62	31613.5	120815	909.611
185	H17	2	3	3	2050.87	2184.48	28908.2	116322	3484.09
186	H18	2	3	3	707.685	1730.5	27412.6	111663	1980.21
187	H19	2	3	3	14710.7	1601.07	1328.39	2872.51	14233.7
188	H20	2	3	3	88708.9	13169.3	8687.31	14768.1	15738.9
189	H21	2	3	3	47462.6	5326.04	1736.83	2572.96	5517.72
190	H22	2	3	3	6920.25	1624.85	458.992	2469.45	4349.37
191	H23	2	3	3	5612.43	1032.54	1302.97	1864.12	4021.25
192	H24	2	3	3	3047.9	1641.87	841.585	1800.25	3863.18
193	I1	2	3	3	11217.4	1630.06	21803.7	129044	4000.01
194	I2	2	3	3	13389.3	2256.58	23228.2	129550	3966.13
195	I3	2	3	3	1874.53	1159.98	23346.4	125385	1239.79
196	I4	2	3	3	2989.23	1746.48	26125.8	122583	3761.59
197	I5	2	3	3	5735.71	1752.53	26187.4	117890	918.843
198	I6	2	3	3	10279.8	2652.63	28756.2	125094	14475.2
199	I7	2	3	3	5804.33	2263.08	26905.9	109364	2805.34
200	I8	2	3	3	-105.854	1716.03	28694.3	114192	996.063
201	I9	2	3	3	12970	1338.29	28332.2	109695	308.419
202	I10	2	3	3	-2919.5	1351.4	27159.1	104730	414.023
203	I11	2	3	3	-993.091	1182.74	27987.4	105175	390.961
204	I12	2	3	3	-764.573	1724.02	29737.2	109065	-2056.9
205	I13	2	3	3	778.253	1088.63	28503.9	103337	-3047.45
206	I14	2	3	3	9542.78	2338.52	28268	105901	-57.9196
207	I15	2	3	3	5392.83	1336.35	28544.8	109735	1642.19
208	I16	2	3	3	669.897	766.871	28561.9	113985	986.083
209	I17	2	3	3	2569.64	880.628	27428.1	109924	2577.72
210	I18	2	3	3	8172.13	1939.92	26918.4	111340	-515.559
211	I19	2	3	3	8667.14	1174.17	-528.016	2338.61	8769.07
212	I20	2	3	3	12079.1	1892.44	790.898	2765.33	10605.3
213	I21	2	3	3	11270.1	1703.49	-32.9491	2079.78	8134.63
214	I22	2	3	3	8721.34	1958.69	470.746	1374.34	5380.69
215	I23	2	3	3	4968.97	1325.18	593.923	1982.63	4151.88
216	I24	2	3	3	10096.7	1179.49	1264.28	349.107	3745.45
217	J1	2	3	3	18364.1	2182.77	-3.44708	2982.07	14488.9
218	J2	2	3	3	22058	3753.4	2642.39	5172.96	14990
219	J3	2	3	3	14457.3	1821.56	1038.69	2284.34	19287.3
220	J4	2	3	3	13772	1451.21	1341.72	3110.27	20355.9
221	J5	2	3	3	18083.2	4273.97	2589.66	7266.14	23708.6
222	J6	2	3	3	6224.84	570.271	469.931	4605.39	18364.1
223	J7	2	3	3	14470.8	1607.51	470.426	3722.08	16435.1
224	J8	2	3	3	18447.9	2198.47	1077.44	4355.96	17270.3
225	J9	2	3	3	7920.73	790.412	198.591	1777.35	14381.2
226	J10	2	3	3	1408.33	601.718	420.427	2990.26	12199.7
227	J11	2	3	3	3873.97	434.534	-382.213	1637.59	8220.53
228	J12	2	3	3	4834.25	1038.47	519.15	3542.34	12020.7
229	J13	2	3	3	16362.4	1534.48	273.85	3387.61	10398
230	J14	2	3	3	16942.7	1602.66	486.169	3780.54	12780.6
231	J15	2	3	3	13505.7	2110.61	1230.71	3230.84	12624.8
232	J16	2	3	3	689.782	519.976	276.212	556.107	3095.63
233	J17	2	3	3	8187.69	1132.05	1454.33	5882.96	8611.16
234	J18	2	3	3	13755.2	1894.79	858.184	3256.47	12964.7
235	J19	2	3	3	3896.17	930.735	-103.174	1731.17	3563.3
236	J20	2	3	3	5345.75	908.816	8.64286	2123.69	8424.78
237	J21	2	3	3	8772.24	2052.63	474.274	1534.13	8869.7
238	J22	2	3	3	5685.61	3099.13	3612.44	549.163	3094.71
239	J23	2	3	3	13378.4	1955.07	174.365	1696.21	8709.07
240	J24	2	3	3	-5416.75	-397.84	-1384.27	-613.56	4284.41
241	K1	2	3	3	23941.4	1728.73	694.678	3058.82	17604
242	K2	2	3	3	13137.5	1516.12	1291.84	1307.29	15852.4
243	K3	2	3	3	12059.3	1467.64	346.774	1802.05	16828.2
244	K4	2	3	3	12179.6	909.684	1331.72	3223.01	18778.8
245	K5	2	3	3	8324.47	331.205	966.495	2129.36	17537.4
246	K6	2	3	3	9118.36	1015.56	137.38	1786.65	15181.7
247	K7	2	3	3	8630.84	578.972	1581.46	3444.1	15448
248	K8	2	3	3	8995.79	885.504	807.763	3132.36	16445.3
249	K9	2	3	3	-42.2278	335.812	315.057	1528.26	12148.7
250	K10	2	3	3	5213.86	1036.25	609.076	2416.65	10010.9
251	K11	2	3	3	6023.61	938.731	985.092	2812.02	12538.2
252	K12	2	3	3	6762.53	1426.16	674.613	2787.21	12244.7
253	K13	2	3	3	6327.84	848.334	650.193	3107.55	10998.5
254	K14	2	3	3	6422.32	1600.99	1493.69	1625.49	13385.6
255	K15	2	3	3	6871.42	757.826	1199.29	2841.89	10699.3
256	K16	2	3	3	6721.98	1155.16	699.924	2865.07	13793.2
257	K17	2	3	3	16967.7	1319.69	666.696	1739.97	9439.73
258	K18	2	3	3	19384.2	2131.73	1859.5	1840.18	9822.81
259	K19	2	3	3	-1893.55	-117.921	337.318	1901.17	8629.54
260	K20	2	3	3	17495.5	1459.82	857.367	1031.22	8489.23
261	K21	2	3	3	3880.96	964	741.879	987.881	5664.63
262	K22	2	3	3	32184.7	3107.96	1990.93	2663.72	5061.2
263	K23	2	3	3	12781.4	1440.15	1049.65	424.934	1591.84
264	K24	2	3	3	4084.89	1930.5	215.083	829.384	10521.3
265	L1	2	3	3	26614.7	4166.62	1572.25	5722.71	18422.2
266	L2	2	3	3	18285.2	2895.34	1390.49	2821.28	15536.8
267	L3	2	3	3	17193.4	2463.96	861.513	3787.52	16761.3
268	L4	2	3	3	10745.7	1192.16	-29.003	3054.62	17260.2
269	L5	2	3	3	4458.67	727.611	-572.763	2981.55	14896.3
270	L6	2	3	3	11598.4	53.7712	-533.315	3592.08	17707.4
271	L7	2	3	3	7015.98	96.2311	-369.886	2954.03	17443.5
272	L8	2	3	3	6869.17	343.519	720.396	2273.04	17237.3
273	L9	2	3	3	11128.4	1462.55	774.143	2256.45	13972
274	L10	2	3	3	5468.12	256.392	-57.9092	1784.51	10859.6
275	L11	2	3	3	2630.6	484.562	226.194	3370.72	10335.1
276	L12	2	3	3	1998.23	236.004	273.491	2490.36	9156.09
277	L13	2	3	3	28505.5	1305.66	415.163	2570.59	10086.8
278	L14	2	3	3	1892.25	529.113	109.887	2339.21	12081.8
279	L15	2	3	3	7885.31	1090.89	444.43	2812.32	9710.18
280	L16	2	3	3	3641.23	595.898	-223.607	1912.46	10166.9
281	L17	2	3	3	15322.8	2476.82	292.76	3098.74	6448.75
282	L18	2	3	3	2060.7	478.467	390.723	1133.8	6535.18
283	L19	2	3	3	13297.5	2078.49	2038.33	547.564	5326.62
284	L20	2	3	3	5206.18	409.11	642.451	1079.74	7361.29
285	L21	2	3	3	11212.8	1169.9	801.385	1939.58	4809.41
286	L22	2	3	3	220.315	700.71	-723.676	1228.29	7279.27
287	L23	2	3	3	3149.27	310.297	530.891	1156.85	2115.73
288	L24	2	3	3	-44.9014	-126.171	-154.014	-442.385	1015.65
289	M1	2	3	3	14046.2	2838.1	1623.6	2309.32	19161
290	M2	2	3	3	19538.7	4196.85	941.738	2208.09	16963.2
291	M3	2	3	3	12405.8	2703.17	2061.57	3081.7	15325.3
292	M4	2	3	3	11844.3	1504.66	2332.72	3520.47	18270.7
293	M5	2	3	3	7504.13	1825.31	1060.58	2127	14177.1
294	M6	2	3	3	9522.99	1389.96	1151.14	1985.03	15119.3
295	M7	2	3	3	5766.87	1278.05	1110.16	3913.17	13284.5
296	M8	2	3	3	3439.46	1855.5	364.426	2372.02	14537.3
297	M9	2	3	3	6754.76	1817.06	718.561	961.612	12910.4
298	M10	2	3	3	6595.19	1451.88	1186.12	3052.69	11529.8
299	M11	2	3	3	4863.33	1459.1	1199.36	2849.34	12276.2
300	M12	2	3	3	6348.93	1199.14	826.607	2027.36	11487.7
301	M13	2	3	3	9629.63	2455.92	1115.03	2113.3	11021.1
302	M14	2	3	3	10733.8	1921.93	574.394	2076.42	13641.7
303	M15	2	3	3	3707.23	1228.47	484.744	2814.73	9939.69
304	M16	2	3	3	4800.4	1150.55	664.811	1511.84	9324.38
305	M17	2	3	3	18894.5	2950.14	2145.53	2151.65	5155.07
306	M18	2	3	3	17901.3	2421.82	435.909	1824.11	7526.35
307	M19	2	3	3	32704.9	3052.97	1219.69	1556.96	3096.58
308	M20	2	3	3	40475.2	4310.82	1712.77	3732.71	4227.83
309	M21	2	3	3	17602.3	1589.81	520.679	863.082	3525.44
310	M22	2	3	3	15094.7	1655.82	784.562	-590.576	3669.17
311	M23	2	3	3	7523.72	1446.58	-56.9505	-1390.62	-746.882
312	M24	2	3	3	9862.68	2191.08	1106.55	547.218	1539.4
313	N1	2	3	3	19063.4	3297.18	206.634	3180.2	15735.6
314	N2	2	3	3	20894.3	4351.69	834.524	4709.21	18199.9
315	N3	2	3	3	13716	2696.28	1065.07	2596.85	14839.1
316	N4	2	3	3	20131.6	1605.58	823.102	2659.68	15643.1
317	N5	2	3	3	10905	1291.97	-92.9359	2616.4	17086.5
318	N6	2	3	3	10658.7	608.169	7.09185	3012.62	15605.1
319	N7	2	3	3	10989.5	1409.32	757.181	3394.88	15875.7
320	N8	2	3	3	8478	669.134	1137.07	3327.17	14522.9
321	N9	2	3	3	9636.56	644.975	473.39	2212.22	12940.7
322	N10	2	3	3	5215.94	1097.54	-194.597	3400.5	14305
323	N11	2	3	3	5531.77	1076.61	796.335	2068.86	11230.5
324	N12	2	3	3	4236.65	1360.06	104.149	1806.84	10995.9
325	N13	2	3	3	4306.58	404.475	279.308	2451.21	10415.1
326	N14	2	3	3	3107.84	181.344	352.461	1229.02	2301.05
327	N15	2	3	3	8244.66	1346.7	1269.13	3291.83	6166.85
328	N16	2	3	3	1066.69	1884.13	-810.167	1271.34	6330.76
329	N17	2	3	3	-291.177	383.663	322.079	943.268	2224.26
330	N18	2	3	3	3699.92	1526.48	1802.11	3170.07	3792.68
331	N19	2	3	3	12860.6	1258.91	665.761	1699.58	4757.49
332	N20	2	3	3	29765.9	3703.54	1937.15	2827.19	6047.63
333	N21	2	3	3	-125.002	533.29	389.513	2800.26	3989.04
334	N22	2	3	3	-2878.16	166.44	740.482	-246.189	744.577
335	N23	2	3	3	-827.169	129.598	-688.934	306.612	1757.09
336	N24	2	3	3	15183.7	914.67	356.472	2569.36	954.965
337	O1	2	3	3	7313.76	2678.15	490.746	570.049	13101.8
338	O2	2	3	3	14691.5	3545.28	635.163	3363.61	16422.3
339	O3	2	3	3	12372.2	3375.65	674.52	2792.33	18777.1
340	O4	2	3	3	7393.33	1661.96	485.413	2481.21	12706.5
341	O5	2	3	3	12090.5	2026.84	1456.51	3323.27	15749.3
342	O6	2	3	3	3675.7	1911.7	576.478	2510.36	16046.1
343	O7	2	3	3	17116.7	2255.05	1030.8	4276.06	15859.3
344	O8	2	3	3	16366.1	2324.63	2807.58	3889.08	27918.3
345	O9	2	3	3	17590.4	1342.12	1890.53	1248.99	14121.8
346	O10	2	3	3	10763.9	3503.69	723.74	3004.18	23870.9
347	O11	2	3	3	5294.04	946.012	-573.544	1196.72	13552.8
348	O12	2	3	3	2369.19	-1267.72	-560.843	311.357	9282.21
349	O13	2	3	3	5680.14	2148.42	-79.1198	2971.41	9002.94
350	O14	2	3	3	4296.12	1197.47	301.473	2367.55	9150.64
351	O15	2	3	3	11417.2	1787.72	757.715	208.727	8937.87
352	O16	2	3	3	6108.32	2299.49	421.232	1091.44	8784.1
353	O17	2	3	3	25475.9	3026.5	1229.77	-97.6749	6283.36
354	O18	2	3	3	3406.79	1843.33	1162.73	746.661	6555.31
355	O19	2	3	3	32627.1	3528.98	1476.06	1885.65	6832.12
356	O20	2	3	3	31142	4118.92	1371.12	690.309	3562.86
357	O21	2	3	3	2694.23	1846.34	-217.489	-903.876	1694.81
358	O22	2	3	3	4940.6	1079.6	639.968	323.765	5007.22
359	O23	2	3	3	5041.76	1083.53	316.277	1342.26	5175.61
360	O24	2	3	3	10154.4	2663.62	1758.11	-225.304	4671.97
361	P1	2	3	3	15480.9	3441.73	1215.34	1946.37	10271.9
362	P2	2	3	3	12964.4	2553.77	-100.326	-562.476	7713.98
363	P3	2	3	3	16035.8	2603.71	1513.48	-199.036	10534
364	P4	2	3	3	12697.9	1645.48	748.971	1850.26	16467.4
365	P5	2	3	3	12461.3	1235.63	891.014	1592.62	14523.8
366	P6	2	3	3	9899.19	2452.45	1734.03	3657.76	17339.5
367	P7	2	3	3	8670.67	1791.63	1077.66	2501.64	14008.2
368	P8	2	3	3	19760.2	2041.9	2079.04	2922.68	18861.6
369	P9	2	3	3	20824.5	3363.67	1267.43	3372.82	14901.6
370	P10	2	3	3	9926.01	1586.74	1210.13	2426.46	16316
371	P11	2	3	3	558.287	494.413	442.885	1364.17	-295.271
372	P12	2	3	3	3571.61	1680.73	1031.36	4412.21	11471.3
373	P13	2	3	3	4355.43	1210.91	831.898	3090.18	10181.7
374	P14	2	3	3	5107.93	1945.51	642.024	1625.95	6971.37
375	P15	2	3	3	-1380.44	443.253	876.559	222.874	2184.42
376	P16	2	3	3	9364.97	1904.73	459.615	1295.3	4786.36
377	P17	2	3	3	-443.748	465.836	264.557	-21.8687	1180.97
378	P18	2	3	3	10442	2397.93	1114.25	1880.82	8381.16
379	P19	2	3	3	740.512	2066.44	-397.152	799.286	6037.97
380	P20	2	3	3	2877.44	2317.25	184.347	1726.86	5772.93
381	P21	2	3	3	2972.25	1871.91	1039.86	802.535	1786.18
382	P22	2	3	3	2846.45	2898.33	-128.665	1394.52	4973.25
383	P23	2	3	3	2395.14	1712.88	902.47	403.811	2732.01
384	P24	2	3	3	1425.59	1587.88	747.313	384.936	3316.24
1	A1	2	3	4	-1279.96	-221.701	14813.2	112004	399.235
2	A2	2	3	4	-2036.32	164.044	23168.5	148952	5037.68
3	A3	2	3	4	29628.2	3402.33	19672	119321	2754.46
4	A4	2	3	4	3176.29	1302.08	20224	114966	1009.81
5	A5	2	3	4	3358.43	811.603	22738	121024	2294.6
6	A6	2	3	4	3760.31	2261.81	22864.9	117968	1447.44
7	A7	2	3	4	18706.1	3394.78	23232.6	115184	17085.2
8	A8	2	3	4	5937.31	938.134	26989	126406	870.14
9	A9	2	3	4	20753.7	3273.81	27533.7	122902	2452.17
10	A10	2	3	4	7954.8	1093.94	25178.7	116112	3234.12
11	A11	2	3	4	2640.51	623.902	26773.1	120067	2217.85
12	A12	2	3	4	-6954.27	-1027.21	16645.8	81962.8	-407.895
13	A13	2	3	4	-14000	-1435.34	13991.9	67564.8	-1182.84
14	A14	2	3	4	6452.93	1644.51	24912.2	115931	837.243
15	A15	2	3	4	-307.833	302.396	26183.5	124063	1910.34
16	A16	2	3	4	3907.59	1446.88	25201	118061	2311.73
17	A17	2	3	4	-584.759	1165.52	20444	103959	2827.05
18	A18	2	3	4	2458.06	1564.73	25194.9	123456	2556.57
19	A19	2	3	4	673.354	914.597	22734.5	118562	1421.68
20	A20	2	3	4	8445.63	748.986	1290.97	793.251	4515.26
21	A21	2	3	4	16846	546.453	48.501	1930.15	3354.41
22	A22	2	3	4	22506.5	2556.78	697.362	2020.37	5417.43
23	A23	2	3	4	4602.7	2322.38	-23.8664	1973	4699.29
24	A24	2	3	4	8246.52	-383.364	-1010.92	1369.9	6594.98
25	B1	2	3	4	9260.42	968.612	16154.5	106896	3440.38
26	B2	2	3	4	1555.56	549.093	17441.2	110074	477.853
27	B3	2	3	4	6704.9	1590.87	18427.9	109101	2184.29
28	B4	2	3	4	5769.84	1481.85	20754	114136	847.916
29	B5	2	3	4	4830.38	1721.99	23288.2	124258	187.535
30	B6	2	3	4	2707.1	1564.49	23887	122175	1188.97
31	B7	2	3	4	11023.6	2180.76	25660.9	121249	2837.59
32	B8	2	3	4	1330.45	932.072	25647.4	122277	1396.75
33	B9	2	3	4	815.024	1000.82	28919.6	128136	3469.6
34	B10	2	3	4	3054.32	1309	28310.1	119744	2928.62
35	B11	2	3	4	7342.05	1182.2	28197.6	120910	547.304
36	B12	2	3	4	1570.58	433.823	26769.1	116681	679.837
37	B13	2	3	4	1596.93	643.727	29116.4	124299	2377.11
38	B14	2	3	4	-4546.32	-828.403	14714	70273.9	222.965
39	B15	2	3	4	6458.3	1465.04	25687.4	111640	1029.57
40	B16	2	3	4	3064.76	1394.22	27277.6	120132	1422.85
41	B17	2	3	4	3170.34	1118.92	27135.7	123958	3725.78
42	B18	2	3	4	6339.44	1383.19	25145.7	123955	1175.48
43	B19	2	3	4	1664.3	567.152	22163.5	111872	3156.92
44	B20	2	3	4	19187.9	2844.1	211.364	976.595	8121.54
45	B21	2	3	4	5913.76	918.171	551.608	1992.61	4324.84
46	B22	2	3	4	7469.19	1919.66	1045.38	-715.98	3446.2
47	B23	2	3	4	5330.31	2170.28	893.917	-110.925	3270.88
48	B24	2	3	4	13453.2	2032.66	159.669	2278.07	1392.59
49	C1	2	3	4	3069.58	2949.85	16965.1	103916	1287.37
50	C2	2	3	4	8607.22	1790.95	19791.3	115049	347.018
51	C3	2	3	4	10679.6	1250.72	19582.2	108925	557.625
52	C4	2	3	4	2478.29	2185.78	23072.3	117713	1326.28
53	C5	2	3	4	3014.84	1070.92	24649.8	119599	281.632
54	C6	2	3	4	5886.23	1421.49	23139.4	110641	983.346
55	C7	2	3	4	10431.5	2366.17	26407.6	120177	2316.59
56	C8	2	3	4	5333.64	1511.25	27404.3	122909	1800.75
57	C9	2	3	4	4941	1182.39	28276	121449	909.723
58	C10	2	3	4	7455.17	1709.78	26875.9	115071	874.151
59	C11	2	3	4	13010.3	2414.17	27409.7	113207	794.315
60	C12	2	3	4	11833.5	3040.36	31254.4	126061	918.326
61	C13	2	3	4	1686.8	801.448	27515.8	116578	705.432
62	C14	2	3	4	683.206	1074.27	28477.8	120726	1662.12
63	C15	2	3	4	11580	2444.85	28361.5	123764	15610.1
64	C16	2	3	4	2932.88	1858.64	27207.9	120268	2131.32
65	C17	2	3	4	3406	1814.97	28815.2	129409	3711.37
66	C18	2	3	4	5428	1222.06	29582.7	134524	4127.33
67	C19	2	3	4	7818.48	1137.94	377.255	2602.41	9026.01
68	C20	2	3	4	9746.46	1878.12	-242.268	1415.01	8349.59
69	C21	2	3	4	9378.24	3109.47	-15.9865	3620.45	5671.93
70	C22	2	3	4	19436.4	4470.82	1325.27	1425.08	8889.91
71	C23	2	3	4	10940.8	1873.65	451.767	1697.79	3024.92
72	C24	2	3	4	3685.83	758.664	273.69	-1601.24	4182.72
73	D1	2	3	4	7840.8	1606.82	18631.8	125971	2177.15
74	D2	2	3	4	7276.52	1654.86	17829.7	107919	757.293
75	D3	2	3	4	5506.92	1648.69	20387.2	109816	-74.9797
76	D4	2	3	4	-1895.71	1460.33	24457.3	124408	1183.31
77	D5	2	3	4	12795.6	1674.46	24944.5	118592	-1296.26
78	D6	2	3	4	3157.23	1685.89	25753.3	122082	886.2
79	D7	2	3	4	7678.48	2043.42	25625.3	113869	484.715
80	D8	2	3	4	12435	1803.63	28717	121919	1083.12
81	D9	2	3	4	5082.32	1775.63	28227.8	115467	1392.96
82	D10	2	3	4	-2973.36	770.359	18274.9	75629.4	1058.35
83	D11	2	3	4	9583.83	1953.91	26570.9	109158	126.257
84	D12	2	3	4	9358.68	1749.71	27787.3	110577	710.989
85	D13	2	3	4	1872.69	1149.32	27736	113127	1694.83
86	D14	2	3	4	643.255	1130.61	27505	110997	519.657
87	D15	2	3	4	9375.91	2660.03	28538.3	119486	12800.9
88	D16	2	3	4	8991.19	1688.11	27750.2	117627	313.297
89	D17	2	3	4	-996.695	2307.05	27840.2	121891	1107.55
90	D18	2	3	4	-1839.12	638.483	24778.3	108337	1772.14
91	D19	2	3	4	12576.7	1801.78	520.645	2789.84	12558.3
92	D20	2	3	4	29034.4	2294.35	946.755	1184.04	9376.5
93	D21	2	3	4	29456.8	5091.36	962.863	1959.28	7161.11
94	D22	2	3	4	17323.6	1710.11	1068.46	1372.45	5497.42
95	D23	2	3	4	21168.1	3629.24	1489.45	3557.61	4885.29
96	D24	2	3	4	2371.77	591.708	-2054.35	-626.938	842.454
97	E1	2	3	4	12740	2641.81	22724	128709	2840.95
98	E2	2	3	4	21252	2810.13	22978.3	126748	1848.11
99	E3	2	3	4	11528.5	2576.24	24378.9	123032	1449.96
100	E4	2	3	4	8550.36	1637.53	25469.2	121693	1034.19
101	E5	2	3	4	3200.65	1407.48	26134.8	124233	2291.37
102	E6	2	3	4	-480.824	1182.62	26649.8	114748	1872.82
103	E7	2	3	4	-322.757	1379.55	24803	108802	1677.62
104	E8	2	3	4	-2479.72	706.511	28256.2	112581	-27.1273
105	E9	2	3	4	1307.64	1858.6	28261	113381	614.928
106	E10	2	3	4	1509.59	1158.31	28619.4	110701	592.563
107	E11	2	3	4	7090.86	1590.58	28397.7	109384	5361.16
108	E12	2	3	4	720.395	1614.69	27810.4	107691	686.74
109	E13	2	3	4	4081.95	1953.46	29414.6	117766	6487.29
110	E14	2	3	4	14013.1	2952.63	30482.8	113818	1875.78
111	E15	2	3	4	1711.84	1661.72	29690	112651	-953.876
112	E16	2	3	4	-542.981	1734.18	29934.4	119517	1089.55
113	E17	2	3	4	6351.63	1755.79	28687.9	116798	1895.47
114	E18	2	3	4	3213.72	1288.9	27536.4	122265	1068.54
115	E19	2	3	4	8602.75	2191.16	766.229	153.715	6281.06
116	E20	2	3	4	13512.1	2059.5	1255.58	1266.26	4212.24
117	E21	2	3	4	33747.2	4896.38	2180.67	2009.11	4890.09
118	E22	2	3	4	26443	3595.82	1165.45	2376.81	8311.6
119	E23	2	3	4	16682.2	3325.35	1371.46	3391.97	4735.93
120	E24	2	3	4	-11005.3	-310.315	0.346753	-56.1831	3233.61
121	F1	2	3	4	21680.8	3658.64	21526.5	121104	2632.02
122	F2	2	3	4	12262.5	2998.31	23187.1	125177	2020.03
123	F3	2	3	4	8716.13	1781.65	24420.5	123644	939.48
124	F4	2	3	4	462.603	1454.39	24412.3	117666	435.336
125	F5	2	3	4	1872.03	748.612	25748.8	120228	2543.64
126	F6	2	3	4	15601.2	2671.75	28158.6	120154	2303.76
127	F7	2	3	4	44.2091	1209.32	26611.2	114298	258.525
128	F8	2	3	4	1931.9	1420.16	27459.8	110905	-734.192
129	F9	2	3	4	13197.2	2498.35	28426.7	108805	2654.38
130	F10	2	3	4	672.231	1064.76	28062.7	111759	1233.98
131	F11	2	3	4	5876.5	1919.82	29676	114060	3478.18
132	F12	2	3	4	2299.34	1613.21	28072.7	107554	-473.417
133	F13	2	3	4	16023.5	1849.51	30972.8	115509	1010.47
134	F14	2	3	4	6921.94	1764.47	30308.2	117224	2798.63
135	F15	2	3	4	4097.31	2149.09	29264.5	114354	1170
136	F16	2	3	4	4995.91	1044.3	28221.5	113394	2091.38
137	F17	2	3	4	3504.74	1237.42	29157.4	117523	878.055
138	F18	2	3	4	783.567	1373.45	31037.4	130169	8886.58
139	F19	2	3	4	8540.23	1444.49	671.736	1469.55	8845.62
140	F20	2	3	4	12018	2088.82	603.652	3590.38	11500.6
141	F21	2	3	4	13405.3	2240.53	1870.49	1835.7	4749.84
142	F22	2	3	4	9271.04	1695.62	1565.45	495.037	7957.12
143	F23	2	3	4	8535.42	1698.09	535.97	2572.08	6597.97
144	F24	2	3	4	5116.45	1709.47	-1263.23	-1988.83	3670.7
145	G1	2	3	4	3347.59	1269.41	20600.9	116403	745.555
146	G2	2	3	4	8241.04	2597.76	23442.2	123781	2307.32
147	G3	2	3	4	5588.78	977.114	24264.4	123783	-161.025
148	G4	2	3	4	-705.455	494.389	24533.6	116363	718.695
149	G5	2	3	4	-2616.23	1270.43	25406.2	116523	1734.83
150	G6	2	3	4	-6468.92	2059.89	26984.2	114261	-101.904
151	G7	2	3	4	3319.36	1446.21	29053	118510	666.015
152	G8	2	3	4	6687.1	1658.64	27470.7	109317	-1316.32
153	G9	2	3	4	1556.59	1367.67	26802.4	103853	1248.77
154	G10	2	3	4	4158.36	809.672	28084.5	109267	1012.11
155	G11	2	3	4	1658.9	1823.67	29700.3	109971	23.6325
156	G12	2	3	4	1512.9	994.994	28829.2	105800	965.159
157	G13	2	3	4	-969.507	899.129	30588.2	112938	-551.903
158	G14	2	3	4	-565.035	1010.99	29678.9	110307	-38.2642
159	G15	2	3	4	839.822	1464.75	29891.6	114099	935.235
160	G16	2	3	4	673.502	1293.92	28518.2	108517	290.14
161	G17	2	3	4	-549.312	1122.59	25861.2	109378	3295.39
162	G18	2	3	4	1763.18	1609.01	29286.4	120478	1560.25
163	G19	2	3	4	8580.05	446.12	-331.812	1968.72	9250.57
164	G20	2	3	4	5210.62	1948.2	483.514	3369.88	8847.84
165	G21	2	3	4	39269.6	3759.31	2091.49	3032.71	7012.94
166	G22	2	3	4	7622.81	672.404	379.723	3601.28	5774.79
167	G23	2	3	4	24570.4	4118.37	2091.53	2909.74	5479.75
168	G24	2	3	4	3415.54	568.392	348.809	2339.46	5111.48
169	H1	2	3	4	23344.2	4602.25	27865.8	153891	2515.28
170	H2	2	3	4	7861.19	1309.2	24803.6	126508	1018.89
171	H3	2	3	4	7545.04	2057.59	24868.7	121668	634.628
172	H4	2	3	4	1553.04	1748.29	25054.2	117614	1451.06
173	H5	2	3	4	1311.86	719.594	26740.2	117669	2052.43
174	H6	2	3	4	1547.36	1749.26	28345.7	117551	2071.79
175	H7	2	3	4	-2781.59	742.797	26567.2	111329	1302.08
176	H8	2	3	4	350.415	1296.98	28487.7	110939	811.255
177	H9	2	3	4	-1791.07	1421.91	26363	102467	976.05
178	H10	2	3	4	5547.47	1519.18	28958.9	107595	6961.8
179	H11	2	3	4	-1039.58	625.237	26567.4	100184	1421.29
180	H12	2	3	4	-2826.86	1380.46	28842.5	106773	1341.74
181	H13	2	3	4	162.645	1060.33	27478.6	103211	-129.692
182	H14	2	3	4	939.605	1845.07	29068.2	108125	1436.81
183	H15	2	3	4	2999.6	1968.57	28907.1	111176	1441.33
184	H16	2	3	4	1364.84	1496.06	31300.2	120744	1224.03
185	H17	2	3	4	2546.66	2015.53	28948.9	116423	3168.11
186	H18	2	3	4	2248.46	1749.39	27437.6	111931	2009.47
187	H19	2	3	4	14625.4	1692.7	1494.62	2625.3	13819.5
188	H20	2	3	4	89526.4	13071.3	8676.67	14753.5	15343.7
189	H21	2	3	4	48308	5293.38	1733.68	2604.34	5876.19
190	H22	2	3	4	7064.57	1301.5	573.641	2468.82	4310.5
191	H23	2	3	4	6200.58	1018.61	1187.36	1764.25	4044.36
192	H24	2	3	4	2522.47	1116.78	645.081	1769.57	3461.41
193	I1	2	3	4	11500.7	1638.21	21741.8	129351	3779.97
194	I2	2	3	4	13547.8	2449.27	23112.8	130160	3813.95
195	I3	2	3	4	1735.32	706.922	23333.2	125610	535.521
196	I4	2	3	4	2706.89	1797.04	26062.8	122507	3926.8
197	I5	2	3	4	4685.61	2063.18	26293.6	117978	829.105
198	I6	2	3	4	9849.8	2626.32	28528.8	124614	13936
199	I7	2	3	4	6058.66	2329.28	26581.4	109459	2917.12
200	I8	2	3	4	-248.051	1729.29	28620.5	113772	907.466
201	I9	2	3	4	13705.6	1263.73	28280	109295	125.744
202	I10	2	3	4	-2945.52	1378.32	27191.6	104844	332.076
203	I11	2	3	4	-1288.98	981.733	28171.7	105046	149.071
204	I12	2	3	4	-1050.28	1653.3	29475.8	108971	-2013.53
205	I13	2	3	4	935.38	1221.07	28277.3	103448	-3118.86
206	I14	2	3	4	9178.78	2426.57	28175.4	105880	-145.447
207	I15	2	3	4	5459.18	1424.75	28327.5	109610	1527.48
208	I16	2	3	4	1371.87	704.775	28607.5	114043	1276.22
209	I17	2	3	4	2800.62	915.764	27330.5	109828	2410.59
210	I18	2	3	4	7795.57	1880.02	26721.1	111515	-548.983
211	I19	2	3	4	8334.41	890.366	-435.503	2229.08	8904.46
212	I20	2	3	4	12675.2	1907.7	695.57	2740.24	10523.8
213	I21	2	3	4	11214.2	1885.8	-66.558	2260.56	7996.45
214	I22	2	3	4	9422.75	2249.74	509.562	1452.61	5668.41
215	I23	2	3	4	5244.22	1331.9	620.536	2268.99	4026.1
216	I24	2	3	4	11183	686.704	1254.15	899.19	3801.37
217	J1	2	3	4	18234.8	2329.85	70.9946	3153.35	14734.7
218	J2	2	3	4	22454.3	3580.28	2703.82	5144.2	15208.6
219	J3	2	3	4	14267.5	1977.77	895.965	2464.56	19735.3
220	J4	2	3	4	14204.2	1548.16	1509.95	3149.33	20337.5
221	J5	2	3	4	17663.3	4156.01	2515.43	7103.65	22967.4
222	J6	2	3	4	5570.64	322.481	365.904	4323.05	17880.8
223	J7	2	3	4	14540.7	1607.25	302.469	3786.7	15283
224	J8	2	3	4	17968.2	2202.44	1007.31	4285.56	16067.3
225	J9	2	3	4	7044.28	509.852	31.2126	1645.94	13020.3
226	J10	2	3	4	1622.34	549.926	262.215	2836.41	10914.5
227	J11	2	3	4	2909.65	305.303	-479.44	1446.9	7295.32
228	J12	2	3	4	4476.43	1274.98	532.423	3459.99	10427.6
229	J13	2	3	4	15884.4	1684.26	280.731	3164.39	9373.97
230	J14	2	3	4	15922.7	1415.68	532.52	3783.18	11894.5
231	J15	2	3	4	13186.5	2297.61	1172.06	3180.51	11637.8
232	J16	2	3	4	1019.51	383.164	179.285	602.947	2843.7
233	J17	2	3	4	7346.82	1105.16	1305.23	5569.85	7856.85
234	J18	2	3	4	13882.4	1802.18	606.918	3348.09	12065.8
235	J19	2	3	4	3751.78	903.532	-200.379	1698.22	3642.35
236	J20	2	3	4	5546.89	879.062	137.802	2201.71	8284.99
237	J21	2	3	4	9366.99	2114.08	460.605	1556.9	9038.08
238	J22	2	3	4	5856.04	3230.46	3631.57	444.043	3175.04
239	J23	2	3	4	12970.6	2064.4	296.189	1610.78	8388.08
240	J24	2	3	4	-5305.98	-162.694	-1362.32	-644.38	4283.11
241	K1	2	3	4	23689.4	1784.2	658.751	3159.07	17515.7
242	K2	2	3	4	13103.8	1663.37	1202.15	1106	16557.7
243	K3	2	3	4	12330.9	1440.17	342.464	1855.36	17386.3
244	K4	2	3	4	11529	1064.64	1158.93	3299.19	18698.7
245	K5	2	3	4	7914.05	705.312	1117.77	1953.66	17704.3
246	K6	2	3	4	8178.63	1097.25	180.45	1532.77	14387.2
247	K7	2	3	4	8887.1	1072.67	1568.32	3143.92	15219
248	K8	2	3	4	9234.98	939.832	866.663	3191.85	15840.2
249	K9	2	3	4	-639.795	220.598	333.039	1248.88	10993.3
250	K10	2	3	4	4657.42	870.565	737.206	2062.09	8950.82
251	K11	2	3	4	5079.35	1065.38	1054.93	2447.76	11259.1
252	K12	2	3	4	7008.64	1718.97	519.735	2590.37	11320.8
253	K13	2	3	4	6109.9	1105.16	711.088	2951.91	9958.69
254	K14	2	3	4	6296.43	1386.49	1505.02	1399.8	12744.6
255	K15	2	3	4	6827.27	815.361	1242.63	2628.57	10100.2
256	K16	2	3	4	6356.72	1252.51	702.052	2637.69	13180.9
257	K17	2	3	4	16177.4	1445.11	588.301	1603.62	9599.61
258	K18	2	3	4	20116.1	2138.29	1837.15	1868.55	9736.08
259	K19	2	3	4	-1633.77	-145.557	343.032	2072.44	8881.48
260	K20	2	3	4	17563.8	1489.78	708.406	1119.86	8473.06
261	K21	2	3	4	4296.13	1228.48	850.414	789.201	5933.02
262	K22	2	3	4	32443.1	2866.98	1926.96	2465.65	5365.36
263	K23	2	3	4	13284.9	1551.27	1043.76	198.159	1351.27
264	K24	2	3	4	3817.62	2064.88	243.938	462.855	10310.7
265	L1	2	3	4	27512.5	4440.99	1494.46	5903.68	19457.2
266	L2	2	3	4	18263.8	2747.72	1281.26	2709.32	15918.1
267	L3	2	3	4	17220.9	2699.31	1186.21	3902.38	17303.3
268	L4	2	3	4	11111.5	1281.63	-50.198	3192.19	17802.1
269	L5	2	3	4	4895.46	845.202	-720.067	3031.33	15535.8
270	L6	2	3	4	11522.6	219.863	-623.925	3479.72	17706.2
271	L7	2	3	4	6166.09	368.651	-194.396	3074.78	17129.3
272	L8	2	3	4	6527.35	505.275	791.929	1862.23	16829.3
273	L9	2	3	4	11212.9	1322.01	840.205	2448.6	12976.4
274	L10	2	3	4	5302.74	323.339	63.7808	1500.08	10344.2
275	L11	2	3	4	1948.53	433.479	182.481	3296.4	9786.04
276	L12	2	3	4	2273.56	297.856	105.794	2391.99	8706.8
277	L13	2	3	4	28180.6	1581	421.946	2315.76	9529.14
278	L14	2	3	4	1769.34	504.493	116.523	2360.54	11736.3
279	L15	2	3	4	8395.43	1433.25	562.53	2800.83	9719.49
280	L16	2	3	4	4146	794.903	-151.957	1823.11	9917.87
281	L17	2	3	4	15259.6	2267.48	408.752	3018.4	6696.15
282	L18	2	3	4	1892.52	748.045	283.572	1177.89	6695.36
283	L19	2	3	4	13250.8	2145.36	2231.57	661.83	5660.43
284	L20	2	3	4	5260.45	572.321	748.576	1068.79	7977.37
285	L21	2	3	4	11437.2	1254.84	905.426	1848.28	4947.86
286	L22	2	3	4	-5.73295	640.179	-956.538	1383.29	7603.6
287	L23	2	3	4	3456.64	421.717	752.741	1156.61	2114.22
288	L24	2	3	4	-1042.23	-372.716	-143.988	-258.731	991.855
289	M1	2	3	4	14201.2	2752.56	1779.83	2415.76	18837.9
290	M2	2	3	4	19390.1	4128.08	1055.67	2714.02	16249.6
291	M3	2	3	4	11888.8	2586.86	1981.57	3303.98	15316.7
292	M4	2	3	4	11242.2	1764.24	2380.53	3706.38	18399.6
293	M5	2	3	4	7002.89	1941.34	1103.22	2314.94	14737.2
294	M6	2	3	4	8606.81	1325.8	1128.02	1863.82	15822.5
295	M7	2	3	4	5324.13	1305	1017.57	3944.43	12869
296	M8	2	3	4	3513.8	1987.72	418.864	2449.16	13925.4
297	M9	2	3	4	6553.66	1946.31	593.147	1177.83	12402.8
298	M10	2	3	4	5666.76	1129.17	1151.55	3146	11082.1
299	M11	2	3	4	5091.95	1435.69	1002.86	2889.43	11503.6
300	M12	2	3	4	6056.38	1152.36	945.141	1769.33	10972.7
301	M13	2	3	4	8977.9	2421.68	1168.53	2157.19	10458.2
302	M14	2	3	4	11000.2	1957.95	420.153	2269.26	13435.3
303	M15	2	3	4	3554.23	1420.89	534.944	2789.26	9887.26
304	M16	2	3	4	4691.17	1309.38	744.481	1643.95	9345.77
305	M17	2	3	4	19391.4	2900.47	1943.66	2146.59	5679.51
306	M18	2	3	4	17545	2300.93	285.037	1865.76	7718.87
307	M19	2	3	4	32835.5	2982.77	1310.67	1609.67	2883.39
308	M20	2	3	4	39415	3951.15	1838.82	3790.51	4521.89
309	M21	2	3	4	17221.3	1860.67	738.804	1148.47	3563.92
310	M22	2	3	4	15216.8	1805.01	467.159	-235.248	3762.92
311	M23	2	3	4	7746.7	1539.16	-84.0887	-1235.81	-419.657
312	M24	2	3	4	10601.1	2357.39	1050.67	962.961	1644.42
313	N1	2	3	4	20164.3	3227.33	208.353	3122.03	15310
314	N2	2	3	4	20465.2	4287.35	815.595	4761.44	17744.5
315	N3	2	3	4	13785.1	2389.74	893.086	2489.48	14712.6
316	N4	2	3	4	20026.7	1996.46	601.638	2389.56	15661.5
317	N5	2	3	4	10736.2	1598.38	48.4765	2342.47	16707.2
318	N6	2	3	4	10158.6	318.598	-187.155	2950.89	14884
319	N7	2	3	4	11173.4	1373.43	739.815	3479.34	15577.4
320	N8	2	3	4	8117.38	548.044	1103.73	3119.6	14203.2
321	N9	2	3	4	9372.8	929.347	493.217	2185.55	12677.1
322	N10	2	3	4	4866.28	953.472	-125.243	3543.69	13928.1
323	N11	2	3	4	4942.18	963.547	540.409	1810.12	10916.2
324	N12	2	3	4	4135.24	1550.16	-107.705	1664.44	10696.5
325	N13	2	3	4	4329.68	346.207	224.417	2478.91	9959.61
326	N14	2	3	4	3004.01	183.325	240.349	1155.94	2086.19
327	N15	2	3	4	7656.42	1538.47	1215.3	3253.02	6169.85
328	N16	2	3	4	1561.18	1811.3	-1030.76	1334.91	7075.57
329	N17	2	3	4	292.044	595.065	398.778	1140.19	2484.41
330	N18	2	3	4	3896.54	1344.69	1524.18	3308.65	4008.6
331	N19	2	3	4	12696.9	1291.13	462.456	1720.25	5117.9
332	N20	2	3	4	28984.3	3308.69	1836.11	2628.62	6267.91
333	N21	2	3	4	-611.895	640.042	224.25	2983.23	4266.65
334	N22	2	3	4	-3040.18	289.148	778.478	-549.71	856.98
335	N23	2	3	4	-1081.01	107.186	-775.742	171.08	1556.25
336	N24	2	3	4	14455.8	812.941	135.728	2592	630.829
337	O1	2	3	4	8028.95	2469.24	849.381	735.976	12532.6
338	O2	2	3	4	14754.1	3652.17	610.752	3392.73	16047.2
339	O3	2	3	4	12778.5	3228.06	722.655	2543.45	19154.5
340	O4	2	3	4	7977.25	2170.33	599.262	2426.8	12665.3
341	O5	2	3	4	12836	2048.67	1847.42	3178.47	15346.6
342	O6	2	3	4	3377.97	1884.04	758.56	2064.96	15709.6
343	O7	2	3	4	17777.4	2289.4	1149.08	4248.59	15143.5
344	O8	2	3	4	15714.1	2352.57	2756.71	4036.56	27051.9
345	O9	2	3	4	17313	1286.46	1936.6	1036.59	13768.7
346	O10	2	3	4	10914.8	3533.14	1255.47	2915.85	23650.3
347	O11	2	3	4	4988.62	1071.59	-511.553	1404.57	13518.2
348	O12	2	3	4	1604.83	-1279.06	-552.246	70.7711	8524.66
349	O13	2	3	4	5513.84	2152.64	131.161	3132.4	9042.1
350	O14	2	3	4	4529.01	1484.12	426.722	2358.01	8551.91
351	O15	2	3	4	12083.7	2027.1	1018.94	425.275	8513.48
352	O16	2	3	4	5803.95	2075.06	485.017	1033.67	8916.26
353	O17	2	3	4	25330.7	2922.89	1052.19	163.565	6280.43
354	O18	2	3	4	3432.4	1440	1363.59	607.649	6623.27
355	O19	2	3	4	32151.5	3798.17	1268.89	1934.42	7242.67
356	O20	2	3	4	31284.3	4254.59	1311.92	479.836	3737.2
357	O21	2	3	4	3191.89	1771.15	-341.732	-986.556	1788.17
358	O22	2	3	4	5137.84	1122.92	775.347	758.138	5800.88
359	O23	2	3	4	4604.43	1473.84	205.968	1106.18	5419.53
360	O24	2	3	4	10423.3	2773.1	1605.5	-286.026	4751.97
361	P1	2	3	4	15030.4	3582.33	1441.81	1925.08	9953.04
362	P2	2	3	4	12990.2	2560.99	-142.037	-712.916	7027.99
363	P3	2	3	4	15721.8	2688.17	1423.88	-183.774	10217.6
364	P4	2	3	4	12776.7	1906.26	354.197	1745	16697.6
365	P5	2	3	4	12203.3	1055.67	988.568	1541.68	14811.1
366	P6	2	3	4	10207.6	2326.44	1679.36	3439.28	17879.4
367	P7	2	3	4	8615.12	1872.9	1000.18	2278.21	13967.7
368	P8	2	3	4	18317.1	1712.92	2069.56	2628.25	18487.8
369	P9	2	3	4	20433.8	3587.64	1213.87	3060.57	14844.8
370	P10	2	3	4	9487.23	1878.04	1119.44	2096.21	16348.4
371	P11	2	3	4	-32.7251	531.634	195.194	1245.03	-677.224
372	P12	2	3	4	4163.69	1711.9	765.86	4480.94	12067.8
373	P13	2	3	4	5365.86	1433.67	963.369	3047.01	10401.9
374	P14	2	3	4	5415.18	1956.57	644.412	1672.45	7159.87
375	P15	2	3	4	-776.904	411.589	846.746	-51.4405	2503.76
376	P16	2	3	4	9672.83	2026.55	515.132	1101.46	4946.74
377	P17	2	3	4	-702.019	522.119	116.419	-86.1864	1802.75
378	P18	2	3	4	10014.6	2590.49	872.74	1452.19	8775.79
379	P19	2	3	4	461.963	2017.87	-412.07	456.652	6008.83
380	P20	2	3	4	2140.03	2305.13	185.795	1844.19	5994.26
381	P21	2	3	4	3415	1883.2	902.992	612.18	2039.85
382	P22	2	3	4	3513.15	2637.51	88.3209	1453.48	5085.35
383	P23	2	3	4	1533.12	1752.04	605.991	269.428	3205.75
384	P24	2	3	4	1631.26	1694.95	670.828	92.1267	3523.22
1	A1	2	3	5	-1020.1	-239.968	14888	111879	165.858
2	A2	2	3	5	-2945.91	-120.951	23068	148474	4172.41
3	A3	2	3	5	29306.6	3517.91	19625.4	119586	2370.91
4	A4	2	3	5	2731.8	985.239	20332.3	114838	1125.67
5	A5	2	3	5	3960.71	970.353	22964.7	121658	1986.32
6	A6	2	3	5	3345.41	1992.8	22554.4	117897	1913.92
7	A7	2	3	5	19040.6	3393.84	23235.9	115284	16662.3
8	A8	2	3	5	6323.45	790.934	26709.5	126531	797.377
9	A9	2	3	5	21432.3	3778.92	27348.5	122534	2643.89
10	A10	2	3	5	7717.43	1365.62	25084.9	116308	2858.18
11	A11	2	3	5	1325.03	512.575	26691.6	120147	2073.44
12	A12	2	3	5	-5710.05	-922.72	18412.8	90154.8	-341.742
13	A13	2	3	5	-14829.1	-1708.44	12793.5	62464.3	-962.751
14	A14	2	3	5	5801.26	1305.6	25226.2	116042	616.918
15	A15	2	3	5	-1280.42	212.334	26167.2	123794	1756.73
16	A16	2	3	5	4485.73	1402.96	25449.7	118541	2438.78
17	A17	2	3	5	538.667	1041.04	20959.9	105748	2695.18
18	A18	2	3	5	3080.49	1533.39	25147.1	123518	2370.35
19	A19	2	3	5	364.03	134.53	22802.2	118603	1005.55
20	A20	2	3	5	8120.73	522.177	1149.19	797.776	4224.99
21	A21	2	3	5	17110.7	483.914	34.7168	1920.1	3228.57
22	A22	2	3	5	21186.8	2328.64	722.286	1821.58	5264.48
23	A23	2	3	5	5009.48	2137.99	-175.306	1964.96	4994.27
24	A24	2	3	5	8661.71	-310.959	-812.58	1460.98	6838.21
25	B1	2	3	5	8739.09	995.31	16234.9	106752	3539.24
26	B2	2	3	5	1242.95	241.248	17246.5	110020	481.522
27	B3	2	3	5	6711.52	1810.85	18443.5	108778	2188.51
28	B4	2	3	5	4848.33	1427.61	20816.9	114295	1190.25
29	B5	2	3	5	4527.76	1711.77	23365	124438	140.591
30	B6	2	3	5	2049.1	1308.95	23589.3	121616	1216.2
31	B7	2	3	5	11156.7	2488.35	25848	120881	3034.27
32	B8	2	3	5	310.108	902.332	25651.7	121845	1260.45
33	B9	2	3	5	755.541	1271.44	28767.8	127685	3762.42
34	B10	2	3	5	2828.34	1331.1	28188.7	119656	3001.31
35	B11	2	3	5	6656.62	1047.66	28479.9	120894	499.116
36	B12	2	3	5	1460.75	638.963	26592.6	116585	-12.4166
37	B13	2	3	5	1615.08	727.516	28995.4	124030	2154.66
38	B14	2	3	5	-803.354	78.4147	25143.7	114758	1809.19
39	B15	2	3	5	6187.79	1569.88	25966.3	111515	1215.6
40	B16	2	3	5	3402.79	1434.92	26969.2	120269	1228.32
41	B17	2	3	5	3301.71	1313.25	27118.2	124117	3924.72
42	B18	2	3	5	5838.15	1493.66	24950.7	123842	1016.59
43	B19	2	3	5	2004.67	646.973	21927.7	112046	3246.99
44	B20	2	3	5	18476.5	2816.23	331.319	1219.9	7998.98
45	B21	2	3	5	5963.94	845.495	596.115	2172.47	4420.72
46	B22	2	3	5	6313.36	1799.53	834.985	-500.933	3601.16
47	B23	2	3	5	5726.43	1725.39	756.583	-196.886	3281.86
48	B24	2	3	5	14033.3	2045.66	396.654	2240.99	1684.58
49	C1	2	3	5	3601.62	2428.38	16957.4	104479	1456.57
50	C2	2	3	5	8641.29	1504.73	19770.6	114991	332.22
51	C3	2	3	5	10687.2	1220.5	19612.1	108838	696.484
52	C4	2	3	5	2060.84	2195.18	23122.3	118006	1493.81
53	C5	2	3	5	2860.13	865.999	24646.5	119662	494.449
54	C6	2	3	5	6050.71	1600.86	23081.2	110371	654.57
55	C7	2	3	5	9997.09	2000.62	26134.5	119937	2252.03
56	C8	2	3	5	5099.81	1201.08	27645.4	122962	1950.09
57	C9	2	3	5	4380.95	1079.83	28296	121123	1002.9
58	C10	2	3	5	6328.28	1823.24	26937.1	114543	842.893
59	C11	2	3	5	12707.1	2208.88	27554.4	113020	520.727
60	C12	2	3	5	10216.6	3208.02	31300.2	125699	893.553
61	C13	2	3	5	1465.72	768.464	27633.6	116332	1180.43
62	C14	2	3	5	826.557	1051.65	28215.1	120208	1683.76
63	C15	2	3	5	11569.9	2197.45	28686.6	123267	15297.2
64	C16	2	3	5	2719.55	1924.62	27591.8	120067	2416.42
65	C17	2	3	5	3335.95	1480.84	28743	129219	3273.1
66	C18	2	3	5	4874.05	987.057	29662.5	134300	4366.84
67	C19	2	3	5	7808.38	1002.19	361.044	2423.83	8521.47
68	C20	2	3	5	8795.48	2062.23	-176.698	1208.78	8297.63
69	C21	2	3	5	9441.65	2893.68	18.8049	3615.88	5935.39
70	C22	2	3	5	18806.3	3913.98	1276.01	1264.04	9117.1
71	C23	2	3	5	11035.8	1895.65	536.047	2012.05	3085.25
72	C24	2	3	5	2775.16	520.352	249.156	-1669.74	4296.4
73	D1	2	3	5	7426.86	2132.12	18688.6	126062	2241.86
74	D2	2	3	5	8594.88	1140.21	17965.7	107765	523.953
75	D3	2	3	5	5179.06	1619.91	20470.7	109582	255.11
76	D4	2	3	5	-1356.7	1701.77	24327.1	124286	1314.11
77	D5	2	3	5	12717.6	1651.46	24920.7	118321	-1276.08
78	D6	2	3	5	4250.81	1465.38	25598.5	121785	1055.95
79	D7	2	3	5	6443.92	1847.85	25369.7	113916	282.021
80	D8	2	3	5	12127.5	1724.12	28913.1	121570	1294.79
81	D9	2	3	5	4982.67	1845.88	28140.3	115045	1554.81
82	D10	2	3	5	-1742.6	964.217	20220.5	83038.6	1241.47
83	D11	2	3	5	9830.52	1663.83	26534	109145	38.1053
84	D12	2	3	5	10035	1612.38	27859.6	110745	730.03
85	D13	2	3	5	1406.28	1218.73	27621.9	113148	1523.65
86	D14	2	3	5	469.568	1017.94	27564	110925	827.188
87	D15	2	3	5	10099.5	2270.81	28299.1	119257	12868.5
88	D16	2	3	5	8746.76	1409.42	27980.5	117399	416.966
89	D17	2	3	5	-262.123	2276.41	27824	121931	761.283
90	D18	2	3	5	-1046.65	833.082	25942.5	113906	2287.45
91	D19	2	3	5	12544.6	1650.92	622.664	2562.16	12248.4
92	D20	2	3	5	28012.8	2109.55	986.214	1074.68	8817.93
93	D21	2	3	5	29520.9	4709.91	1038.3	2270.37	7311.33
94	D22	2	3	5	17209.4	1576.88	1101.9	1356.15	6115.66
95	D23	2	3	5	21241	3237.06	1519.59	3984.9	5164.84
96	D24	2	3	5	3031.63	757.117	-2009.01	-1035.54	931.231
97	E1	2	3	5	12441.8	2778.32	22661.5	128602	2670.58
98	E2	2	3	5	20779.3	3212.68	22637.5	126527	1450.23
99	E3	2	3	5	11946.3	2635.25	24482	122944	1844.19
100	E4	2	3	5	10031.2	1876.42	25527.5	121780	803.891
101	E5	2	3	5	3578.25	1251.27	26110.8	123822	1997.18
102	E6	2	3	5	81.4525	1203.17	26969.7	114709	2156.63
103	E7	2	3	5	485.352	1652.48	25464.9	111501	1410.92
104	E8	2	3	5	-2167.13	712.428	28070.9	112400	174.05
105	E9	2	3	5	1463.91	1934.22	28325.5	113300	787.489
106	E10	2	3	5	1884.24	966.555	28717.6	110200	1017.13
107	E11	2	3	5	7291.4	1581.82	28267	108675	6058.88
108	E12	2	3	5	744.235	1676.25	28029.1	107625	566.579
109	E13	2	3	5	4774.79	1880.83	29506.4	117833	7099.48
110	E14	2	3	5	14176.5	2909.17	30439.5	113281	2003.41
111	E15	2	3	5	1689.96	1779.96	29493.7	112595	-788.878
112	E16	2	3	5	-785.042	2059.02	30096.1	119449	1139.63
113	E17	2	3	5	6108.86	1783.03	28541.2	116928	1800.99
114	E18	2	3	5	2748.58	1427.59	27435	122026	1103.43
115	E19	2	3	5	7734.58	2035.16	569.385	169.705	6532.83
116	E20	2	3	5	13411.9	2552.53	1083.82	1741.37	4516.45
117	E21	2	3	5	33788.7	4609.65	2290.59	2086.66	4899.01
118	E22	2	3	5	26541.2	3587.95	1439.53	2145.46	8599.14
119	E23	2	3	5	17144.1	3097.63	1284.81	3549.43	5250.35
120	E24	2	3	5	-11847.7	-537.21	-58.4504	-297.332	3344.08
121	F1	2	3	5	21392.4	3227.23	21657.1	120710	2780.12
122	F2	2	3	5	12210.2	2941.61	22653.9	124914	2126.99
123	F3	2	3	5	8034.79	1408.48	24401.9	123484	1136.55
124	F4	2	3	5	291.131	1436.3	24303.1	117393	327.496
125	F5	2	3	5	1136.33	762.974	25702.4	120498	2636.09
126	F6	2	3	5	15260.7	2633.87	28007.1	119635	2398.24
127	F7	2	3	5	-335.209	1005.38	26396.2	114328	248.653
128	F8	2	3	5	1925.45	1381.23	27665.3	111083	-371.976
129	F9	2	3	5	13274.2	2469.66	28391.3	108557	2705.74
130	F10	2	3	5	695.119	984.975	28160.6	111371	1668.67
131	F11	2	3	5	6384.51	1998.49	29604.6	113722	3937.24
132	F12	2	3	5	2453.03	1507.13	27984.5	107036	-102.194
133	F13	2	3	5	16600.1	1910.47	31043.4	115552	1134.91
134	F14	2	3	5	6710.15	1854.25	30629.7	117087	3163.51
135	F15	2	3	5	4227.96	2353.04	29110.5	114208	1106.32
136	F16	2	3	5	4461.54	921.265	28095.8	113165	2274.97
137	F17	2	3	5	2977.35	1038.73	29043.8	117537	950.995
138	F18	2	3	5	476.816	1223.05	30971.3	129813	9410.64
139	F19	2	3	5	8662.11	1319.27	513.217	1525.78	8867.67
140	F20	2	3	5	12442.1	2191.51	339.554	3515.43	11368.8
141	F21	2	3	5	13892.6	2469.7	1929.34	1717.25	5490.66
142	F22	2	3	5	9797.81	1863.66	1799.97	421.025	7897.73
143	F23	2	3	5	9430.2	1880.53	740.252	2790.99	7134.64
144	F24	2	3	5	4961.01	1636.91	-1363	-2444.95	3508.86
145	G1	2	3	5	3592.71	1268.76	20733.5	116229	893.944
146	G2	2	3	5	9100.16	2971.33	23230.3	123507	2259.48
147	G3	2	3	5	5596.95	1246.88	24234.2	123731	-232.343
148	G4	2	3	5	-1154.57	382.944	24530.9	115838	680.062
149	G5	2	3	5	-2754.16	1272.63	25363.4	116013	1670.59
150	G6	2	3	5	-5914.16	1929.3	27065.5	113995	-6.20635
151	G7	2	3	5	3515.59	1466.85	29101.4	118252	431.609
152	G8	2	3	5	6591.77	1838.14	27603.3	108939	-1161.16
153	G9	2	3	5	960.052	1596.32	26942.1	103733	1072.84
154	G10	2	3	5	4566.19	950.147	28169.9	108991	1239.11
155	G11	2	3	5	2628.33	2047.67	29439.4	109973	178.213
156	G12	2	3	5	1527.99	1150.73	28686.5	105838	672.714
157	G13	2	3	5	-1668.72	1159.44	30526.8	113146	-540.481
158	G14	2	3	5	-103.179	1113.71	29627.7	110049	324.944
159	G15	2	3	5	558.189	1422.48	30011.5	113979	1094.21
160	G16	2	3	5	1414.71	1366.94	28472.1	108206	12.9704
161	G17	2	3	5	278.143	1134.74	26485.7	111250	3244.3
162	G18	2	3	5	2181.18	1745.42	29267.8	120223	1360.52
163	G19	2	3	5	8104.93	430.497	-252.24	1817.35	8636.09
164	G20	2	3	5	5017.85	1890.3	796.406	3194.48	8762.17
165	G21	2	3	5	39714.8	3551.96	2196	3205.64	6840.84
166	G22	2	3	5	7011.14	742.534	599.473	3450.71	6369.18
167	G23	2	3	5	24496.1	4374.08	2122.28	3032.66	6312.46
168	G24	2	3	5	2913.55	391.373	375.094	2434.58	5802.54
169	H1	2	3	5	22754.8	4843.68	27908.6	153943	2993.41
170	H2	2	3	5	8394.62	1656.56	24716.1	126094	1522.63
171	H3	2	3	5	7455.39	2152.29	24591.6	121427	623.741
172	H4	2	3	5	1013.05	2090.56	24953.4	117462	1939.88
173	H5	2	3	5	904.778	1120.72	26782.3	117828	2470.96
174	H6	2	3	5	1288.29	1691.81	28166.1	117394	2417.12
175	H7	2	3	5	-3232.85	646.762	26281.7	110675	1841.23
176	H8	2	3	5	618.063	1544.78	28388.1	110914	1047.34
177	H9	2	3	5	-1367.6	1551.14	26129.5	102637	1138.14
178	H10	2	3	5	5449.97	1560.98	28922.5	107431	7366.64
179	H11	2	3	5	-1600.07	656.62	26507.4	100227	1631.83
180	H12	2	3	5	-2699.17	1515.89	28734	106915	1839.18
181	H13	2	3	5	-615.335	942.886	27446.2	103399	-307.165
182	H14	2	3	5	1637.22	1802.82	28992.8	108278	1960.6
183	H15	2	3	5	2918.37	1937.27	28860.5	111300	1699.5
184	H16	2	3	5	987.745	1668.34	31262.6	120305	961.55
185	H17	2	3	5	2364.18	2128.96	28905.7	116108	3534.13
186	H18	2	3	5	1904.54	1848.13	27342.1	112074	2167.55
187	H19	2	3	5	14661	1933.37	1259.68	2615.89	13351.7
188	H20	2	3	5	89343.8	13186.8	8671.78	14599.1	15866.4
189	H21	2	3	5	48298.1	5157.18	1506.56	2558.52	5962.08
190	H22	2	3	5	7070.66	1825.96	375.174	2359.77	4936.55
191	H23	2	3	5	6464.77	1196.26	1211.01	1950.93	4536.27
192	H24	2	3	5	3073.1	1113.14	855.186	1591.63	3472.98
193	I1	2	3	5	11321	1402.79	21603.7	128646	3749.32
194	I2	2	3	5	12710.9	2384.12	23255.9	129818	3479.46
195	I3	2	3	5	2102.08	843.09	23223.8	124814	899.335
196	I4	2	3	5	2701.79	2030.94	26012.3	122064	3893.48
197	I5	2	3	5	4839.81	2155.95	26266.6	117760	702.223
198	I6	2	3	5	9766.63	2551.43	28712.8	124456	13544.2
199	I7	2	3	5	5568.99	2201.45	26706.6	109458	2811.27
200	I8	2	3	5	-436.899	1758.01	28483.3	113948	755.396
201	I9	2	3	5	13129.8	1310.28	28307.2	109131	-89.7888
202	I10	2	3	5	-3000.63	1466.07	27094.8	104851	379.818
203	I11	2	3	5	-1285.19	1038.86	28050.2	104999	374.879
204	I12	2	3	5	-684.245	1671.82	29849.6	109016	-2212.98
205	I13	2	3	5	975.672	1091.14	28126.9	103407	-2849.92
206	I14	2	3	5	8949.58	2166.98	28018.2	105773	-363.524
207	I15	2	3	5	4983.38	1339.07	28428.7	109568	1841.42
208	I16	2	3	5	1150.38	512.845	28564.1	113497	1281.12
209	I17	2	3	5	2241.91	929.126	27287.3	109788	2638.98
210	I18	2	3	5	7896.34	1785.66	26787.3	111539	-216.851
211	I19	2	3	5	8571.51	921.213	-417.703	2311.34	8655.11
212	I20	2	3	5	12774.3	1816.25	723.567	2743	10688.7
213	I21	2	3	5	12028.7	1692.34	77.5692	2041.25	8425.63
214	I22	2	3	5	9458.47	2227.03	608.637	1397.33	5946.88
215	I23	2	3	5	5626.47	1107.25	734.41	2125.16	4143.22
216	I24	2	3	5	10054.5	1093.2	1336.22	675.972	4026.99
217	J1	2	3	5	19079.4	2250.32	405.266	3261.32	15117.2
218	J2	2	3	5	22015.2	3581.57	2743.06	5387.77	16503.6
219	J3	2	3	5	14652.1	2035.04	917.445	2628.19	20171.4
220	J4	2	3	5	13529.8	1582.65	1458.38	2905.46	20032.4
221	J5	2	3	5	17318.4	4226.74	2596.44	7045.95	22644.5
222	J6	2	3	5	5312.13	452.272	501.094	4516.11	17198.6
223	J7	2	3	5	14172.8	1613.01	496.789	3632.91	14613.9
224	J8	2	3	5	17743.1	2030.93	1234.94	4278.46	14825
225	J9	2	3	5	7014.16	701.321	96.1701	1538.19	11923.1
226	J10	2	3	5	366.93	735.873	280.462	2630.23	10076.9
227	J11	2	3	5	2820.99	419.515	-485.07	1249.65	6297.58
228	J12	2	3	5	3471.81	1129.1	424.207	3022.13	9479.02
229	J13	2	3	5	15414.3	1469.37	227.885	3149.03	8269.41
230	J14	2	3	5	16204.4	1346.13	381.158	3372.11	10724.3
231	J15	2	3	5	13358.6	2398.83	1302.42	3033.72	10864.5
232	J16	2	3	5	1090.66	547.895	262.29	621.968	3052.08
233	J17	2	3	5	6741.25	1044.67	1437.03	5545.11	7147.02
234	J18	2	3	5	13809.7	1940.81	470.004	3541.84	11864.8
235	J19	2	3	5	3533	1127.77	-125.927	1664.8	3500.55
236	J20	2	3	5	5584.14	1170.87	94.5795	2208.51	8214.47
237	J21	2	3	5	9248.62	1881.42	465.246	1715.4	8948.16
238	J22	2	3	5	5741.81	3182.81	3500.06	570.795	3262.19
239	J23	2	3	5	13564.3	1624.82	124.062	1811.08	8982.42
240	J24	2	3	5	-5078.54	-624.138	-1196.1	-428.021	4188.29
241	K1	2	3	5	23474.7	1702.43	676.877	3142.61	18251.3
242	K2	2	3	5	13057.2	1363.32	1105.84	1171.13	16485.6
243	K3	2	3	5	12110.2	1452.98	308.272	1650.89	17655.5
244	K4	2	3	5	11776.9	1028.78	1243.58	3302.07	19745.8
245	K5	2	3	5	8285.17	502.532	1028.47	1949.43	17640.5
246	K6	2	3	5	8797.57	1269.03	193.344	1550.75	14424.1
247	K7	2	3	5	8320.83	800.315	1604.76	3315.34	14999
248	K8	2	3	5	8334.2	1016.44	933.584	2901.1	15280.1
249	K9	2	3	5	-1250.02	183.919	379.988	897.249	10269.2
250	K10	2	3	5	4442.34	855.463	752.157	2041.32	7943.58
251	K11	2	3	5	4713.3	1077.87	898.681	2436.23	10810
252	K12	2	3	5	6143.21	1468.32	687.996	2422.11	10654.9
253	K13	2	3	5	5283.08	870.36	681.608	2944.89	9282.66
254	K14	2	3	5	5349.51	1147.15	1465.52	1315.76	12093.3
255	K15	2	3	5	6353.23	963.772	1430.29	2634.7	9309.35
256	K16	2	3	5	6406.2	1145.41	897.849	2516.87	12884
257	K17	2	3	5	16308	1391.02	598.97	1722.55	9058.45
258	K18	2	3	5	19698.7	1930.82	2141.68	1682.45	9728.2
259	K19	2	3	5	-1822.76	45.8737	330.018	1873.95	8931.82
260	K20	2	3	5	17511.6	1680.28	972.032	1149.41	8850.44
261	K21	2	3	5	4882.18	1223.32	916.933	967.419	6070.06
262	K22	2	3	5	33031.4	3084.72	1940.16	2442.25	5136.24
263	K23	2	3	5	11906.1	1566.52	979.831	391.76	1771.9
264	K24	2	3	5	3050.51	1566.68	486.112	534.448	10352
265	L1	2	3	5	27103	4680.93	1549.33	6097.06	19539.2
266	L2	2	3	5	17253.8	2452.64	1184.9	3016.53	15570.3
267	L3	2	3	5	17602.7	2678.3	1106.4	4094.36	17540.3
268	L4	2	3	5	11458.1	1391.91	37.6	3117.39	18117.2
269	L5	2	3	5	5129.66	730.315	-458.624	3028.93	15698.6
270	L6	2	3	5	11800.1	505.362	-659.69	3472.47	17418.5
271	L7	2	3	5	6649.66	576.254	-217.967	2844.02	16708.9
272	L8	2	3	5	6687.35	485.758	701.288	2021.25	16419.8
273	L9	2	3	5	10630.5	1385.53	794.905	2159.83	12661.2
274	L10	2	3	5	4793.67	406.465	45.2295	1548.35	9999.46
275	L11	2	3	5	1757.33	637.242	250.979	3212.29	8854.5
276	L12	2	3	5	1895.25	-63.3937	54.928	2312.84	8125.43
277	L13	2	3	5	27884	1488.29	436.322	2273.04	9208.2
278	L14	2	3	5	1710.34	598.125	49.8116	2210.26	11223.5
279	L15	2	3	5	8673.04	1433.92	502.286	2660.33	9354.74
280	L16	2	3	5	3952.12	804.227	-276.881	1875.82	9742.93
281	L17	2	3	5	15223.2	2589.04	310.723	3024.67	7019.66
282	L18	2	3	5	1964.62	755.984	253.31	968.654	6732.58
283	L19	2	3	5	13808.9	2091.65	2029.67	692.602	5748.51
284	L20	2	3	5	5935.15	578.689	720.523	1052.16	7758.36
285	L21	2	3	5	11686.2	1233.13	716.705	1850.23	5270.5
286	L22	2	3	5	411.175	569.881	-754.666	1668.18	7642.4
287	L23	2	3	5	3426.18	436.825	432.144	1468.55	2231.04
288	L24	2	3	5	-302.149	-170.014	-72.2091	11.9698	1232.71
289	M1	2	3	5	14336.6	2724.55	1656.18	2272.01	18887.4
290	M2	2	3	5	20035.9	4022.08	1012.83	2335.32	16152.3
291	M3	2	3	5	13002.3	2506.15	2103.33	3212.9	15696.1
292	M4	2	3	5	11819.9	1944.14	2359.32	3642.43	18802.1
293	M5	2	3	5	7759.73	1905.84	1074.93	2120.88	15071.6
294	M6	2	3	5	8494.42	1530.91	1130.54	1836.67	15705.4
295	M7	2	3	5	5888.3	1372.75	956.376	3763.6	12500.3
296	M8	2	3	5	4025.94	1992.04	452.402	2056.69	13599.2
297	M9	2	3	5	6844.34	2061.75	588.556	962.807	11734.1
298	M10	2	3	5	5937.9	1382.68	1052.23	3161.22	10591.9
299	M11	2	3	5	4566.13	1487.55	1099.11	2644.73	11194.4
300	M12	2	3	5	5836.94	1120.58	905.064	1913.36	10506
301	M13	2	3	5	9543.69	2466.91	1143.7	1871.89	10153.2
302	M14	2	3	5	10612.1	1920.14	348.098	1930.27	13608.3
303	M15	2	3	5	3828.71	1220.56	638.85	2796.75	9721.08
304	M16	2	3	5	4518.7	1141.98	813.431	1563.24	9622.14
305	M17	2	3	5	19951.9	2860.26	2033.3	2250.95	5717.3
306	M18	2	3	5	17245.8	2237.21	468.809	1654.25	7776.58
307	M19	2	3	5	33282.5	2802.09	1431.21	1468.58	3053.12
308	M20	2	3	5	40313.7	3891.46	1863.21	3877.24	4397.39
309	M21	2	3	5	18163.9	1677.84	726.582	810.302	3744.07
310	M22	2	3	5	15221.4	1797.29	601.615	-492.232	3840.36
311	M23	2	3	5	8139.78	1431.66	44.809	-1501.48	-215.18
312	M24	2	3	5	10289.5	2298.87	1173.21	586.935	1898.09
313	N1	2	3	5	19746.4	3144.07	488.851	3077.77	14546.4
314	N2	2	3	5	20425.5	4315.47	927.161	4550.43	17174
315	N3	2	3	5	13496.4	2443.68	1195.8	2522.39	14421.4
316	N4	2	3	5	19660.9	1565.58	892.053	2343.37	15512.5
317	N5	2	3	5	10317.4	1771.58	-136.012	2463.11	16556.9
318	N6	2	3	5	10815.4	432.142	-88.9501	3010.5	14912.6
319	N7	2	3	5	10710.5	1357.43	622.445	3294.17	15276.2
320	N8	2	3	5	8975.9	466.054	1119.75	3159.88	13693.4
321	N9	2	3	5	9551.86	909.589	344.626	2292.76	12547.7
322	N10	2	3	5	5035.93	896.884	-28.9244	3402.04	13540.9
323	N11	2	3	5	5633.97	1060.51	753.199	1897.09	10562.3
324	N12	2	3	5	3834.55	1404.15	-35.2953	1695.33	10547.7
325	N13	2	3	5	4081.69	113.301	250.748	2646.02	9874.62
326	N14	2	3	5	2581.39	92.8405	267.771	1073.04	2348.39
327	N15	2	3	5	8753.15	1467.82	1118.85	3281.54	6596.48
328	N16	2	3	5	1954.53	1801.82	-1077.69	1518.91	6778.06
329	N17	2	3	5	549.174	227.022	344.196	1167.79	2855.48
330	N18	2	3	5	3817.92	1485.35	1613.95	3267.23	4417.78
331	N19	2	3	5	13577.1	1333.76	637.573	1642.15	5679.97
332	N20	2	3	5	28525.8	3210.84	1816.05	2457.22	6626.14
333	N21	2	3	5	-22.8096	344.124	81.9745	2866.6	4628.89
334	N22	2	3	5	-2444.06	143.808	731.589	-280.425	974.077
335	N23	2	3	5	-1079.7	244.455	-868.618	305.662	2002.8
336	N24	2	3	5	14844.5	753.546	178.722	3024.83	756.027
337	O1	2	3	5	7290.05	2415.45	810.881	819.946	12354.8
338	O2	2	3	5	14955	3221.32	892.628	3404.04	15913.1
339	O3	2	3	5	12779	3107.22	735.127	2827.31	19054
340	O4	2	3	5	7942.65	1928.01	643.111	2350.44	12415.7
341	O5	2	3	5	12753.1	1995.49	1778.64	3177.65	14343.6
342	O6	2	3	5	3878.48	2147.59	724.034	2220.86	15217.7
343	O7	2	3	5	17965.7	2117.85	1242.72	4210.47	15124.7
344	O8	2	3	5	16615.2	1832.96	3199.75	3700.59	26418.8
345	O9	2	3	5	17337.4	1330.82	2285.69	1297.41	13450
346	O10	2	3	5	11440.8	3605.22	1160.7	3348.26	22609.3
347	O11	2	3	5	5464.2	1087.92	-476.167	1359.85	13555.3
348	O12	2	3	5	1845.59	-1257.54	-508.209	421.867	8495.76
349	O13	2	3	5	5207.03	2167.33	220.597	3215.64	9378.28
350	O14	2	3	5	4294.4	1266.71	561.955	2674.02	9332.67
351	O15	2	3	5	12129.2	2092.77	874.23	510.11	8893.7
352	O16	2	3	5	6613.51	2068.74	442.259	1048.23	8985.37
353	O17	2	3	5	25636.3	2751.26	1387.65	401.834	6739.12
354	O18	2	3	5	3170.41	1563.67	1353.36	922.581	6486
355	O19	2	3	5	32623.7	3583.49	1468.56	2048.22	7524.74
356	O20	2	3	5	30853	4208.96	1424.01	808.654	3846.91
357	O21	2	3	5	3472.81	1645.62	-63.2554	-1018.39	1792.11
358	O22	2	3	5	5287.61	1082.4	806.54	920.564	5833.29
359	O23	2	3	5	4847.31	1061.41	412.857	1318.05	5516.88
360	O24	2	3	5	10972.2	2752.13	1965.95	-327.485	4677.04
361	P1	2	3	5	14711.1	3537.28	1281.06	2005.92	9857.09
362	P2	2	3	5	12712.4	2417.33	-247.995	-467.759	6953.69
363	P3	2	3	5	15240.2	2568.87	1364.52	-156.644	9773.31
364	P4	2	3	5	13097.9	2030.58	420.539	1634.61	15923.1
365	P5	2	3	5	12439.9	1213.09	901.22	1366.63	15015.5
366	P6	2	3	5	10170.8	1907.76	1818.98	3644.64	17891
367	P7	2	3	5	9165.83	1678.22	917.76	2060.8	13472.3
368	P8	2	3	5	19078.5	2072.41	2075.11	2427.39	17965.9
369	P9	2	3	5	19459.6	3118.58	1071.19	3092.37	14510.5
370	P10	2	3	5	9843.08	1620.06	1206.33	2209.96	16887.6
371	P11	2	3	5	-121.861	571.179	553.348	1380.91	-816.871
372	P12	2	3	5	3602.69	1457.73	788.156	4494.81	11922.8
373	P13	2	3	5	5128.33	1439.73	784.43	3131.49	9847.12
374	P14	2	3	5	4786.78	1737.9	612.355	1549.84	7473.61
375	P15	2	3	5	-1484.76	357.402	677.603	-102.701	2235.79
376	P16	2	3	5	9705.92	1982.69	434.632	1068.81	4914.22
377	P17	2	3	5	-460.249	549.803	37.7833	-163.45	1489.3
378	P18	2	3	5	10145.4	2348.87	1120.91	1373.6	8669.35
379	P19	2	3	5	861.224	1993.36	-280.267	652.422	6281.75
380	P20	2	3	5	2825.99	2369.58	397.952	1794.03	6024.04
381	P21	2	3	5	2582.72	1469.09	1035.17	750.855	1982.65
382	P22	2	3	5	2791.43	3184.92	91.9263	1179.2	5338.34
383	P23	2	3	5	1947.67	1778.96	823.398	368.933	3566.52
384	P24	2	3	5	1868.46	1476.62	678.599	184.777	3711.12
1	A1	2	3	6	-665	-479.871	14820.7	111783	496.431
2	A2	2	3	6	-2157.25	-428.173	22979.5	148378	4276.97
3	A3	2	3	6	29187.4	3130.47	19704	119049	2663.42
4	A4	2	3	6	2865.88	876.731	20284.8	115001	967.708
5	A5	2	3	6	3527.74	879.096	22660.6	121129	2318.2
6	A6	2	3	6	3787.47	2044.94	22740.9	117700	1771.31
7	A7	2	3	6	18996.6	3197.74	23067.4	115349	16794
8	A8	2	3	6	6498.76	855.486	26473.1	126506	1015.29
9	A9	2	3	6	20537.5	3520.64	27078.3	122534	2437.31
10	A10	2	3	6	7883.98	1441.91	25099.2	116423	3015.88
11	A11	2	3	6	1848.26	476.536	26616.9	120609	2160.11
12	A12	2	3	6	-3947.91	-862.242	19791.8	97518.9	-176.424
13	A13	2	3	6	-14946.9	-1644.38	12146.4	61649.3	-1351.27
14	A14	2	3	6	6710.08	1067.93	25248.3	116474	805.762
15	A15	2	3	6	-626.341	162.167	25980.2	124058	1566.14
16	A16	2	3	6	6046.92	1087.62	25373	118288	2574.75
17	A17	2	3	6	880.753	1164.34	21274.9	106370	2829.03
18	A18	2	3	6	2733.22	1585.88	25028.2	123503	2190.76
19	A19	2	3	6	444.956	898.586	22623.8	118144	1075.75
20	A20	2	3	6	8092.09	423.153	1085.86	857.236	4316.25
21	A21	2	3	6	16969	625.772	-60.0015	2075.76	3310.64
22	A22	2	3	6	21159.9	2259.05	893.141	1882.79	5464.09
23	A23	2	3	6	4840.63	2246.89	15.1934	1962.82	5400.22
24	A24	2	3	6	8652.65	-6.83367	-1113.92	1498.96	6610.18
25	B1	2	3	6	9526.64	1452.93	16147.9	107254	3118.5
26	B2	2	3	6	938.955	461.548	17286	109929	62.0508
27	B3	2	3	6	6939.12	1537.88	18323.7	109247	2317.1
28	B4	2	3	6	4732.39	1556.32	20841.6	114437	261.352
29	B5	2	3	6	4395.83	1818.94	23094.5	124171	-242.933
30	B6	2	3	6	2990.85	1424.95	23555.5	121411	1176.02
31	B7	2	3	6	11667.6	2463.31	25591.7	120874	2762.69
32	B8	2	3	6	769.593	848.785	25414.2	122107	1056
33	B9	2	3	6	-23.9097	1264.65	28504.8	127569	3496.93
34	B10	2	3	6	2598.79	1368.78	28298.5	119897	2908.63
35	B11	2	3	6	7036.32	1158.63	28247.5	120630	453.196
36	B12	2	3	6	1315.49	566.836	26716.5	116539	29.4593
37	B13	2	3	6	2215.86	708.117	28953.5	123983	2058.83
38	B14	2	3	6	-318.476	247.712	25625.5	116615	1746.62
39	B15	2	3	6	6244.79	1644.26	25589.9	111187	1322.69
40	B16	2	3	6	3919.97	1467.78	27181.4	120728	1384.16
41	B17	2	3	6	2955.15	1058.3	27190.3	124074	3808.04
42	B18	2	3	6	6255.87	1524.09	24939.9	123435	1197.23
43	B19	2	3	6	1986.89	643.45	21842.9	111781	2811.51
44	B20	2	3	6	18602	2511.23	353.638	1023.47	8023.56
45	B21	2	3	6	5610.58	986.546	552.075	2145.51	4209.83
46	B22	2	3	6	6270.72	1622.81	1070.59	-765.132	3473.89
47	B23	2	3	6	5403.34	2594.44	837.115	-65.2121	3381.14
48	B24	2	3	6	14259.3	2439.94	162.279	2282.48	1888.17
49	C1	2	3	6	3861.28	2643.11	17167.3	104964	1304.04
50	C2	2	3	6	9541.46	1958.4	19817.7	114901	771.807
51	C3	2	3	6	10865.2	1131.03	19182.4	109052	675.354
52	C4	2	3	6	2219.98	2141.91	22707	117613	1541
53	C5	2	3	6	3508.51	1031.63	24621.4	119408	368.559
54	C6	2	3	6	6760.31	1401.37	23108.4	110659	975.153
55	C7	2	3	6	10331.9	2319.3	26262.6	119722	2265.25
56	C8	2	3	6	5527.73	1207.53	27269.2	122889	1785.1
[truncated: 13,384 more rows]

## Sheet: Replicate Group Result
File Name	E:\shahi\SYBR one-step_20240214_151328.eds
Comment
Operator	Admin
Barcode
Instrument Type	QuantStudio™ 6 Pro System
Block Type	384-Well Block
Instrument Name	QS6Pro-2778621060027
Instrument Serial Number	2778621060027
Heated Cover Serial Number	2779321031001
Block serial number	2778321020885
Run Start Date/Time	2024-02-14 03:13:38 PM EST
Run End Data/Time	2024-02-14 05:06:16 PM EST
Run Duration	112 minutes 37 seconds
Sample Volume	10.0
Cover Temperature	105.0
Passive Reference	ROX
PCR Stage/Step Number	Stage 2 Step 3
Quantification Cycle Method	CT
Analysis Date/Time	2024-02-14 05:25:54 PM EST
Software Name and Version	Design & Analysis Software v2.7.0
Plugin Name and Version	Primary Analysis v1.8.0, Presence Absence v2.3.0
Reduce dye signal crosstalk by algorithm	No (Default)
Exported On	2024-02-14 05:26:00 PM EST
Sample	Target	Number of Replicates	Quantity	Number of Cqs	Cq Mean	Cq SD	Cq SE	Biogroup
Sample 1	ISG15	81	-	0	19.9098	2.00427	0.222697
Sample 2	ISG15	1	-	0
Sample 3	GAPDH	81	-	0	17.1361	0.329083	0.0365648
Sample 4	GAPDH	1	-	0	36.2991

## Sheet: Control Status
File Name	E:\shahi\SYBR one-step_20240214_151328.eds
Comment
Operator	Admin
Barcode
Instrument Type	QuantStudio™ 6 Pro System
Block Type	384-Well Block
Instrument Name	QS6Pro-2778621060027
Instrument Serial Number	2778621060027
Heated Cover Serial Number	2779321031001
Block serial number	2778321020885
Run Start Date/Time	2024-02-14 03:13:38 PM EST
Run End Data/Time	2024-02-14 05:06:16 PM EST
Run Duration	112 minutes 37 seconds
Sample Volume	10.0
Cover Temperature	105.0
Passive Reference	ROX
PCR Stage/Step Number	Stage 2 Step 3
Quantification Cycle Method	CT
Analysis Date/Time	2024-02-14 05:25:54 PM EST
Software Name and Version	Design & Analysis Software v2.7.0
Plugin Name and Version	Primary Analysis v1.8.0, Presence Absence v2.3.0
Reduce dye signal crosstalk by algorithm	No (Default)
All Control Passed	Yes
Exported On	2024-02-14 05:26:00 PM EST
Sample	Test Code	Wells	Call	Status

## Sheet: Target Call
File Name	E:\shahi\SYBR one-step_20240214_151328.eds
Comment
Operator	Admin
Barcode
Instrument Type	QuantStudio™ 6 Pro System
Block Type	384-Well Block
Instrument Name	QS6Pro-2778621060027
Instrument Serial Number	2778621060027
Heated Cover Serial Number	2779321031001
Block serial number	2778321020885
Run Start Date/Time	2024-02-14 03:13:38 PM EST
Run End Data/Time	2024-02-14 05:06:16 PM EST
Run Duration	112 minutes 37 seconds
Sample Volume	10.0
Cover Temperature	105.0
Passive Reference	ROX
PCR Stage/Step Number	Stage 2 Step 3
Quantification Cycle Method	CT
Analysis Date/Time	2024-02-14 05:25:54 PM EST
Software Name and Version	Design & Analysis Software v2.7.0
Plugin Name and Version	Primary Analysis v1.8.0, Presence Absence v2.3.0
Reduce dye signal crosstalk by algorithm	No (Default)
All Control Passed	Yes
Exported On	2024-02-14 05:26:00 PM EST
Well	Omit	Sample	Target	Task	Call	Consolidated Call	Cq	Cq Confidence	Amp Score	Delta Rn
A1	FALSE	Sample 1	ISG15	UNKNOWN	Presence	Presence	23.2219	0.984683	1.12447	0.929367
A2	FALSE	Sample 1	ISG15	UNKNOWN	Presence	Presence	18.7482	0.972088	1.11655	1.02221
A3	FALSE	Sample 1	ISG15	UNKNOWN	Presence	Presence	22.775	0.983584	1.11805	0.939669
A4	FALSE	Sample 1	ISG15	UNKNOWN	Presence	Presence	18.5488	0.956162	1.11727	1.01214
A5	FALSE	Sample 1	ISG15	UNKNOWN	Presence	Presence	21.6131	0.97458	1.12576	0.962003
A6	FALSE	Sample 1	ISG15	UNKNOWN	Presence	Presence	18.0195	0.962164	1.12784	1.07988
A7	FALSE	Sample 1	ISG15	UNKNOWN	Presence	Presence	19.5456	0.961232	1.11589	1.01539
A8	FALSE	Sample 1	ISG15	UNKNOWN	Presence	Presence	18.2112	0.982443	1.12291	1.0536
A9	FALSE	Sample 1	ISG15	UNKNOWN	Presence	Presence	18.6196	0.985344	1.13575	1.09301
A10	FALSE	Sample 3	GAPDH	UNKNOWN	Presence	Presence	17.6206	0.985253	1.23287	1.51579
A11	FALSE	Sample 3	GAPDH	UNKNOWN	Presence	Presence	17.1983	0.969752	1.23692	1.52882
A12	FALSE	Sample 3	GAPDH	UNKNOWN	Presence	Presence	18.0652	0.965037	1.25295	1.19919
A13	FALSE	Sample 3	GAPDH	UNKNOWN	Presence	Presence	18.3513	0.849848	1.23287	0.904668
A14	FALSE	Sample 3	GAPDH	UNKNOWN	Presence	Presence	17.0427	0.981096	1.25608	1.5766
A15	FALSE	Sample 3	GAPDH	UNKNOWN	Presence	Presence	17.1147	0.983984	1.2508	1.55434
A16	FALSE	Sample 3	GAPDH	UNKNOWN	Presence	Presence	17.9859	0.937809	1.22498	1.3672
A17	FALSE	Sample 3	GAPDH	UNKNOWN	Presence	Presence	17.5183	0.970844	1.25255	1.41206
A18	FALSE	Sample 3	GAPDH	UNKNOWN	Presence	Presence	16.9119	0.987347	1.24378	1.54434
A19	FALSE	Sample 2	ISG15	NTC	Absence	Absence	39.2835	0	0.730505	0.0862892
B1	FALSE	Sample 1	ISG15	UNKNOWN	Presence	Presence	23.3332	0.972472	1.1122	0.873805
B2	FALSE	Sample 1	ISG15	UNKNOWN	Presence	Presence	18.6362	0.953286	1.11825	1.0162
B3	FALSE	Sample 1	ISG15	UNKNOWN	Presence	Presence	22.5319	0.939376	1.12947	0.953293
B4	FALSE	Sample 1	ISG15	UNKNOWN	Presence	Presence	18.3821	0.966705	1.13271	1.05956
B5	FALSE	Sample 1	ISG15	UNKNOWN	Presence	Presence	21.7702	0.968981	1.12315	1.00036
B6	FALSE	Sample 1	ISG15	UNKNOWN	Presence	Presence	18.2969	0.969848	1.139	1.07494
B7	FALSE	Sample 1	ISG15	UNKNOWN	Presence	Presence	19.8776	0.978083	1.13386	1.07035
B8	FALSE	Sample 1	ISG15	UNKNOWN	Presence	Presence	18.1297	0.979476	1.14341	1.11486
B9	FALSE	Sample 1	ISG15	UNKNOWN	Presence	Presence	18.6769	0.981595	1.12566	1.09595
B10	FALSE	Sample 3	GAPDH	UNKNOWN	Presence	Presence	17.5895	0.980075	1.24062	1.54028
B11	FALSE	Sample 3	GAPDH	UNKNOWN	Presence	Presence	17.4275	0.971737	1.24464	1.52894
B12	FALSE	Sample 3	GAPDH	UNKNOWN	Presence	Presence	17.3035	0.985553	1.24825	1.5533
B13	FALSE	Sample 3	GAPDH	UNKNOWN	Presence	Presence	17.1773	0.987948	1.25318	1.57785
B14	FALSE	Sample 3	GAPDH	UNKNOWN	Presence	Presence	17.0096	0.97024	1.25226	1.53925
B15	FALSE	Sample 3	GAPDH	UNKNOWN	Presence	Presence	16.9887	0.984455	1.25603	1.55886
B16	FALSE	Sample 3	GAPDH	UNKNOWN	Presence	Presence	17.3932	0.980029	1.24655	1.49052
B17	FALSE	Sample 3	GAPDH	UNKNOWN	Presence	Presence	17.2621	0.987382	1.24741	1.57105
B18	FALSE	Sample 3	GAPDH	UNKNOWN	Presence	Presence	17.0426	0.983749	1.25002	1.57097
B19	FALSE	Sample 4	GAPDH	NTC	Absence	Absence	36.2991	0.94546	1.14105	0.536108
C1	FALSE	Sample 1	ISG15	UNKNOWN	Presence	Presence	23.5747	0.882083	1.12046	0.884225
C2	FALSE	Sample 1	ISG15	UNKNOWN	Presence	Presence	18.5299	0.974316	1.12026	1.04539
C3	FALSE	Sample 1	ISG15	UNKNOWN	Presence	Presence	22.675	0.982745	1.12174	0.947107
C4	FALSE	Sample 1	ISG15	UNKNOWN	Presence	Presence	18.5955	0.961743	1.12442	1.02917
C5	FALSE	Sample 1	ISG15	UNKNOWN	Presence	Presence	21.6573	0.967533	1.14024	1.03405
C6	FALSE	Sample 1	ISG15	UNKNOWN	Presence	Presence	18.2965	0.985163	1.12908	1.06013
C7	FALSE	Sample 1	ISG15	UNKNOWN	Presence	Presence	19.8347	0.982011	1.12749	1.08641
C8	FALSE	Sample 1	ISG15	UNKNOWN	Presence	Presence	18.1077	0.971344	1.14241	1.10407
C9	FALSE	Sample 1	ISG15	UNKNOWN	Presence	Presence	18.615	0.986395	1.14131	1.1201
C10	FALSE	Sample 3	GAPDH	UNKNOWN	Presence	Presence	17.4525	0.984454	1.25541	1.53125
C11	FALSE	Sample 3	GAPDH	UNKNOWN	Presence	Presence	17.3625	0.983579	1.24457	1.53518
C12	FALSE	Sample 3	GAPDH	UNKNOWN	Presence	Presence	17.2838	0.978484	1.25749	1.56722
C13	FALSE	Sample 3	GAPDH	UNKNOWN	Presence	Presence	17.1607	0.985643	1.25013	1.52649
C14	FALSE	Sample 3	GAPDH	UNKNOWN	Presence	Presence	17.2025	0.987704	1.25289	1.56231
C15	FALSE	Sample 3	GAPDH	UNKNOWN	Presence	Presence	17.1948	0.975513	1.2435	1.50817
C16	FALSE	Sample 3	GAPDH	UNKNOWN	Presence	Presence	17.1855	0.985128	1.24962	1.55895
C17	FALSE	Sample 3	GAPDH	UNKNOWN	Presence	Presence	17.5112	0.983831	1.24024	1.53753
C18	FALSE	Sample 3	GAPDH	UNKNOWN	Presence	Presence	17.4002	0.981116	1.23642	1.51894
D1	FALSE	Sample 1	ISG15	UNKNOWN	Presence	Presence	23.3091	0.937444	1.13809	0.946797
D2	FALSE	Sample 1	ISG15	UNKNOWN	Presence	Presence	18.4342	0.953481	1.14502	1.05718
D3	FALSE	Sample 1	ISG15	UNKNOWN	Presence	Presence	22.5781	0.972243	1.13463	0.982383
D4	FALSE	Sample 1	ISG15	UNKNOWN	Presence	Presence	18.2548	0.979452	1.14975	1.1404
D5	FALSE	Sample 1	ISG15	UNKNOWN	Presence	Presence	21.4403	0.94089	1.15439	1.04862
D6	FALSE	Sample 1	ISG15	UNKNOWN	Presence	Presence	17.9767	0.984275	1.15024	1.1026
D7	FALSE	Sample 1	ISG15	UNKNOWN	Presence	Presence	19.5235	0.971038	1.15546	1.10716
D8	FALSE	Sample 1	ISG15	UNKNOWN	Presence	Presence	17.9666	0.958052	1.15401	1.11447
D9	FALSE	Sample 1	ISG15	UNKNOWN	Presence	Presence	18.5925	0.961317	1.15935	1.14753
D10	FALSE	Sample 3	GAPDH	UNKNOWN	Presence	Presence	17.7348	0.97452	1.26698	1.4828
D11	FALSE	Sample 3	GAPDH	UNKNOWN	Presence	Presence	17.319	0.970754	1.25407	1.55559
D12	FALSE	Sample 3	GAPDH	UNKNOWN	Presence	Presence	17.4807	0.95872	1.25484	1.56345
D13	FALSE	Sample 3	GAPDH	UNKNOWN	Presence	Presence	17.0104	0.98011	1.26494	1.61087
D14	FALSE	Sample 3	GAPDH	UNKNOWN	Presence	Presence	17.1698	0.990092	1.25945	1.5971
D15	FALSE	Sample 3	GAPDH	UNKNOWN	Presence	Presence	17.0123	0.965314	1.25746	1.5487
D16	FALSE	Sample 3	GAPDH	UNKNOWN	Presence	Presence	16.6243	0.984507	1.26248	1.62127
D17	FALSE	Sample 3	GAPDH	UNKNOWN	Presence	Presence	17.0962	0.983692	1.24821	1.55128
D18	FALSE	Sample 3	GAPDH	UNKNOWN	Presence	Presence	17.4814	0.960611	1.24799	1.38576
E1	FALSE	Sample 1	ISG15	UNKNOWN	Presence	Presence	23.3773	0.97836	1.13012	0.928493
E2	FALSE	Sample 1	ISG15	UNKNOWN	Presence	Presence	18.3451	0.928108	1.13678	1.04583
E3	FALSE	Sample 1	ISG15	UNKNOWN	Presence	Presence	23.9825	0.966351	1.15096	1.01726
E4	FALSE	Sample 1	ISG15	UNKNOWN	Presence	Presence	18.788	0.810893	1.13878	1.04863
E5	FALSE	Sample 1	ISG15	UNKNOWN	Presence	Presence	21.5191	0.973847	1.14683	1.07021
E6	FALSE	Sample 1	ISG15	UNKNOWN	Presence	Presence	18.3695	0.915926	1.14586	1.09076
E7	FALSE	Sample 1	ISG15	UNKNOWN	Presence	Presence	19.8258	0.890193	1.14138	1.05858
E8	FALSE	Sample 1	ISG15	UNKNOWN	Presence	Presence	18.0729	0.980563	1.14669	1.12559
E9	FALSE	Sample 1	ISG15	UNKNOWN	Presence	Presence	18.6716	0.960605	1.1504	1.15367
E10	FALSE	Sample 3	GAPDH	UNKNOWN	Presence	Presence	17.5435	0.978974	1.24967	1.57442
E11	FALSE	Sample 3	GAPDH	UNKNOWN	Presence	Presence	17.3163	0.95944	1.2624	1.55176
E12	FALSE	Sample 3	GAPDH	UNKNOWN	Presence	Presence	17.2014	0.981221	1.26147	1.62513
E13	FALSE	Sample 3	GAPDH	UNKNOWN	Presence	Presence	16.987	0.961369	1.26134	1.54945
E14	FALSE	Sample 3	GAPDH	UNKNOWN	Presence	Presence	17.0309	0.984521	1.26072	1.61139
E15	FALSE	Sample 3	GAPDH	UNKNOWN	Presence	Presence	16.8173	0.990001	1.26309	1.59704
E16	FALSE	Sample 3	GAPDH	UNKNOWN	Presence	Presence	16.7772	0.987056	1.26224	1.6348
E17	FALSE	Sample 3	GAPDH	UNKNOWN	Presence	Presence	16.6824	0.98095	1.26194	1.61636
E18	FALSE	Sample 3	GAPDH	UNKNOWN	Presence	Presence	17.0287	0.978344	1.25184	1.55611
F1	FALSE	Sample 1	ISG15	UNKNOWN	Presence	Presence	23.5033	0.978033	1.11202	0.901034
F2	FALSE	Sample 1	ISG15	UNKNOWN	Presence	Presence	18.3559	0.980635	1.11859	1.04535
F3	FALSE	Sample 1	ISG15	UNKNOWN	Presence	Presence	22.9858	0.933025	1.12142	0.948951
F4	FALSE	Sample 1	ISG15	UNKNOWN	Presence	Presence	18.3961	0.988038	1.14286	1.1105
F5	FALSE	Sample 1	ISG15	UNKNOWN	Presence	Presence	21.7352	0.979052	1.14007	1.0412
F6	FALSE	Sample 1	ISG15	UNKNOWN	Presence	Presence	18.1127	0.978145	1.1436	1.10077
F7	FALSE	Sample 1	ISG15	UNKNOWN	Presence	Presence	19.5837	0.975554	1.14898	1.10147
F8	FALSE	Sample 1	ISG15	UNKNOWN	Presence	Presence	17.955	0.962258	1.15381	1.16176
F9	FALSE	Sample 1	ISG15	UNKNOWN	Presence	Presence	18.8135	0.94915	1.14149	1.1104
F10	FALSE	Sample 3	GAPDH	UNKNOWN	Presence	Presence	17.6046	0.964461	1.25784	1.56357
F11	FALSE	Sample 3	GAPDH	UNKNOWN	Presence	Presence	17.371	0.979295	1.24848	1.57416
F12	FALSE	Sample 3	GAPDH	UNKNOWN	Presence	Presence	17.3518	0.98636	1.26512	1.60679
F13	FALSE	Sample 3	GAPDH	UNKNOWN	Presence	Presence	16.9871	0.992416	1.26657	1.60671
F14	FALSE	Sample 3	GAPDH	UNKNOWN	Presence	Presence	17.0468	0.989604	1.25846	1.65424
F15	FALSE	Sample 3	GAPDH	UNKNOWN	Presence	Presence	17.0048	0.980518	1.25394	1.57308
F16	FALSE	Sample 3	GAPDH	UNKNOWN	Presence	Presence	16.9049	0.987027	1.2572	1.58936
F17	FALSE	Sample 3	GAPDH	UNKNOWN	Presence	Presence	16.8364	0.989564	1.26244	1.58909
F18	FALSE	Sample 3	GAPDH	UNKNOWN	Presence	Presence	16.8941	0.986013	1.25145	1.60124
G1	FALSE	Sample 1	ISG15	UNKNOWN	Presence	Presence	23.0246	0.981354	1.14825	1.00581
G2	FALSE	Sample 1	ISG15	UNKNOWN	Presence	Presence	18.2092	0.955497	1.15153	1.09907
G3	FALSE	Sample 1	ISG15	UNKNOWN	Presence	Presence	22.592	0.979918	1.14995	1.05687
G4	FALSE	Sample 1	ISG15	UNKNOWN	Presence	Presence	18.4528	0.977543	1.15816	1.13463
G5	FALSE	Sample 1	ISG15	UNKNOWN	Presence	Presence	21.2529	0.983593	1.15803	1.10852
G6	FALSE	Sample 1	ISG15	UNKNOWN	Presence	Presence	18.1596	0.956763	1.15823	1.1286
G7	FALSE	Sample 1	ISG15	UNKNOWN	Presence	Presence	19.1737	0.977877	1.16991	1.18478
G8	FALSE	Sample 1	ISG15	UNKNOWN	Presence	Presence	18.1046	0.967088	1.16025	1.1554
G9	FALSE	Sample 1	ISG15	UNKNOWN	Presence	Presence	18.6284	0.964667	1.16567	1.1716
G10	FALSE	Sample 3	GAPDH	UNKNOWN	Presence	Presence	17.0234	0.984984	1.27502	1.5926
G11	FALSE	Sample 3	GAPDH	UNKNOWN	Presence	Presence	16.7381	0.971946	1.26989	1.6336
G12	FALSE	Sample 3	GAPDH	UNKNOWN	Presence	Presence	16.8752	0.988929	1.26735	1.61992
G13	FALSE	Sample 3	GAPDH	UNKNOWN	Presence	Presence	17.0437	0.984836	1.26757	1.60995
G14	FALSE	Sample 3	GAPDH	UNKNOWN	Presence	Presence	17.0585	0.987795	1.26383	1.6191
G15	FALSE	Sample 3	GAPDH	UNKNOWN	Presence	Presence	16.9379	0.98086	1.27023	1.59935
G16	FALSE	Sample 3	GAPDH	UNKNOWN	Presence	Presence	16.779	0.974364	1.26697	1.58883
G17	FALSE	Sample 3	GAPDH	UNKNOWN	Presence	Presence	16.9857	0.960793	1.26581	1.53387
G18	FALSE	Sample 3	GAPDH	UNKNOWN	Presence	Presence	16.7893	0.989136	1.26738	1.59307
H1	FALSE	Sample 1	ISG15	UNKNOWN	Presence	Presence	23.2199	0.986105	1.14327	0.986242
H2	FALSE	Sample 1	ISG15	UNKNOWN	Presence	Presence	18.2685	0.982227	1.13513	1.07843
H3	FALSE	Sample 1	ISG15	UNKNOWN	Presence	Presence	22.7333	0.981934	1.13465	1.008
H4	FALSE	Sample 1	ISG15	UNKNOWN	Presence	Presence	18.4223	0.981346	1.14484	1.12926
H5	FALSE	Sample 1	ISG15	UNKNOWN	Presence	Presence	21.4257	0.98029	1.14838	1.09941
H6	FALSE	Sample 1	ISG15	UNKNOWN	Presence	Presence	18.0342	0.979964	1.15099	1.13839
H7	FALSE	Sample 1	ISG15	UNKNOWN	Presence	Presence	19.2166	0.991309	1.15531	1.16007
H8	FALSE	Sample 1	ISG15	UNKNOWN	Presence	Presence	18.1826	0.98073	1.15117	1.14184
H9	FALSE	Sample 1	ISG15	UNKNOWN	Presence	Presence	18.835	0.988292	1.15198	1.15053
H10	FALSE	Sample 3	GAPDH	UNKNOWN	Presence	Presence	17.0053	0.982411	1.2711	1.59636
H11	FALSE	Sample 3	GAPDH	UNKNOWN	Presence	Presence	16.3737	0.985105	1.26633	1.6552
H12	FALSE	Sample 3	GAPDH	UNKNOWN	Presence	Presence	16.9581	0.994561	1.26252	1.61755
H13	FALSE	Sample 3	GAPDH	UNKNOWN	Presence	Presence	17.0238	0.986585	1.26904	1.61259
H14	FALSE	Sample 3	GAPDH	UNKNOWN	Presence	Presence	16.7679	0.986812	1.27472	1.65373
H15	FALSE	Sample 3	GAPDH	UNKNOWN	Presence	Presence	16.8982	0.989862	1.25874	1.59425
H16	FALSE	Sample 3	GAPDH	UNKNOWN	Presence	Presence	16.7589	0.989003	1.26657	1.59499
H17	FALSE	Sample 3	GAPDH	UNKNOWN	Presence	Presence	16.9625	0.984675	1.26396	1.57519
H18	FALSE	Sample 3	GAPDH	UNKNOWN	Presence	Presence	17.0401	0.957557	1.26539	1.57439
I1	FALSE	Sample 1	ISG15	UNKNOWN	Presence	Presence	23.556	0.984489	1.12407	0.952729
I2	FALSE	Sample 1	ISG15	UNKNOWN	Presence	Presence	18.4393	0.987308	1.13873	1.07837
I3	FALSE	Sample 1	ISG15	UNKNOWN	Presence	Presence	22.8072	0.987172	1.13284	0.994755
I4	FALSE	Sample 1	ISG15	UNKNOWN	Presence	Presence	18.3468	0.98214	1.14263	1.13129
I5	FALSE	Sample 1	ISG15	UNKNOWN	Presence	Presence	21.5507	0.981929	1.14846	1.08592
I6	FALSE	Sample 1	ISG15	UNKNOWN	Presence	Presence	18.0118	0.972253	1.14204	1.1072
I7	FALSE	Sample 1	ISG15	UNKNOWN	Presence	Presence	19.6456	0.911397	1.14934	1.06566
I8	FALSE	Sample 1	ISG15	UNKNOWN	Presence	Presence	18.3289	0.987113	1.14871	1.12297
I9	FALSE	Sample 1	ISG15	UNKNOWN	Presence	Presence	18.7766	0.990314	1.14762	1.16981
I10	FALSE	Sample 3	GAPDH	UNKNOWN	Presence	Presence	17.3194	0.98566	1.25764	1.58499
I11	FALSE	Sample 3	GAPDH	UNKNOWN	Presence	Presence	16.6189	0.990724	1.25524	1.61048
I12	FALSE	Sample 3	GAPDH	UNKNOWN	Presence	Presence	17.1421	0.981589	1.26673	1.58114
I13	FALSE	Sample 3	GAPDH	UNKNOWN	Presence	Presence	17.1312	0.980028	1.26541	1.59486
I14	FALSE	Sample 3	GAPDH	UNKNOWN	Presence	Presence	16.7823	0.988462	1.28191	1.6308
I15	FALSE	Sample 3	GAPDH	UNKNOWN	Presence	Presence	17.0876	0.983554	1.25423	1.57065
I16	FALSE	Sample 3	GAPDH	UNKNOWN	Presence	Presence	16.8275	0.985956	1.26499	1.6071
I17	FALSE	Sample 3	GAPDH	UNKNOWN	Presence	Presence	17.0075	0.985405	1.25924	1.58129
I18	FALSE	Sample 3	GAPDH	UNKNOWN	Presence	Presence	17.018	0.981922	1.2582	1.57048

## Sheet: Sample Call
File Name	E:\shahi\SYBR one-step_20240214_151328.eds
Comment
Operator	Admin
Barcode
Instrument Type	QuantStudio™ 6 Pro System
Block Type	384-Well Block
Instrument Name	QS6Pro-2778621060027
Instrument Serial Number	2778621060027
Heated Cover Serial Number	2779321031001
Block serial number	2778321020885
Run Start Date/Time	2024-02-14 03:13:38 PM EST
Run End Data/Time	2024-02-14 05:06:16 PM EST
Run Duration	112 minutes 37 seconds
Sample Volume	10.0
Cover Temperature	105.0
Passive Reference	ROX
PCR Stage/Step Number	Stage 2 Step 3
Quantification Cycle Method	CT
Analysis Date/Time	2024-02-14 05:25:54 PM EST
Software Name and Version	Design & Analysis Software v2.7.0
Plugin Name and Version	Primary Analysis v1.8.0, Presence Absence v2.3.0
Reduce dye signal crosstalk by algorithm	No (Default)
All Control Passed	Yes
Exported On	2024-02-14 05:26:00 PM EST
Sample	Test Code	Wells	Presence Targets	Absence Targets	Inconclusive Targets	Call	Assessment	Comment	GAPDH Cq	ISG15 Cq

## Sheet: Well Call
File Name	E:\shahi\SYBR one-step_20240214_151328.eds
Comment
Operator	Admin
Barcode
Instrument Type	QuantStudio™ 6 Pro System
Block Type	384-Well Block
Instrument Name	QS6Pro-2778621060027
Instrument Serial Number	2778621060027
Heated Cover Serial Number	2779321031001
Block serial number	2778321020885
Run Start Date/Time	2024-02-14 03:13:38 PM EST
Run End Data/Time	2024-02-14 05:06:16 PM EST
Run Duration	112 minutes 37 seconds
Sample Volume	10.0
Cover Temperature	105.0
Passive Reference	ROX
PCR Stage/Step Number	Stage 2 Step 3
Quantification Cycle Method	CT
Analysis Date/Time	2024-02-14 05:25:54 PM EST
Software Name and Version	Design & Analysis Software v2.7.0
Plugin Name and Version	Primary Analysis v1.8.0, Presence Absence v2.3.0
Reduce dye signal crosstalk by algorithm	No (Default)
All Control Passed	Yes
Exported On	2024-02-14 05:26:00 PM EST
Well	Sample	Test Code	Presence Targets	Absence Targets	Inconclusive Targets	Call	Assessment
