# Supplementary material for: Structural studies of the IFNλ4 receptor complex using cryoEM enabled by protein engineering
Source: Nat Commun. 2025 Jan 18;16:818. doi: 10.1038/s41467-025-56119-y (PMC11742915; doi:10.1038/s41467-025-56119-y)
Supplement: Supplementary file 6 — Source Data [file 41467_2025_56119_MOESM6_ESM.zip › source_data/IFNL4_data/IFNL4_manuscript/Fig5/Fig5C+5D/all/raw files_qPCR/02.12.2024 qPCR_8 h post treatment-1.xlsx]

## Sheet: Results
File Name	E:\shahi\SYBR one-step_20240212_095049.eds
Comment
Operator	Admin
Barcode
Instrument Type	QuantStudio™ 6 Pro System
Block Type	384-Well Block
Instrument Name	QS6Pro-2778621060027
Instrument Serial Number	2778621060027
Heated Cover Serial Number	2779321031001
Block serial number	2778321020885
Run Start Date/Time	2024-02-12 09:50:59 AM EST
Run End Data/Time	2024-02-12 11:42:27 AM EST
Run Duration	111 minutes 28 seconds
Sample Volume	10.0
Cover Temperature	105.0
Passive Reference	ROX
PCR Stage/Step Number	Stage 2 Step 3
Quantification Cycle Method	CT
Analysis Date/Time	2024-02-12 11:58:05 AM EST
Software Name and Version	Design & Analysis Software v2.7.0
Plugin Name and Version	Primary Analysis v1.8.0, Presence Absence v2.3.0
Reduce dye signal crosstalk by algorithm	No (Default)
Exported On	2024-02-12 11:58:18 AM EST
Well	Well Position	Omit	Sample	Target	Task	Reporter	Quencher	Amp Status	Amp Score	Curve Quality	Result Quality Issues	Cq	Cq Confidence	Cq Mean	Cq SD	Auto Threshold	Threshold	Auto Baseline	Baseline Start	Baseline End
1	A1	FALSE	Sample 1	ISG15	UNKNOWN	SYBR	None	AMP	1.14144			24.2267	0.982209	19.954	1.81487	TRUE	0.0721549	TRUE	3	20
2	A2	FALSE	Sample 1	ISG15	UNKNOWN	SYBR	None	AMP	1.1333			20.27	0.983737	19.954	1.81487	TRUE	0.0721549	TRUE	3	17
3	A3	FALSE	Sample 1	ISG15	UNKNOWN	SYBR	None	AMP	1.07572			20.9283	0.984858	19.954	1.81487	TRUE	0.0721549	TRUE	3	17
4	A4	FALSE	Sample 1	ISG15	UNKNOWN	SYBR	None	AMP	1.14338			19.7696	0.971306	19.954	1.81487	TRUE	0.0721549	TRUE	3	16
5	A5	FALSE	Sample 1	ISG15	UNKNOWN	SYBR	None	AMP	1.14649			19.767	0.977048	19.954	1.81487	TRUE	0.0721549	TRUE	3	16
6	A6	FALSE	Sample 1	ISG15	UNKNOWN	SYBR	None	AMP	1.15409			19.1773	0.972982	19.954	1.81487	TRUE	0.0721549	TRUE	3	15
7	A7	FALSE	Sample 1	ISG15	UNKNOWN	SYBR	None	AMP	1.13986			18.0504	0.967046	19.954	1.81487	TRUE	0.0721549	TRUE	3	14
8	A8	FALSE	Sample 1	ISG15	UNKNOWN	SYBR	None	AMP	1.15467			19.1183	0.979714	19.954	1.81487	TRUE	0.0721549	TRUE	3	14
9	A9	FALSE	Sample 1	ISG15	UNKNOWN	SYBR	None	AMP	1.15211			17.6916	0.972026	19.954	1.81487	TRUE	0.0721549	TRUE	3	13
10	A10	FALSE	Sample 3	GAPDH	UNKNOWN	SYBR	None	AMP	1.25531			17.5738	0.98508	17.5689	0.180226	TRUE	0.146589	TRUE	3	12
11	A11	FALSE	Sample 3	GAPDH	UNKNOWN	SYBR	None	AMP	1.24978			17.3621	0.985491	17.5689	0.180226	TRUE	0.146589	TRUE	3	13
12	A12	FALSE	Sample 3	GAPDH	UNKNOWN	SYBR	None	AMP	1.25696			17.5728	0.985342	17.5689	0.180226	TRUE	0.146589	TRUE	3	12
13	A13	FALSE	Sample 3	GAPDH	UNKNOWN	SYBR	None	AMP	1.25403			17.5705	0.983615	17.5689	0.180226	TRUE	0.146589	TRUE	3	12
14	A14	FALSE	Sample 3	GAPDH	UNKNOWN	SYBR	None	AMP	1.25359			17.8812	0.977508	17.5689	0.180226	TRUE	0.146589	TRUE	3	13
15	A15	FALSE	Sample 3	GAPDH	UNKNOWN	SYBR	None	AMP	1.26397			17.5039	0.984034	17.5689	0.180226	TRUE	0.146589	TRUE	3	13
16	A16	FALSE	Sample 3	GAPDH	UNKNOWN	SYBR	None	AMP	1.2503			17.6851	0.989459	17.5689	0.180226	TRUE	0.146589	TRUE	3	13
17	A17	FALSE	Sample 3	GAPDH	UNKNOWN	SYBR	None	AMP	1.25426			17.6302	0.988155	17.5689	0.180226	TRUE	0.146589	TRUE	3	13
18	A18	FALSE	Sample 3	GAPDH	UNKNOWN	SYBR	None	AMP	1.25165			17.5505	0.978249	17.5689	0.180226	TRUE	0.146589	TRUE	3	12
19	A19	FALSE	Sample 2	ISG15	NTC	SYBR	None	AMP	1.04978			36.2317	0.966304	36.2317		TRUE	0.0721549	TRUE	3	32
25	B1	FALSE	Sample 1	ISG15	UNKNOWN	SYBR	None	AMP	1.13422			24.2296	0.982038	19.954	1.81487	TRUE	0.0721549	TRUE	3	20
26	B2	FALSE	Sample 1	ISG15	UNKNOWN	SYBR	None	AMP	1.13751			20.3596	0.970564	19.954	1.81487	TRUE	0.0721549	TRUE	3	16
27	B3	FALSE	Sample 1	ISG15	UNKNOWN	SYBR	None	AMP	1.14249			20.787	0.92347	19.954	1.81487	TRUE	0.0721549	TRUE	3	17
28	B4	FALSE	Sample 1	ISG15	UNKNOWN	SYBR	None	AMP	1.14811			19.7307	0.97255	19.954	1.81487	TRUE	0.0721549	TRUE	3	15
29	B5	FALSE	Sample 1	ISG15	UNKNOWN	SYBR	None	AMP	1.14919			19.9197	0.965514	19.954	1.81487	TRUE	0.0721549	TRUE	3	16
30	B6	FALSE	Sample 1	ISG15	UNKNOWN	SYBR	None	AMP	1.1516			19.1973	0.979016	19.954	1.81487	TRUE	0.0721549	TRUE	3	15
31	B7	FALSE	Sample 1	ISG15	UNKNOWN	SYBR	None	AMP	1.14709			18.3464	0.976135	19.954	1.81487	TRUE	0.0721549	TRUE	3	15
32	B8	FALSE	Sample 1	ISG15	UNKNOWN	SYBR	None	AMP	1.15232			19.3822	0.976989	19.954	1.81487	TRUE	0.0721549	TRUE	3	16
33	B9	FALSE	Sample 1	ISG15	UNKNOWN	SYBR	None	AMP	1.14772			17.5671	0.981841	19.954	1.81487	TRUE	0.0721549	TRUE	3	14
34	B10	FALSE	Sample 3	GAPDH	UNKNOWN	SYBR	None	AMP	1.25608			17.5264	0.980637	17.5689	0.180226	TRUE	0.146589	TRUE	3	12
35	B11	FALSE	Sample 3	GAPDH	UNKNOWN	SYBR	None	AMP	1.2633			17.3762	0.984768	17.5689	0.180226	TRUE	0.146589	TRUE	3	13
36	B12	FALSE	Sample 3	GAPDH	UNKNOWN	SYBR	None	AMP	1.2643			17.4887	0.985798	17.5689	0.180226	TRUE	0.146589	TRUE	3	12
37	B13	FALSE	Sample 3	GAPDH	UNKNOWN	SYBR	None	AMP	1.25279			17.423	0.982308	17.5689	0.180226	TRUE	0.146589	TRUE	3	11
38	B14	FALSE	Sample 3	GAPDH	UNKNOWN	SYBR	None	AMP	1.26234			17.5116	0.982103	17.5689	0.180226	TRUE	0.146589	TRUE	3	12
39	B15	FALSE	Sample 3	GAPDH	UNKNOWN	SYBR	None	AMP	1.25733			17.7301	0.982236	17.5689	0.180226	TRUE	0.146589	TRUE	3	13
40	B16	FALSE	Sample 3	GAPDH	UNKNOWN	SYBR	None	AMP	1.25469			17.6874	0.985558	17.5689	0.180226	TRUE	0.146589	TRUE	3	13
41	B17	FALSE	Sample 3	GAPDH	UNKNOWN	SYBR	None	AMP	1.26139			17.3143	0.983286	17.5689	0.180226	TRUE	0.146589	TRUE	3	12
42	B18	FALSE	Sample 3	GAPDH	UNKNOWN	SYBR	None	AMP	1.261			17.5651	0.97995	17.5689	0.180226	TRUE	0.146589	TRUE	3	13
49	C1	FALSE	Sample 1	ISG15	UNKNOWN	SYBR	None	AMP	1.13747			24.274	0.9667	19.954	1.81487	TRUE	0.0721549	TRUE	3	20
50	C2	FALSE	Sample 1	ISG15	UNKNOWN	SYBR	None	AMP	1.13249			20.505	0.958564	19.954	1.81487	TRUE	0.0721549	TRUE	3	16
51	C3	FALSE	Sample 1	ISG15	UNKNOWN	SYBR	None	AMP	1.13369			20.4664	0.971954	19.954	1.81487	TRUE	0.0721549	TRUE	3	16
52	C4	FALSE	Sample 1	ISG15	UNKNOWN	SYBR	None	AMP	1.14229			19.6964	0.96494	19.954	1.81487	TRUE	0.0721549	TRUE	3	16
53	C5	FALSE	Sample 1	ISG15	UNKNOWN	SYBR	None	AMP	1.14024			20.0309	0.962275	19.954	1.81487	TRUE	0.0721549	TRUE	3	16
54	C6	FALSE	Sample 1	ISG15	UNKNOWN	SYBR	None	AMP	1.14336			19.4074	0.97036	19.954	1.81487	TRUE	0.0721549	TRUE	3	15
55	C7	FALSE	Sample 1	ISG15	UNKNOWN	SYBR	None	AMP	1.1494			18.3422	0.97669	19.954	1.81487	TRUE	0.0721549	TRUE	3	14
56	C8	FALSE	Sample 1	ISG15	UNKNOWN	SYBR	None	AMP	1.13962			19.5794	0.959168	19.954	1.81487	TRUE	0.0721549	TRUE	3	16
57	C9	FALSE	Sample 1	ISG15	UNKNOWN	SYBR	None	AMP	1.14716			17.9454	0.984022	19.954	1.81487	TRUE	0.0721549	TRUE	3	14
58	C10	FALSE	Sample 3	GAPDH	UNKNOWN	SYBR	None	AMP	1.25781			17.752	0.975243	17.5689	0.180226	TRUE	0.146589	TRUE	3	12
59	C11	FALSE	Sample 3	GAPDH	UNKNOWN	SYBR	None	AMP	1.2611			17.4263	0.976281	17.5689	0.180226	TRUE	0.146589	TRUE	3	12
60	C12	FALSE	Sample 3	GAPDH	UNKNOWN	SYBR	None	AMP	1.26601			17.5624	0.980495	17.5689	0.180226	TRUE	0.146589	TRUE	3	12
61	C13	FALSE	Sample 3	GAPDH	UNKNOWN	SYBR	None	AMP	1.25996			17.6072	0.978189	17.5689	0.180226	TRUE	0.146589	TRUE	3	12
62	C14	FALSE	Sample 3	GAPDH	UNKNOWN	SYBR	None	AMP	1.25899			17.6946	0.983559	17.5689	0.180226	TRUE	0.146589	TRUE	3	12
63	C15	FALSE	Sample 3	GAPDH	UNKNOWN	SYBR	None	AMP	1.25937			17.6759	0.974759	17.5689	0.180226	TRUE	0.146589	TRUE	3	13
64	C16	FALSE	Sample 3	GAPDH	UNKNOWN	SYBR	None	AMP	1.26098			17.596	0.981932	17.5689	0.180226	TRUE	0.146589	TRUE	3	12
65	C17	FALSE	Sample 3	GAPDH	UNKNOWN	SYBR	None	AMP	1.25563			17.7622	0.97065	17.5689	0.180226	TRUE	0.146589	TRUE	3	13
66	C18	FALSE	Sample 3	GAPDH	UNKNOWN	SYBR	None	AMP	1.25225			17.7629	0.977244	17.5689	0.180226	TRUE	0.146589	TRUE	3	13
73	D1	FALSE	Sample 1	ISG15	UNKNOWN	SYBR	None	AMP	1.15124			24.4824	0.941167	19.954	1.81487	TRUE	0.0721549	TRUE	3	20
74	D2	FALSE	Sample 1	ISG15	UNKNOWN	SYBR	None	AMP	1.155			20.219	0.986664	19.954	1.81487	TRUE	0.0721549	TRUE	3	16
75	D3	FALSE	Sample 1	ISG15	UNKNOWN	SYBR	None	AMP	1.16109			20.4909	0.971274	19.954	1.81487	TRUE	0.0721549	TRUE	3	17
76	D4	FALSE	Sample 1	ISG15	UNKNOWN	SYBR	None	AMP	1.15699			19.7873	0.992087	19.954	1.81487	TRUE	0.0721549	TRUE	3	16
77	D5	FALSE	Sample 1	ISG15	UNKNOWN	SYBR	None	AMP	1.16024			19.7887	0.962225	19.954	1.81487	TRUE	0.0721549	TRUE	3	16
78	D6	FALSE	Sample 1	ISG15	UNKNOWN	SYBR	None	AMP	1.15787			19.1011	0.973987	19.954	1.81487	TRUE	0.0721549	TRUE	3	15
79	D7	FALSE	Sample 1	ISG15	UNKNOWN	SYBR	None	AMP	1.16366			18.2017	0.964572	19.954	1.81487	TRUE	0.0721549	TRUE	3	15
80	D8	FALSE	Sample 1	ISG15	UNKNOWN	SYBR	None	AMP	1.15935			19.0797	0.972279	19.954	1.81487	TRUE	0.0721549	TRUE	3	14
81	D9	FALSE	Sample 1	ISG15	UNKNOWN	SYBR	None	AMP	1.16212			17.6654	0.969002	19.954	1.81487	TRUE	0.0721549	TRUE	3	13
82	D10	FALSE	Sample 3	GAPDH	UNKNOWN	SYBR	None	AMP	1.27846			17.2186	0.970481	17.5689	0.180226	TRUE	0.146589	TRUE	3	12
83	D11	FALSE	Sample 3	GAPDH	UNKNOWN	SYBR	None	AMP	1.26501			17.5418	0.982179	17.5689	0.180226	TRUE	0.146589	TRUE	3	12
84	D12	FALSE	Sample 3	GAPDH	UNKNOWN	SYBR	None	AMP	1.26878			17.5699	0.969902	17.5689	0.180226	TRUE	0.146589	TRUE	3	12
85	D13	FALSE	Sample 3	GAPDH	UNKNOWN	SYBR	None	AMP	1.26396			17.547	0.982404	17.5689	0.180226	TRUE	0.146589	TRUE	3	12
86	D14	FALSE	Sample 3	GAPDH	UNKNOWN	SYBR	None	AMP	1.27161			17.2886	0.980863	17.5689	0.180226	TRUE	0.146589	TRUE	3	12
87	D15	FALSE	Sample 3	GAPDH	UNKNOWN	SYBR	None	AMP	1.26805			17.4773	0.988252	17.5689	0.180226	TRUE	0.146589	TRUE	3	12
88	D16	FALSE	Sample 3	GAPDH	UNKNOWN	SYBR	None	AMP	1.27124			17.3421	0.978297	17.5689	0.180226	TRUE	0.146589	TRUE	3	13
89	D17	FALSE	Sample 3	GAPDH	UNKNOWN	SYBR	None	AMP	1.26795			17.4328	0.982831	17.5689	0.180226	TRUE	0.146589	TRUE	3	13
90	D18	FALSE	Sample 3	GAPDH	UNKNOWN	SYBR	None	AMP	1.2667			17.2853	0.980133	17.5689	0.180226	TRUE	0.146589	TRUE	3	12
97	E1	FALSE	Sample 1	ISG15	UNKNOWN	SYBR	None	AMP	1.14988			24.4325	0.983628	19.954	1.81487	TRUE	0.0721549	TRUE	3	21
98	E2	FALSE	Sample 1	ISG15	UNKNOWN	SYBR	None	AMP	1.15758			20.2037	0.936729	19.954	1.81487	TRUE	0.0721549	TRUE	3	15
99	E3	FALSE	Sample 1	ISG15	UNKNOWN	SYBR	None	AMP	1.145			20.5735	0.982481	19.954	1.81487	TRUE	0.0721549	TRUE	3	17
100	E4	FALSE	Sample 1	ISG15	UNKNOWN	SYBR	None	AMP	1.14668			19.8608	0.980401	19.954	1.81487	TRUE	0.0721549	TRUE	3	16
101	E5	FALSE	Sample 1	ISG15	UNKNOWN	SYBR	None	AMP	1.15112			19.8133	0.985671	19.954	1.81487	TRUE	0.0721549	TRUE	3	16
102	E6	FALSE	Sample 1	ISG15	UNKNOWN	SYBR	None	AMP	1.15138			19.4128	0.970378	19.954	1.81487	TRUE	0.0721549	TRUE	3	16
103	E7	FALSE	Sample 1	ISG15	UNKNOWN	SYBR	None	AMP	1.15444			18.3851	0.986278	19.954	1.81487	TRUE	0.0721549	TRUE	3	14
104	E8	FALSE	Sample 1	ISG15	UNKNOWN	SYBR	None	AMP	1.1539			19.2213	0.975167	19.954	1.81487	TRUE	0.0721549	TRUE	3	15
105	E9	FALSE	Sample 1	ISG15	UNKNOWN	SYBR	None	AMP	1.15951			17.5315	0.983497	19.954	1.81487	TRUE	0.0721549	TRUE	3	13
106	E10	FALSE	Sample 3	GAPDH	UNKNOWN	SYBR	None	AMP	1.27151			17.3159	0.98323	17.5689	0.180226	TRUE	0.146589	TRUE	3	13
107	E11	FALSE	Sample 3	GAPDH	UNKNOWN	SYBR	None	AMP	1.27462			17.4393	0.983783	17.5689	0.180226	TRUE	0.146589	TRUE	3	12
108	E12	FALSE	Sample 3	GAPDH	UNKNOWN	SYBR	None	AMP	1.26843			17.5672	0.978024	17.5689	0.180226	TRUE	0.146589	TRUE	3	12
109	E13	FALSE	Sample 3	GAPDH	UNKNOWN	SYBR	None	AMP	1.26667			17.7038	0.975969	17.5689	0.180226	TRUE	0.146589	TRUE	3	13
110	E14	FALSE	Sample 3	GAPDH	UNKNOWN	SYBR	None	AMP	1.2702			17.4652	0.974526	17.5689	0.180226	TRUE	0.146589	TRUE	3	13
111	E15	FALSE	Sample 3	GAPDH	UNKNOWN	SYBR	None	AMP	1.263			17.6487	0.977659	17.5689	0.180226	TRUE	0.146589	TRUE	3	12
112	E16	FALSE	Sample 3	GAPDH	UNKNOWN	SYBR	None	AMP	1.26608			17.5748	0.986856	17.5689	0.180226	TRUE	0.146589	TRUE	3	13
113	E17	FALSE	Sample 3	GAPDH	UNKNOWN	SYBR	None	AMP	1.26489			17.5067	0.986411	17.5689	0.180226	TRUE	0.146589	TRUE	3	12
114	E18	FALSE	Sample 3	GAPDH	UNKNOWN	SYBR	None	AMP	1.25754			17.4563	0.981662	17.5689	0.180226	TRUE	0.146589	TRUE	3	12
121	F1	FALSE	Sample 1	ISG15	UNKNOWN	SYBR	None	AMP	1.14496			24.4739	0.971056	19.954	1.81487	TRUE	0.0721549	TRUE	3	20
122	F2	FALSE	Sample 1	ISG15	UNKNOWN	SYBR	None	AMP	1.14479			20.3732	0.974506	19.954	1.81487	TRUE	0.0721549	TRUE	3	16
123	F3	FALSE	Sample 1	ISG15	UNKNOWN	SYBR	None	AMP	1.15129			20.4429	0.933751	19.954	1.81487	TRUE	0.0721549	TRUE	3	16
124	F4	FALSE	Sample 1	ISG15	UNKNOWN	SYBR	None	AMP	1.13285			19.9593	0.992328	19.954	1.81487	TRUE	0.0721549	TRUE	3	16
125	F5	FALSE	Sample 1	ISG15	UNKNOWN	SYBR	None	AMP	1.14597			19.8546	0.990995	19.954	1.81487	TRUE	0.0721549	TRUE	3	16
126	F6	FALSE	Sample 1	ISG15	UNKNOWN	SYBR	None	AMP	1.14795			19.4414	0.980121	19.954	1.81487	TRUE	0.0721549	TRUE	3	16
127	F7	FALSE	Sample 1	ISG15	UNKNOWN	SYBR	None	AMP	1.14403			18.4964	0.974982	19.954	1.81487	TRUE	0.0721549	TRUE	3	15
128	F8	FALSE	Sample 1	ISG15	UNKNOWN	SYBR	None	AMP	1.15514			19.2004	0.975962	19.954	1.81487	TRUE	0.0721549	TRUE	3	15
129	F9	FALSE	Sample 1	ISG15	UNKNOWN	SYBR	None	AMP	1.14106			17.8182	0.987099	19.954	1.81487	TRUE	0.0721549	TRUE	3	14
130	F10	FALSE	Sample 3	GAPDH	UNKNOWN	SYBR	None	AMP	1.26913			17.3578	0.984311	17.5689	0.180226	TRUE	0.146589	TRUE	3	12
131	F11	FALSE	Sample 3	GAPDH	UNKNOWN	SYBR	None	AMP	1.26646			17.6586	0.98237	17.5689	0.180226	TRUE	0.146589	TRUE	3	13
132	F12	FALSE	Sample 3	GAPDH	UNKNOWN	SYBR	None	AMP	1.26976			17.4027	0.978814	17.5689	0.180226	TRUE	0.146589	TRUE	3	12
133	F13	FALSE	Sample 3	GAPDH	UNKNOWN	SYBR	None	AMP	1.2602			17.8744	0.983213	17.5689	0.180226	TRUE	0.146589	TRUE	3	13
134	F14	FALSE	Sample 3	GAPDH	UNKNOWN	SYBR	None	AMP	1.26967			17.2889	0.979492	17.5689	0.180226	TRUE	0.146589	TRUE	3	12
135	F15	FALSE	Sample 3	GAPDH	UNKNOWN	SYBR	None	AMP	1.25733			17.8138	0.991362	17.5689	0.180226	TRUE	0.146589	TRUE	3	13
136	F16	FALSE	Sample 3	GAPDH	UNKNOWN	SYBR	None	AMP	1.25677			17.6559	0.970783	17.5689	0.180226	TRUE	0.146589	TRUE	3	12
137	F17	FALSE	Sample 3	GAPDH	UNKNOWN	SYBR	None	AMP	1.26517			17.6228	0.984239	17.5689	0.180226	TRUE	0.146589	TRUE	3	13
138	F18	FALSE	Sample 3	GAPDH	UNKNOWN	SYBR	None	AMP	1.26809			17.3767	0.982823	17.5689	0.180226	TRUE	0.146589	TRUE	3	12
145	G1	FALSE	Sample 1	ISG15	UNKNOWN	SYBR	None	AMP	1.14655			24.4905	0.972891	19.954	1.81487	TRUE	0.0721549	TRUE	3	21
146	G2	FALSE	Sample 1	ISG15	UNKNOWN	SYBR	None	AMP	1.15368			20.1023	0.962786	19.954	1.81487	TRUE	0.0721549	TRUE	3	16
147	G3	FALSE	Sample 1	ISG15	UNKNOWN	SYBR	None	AMP	1.16208			20.2384	0.984225	19.954	1.81487	TRUE	0.0721549	TRUE	3	16
148	G4	FALSE	Sample 1	ISG15	UNKNOWN	SYBR	None	AMP	1.16729			19.7182	0.988309	19.954	1.81487	TRUE	0.0721549	TRUE	3	16
149	G5	FALSE	Sample 1	ISG15	UNKNOWN	SYBR	None	AMP	1.16971			19.7193	0.988365	19.954	1.81487	TRUE	0.0721549	TRUE	3	15
150	G6	FALSE	Sample 1	ISG15	UNKNOWN	SYBR	None	AMP	1.17027			19.1276	0.978657	19.954	1.81487	TRUE	0.0721549	TRUE	3	14
151	G7	FALSE	Sample 1	ISG15	UNKNOWN	SYBR	None	AMP	1.17364			18.3988	0.957158	19.954	1.81487	TRUE	0.0721549	TRUE	3	14
152	G8	FALSE	Sample 1	ISG15	UNKNOWN	SYBR	None	AMP	1.17148			19.64	0.88552	19.954	1.81487	TRUE	0.0721549	TRUE	3	16
153	G9	FALSE	Sample 1	ISG15	UNKNOWN	SYBR	None	AMP	1.16818			17.7213	0.983105	19.954	1.81487	TRUE	0.0721549	TRUE	3	14
154	G10	FALSE	Sample 3	GAPDH	UNKNOWN	SYBR	None	AMP	1.27029			17.6131	0.986045	17.5689	0.180226	TRUE	0.146589	TRUE	3	13
155	G11	FALSE	Sample 3	GAPDH	UNKNOWN	SYBR	None	AMP	1.26448			18.035	0.982766	17.5689	0.180226	TRUE	0.146589	TRUE	3	13
156	G12	FALSE	Sample 3	GAPDH	UNKNOWN	SYBR	None	AMP	1.27641			17.3653	0.979746	17.5689	0.180226	TRUE	0.146589	TRUE	3	13
157	G13	FALSE	Sample 3	GAPDH	UNKNOWN	SYBR	None	AMP	1.26529			17.759	0.985864	17.5689	0.180226	TRUE	0.146589	TRUE	3	13
158	G14	FALSE	Sample 3	GAPDH	UNKNOWN	SYBR	None	AMP	1.27099			17.5759	0.989066	17.5689	0.180226	TRUE	0.146589	TRUE	3	13
159	G15	FALSE	Sample 3	GAPDH	UNKNOWN	SYBR	None	AMP	1.27237			17.4135	0.982605	17.5689	0.180226	TRUE	0.146589	TRUE	3	13
160	G16	FALSE	Sample 3	GAPDH	UNKNOWN	SYBR	None	AMP	1.27598			17.4774	0.984909	17.5689	0.180226	TRUE	0.146589	TRUE	3	13
161	G17	FALSE	Sample 3	GAPDH	UNKNOWN	SYBR	None	AMP	1.27026			17.5784	0.9844	17.5689	0.180226	TRUE	0.146589	TRUE	3	13
162	G18	FALSE	Sample 3	GAPDH	UNKNOWN	SYBR	None	AMP	1.26975			17.4232	0.989972	17.5689	0.180226	TRUE	0.146589	TRUE	3	13
169	H1	FALSE	Sample 1	ISG15	UNKNOWN	SYBR	None	AMP	1.14228			24.6753	0.951036	19.954	1.81487	TRUE	0.0721549	TRUE	3	21
170	H2	FALSE	Sample 1	ISG15	UNKNOWN	SYBR	None	AMP	1.13178			20.0568	0.981038	19.954	1.81487	TRUE	0.0721549	TRUE	3	16
171	H3	FALSE	Sample 1	ISG15	UNKNOWN	SYBR	None	AMP	1.1559			20.3241	0.976247	19.954	1.81487	TRUE	0.0721549	TRUE	3	17
172	H4	FALSE	Sample 1	ISG15	UNKNOWN	SYBR	None	AMP	1.14736			19.9541	0.982736	19.954	1.81487	TRUE	0.0721549	TRUE	3	16
173	H5	FALSE	Sample 1	ISG15	UNKNOWN	SYBR	None	AMP	1.15381			19.9436	0.976992	19.954	1.81487	TRUE	0.0721549	TRUE	3	16
174	H6	FALSE	Sample 1	ISG15	UNKNOWN	SYBR	None	AMP	1.15685			19.3399	0.984281	19.954	1.81487	TRUE	0.0721549	TRUE	3	16
175	H7	FALSE	Sample 1	ISG15	UNKNOWN	SYBR	None	AMP	1.15775			18.4256	0.983866	19.954	1.81487	TRUE	0.0721549	TRUE	3	14
176	H8	FALSE	Sample 1	ISG15	UNKNOWN	SYBR	None	AMP	1.15959			19.3553	0.982248	19.954	1.81487	TRUE	0.0721549	TRUE	3	15
177	H9	FALSE	Sample 1	ISG15	UNKNOWN	SYBR	None	AMP	1.15799			17.7719	0.973209	19.954	1.81487	TRUE	0.0721549	TRUE	3	14
178	H10	FALSE	Sample 3	GAPDH	UNKNOWN	SYBR	None	AMP	1.26762			17.621	0.986175	17.5689	0.180226	TRUE	0.146589	TRUE	3	13
179	H11	FALSE	Sample 3	GAPDH	UNKNOWN	SYBR	None	AMP	1.26134			18.1816	0.981808	17.5689	0.180226	TRUE	0.146589	TRUE	3	13
180	H12	FALSE	Sample 3	GAPDH	UNKNOWN	SYBR	None	AMP	1.26915			17.465	0.978917	17.5689	0.180226	TRUE	0.146589	TRUE	3	12
181	H13	FALSE	Sample 3	GAPDH	UNKNOWN	SYBR	None	AMP	1.26917			17.5964	0.979487	17.5689	0.180226	TRUE	0.146589	TRUE	3	12
182	H14	FALSE	Sample 3	GAPDH	UNKNOWN	SYBR	None	AMP	1.27279			17.6218	0.98508	17.5689	0.180226	TRUE	0.146589	TRUE	3	13
183	H15	FALSE	Sample 3	GAPDH	UNKNOWN	SYBR	None	AMP	1.26529			17.4844	0.985529	17.5689	0.180226	TRUE	0.146589	TRUE	3	12
184	H16	FALSE	Sample 3	GAPDH	UNKNOWN	SYBR	None	AMP	1.2705			17.5488	0.985115	17.5689	0.180226	TRUE	0.146589	TRUE	3	13
185	H17	FALSE	Sample 3	GAPDH	UNKNOWN	SYBR	None	AMP	1.26538			17.3272	0.980832	17.5689	0.180226	TRUE	0.146589	TRUE	3	12
186	H18	FALSE	Sample 3	GAPDH	UNKNOWN	SYBR	None	AMP	1.26702			17.6391	0.978758	17.5689	0.180226	TRUE	0.146589	TRUE	3	13
193	I1	FALSE	Sample 1	ISG15	UNKNOWN	SYBR	None	AMP	1.13241			24.7507	0.987806	19.954	1.81487	TRUE	0.0721549	TRUE	3	21
194	I2	FALSE	Sample 1	ISG15	UNKNOWN	SYBR	None	AMP	1.14124			20.214	0.979446	19.954	1.81487	TRUE	0.0721549	TRUE	3	16
195	I3	FALSE	Sample 1	ISG15	UNKNOWN	SYBR	None	AMP	1.14297			20.317	0.98437	19.954	1.81487	TRUE	0.0721549	TRUE	3	16
196	I4	FALSE	Sample 1	ISG15	UNKNOWN	SYBR	None	AMP	1.14331			20.0022	0.985567	19.954	1.81487	TRUE	0.0721549	TRUE	3	16
197	I5	FALSE	Sample 1	ISG15	UNKNOWN	SYBR	None	AMP	1.14864			19.9277	0.982449	19.954	1.81487	TRUE	0.0721549	TRUE	3	16
198	I6	FALSE	Sample 1	ISG15	UNKNOWN	SYBR	None	AMP	1.14971			19.417	0.979845	19.954	1.81487	TRUE	0.0721549	TRUE	3	16
199	I7	FALSE	Sample 1	ISG15	UNKNOWN	SYBR	None	AMP	1.15499			18.3607	0.985499	19.954	1.81487	TRUE	0.0721549	TRUE	3	14
200	I8	FALSE	Sample 1	ISG15	UNKNOWN	SYBR	None	AMP	1.15427			19.4992	0.988686	19.954	1.81487	TRUE	0.0721549	TRUE	3	15
201	I9	FALSE	Sample 1	ISG15	UNKNOWN	SYBR	None	AMP	1.15403			17.7041	0.988651	19.954	1.81487	TRUE	0.0721549	TRUE	3	14
202	I10	FALSE	Sample 3	GAPDH	UNKNOWN	SYBR	None	AMP	1.26232			17.6914	0.985234	17.5689	0.180226	TRUE	0.146589	TRUE	3	13
203	I11	FALSE	Sample 3	GAPDH	UNKNOWN	SYBR	None	AMP	1.24882			18.1552	0.981077	17.5689	0.180226	TRUE	0.146589	TRUE	3	12
204	I12	FALSE	Sample 3	GAPDH	UNKNOWN	SYBR	None	AMP	1.26842			17.621	0.987689	17.5689	0.180226	TRUE	0.146589	TRUE	3	12
205	I13	FALSE	Sample 3	GAPDH	UNKNOWN	SYBR	None	AMP	1.26548			17.7824	0.984579	17.5689	0.180226	TRUE	0.146589	TRUE	3	13
206	I14	FALSE	Sample 3	GAPDH	UNKNOWN	SYBR	None	AMP	1.2633			17.6581	0.984118	17.5689	0.180226	TRUE	0.146589	TRUE	3	12
207	I15	FALSE	Sample 3	GAPDH	UNKNOWN	SYBR	None	AMP	1.26054			17.5114	0.982849	17.5689	0.180226	TRUE	0.146589	TRUE	3	12
208	I16	FALSE	Sample 3	GAPDH	UNKNOWN	SYBR	None	AMP	1.2667			17.6706	0.988548	17.5689	0.180226	TRUE	0.146589	TRUE	3	13
209	I17	FALSE	Sample 3	GAPDH	UNKNOWN	SYBR	None	AMP	1.2637			17.5558	0.977459	17.5689	0.180226	TRUE	0.146589	TRUE	3	12
210	I18	FALSE	Sample 3	GAPDH	UNKNOWN	SYBR	None	AMP	1.26401			17.4863	0.987025	17.5689	0.180226	TRUE	0.146589	TRUE	3	12

## Sheet: Amplification Data
File Name	E:\shahi\SYBR one-step_20240212_095049.eds
Comment
Operator	Admin
Barcode
Instrument Type	QuantStudio™ 6 Pro System
Block Type	384-Well Block
Instrument Name	QS6Pro-2778621060027
Instrument Serial Number	2778621060027
Heated Cover Serial Number	2779321031001
Block serial number	2778321020885
Run Start Date/Time	2024-02-12 09:50:59 AM EST
Run End Data/Time	2024-02-12 11:42:27 AM EST
Run Duration	111 minutes 28 seconds
Sample Volume	10.0
Cover Temperature	105.0
Passive Reference	ROX
PCR Stage/Step Number	Stage 2 Step 3
Quantification Cycle Method	CT
Analysis Date/Time	2024-02-12 11:58:05 AM EST
Software Name and Version	Design & Analysis Software v2.7.0
Plugin Name and Version	Primary Analysis v1.8.0, Presence Absence v2.3.0
Reduce dye signal crosstalk by algorithm	No (Default)
Exported On	2024-02-12 11:58:18 AM EST
Well	Well Position	Cycle Number	Target	Rn	dRn	Sample	Omit
1	A1	1	ISG15	-0.0597752	0.00102133	Sample 1	FALSE
1	A1	2	ISG15	-0.059979	0.000797068	Sample 1	FALSE
1	A1	3	ISG15	-0.0606064	0.000149264	Sample 1	FALSE
1	A1	4	ISG15	-0.0604313	0.000303944	Sample 1	FALSE
1	A1	5	ISG15	-0.0586584	0.00205649	Sample 1	FALSE
1	A1	6	ISG15	-0.0597038	0.000990634	Sample 1	FALSE
1	A1	7	ISG15	-0.0601189	0.00055513	Sample 1	FALSE
1	A1	8	ISG15	-0.0587155	0.00193818	Sample 1	FALSE
1	A1	9	ISG15	-0.0591552	0.00147806	Sample 1	FALSE
1	A1	10	ISG15	-0.0606558	-4.2975e-05	Sample 1	FALSE
1	A1	11	ISG15	-0.0638499	-0.00325748	Sample 1	FALSE
1	A1	12	ISG15	-0.0640919	-0.00351989	Sample 1	FALSE
1	A1	13	ISG15	-0.0619847	-0.0014331	Sample 1	FALSE
1	A1	14	ISG15	-0.0617531	-0.00122187	Sample 1	FALSE
1	A1	15	ISG15	-0.0618548	-0.00134399	Sample 1	FALSE
1	A1	16	ISG15	-0.0629714	-0.00248103	Sample 1	FALSE
1	A1	17	ISG15	-0.0633396	-0.00286965	Sample 1	FALSE
1	A1	18	ISG15	-0.0614817	-0.00103207	Sample 1	FALSE
1	A1	19	ISG15	-0.0566933	0.00373591	Sample 1	FALSE
1	A1	20	ISG15	-0.0544143	0.00599444	Sample 1	FALSE
1	A1	21	ISG15	-0.0501091	0.0102793	Sample 1	FALSE
1	A1	22	ISG15	-0.041195	0.0191729	Sample 1	FALSE
1	A1	23	ISG15	-0.0258798	0.0344678	Sample 1	FALSE
1	A1	24	ISG15	-9.46774e-05	0.0602325	Sample 1	FALSE
1	A1	25	ISG15	0.0502949	0.110602	Sample 1	FALSE
1	A1	26	ISG15	0.121276	0.181562	Sample 1	FALSE
1	A1	27	ISG15	0.213552	0.273818	Sample 1	FALSE
1	A1	28	ISG15	0.317315	0.377561	Sample 1	FALSE
1	A1	29	ISG15	0.415551	0.475776	Sample 1	FALSE
1	A1	30	ISG15	0.504909	0.565114	Sample 1	FALSE
1	A1	31	ISG15	0.580937	0.641121	Sample 1	FALSE
1	A1	32	ISG15	0.656138	0.716302	Sample 1	FALSE
1	A1	33	ISG15	0.719952	0.780096	Sample 1	FALSE
1	A1	34	ISG15	0.766294	0.826418	Sample 1	FALSE
1	A1	35	ISG15	0.810344	0.870446	Sample 1	FALSE
1	A1	36	ISG15	0.837607	0.897689	Sample 1	FALSE
1	A1	37	ISG15	0.857991	0.918053	Sample 1	FALSE
1	A1	38	ISG15	0.874787	0.934829	Sample 1	FALSE
1	A1	39	ISG15	0.879643	0.939664	Sample 1	FALSE
1	A1	40	ISG15	0.887483	0.947483	Sample 1	FALSE
2	A2	1	ISG15	-0.0701887	-0.000561054	Sample 1	FALSE
2	A2	2	ISG15	-0.0695188	-9.43052e-05	Sample 1	FALSE
2	A2	3	ISG15	-0.0678666	0.00135468	Sample 1	FALSE
2	A2	4	ISG15	-0.0666143	0.00240378	Sample 1	FALSE
2	A2	5	ISG15	-0.0714643	-0.00264932	Sample 1	FALSE
2	A2	6	ISG15	-0.0718829	-0.00327114	Sample 1	FALSE
2	A2	7	ISG15	-0.0676765	0.000732083	Sample 1	FALSE
2	A2	8	ISG15	-0.0662287	0.00197668	Sample 1	FALSE
2	A2	9	ISG15	-0.0672359	0.000766355	Sample 1	FALSE
2	A2	10	ISG15	-0.0673705	0.000428575	Sample 1	FALSE
2	A2	11	ISG15	-0.0656741	0.00192179	Sample 1	FALSE
2	A2	12	ISG15	-0.0697272	-0.00233442	Sample 1	FALSE
2	A2	13	ISG15	-0.0705277	-0.00333813	Sample 1	FALSE
2	A2	14	ISG15	-0.0681918	-0.00120539	Sample 1	FALSE
2	A2	15	ISG15	-0.0673461	-0.00056283	Sample 1	FALSE
2	A2	16	ISG15	-0.0650264	0.00155363	Sample 1	FALSE
2	A2	17	ISG15	-0.0641532	0.00222365	Sample 1	FALSE
2	A2	18	ISG15	-0.0562432	0.00993053	Sample 1	FALSE
2	A2	19	ISG15	-0.0335893	0.0323812	Sample 1	FALSE
2	A2	20	ISG15	-0.00564197	0.0601254	Sample 1	FALSE
2	A2	21	ISG15	0.0411045	0.106669	Sample 1	FALSE
2	A2	22	ISG15	0.111786	0.177148	Sample 1	FALSE
2	A2	23	ISG15	0.199109	0.264267	Sample 1	FALSE
2	A2	24	ISG15	0.299638	0.364592	Sample 1	FALSE
2	A2	25	ISG15	0.394621	0.459373	Sample 1	FALSE
2	A2	26	ISG15	0.481299	0.545847	Sample 1	FALSE
2	A2	27	ISG15	0.56713	0.631475	Sample 1	FALSE
2	A2	28	ISG15	0.648972	0.713114	Sample 1	FALSE
2	A2	29	ISG15	0.71405	0.777988	Sample 1	FALSE
2	A2	30	ISG15	0.771037	0.834773	Sample 1	FALSE
2	A2	31	ISG15	0.820373	0.883905	Sample 1	FALSE
2	A2	32	ISG15	0.860965	0.924295	Sample 1	FALSE
2	A2	33	ISG15	0.892925	0.956051	Sample 1	FALSE
2	A2	34	ISG15	0.919599	0.982522	Sample 1	FALSE
2	A2	35	ISG15	0.943583	1.0063	Sample 1	FALSE
2	A2	36	ISG15	0.957706	1.02022	Sample 1	FALSE
2	A2	37	ISG15	0.975264	1.03758	Sample 1	FALSE
2	A2	38	ISG15	0.976797	1.03891	Sample 1	FALSE
2	A2	39	ISG15	0.97493	1.03684	Sample 1	FALSE
2	A2	40	ISG15	0.97833	1.04003	Sample 1	FALSE
3	A3	1	ISG15	0.160711	-0.00163442	Sample 1	FALSE
3	A3	2	ISG15	0.163239	0.00252395	Sample 1	FALSE
3	A3	3	ISG15	0.163466	0.00438201	Sample 1	FALSE
3	A3	4	ISG15	0.161847	0.00439458	Sample 1	FALSE
3	A3	5	ISG15	0.155225	-0.000596799	Sample 1	FALSE
3	A3	6	ISG15	0.152896	-0.00129485	Sample 1	FALSE
3	A3	7	ISG15	0.151976	-0.000584061	Sample 1	FALSE
3	A3	8	ISG15	0.148019	-0.0029098	Sample 1	FALSE
3	A3	9	ISG15	0.146199	-0.00309962	Sample 1	FALSE
3	A3	10	ISG15	0.144582	-0.00308565	Sample 1	FALSE
3	A3	11	ISG15	0.143938	-0.00209875	Sample 1	FALSE
3	A3	12	ISG15	0.144423	1.73353e-05	Sample 1	FALSE
3	A3	13	ISG15	0.141349	-0.0014263	Sample 1	FALSE
3	A3	14	ISG15	0.139942	-0.00120195	Sample 1	FALSE
3	A3	15	ISG15	0.139743	0.000229651	Sample 1	FALSE
3	A3	16	ISG15	0.140592	0.00271025	Sample 1	FALSE
3	A3	17	ISG15	0.140815	0.00456396	Sample 1	FALSE
3	A3	18	ISG15	0.144333	0.00971229	Sample 1	FALSE
3	A3	19	ISG15	0.158341	0.0253511	Sample 1	FALSE
3	A3	20	ISG15	0.17538	0.0440211	Sample 1	FALSE
3	A3	21	ISG15	0.204022	0.0742946	Sample 1	FALSE
3	A3	22	ISG15	0.249052	0.120956	Sample 1	FALSE
3	A3	23	ISG15	0.313341	0.186875	Sample 1	FALSE
3	A3	24	ISG15	0.384345	0.25951	Sample 1	FALSE
3	A3	25	ISG15	0.456872	0.333668	Sample 1	FALSE
3	A3	26	ISG15	0.532504	0.41093	Sample 1	FALSE
3	A3	27	ISG15	0.594276	0.474334	Sample 1	FALSE
3	A3	28	ISG15	0.658047	0.539735	Sample 1	FALSE
3	A3	29	ISG15	0.717895	0.601215	Sample 1	FALSE
3	A3	30	ISG15	0.77819	0.66314	Sample 1	FALSE
3	A3	31	ISG15	0.828634	0.715215	Sample 1	FALSE
3	A3	32	ISG15	0.87092	0.759132	Sample 1	FALSE
3	A3	33	ISG15	0.910783	0.800626	Sample 1	FALSE
3	A3	34	ISG15	0.939914	0.831388	Sample 1	FALSE
3	A3	35	ISG15	0.96326	0.856365	Sample 1	FALSE
3	A3	36	ISG15	0.984434	0.879169	Sample 1	FALSE
3	A3	37	ISG15	0.998023	0.89439	Sample 1	FALSE
3	A3	38	ISG15	1	0.898002	Sample 1	FALSE
3	A3	39	ISG15	1.00799	0.907616	Sample 1	FALSE
3	A3	40	ISG15	1.00657	0.907833	Sample 1	FALSE
4	A4	1	ISG15	-0.0424514	0.00091034	Sample 1	FALSE
4	A4	2	ISG15	-0.0424017	4.70434e-05	Sample 1	FALSE
4	A4	3	ISG15	-0.0406251	0.000910687	Sample 1	FALSE
4	A4	4	ISG15	-0.0375712	0.0030515	Sample 1	FALSE
4	A4	5	ISG15	-0.0392962	0.000413554	Sample 1	FALSE
4	A4	6	ISG15	-0.0396785	-0.000881795	Sample 1	FALSE
4	A4	7	ISG15	-0.0372693	0.000614392	Sample 1	FALSE
4	A4	8	ISG15	-0.0380514	-0.00108071	Sample 1	FALSE
4	A4	9	ISG15	-0.0385244	-0.0024668	Sample 1	FALSE
4	A4	10	ISG15	-0.0367753	-0.00163063	Sample 1	FALSE
4	A4	11	ISG15	-0.0349304	-0.000698755	Sample 1	FALSE
4	A4	12	ISG15	-0.0342551	-0.000936453	Sample 1	FALSE
4	A4	13	ISG15	-0.0347473	-0.00234168	Sample 1	FALSE
4	A4	14	ISG15	-0.0329713	-0.00147871	Sample 1	FALSE
4	A4	15	ISG15	-0.0273781	0.00320145	Sample 1	FALSE
4	A4	16	ISG15	-0.0263426	0.00332394	Sample 1	FALSE
4	A4	17	ISG15	-0.0225612	0.00619235	Sample 1	FALSE
4	A4	18	ISG15	-0.0125413	0.0152992	Sample 1	FALSE
4	A4	19	ISG15	0.0145543	0.0414818	Sample 1	FALSE
4	A4	20	ISG15	0.0573669	0.0833814	Sample 1	FALSE
4	A4	21	ISG15	0.121221	0.146322	Sample 1	FALSE
4	A4	22	ISG15	0.207013	0.231202	Sample 1	FALSE
4	A4	23	ISG15	0.308786	0.332061	Sample 1	FALSE
4	A4	24	ISG15	0.410726	0.433088	Sample 1	FALSE
4	A4	25	ISG15	0.508294	0.529743	Sample 1	FALSE
4	A4	26	ISG15	0.596927	0.617463	Sample 1	FALSE
4	A4	27	ISG15	0.675595	0.695218	Sample 1	FALSE
4	A4	28	ISG15	0.746427	0.765138	Sample 1	FALSE
4	A4	29	ISG15	0.807186	0.824984	Sample 1	FALSE
4	A4	30	ISG15	0.863741	0.880625	Sample 1	FALSE
4	A4	31	ISG15	0.912988	0.928959	Sample 1	FALSE
4	A4	32	ISG15	0.950785	0.965843	Sample 1	FALSE
4	A4	33	ISG15	0.987518	1.00166	Sample 1	FALSE
4	A4	34	ISG15	1.01441	1.02764	Sample 1	FALSE
4	A4	35	ISG15	1.03101	1.04333	Sample 1	FALSE
4	A4	36	ISG15	1.04079	1.05219	Sample 1	FALSE
4	A4	37	ISG15	1.04752	1.05801	Sample 1	FALSE
4	A4	38	ISG15	1.06223	1.07181	Sample 1	FALSE
4	A4	39	ISG15	1.06567	1.07434	Sample 1	FALSE
4	A4	40	ISG15	1.0684	1.07615	Sample 1	FALSE
5	A5	1	ISG15	-0.0190563	0.00226299	Sample 1	FALSE
5	A5	2	ISG15	-0.0194305	0.00140061	Sample 1	FALSE
5	A5	3	ISG15	-0.0193994	0.000943492	Sample 1	FALSE
5	A5	4	ISG15	-0.0171541	0.00270061	Sample 1	FALSE
5	A5	5	ISG15	-0.016871	0.00249544	Sample 1	FALSE
5	A5	6	ISG15	-0.0167678	0.00211041	Sample 1	FALSE
5	A5	7	ISG15	-0.0196329	-0.00124289	Sample 1	FALSE
5	A5	8	ISG15	-0.0202681	-0.00236625	Sample 1	FALSE
5	A5	9	ISG15	-0.0183759	-0.000962317	Sample 1	FALSE
5	A5	10	ISG15	-0.0181955	-0.00127006	Sample 1	FALSE
5	A5	11	ISG15	-0.0216471	-0.00520988	Sample 1	FALSE
5	A5	12	ISG15	-0.0217515	-0.00580255	Sample 1	FALSE
5	A5	13	ISG15	-0.0177546	-0.00229381	Sample 1	FALSE
5	A5	14	ISG15	-0.0134999	0.00147261	Sample 1	FALSE
5	A5	15	ISG15	-0.0100426	0.00444172	Sample 1	FALSE
5	A5	16	ISG15	-0.00901265	0.00498347	Sample 1	FALSE
5	A5	17	ISG15	-0.00337175	0.0101362	Sample 1	FALSE
5	A5	18	ISG15	0.00678785	0.0198076	Sample 1	FALSE
5	A5	19	ISG15	0.029899	0.0424304	Sample 1	FALSE
5	A5	20	ISG15	0.0703543	0.0823976	Sample 1	FALSE
5	A5	21	ISG15	0.135053	0.146608	Sample 1	FALSE
5	A5	22	ISG15	0.220966	0.232033	Sample 1	FALSE
5	A5	23	ISG15	0.323172	0.333751	Sample 1	FALSE
5	A5	24	ISG15	0.424071	0.434161	Sample 1	FALSE
5	A5	25	ISG15	0.527712	0.537314	Sample 1	FALSE
5	A5	26	ISG15	0.615854	0.624968	Sample 1	FALSE
5	A5	27	ISG15	0.699024	0.70765	Sample 1	FALSE
5	A5	28	ISG15	0.77555	0.783688	Sample 1	FALSE
5	A5	29	ISG15	0.836941	0.844591	Sample 1	FALSE
5	A5	30	ISG15	0.893037	0.900198	Sample 1	FALSE
5	A5	31	ISG15	0.94286	0.949533	Sample 1	FALSE
5	A5	32	ISG15	0.978722	0.984906	Sample 1	FALSE
5	A5	33	ISG15	1.01277	1.01847	Sample 1	FALSE
5	A5	34	ISG15	1.03499	1.0402	Sample 1	FALSE
5	A5	35	ISG15	1.05955	1.06427	Sample 1	FALSE
5	A5	36	ISG15	1.0743	1.07853	Sample 1	FALSE
5	A5	37	ISG15	1.08482	1.08856	Sample 1	FALSE
5	A5	38	ISG15	1.09297	1.09622	Sample 1	FALSE
5	A5	39	ISG15	1.09793	1.10069	Sample 1	FALSE
5	A5	40	ISG15	1.09843	1.10071	Sample 1	FALSE
6	A6	1	ISG15	-0.0447113	-0.000587733	Sample 1	FALSE
6	A6	2	ISG15	-0.0442187	-0.000753052	Sample 1	FALSE
6	A6	3	ISG15	-0.0432201	-0.000412364	Sample 1	FALSE
6	A6	4	ISG15	-0.0404594	0.00169047	Sample 1	FALSE
6	A6	5	ISG15	-0.0382085	0.00328348	Sample 1	FALSE
6	A6	6	ISG15	-0.0416452	-0.000811105	Sample 1	FALSE
6	A6	7	ISG15	-0.0430438	-0.0028676	Sample 1	FALSE
6	A6	8	ISG15	-0.0420272	-0.00250888	Sample 1	FALSE
6	A6	9	ISG15	-0.0380104	0.000850069	Sample 1	FALSE
6	A6	10	ISG15	-0.0369761	0.00122641	Sample 1	FALSE
6	A6	11	ISG15	-0.0383066	-0.000761964	Sample 1	FALSE
6	A6	12	ISG15	-0.0388374	-0.00195059	Sample 1	FALSE
6	A6	13	ISG15	-0.0370345	-0.000805593	Sample 1	FALSE
6	A6	14	ISG15	-0.0349714	0.000599588	Sample 1	FALSE
6	A6	15	ISG15	-0.032445	0.00246807	Sample 1	FALSE
6	A6	16	ISG15	-0.0279289	0.0063263	Sample 1	FALSE
6	A6	17	ISG15	-0.0170011	0.0165962	Sample 1	FALSE
6	A6	18	ISG15	-0.000775143	0.0321643	Sample 1	FALSE
6	A6	19	ISG15	0.0299568	0.0622384	Sample 1	FALSE
6	A6	20	ISG15	0.0839599	0.115584	Sample 1	FALSE
6	A6	21	ISG15	0.162047	0.193013	Sample 1	FALSE
6	A6	22	ISG15	0.261147	0.291455	Sample 1	FALSE
6	A6	23	ISG15	0.372376	0.402026	Sample 1	FALSE
6	A6	24	ISG15	0.472987	0.501979	Sample 1	FALSE
6	A6	25	ISG15	0.568693	0.597027	Sample 1	FALSE
6	A6	26	ISG15	0.653271	0.680947	Sample 1	FALSE
6	A6	27	ISG15	0.733398	0.760417	Sample 1	FALSE
6	A6	28	ISG15	0.80666	0.83302	Sample 1	FALSE
6	A6	29	ISG15	0.86324	0.888943	Sample 1	FALSE
6	A6	30	ISG15	0.914814	0.939859	Sample 1	FALSE
6	A6	31	ISG15	0.961582	0.985969	Sample 1	FALSE
6	A6	32	ISG15	1.00225	1.02598	Sample 1	FALSE
6	A6	33	ISG15	1.02961	1.05269	Sample 1	FALSE
6	A6	34	ISG15	1.05051	1.07292	Sample 1	FALSE
6	A6	35	ISG15	1.07463	1.09638	Sample 1	FALSE
6	A6	36	ISG15	1.08631	1.10741	Sample 1	FALSE
6	A6	37	ISG15	1.09773	1.11817	Sample 1	FALSE
6	A6	38	ISG15	1.09716	1.11694	Sample 1	FALSE
6	A6	39	ISG15	1.10164	1.12076	Sample 1	FALSE
6	A6	40	ISG15	1.10517	1.12363	Sample 1	FALSE
7	A7	1	ISG15	0.00761513	0.000416314	Sample 1	FALSE
7	A7	2	ISG15	0.00891847	0.000889898	Sample 1	FALSE
7	A7	3	ISG15	0.00921034	0.000352009	Sample 1	FALSE
7	A7	4	ISG15	0.00966954	-1.85496e-05	Sample 1	FALSE
7	A7	5	ISG15	0.0111514	0.000633574	Sample 1	FALSE
7	A7	6	ISG15	0.012711	0.00136342	Sample 1	FALSE
7	A7	7	ISG15	0.0116443	-0.000533082	Sample 1	FALSE
7	A7	8	ISG15	0.0115812	-0.0014259	Sample 1	FALSE
7	A7	9	ISG15	0.0145313	0.000694414	Sample 1	FALSE
7	A7	10	ISG15	0.0143342	-0.000332469	Sample 1	FALSE
7	A7	11	ISG15	0.0134529	-0.00204345	Sample 1	FALSE
7	A7	12	ISG15	0.0141116	-0.00221454	Sample 1	FALSE
7	A7	13	ISG15	0.0175639	0.000408044	Sample 1	FALSE
7	A7	14	ISG15	0.0211022	0.00311652	Sample 1	FALSE
7	A7	15	ISG15	0.0299514	0.0111359	Sample 1	FALSE
7	A7	16	ISG15	0.0435532	0.023908	Sample 1	FALSE
7	A7	17	ISG15	0.0607374	0.0402624	Sample 1	FALSE
7	A7	18	ISG15	0.0905885	0.0692838	Sample 1	FALSE
7	A7	19	ISG15	0.138074	0.11594	Sample 1	FALSE
7	A7	20	ISG15	0.212571	0.189607	Sample 1	FALSE
7	A7	21	ISG15	0.306596	0.282803	Sample 1	FALSE
7	A7	22	ISG15	0.408197	0.383573	Sample 1	FALSE
7	A7	23	ISG15	0.501935	0.476482	Sample 1	FALSE
7	A7	24	ISG15	0.59342	0.567137	Sample 1	FALSE
7	A7	25	ISG15	0.682311	0.655198	Sample 1	FALSE
7	A7	26	ISG15	0.763419	0.735476	Sample 1	FALSE
7	A7	27	ISG15	0.831304	0.802531	Sample 1	FALSE
7	A7	28	ISG15	0.895454	0.865851	Sample 1	FALSE
7	A7	29	ISG15	0.949943	0.919511	Sample 1	FALSE
7	A7	30	ISG15	0.998272	0.96701	Sample 1	FALSE
7	A7	31	ISG15	1.03652	1.00443	Sample 1	FALSE
7	A7	32	ISG15	1.06675	1.03383	Sample 1	FALSE
7	A7	33	ISG15	1.09206	1.05831	Sample 1	FALSE
7	A7	34	ISG15	1.10968	1.0751	Sample 1	FALSE
7	A7	35	ISG15	1.12932	1.09391	Sample 1	FALSE
7	A7	36	ISG15	1.14149	1.10525	Sample 1	FALSE
7	A7	37	ISG15	1.15091	1.11384	Sample 1	FALSE
7	A7	38	ISG15	1.15207	1.11417	Sample 1	FALSE
7	A7	39	ISG15	1.15889	1.12016	Sample 1	FALSE
7	A7	40	ISG15	1.16014	1.12058	Sample 1	FALSE
8	A8	1	ISG15	-0.0276096	-0.00180577	Sample 1	FALSE
8	A8	2	ISG15	-0.0258789	1.65452e-05	Sample 1	FALSE
8	A8	3	ISG15	-0.0255163	0.000470685	Sample 1	FALSE
8	A8	4	ISG15	-0.0263743	-0.000295651	Sample 1	FALSE
8	A8	5	ISG15	-0.0276186	-0.00144842	Sample 1	FALSE
8	A8	6	ISG15	-0.0276609	-0.00139911	Sample 1	FALSE
8	A8	7	ISG15	-0.0256946	0.000658735	Sample 1	FALSE
8	A8	8	ISG15	-0.0256482	0.000796713	Sample 1	FALSE
8	A8	9	ISG15	-0.0253827	0.00115385	Sample 1	FALSE
8	A8	10	ISG15	-0.0247111	0.00191708	Sample 1	FALSE
8	A8	11	ISG15	-0.0252608	0.00145887	Sample 1	FALSE
8	A8	12	ISG15	-0.0283856	-0.00157426	Sample 1	FALSE
8	A8	13	ISG15	-0.0289524	-0.00204947	Sample 1	FALSE
8	A8	14	ISG15	-0.0266835	0.000310973	Sample 1	FALSE
8	A8	15	ISG15	-0.0228922	0.00419388	Sample 1	FALSE
8	A8	16	ISG15	-0.014507	0.0126706	Sample 1	FALSE
8	A8	17	ISG15	-0.00387124	0.023398	Sample 1	FALSE
8	A8	18	ISG15	0.0100765	0.0374373	Sample 1	FALSE
8	A8	19	ISG15	0.0393826	0.066835	Sample 1	FALSE
8	A8	20	ISG15	0.08703	0.114574	Sample 1	FALSE
8	A8	21	ISG15	0.164316	0.191951	Sample 1	FALSE
8	A8	22	ISG15	0.263854	0.291581	Sample 1	FALSE
8	A8	23	ISG15	0.373518	0.401337	Sample 1	FALSE
8	A8	24	ISG15	0.479693	0.507604	Sample 1	FALSE
8	A8	25	ISG15	0.572051	0.600053	Sample 1	FALSE
8	A8	26	ISG15	0.660789	0.688883	Sample 1	FALSE
8	A8	27	ISG15	0.738087	0.766272	Sample 1	FALSE
8	A8	28	ISG15	0.81248	0.840757	Sample 1	FALSE
8	A8	29	ISG15	0.874725	0.903093	Sample 1	FALSE
8	A8	30	ISG15	0.931723	0.960183	Sample 1	FALSE
8	A8	31	ISG15	0.975964	1.00452	Sample 1	FALSE
8	A8	32	ISG15	1.01504	1.04368	Sample 1	FALSE
8	A8	33	ISG15	1.04487	1.0736	Sample 1	FALSE
8	A8	34	ISG15	1.06694	1.09576	Sample 1	FALSE
8	A8	35	ISG15	1.08592	1.11483	Sample 1	FALSE
8	A8	36	ISG15	1.0944	1.12341	Sample 1	FALSE
8	A8	37	ISG15	1.10127	1.13037	Sample 1	FALSE
8	A8	38	ISG15	1.10955	1.13874	Sample 1	FALSE
8	A8	39	ISG15	1.11594	1.14522	Sample 1	FALSE
8	A8	40	ISG15	1.12031	1.14968	Sample 1	FALSE
9	A9	1	ISG15	0.120364	0.00283843	Sample 1	FALSE
9	A9	2	ISG15	0.119956	0.00168836	Sample 1	FALSE
9	A9	3	ISG15	0.117483	-0.00152793	Sample 1	FALSE
9	A9	4	ISG15	0.118252	-0.0015008	Sample 1	FALSE
9	A9	5	ISG15	0.123044	0.00254826	Sample 1	FALSE
9	A9	6	ISG15	0.122681	0.00144347	Sample 1	FALSE
9	A9	7	ISG15	0.122162	0.000181217	Sample 1	FALSE
9	A9	8	ISG15	0.123033	0.000309725	Sample 1	FALSE
9	A9	9	ISG15	0.123128	-0.000337008	Sample 1	FALSE
9	A9	10	ISG15	0.124079	-0.000128735	Sample 1	FALSE
9	A9	11	ISG15	0.124114	-0.000836854	Sample 1	FALSE
9	A9	12	ISG15	0.124761	-0.000931864	Sample 1	FALSE
9	A9	13	ISG15	0.127216	0.000780517	Sample 1	FALSE
9	A9	14	ISG15	0.129973	0.00279464	Sample 1	FALSE
9	A9	15	ISG15	0.13975	0.0118292	Sample 1	FALSE
9	A9	16	ISG15	0.152629	0.0239661	Sample 1	FALSE
9	A9	17	ISG15	0.175597	0.0461912	Sample 1	FALSE
9	A9	18	ISG15	0.215732	0.0855839	Sample 1	FALSE
9	A9	19	ISG15	0.280623	0.149733	Sample 1	FALSE
9	A9	20	ISG15	0.368887	0.237254	Sample 1	FALSE
9	A9	21	ISG15	0.474561	0.342185	Sample 1	FALSE
9	A9	22	ISG15	0.584425	0.451307	Sample 1	FALSE
9	A9	23	ISG15	0.683579	0.549719	Sample 1	FALSE
9	A9	24	ISG15	0.773806	0.639203	Sample 1	FALSE
9	A9	25	ISG15	0.860097	0.724752	Sample 1	FALSE
9	A9	26	ISG15	0.935195	0.799107	Sample 1	FALSE
9	A9	27	ISG15	1.00059	0.863758	Sample 1	FALSE
9	A9	28	ISG15	1.06266	0.925087	Sample 1	FALSE
9	A9	29	ISG15	1.10852	0.970202	Sample 1	FALSE
9	A9	30	ISG15	1.1521	1.01304	Sample 1	FALSE
9	A9	31	ISG15	1.18514	1.04534	Sample 1	FALSE
9	A9	32	ISG15	1.21351	1.07297	Sample 1	FALSE
9	A9	33	ISG15	1.23305	1.09177	Sample 1	FALSE
9	A9	34	ISG15	1.25096	1.10893	Sample 1	FALSE
9	A9	35	ISG15	1.26889	1.12612	Sample 1	FALSE
9	A9	36	ISG15	1.27656	1.13304	Sample 1	FALSE
9	A9	37	ISG15	1.28068	1.13643	Sample 1	FALSE
9	A9	38	ISG15	1.28101	1.13602	Sample 1	FALSE
9	A9	39	ISG15	1.2817	1.13596	Sample 1	FALSE
9	A9	40	ISG15	1.28465	1.13817	Sample 1	FALSE
10	A10	1	GAPDH	0.0141027	8.24524e-05	Sample 3	FALSE
10	A10	2	GAPDH	0.0135887	-0.000547173	Sample 3	FALSE
10	A10	3	GAPDH	0.0137205	-0.000530908	Sample 3	FALSE
10	A10	4	GAPDH	0.015839	0.001472	Sample 3	FALSE
10	A10	5	GAPDH	0.0150419	0.00055935	Sample 3	FALSE
10	A10	6	GAPDH	0.0145634	-3.4685e-05	Sample 3	FALSE
10	A10	7	GAPDH	0.0147483	3.45764e-05	Sample 3	FALSE
10	A10	8	GAPDH	0.0125659	-0.00226334	Sample 3	FALSE
10	A10	9	GAPDH	0.0129523	-0.00199256	Sample 3	FALSE
10	A10	10	GAPDH	0.0166311	0.0015707	Sample 3	FALSE
10	A10	11	GAPDH	0.0161876	0.00101166	Sample 3	FALSE
10	A10	12	GAPDH	0.0154648	0.000173223	Sample 3	FALSE
10	A10	13	GAPDH	0.0171207	0.00171358	Sample 3	FALSE
10	A10	14	GAPDH	0.0266102	0.0110875	Sample 3	FALSE
10	A10	15	GAPDH	0.0447425	0.0291043	Sample 3	FALSE
10	A10	16	GAPDH	0.0732353	0.0574815	Sample 3	FALSE
10	A10	17	GAPDH	0.120468	0.104598	Sample 3	FALSE
10	A10	18	GAPDH	0.198101	0.182116	Sample 3	FALSE
10	A10	19	GAPDH	0.31695	0.300849	Sample 3	FALSE
10	A10	20	GAPDH	0.471954	0.455738	Sample 3	FALSE
10	A10	21	GAPDH	0.641205	0.624873	Sample 3	FALSE
10	A10	22	GAPDH	0.81284	0.796393	Sample 3	FALSE
10	A10	23	GAPDH	0.965065	0.948502	Sample 3	FALSE
10	A10	24	GAPDH	1.09587	1.07919	Sample 3	FALSE
10	A10	25	GAPDH	1.21026	1.19346	Sample 3	FALSE
10	A10	26	GAPDH	1.30311	1.2862	Sample 3	FALSE
10	A10	27	GAPDH	1.37813	1.36111	Sample 3	FALSE
10	A10	28	GAPDH	1.44104	1.4239	Sample 3	FALSE
10	A10	29	GAPDH	1.47963	1.46238	Sample 3	FALSE
10	A10	30	GAPDH	1.515	1.49763	Sample 3	FALSE
10	A10	31	GAPDH	1.5418	1.52432	Sample 3	FALSE
10	A10	32	GAPDH	1.55318	1.53558	Sample 3	FALSE
10	A10	33	GAPDH	1.56336	1.54565	Sample 3	FALSE
10	A10	34	GAPDH	1.56538	1.54754	Sample 3	FALSE
10	A10	35	GAPDH	1.56827	1.55032	Sample 3	FALSE
10	A10	36	GAPDH	1.5645	1.54643	Sample 3	FALSE
10	A10	37	GAPDH	1.56657	1.54839	Sample 3	FALSE
10	A10	38	GAPDH	1.56541	1.54712	Sample 3	FALSE
10	A10	39	GAPDH	1.56673	1.54832	Sample 3	FALSE
10	A10	40	GAPDH	1.56525	1.54672	Sample 3	FALSE
11	A11	1	GAPDH	-0.0584238	0.000379456	Sample 3	FALSE
11	A11	2	GAPDH	-0.058223	-0.000116693	Sample 3	FALSE
11	A11	3	GAPDH	-0.0559569	0.00145254	Sample 3	FALSE
11	A11	4	GAPDH	-0.0550339	0.00167862	Sample 3	FALSE
11	A11	5	GAPDH	-0.0541015	0.00191408	Sample 3	FALSE
11	A11	6	GAPDH	-0.0545404	0.000778237	Sample 3	FALSE
11	A11	7	GAPDH	-0.0565771	-0.00195541	Sample 3	FALSE
11	A11	8	GAPDH	-0.0574931	-0.00356834	Sample 3	FALSE
11	A11	9	GAPDH	-0.0569808	-0.00375291	Sample 3	FALSE
11	A11	10	GAPDH	-0.0538888	-0.00135787	Sample 3	FALSE
11	A11	11	GAPDH	-0.053066	-0.001232	Sample 3	FALSE
11	A11	12	GAPDH	-0.0504069	0.000730163	Sample 3	FALSE
11	A11	13	GAPDH	-0.0451273	0.00531289	Sample 3	FALSE
11	A11	14	GAPDH	-0.0398518	0.00989143	Sample 3	FALSE
11	A11	15	GAPDH	-0.0223725	0.0266738	Sample 3	FALSE
11	A11	16	GAPDH	0.00886947	0.0572189	Sample 3	FALSE
11	A11	17	GAPDH	0.0716302	0.119283	Sample 3	FALSE
11	A11	18	GAPDH	0.157891	0.204847	Sample 3	FALSE
11	A11	19	GAPDH	0.272269	0.318528	Sample 3	FALSE
11	A11	20	GAPDH	0.418651	0.464212	Sample 3	FALSE
11	A11	21	GAPDH	0.585131	0.629996	Sample 3	FALSE
11	A11	22	GAPDH	0.753673	0.797841	Sample 3	FALSE
11	A11	23	GAPDH	0.904098	0.947569	Sample 3	FALSE
11	A11	24	GAPDH	1.04111	1.08389	Sample 3	FALSE
11	A11	25	GAPDH	1.15968	1.20176	Sample 3	FALSE
11	A11	26	GAPDH	1.25066	1.29204	Sample 3	FALSE
11	A11	27	GAPDH	1.32388	1.36456	Sample 3	FALSE
11	A11	28	GAPDH	1.38934	1.42933	Sample 3	FALSE
11	A11	29	GAPDH	1.4339	1.47319	Sample 3	FALSE
11	A11	30	GAPDH	1.47742	1.51601	Sample 3	FALSE
11	A11	31	GAPDH	1.50225	1.54015	Sample 3	FALSE
11	A11	32	GAPDH	1.51955	1.55675	Sample 3	FALSE
11	A11	33	GAPDH	1.52946	1.56596	Sample 3	FALSE
11	A11	34	GAPDH	1.53523	1.57104	Sample 3	FALSE
11	A11	35	GAPDH	1.53256	1.56767	Sample 3	FALSE
11	A11	36	GAPDH	1.53486	1.56927	Sample 3	FALSE
11	A11	37	GAPDH	1.54435	1.57806	Sample 3	FALSE
11	A11	38	GAPDH	1.54027	1.57329	Sample 3	FALSE
11	A11	39	GAPDH	1.53991	1.57223	Sample 3	FALSE
11	A11	40	GAPDH	1.5416	1.57323	Sample 3	FALSE
12	A12	1	GAPDH	-0.0331637	0.00092475	Sample 3	FALSE
12	A12	2	GAPDH	-0.0331603	0.000223019	Sample 3	FALSE
12	A12	3	GAPDH	-0.0325354	0.000142715	Sample 3	FALSE
12	A12	4	GAPDH	-0.0316536	0.000319333	Sample 3	FALSE
12	A12	5	GAPDH	-0.0317533	-0.000485525	Sample 3	FALSE
12	A12	6	GAPDH	-0.0313984	-0.000835741	Sample 3	FALSE
12	A12	7	GAPDH	-0.0303322	-0.000474748	Sample 3	FALSE
12	A12	8	GAPDH	-0.0294635	-0.000311271	Sample 3	FALSE
12	A12	9	GAPDH	-0.0268044	0.00164272	Sample 3	FALSE
12	A12	10	GAPDH	-0.0258004	0.00194154	Sample 3	FALSE
12	A12	11	GAPDH	-0.0276552	-0.000618397	Sample 3	FALSE
12	A12	12	GAPDH	-0.0276522	-0.00132063	Sample 3	FALSE
12	A12	13	GAPDH	-0.0228602	0.00276621	Sample 3	FALSE
12	A12	14	GAPDH	-0.0151687	0.00975254	Sample 3	FALSE
12	A12	15	GAPDH	0.00421033	0.0284264	Sample 3	FALSE
12	A12	16	GAPDH	0.0306166	0.0541275	Sample 3	FALSE
12	A12	17	GAPDH	0.0805101	0.103316	Sample 3	FALSE
12	A12	18	GAPDH	0.159486	0.181586	Sample 3	FALSE
12	A12	19	GAPDH	0.280634	0.30203	Sample 3	FALSE
12	A12	20	GAPDH	0.428321	0.449011	Sample 3	FALSE
12	A12	21	GAPDH	0.602044	0.622029	Sample 3	FALSE
12	A12	22	GAPDH	0.77485	0.79413	Sample 3	FALSE
12	A12	23	GAPDH	0.933696	0.952271	Sample 3	FALSE
12	A12	24	GAPDH	1.06428	1.08215	Sample 3	FALSE
12	A12	25	GAPDH	1.18314	1.2003	Sample 3	FALSE
12	A12	26	GAPDH	1.27785	1.29431	Sample 3	FALSE
12	A12	27	GAPDH	1.36039	1.37614	Sample 3	FALSE
12	A12	28	GAPDH	1.42588	1.44092	Sample 3	FALSE
12	A12	29	GAPDH	1.47335	1.4877	Sample 3	FALSE
12	A12	30	GAPDH	1.51295	1.52658	Sample 3	FALSE
12	A12	31	GAPDH	1.53323	1.54616	Sample 3	FALSE
12	A12	32	GAPDH	1.54977	1.562	Sample 3	FALSE
12	A12	33	GAPDH	1.55772	1.56925	Sample 3	FALSE
12	A12	34	GAPDH	1.56282	1.57363	Sample 3	FALSE
12	A12	35	GAPDH	1.5678	1.57791	Sample 3	FALSE
12	A12	36	GAPDH	1.5623	1.57171	Sample 3	FALSE
12	A12	37	GAPDH	1.56397	1.57267	Sample 3	FALSE
12	A12	38	GAPDH	1.56376	1.57176	Sample 3	FALSE
12	A12	39	GAPDH	1.56682	1.57411	Sample 3	FALSE
12	A12	40	GAPDH	1.56909	1.57568	Sample 3	FALSE
13	A13	1	GAPDH	-0.0568405	-0.00414136	Sample 3	FALSE
13	A13	2	GAPDH	-0.0566325	-0.00391382	Sample 3	FALSE
13	A13	3	GAPDH	-0.0533279	-0.000589532	Sample 3	FALSE
13	A13	4	GAPDH	-0.0507609	0.00199708	Sample 3	FALSE
13	A13	5	GAPDH	-0.05066	0.00211756	Sample 3	FALSE
13	A13	6	GAPDH	-0.0528295	-3.23497e-05	Sample 3	FALSE
13	A13	7	GAPDH	-0.0540511	-0.00123432	Sample 3	FALSE
13	A13	8	GAPDH	-0.0552312	-0.00239475	Sample 3	FALSE
13	A13	9	GAPDH	-0.0553815	-0.00252541	Sample 3	FALSE
13	A13	10	GAPDH	-0.0537976	-0.000921899	Sample 3	FALSE
13	A13	11	GAPDH	-0.0530243	-0.000129011	Sample 3	FALSE
13	A13	12	GAPDH	-0.0492023	0.00371264	Sample 3	FALSE
13	A13	13	GAPDH	-0.0441159	0.0088186	Sample 3	FALSE
13	A13	14	GAPDH	-0.0350811	0.017873	Sample 3	FALSE
13	A13	15	GAPDH	-0.0174872	0.0354865	Sample 3	FALSE
13	A13	16	GAPDH	0.00801093	0.0610043	Sample 3	FALSE
13	A13	17	GAPDH	0.0498213	0.102834	Sample 3	FALSE
13	A13	18	GAPDH	0.129448	0.182481	Sample 3	FALSE
13	A13	19	GAPDH	0.247278	0.30033	Sample 3	FALSE
13	A13	20	GAPDH	0.398136	0.451208	Sample 3	FALSE
13	A13	21	GAPDH	0.572441	0.625532	Sample 3	FALSE
13	A13	22	GAPDH	0.736509	0.789621	Sample 3	FALSE
13	A13	23	GAPDH	0.891578	0.944709	Sample 3	FALSE
13	A13	24	GAPDH	1.02397	1.07712	Sample 3	FALSE
13	A13	25	GAPDH	1.1388	1.19197	Sample 3	FALSE
13	A13	26	GAPDH	1.23627	1.28946	Sample 3	FALSE
13	A13	27	GAPDH	1.31148	1.36469	Sample 3	FALSE
13	A13	28	GAPDH	1.38027	1.4335	Sample 3	FALSE
13	A13	29	GAPDH	1.42245	1.4757	Sample 3	FALSE
13	A13	30	GAPDH	1.45231	1.50557	Sample 3	FALSE
13	A13	31	GAPDH	1.48206	1.53534	Sample 3	FALSE
13	A13	32	GAPDH	1.5001	1.55341	Sample 3	FALSE
13	A13	33	GAPDH	1.51061	1.56394	Sample 3	FALSE
13	A13	34	GAPDH	1.51033	1.56368	Sample 3	FALSE
13	A13	35	GAPDH	1.5127	1.56606	Sample 3	FALSE
13	A13	36	GAPDH	1.51495	1.56834	Sample 3	FALSE
13	A13	37	GAPDH	1.51434	1.56774	Sample 3	FALSE
13	A13	38	GAPDH	1.51175	1.56517	Sample 3	FALSE
13	A13	39	GAPDH	1.51031	1.56375	Sample 3	FALSE
13	A13	40	GAPDH	1.51021	1.56368	Sample 3	FALSE
14	A14	1	GAPDH	-0.0121427	-0.0100164	Sample 3	FALSE
14	A14	2	GAPDH	-0.00996681	-0.011842	Sample 3	FALSE
14	A14	3	GAPDH	-0.00514437	-0.011021	Sample 3	FALSE
14	A14	4	GAPDH	0.0089828	-0.000895273	Sample 3	FALSE
14	A14	5	GAPDH	0.0177925	0.00391294	Sample 3	FALSE
14	A14	6	GAPDH	0.0239396	0.00605864	Sample 3	FALSE
14	A14	7	GAPDH	0.0274668	0.00558429	Sample 3	FALSE
14	A14	8	GAPDH	0.0298245	0.00394052	Sample 3	FALSE
14	A14	9	GAPDH	0.0304915	0.000606086	Sample 3	FALSE
14	A14	10	GAPDH	0.0332577	-0.000629173	Sample 3	FALSE
14	A14	11	GAPDH	0.0351153	-0.00277306	Sample 3	FALSE
14	A14	12	GAPDH	0.038244	-0.00364575	Sample 3	FALSE
14	A14	13	GAPDH	0.044753	-0.00113823	Sample 3	FALSE
14	A14	14	GAPDH	0.0534692	0.00357648	Sample 3	FALSE
14	A14	15	GAPDH	0.0686689	0.0147747	Sample 3	FALSE
14	A14	16	GAPDH	0.0943728	0.0364772	Sample 3	FALSE
14	A14	17	GAPDH	0.145417	0.0835198	Sample 3	FALSE
14	A14	18	GAPDH	0.222173	0.156274	Sample 3	FALSE
14	A14	19	GAPDH	0.333501	0.263601	Sample 3	FALSE
14	A14	20	GAPDH	0.478568	0.404666	Sample 3	FALSE
14	A14	21	GAPDH	0.647651	0.569748	Sample 3	FALSE
14	A14	22	GAPDH	0.819957	0.738053	Sample 3	FALSE
14	A14	23	GAPDH	0.976488	0.890582	Sample 3	FALSE
14	A14	24	GAPDH	1.11098	1.02107	Sample 3	FALSE
14	A14	25	GAPDH	1.22304	1.12913	Sample 3	FALSE
14	A14	26	GAPDH	1.31994	1.22203	Sample 3	FALSE
14	A14	27	GAPDH	1.39639	1.29448	Sample 3	FALSE
14	A14	28	GAPDH	1.45984	1.35393	Sample 3	FALSE
14	A14	29	GAPDH	1.50312	1.39321	Sample 3	FALSE
14	A14	30	GAPDH	1.54234	1.42843	Sample 3	FALSE
14	A14	31	GAPDH	1.56769	1.44977	Sample 3	FALSE
14	A14	32	GAPDH	1.58339	1.46147	Sample 3	FALSE
14	A14	33	GAPDH	1.58989	1.46397	Sample 3	FALSE
14	A14	34	GAPDH	1.58985	1.45993	Sample 3	FALSE
14	A14	35	GAPDH	1.59066	1.45673	Sample 3	FALSE
14	A14	36	GAPDH	1.59069	1.45276	Sample 3	FALSE
14	A14	37	GAPDH	1.59116	1.44924	Sample 3	FALSE
14	A14	38	GAPDH	1.59226	1.44634	Sample 3	FALSE
14	A14	39	GAPDH	1.59021	1.44028	Sample 3	FALSE
14	A14	40	GAPDH	1.58668	1.43274	Sample 3	FALSE
15	A15	1	GAPDH	-0.086396	0.00196294	Sample 3	FALSE
15	A15	2	GAPDH	-0.0861159	0.001331	Sample 3	FALSE
15	A15	3	GAPDH	-0.0845119	0.00202295	Sample 3	FALSE
15	A15	4	GAPDH	-0.0833505	0.00227236	Sample 3	FALSE
15	A15	5	GAPDH	-0.0825662	0.00214462	Sample 3	FALSE
15	A15	6	GAPDH	-0.0834769	0.000321878	Sample 3	FALSE
15	A15	7	GAPDH	-0.086021	-0.00313431	Sample 3	FALSE
15	A15	8	GAPDH	-0.0860907	-0.00411601	Sample 3	FALSE
15	A15	9	GAPDH	-0.084618	-0.00355538	Sample 3	FALSE
15	A15	10	GAPDH	-0.0832283	-0.00307779	Sample 3	FALSE
15	A15	11	GAPDH	-0.0785885	0.000649996	Sample 3	FALSE
15	A15	12	GAPDH	-0.0768766	0.00144989	Sample 3	FALSE
15	A15	13	GAPDH	-0.0723926	0.00502179	Sample 3	FALSE
15	A15	14	GAPDH	-0.067364	0.00913833	Sample 3	FALSE
15	A15	15	GAPDH	-0.0484869	0.0271034	Sample 3	FALSE
15	A15	16	GAPDH	-0.0198411	0.0548372	Sample 3	FALSE
15	A15	17	GAPDH	0.0301567	0.103923	Sample 3	FALSE
15	A15	18	GAPDH	0.118466	0.19132	Sample 3	FALSE
15	A15	19	GAPDH	0.247406	0.319349	Sample 3	FALSE
15	A15	20	GAPDH	0.405774	0.476804	Sample 3	FALSE
15	A15	21	GAPDH	0.58426	0.654378	Sample 3	FALSE
15	A15	22	GAPDH	0.762996	0.832202	Sample 3	FALSE
15	A15	23	GAPDH	0.921875	0.990169	Sample 3	FALSE
15	A15	24	GAPDH	1.06038	1.12776	Sample 3	FALSE
15	A15	25	GAPDH	1.17959	1.24606	Sample 3	FALSE
15	A15	26	GAPDH	1.27509	1.34064	Sample 3	FALSE
15	A15	27	GAPDH	1.34906	1.4137	Sample 3	FALSE
15	A15	28	GAPDH	1.41604	1.47978	Sample 3	FALSE
15	A15	29	GAPDH	1.46364	1.52646	Sample 3	FALSE
15	A15	30	GAPDH	1.49976	1.56167	Sample 3	FALSE
15	A15	31	GAPDH	1.52648	1.58747	Sample 3	FALSE
15	A15	32	GAPDH	1.54589	1.60598	Sample 3	FALSE
15	A15	33	GAPDH	1.55245	1.61162	Sample 3	FALSE
15	A15	34	GAPDH	1.55013	1.60839	Sample 3	FALSE
15	A15	35	GAPDH	1.55317	1.61052	Sample 3	FALSE
15	A15	36	GAPDH	1.54732	1.60375	Sample 3	FALSE
15	A15	37	GAPDH	1.5513	1.60683	Sample 3	FALSE
15	A15	38	GAPDH	1.55496	1.60957	Sample 3	FALSE
15	A15	39	GAPDH	1.55655	1.61025	Sample 3	FALSE
15	A15	40	GAPDH	1.56319	1.61598	Sample 3	FALSE
16	A16	1	GAPDH	-0.0217959	0.00322565	Sample 3	FALSE
16	A16	2	GAPDH	-0.0219416	0.00259199	Sample 3	FALSE
16	A16	3	GAPDH	-0.0238289	0.000216605	Sample 3	FALSE
16	A16	4	GAPDH	-0.0238445	-0.000286936	Sample 3	FALSE
16	A16	5	GAPDH	-0.021777	0.00129249	Sample 3	FALSE
16	A16	6	GAPDH	-0.0210863	0.00149525	Sample 3	FALSE
16	A16	7	GAPDH	-0.0219005	0.000192999	Sample 3	FALSE
16	A16	8	GAPDH	-0.022919	-0.00131353	Sample 3	FALSE
16	A16	9	GAPDH	-0.0230116	-0.00189413	Sample 3	FALSE
16	A16	10	GAPDH	-0.0216758	-0.00104628	Sample 3	FALSE
16	A16	11	GAPDH	-0.0217641	-0.00162264	Sample 3	FALSE
16	A16	12	GAPDH	-0.0206735	-0.00102002	Sample 3	FALSE
16	A16	13	GAPDH	-0.0151793	0.00398618	Sample 3	FALSE
16	A16	14	GAPDH	-0.0096999	0.00897755	Sample 3	FALSE
16	A16	15	GAPDH	0.00617249	0.0243619	Sample 3	FALSE
16	A16	16	GAPDH	0.03184	0.0495414	Sample 3	FALSE
16	A16	17	GAPDH	0.0808312	0.0980446	Sample 3	FALSE
16	A16	18	GAPDH	0.156012	0.172737	Sample 3	FALSE
16	A16	19	GAPDH	0.265454	0.281691	Sample 3	FALSE
16	A16	20	GAPDH	0.408643	0.424392	Sample 3	FALSE
16	A16	21	GAPDH	0.577057	0.592318	Sample 3	FALSE
16	A16	22	GAPDH	0.745924	0.760697	Sample 3	FALSE
16	A16	23	GAPDH	0.898792	0.913077	Sample 3	FALSE
16	A16	24	GAPDH	1.0332	1.047	Sample 3	FALSE
16	A16	25	GAPDH	1.14162	1.15493	Sample 3	FALSE
16	A16	26	GAPDH	1.23429	1.24711	Sample 3	FALSE
16	A16	27	GAPDH	1.31422	1.32655	Sample 3	FALSE
16	A16	28	GAPDH	1.37308	1.38492	Sample 3	FALSE
16	A16	29	GAPDH	1.4214	1.43275	Sample 3	FALSE
16	A16	30	GAPDH	1.461	1.47187	Sample 3	FALSE
16	A16	31	GAPDH	1.48247	1.49285	Sample 3	FALSE
16	A16	32	GAPDH	1.49558	1.50547	Sample 3	FALSE
16	A16	33	GAPDH	1.50513	1.51454	Sample 3	FALSE
16	A16	34	GAPDH	1.50744	1.51636	Sample 3	FALSE
16	A16	35	GAPDH	1.51278	1.52121	Sample 3	FALSE
16	A16	36	GAPDH	1.51417	1.52211	Sample 3	FALSE
16	A16	37	GAPDH	1.51472	1.52217	Sample 3	FALSE
16	A16	38	GAPDH	1.50817	1.51513	Sample 3	FALSE
16	A16	39	GAPDH	1.51006	1.51653	Sample 3	FALSE
16	A16	40	GAPDH	1.50986	1.51585	Sample 3	FALSE
17	A17	1	GAPDH	-0.0450943	0.00219493	Sample 3	FALSE
17	A17	2	GAPDH	-0.0437953	0.00272883	Sample 3	FALSE
17	A17	3	GAPDH	-0.0436879	0.00207107	Sample 3	FALSE
17	A17	4	GAPDH	-0.0438724	0.00112145	Sample 3	FALSE
17	A17	5	GAPDH	-0.0435461	0.000682623	Sample 3	FALSE
17	A17	6	GAPDH	-0.0438771	-0.000413569	Sample 3	FALSE
17	A17	7	GAPDH	-0.0439086	-0.00121017	Sample 3	FALSE
17	A17	8	GAPDH	-0.0443243	-0.00239106	Sample 3	FALSE
17	A17	9	GAPDH	-0.0437507	-0.00258251	Sample 3	FALSE
17	A17	10	GAPDH	-0.041913	-0.00150999	Sample 3	FALSE
17	A17	11	GAPDH	-0.0395449	9.2947e-05	Sample 3	FALSE
17	A17	12	GAPDH	-0.0383521	0.000520667	Sample 3	FALSE
17	A17	13	GAPDH	-0.0344891	0.00361854	Sample 3	FALSE
17	A17	14	GAPDH	-0.0290606	0.0082819	Sample 3	FALSE
17	A17	15	GAPDH	-0.0120733	0.0245041	Sample 3	FALSE
17	A17	16	GAPDH	0.0143224	0.0501346	Sample 3	FALSE
17	A17	17	GAPDH	0.0631777	0.0982248	Sample 3	FALSE
17	A17	18	GAPDH	0.142917	0.177199	Sample 3	FALSE
17	A17	19	GAPDH	0.265973	0.299489	Sample 3	FALSE
17	A17	20	GAPDH	0.417014	0.449766	Sample 3	FALSE
17	A17	21	GAPDH	0.586182	0.618168	Sample 3	FALSE
17	A17	22	GAPDH	0.75777	0.788992	Sample 3	FALSE
17	A17	23	GAPDH	0.91096	0.941417	Sample 3	FALSE
17	A17	24	GAPDH	1.03543	1.06512	Sample 3	FALSE
17	A17	25	GAPDH	1.14727	1.17619	Sample 3	FALSE
17	A17	26	GAPDH	1.24054	1.2687	Sample 3	FALSE
17	A17	27	GAPDH	1.3122	1.33959	Sample 3	FALSE
17	A17	28	GAPDH	1.36964	1.39627	Sample 3	FALSE
17	A17	29	GAPDH	1.4162	1.44206	Sample 3	FALSE
17	A17	30	GAPDH	1.45069	1.47579	Sample 3	FALSE
17	A17	31	GAPDH	1.47124	1.49558	Sample 3	FALSE
17	A17	32	GAPDH	1.48292	1.50649	Sample 3	FALSE
17	A17	33	GAPDH	1.49109	1.5139	Sample 3	FALSE
17	A17	34	GAPDH	1.4967	1.51874	Sample 3	FALSE
17	A17	35	GAPDH	1.49741	1.51869	Sample 3	FALSE
17	A17	36	GAPDH	1.49565	1.51616	Sample 3	FALSE
17	A17	37	GAPDH	1.49375	1.51349	Sample 3	FALSE
17	A17	38	GAPDH	1.48778	1.50676	Sample 3	FALSE
17	A17	39	GAPDH	1.48582	1.50403	Sample 3	FALSE
17	A17	40	GAPDH	1.48975	1.5072	Sample 3	FALSE
18	A18	1	GAPDH	-0.0566755	-0.0022307	Sample 3	FALSE
18	A18	2	GAPDH	-0.056684	-0.00271205	Sample 3	FALSE
18	A18	3	GAPDH	-0.0543786	-0.000879495	Sample 3	FALSE
18	A18	4	GAPDH	-0.0511211	0.00190508	Sample 3	FALSE
18	A18	5	GAPDH	-0.0518426	0.000710799	Sample 3	FALSE
18	A18	6	GAPDH	-0.0525547	-0.000474199	Sample 3	FALSE
18	A18	7	GAPDH	-0.0519832	-0.000375535	Sample 3	FALSE
18	A18	8	GAPDH	-0.0521059	-0.00097105	Sample 3	FALSE
18	A18	9	GAPDH	-0.0513316	-0.000669605	Sample 3	FALSE
18	A18	10	GAPDH	-0.0511842	-0.000995074	Sample 3	FALSE
18	A18	11	GAPDH	-0.0494111	0.000305226	Sample 3	FALSE
18	A18	12	GAPDH	-0.0477996	0.00144385	Sample 3	FALSE
18	A18	13	GAPDH	-0.0402395	0.00853112	Sample 3	FALSE
18	A18	14	GAPDH	-0.0337146	0.0145832	Sample 3	FALSE
18	A18	15	GAPDH	-0.0185517	0.0292732	Sample 3	FALSE
18	A18	16	GAPDH	0.00725658	0.0546087	Sample 3	FALSE
18	A18	17	GAPDH	0.0568488	0.103728	Sample 3	FALSE
18	A18	18	GAPDH	0.138955	0.185361	Sample 3	FALSE
18	A18	19	GAPDH	0.257716	0.303649	Sample 3	FALSE
18	A18	20	GAPDH	0.405298	0.450759	Sample 3	FALSE
18	A18	21	GAPDH	0.574857	0.619845	Sample 3	FALSE
18	A18	22	GAPDH	0.744757	0.789272	Sample 3	FALSE
18	A18	23	GAPDH	0.894988	0.93903	Sample 3	FALSE
18	A18	24	GAPDH	1.02951	1.07308	Sample 3	FALSE
18	A18	25	GAPDH	1.14733	1.19042	Sample 3	FALSE
18	A18	26	GAPDH	1.24506	1.28768	Sample 3	FALSE
18	A18	27	GAPDH	1.31924	1.36139	Sample 3	FALSE
18	A18	28	GAPDH	1.3806	1.42227	Sample 3	FALSE
18	A18	29	GAPDH	1.42839	1.4696	Sample 3	FALSE
18	A18	30	GAPDH	1.46938	1.51011	Sample 3	FALSE
18	A18	31	GAPDH	1.49096	1.53122	Sample 3	FALSE
18	A18	32	GAPDH	1.5118	1.55159	Sample 3	FALSE
18	A18	33	GAPDH	1.52579	1.5651	Sample 3	FALSE
18	A18	34	GAPDH	1.53177	1.57061	Sample 3	FALSE
18	A18	35	GAPDH	1.53038	1.56875	Sample 3	FALSE
18	A18	36	GAPDH	1.52227	1.56016	Sample 3	FALSE
18	A18	37	GAPDH	1.52295	1.56037	Sample 3	FALSE
18	A18	38	GAPDH	1.5263	1.56325	Sample 3	FALSE
18	A18	39	GAPDH	1.53228	1.56876	Sample 3	FALSE
18	A18	40	GAPDH	1.53268	1.56869	Sample 3	FALSE
19	A19	1	ISG15	-0.0781186	-0.000128165	Sample 2	FALSE
19	A19	2	ISG15	-0.077298	0.000755489	Sample 2	FALSE
19	A19	3	ISG15	-0.0761249	0.00199168	Sample 2	FALSE
19	A19	4	ISG15	-0.0753905	0.00278919	Sample 2	FALSE
19	A19	5	ISG15	-0.0791316	-0.000888866	Sample 2	FALSE
19	A19	6	ISG15	-0.0798657	-0.00155994	Sample 2	FALSE
19	A19	7	ISG15	-0.0780821	0.000286747	Sample 2	FALSE
19	A19	8	ISG15	-0.0781148	0.000317124	Sample 2	FALSE
19	A19	9	ISG15	-0.0779623	0.000532722	Sample 2	FALSE
19	A19	10	ISG15	-0.0785373	2.08159e-05	Sample 2	FALSE
19	A19	11	ISG15	-0.0791076	-0.000486479	Sample 2	FALSE
19	A19	12	ISG15	-0.0790754	-0.000391162	Sample 2	FALSE
19	A19	13	ISG15	-0.0795909	-0.00084365	Sample 2	FALSE
19	A19	14	ISG15	-0.0797328	-0.000922454	Sample 2	FALSE
19	A19	15	ISG15	-0.0780566	0.000816862	Sample 2	FALSE
19	A19	16	ISG15	-0.0767628	0.00217373	Sample 2	FALSE
19	A19	17	ISG15	-0.0788963	0.000103277	Sample 2	FALSE
19	A19	18	ISG15	-0.0811832	-0.00212058	Sample 2	FALSE
19	A19	19	ISG15	-0.0817739	-0.0026482	Sample 2	FALSE
19	A19	20	ISG15	-0.0811309	-0.00194207	Sample 2	FALSE
19	A19	21	ISG15	-0.0799961	-0.000744224	Sample 2	FALSE
19	A19	22	ISG15	-0.0791656	0.00014934	Sample 2	FALSE
19	A19	23	ISG15	-0.079368	9.99973e-06	Sample 2	FALSE
19	A19	24	ISG15	-0.0784922	0.000948818	Sample 2	FALSE
19	A19	25	ISG15	-0.0774525	0.00205164	Sample 2	FALSE
19	A19	26	ISG15	-0.0819965	-0.00242933	Sample 2	FALSE
19	A19	27	ISG15	-0.0825348	-0.00290455	Sample 2	FALSE
19	A19	28	ISG15	-0.0799835	-0.000290158	Sample 2	FALSE
19	A19	29	ISG15	-0.0796615	9.49333e-05	Sample 2	FALSE
19	A19	30	ISG15	-0.0788759	0.000943585	Sample 2	FALSE
19	A19	31	ISG15	-0.0780556	0.00182698	Sample 2	FALSE
19	A19	32	ISG15	-0.0768314	0.00311422	Sample 2	FALSE
19	A19	33	ISG15	-0.0693261	0.0106826	Sample 2	FALSE
19	A19	34	ISG15	-0.0600643	0.0200074	Sample 2	FALSE
19	A19	35	ISG15	-0.0444278	0.0357071	Sample 2	FALSE
19	A19	36	ISG15	-0.0214975	0.0587004	Sample 2	FALSE
19	A19	37	ISG15	0.0299796	0.110241	Sample 2	FALSE
19	A19	38	ISG15	0.103723	0.184047	Sample 2	FALSE
19	A19	39	ISG15	0.197116	0.277503	Sample 2	FALSE
19	A19	40	ISG15	0.281513	0.361963	Sample 2	FALSE
25	B1	1	ISG15	0.0146083	-0.00165024	Sample 1	FALSE
25	B1	2	ISG15	0.0143161	-0.00173406	Sample 1	FALSE
25	B1	3	ISG15	0.0144423	-0.00139948	Sample 1	FALSE
25	B1	4	ISG15	0.0176013	0.00196796	Sample 1	FALSE
25	B1	5	ISG15	0.0194338	0.00400883	Sample 1	FALSE
25	B1	6	ISG15	0.0185247	0.00330807	Sample 1	FALSE
25	B1	7	ISG15	0.0156954	0.000687167	Sample 1	FALSE
25	B1	8	ISG15	0.0132772	-0.00152262	Sample 1	FALSE
25	B1	9	ISG15	0.012391	-0.0022004	Sample 1	FALSE
25	B1	10	ISG15	0.0120884	-0.00229466	Sample 1	FALSE
25	B1	11	ISG15	0.0121178	-0.00205682	Sample 1	FALSE
25	B1	12	ISG15	0.0134019	-0.000564321	Sample 1	FALSE
25	B1	13	ISG15	0.0128796	-0.000878193	Sample 1	FALSE
25	B1	14	ISG15	0.0122532	-0.00129628	Sample 1	FALSE
25	B1	15	ISG15	0.011725	-0.001616	Sample 1	FALSE
25	B1	16	ISG15	0.0103767	-0.00275598	Sample 1	FALSE
25	B1	17	ISG15	0.0105708	-0.00235346	Sample 1	FALSE
25	B1	18	ISG15	0.0134295	0.000713618	Sample 1	FALSE
25	B1	19	ISG15	0.0165432	0.00403569	Sample 1	FALSE
25	B1	20	ISG15	0.016516	0.00421688	Sample 1	FALSE
25	B1	21	ISG15	0.0180579	0.00596725	Sample 1	FALSE
25	B1	22	ISG15	0.0282035	0.0163212	Sample 1	FALSE
25	B1	23	ISG15	0.0467302	0.0350563	Sample 1	FALSE
25	B1	24	ISG15	0.0741571	0.0626916	Sample 1	FALSE
25	B1	25	ISG15	0.117902	0.106645	Sample 1	FALSE
25	B1	26	ISG15	0.19381	0.182761	Sample 1	FALSE
25	B1	27	ISG15	0.285201	0.274361	Sample 1	FALSE
25	B1	28	ISG15	0.384148	0.373516	Sample 1	FALSE
25	B1	29	ISG15	0.477704	0.467281	Sample 1	FALSE
25	B1	30	ISG15	0.564889	0.554674	Sample 1	FALSE
25	B1	31	ISG15	0.640051	0.630044	Sample 1	FALSE
25	B1	32	ISG15	0.706954	0.697156	Sample 1	FALSE
25	B1	33	ISG15	0.764275	0.754685	Sample 1	FALSE
25	B1	34	ISG15	0.813638	0.804256	Sample 1	FALSE
25	B1	35	ISG15	0.848461	0.839287	Sample 1	FALSE
25	B1	36	ISG15	0.878407	0.869443	Sample 1	FALSE
25	B1	37	ISG15	0.896135	0.887379	Sample 1	FALSE
25	B1	38	ISG15	0.910085	0.901537	Sample 1	FALSE
25	B1	39	ISG15	0.924357	0.916018	Sample 1	FALSE
25	B1	40	ISG15	0.927637	0.919506	Sample 1	FALSE
26	B2	1	ISG15	-0.0617914	-0.00243833	Sample 1	FALSE
26	B2	2	ISG15	-0.0584896	0.000431894	Sample 1	FALSE
26	B2	3	ISG15	-0.0563905	0.00209947	Sample 1	FALSE
26	B2	4	ISG15	-0.0576146	0.000443892	Sample 1	FALSE
26	B2	5	ISG15	-0.0580096	-0.000382638	Sample 1	FALSE
26	B2	6	ISG15	-0.0556134	0.00158211	Sample 1	FALSE
26	B2	7	ISG15	-0.056694	6.99538e-05	Sample 1	FALSE
26	B2	8	ISG15	-0.0578797	-0.00154731	Sample 1	FALSE
26	B2	9	ISG15	-0.0580263	-0.00212535	Sample 1	FALSE
26	B2	10	ISG15	-0.0583978	-0.00292838	Sample 1	FALSE
26	B2	11	ISG15	-0.0561117	-0.00107379	Sample 1	FALSE
26	B2	12	ISG15	-0.0524	0.00220639	Sample 1	FALSE
26	B2	13	ISG15	-0.0542992	-0.000124356	Sample 1	FALSE
26	B2	14	ISG15	-0.0553712	-0.00162785	Sample 1	FALSE
26	B2	15	ISG15	-0.0531749	0.000136939	Sample 1	FALSE
26	B2	16	ISG15	-0.0496094	0.00327092	Sample 1	FALSE
26	B2	17	ISG15	-0.0431856	0.00926319	Sample 1	FALSE
26	B2	18	ISG15	-0.0353247	0.0166926	Sample 1	FALSE
26	B2	19	ISG15	-0.0176071	0.0339787	Sample 1	FALSE
26	B2	20	ISG15	0.00568449	0.0568387	Sample 1	FALSE
26	B2	21	ISG15	0.0506086	0.101331	Sample 1	FALSE
26	B2	22	ISG15	0.120404	0.170695	Sample 1	FALSE
26	B2	23	ISG15	0.211341	0.261201	Sample 1	FALSE
26	B2	24	ISG15	0.309646	0.359074	Sample 1	FALSE
26	B2	25	ISG15	0.408636	0.457633	Sample 1	FALSE
26	B2	26	ISG15	0.49715	0.545716	Sample 1	FALSE
26	B2	27	ISG15	0.578048	0.626182	Sample 1	FALSE
26	B2	28	ISG15	0.654751	0.702453	Sample 1	FALSE
26	B2	29	ISG15	0.721765	0.769036	Sample 1	FALSE
26	B2	30	ISG15	0.778459	0.825298	Sample 1	FALSE
26	B2	31	ISG15	0.825119	0.871526	Sample 1	FALSE
26	B2	32	ISG15	0.867438	0.913414	Sample 1	FALSE
26	B2	33	ISG15	0.904528	0.950072	Sample 1	FALSE
26	B2	34	ISG15	0.932121	0.977234	Sample 1	FALSE
26	B2	35	ISG15	0.952432	0.997114	Sample 1	FALSE
26	B2	36	ISG15	0.970137	1.01439	Sample 1	FALSE
26	B2	37	ISG15	0.979432	1.02325	Sample 1	FALSE
26	B2	38	ISG15	0.984518	1.02791	Sample 1	FALSE
26	B2	39	ISG15	0.98888	1.03184	Sample 1	FALSE
26	B2	40	ISG15	0.98785	1.03037	Sample 1	FALSE
27	B3	1	ISG15	-0.0142979	-0.00851805	Sample 1	FALSE
27	B3	2	ISG15	-0.0101468	-0.00552618	Sample 1	FALSE
27	B3	3	ISG15	-0.00463991	-0.00117849	Sample 1	FALSE
27	B3	4	ISG15	-0.00336391	-0.0010617	Sample 1	FALSE
27	B3	5	ISG15	0.00149226	0.00263526	Sample 1	FALSE
27	B3	6	ISG15	0.00207588	0.00205967	Sample 1	FALSE
27	B3	7	ISG15	0.00168127	0.000505848	Sample 1	FALSE
27	B3	8	ISG15	0.00146335	-0.000871282	Sample 1	FALSE
27	B3	9	ISG15	0.00458676	0.00109291	Sample 1	FALSE
27	B3	10	ISG15	0.00431117	-0.000341884	Sample 1	FALSE
27	B3	11	ISG15	0.00474831	-0.00106396	Sample 1	FALSE
27	B3	12	ISG15	0.00653905	-0.000432433	Sample 1	FALSE
27	B3	13	ISG15	0.00604353	-0.00208716	Sample 1	FALSE
27	B3	14	ISG15	0.00669919	-0.00259071	Sample 1	FALSE
27	B3	15	ISG15	0.0078093	-0.00263982	Sample 1	FALSE
27	B3	16	ISG15	0.0140091	0.00240075	Sample 1	FALSE
27	B3	17	ISG15	0.0163405	0.003573	Sample 1	FALSE
27	B3	18	ISG15	0.0256376	0.0117109	Sample 1	FALSE
27	B3	19	ISG15	0.0366602	0.0215742	Sample 1	FALSE
27	B3	20	ISG15	0.0620209	0.0457757	Sample 1	FALSE
27	B3	21	ISG15	0.0979606	0.0805562	Sample 1	FALSE
27	B3	22	ISG15	0.160927	0.142363	Sample 1	FALSE
27	B3	23	ISG15	0.249866	0.230143	Sample 1	FALSE
27	B3	24	ISG15	0.351363	0.330481	Sample 1	FALSE
27	B3	25	ISG15	0.452807	0.430765	Sample 1	FALSE
27	B3	26	ISG15	0.546421	0.523221	Sample 1	FALSE
27	B3	27	ISG15	0.629074	0.604714	Sample 1	FALSE
27	B3	28	ISG15	0.711063	0.685544	Sample 1	FALSE
27	B3	29	ISG15	0.784572	0.757894	Sample 1	FALSE
27	B3	30	ISG15	0.846302	0.818465	Sample 1	FALSE
27	B3	31	ISG15	0.898978	0.869981	Sample 1	FALSE
27	B3	32	ISG15	0.94029	0.910134	Sample 1	FALSE
27	B3	33	ISG15	0.979025	0.947711	Sample 1	FALSE
27	B3	34	ISG15	1.01014	0.977663	Sample 1	FALSE
27	B3	35	ISG15	1.03269	0.999052	Sample 1	FALSE
27	B3	36	ISG15	1.05304	1.01824	Sample 1	FALSE
27	B3	37	ISG15	1.06442	1.02847	Sample 1	FALSE
27	B3	38	ISG15	1.07216	1.03505	Sample 1	FALSE
27	B3	39	ISG15	1.07896	1.04069	Sample 1	FALSE
27	B3	40	ISG15	1.08247	1.04304	Sample 1	FALSE
28	B4	1	ISG15	-0.0324544	-0.00464063	Sample 1	FALSE
28	B4	2	ISG15	-0.0298128	-0.00219861	Sample 1	FALSE
28	B4	3	ISG15	-0.0278507	-0.000436101	Sample 1	FALSE
28	B4	4	ISG15	-0.0282654	-0.00105034	Sample 1	FALSE
28	B4	5	ISG15	-0.028143	-0.00112754	Sample 1	FALSE
28	B4	6	ISG15	-0.0246201	0.00219582	Sample 1	FALSE
28	B4	7	ISG15	-0.0244834	0.00213291	Sample 1	FALSE
28	B4	8	ISG15	-0.0244817	0.00193501	Sample 1	FALSE
28	B4	9	ISG15	-0.0254032	0.000813965	Sample 1	FALSE
28	B4	10	ISG15	-0.0277295	-0.00171191	Sample 1	FALSE
28	B4	11	ISG15	-0.0293365	-0.00351845	Sample 1	FALSE
28	B4	12	ISG15	-0.0288086	-0.00319021	Sample 1	FALSE
28	B4	13	ISG15	-0.0235526	0.00186624	Sample 1	FALSE
28	B4	14	ISG15	-0.0239399	0.00127935	Sample 1	FALSE
28	B4	15	ISG15	-0.0242084	0.000811255	Sample 1	FALSE
28	B4	16	ISG15	-0.0194919	0.00532821	Sample 1	FALSE
28	B4	17	ISG15	-0.0118713	0.0127492	Sample 1	FALSE
28	B4	18	ISG15	0.00307713	0.0274981	Sample 1	FALSE
28	B4	19	ISG15	0.0251017	0.049323	Sample 1	FALSE
28	B4	20	ISG15	0.059516	0.0835378	Sample 1	FALSE
28	B4	21	ISG15	0.116901	0.140723	Sample 1	FALSE
28	B4	22	ISG15	0.206603	0.230226	Sample 1	FALSE
28	B4	23	ISG15	0.310629	0.334052	Sample 1	FALSE
28	B4	24	ISG15	0.417159	0.440383	Sample 1	FALSE
28	B4	25	ISG15	0.512495	0.535519	Sample 1	FALSE
28	B4	26	ISG15	0.603322	0.626146	Sample 1	FALSE
28	B4	27	ISG15	0.685952	0.708577	Sample 1	FALSE
28	B4	28	ISG15	0.759574	0.782	Sample 1	FALSE
28	B4	29	ISG15	0.823741	0.845966	Sample 1	FALSE
28	B4	30	ISG15	0.879949	0.901975	Sample 1	FALSE
28	B4	31	ISG15	0.933707	0.955533	Sample 1	FALSE
28	B4	32	ISG15	0.971019	0.992646	Sample 1	FALSE
28	B4	33	ISG15	1.00459	1.02602	Sample 1	FALSE
28	B4	34	ISG15	1.031	1.05223	Sample 1	FALSE
28	B4	35	ISG15	1.04977	1.0708	Sample 1	FALSE
28	B4	36	ISG15	1.06345	1.08428	Sample 1	FALSE
28	B4	37	ISG15	1.07711	1.09774	Sample 1	FALSE
28	B4	38	ISG15	1.08575	1.10618	Sample 1	FALSE
28	B4	39	ISG15	1.08827	1.1085	Sample 1	FALSE
28	B4	40	ISG15	1.08749	1.10752	Sample 1	FALSE
29	B5	1	ISG15	-0.0419494	-0.00419326	Sample 1	FALSE
29	B5	2	ISG15	-0.040269	-0.00303858	Sample 1	FALSE
29	B5	3	ISG15	-0.0368421	-0.00013737	Sample 1	FALSE
29	B5	4	ISG15	-0.0365486	-0.000369509	Sample 1	FALSE
29	B5	5	ISG15	-0.0353851	0.000268245	Sample 1	FALSE
29	B5	6	ISG15	-0.034245	0.000882693	Sample 1	FALSE
29	B5	7	ISG15	-0.0333772	0.00122484	Sample 1	FALSE
29	B5	8	ISG15	-0.0345957	-0.000519389	Sample 1	FALSE
29	B5	9	ISG15	-0.0345422	-0.000991586	Sample 1	FALSE
29	B5	10	ISG15	-0.0306296	0.00239534	Sample 1	FALSE
29	B5	11	ISG15	-0.0320278	0.000471426	Sample 1	FALSE
29	B5	12	ISG15	-0.0342904	-0.00231685	Sample 1	FALSE
29	B5	13	ISG15	-0.034888	-0.00344015	Sample 1	FALSE
29	B5	14	ISG15	-0.0325833	-0.00166119	Sample 1	FALSE
29	B5	15	ISG15	-0.0297005	0.000695999	Sample 1	FALSE
29	B5	16	ISG15	-0.0263733	0.00349749	Sample 1	FALSE
29	B5	17	ISG15	-0.0192434	0.0101017	Sample 1	FALSE
29	B5	18	ISG15	-0.00882064	0.0199988	Sample 1	FALSE
29	B5	19	ISG15	0.014626	0.0429197	Sample 1	FALSE
29	B5	20	ISG15	0.0479775	0.0757455	Sample 1	FALSE
29	B5	21	ISG15	0.102745	0.129988	Sample 1	FALSE
29	B5	22	ISG15	0.188287	0.215004	Sample 1	FALSE
29	B5	23	ISG15	0.29405	0.320241	Sample 1	FALSE
29	B5	24	ISG15	0.402954	0.428619	Sample 1	FALSE
29	B5	25	ISG15	0.500308	0.525447	Sample 1	FALSE
29	B5	26	ISG15	0.587181	0.611794	Sample 1	FALSE
29	B5	27	ISG15	0.673367	0.697455	Sample 1	FALSE
29	B5	28	ISG15	0.752716	0.776278	Sample 1	FALSE
29	B5	29	ISG15	0.817016	0.840053	Sample 1	FALSE
29	B5	30	ISG15	0.870984	0.893495	Sample 1	FALSE
29	B5	31	ISG15	0.919317	0.941302	Sample 1	FALSE
29	B5	32	ISG15	0.960836	0.982295	Sample 1	FALSE
29	B5	33	ISG15	0.996597	1.01753	Sample 1	FALSE
29	B5	34	ISG15	1.02448	1.04489	Sample 1	FALSE
29	B5	35	ISG15	1.04826	1.06815	Sample 1	FALSE
29	B5	36	ISG15	1.06074	1.0801	Sample 1	FALSE
29	B5	37	ISG15	1.07064	1.08947	Sample 1	FALSE
29	B5	38	ISG15	1.07775	1.09606	Sample 1	FALSE
29	B5	39	ISG15	1.08484	1.10261	Sample 1	FALSE
29	B5	40	ISG15	1.08238	1.09964	Sample 1	FALSE
30	B6	1	ISG15	-0.0484218	-0.00250051	Sample 1	FALSE
30	B6	2	ISG15	-0.0477368	-0.00198454	Sample 1	FALSE
30	B6	3	ISG15	-0.0460029	-0.000419605	Sample 1	FALSE
30	B6	4	ISG15	-0.0444978	0.000916476	Sample 1	FALSE
30	B6	5	ISG15	-0.0441517	0.00109357	Sample 1	FALSE
30	B6	6	ISG15	-0.0447208	0.000355521	Sample 1	FALSE
30	B6	7	ISG15	-0.0449977	-9.04582e-05	Sample 1	FALSE
30	B6	8	ISG15	-0.0451143	-0.00037603	Sample 1	FALSE
30	B6	9	ISG15	-0.0440583	0.000510985	Sample 1	FALSE
30	B6	10	ISG15	-0.04467	-0.000269696	Sample 1	FALSE
30	B6	11	ISG15	-0.0455656	-0.00133433	Sample 1	FALSE
30	B6	12	ISG15	-0.0462268	-0.00216455	Sample 1	FALSE
30	B6	13	ISG15	-0.0462865	-0.00239322	Sample 1	FALSE
30	B6	14	ISG15	-0.0446498	-0.000925539	Sample 1	FALSE
30	B6	15	ISG15	-0.0384584	0.00509688	Sample 1	FALSE
30	B6	16	ISG15	-0.0345431	0.00884313	Sample 1	FALSE
30	B6	17	ISG15	-0.0242334	0.0189839	Sample 1	FALSE
30	B6	18	ISG15	-0.0091214	0.0339268	Sample 1	FALSE
30	B6	19	ISG15	0.0219026	0.0647818	Sample 1	FALSE
30	B6	20	ISG15	0.0690431	0.111753	Sample 1	FALSE
30	B6	21	ISG15	0.14071	0.183251	Sample 1	FALSE
30	B6	22	ISG15	0.240146	0.282518	Sample 1	FALSE
30	B6	23	ISG15	0.348108	0.390311	Sample 1	FALSE
30	B6	24	ISG15	0.451309	0.493344	Sample 1	FALSE
30	B6	25	ISG15	0.542712	0.584577	Sample 1	FALSE
30	B6	26	ISG15	0.631543	0.673239	Sample 1	FALSE
30	B6	27	ISG15	0.710626	0.752153	Sample 1	FALSE
30	B6	28	ISG15	0.784191	0.825549	Sample 1	FALSE
30	B6	29	ISG15	0.847623	0.888813	Sample 1	FALSE
30	B6	30	ISG15	0.902289	0.943309	Sample 1	FALSE
30	B6	31	ISG15	0.948834	0.989685	Sample 1	FALSE
30	B6	32	ISG15	0.984446	1.02513	Sample 1	FALSE
30	B6	33	ISG15	1.01601	1.05652	Sample 1	FALSE
30	B6	34	ISG15	1.03895	1.0793	Sample 1	FALSE
30	B6	35	ISG15	1.05621	1.09638	Sample 1	FALSE
30	B6	36	ISG15	1.06926	1.10927	Sample 1	FALSE
30	B6	37	ISG15	1.07858	1.11842	Sample 1	FALSE
30	B6	38	ISG15	1.08371	1.12338	Sample 1	FALSE
30	B6	39	ISG15	1.0929	1.1324	Sample 1	FALSE
30	B6	40	ISG15	1.09775	1.13708	Sample 1	FALSE
31	B7	1	ISG15	0.00865591	-0.00218119	Sample 1	FALSE
31	B7	2	ISG15	0.00967205	-0.00158594	Sample 1	FALSE
31	B7	3	ISG15	0.0104772	-0.00120169	Sample 1	FALSE
31	B7	4	ISG15	0.0134449	0.00134514	Sample 1	FALSE
31	B7	5	ISG15	0.0152047	0.00268402	Sample 1	FALSE
31	B7	6	ISG15	0.0146321	0.00169051	Sample 1	FALSE
31	B7	7	ISG15	0.0119881	-0.00137442	Sample 1	FALSE
31	B7	8	ISG15	0.0116204	-0.002163	Sample 1	FALSE
31	B7	9	ISG15	0.014252	4.76892e-05	Sample 1	FALSE
31	B7	10	ISG15	0.0142047	-0.000420455	Sample 1	FALSE
31	B7	11	ISG15	0.0134785	-0.00156765	Sample 1	FALSE
31	B7	12	ISG15	0.0134262	-0.00204085	Sample 1	FALSE
31	B7	13	ISG15	0.0139942	-0.00189371	Sample 1	FALSE
31	B7	14	ISG15	0.0180109	0.00170209	Sample 1	FALSE
31	B7	15	ISG15	0.019922	0.00319233	Sample 1	FALSE
31	B7	16	ISG15	0.0287385	0.0115879	Sample 1	FALSE
31	B7	17	ISG15	0.045401	0.0278295	Sample 1	FALSE
31	B7	18	ISG15	0.0776374	0.059645	Sample 1	FALSE
31	B7	19	ISG15	0.121664	0.103251	Sample 1	FALSE
31	B7	20	ISG15	0.191835	0.173001	Sample 1	FALSE
31	B7	21	ISG15	0.28434	0.265084	Sample 1	FALSE
31	B7	22	ISG15	0.388753	0.369077	Sample 1	FALSE
31	B7	23	ISG15	0.491275	0.471179	Sample 1	FALSE
31	B7	24	ISG15	0.585571	0.565053	Sample 1	FALSE
31	B7	25	ISG15	0.675358	0.654419	Sample 1	FALSE
31	B7	26	ISG15	0.754809	0.733449	Sample 1	FALSE
31	B7	27	ISG15	0.824383	0.802602	Sample 1	FALSE
31	B7	28	ISG15	0.88767	0.865468	Sample 1	FALSE
31	B7	29	ISG15	0.944551	0.921928	Sample 1	FALSE
31	B7	30	ISG15	0.989857	0.966814	Sample 1	FALSE
31	B7	31	ISG15	1.03123	1.00777	Sample 1	FALSE
31	B7	32	ISG15	1.06501	1.04113	Sample 1	FALSE
31	B7	33	ISG15	1.09187	1.06756	Sample 1	FALSE
31	B7	34	ISG15	1.11391	1.08918	Sample 1	FALSE
31	B7	35	ISG15	1.12987	1.10473	Sample 1	FALSE
31	B7	36	ISG15	1.14091	1.11534	Sample 1	FALSE
31	B7	37	ISG15	1.15015	1.12416	Sample 1	FALSE
31	B7	38	ISG15	1.15567	1.12926	Sample 1	FALSE
31	B7	39	ISG15	1.15857	1.13174	Sample 1	FALSE
31	B7	40	ISG15	1.16027	1.13301	Sample 1	FALSE
32	B8	1	ISG15	-0.0671016	0.00398479	Sample 1	FALSE
32	B8	2	ISG15	-0.0672767	0.00309075	Sample 1	FALSE
32	B8	3	ISG15	-0.0672814	0.00236703	Sample 1	FALSE
32	B8	4	ISG15	-0.0675023	0.00142727	Sample 1	FALSE
32	B8	5	ISG15	-0.0678411	0.000369513	Sample 1	FALSE
32	B8	6	ISG15	-0.0671623	0.000329343	Sample 1	FALSE
32	B8	7	ISG15	-0.0670638	-0.000291078	Sample 1	FALSE
32	B8	8	ISG15	-0.0697026	-0.00364887	Sample 1	FALSE
32	B8	9	ISG15	-0.0692262	-0.00389139	Sample 1	FALSE
32	B8	10	ISG15	-0.0642	0.00041579	Sample 1	FALSE
32	B8	11	ISG15	-0.0621775	0.00171941	Sample 1	FALSE
32	B8	12	ISG15	-0.0628455	0.000332477	Sample 1	FALSE
32	B8	13	ISG15	-0.0642326	-0.00177366	Sample 1	FALSE
32	B8	14	ISG15	-0.0640372	-0.00229718	Sample 1	FALSE
32	B8	15	ISG15	-0.0597338	0.00128734	Sample 1	FALSE
32	B8	16	ISG15	-0.0566481	0.003654	Sample 1	FALSE
32	B8	17	ISG15	-0.0492871	0.0102961	Sample 1	FALSE
32	B8	18	ISG15	-0.0315542	0.02731	Sample 1	FALSE
32	B8	19	ISG15	-0.0017489	0.0563964	Sample 1	FALSE
32	B8	20	ISG15	0.0454863	0.102913	Sample 1	FALSE
32	B8	21	ISG15	0.117931	0.174639	Sample 1	FALSE
32	B8	22	ISG15	0.214159	0.270147	Sample 1	FALSE
32	B8	23	ISG15	0.324809	0.380078	Sample 1	FALSE
32	B8	24	ISG15	0.42815	0.482701	Sample 1	FALSE
32	B8	25	ISG15	0.521269	0.5751	Sample 1	FALSE
32	B8	26	ISG15	0.614552	0.667665	Sample 1	FALSE
32	B8	27	ISG15	0.696469	0.748863	Sample 1	FALSE
32	B8	28	ISG15	0.765246	0.816921	Sample 1	FALSE
32	B8	29	ISG15	0.827621	0.878577	Sample 1	FALSE
32	B8	30	ISG15	0.884002	0.934239	Sample 1	FALSE
32	B8	31	ISG15	0.930518	0.980035	Sample 1	FALSE
32	B8	32	ISG15	0.96986	1.01866	Sample 1	FALSE
32	B8	33	ISG15	1.00131	1.04939	Sample 1	FALSE
32	B8	34	ISG15	1.02645	1.07381	Sample 1	FALSE
32	B8	35	ISG15	1.04284	1.08949	Sample 1	FALSE
32	B8	36	ISG15	1.05964	1.10556	Sample 1	FALSE
32	B8	37	ISG15	1.07024	1.11544	Sample 1	FALSE
32	B8	38	ISG15	1.07471	1.11919	Sample 1	FALSE
32	B8	39	ISG15	1.07706	1.12082	Sample 1	FALSE
32	B8	40	ISG15	1.08041	1.12346	Sample 1	FALSE
33	B9	1	ISG15	-0.0763209	-0.00123826	Sample 1	FALSE
33	B9	2	ISG15	-0.0753042	-0.000491787	Sample 1	FALSE
33	B9	3	ISG15	-0.0720822	0.00245995	Sample 1	FALSE
33	B9	4	ISG15	-0.0719242	0.0023476	Sample 1	FALSE
33	B9	5	ISG15	-0.0721499	0.00185168	Sample 1	FALSE
33	B9	6	ISG15	-0.0742508	-0.000519523	Sample 1	FALSE
33	B9	7	ISG15	-0.0766993	-0.00323825	Sample 1	FALSE
33	B9	8	ISG15	-0.0771197	-0.00392892	Sample 1	FALSE
33	B9	9	ISG15	-0.0751488	-0.00222829	Sample 1	FALSE
33	B9	10	ISG15	-0.0735119	-0.000861622	Sample 1	FALSE
33	B9	11	ISG15	-0.0734169	-0.00103696	Sample 1	FALSE
33	B9	12	ISG15	-0.0720708	3.89155e-05	Sample 1	FALSE
33	B9	13	ISG15	-0.0710216	0.000817815	Sample 1	FALSE
33	B9	14	ISG15	-0.0672716	0.00429759	Sample 1	FALSE
33	B9	15	ISG15	-0.0604563	0.0108426	Sample 1	FALSE
33	B9	16	ISG15	-0.0466602	0.0243685	Sample 1	FALSE
33	B9	17	ISG15	-0.0201262	0.0506321	Sample 1	FALSE
33	B9	18	ISG15	0.0218941	0.0923822	Sample 1	FALSE
33	B9	19	ISG15	0.0863963	0.156614	Sample 1	FALSE
33	B9	20	ISG15	0.174982	0.244929	Sample 1	FALSE
33	B9	21	ISG15	0.277491	0.347168	Sample 1	FALSE
33	B9	22	ISG15	0.381634	0.451041	Sample 1	FALSE
33	B9	23	ISG15	0.481286	0.550423	Sample 1	FALSE
33	B9	24	ISG15	0.572784	0.64165	Sample 1	FALSE
33	B9	25	ISG15	0.659281	0.727877	Sample 1	FALSE
33	B9	26	ISG15	0.738536	0.806862	Sample 1	FALSE
33	B9	27	ISG15	0.804666	0.872722	Sample 1	FALSE
33	B9	28	ISG15	0.855192	0.922978	Sample 1	FALSE
33	B9	29	ISG15	0.909275	0.97679	Sample 1	FALSE
33	B9	30	ISG15	0.952877	1.02012	Sample 1	FALSE
33	B9	31	ISG15	0.989958	1.05693	Sample 1	FALSE
33	B9	32	ISG15	1.01268	1.07939	Sample 1	FALSE
33	B9	33	ISG15	1.03626	1.1027	Sample 1	FALSE
33	B9	34	ISG15	1.05666	1.12282	Sample 1	FALSE
33	B9	35	ISG15	1.06902	1.13491	Sample 1	FALSE
33	B9	36	ISG15	1.07928	1.1449	Sample 1	FALSE
33	B9	37	ISG15	1.0822	1.14755	Sample 1	FALSE
33	B9	38	ISG15	1.0824	1.14748	Sample 1	FALSE
33	B9	39	ISG15	1.08625	1.15106	Sample 1	FALSE
33	B9	40	ISG15	1.08592	1.15046	Sample 1	FALSE
34	B10	1	GAPDH	-0.0392742	-0.000973718	Sample 3	FALSE
34	B10	2	GAPDH	-0.0387358	-0.00062519	Sample 3	FALSE
34	B10	3	GAPDH	-0.0386273	-0.000706438	Sample 3	FALSE
34	B10	4	GAPDH	-0.0372139	0.00051709	Sample 3	FALSE
34	B10	5	GAPDH	-0.034346	0.00319522	Sample 3	FALSE
34	B10	6	GAPDH	-0.0347848	0.00256656	Sample 3	FALSE
34	B10	7	GAPDH	-0.0384796	-0.00131803	Sample 3	FALSE
34	B10	8	GAPDH	-0.0398955	-0.00292374	Sample 3	FALSE
34	B10	9	GAPDH	-0.0409917	-0.00420972	Sample 3	FALSE
34	B10	10	GAPDH	-0.0399263	-0.0033341	Sample 3	FALSE
34	B10	11	GAPDH	-0.0343647	0.00203771	Sample 3	FALSE
34	B10	12	GAPDH	-0.0320371	0.00417543	Sample 3	FALSE
34	B10	13	GAPDH	-0.0270472	0.00897557	Sample 3	FALSE
34	B10	14	GAPDH	-0.0182198	0.0176131	Sample 3	FALSE
34	B10	15	GAPDH	-0.00156777	0.0340754	Sample 3	FALSE
34	B10	16	GAPDH	0.0243297	0.059783	Sample 3	FALSE
34	B10	17	GAPDH	0.0725235	0.107787	Sample 3	FALSE
34	B10	18	GAPDH	0.151362	0.186436	Sample 3	FALSE
34	B10	19	GAPDH	0.268762	0.303646	Sample 3	FALSE
34	B10	20	GAPDH	0.420282	0.454977	Sample 3	FALSE
34	B10	21	GAPDH	0.590854	0.625358	Sample 3	FALSE
34	B10	22	GAPDH	0.762795	0.79711	Sample 3	FALSE
34	B10	23	GAPDH	0.919168	0.953292	Sample 3	FALSE
34	B10	24	GAPDH	1.05217	1.0861	Sample 3	FALSE
34	B10	25	GAPDH	1.16138	1.19512	Sample 3	FALSE
34	B10	26	GAPDH	1.25506	1.28861	Sample 3	FALSE
34	B10	27	GAPDH	1.32752	1.36089	Sample 3	FALSE
34	B10	28	GAPDH	1.38641	1.41959	Sample 3	FALSE
34	B10	29	GAPDH	1.43165	1.46464	Sample 3	FALSE
34	B10	30	GAPDH	1.46649	1.49929	Sample 3	FALSE
34	B10	31	GAPDH	1.48499	1.5176	Sample 3	FALSE
34	B10	32	GAPDH	1.49755	1.52996	Sample 3	FALSE
34	B10	33	GAPDH	1.50558	1.53781	Sample 3	FALSE
34	B10	34	GAPDH	1.51025	1.54228	Sample 3	FALSE
34	B10	35	GAPDH	1.51302	1.54487	Sample 3	FALSE
34	B10	36	GAPDH	1.50933	1.54099	Sample 3	FALSE
34	B10	37	GAPDH	1.51202	1.54349	Sample 3	FALSE
34	B10	38	GAPDH	1.51512	1.5464	Sample 3	FALSE
34	B10	39	GAPDH	1.51183	1.54292	Sample 3	FALSE
34	B10	40	GAPDH	1.50533	1.53623	Sample 3	FALSE
35	B11	1	GAPDH	-0.0162293	0.00557399	Sample 3	FALSE
35	B11	2	GAPDH	-0.0150248	0.00552275	Sample 3	FALSE
35	B11	3	GAPDH	-0.0150231	0.00426862	Sample 3	FALSE
35	B11	4	GAPDH	-0.0158387	0.00219724	Sample 3	FALSE
35	B11	5	GAPDH	-0.0166488	0.000131396	Sample 3	FALSE
35	B11	6	GAPDH	-0.0179945	-0.00247013	Sample 3	FALSE
35	B11	7	GAPDH	-0.0176456	-0.00337701	Sample 3	FALSE
35	B11	8	GAPDH	-0.0149287	-0.00191586	Sample 3	FALSE
35	B11	9	GAPDH	-0.0141358	-0.00237882	Sample 3	FALSE
35	B11	10	GAPDH	-0.0119466	-0.00144538	Sample 3	FALSE
35	B11	11	GAPDH	-0.0107944	-0.00154892	Sample 3	FALSE
35	B11	12	GAPDH	-0.00742066	0.00056899	Sample 3	FALSE
35	B11	13	GAPDH	-0.000763997	0.00596987	Sample 3	FALSE
35	B11	14	GAPDH	0.00510118	0.0105793	Sample 3	FALSE
35	B11	15	GAPDH	0.0246109	0.0288332	Sample 3	FALSE
35	B11	16	GAPDH	0.0583474	0.0613139	Sample 3	FALSE
35	B11	17	GAPDH	0.112118	0.113829	Sample 3	FALSE
35	B11	18	GAPDH	0.204568	0.205023	Sample 3	FALSE
35	B11	19	GAPDH	0.332699	0.331898	Sample 3	FALSE
35	B11	20	GAPDH	0.49601	0.493954	Sample 3	FALSE
35	B11	21	GAPDH	0.670273	0.66696	Sample 3	FALSE
35	B11	22	GAPDH	0.846636	0.842068	Sample 3	FALSE
35	B11	23	GAPDH	1.0051	0.999277	Sample 3	FALSE
35	B11	24	GAPDH	1.13592	1.12884	Sample 3	FALSE
35	B11	25	GAPDH	1.25134	1.243	Sample 3	FALSE
35	B11	26	GAPDH	1.34354	1.33395	Sample 3	FALSE
35	B11	27	GAPDH	1.41219	1.40135	Sample 3	FALSE
35	B11	28	GAPDH	1.47041	1.4583	Sample 3	FALSE
35	B11	29	GAPDH	1.51512	1.50176	Sample 3	FALSE
35	B11	30	GAPDH	1.54503	1.53042	Sample 3	FALSE
35	B11	31	GAPDH	1.56898	1.5531	Sample 3	FALSE
35	B11	32	GAPDH	1.58322	1.56609	Sample 3	FALSE
35	B11	33	GAPDH	1.5898	1.57142	Sample 3	FALSE
35	B11	34	GAPDH	1.58952	1.56988	Sample 3	FALSE
35	B11	35	GAPDH	1.58645	1.56556	Sample 3	FALSE
35	B11	36	GAPDH	1.58261	1.56046	Sample 3	FALSE
35	B11	37	GAPDH	1.58427	1.56087	Sample 3	FALSE
35	B11	38	GAPDH	1.58469	1.56003	Sample 3	FALSE
35	B11	39	GAPDH	1.58672	1.56081	Sample 3	FALSE
35	B11	40	GAPDH	1.58724	1.56007	Sample 3	FALSE
36	B12	1	GAPDH	-0.0677065	-0.00108104	Sample 3	FALSE
36	B12	2	GAPDH	-0.0675283	-0.0011972	Sample 3	FALSE
36	B12	3	GAPDH	-0.0657742	0.000262503	Sample 3	FALSE
36	B12	4	GAPDH	-0.0653655	0.000376717	Sample 3	FALSE
36	B12	5	GAPDH	-0.0641042	0.00134361	Sample 3	FALSE
36	B12	6	GAPDH	-0.0645966	0.000556761	Sample 3	FALSE
36	B12	7	GAPDH	-0.0661784	-0.00131945	Sample 3	FALSE
36	B12	8	GAPDH	-0.0664499	-0.00188537	Sample 3	FALSE
36	B12	9	GAPDH	-0.0649237	-0.000653543	Sample 3	FALSE
36	B12	10	GAPDH	-0.0646448	-0.000669118	Sample 3	FALSE
36	B12	11	GAPDH	-0.0643658	-0.000684514	Sample 3	FALSE
36	B12	12	GAPDH	-0.0607145	0.0026724	Sample 3	FALSE
36	B12	13	GAPDH	-0.0557816	0.00731085	Sample 3	FALSE
36	B12	14	GAPDH	-0.047674	0.015124	Sample 3	FALSE
36	B12	15	GAPDH	-0.0331513	0.0293523	Sample 3	FALSE
36	B12	16	GAPDH	-0.00892131	0.0532879	Sample 3	FALSE
36	B12	17	GAPDH	0.0473474	0.109262	Sample 3	FALSE
36	B12	18	GAPDH	0.13112	0.19274	Sample 3	FALSE
36	B12	19	GAPDH	0.25369	0.315016	Sample 3	FALSE
36	B12	20	GAPDH	0.410369	0.4714	Sample 3	FALSE
36	B12	21	GAPDH	0.588631	0.649368	Sample 3	FALSE
36	B12	22	GAPDH	0.766351	0.826794	Sample 3	FALSE
36	B12	23	GAPDH	0.929187	0.989335	Sample 3	FALSE
36	B12	24	GAPDH	1.06831	1.12816	Sample 3	FALSE
36	B12	25	GAPDH	1.18214	1.24169	Sample 3	FALSE
36	B12	26	GAPDH	1.27622	1.33548	Sample 3	FALSE
36	B12	27	GAPDH	1.35512	1.41409	Sample 3	FALSE
36	B12	28	GAPDH	1.41285	1.47152	Sample 3	FALSE
36	B12	29	GAPDH	1.45933	1.51771	Sample 3	FALSE
36	B12	30	GAPDH	1.49633	1.55442	Sample 3	FALSE
36	B12	31	GAPDH	1.5185	1.57629	Sample 3	FALSE
36	B12	32	GAPDH	1.52811	1.58561	Sample 3	FALSE
36	B12	33	GAPDH	1.53487	1.59207	Sample 3	FALSE
36	B12	34	GAPDH	1.53815	1.59506	Sample 3	FALSE
36	B12	35	GAPDH	1.53919	1.59581	Sample 3	FALSE
36	B12	36	GAPDH	1.54114	1.59746	Sample 3	FALSE
36	B12	37	GAPDH	1.54312	1.59914	Sample 3	FALSE
36	B12	38	GAPDH	1.54286	1.5986	Sample 3	FALSE
36	B12	39	GAPDH	1.54265	1.59809	Sample 3	FALSE
36	B12	40	GAPDH	1.53787	1.59302	Sample 3	FALSE
37	B13	1	GAPDH	0.00182089	0.00585173	Sample 3	FALSE
37	B13	2	GAPDH	0.00142311	0.00491701	Sample 3	FALSE
37	B13	3	GAPDH	-0.000257299	0.00269966	Sample 3	FALSE
37	B13	4	GAPDH	-0.00132445	0.00109557	Sample 3	FALSE
37	B13	5	GAPDH	-0.00285567	-0.000972593	Sample 3	FALSE
37	B13	6	GAPDH	-0.00308669	-0.00174055	Sample 3	FALSE
37	B13	7	GAPDH	-0.00253639	-0.00172718	Sample 3	FALSE
37	B13	8	GAPDH	-0.00241188	-0.00213962	Sample 3	FALSE
37	B13	9	GAPDH	-0.00104871	-0.00131339	Sample 3	FALSE
37	B13	10	GAPDH	0.00202801	0.00122639	Sample 3	FALSE
37	B13	11	GAPDH	0.00421026	0.00287171	Sample 3	FALSE
37	B13	12	GAPDH	0.0128001	0.0109246	Sample 3	FALSE
37	B13	13	GAPDH	0.018653	0.0162406	Sample 3	FALSE
37	B13	14	GAPDH	0.0259646	0.0230152	Sample 3	FALSE
37	B13	15	GAPDH	0.043048	0.0395617	Sample 3	FALSE
37	B13	16	GAPDH	0.0706225	0.0665992	Sample 3	FALSE
37	B13	17	GAPDH	0.120021	0.115461	Sample 3	FALSE
37	B13	18	GAPDH	0.199364	0.194267	Sample 3	FALSE
37	B13	19	GAPDH	0.315825	0.310191	Sample 3	FALSE
37	B13	20	GAPDH	0.463619	0.457448	Sample 3	FALSE
37	B13	21	GAPDH	0.628996	0.622288	Sample 3	FALSE
37	B13	22	GAPDH	0.800585	0.79334	Sample 3	FALSE
37	B13	23	GAPDH	0.956446	0.948664	Sample 3	FALSE
37	B13	24	GAPDH	1.09096	1.08265	Sample 3	FALSE
37	B13	25	GAPDH	1.20381	1.19495	Sample 3	FALSE
37	B13	26	GAPDH	1.29934	1.28995	Sample 3	FALSE
37	B13	27	GAPDH	1.38034	1.37041	Sample 3	FALSE
37	B13	28	GAPDH	1.44135	1.43088	Sample 3	FALSE
37	B13	29	GAPDH	1.49273	1.48173	Sample 3	FALSE
37	B13	30	GAPDH	1.52911	1.51757	Sample 3	FALSE
37	B13	31	GAPDH	1.55487	1.54279	Sample 3	FALSE
37	B13	32	GAPDH	1.57169	1.55908	Sample 3	FALSE
37	B13	33	GAPDH	1.58245	1.5693	Sample 3	FALSE
37	B13	34	GAPDH	1.58757	1.57388	Sample 3	FALSE
37	B13	35	GAPDH	1.59008	1.57585	Sample 3	FALSE
37	B13	36	GAPDH	1.59021	1.57545	Sample 3	FALSE
37	B13	37	GAPDH	1.58756	1.57226	Sample 3	FALSE
37	B13	38	GAPDH	1.58413	1.5683	Sample 3	FALSE
37	B13	39	GAPDH	1.5805	1.56413	Sample 3	FALSE
37	B13	40	GAPDH	1.57679	1.55988	Sample 3	FALSE
38	B14	1	GAPDH	-0.0866282	0.0020843	Sample 3	FALSE
38	B14	2	GAPDH	-0.0868406	0.00100424	Sample 3	FALSE
38	B14	3	GAPDH	-0.088079	-0.00110173	Sample 3	FALSE
38	B14	4	GAPDH	-0.0875746	-0.00146503	Sample 3	FALSE
38	B14	5	GAPDH	-0.0842968	0.000945178	Sample 3	FALSE
38	B14	6	GAPDH	-0.0835726	0.000801741	Sample 3	FALSE
38	B14	7	GAPDH	-0.0825956	0.000911005	Sample 3	FALSE
38	B14	8	GAPDH	-0.0824137	0.0002253	Sample 3	FALSE
38	B14	9	GAPDH	-0.0802553	0.00151609	Sample 3	FALSE
38	B14	10	GAPDH	-0.0803031	0.00060064	Sample 3	FALSE
38	B14	11	GAPDH	-0.0810327	-0.000996689	Sample 3	FALSE
38	B14	12	GAPDH	-0.0806049	-0.00143651	Sample 3	FALSE
38	B14	13	GAPDH	-0.0750364	0.00326434	Sample 3	FALSE
38	B14	14	GAPDH	-0.0645903	0.0128428	Sample 3	FALSE
38	B14	15	GAPDH	-0.0455085	0.0310569	Sample 3	FALSE
38	B14	16	GAPDH	-0.0174532	0.0582446	Sample 3	FALSE
38	B14	17	GAPDH	0.034552	0.109382	Sample 3	FALSE
38	B14	18	GAPDH	0.113905	0.187867	Sample 3	FALSE
38	B14	19	GAPDH	0.23605	0.309145	Sample 3	FALSE
38	B14	20	GAPDH	0.393777	0.466005	Sample 3	FALSE
38	B14	21	GAPDH	0.569358	0.640717	Sample 3	FALSE
38	B14	22	GAPDH	0.746455	0.816947	Sample 3	FALSE
38	B14	23	GAPDH	0.905474	0.975099	Sample 3	FALSE
38	B14	24	GAPDH	1.04691	1.11567	Sample 3	FALSE
38	B14	25	GAPDH	1.1597	1.22759	Sample 3	FALSE
38	B14	26	GAPDH	1.24829	1.31531	Sample 3	FALSE
38	B14	27	GAPDH	1.32287	1.38902	Sample 3	FALSE
38	B14	28	GAPDH	1.38796	1.45325	Sample 3	FALSE
38	B14	29	GAPDH	1.43946	1.50388	Sample 3	FALSE
38	B14	30	GAPDH	1.48014	1.54369	Sample 3	FALSE
38	B14	31	GAPDH	1.50518	1.56786	Sample 3	FALSE
38	B14	32	GAPDH	1.52192	1.58374	Sample 3	FALSE
38	B14	33	GAPDH	1.5279	1.58885	Sample 3	FALSE
38	B14	34	GAPDH	1.53216	1.59224	Sample 3	FALSE
38	B14	35	GAPDH	1.53191	1.59113	Sample 3	FALSE
38	B14	36	GAPDH	1.53504	1.59338	Sample 3	FALSE
38	B14	37	GAPDH	1.53106	1.58854	Sample 3	FALSE
38	B14	38	GAPDH	1.53069	1.5873	Sample 3	FALSE
38	B14	39	GAPDH	1.53469	1.59043	Sample 3	FALSE
38	B14	40	GAPDH	1.52979	1.58467	Sample 3	FALSE
39	B15	1	GAPDH	-0.0164928	0.00394834	Sample 3	FALSE
39	B15	2	GAPDH	-0.0167154	0.00311678	Sample 3	FALSE
39	B15	3	GAPDH	-0.0161492	0.0030741	Sample 3	FALSE
39	B15	4	GAPDH	-0.0149742	0.00364019	Sample 3	FALSE
39	B15	5	GAPDH	-0.0175003	0.000505196	Sample 3	FALSE
39	B15	6	GAPDH	-0.0182911	-0.000894572	Sample 3	FALSE
39	B15	7	GAPDH	-0.0178787	-0.00109103	Sample 3	FALSE
39	B15	8	GAPDH	-0.0202684	-0.00408971	Sample 3	FALSE
39	B15	9	GAPDH	-0.0205754	-0.00500557	Sample 3	FALSE
39	B15	10	GAPDH	-0.0191623	-0.00420144	Sample 3	FALSE
39	B15	11	GAPDH	-0.0172488	-0.00289684	Sample 3	FALSE
39	B15	12	GAPDH	-0.00961032	0.00413275	Sample 3	FALSE
39	B15	13	GAPDH	-0.00630723	0.00682693	Sample 3	FALSE
39	B15	14	GAPDH	-0.000377355	0.0121479	Sample 3	FALSE
39	B15	15	GAPDH	0.0132423	0.0251586	Sample 3	FALSE
39	B15	16	GAPDH	0.0367643	0.0480717	Sample 3	FALSE
39	B15	17	GAPDH	0.0807623	0.0914608	Sample 3	FALSE
39	B15	18	GAPDH	0.159375	0.169465	Sample 3	FALSE
39	B15	19	GAPDH	0.274077	0.283558	Sample 3	FALSE
39	B15	20	GAPDH	0.42066	0.429531	Sample 3	FALSE
39	B15	21	GAPDH	0.592972	0.601235	Sample 3	FALSE
39	B15	22	GAPDH	0.765794	0.773447	Sample 3	FALSE
39	B15	23	GAPDH	0.928245	0.93529	Sample 3	FALSE
39	B15	24	GAPDH	1.07162	1.07806	Sample 3	FALSE
39	B15	25	GAPDH	1.19054	1.19637	Sample 3	FALSE
39	B15	26	GAPDH	1.28632	1.29154	Sample 3	FALSE
39	B15	27	GAPDH	1.36754	1.37215	Sample 3	FALSE
39	B15	28	GAPDH	1.42889	1.43289	Sample 3	FALSE
39	B15	29	GAPDH	1.48162	1.48501	Sample 3	FALSE
39	B15	30	GAPDH	1.52072	1.5235	Sample 3	FALSE
39	B15	31	GAPDH	1.55601	1.55819	Sample 3	FALSE
39	B15	32	GAPDH	1.57833	1.57989	Sample 3	FALSE
39	B15	33	GAPDH	1.5848	1.58576	Sample 3	FALSE
39	B15	34	GAPDH	1.5854	1.58574	Sample 3	FALSE
39	B15	35	GAPDH	1.59144	1.59118	Sample 3	FALSE
39	B15	36	GAPDH	1.58999	1.58912	Sample 3	FALSE
39	B15	37	GAPDH	1.58653	1.58505	Sample 3	FALSE
39	B15	38	GAPDH	1.58335	1.58126	Sample 3	FALSE
39	B15	39	GAPDH	1.5829	1.5802	Sample 3	FALSE
39	B15	40	GAPDH	1.58591	1.5826	Sample 3	FALSE
40	B16	1	GAPDH	-0.0577224	0.0050192	Sample 3	FALSE
40	B16	2	GAPDH	-0.0588493	0.00309448	Sample 3	FALSE
40	B16	3	GAPDH	-0.060397	0.000748919	Sample 3	FALSE
40	B16	4	GAPDH	-0.0601254	0.000222662	Sample 3	FALSE
40	B16	5	GAPDH	-0.0577802	0.00177004	Sample 3	FALSE
40	B16	6	GAPDH	-0.058361	0.000391337	Sample 3	FALSE
40	B16	7	GAPDH	-0.0587645	-0.00080992	Sample 3	FALSE
40	B16	8	GAPDH	-0.0580201	-0.000863429	Sample 3	FALSE
40	B16	9	GAPDH	-0.0581681	-0.00180925	Sample 3	FALSE
40	B16	10	GAPDH	-0.0580928	-0.00253181	Sample 3	FALSE
40	B16	11	GAPDH	-0.0568772	-0.00211408	Sample 3	FALSE
40	B16	12	GAPDH	-0.0521208	0.00184445	Sample 3	FALSE
40	B16	13	GAPDH	-0.0500164	0.00315109	Sample 3	FALSE
40	B16	14	GAPDH	-0.0425468	0.0098228	Sample 3	FALSE
40	B16	15	GAPDH	-0.0238616	0.0277101	Sample 3	FALSE
40	B16	16	GAPDH	0.000977739	0.0517516	Sample 3	FALSE
40	B16	17	GAPDH	0.0471533	0.0971294	Sample 3	FALSE
40	B16	18	GAPDH	0.124135	0.173314	Sample 3	FALSE
40	B16	19	GAPDH	0.234587	0.282968	Sample 3	FALSE
40	B16	20	GAPDH	0.382725	0.430307	Sample 3	FALSE
40	B16	21	GAPDH	0.549169	0.595954	Sample 3	FALSE
40	B16	22	GAPDH	0.718969	0.764956	Sample 3	FALSE
40	B16	23	GAPDH	0.880848	0.926037	Sample 3	FALSE
40	B16	24	GAPDH	1.01918	1.06357	Sample 3	FALSE
40	B16	25	GAPDH	1.13592	1.17951	Sample 3	FALSE
40	B16	26	GAPDH	1.23496	1.27775	Sample 3	FALSE
40	B16	27	GAPDH	1.32175	1.36375	Sample 3	FALSE
40	B16	28	GAPDH	1.39038	1.43158	Sample 3	FALSE
40	B16	29	GAPDH	1.44148	1.48189	Sample 3	FALSE
40	B16	30	GAPDH	1.48412	1.52372	Sample 3	FALSE
40	B16	31	GAPDH	1.52324	1.56204	Sample 3	FALSE
40	B16	32	GAPDH	1.54372	1.58173	Sample 3	FALSE
40	B16	33	GAPDH	1.55607	1.59328	Sample 3	FALSE
40	B16	34	GAPDH	1.55965	1.59606	Sample 3	FALSE
40	B16	35	GAPDH	1.5553	1.59091	Sample 3	FALSE
40	B16	36	GAPDH	1.54993	1.58474	Sample 3	FALSE
40	B16	37	GAPDH	1.55194	1.58596	Sample 3	FALSE
40	B16	38	GAPDH	1.55385	1.58707	Sample 3	FALSE
40	B16	39	GAPDH	1.55506	1.58748	Sample 3	FALSE
40	B16	40	GAPDH	1.55287	1.5845	Sample 3	FALSE
41	B17	1	GAPDH	-0.0498676	-0.00206005	Sample 3	FALSE
41	B17	2	GAPDH	-0.0489124	-0.00122758	Sample 3	FALSE
41	B17	3	GAPDH	-0.046634	0.000928071	Sample 3	FALSE
41	B17	4	GAPDH	-0.0466652	0.000774212	Sample 3	FALSE
41	B17	5	GAPDH	-0.0465594	0.00075722	Sample 3	FALSE
41	B17	6	GAPDH	-0.047817	-0.00062306	Sample 3	FALSE
41	B17	7	GAPDH	-0.0483963	-0.00132516	Sample 3	FALSE
41	B17	8	GAPDH	-0.04769	-0.000741522	Sample 3	FALSE
41	B17	9	GAPDH	-0.048059	-0.0012333	Sample 3	FALSE
41	B17	10	GAPDH	-0.0481442	-0.00144121	Sample 3	FALSE
41	B17	11	GAPDH	-0.0465146	6.5683e-05	Sample 3	FALSE
41	B17	12	GAPDH	-0.0436185	0.00283907	Sample 3	FALSE
41	B17	13	GAPDH	-0.0363309	0.0100039	Sample 3	FALSE
41	B17	14	GAPDH	-0.0299439	0.0162682	Sample 3	FALSE
41	B17	15	GAPDH	-0.0140028	0.0320865	Sample 3	FALSE
41	B17	16	GAPDH	0.0186715	0.0646381	Sample 3	FALSE
41	B17	17	GAPDH	0.0758156	0.12166	Sample 3	FALSE
41	B17	18	GAPDH	0.162882	0.208603	Sample 3	FALSE
41	B17	19	GAPDH	0.289724	0.335323	Sample 3	FALSE
41	B17	20	GAPDH	0.449023	0.494499	Sample 3	FALSE
41	B17	21	GAPDH	0.622813	0.668166	Sample 3	FALSE
41	B17	22	GAPDH	0.797105	0.842336	Sample 3	FALSE
41	B17	23	GAPDH	0.956248	1.00136	Sample 3	FALSE
41	B17	24	GAPDH	1.08811	1.13309	Sample 3	FALSE
41	B17	25	GAPDH	1.19769	1.24255	Sample 3	FALSE
41	B17	26	GAPDH	1.28923	1.33397	Sample 3	FALSE
41	B17	27	GAPDH	1.36231	1.40693	Sample 3	FALSE
41	B17	28	GAPDH	1.42	1.4645	Sample 3	FALSE
41	B17	29	GAPDH	1.46635	1.51072	Sample 3	FALSE
41	B17	30	GAPDH	1.49787	1.54211	Sample 3	FALSE
41	B17	31	GAPDH	1.52065	1.56478	Sample 3	FALSE
41	B17	32	GAPDH	1.53288	1.57688	Sample 3	FALSE
41	B17	33	GAPDH	1.53879	1.58267	Sample 3	FALSE
41	B17	34	GAPDH	1.54101	1.58476	Sample 3	FALSE
41	B17	35	GAPDH	1.54302	1.58665	Sample 3	FALSE
41	B17	36	GAPDH	1.54688	1.59039	Sample 3	FALSE
41	B17	37	GAPDH	1.54339	1.58678	Sample 3	FALSE
41	B17	38	GAPDH	1.54199	1.58526	Sample 3	FALSE
41	B17	39	GAPDH	1.53992	1.58306	Sample 3	FALSE
41	B17	40	GAPDH	1.54004	1.58306	Sample 3	FALSE
42	B18	1	GAPDH	-0.0319343	0.00442022	Sample 3	FALSE
42	B18	2	GAPDH	-0.0310923	0.00434512	Sample 3	FALSE
42	B18	3	GAPDH	-0.0294481	0.00507219	Sample 3	FALSE
42	B18	4	GAPDH	-0.0298775	0.00372558	Sample 3	FALSE
42	B18	5	GAPDH	-0.0316079	0.00107811	Sample 3	FALSE
42	B18	6	GAPDH	-0.0361686	-0.00439978	Sample 3	FALSE
42	B18	7	GAPDH	-0.0370233	-0.00617158	Sample 3	FALSE
42	B18	8	GAPDH	-0.0345885	-0.00465396	Sample 3	FALSE
42	B18	9	GAPDH	-0.0294386	-0.00042118	Sample 3	FALSE
42	B18	10	GAPDH	-0.0287921	-0.000691792	Sample 3	FALSE
42	B18	11	GAPDH	-0.0275715	-0.000388298	Sample 3	FALSE
42	B18	12	GAPDH	-0.0235087	0.00275737	Sample 3	FALSE
42	B18	13	GAPDH	-0.0212556	0.00409334	Sample 3	FALSE
42	B18	14	GAPDH	-0.01084	0.0135918	Sample 3	FALSE
42	B18	15	GAPDH	0.00304933	0.0265639	Sample 3	FALSE
42	B18	16	GAPDH	0.0302218	0.0528192	Sample 3	FALSE
42	B18	17	GAPDH	0.0831124	0.104793	Sample 3	FALSE
42	B18	18	GAPDH	0.164012	0.184776	Sample 3	FALSE
42	B18	19	GAPDH	0.283664	0.30351	Sample 3	FALSE
42	B18	20	GAPDH	0.440343	0.459272	Sample 3	FALSE
42	B18	21	GAPDH	0.614199	0.63221	Sample 3	FALSE
42	B18	22	GAPDH	0.789718	0.806813	Sample 3	FALSE
42	B18	23	GAPDH	0.948968	0.965146	Sample 3	FALSE
42	B18	24	GAPDH	1.08515	1.10041	Sample 3	FALSE
42	B18	25	GAPDH	1.19596	1.2103	Sample 3	FALSE
42	B18	26	GAPDH	1.29048	1.30391	Sample 3	FALSE
42	B18	27	GAPDH	1.36391	1.37642	Sample 3	FALSE
42	B18	28	GAPDH	1.42416	1.43575	Sample 3	FALSE
42	B18	29	GAPDH	1.48033	1.491	Sample 3	FALSE
42	B18	30	GAPDH	1.51817	1.52793	Sample 3	FALSE
42	B18	31	GAPDH	1.54378	1.55262	Sample 3	FALSE
42	B18	32	GAPDH	1.55491	1.56283	Sample 3	FALSE
42	B18	33	GAPDH	1.56601	1.57301	Sample 3	FALSE
42	B18	34	GAPDH	1.56932	1.57541	Sample 3	FALSE
42	B18	35	GAPDH	1.572	1.57717	Sample 3	FALSE
42	B18	36	GAPDH	1.57392	1.57817	Sample 3	FALSE
42	B18	37	GAPDH	1.57506	1.5784	Sample 3	FALSE
42	B18	38	GAPDH	1.56981	1.57223	Sample 3	FALSE
42	B18	39	GAPDH	1.56992	1.57143	Sample 3	FALSE
42	B18	40	GAPDH	1.56831	1.5689	Sample 3	FALSE
49	C1	1	ISG15	-0.026054	-0.00245847	Sample 1	FALSE
49	C1	2	ISG15	-0.0253364	-0.00189098	Sample 1	FALSE
49	C1	3	ISG15	-0.0219106	0.00138471	Sample 1	FALSE
49	C1	4	ISG15	-0.0219953	0.00114992	Sample 1	FALSE
49	C1	5	ISG15	-0.0226692	0.000325897	Sample 1	FALSE
49	C1	6	ISG15	-0.022042	0.000802935	Sample 1	FALSE
49	C1	7	ISG15	-0.0225832	0.000111542	Sample 1	FALSE
49	C1	8	ISG15	-0.0232598	-0.000715091	Sample 1	FALSE
49	C1	9	ISG15	-0.023125	-0.000730457	Sample 1	FALSE
49	C1	10	ISG15	-0.0204973	0.00174709	Sample 1	FALSE
49	C1	11	ISG15	-0.022367	-0.000272709	Sample 1	FALSE
49	C1	12	ISG15	-0.0229302	-0.000986032	Sample 1	FALSE
49	C1	13	ISG15	-0.0204474	0.0013466	Sample 1	FALSE
49	C1	14	ISG15	-0.0220474	-0.00040351	Sample 1	FALSE
49	C1	15	ISG15	-0.0279234	-0.00642963	Sample 1	FALSE
49	C1	16	ISG15	-0.0282152	-0.00687154	Sample 1	FALSE
49	C1	17	ISG15	-0.0231241	-0.00193058	Sample 1	FALSE
49	C1	18	ISG15	-0.0191234	0.00191998	Sample 1	FALSE
49	C1	19	ISG15	-0.0163428	0.00455044	Sample 1	FALSE
49	C1	20	ISG15	-0.0157427	0.00500043	Sample 1	FALSE
49	C1	21	ISG15	-0.013803	0.00678995	Sample 1	FALSE
49	C1	22	ISG15	-0.00421263	0.0162302	Sample 1	FALSE
49	C1	23	ISG15	0.00977951	0.0300722	Sample 1	FALSE
49	C1	24	ISG15	0.0421592	0.0623018	Sample 1	FALSE
49	C1	25	ISG15	0.0877141	0.107707	Sample 1	FALSE
49	C1	26	ISG15	0.155369	0.175212	Sample 1	FALSE
49	C1	27	ISG15	0.248622	0.268314	Sample 1	FALSE
49	C1	28	ISG15	0.348952	0.368494	Sample 1	FALSE
49	C1	29	ISG15	0.446285	0.465677	Sample 1	FALSE
49	C1	30	ISG15	0.532042	0.551284	Sample 1	FALSE
49	C1	31	ISG15	0.611488	0.63058	Sample 1	FALSE
49	C1	32	ISG15	0.6791	0.698041	Sample 1	FALSE
49	C1	33	ISG15	0.739001	0.757792	Sample 1	FALSE
49	C1	34	ISG15	0.7852	0.803842	Sample 1	FALSE
49	C1	35	ISG15	0.820313	0.838804	Sample 1	FALSE
49	C1	36	ISG15	0.849164	0.867505	Sample 1	FALSE
49	C1	37	ISG15	0.869429	0.88762	Sample 1	FALSE
49	C1	38	ISG15	0.885311	0.903352	Sample 1	FALSE
49	C1	39	ISG15	0.8937	0.911591	Sample 1	FALSE
49	C1	40	ISG15	0.897142	0.914883	Sample 1	FALSE
50	C2	1	ISG15	0.0222836	0.00710001	Sample 1	FALSE
50	C2	2	ISG15	0.02071	0.00547701	Sample 1	FALSE
50	C2	3	ISG15	0.0193844	0.00410198	Sample 1	FALSE
50	C2	4	ISG15	0.019943	0.00461114	Sample 1	FALSE
50	C2	5	ISG15	0.0191993	0.00381798	Sample 1	FALSE
50	C2	6	ISG15	0.0168818	0.00145109	Sample 1	FALSE
50	C2	7	ISG15	0.0139456	-0.00153454	Sample 1	FALSE
50	C2	8	ISG15	0.0070591	-0.00847052	Sample 1	FALSE
50	C2	9	ISG15	0.00676853	-0.00881052	Sample 1	FALSE
50	C2	10	ISG15	0.0122371	-0.00339137	Sample 1	FALSE
50	C2	11	ISG15	0.0130598	-0.0026181	Sample 1	FALSE
50	C2	12	ISG15	0.0137313	-0.00199607	Sample 1	FALSE
50	C2	13	ISG15	0.0190388	0.00326201	Sample 1	FALSE
50	C2	14	ISG15	0.0193651	0.00353887	Sample 1	FALSE
50	C2	15	ISG15	0.0185154	0.00263978	Sample 1	FALSE
50	C2	16	ISG15	0.0193233	0.00339826	Sample 1	FALSE
50	C2	17	ISG15	0.0230506	0.00707611	Sample 1	FALSE
50	C2	18	ISG15	0.0316375	0.0156136	Sample 1	FALSE
50	C2	19	ISG15	0.0477799	0.0317066	Sample 1	FALSE
50	C2	20	ISG15	0.0681352	0.0520124	Sample 1	FALSE
50	C2	21	ISG15	0.109254	0.0930814	Sample 1	FALSE
50	C2	22	ISG15	0.1767	0.160478	Sample 1	FALSE
50	C2	23	ISG15	0.263349	0.247078	Sample 1	FALSE
50	C2	24	ISG15	0.362086	0.345765	Sample 1	FALSE
50	C2	25	ISG15	0.454416	0.438047	Sample 1	FALSE
50	C2	26	ISG15	0.544842	0.528423	Sample 1	FALSE
50	C2	27	ISG15	0.628056	0.611588	Sample 1	FALSE
50	C2	28	ISG15	0.704699	0.688181	Sample 1	FALSE
50	C2	29	ISG15	0.772605	0.756037	Sample 1	FALSE
50	C2	30	ISG15	0.831196	0.814579	Sample 1	FALSE
50	C2	31	ISG15	0.873732	0.857065	Sample 1	FALSE
50	C2	32	ISG15	0.92123	0.904514	Sample 1	FALSE
50	C2	33	ISG15	0.959683	0.942918	Sample 1	FALSE
50	C2	34	ISG15	0.986659	0.969844	Sample 1	FALSE
50	C2	35	ISG15	1.00823	0.991364	Sample 1	FALSE
50	C2	36	ISG15	1.02665	1.00974	Sample 1	FALSE
50	C2	37	ISG15	1.04828	1.03131	Sample 1	FALSE
50	C2	38	ISG15	1.05668	1.03967	Sample 1	FALSE
50	C2	39	ISG15	1.05616	1.0391	Sample 1	FALSE
50	C2	40	ISG15	1.06179	1.04468	Sample 1	FALSE
51	C3	1	ISG15	0.0524417	0.00170235	Sample 1	FALSE
51	C3	2	ISG15	0.0510612	0.000634329	Sample 1	FALSE
51	C3	3	ISG15	0.0506528	0.000538403	Sample 1	FALSE
51	C3	4	ISG15	0.0538829	0.00408102	Sample 1	FALSE
51	C3	5	ISG15	0.0545537	0.00506423	Sample 1	FALSE
51	C3	6	ISG15	0.0521841	0.00300711	Sample 1	FALSE
51	C3	7	ISG15	0.0454243	-0.00344016	Sample 1	FALSE
51	C3	8	ISG15	0.0421076	-0.00644439	Sample 1	FALSE
51	C3	9	ISG15	0.0421066	-0.00613289	Sample 1	FALSE
51	C3	10	ISG15	0.0441253	-0.00380174	Sample 1	FALSE
51	C3	11	ISG15	0.0455239	-0.00209069	Sample 1	FALSE
51	C3	12	ISG15	0.0483358	0.0010337	Sample 1	FALSE
51	C3	13	ISG15	0.0488537	0.00186405	Sample 1	FALSE
51	C3	14	ISG15	0.0495664	0.00288923	Sample 1	FALSE
51	C3	15	ISG15	0.0478208	0.00145617	Sample 1	FALSE
51	C3	16	ISG15	0.0480281	0.00197595	Sample 1	FALSE
51	C3	17	ISG15	0.0540434	0.00830372	Sample 1	FALSE
51	C3	18	ISG15	0.0619679	0.0165407	Sample 1	FALSE
51	C3	19	ISG15	0.0732824	0.0281677	Sample 1	FALSE
51	C3	20	ISG15	0.0992099	0.0544077	Sample 1	FALSE
51	C3	21	ISG15	0.141622	0.0971322	Sample 1	FALSE
51	C3	22	ISG15	0.200475	0.156297	Sample 1	FALSE
51	C3	23	ISG15	0.282768	0.238903	Sample 1	FALSE
51	C3	24	ISG15	0.379524	0.335971	Sample 1	FALSE
51	C3	25	ISG15	0.481062	0.437822	Sample 1	FALSE
51	C3	26	ISG15	0.570648	0.527721	Sample 1	FALSE
51	C3	27	ISG15	0.651905	0.60929	Sample 1	FALSE
51	C3	28	ISG15	0.72966	0.687357	Sample 1	FALSE
51	C3	29	ISG15	0.801255	0.759265	Sample 1	FALSE
51	C3	30	ISG15	0.864616	0.822938	Sample 1	FALSE
51	C3	31	ISG15	0.919436	0.878071	Sample 1	FALSE
51	C3	32	ISG15	0.963148	0.922096	Sample 1	FALSE
51	C3	33	ISG15	1.00078	0.960037	Sample 1	FALSE
51	C3	34	ISG15	1.02744	0.987015	Sample 1	FALSE
51	C3	35	ISG15	1.05325	1.01314	Sample 1	FALSE
51	C3	36	ISG15	1.06834	1.02854	Sample 1	FALSE
51	C3	37	ISG15	1.07935	1.03986	Sample 1	FALSE
51	C3	38	ISG15	1.09179	1.05261	Sample 1	FALSE
51	C3	39	ISG15	1.09676	1.05789	Sample 1	FALSE
51	C3	40	ISG15	1.10032	1.06177	Sample 1	FALSE
52	C4	1	ISG15	-0.0501756	-0.00607785	Sample 1	FALSE
52	C4	2	ISG15	-0.0482654	-0.00446111	Sample 1	FALSE
52	C4	3	ISG15	-0.0444368	-0.00092602	Sample 1	FALSE
52	C4	4	ISG15	-0.0410009	0.00221642	Sample 1	FALSE
52	C4	5	ISG15	-0.0408354	0.00208847	Sample 1	FALSE
52	C4	6	ISG15	-0.040041	0.00258941	Sample 1	FALSE
52	C4	7	ISG15	-0.041223	0.00111386	Sample 1	FALSE
52	C4	8	ISG15	-0.0449127	-0.0028693	Sample 1	FALSE
52	C4	9	ISG15	-0.0462839	-0.00453398	Sample 1	FALSE
52	C4	10	ISG15	-0.0448472	-0.00339074	Sample 1	FALSE
52	C4	11	ISG15	-0.0410061	0.000156899	Sample 1	FALSE
52	C4	12	ISG15	-0.0419957	-0.00112621	Sample 1	FALSE
52	C4	13	ISG15	-0.0416936	-0.00111756	Sample 1	FALSE
52	C4	14	ISG15	-0.036435	0.00384764	Sample 1	FALSE
52	C4	15	ISG15	-0.0390254	0.000963698	Sample 1	FALSE
52	C4	16	ISG15	-0.0387082	0.000987414	Sample 1	FALSE
52	C4	17	ISG15	-0.0280454	0.0113568	Sample 1	FALSE
52	C4	18	ISG15	-0.0154128	0.023696	Sample 1	FALSE
52	C4	19	ISG15	0.00841254	0.0472278	Sample 1	FALSE
52	C4	20	ISG15	0.0467054	0.0852271	Sample 1	FALSE
52	C4	21	ISG15	0.10881	0.147038	Sample 1	FALSE
52	C4	22	ISG15	0.195362	0.233297	Sample 1	FALSE
52	C4	23	ISG15	0.298014	0.335655	Sample 1	FALSE
52	C4	24	ISG15	0.399629	0.436977	Sample 1	FALSE
52	C4	25	ISG15	0.493945	0.530999	Sample 1	FALSE
52	C4	26	ISG15	0.582343	0.619104	Sample 1	FALSE
52	C4	27	ISG15	0.663433	0.699901	Sample 1	FALSE
52	C4	28	ISG15	0.737124	0.773298	Sample 1	FALSE
52	C4	29	ISG15	0.804684	0.840564	Sample 1	FALSE
52	C4	30	ISG15	0.860444	0.896031	Sample 1	FALSE
52	C4	31	ISG15	0.908864	0.944157	Sample 1	FALSE
52	C4	32	ISG15	0.947509	0.982509	Sample 1	FALSE
52	C4	33	ISG15	0.978535	1.01324	Sample 1	FALSE
52	C4	34	ISG15	0.998483	1.0329	Sample 1	FALSE
52	C4	35	ISG15	1.02382	1.05794	Sample 1	FALSE
52	C4	36	ISG15	1.04451	1.07833	Sample 1	FALSE
52	C4	37	ISG15	1.05718	1.09071	Sample 1	FALSE
52	C4	38	ISG15	1.06059	1.09383	Sample 1	FALSE
52	C4	39	ISG15	1.05948	1.09242	Sample 1	FALSE
52	C4	40	ISG15	1.06015	1.0928	Sample 1	FALSE
53	C5	1	ISG15	-0.054524	-0.00287245	Sample 1	FALSE
53	C5	2	ISG15	-0.0524143	-0.0014249	Sample 1	FALSE
53	C5	3	ISG15	-0.050574	-0.000246685	Sample 1	FALSE
53	C5	4	ISG15	-0.0503573	-0.000692189	Sample 1	FALSE
53	C5	5	ISG15	-0.0478699	0.00113314	Sample 1	FALSE
53	C5	6	ISG15	-0.0474902	0.000850682	Sample 1	FALSE
53	C5	7	ISG15	-0.0459178	0.00176087	Sample 1	FALSE
53	C5	8	ISG15	-0.0470429	-2.6352e-05	Sample 1	FALSE
53	C5	9	ISG15	-0.0476141	-0.00125968	Sample 1	FALSE
53	C5	10	ISG15	-0.0456093	8.30044e-05	Sample 1	FALSE
53	C5	11	ISG15	-0.0456269	-0.000596749	Sample 1	FALSE
53	C5	12	ISG15	-0.0463872	-0.00201927	Sample 1	FALSE
53	C5	13	ISG15	-0.0456175	-0.00191164	Sample 1	FALSE
53	C5	14	ISG15	-0.0432649	-0.000221262	Sample 1	FALSE
53	C5	15	ISG15	-0.0419187	0.00046284	Sample 1	FALSE
53	C5	16	ISG15	-0.0390361	0.0026833	Sample 1	FALSE
53	C5	17	ISG15	-0.0323995	0.0086577	Sample 1	FALSE
53	C5	18	ISG15	-0.0218769	0.0185181	Sample 1	FALSE
53	C5	19	ISG15	-0.0020859	0.037647	Sample 1	FALSE
53	C5	20	ISG15	0.0280054	0.0670762	Sample 1	FALSE
53	C5	21	ISG15	0.08709	0.125499	Sample 1	FALSE
53	C5	22	ISG15	0.168674	0.20642	Sample 1	FALSE
53	C5	23	ISG15	0.272601	0.309685	Sample 1	FALSE
53	C5	24	ISG15	0.37358	0.410003	Sample 1	FALSE
53	C5	25	ISG15	0.468604	0.504364	Sample 1	FALSE
53	C5	26	ISG15	0.561258	0.596356	Sample 1	FALSE
53	C5	27	ISG15	0.643934	0.67837	Sample 1	FALSE
53	C5	28	ISG15	0.724256	0.75803	Sample 1	FALSE
53	C5	29	ISG15	0.793048	0.826159	Sample 1	FALSE
53	C5	30	ISG15	0.84902	0.881469	Sample 1	FALSE
53	C5	31	ISG15	0.899795	0.931582	Sample 1	FALSE
53	C5	32	ISG15	0.947024	0.978149	Sample 1	FALSE
53	C5	33	ISG15	0.984176	1.01464	Sample 1	FALSE
53	C5	34	ISG15	1.01184	1.04165	Sample 1	FALSE
53	C5	35	ISG15	1.0367	1.06584	Sample 1	FALSE
53	C5	36	ISG15	1.05157	1.08005	Sample 1	FALSE
53	C5	37	ISG15	1.06084	1.08866	Sample 1	FALSE
53	C5	38	ISG15	1.0693	1.09646	Sample 1	FALSE
53	C5	39	ISG15	1.07216	1.09865	Sample 1	FALSE
53	C5	40	ISG15	1.07231	1.09814	Sample 1	FALSE
54	C6	1	ISG15	-0.0152702	-0.00226149	Sample 1	FALSE
54	C6	2	ISG15	-0.0142696	-0.00169895	Sample 1	FALSE
54	C6	3	ISG15	-0.0120952	3.72333e-05	Sample 1	FALSE
54	C6	4	ISG15	-0.00997744	0.0017169	Sample 1	FALSE
54	C6	5	ISG15	-0.0101768	0.00107941	Sample 1	FALSE
54	C6	6	ISG15	-0.0106266	0.00019149	Sample 1	FALSE
54	C6	7	ISG15	-0.0113813	-0.00100138	Sample 1	FALSE
54	C6	8	ISG15	-0.0111325	-0.00119065	Sample 1	FALSE
54	C6	9	ISG15	-0.00782312	0.00168056	Sample 1	FALSE
54	C6	10	ISG15	-0.00863804	0.000427499	Sample 1	FALSE
54	C6	11	ISG15	-0.0123347	-0.00370733	Sample 1	FALSE
54	C6	12	ISG15	-0.0127835	-0.00459424	Sample 1	FALSE
54	C6	13	ISG15	-0.00873559	-0.000984446	Sample 1	FALSE
54	C6	14	ISG15	-0.00445745	0.00285556	Sample 1	FALSE
54	C6	15	ISG15	-0.00338548	0.0034894	Sample 1	FALSE
54	C6	16	ISG15	-0.00191116	0.00452559	Sample 1	FALSE
54	C6	17	ISG15	0.00925001	0.0152486	Sample 1	FALSE
54	C6	18	ISG15	0.0246148	0.0301753	Sample 1	FALSE
54	C6	19	ISG15	0.0497689	0.0548912	Sample 1	FALSE
54	C6	20	ISG15	0.0945373	0.0992215	Sample 1	FALSE
54	C6	21	ISG15	0.168074	0.17232	Sample 1	FALSE
54	C6	22	ISG15	0.261101	0.264909	Sample 1	FALSE
54	C6	23	ISG15	0.360553	0.363923	Sample 1	FALSE
54	C6	24	ISG15	0.456708	0.45964	Sample 1	FALSE
54	C6	25	ISG15	0.555114	0.557607	Sample 1	FALSE
54	C6	26	ISG15	0.641553	0.643608	Sample 1	FALSE
54	C6	27	ISG15	0.721386	0.723003	Sample 1	FALSE
54	C6	28	ISG15	0.787904	0.789083	Sample 1	FALSE
54	C6	29	ISG15	0.851328	0.852069	Sample 1	FALSE
54	C6	30	ISG15	0.911618	0.911921	Sample 1	FALSE
54	C6	31	ISG15	0.956652	0.956517	Sample 1	FALSE
54	C6	32	ISG15	0.994897	0.994323	Sample 1	FALSE
54	C6	33	ISG15	1.02564	1.02463	Sample 1	FALSE
54	C6	34	ISG15	1.05278	1.05133	Sample 1	FALSE
54	C6	35	ISG15	1.07189	1.07	Sample 1	FALSE
54	C6	36	ISG15	1.08417	1.08185	Sample 1	FALSE
54	C6	37	ISG15	1.08982	1.08705	Sample 1	FALSE
54	C6	38	ISG15	1.10011	1.09691	Sample 1	FALSE
54	C6	39	ISG15	1.10565	1.10201	Sample 1	FALSE
54	C6	40	ISG15	1.11119	1.10711	Sample 1	FALSE
55	C7	1	ISG15	-0.00709129	-0.00384118	Sample 1	FALSE
55	C7	2	ISG15	-0.00649537	-0.00332322	Sample 1	FALSE
55	C7	3	ISG15	-0.00546859	-0.00237439	Sample 1	FALSE
55	C7	4	ISG15	-0.00131911	0.00169713	Sample 1	FALSE
55	C7	5	ISG15	-0.000250342	0.00268794	Sample 1	FALSE
55	C7	6	ISG15	-0.00126334	0.00159699	Sample 1	FALSE
55	C7	7	ISG15	-0.00251598	0.00026639	Sample 1	FALSE
55	C7	8	ISG15	-0.00306272	-0.000358302	Sample 1	FALSE
55	C7	9	ISG15	-0.00303988	-0.00041342	Sample 1	FALSE
55	C7	10	ISG15	-0.00576043	-0.00321192	Sample 1	FALSE
55	C7	11	ISG15	-0.00609867	-0.00362812	Sample 1	FALSE
55	C7	12	ISG15	-0.00348986	-0.00109727	Sample 1	FALSE
55	C7	13	ISG15	-0.00185632	0.000458324	Sample 1	FALSE
55	C7	14	ISG15	0.00213995	0.00437664	Sample 1	FALSE
55	C7	15	ISG15	0.00632312	0.00848185	Sample 1	FALSE
55	C7	16	ISG15	0.0144144	0.0164952	Sample 1	FALSE
55	C7	17	ISG15	0.0307801	0.032783	Sample 1	FALSE
55	C7	18	ISG15	0.0587198	0.0606446	Sample 1	FALSE
55	C7	19	ISG15	0.100205	0.102052	Sample 1	FALSE
55	C7	20	ISG15	0.172304	0.174073	Sample 1	FALSE
55	C7	21	ISG15	0.271256	0.272947	Sample 1	FALSE
55	C7	22	ISG15	0.375655	0.377268	Sample 1	FALSE
55	C7	23	ISG15	0.47735	0.478885	Sample 1	FALSE
55	C7	24	ISG15	0.57026	0.571717	Sample 1	FALSE
55	C7	25	ISG15	0.65852	0.659899	Sample 1	FALSE
55	C7	26	ISG15	0.736449	0.73775	Sample 1	FALSE
55	C7	27	ISG15	0.8091	0.810323	Sample 1	FALSE
55	C7	28	ISG15	0.875102	0.876247	Sample 1	FALSE
55	C7	29	ISG15	0.928889	0.929957	Sample 1	FALSE
55	C7	30	ISG15	0.972888	0.973878	Sample 1	FALSE
55	C7	31	ISG15	1.01012	1.01104	Sample 1	FALSE
55	C7	32	ISG15	1.04369	1.04453	Sample 1	FALSE
55	C7	33	ISG15	1.07267	1.07343	Sample 1	FALSE
55	C7	34	ISG15	1.09123	1.0919	Sample 1	FALSE
55	C7	35	ISG15	1.10507	1.10567	Sample 1	FALSE
55	C7	36	ISG15	1.11666	1.11718	Sample 1	FALSE
55	C7	37	ISG15	1.12255	1.12299	Sample 1	FALSE
55	C7	38	ISG15	1.12851	1.12888	Sample 1	FALSE
55	C7	39	ISG15	1.12759	1.12788	Sample 1	FALSE
55	C7	40	ISG15	1.1284	1.12861	Sample 1	FALSE
56	C8	1	ISG15	-0.0422184	-0.00309705	Sample 1	FALSE
56	C8	2	ISG15	-0.0400635	-0.00157978	Sample 1	FALSE
56	C8	3	ISG15	-0.0371605	0.000685708	Sample 1	FALSE
56	C8	4	ISG15	-0.037191	1.76267e-05	Sample 1	FALSE
56	C8	5	ISG15	-0.037323	-0.000751943	Sample 1	FALSE
56	C8	6	ISG15	-0.0346916	0.00124182	Sample 1	FALSE
56	C8	7	ISG15	-0.0337067	0.00158924	Sample 1	FALSE
56	C8	8	ISG15	-0.0346242	3.41647e-05	Sample 1	FALSE
56	C8	9	ISG15	-0.0348898	-0.000869031	Sample 1	FALSE
56	C8	10	ISG15	-0.0320212	0.00136193	Sample 1	FALSE
56	C8	11	ISG15	-0.0324374	0.000308242	Sample 1	FALSE
56	C8	12	ISG15	-0.0355389	-0.00343089	Sample 1	FALSE
56	C8	13	ISG15	-0.0363436	-0.00487309	Sample 1	FALSE
56	C8	14	ISG15	-0.0331969	-0.00236396	Sample 1	FALSE
56	C8	15	ISG15	-0.0286031	0.00159223	Sample 1	FALSE
56	C8	16	ISG15	-0.0240998	0.00545796	Sample 1	FALSE
56	C8	17	ISG15	-0.0179278	0.0109923	Sample 1	FALSE
56	C8	18	ISG15	-0.00181393	0.0264687	Sample 1	FALSE
56	C8	19	ISG15	0.0215746	0.0492196	Sample 1	FALSE
56	C8	20	ISG15	0.0639405	0.090948	Sample 1	FALSE
56	C8	21	ISG15	0.131481	0.157851	Sample 1	FALSE
56	C8	22	ISG15	0.220367	0.246099	Sample 1	FALSE
56	C8	23	ISG15	0.324263	0.349358	Sample 1	FALSE
56	C8	24	ISG15	0.421011	0.445469	Sample 1	FALSE
56	C8	25	ISG15	0.511907	0.535726	Sample 1	FALSE
56	C8	26	ISG15	0.597445	0.620628	Sample 1	FALSE
56	C8	27	ISG15	0.682422	0.704966	Sample 1	FALSE
56	C8	28	ISG15	0.755976	0.777883	Sample 1	FALSE
56	C8	29	ISG15	0.821259	0.842529	Sample 1	FALSE
56	C8	30	ISG15	0.876486	0.897117	Sample 1	FALSE
56	C8	31	ISG15	0.922816	0.942811	Sample 1	FALSE
56	C8	32	ISG15	0.963044	0.9824	Sample 1	FALSE
56	C8	33	ISG15	1.00196	1.02068	Sample 1	FALSE
56	C8	34	ISG15	1.02786	1.04594	Sample 1	FALSE
56	C8	35	ISG15	1.045	1.06244	Sample 1	FALSE
56	C8	36	ISG15	1.05948	1.07629	Sample 1	FALSE
56	C8	37	ISG15	1.07057	1.08674	Sample 1	FALSE
56	C8	38	ISG15	1.08047	1.096	Sample 1	FALSE
56	C8	39	ISG15	1.08996	1.10486	Sample 1	FALSE
56	C8	40	ISG15	1.09113	1.10538	Sample 1	FALSE
57	C9	1	ISG15	-0.0380262	0.00311661	Sample 1	FALSE
57	C9	2	ISG15	-0.0377281	0.00275977	Sample 1	FALSE
57	C9	3	ISG15	-0.0381449	0.00168819	Sample 1	FALSE
57	C9	4	ISG15	-0.038435	0.000743213	Sample 1	FALSE
57	C9	5	ISG15	-0.03792	0.000603354	Sample 1	FALSE
57	C9	6	ISG15	-0.0373457	0.00052272	Sample 1	FALSE
57	C9	7	ISG15	-0.0374236	-0.00021	Sample 1	FALSE
57	C9	8	ISG15	-0.0369626	-0.000403824	Sample 1	FALSE
57	C9	9	ISG15	-0.0373635	-0.00145964	Sample 1	FALSE
57	C9	10	ISG15	-0.0390884	-0.00383937	Sample 1	FALSE
57	C9	11	ISG15	-0.0383269	-0.00373274	Sample 1	FALSE
57	C9	12	ISG15	-0.0335075	0.00043175	Sample 1	FALSE
57	C9	13	ISG15	-0.0320153	0.00126918	Sample 1	FALSE
57	C9	14	ISG15	-0.0282424	0.00438717	Sample 1	FALSE
57	C9	15	ISG15	-0.0227605	0.00921424	Sample 1	FALSE
57	C9	16	ISG15	-0.0101647	0.0211551	Sample 1	FALSE
57	C9	17	ISG15	0.00583443	0.0364994	Sample 1	FALSE
57	C9	18	ISG15	0.0445798	0.0745899	Sample 1	FALSE
57	C9	19	ISG15	0.105965	0.13532	Sample 1	FALSE
57	C9	20	ISG15	0.194738	0.223439	Sample 1	FALSE
57	C9	21	ISG15	0.300223	0.328269	Sample 1	FALSE
57	C9	22	ISG15	0.403361	0.430752	Sample 1	FALSE
57	C9	23	ISG15	0.499834	0.52657	Sample 1	FALSE
57	C9	24	ISG15	0.590984	0.617065	Sample 1	FALSE
57	C9	25	ISG15	0.675918	0.701344	Sample 1	FALSE
57	C9	26	ISG15	0.756278	0.78105	Sample 1	FALSE
57	C9	27	ISG15	0.82687	0.850986	Sample 1	FALSE
57	C9	28	ISG15	0.88675	0.910212	Sample 1	FALSE
57	C9	29	ISG15	0.939497	0.962304	Sample 1	FALSE
57	C9	30	ISG15	0.985644	1.0078	Sample 1	FALSE
57	C9	31	ISG15	1.01655	1.03805	Sample 1	FALSE
57	C9	32	ISG15	1.04535	1.06619	Sample 1	FALSE
57	C9	33	ISG15	1.07016	1.09035	Sample 1	FALSE
57	C9	34	ISG15	1.08591	1.10544	Sample 1	FALSE
57	C9	35	ISG15	1.0962	1.11508	Sample 1	FALSE
57	C9	36	ISG15	1.10477	1.12299	Sample 1	FALSE
57	C9	37	ISG15	1.1097	1.12727	Sample 1	FALSE
57	C9	38	ISG15	1.11835	1.13527	Sample 1	FALSE
57	C9	39	ISG15	1.12061	1.13687	Sample 1	FALSE
57	C9	40	ISG15	1.12273	1.13834	Sample 1	FALSE
58	C10	1	GAPDH	-0.0154825	-0.00129218	Sample 3	FALSE
58	C10	2	GAPDH	-0.014695	-0.00129488	Sample 3	FALSE
58	C10	3	GAPDH	-0.0141285	-0.00151857	Sample 3	FALSE
58	C10	4	GAPDH	-0.0122102	-0.000390368	Sample 3	FALSE
58	C10	5	GAPDH	-0.0115189	-0.000489264	Sample 3	FALSE
58	C10	6	GAPDH	-0.00920092	0.00103857	Sample 3	FALSE
58	C10	7	GAPDH	-0.00751205	0.00193729	Sample 3	FALSE
58	C10	8	GAPDH	-0.00791331	0.000745867	Sample 3	FALSE
58	C10	9	GAPDH	-0.00773289	0.000136132	Sample 3	FALSE
58	C10	10	GAPDH	-0.00613866	0.000940205	Sample 3	FALSE
58	C10	11	GAPDH	-0.00726395	-0.000975238	Sample 3	FALSE
58	C10	12	GAPDH	-0.00692318	-0.00142462	Sample 3	FALSE
58	C10	13	GAPDH	0.00057181	0.00528021	Sample 3	FALSE
58	C10	14	GAPDH	0.0111939	0.0151121	Sample 3	FALSE
58	C10	15	GAPDH	0.0220814	0.0252094	Sample 3	FALSE
58	C10	16	GAPDH	0.0476125	0.0499504	Sample 3	FALSE
58	C10	17	GAPDH	0.0904801	0.0920278	Sample 3	FALSE
58	C10	18	GAPDH	0.166881	0.167639	Sample 3	FALSE
58	C10	19	GAPDH	0.280537	0.280504	Sample 3	FALSE
58	C10	20	GAPDH	0.433567	0.432745	Sample 3	FALSE
58	C10	21	GAPDH	0.604651	0.603038	Sample 3	FALSE
58	C10	22	GAPDH	0.775262	0.772859	Sample 3	FALSE
58	C10	23	GAPDH	0.936151	0.932958	Sample 3	FALSE
58	C10	24	GAPDH	1.07666	1.07268	Sample 3	FALSE
58	C10	25	GAPDH	1.19012	1.18534	Sample 3	FALSE
58	C10	26	GAPDH	1.28775	1.28218	Sample 3	FALSE
58	C10	27	GAPDH	1.3689	1.36255	Sample 3	FALSE
58	C10	28	GAPDH	1.43348	1.42634	Sample 3	FALSE
58	C10	29	GAPDH	1.48293	1.475	Sample 3	FALSE
58	C10	30	GAPDH	1.51923	1.5105	Sample 3	FALSE
58	C10	31	GAPDH	1.54483	1.53531	Sample 3	FALSE
58	C10	32	GAPDH	1.56485	1.55454	Sample 3	FALSE
58	C10	33	GAPDH	1.57731	1.56622	Sample 3	FALSE
58	C10	34	GAPDH	1.58025	1.56836	Sample 3	FALSE
58	C10	35	GAPDH	1.57784	1.56517	Sample 3	FALSE
58	C10	36	GAPDH	1.57928	1.56582	Sample 3	FALSE
58	C10	37	GAPDH	1.57793	1.56368	Sample 3	FALSE
58	C10	38	GAPDH	1.57823	1.56319	Sample 3	FALSE
58	C10	39	GAPDH	1.58181	1.56598	Sample 3	FALSE
58	C10	40	GAPDH	1.58175	1.56513	Sample 3	FALSE
59	C11	1	GAPDH	0.0402561	-0.00955295	Sample 3	FALSE
59	C11	2	GAPDH	0.0449028	-0.005442	Sample 3	FALSE
59	C11	3	GAPDH	0.0501266	-0.000754037	Sample 3	FALSE
59	C11	4	GAPDH	0.0535537	0.00213729	Sample 3	FALSE
59	C11	5	GAPDH	0.0532322	0.00128013	Sample 3	FALSE
59	C11	6	GAPDH	0.0525979	0.000110044	Sample 3	FALSE
59	C11	7	GAPDH	0.0521037	-0.0009199	Sample 3	FALSE
59	C11	8	GAPDH	0.0512355	-0.00232392	Sample 3	FALSE
59	C11	9	GAPDH	0.052083	-0.00201215	Sample 3	FALSE
59	C11	10	GAPDH	0.0547065	7.55378e-05	Sample 3	FALSE
59	C11	11	GAPDH	0.0550141	-0.000152574	Sample 3	FALSE
59	C11	12	GAPDH	0.058262	0.00255959	Sample 3	FALSE
59	C11	13	GAPDH	0.0639088	0.00767056	Sample 3	FALSE
59	C11	14	GAPDH	0.0731361	0.0163622	Sample 3	FALSE
59	C11	15	GAPDH	0.089667	0.0323572	Sample 3	FALSE
59	C11	16	GAPDH	0.119908	0.0620622	Sample 3	FALSE
59	C11	17	GAPDH	0.173903	0.115522	Sample 3	FALSE
59	C11	18	GAPDH	0.25519	0.196273	Sample 3	FALSE
59	C11	19	GAPDH	0.377001	0.317548	Sample 3	FALSE
59	C11	20	GAPDH	0.535504	0.475516	Sample 3	FALSE
59	C11	21	GAPDH	0.714087	0.653563	Sample 3	FALSE
59	C11	22	GAPDH	0.886279	0.825219	Sample 3	FALSE
59	C11	23	GAPDH	1.04264	0.981044	Sample 3	FALSE
59	C11	24	GAPDH	1.1774	1.11526	Sample 3	FALSE
59	C11	25	GAPDH	1.28537	1.22271	Sample 3	FALSE
59	C11	26	GAPDH	1.37497	1.31176	Sample 3	FALSE
59	C11	27	GAPDH	1.44866	1.38492	Sample 3	FALSE
59	C11	28	GAPDH	1.50798	1.44371	Sample 3	FALSE
59	C11	29	GAPDH	1.55318	1.48837	Sample 3	FALSE
59	C11	30	GAPDH	1.58633	1.52099	Sample 3	FALSE
59	C11	31	GAPDH	1.60887	1.54298	Sample 3	FALSE
59	C11	32	GAPDH	1.62567	1.55925	Sample 3	FALSE
59	C11	33	GAPDH	1.63379	1.56684	Sample 3	FALSE
59	C11	34	GAPDH	1.63439	1.5669	Sample 3	FALSE
59	C11	35	GAPDH	1.63331	1.56529	Sample 3	FALSE
59	C11	36	GAPDH	1.63163	1.56307	Sample 3	FALSE
59	C11	37	GAPDH	1.63415	1.56505	Sample 3	FALSE
59	C11	38	GAPDH	1.6346	1.56497	Sample 3	FALSE
59	C11	39	GAPDH	1.63594	1.56577	Sample 3	FALSE
59	C11	40	GAPDH	1.6299	1.5592	Sample 3	FALSE
60	C12	1	GAPDH	-0.0198441	-0.00112351	Sample 3	FALSE
60	C12	2	GAPDH	-0.0195195	-0.000809435	Sample 3	FALSE
60	C12	3	GAPDH	-0.0186023	9.72767e-05	Sample 3	FALSE
60	C12	4	GAPDH	-0.0173687	0.00132044	Sample 3	FALSE
60	C12	5	GAPDH	-0.0175689	0.00110979	Sample 3	FALSE
60	C12	6	GAPDH	-0.0178995	0.000768685	Sample 3	FALSE
60	C12	7	GAPDH	-0.0192127	-0.000554999	Sample 3	FALSE
60	C12	8	GAPDH	-0.0203049	-0.0016577	Sample 3	FALSE
60	C12	9	GAPDH	-0.0220473	-0.00341056	Sample 3	FALSE
60	C12	10	GAPDH	-0.0214544	-0.00282818	Sample 3	FALSE
60	C12	11	GAPDH	-0.0171416	0.0014742	Sample 3	FALSE
60	C12	12	GAPDH	-0.0149243	0.00368104	Sample 3	FALSE
60	C12	13	GAPDH	-0.0101547	0.0084401	Sample 3	FALSE
60	C12	14	GAPDH	-0.0006254	0.017959	Sample 3	FALSE
60	C12	15	GAPDH	0.01302	0.0315939	Sample 3	FALSE
60	C12	16	GAPDH	0.0412143	0.0597778	Sample 3	FALSE
60	C12	17	GAPDH	0.0883242	0.106877	Sample 3	FALSE
60	C12	18	GAPDH	0.165282	0.183824	Sample 3	FALSE
60	C12	19	GAPDH	0.279516	0.298048	Sample 3	FALSE
60	C12	20	GAPDH	0.435649	0.45417	Sample 3	FALSE
60	C12	21	GAPDH	0.615596	0.634107	Sample 3	FALSE
60	C12	22	GAPDH	0.793434	0.811934	Sample 3	FALSE
60	C12	23	GAPDH	0.960377	0.978867	Sample 3	FALSE
60	C12	24	GAPDH	1.09643	1.11491	Sample 3	FALSE
60	C12	25	GAPDH	1.21672	1.23519	Sample 3	FALSE
60	C12	26	GAPDH	1.31647	1.33493	Sample 3	FALSE
60	C12	27	GAPDH	1.39257	1.41102	Sample 3	FALSE
60	C12	28	GAPDH	1.46067	1.47911	Sample 3	FALSE
60	C12	29	GAPDH	1.51446	1.53289	Sample 3	FALSE
60	C12	30	GAPDH	1.54985	1.56827	Sample 3	FALSE
60	C12	31	GAPDH	1.57663	1.59503	Sample 3	FALSE
60	C12	32	GAPDH	1.5881	1.60649	Sample 3	FALSE
60	C12	33	GAPDH	1.60231	1.6207	Sample 3	FALSE
60	C12	34	GAPDH	1.6091	1.62748	Sample 3	FALSE
60	C12	35	GAPDH	1.61326	1.63162	Sample 3	FALSE
60	C12	36	GAPDH	1.60754	1.62589	Sample 3	FALSE
60	C12	37	GAPDH	1.60313	1.62147	Sample 3	FALSE
60	C12	38	GAPDH	1.60688	1.62521	Sample 3	FALSE
60	C12	39	GAPDH	1.60412	1.62244	Sample 3	FALSE
60	C12	40	GAPDH	1.60533	1.62364	Sample 3	FALSE
61	C13	1	GAPDH	-0.0687764	-0.00614025	Sample 3	FALSE
61	C13	2	GAPDH	-0.0686017	-0.00593718	Sample 3	FALSE
61	C13	3	GAPDH	-0.0653549	-0.00266205	Sample 3	FALSE
61	C13	4	GAPDH	-0.0616337	0.00108752	Sample 3	FALSE
61	C13	5	GAPDH	-0.0609052	0.00184434	Sample 3	FALSE
61	C13	6	GAPDH	-0.0613319	0.00144595	Sample 3	FALSE
61	C13	7	GAPDH	-0.062734	7.21908e-05	Sample 3	FALSE
61	C13	8	GAPDH	-0.0633498	-0.000515241	Sample 3	FALSE
61	C13	9	GAPDH	-0.0627121	0.000150761	Sample 3	FALSE
61	C13	10	GAPDH	-0.0644527	-0.00156147	Sample 3	FALSE
61	C13	11	GAPDH	-0.0648767	-0.0019571	Sample 3	FALSE
61	C13	12	GAPDH	-0.0608528	0.0020951	Sample 3	FALSE
61	C13	13	GAPDH	-0.0534225	0.00955377	Sample 3	FALSE
61	C13	14	GAPDH	-0.0462861	0.0167185	Sample 3	FALSE
61	C13	15	GAPDH	-0.031312	0.031721	Sample 3	FALSE
61	C13	16	GAPDH	-0.00539764	0.0576637	Sample 3	FALSE
[truncated: 4,544 more rows]

## Sheet: Multicomponent
File Name	E:\shahi\SYBR one-step_20240212_095049.eds
Comment
Operator	Admin
Barcode
Instrument Type	QuantStudio™ 6 Pro System
Block Type	384-Well Block
Instrument Name	QS6Pro-2778621060027
Instrument Serial Number	2778621060027
Heated Cover Serial Number	2779321031001
Block serial number	2778321020885
Run Start Date/Time	2024-02-12 09:50:59 AM EST
Run End Data/Time	2024-02-12 11:42:27 AM EST
Run Duration	111 minutes 28 seconds
Sample Volume	10.0
Cover Temperature	105.0
Passive Reference	ROX
PCR Stage/Step Number	Stage 2 Step 3
Quantification Cycle Method	CT
Analysis Date/Time	2024-02-12 11:58:05 AM EST
Software Name and Version	Design & Analysis Software v2.7.0
Plugin Name and Version	Primary Analysis v1.8.0, Presence Absence v2.3.0
Reduce dye signal crosstalk by algorithm	No (Default)
Exported On	2024-02-12 11:58:19 AM EST
Well	Well Position	Stage Number	Step Number	Cycle Number	SYBR	ROX
1	A1	2	3	1	-6621.69	110777
1	A1	2	3	2	-6639.93	110704
1	A1	2	3	3	-6700.94	110565
1	A1	2	3	4	-6665.21	110294
1	A1	2	3	5	-6457.6	110088
1	A1	2	3	6	-6564.85	109957
1	A1	2	3	7	-6609.53	109941
1	A1	2	3	8	-6448.08	109819
1	A1	2	3	9	-6488.32	109683
1	A1	2	3	10	-6647.19	109589
1	A1	2	3	11	-6990.89	109489
1	A1	2	3	12	-7013.59	109430
1	A1	2	3	13	-6778.42	109356
1	A1	2	3	14	-6754.23	109375
1	A1	2	3	15	-6756.11	109225
1	A1	2	3	16	-6870.47	109105
1	A1	2	3	17	-6908	109063
1	A1	2	3	18	-6703.04	109025
1	A1	2	3	19	-6178.17	108975
1	A1	2	3	20	-5935.95	109088
1	A1	2	3	21	-5470.19	109166
1	A1	2	3	22	-4489.4	108979
1	A1	2	3	23	-2817.48	108868
1	A1	2	3	24	-10.309	108886
1	A1	2	3	25	5477.62	108910
1	A1	2	3	26	13186.5	108731
1	A1	2	3	27	23201	108643
1	A1	2	3	28	34483.8	108674
1	A1	2	3	29	45171.6	108703
1	A1	2	3	30	54925.1	108782
1	A1	2	3	31	63180.5	108756
1	A1	2	3	32	71346.3	108737
1	A1	2	3	33	78135.6	108529
1	A1	2	3	34	83110.4	108458
1	A1	2	3	35	87937.7	108519
1	A1	2	3	36	90840	108452
1	A1	2	3	37	92884.1	108258
1	A1	2	3	38	94711.8	108268
1	A1	2	3	39	95486.4	108551
1	A1	2	3	40	96559.9	108802
2	A2	2	3	1	-10527.5	149988
2	A2	2	3	2	-10433.9	150088
2	A2	2	3	3	-10179.3	149990
2	A2	2	3	4	-9978.36	149793
2	A2	2	3	5	-10670.6	149313
2	A2	2	3	6	-10717.8	149101
2	A2	2	3	7	-10095	149165
2	A2	2	3	8	-9891.51	149354
2	A2	2	3	9	-10033.3	149225
2	A2	2	3	10	-10028	148849
2	A2	2	3	11	-9762.72	148654
2	A2	2	3	12	-10361.5	148600
2	A2	2	3	13	-10488	148707
2	A2	2	3	14	-10147.6	148810
2	A2	2	3	15	-10031.2	148949
2	A2	2	3	16	-9679.03	148848
2	A2	2	3	17	-9537.14	148662
2	A2	2	3	18	-8354.99	148551
2	A2	2	3	19	-4991.16	148593
2	A2	2	3	20	-838.205	148566
2	A2	2	3	21	6101.98	148451
2	A2	2	3	22	16582.3	148339
2	A2	2	3	23	29527.8	148300
2	A2	2	3	24	44420.8	148248
2	A2	2	3	25	58461.5	148146
2	A2	2	3	26	71196.6	147926
2	A2	2	3	27	83786.2	147737
2	A2	2	3	28	95861.2	147712
2	A2	2	3	29	105647	147955
2	A2	2	3	30	114160	148061
2	A2	2	3	31	121428	148016
2	A2	2	3	32	127207	147749
2	A2	2	3	33	131799	147603
2	A2	2	3	34	135670	147532
2	A2	2	3	35	139177	147499
2	A2	2	3	36	141254	147492
2	A2	2	3	37	143660	147304
2	A2	2	3	38	143923	147341
2	A2	2	3	39	143986	147689
2	A2	2	3	40	144519	147720
3	A3	2	3	1	19878.9	123694
3	A3	2	3	2	20186.2	123661
3	A3	2	3	3	20214.8	123664
3	A3	2	3	4	20029.2	123754
3	A3	2	3	5	19213.5	123778
3	A3	2	3	6	18928	123796
3	A3	2	3	7	18838.1	123954
3	A3	2	3	8	18346.5	123946
3	A3	2	3	9	18114.9	123906
3	A3	2	3	10	17916.9	123922
3	A3	2	3	11	17872.5	124168
3	A3	2	3	12	17953.1	124309
3	A3	2	3	13	17603.6	124540
3	A3	2	3	14	17481.1	124917
3	A3	2	3	15	17504.3	125261
3	A3	2	3	16	17625.6	125367
3	A3	2	3	17	17663.9	125440
3	A3	2	3	18	18171.4	125900
3	A3	2	3	19	19960.9	126063
3	A3	2	3	20	22131.7	126193
3	A3	2	3	21	25840.8	126657
3	A3	2	3	22	31664.7	127141
3	A3	2	3	23	39893	127315
3	A3	2	3	24	48985.7	127452
3	A3	2	3	25	58282.1	127568
3	A3	2	3	26	67989.3	127679
3	A3	2	3	27	75898.7	127716
3	A3	2	3	28	84105	127810
3	A3	2	3	29	91940.6	128070
3	A3	2	3	30	99608.1	128000
3	A3	2	3	31	106192	128153
3	A3	2	3	32	111862	128442
3	A3	2	3	33	116978	128437
3	A3	2	3	34	120798	128520
3	A3	2	3	35	124052	128784
3	A3	2	3	36	127053	129062
3	A3	2	3	37	129376	129632
3	A3	2	3	38	130043	130043
3	A3	2	3	39	131186	130146
3	A3	2	3	40	130884	130030
4	A4	2	3	1	-4818.85	113514
4	A4	2	3	2	-4809.42	113425
4	A4	2	3	3	-4596.69	113149
4	A4	2	3	4	-4233.7	112685
4	A4	2	3	5	-4417.44	112414
4	A4	2	3	6	-4450.34	112160
4	A4	2	3	7	-4173.86	111992
4	A4	2	3	8	-4258.81	111923
4	A4	2	3	9	-4312.55	111943
4	A4	2	3	10	-4120.48	112045
4	A4	2	3	11	-3909.41	111920
4	A4	2	3	12	-3826.46	111705
4	A4	2	3	13	-3877.43	111589
4	A4	2	3	14	-3681.22	111649
4	A4	2	3	15	-3055.55	111606
4	A4	2	3	16	-2930.17	111233
4	A4	2	3	17	-2506.28	111088
4	A4	2	3	18	-1393.6	111121
4	A4	2	3	19	1617.42	111130
4	A4	2	3	20	6386.82	111333
4	A4	2	3	21	13480.9	111209
4	A4	2	3	22	22994.6	111078
4	A4	2	3	23	34269.5	110982
4	A4	2	3	24	45558.5	110922
4	A4	2	3	25	56355.9	110873
4	A4	2	3	26	65917.9	110429
4	A4	2	3	27	74621.7	110453
4	A4	2	3	28	82858.8	111007
4	A4	2	3	29	89651.5	111067
4	A4	2	3	30	95878.6	111004
4	A4	2	3	31	101279	110931
4	A4	2	3	32	105333	110785
4	A4	2	3	33	109303	110685
4	A4	2	3	34	112185	110592
4	A4	2	3	35	113992	110563
4	A4	2	3	36	115200	110685
4	A4	2	3	37	116051	110787
4	A4	2	3	38	117687	110792
4	A4	2	3	39	117951	110683
4	A4	2	3	40	118176	110611
5	A5	2	3	1	-2390.26	125432
5	A5	2	3	2	-2433.49	125241
5	A5	2	3	3	-2420.4	124767
5	A5	2	3	4	-2135.17	124470
5	A5	2	3	5	-2095.04	124180
5	A5	2	3	6	-2080.29	124064
5	A5	2	3	7	-2439.57	124259
5	A5	2	3	8	-2516.43	124157
5	A5	2	3	9	-2278.29	123982
5	A5	2	3	10	-2254.47	123903
5	A5	2	3	11	-2682.86	123936
5	A5	2	3	12	-2693.86	123847
5	A5	2	3	13	-2198.34	123818
5	A5	2	3	14	-1669.06	123635
5	A5	2	3	15	-1240.29	123503
5	A5	2	3	16	-1113.24	123520
5	A5	2	3	17	-416.229	123446
5	A5	2	3	18	838.179	123482
5	A5	2	3	19	3691.99	123482
5	A5	2	3	20	8681.09	123391
5	A5	2	3	21	16644.4	123244
5	A5	2	3	22	27196.4	123080
5	A5	2	3	23	39738.7	122964
5	A5	2	3	24	52125.7	122918
5	A5	2	3	25	64772.6	122742
5	A5	2	3	26	75512.4	122614
5	A5	2	3	27	85655.3	122536
5	A5	2	3	28	95021.1	122521
5	A5	2	3	29	102614	122606
5	A5	2	3	30	109472	122584
5	A5	2	3	31	115501	122500
5	A5	2	3	32	119836	122442
5	A5	2	3	33	123945	122382
5	A5	2	3	34	126636	122354
5	A5	2	3	35	129416	122142
5	A5	2	3	36	131026	121964
5	A5	2	3	37	132176	121842
5	A5	2	3	38	133195	121865
5	A5	2	3	39	134008	122056
5	A5	2	3	40	134079	122063
6	A6	2	3	1	-5301.54	118573
6	A6	2	3	2	-5238.49	118468
6	A6	2	3	3	-5108.45	118196
6	A6	2	3	4	-4764.06	117749
6	A6	2	3	5	-4490.63	117530
6	A6	2	3	6	-4889.82	117416
6	A6	2	3	7	-5048.88	117296
6	A6	2	3	8	-4927.69	117250
6	A6	2	3	9	-4455.86	117228
6	A6	2	3	10	-4328.39	117059
6	A6	2	3	11	-4479.88	116948
6	A6	2	3	12	-4542.33	116958
6	A6	2	3	13	-4328.42	116875
6	A6	2	3	14	-4083.18	116758
6	A6	2	3	15	-3780.46	116519
6	A6	2	3	16	-3251.73	116429
6	A6	2	3	17	-1980.48	116491
6	A6	2	3	18	-90.2596	116443
6	A6	2	3	19	3486.38	116380
6	A6	2	3	20	9766.76	116326
6	A6	2	3	21	18853.3	116345
6	A6	2	3	22	30374.2	116311
6	A6	2	3	23	43286.8	116245
6	A6	2	3	24	54958.8	116195
6	A6	2	3	25	66066.2	116172
6	A6	2	3	26	75902.5	116188
6	A6	2	3	27	85128.4	116074
6	A6	2	3	28	93590.5	116022
6	A6	2	3	29	100165	116033
6	A6	2	3	30	106098	115978
6	A6	2	3	31	111499	115953
6	A6	2	3	32	116242	115981
6	A6	2	3	33	119388	115954
6	A6	2	3	34	121784	115929
6	A6	2	3	35	124586	115934
6	A6	2	3	36	125971	115962
6	A6	2	3	37	127304	115970
6	A6	2	3	38	127292	116019
6	A6	2	3	39	127697	115916
6	A6	2	3	40	128070	115882
7	A7	2	3	1	914.768	120125
7	A7	2	3	2	1072.39	120243
7	A7	2	3	3	1107.78	120276
7	A7	2	3	4	1163.32	120308
7	A7	2	3	5	1341.52	120301
7	A7	2	3	6	1530.63	120418
7	A7	2	3	7	1403.56	120537
7	A7	2	3	8	1397.32	120654
7	A7	2	3	9	1756.36	120867
7	A7	2	3	10	1737.18	121192
7	A7	2	3	11	1634.16	121473
7	A7	2	3	12	1720.91	121950
7	A7	2	3	13	2152.36	122544
7	A7	2	3	14	2600.06	123213
7	A7	2	3	15	3713.92	123999
7	A7	2	3	16	5416.28	124360
7	A7	2	3	17	7571.24	124655
7	A7	2	3	18	11308.6	124834
7	A7	2	3	19	17280.8	125156
7	A7	2	3	20	26621.3	125235
7	A7	2	3	21	38404.1	125259
7	A7	2	3	22	51118.8	125231
7	A7	2	3	23	62847	125209
7	A7	2	3	24	74387.6	125354
7	A7	2	3	25	85554.1	125389
7	A7	2	3	26	95612.5	125243
7	A7	2	3	27	104208	125355
7	A7	2	3	28	112367	125486
7	A7	2	3	29	119318	125605
7	A7	2	3	30	125388	125605
7	A7	2	3	31	130334	125742
7	A7	2	3	32	134071	125681
7	A7	2	3	33	137227	125659
7	A7	2	3	34	139674	125868
7	A7	2	3	35	142015	125753
7	A7	2	3	36	143560	125765
7	A7	2	3	37	144852	125859
7	A7	2	3	38	145063	125915
7	A7	2	3	39	146008	125990
7	A7	2	3	40	146484	126265
8	A8	2	3	1	-3508.25	127066
8	A8	2	3	2	-3285.73	126966
8	A8	2	3	3	-3228.85	126540
8	A8	2	3	4	-3331.01	126298
8	A8	2	3	5	-3485.39	126197
8	A8	2	3	6	-3491.47	126224
8	A8	2	3	7	-3239.14	126063
8	A8	2	3	8	-3225.99	125778
8	A8	2	3	9	-3187.74	125587
8	A8	2	3	10	-3099.9	125446
8	A8	2	3	11	-3166.94	125369
8	A8	2	3	12	-3559.84	125410
8	A8	2	3	13	-3628.15	125315
8	A8	2	3	14	-3340.99	125208
8	A8	2	3	15	-2863.83	125101
8	A8	2	3	16	-1814.24	125059
8	A8	2	3	17	-483.785	124969
8	A8	2	3	18	1258.92	124937
8	A8	2	3	19	4919.65	124919
8	A8	2	3	20	10867.9	124875
8	A8	2	3	21	20513.7	124843
8	A8	2	3	22	32911.2	124733
8	A8	2	3	23	46551	124629
8	A8	2	3	24	59751.6	124562
8	A8	2	3	25	71186.3	124440
8	A8	2	3	26	82129.1	124289
8	A8	2	3	27	91688	124224
8	A8	2	3	28	100974	124278
8	A8	2	3	29	108750	124325
8	A8	2	3	30	115743	124225
8	A8	2	3	31	120991	123971
8	A8	2	3	32	125733	123870
8	A8	2	3	33	129418	123861
8	A8	2	3	34	132177	123885
8	A8	2	3	35	134533	123889
8	A8	2	3	36	135636	123937
8	A8	2	3	37	136530	123975
8	A8	2	3	38	137517	123940
8	A8	2	3	39	138230	123868
8	A8	2	3	40	138750	123850
9	A9	2	3	1	14618.2	121450
9	A9	2	3	2	14557	121352
9	A9	2	3	3	14214	120988
9	A9	2	3	4	14288.6	120831
9	A9	2	3	5	14876.4	120903
9	A9	2	3	6	14810	120719
9	A9	2	3	7	14732.3	120597
9	A9	2	3	8	14848.8	120690
9	A9	2	3	9	14846.8	120580
9	A9	2	3	10	14934.6	120363
9	A9	2	3	11	14893.1	119996
9	A9	2	3	12	14955.4	119872
9	A9	2	3	13	15265.1	119994
9	A9	2	3	14	15590.1	119949
9	A9	2	3	15	16759.1	119922
9	A9	2	3	16	18297.9	119885
9	A9	2	3	17	21067.4	119976
9	A9	2	3	18	25830.3	119734
9	A9	2	3	19	33557	119580
9	A9	2	3	20	44080.8	119497
9	A9	2	3	21	56691.4	119461
9	A9	2	3	22	69895.8	119597
9	A9	2	3	23	81744.1	119583
9	A9	2	3	24	92548.1	119601
9	A9	2	3	25	102811	119534
9	A9	2	3	26	111717	119458
9	A9	2	3	27	119401	119331
9	A9	2	3	28	126789	119312
9	A9	2	3	29	132478	119509
9	A9	2	3	30	137526	119370
9	A9	2	3	31	141364	119280
9	A9	2	3	32	144847	119362
9	A9	2	3	33	147360	119508
9	A9	2	3	34	149356	119393
9	A9	2	3	35	151275	119219
9	A9	2	3	36	151755	118878
9	A9	2	3	37	152190	118835
9	A9	2	3	38	152426	118989
9	A9	2	3	39	152584	119048
9	A9	2	3	40	153222	119271
10	A10	2	3	1	1713.78	121521
10	A10	2	3	2	1651.47	121533
10	A10	2	3	3	1665.71	121403
10	A10	2	3	4	1920.36	121243
10	A10	2	3	5	1821.5	121095
10	A10	2	3	6	1761.84	120977
10	A10	2	3	7	1782.53	120863
10	A10	2	3	8	1518.15	120815
10	A10	2	3	9	1563.69	120727
10	A10	2	3	10	2006.7	120659
10	A10	2	3	11	1949.18	120412
10	A10	2	3	12	1859.73	120256
10	A10	2	3	13	2057.91	120200
10	A10	2	3	14	3200.93	120290
10	A10	2	3	15	5380.04	120244
10	A10	2	3	16	8801.93	120187
10	A10	2	3	17	14472.2	120133
10	A10	2	3	18	23803.3	120157
10	A10	2	3	19	38057.5	120074
10	A10	2	3	20	56650.5	120034
10	A10	2	3	21	77000.7	120087
10	A10	2	3	22	97380.4	119803
10	A10	2	3	23	115530	119713
10	A10	2	3	24	131314	119826
10	A10	2	3	25	145240	120008
10	A10	2	3	26	156239	119897
10	A10	2	3	27	165044	119759
10	A10	2	3	28	172598	119773
10	A10	2	3	29	177619	120043
10	A10	2	3	30	181974	120115
10	A10	2	3	31	185227	120136
10	A10	2	3	32	186551	120109
10	A10	2	3	33	187423	119884
10	A10	2	3	34	187482	119768
10	A10	2	3	35	187781	119738
10	A10	2	3	36	187416	119793
10	A10	2	3	37	187614	119761
10	A10	2	3	38	187224	119600
10	A10	2	3	39	187366	119590
10	A10	2	3	40	187392	119720
11	A11	2	3	1	-7128.59	122015
11	A11	2	3	2	-7106.53	122057
11	A11	2	3	3	-6854.66	122499
11	A11	2	3	4	-6743.75	122538
11	A11	2	3	5	-6626.45	122482
11	A11	2	3	6	-6682.74	122528
11	A11	2	3	7	-6947.3	122793
11	A11	2	3	8	-7063.63	122860
11	A11	2	3	9	-7002.1	122885
11	A11	2	3	10	-6633.93	123104
11	A11	2	3	11	-6544.97	123336
11	A11	2	3	12	-6224.98	123495
11	A11	2	3	13	-5584.19	123743
11	A11	2	3	14	-4944.45	124071
11	A11	2	3	15	-2789.28	124674
11	A11	2	3	16	1115.13	125727
11	A11	2	3	17	9197.65	128405
11	A11	2	3	18	20525.8	130000
11	A11	2	3	19	35563.3	130618
11	A11	2	3	20	54824.9	130956
11	A11	2	3	21	76550.6	130826
11	A11	2	3	22	98676.5	130927
11	A11	2	3	23	118488	131056
11	A11	2	3	24	136454	131065
11	A11	2	3	25	151819	130914
11	A11	2	3	26	163522	130748
11	A11	2	3	27	173140	130782
11	A11	2	3	28	181516	130649
11	A11	2	3	29	187694	130898
11	A11	2	3	30	193399	130904
11	A11	2	3	31	196439	130763
11	A11	2	3	32	198374	130547
11	A11	2	3	33	199771	130616
11	A11	2	3	34	200321	130482
11	A11	2	3	35	200217	130642
11	A11	2	3	36	200274	130483
11	A11	2	3	37	201271	130327
11	A11	2	3	38	201164	130603
11	A11	2	3	39	201157	130629
11	A11	2	3	40	201259	130552
12	A12	2	3	1	-4150.48	125151
12	A12	2	3	2	-4146.3	125038
12	A12	2	3	3	-4059.88	124783
12	A12	2	3	4	-3939.3	124450
12	A12	2	3	5	-3942.03	124146
12	A12	2	3	6	-3892.35	123967
12	A12	2	3	7	-3758.12	123899
12	A12	2	3	8	-3646.51	123763
12	A12	2	3	9	-3314.8	123666
12	A12	2	3	10	-3192.49	123738
12	A12	2	3	11	-3414.64	123472
12	A12	2	3	12	-3409.61	123303
12	A12	2	3	13	-2817.52	123250
12	A12	2	3	14	-1866.67	123060
12	A12	2	3	15	517.728	122966
12	A12	2	3	16	3767.62	123058
12	A12	2	3	17	9897.89	122940
12	A12	2	3	18	19586.7	122812
12	A12	2	3	19	34457.1	122783
12	A12	2	3	20	52639.8	122898
12	A12	2	3	21	73911.9	122768
12	A12	2	3	22	94861.5	122426
12	A12	2	3	23	114239	122352
12	A12	2	3	24	130439	122560
12	A12	2	3	25	144951	122515
12	A12	2	3	26	156310	122322
12	A12	2	3	27	166289	122237
12	A12	2	3	28	174361	122284
12	A12	2	3	29	180317	122385
12	A12	2	3	30	185122	122359
12	A12	2	3	31	187620	122369
12	A12	2	3	32	189617	122352
12	A12	2	3	33	190479	122280
12	A12	2	3	34	190750	122055
12	A12	2	3	35	191160	121929
12	A12	2	3	36	190494	121932
12	A12	2	3	37	190876	122046
12	A12	2	3	38	190582	121874
12	A12	2	3	39	190916	121849
12	A12	2	3	40	191389	121974
13	A13	2	3	1	-6983.28	122858
13	A13	2	3	2	-6950.78	122735
13	A13	2	3	3	-6537.78	122596
13	A13	2	3	4	-6217.62	122488
13	A13	2	3	5	-6200.02	122385
13	A13	2	3	6	-6463.06	122338
13	A13	2	3	7	-6612.28	122334
13	A13	2	3	8	-6755.78	122318
13	A13	2	3	9	-6770.07	122244
13	A13	2	3	10	-6575.52	122227
13	A13	2	3	11	-6481.63	122239
13	A13	2	3	12	-6016.43	122280
13	A13	2	3	13	-5402.27	122456
13	A13	2	3	14	-4296.41	122471
13	A13	2	3	15	-2140.96	122430
13	A13	2	3	16	980.71	122421
13	A13	2	3	17	6097.82	122394
13	A13	2	3	18	15844.9	122404
13	A13	2	3	19	30268.4	122406
13	A13	2	3	20	48723.6	122379
13	A13	2	3	21	70102.1	122462
13	A13	2	3	22	90443.9	122801
13	A13	2	3	23	109647	122981
13	A13	2	3	24	125891	122944
13	A13	2	3	25	139964	122905
13	A13	2	3	26	151738	122739
13	A13	2	3	27	160871	122663
13	A13	2	3	28	169432	122752
13	A13	2	3	29	174800	122886
13	A13	2	3	30	178487	122899
13	A13	2	3	31	182331	123026
13	A13	2	3	32	184698	123124
13	A13	2	3	33	185896	123060
13	A13	2	3	34	185838	123045
13	A13	2	3	35	186374	123206
13	A13	2	3	36	186822	123318
13	A13	2	3	37	186681	123276
13	A13	2	3	38	186353	123270
13	A13	2	3	39	186699	123617
13	A13	2	3	40	186910	123764
14	A14	2	3	1	-1441.75	118734
14	A14	2	3	2	-1185.67	118962
14	A14	2	3	3	-617.5	120034
14	A14	2	3	4	1094.86	121884
14	A14	2	3	5	2178.7	122450
14	A14	2	3	6	2936	122642
14	A14	2	3	7	3372.89	122799
14	A14	2	3	8	3658.39	122664
14	A14	2	3	9	3735.37	122505
14	A14	2	3	10	4080.23	122685
14	A14	2	3	11	4314.58	122869
14	A14	2	3	12	4692.14	122689
14	A14	2	3	13	5482.46	122505
14	A14	2	3	14	6554.09	122577
14	A14	2	3	15	8413.89	122528
14	A14	2	3	16	11548.9	122375
14	A14	2	3	17	17786.9	122317
14	A14	2	3	18	27138.2	122149
14	A14	2	3	19	40703	122048
14	A14	2	3	20	58368.9	121966
14	A14	2	3	21	79034.8	122033
14	A14	2	3	22	99934.7	121878
14	A14	2	3	23	118806	121666
14	A14	2	3	24	135067	121575
14	A14	2	3	25	148805	121668
14	A14	2	3	26	160449	121558
14	A14	2	3	27	169453	121351
14	A14	2	3	28	176891	121171
14	A14	2	3	29	182013	121090
14	A14	2	3	30	186569	120965
14	A14	2	3	31	189633	120964
14	A14	2	3	32	191418	120891
14	A14	2	3	33	192034	120784
14	A14	2	3	34	191803	120642
14	A14	2	3	35	191724	120531
14	A14	2	3	36	191443	120352
14	A14	2	3	37	191113	120109
14	A14	2	3	38	191001	119956
14	A14	2	3	39	190764	119961
14	A14	2	3	40	190585	120116
15	A15	2	3	1	-10288.1	119080
15	A15	2	3	2	-10270.1	119259
15	A15	2	3	3	-10082.8	119307
15	A15	2	3	4	-9947.6	119347
15	A15	2	3	5	-9852.03	119323
15	A15	2	3	6	-9956.97	119278
15	A15	2	3	7	-10261.2	119288
15	A15	2	3	8	-10291.7	119545
15	A15	2	3	9	-10123	119632
15	A15	2	3	10	-9966.95	119754
15	A15	2	3	11	-9410.64	119746
15	A15	2	3	12	-9217.97	119906
15	A15	2	3	13	-8696.96	120136
15	A15	2	3	14	-8095.97	120182
15	A15	2	3	15	-5843.88	120525
15	A15	2	3	16	-2394.34	120676
15	A15	2	3	17	3637.84	120631
15	A15	2	3	18	14280.1	120542
15	A15	2	3	19	29841.9	120619
15	A15	2	3	20	48953.9	120643
15	A15	2	3	21	70570.7	120786
15	A15	2	3	22	92105.5	120716
15	A15	2	3	23	111244	120672
15	A15	2	3	24	127921	120637
15	A15	2	3	25	142475	120783
15	A15	2	3	26	154445	121125
15	A15	2	3	27	163419	121136
15	A15	2	3	28	171650	121218
15	A15	2	3	29	177794	121474
15	A15	2	3	30	182415	121630
15	A15	2	3	31	186135	121938
15	A15	2	3	32	188578	121987
15	A15	2	3	33	189364	121978
15	A15	2	3	34	189447	122214
15	A15	2	3	35	190051	122363
15	A15	2	3	36	189824	122679
15	A15	2	3	37	190763	122969
15	A15	2	3	38	192069	123521
15	A15	2	3	39	192689	123793
15	A15	2	3	40	194010	124112
16	A16	2	3	1	-2528.94	116028
16	A16	2	3	2	-2546.63	116064
16	A16	2	3	3	-2764.34	116008
16	A16	2	3	4	-2763.01	115876
16	A16	2	3	5	-2517.67	115611
16	A16	2	3	6	-2434.64	115461
16	A16	2	3	7	-2528.58	115458
16	A16	2	3	8	-2643.62	115346
16	A16	2	3	9	-2651.77	115236
16	A16	2	3	10	-2497.57	115224
16	A16	2	3	11	-2503.91	115047
16	A16	2	3	12	-2376	114930
16	A16	2	3	13	-1744.67	114938
16	A16	2	3	14	-1113.96	114842
16	A16	2	3	15	707.704	114654
16	A16	2	3	16	3647.54	114559
16	A16	2	3	17	9262.33	114589
16	A16	2	3	18	17875.5	114578
16	A16	2	3	19	30415.5	114579
16	A16	2	3	20	46833	114606
16	A16	2	3	21	66094.2	114537
16	A16	2	3	22	85368	114446
16	A16	2	3	23	102804	114380
16	A16	2	3	24	118137	114341
16	A16	2	3	25	130627	114423
16	A16	2	3	26	141176	114378
16	A16	2	3	27	150234	114314
16	A16	2	3	28	156903	114271
16	A16	2	3	29	162438	114281
16	A16	2	3	30	167024	114322
16	A16	2	3	31	169338	114227
16	A16	2	3	32	170709	114143
16	A16	2	3	33	171695	114073
16	A16	2	3	34	171905	114038
16	A16	2	3	35	172519	114041
16	A16	2	3	36	172425	113874
16	A16	2	3	37	172496	113879
16	A16	2	3	38	172007	114050
16	A16	2	3	39	172049	113936
16	A16	2	3	40	171937	113876
17	A17	2	3	1	-4939.16	109530
17	A17	2	3	2	-4793.52	109453
17	A17	2	3	3	-4774.75	109292
17	A17	2	3	4	-4785.41	109076
17	A17	2	3	5	-4740.75	108867
17	A17	2	3	6	-4770.44	108723
17	A17	2	3	7	-4769.63	108626
17	A17	2	3	8	-4799.6	108284
17	A17	2	3	9	-4729.3	108097
17	A17	2	3	10	-4526.13	107989
17	A17	2	3	11	-4267.92	107926
17	A17	2	3	12	-4140.53	107961
17	A17	2	3	13	-3711.99	107628
17	A17	2	3	14	-3124.93	107532
17	A17	2	3	15	-1300.64	107729
17	A17	2	3	16	1543.45	107765
17	A17	2	3	17	6803.98	107696
17	A17	2	3	18	15389	107678
17	A17	2	3	19	28607.8	107559
17	A17	2	3	20	44751.8	107315
17	A17	2	3	21	62857.4	107232
17	A17	2	3	22	81306.3	107297
17	A17	2	3	23	97837	107400
17	A17	2	3	24	111309	107500
17	A17	2	3	25	123178	107366
17	A17	2	3	26	133079	107275
17	A17	2	3	27	140728	107246
17	A17	2	3	28	146855	107222
17	A17	2	3	29	151768	107166
17	A17	2	3	30	155407	107126
17	A17	2	3	31	157627	107139
17	A17	2	3	32	158797	107084
17	A17	2	3	33	159497	106966
17	A17	2	3	34	160047	106933
17	A17	2	3	35	160118	106930
17	A17	2	3	36	159935	106933
17	A17	2	3	37	159763	106954
17	A17	2	3	38	159174	106988
17	A17	2	3	39	159182	107135
17	A17	2	3	40	159605	107135
18	A18	2	3	1	-7098.89	125255
18	A18	2	3	2	-7080.66	124915
18	A18	2	3	3	-6772.43	124542
18	A18	2	3	4	-6349.61	124207
18	A18	2	3	5	-6426.06	123953
18	A18	2	3	6	-6502.2	123722
18	A18	2	3	7	-6418.75	123477
18	A18	2	3	8	-6425.54	123317
18	A18	2	3	9	-6326.89	123255
18	A18	2	3	10	-6301.55	123115
18	A18	2	3	11	-6074.82	122944
18	A18	2	3	12	-5870.01	122805
18	A18	2	3	13	-4937.66	122707
18	A18	2	3	14	-4133.73	122610
18	A18	2	3	15	-2274.82	122620
18	A18	2	3	16	890.021	122650
18	A18	2	3	17	6968.53	122580
18	A18	2	3	18	17032.9	122579
18	A18	2	3	19	31580.5	122540
18	A18	2	3	20	49610	122404
18	A18	2	3	21	70234.7	122178
18	A18	2	3	22	90939.2	122106
18	A18	2	3	23	109416	122254
18	A18	2	3	24	125899	122291
18	A18	2	3	25	140189	122187
18	A18	2	3	26	151916	122015
18	A18	2	3	27	160893	121959
18	A18	2	3	28	168531	122071
18	A18	2	3	29	174342	122054
18	A18	2	3	30	179368	122070
18	A18	2	3	31	181999	122068
18	A18	2	3	32	184342	121936
18	A18	2	3	33	185887	121830
18	A18	2	3	34	186441	121716
18	A18	2	3	35	186245	121699
18	A18	2	3	36	185485	121848
18	A18	2	3	37	185569	121848
18	A18	2	3	38	185861	121772
18	A18	2	3	39	186216	121529
18	A18	2	3	40	186170	121466
19	A19	2	3	1	-9703.08	124210
19	A19	2	3	2	-9589.1	124054
19	A19	2	3	3	-9404.33	123538
19	A19	2	3	4	-9291.4	123244
19	A19	2	3	5	-9740.25	123089
19	A19	2	3	6	-9834.06	123132
19	A19	2	3	7	-9605.55	123019
19	A19	2	3	8	-9584.22	122694
19	A19	2	3	9	-9548.25	122473
19	A19	2	3	10	-9604.87	122297
19	A19	2	3	11	-9661.91	122136
19	A19	2	3	12	-9649.1	122024
19	A19	2	3	13	-9707.38	121966
19	A19	2	3	14	-9722.28	121936
19	A19	2	3	15	-9509.16	121824
19	A19	2	3	16	-9346.63	121760
19	A19	2	3	17	-9602.37	121709
19	A19	2	3	18	-9862.54	121485
19	A19	2	3	19	-9926.69	121392
19	A19	2	3	20	-9859.03	121520
19	A19	2	3	21	-9715.03	121444
19	A19	2	3	22	-9601.63	121285
19	A19	2	3	23	-9617.41	121175
19	A19	2	3	24	-9505.05	121095
19	A19	2	3	25	-9364.18	120902
19	A19	2	3	26	-9907.88	120833
19	A19	2	3	27	-9981.46	120936
19	A19	2	3	28	-9670.38	120905
19	A19	2	3	29	-9621.45	120779
19	A19	2	3	30	-9520.71	120705
19	A19	2	3	31	-9420.51	120690
19	A19	2	3	32	-9266.38	120607
19	A19	2	3	33	-8349.28	120435
19	A19	2	3	34	-7230.78	120384
19	A19	2	3	35	-5349	120398
19	A19	2	3	36	-2588.83	120425
19	A19	2	3	37	3614.68	120572
19	A19	2	3	38	12501.1	120523
19	A19	2	3	39	23726.2	120367
19	A19	2	3	40	33874.1	120329
25	B1	2	3	1	1537.83	105271
25	B1	2	3	2	1505.8	105182
25	B1	2	3	3	1516.52	105005
25	B1	2	3	4	1845.08	104826
25	B1	2	3	5	2031.95	104558
25	B1	2	3	6	1933.52	104376
25	B1	2	3	7	1635.41	104197
25	B1	2	3	8	1382.42	104120
25	B1	2	3	9	1291.5	104228
25	B1	2	3	10	1259.09	104158
25	B1	2	3	11	1260.52	104022
25	B1	2	3	12	1392.43	103898
25	B1	2	3	13	1337.33	103833
25	B1	2	3	14	1273.09	103899
25	B1	2	3	15	1217.69	103854
25	B1	2	3	16	1076.6	103752
25	B1	2	3	17	1095.93	103675
25	B1	2	3	18	1392.03	103654
25	B1	2	3	19	1714.7	103650
25	B1	2	3	20	1714.89	103832
25	B1	2	3	21	1875.56	103863
25	B1	2	3	22	2928.51	103835
25	B1	2	3	23	4852.82	103848
25	B1	2	3	24	7696.06	103781
25	B1	2	3	25	12226.6	103701
25	B1	2	3	26	20075.7	103584
25	B1	2	3	27	29526.2	103528
25	B1	2	3	28	39782.9	103561
25	B1	2	3	29	49437.9	103491
25	B1	2	3	30	58434.5	103444
25	B1	2	3	31	66246.2	103501
25	B1	2	3	32	73204.8	103550
25	B1	2	3	33	79206.7	103636
25	B1	2	3	34	84363.1	103686
25	B1	2	3	35	87806.1	103489
25	B1	2	3	36	90667.7	103218
25	B1	2	3	37	92483.5	103203
25	B1	2	3	38	94076.2	103371
25	B1	2	3	39	95568.9	103390
25	B1	2	3	40	95950.6	103436
26	B2	2	3	1	-6770.13	109564
26	B2	2	3	2	-6398.05	109388
26	B2	2	3	3	-6148.42	109033
26	B2	2	3	4	-6268.55	108801
26	B2	2	3	5	-6297.48	108559
26	B2	2	3	6	-6023.08	108303
26	B2	2	3	7	-6129.86	108122
26	B2	2	3	8	-6250.8	107996
26	B2	2	3	9	-6264.79	107965
26	B2	2	3	10	-6302.14	107917
26	B2	2	3	11	-6059.04	107982
26	B2	2	3	12	-5654.12	107903
26	B2	2	3	13	-5856.27	107852
26	B2	2	3	14	-5967.72	107777
26	B2	2	3	15	-5721.18	107592
26	B2	2	3	16	-5330.91	107458
26	B2	2	3	17	-4637.31	107381
26	B2	2	3	18	-3790.73	107311
26	B2	2	3	19	-1888.82	107276
26	B2	2	3	20	610.498	107397
26	B2	2	3	21	5425.24	107200
26	B2	2	3	22	12894.9	107097
26	B2	2	3	23	22644	107144
26	B2	2	3	24	33158.4	107085
26	B2	2	3	25	43736.5	107030
26	B2	2	3	26	53212.6	107035
26	B2	2	3	27	61809.6	106928
26	B2	2	3	28	69964.3	106856
26	B2	2	3	29	77148	106888
26	B2	2	3	30	83286.5	106989
26	B2	2	3	31	88293.1	107007
26	B2	2	3	32	92582.5	106731
26	B2	2	3	33	96453.4	106634
26	B2	2	3	34	99383.7	106621
26	B2	2	3	35	101432	106498
26	B2	2	3	36	103307	106487
26	B2	2	3	37	104380	106572
26	B2	2	3	38	104887	106537
26	B2	2	3	39	105357	106541
26	B2	2	3	40	105387	106684
27	B3	2	3	1	-1595.75	111607
27	B3	2	3	2	-1131.77	111539
27	B3	2	3	3	-517.149	111457
27	B3	2	3	4	-374.903	111449
27	B3	2	3	5	166.141	111336
27	B3	2	3	6	231.013	111285
27	B3	2	3	7	187.091	111280
27	B3	2	3	8	162.787	111242
27	B3	2	3	9	509.741	111133
27	B3	2	3	10	478.994	111105
27	B3	2	3	11	527.264	111042
27	B3	2	3	12	725.738	110985
27	B3	2	3	13	670.509	110947
27	B3	2	3	14	741.444	110677
27	B3	2	3	15	863.282	110545
27	B3	2	3	16	1549.07	110576
27	B3	2	3	17	1804.98	110460
27	B3	2	3	18	2829.67	110372
27	B3	2	3	19	4048.4	110430
27	B3	2	3	20	6848.37	110420
27	B3	2	3	21	10811	110361
27	B3	2	3	22	17768.3	110412
27	B3	2	3	23	27563	110311
27	B3	2	3	24	38670	110057
27	B3	2	3	25	49701.1	109762
27	B3	2	3	26	59960	109732
27	B3	2	3	27	69173.4	109961
27	B3	2	3	28	78111.3	109851
27	B3	2	3	29	86127.7	109777
27	B3	2	3	30	92898	109769
27	B3	2	3	31	98499	109568
27	B3	2	3	32	102950	109487
27	B3	2	3	33	107152	109447
27	B3	2	3	34	110613	109503
27	B3	2	3	35	113314	109728
27	B3	2	3	36	115406	109594
27	B3	2	3	37	116544	109490
27	B3	2	3	38	117361	109461
27	B3	2	3	39	118095	109453
27	B3	2	3	40	118491	109464
28	B4	2	3	1	-3657.77	112705
28	B4	2	3	2	-3357.42	112617
28	B4	2	3	3	-3130.06	112387
28	B4	2	3	4	-3167.48	112062
28	B4	2	3	5	-3145.28	111761
28	B4	2	3	6	-2745.94	111533
28	B4	2	3	7	-2723.85	111253
28	B4	2	3	8	-2720.21	111112
28	B4	2	3	9	-2824.39	111183
28	B4	2	3	10	-3084.74	111244
28	B4	2	3	11	-3258.41	111070
28	B4	2	3	12	-3195.95	110937
28	B4	2	3	13	-2612.47	110921
28	B4	2	3	14	-2654.06	110863
28	B4	2	3	15	-2685.49	110932
28	B4	2	3	16	-2160.09	110820
28	B4	2	3	17	-1313.83	110673
28	B4	2	3	18	340.087	110521
28	B4	2	3	19	2772.34	110444
28	B4	2	3	20	6577.86	110523
28	B4	2	3	21	12913.9	110468
28	B4	2	3	22	22816.5	110436
28	B4	2	3	23	34296.3	110409
28	B4	2	3	24	46023.3	110325
28	B4	2	3	25	56525.5	110295
28	B4	2	3	26	66557.8	110319
28	B4	2	3	27	75549.2	110138
28	B4	2	3	28	83589.4	110048
28	B4	2	3	29	90674.7	110077
28	B4	2	3	30	96788.1	109993
28	B4	2	3	31	102528	109808
28	B4	2	3	32	106570	109750
28	B4	2	3	33	110332	109828
28	B4	2	3	34	113313	109906
28	B4	2	3	35	115398	109926
28	B4	2	3	36	116845	109873
28	B4	2	3	37	118260	109794
28	B4	2	3	38	119056	109653
28	B4	2	3	39	119234	109562
28	B4	2	3	40	119129	109545
29	B5	2	3	1	-5262.29	125444
29	B5	2	3	2	-5045.07	125284
29	B5	2	3	3	-4602.79	124933
29	B5	2	3	4	-4553.56	124589
29	B5	2	3	5	-4393.43	124160
29	B5	2	3	6	-4247.95	124046
29	B5	2	3	7	-4149.15	124311
29	B5	2	3	8	-4295.53	124164
29	B5	2	3	9	-4280.16	123911
29	B5	2	3	10	-3786.45	123621
29	B5	2	3	11	-3950.53	123347
29	B5	2	3	12	-4226.43	123254
29	B5	2	3	13	-4305.89	123420
29	B5	2	3	14	-4024.83	123524
29	B5	2	3	15	-3669.08	123536
29	B5	2	3	16	-3258.71	123561
29	B5	2	3	17	-2374.23	123379
29	B5	2	3	18	-1087.01	123235
29	B5	2	3	19	1800.93	123132
29	B5	2	3	20	5900.69	122989
29	B5	2	3	21	12632.9	122953
29	B5	2	3	22	23189.2	123159
29	B5	2	3	23	36183.3	123051
29	B5	2	3	24	49481.8	122798
29	B5	2	3	25	61387.7	122700
29	B5	2	3	26	72060.9	122724
29	B5	2	3	27	82591.5	122654
29	B5	2	3	28	92219	122515
29	B5	2	3	29	99975	122366
29	B5	2	3	30	106554	122338
29	B5	2	3	31	112526	122402
29	B5	2	3	32	117452	122240
29	B5	2	3	33	121799	122215
29	B5	2	3	34	125316	122321
29	B5	2	3	35	128265	122360
29	B5	2	3	36	129727	122298
29	B5	2	3	37	130889	122253
29	B5	2	3	38	131721	122218
29	B5	2	3	39	132599	122230
29	B5	2	3	40	132423	122344
30	B6	2	3	1	-5872.59	121280
30	B6	2	3	2	-5788	121248
30	B6	2	3	3	-5562.25	120911
30	B6	2	3	4	-5361.88	120498
30	B6	2	3	5	-5309.24	120250
30	B6	2	3	6	-5367.09	120013
30	B6	2	3	7	-5395.12	119898
30	B6	2	3	8	-5414.51	120018
30	B6	2	3	9	-5285.1	119957
30	B6	2	3	10	-5348.79	119740
30	B6	2	3	11	-5447.11	119544
30	B6	2	3	12	-5514.82	119299
30	B6	2	3	13	-5516.41	119180
30	B6	2	3	14	-5322.81	119213
30	B6	2	3	15	-4582.61	119158
30	B6	2	3	16	-4112.36	119050
30	B6	2	3	17	-2883.79	119001
30	B6	2	3	18	-1085.69	119027
30	B6	2	3	19	2602.87	118838
30	B6	2	3	20	8193.28	118669
30	B6	2	3	21	16690.7	118618
30	B6	2	3	22	28510.8	118723
30	B6	2	3	23	41304.5	118655
30	B6	2	3	24	53514.2	118575
30	B6	2	3	25	64348.2	118568
30	B6	2	3	26	74878	118564
30	B6	2	3	27	84231.2	118531
30	B6	2	3	28	92991.1	118582
30	B6	2	3	29	100447	118504
30	B6	2	3	30	106781	118345
30	B6	2	3	31	112246	118299
30	B6	2	3	32	116543	118385
30	B6	2	3	33	120268	118373
30	B6	2	3	34	122811	118207
30	B6	2	3	35	124793	118152
30	B6	2	3	36	126347	118162
30	B6	2	3	37	127441	118156
30	B6	2	3	38	128060	118168
30	B6	2	3	39	129078	118106
30	B6	2	3	40	129628	118086
31	B7	2	3	1	1004.17	116010
31	B7	2	3	2	1122.95	116103
31	B7	2	3	3	1216.81	116139
31	B7	2	3	4	1561.47	116138
31	B7	2	3	5	1767.96	116277
31	B7	2	3	6	1701.36	116276
31	B7	2	3	7	1393.43	116235
31	B7	2	3	8	1350.2	116193
31	B7	2	3	9	1654.04	116057
31	B7	2	3	10	1648.37	116044
31	B7	2	3	11	1567.22	116276
31	B7	2	3	12	1563.88	116480
31	B7	2	3	13	1628.45	116366
31	B7	2	3	14	2094.81	116308
31	B7	2	3	15	2319.8	116444
31	B7	2	3	16	3349.43	116548
31	B7	2	3	17	5288.96	116494
31	B7	2	3	18	9040.1	116440
31	B7	2	3	19	14170.5	116472
31	B7	2	3	20	22364.6	116582
31	B7	2	3	21	33152.8	116596
31	B7	2	3	22	45395.6	116772
31	B7	2	3	23	57378	116794
31	B7	2	3	24	68447.8	116891
31	B7	2	3	25	79047.9	117046
31	B7	2	3	26	88402.8	117119
31	B7	2	3	27	96562.7	117133
31	B7	2	3	28	104058	117226
31	B7	2	3	29	110826	117332
31	B7	2	3	30	116443	117636
31	B7	2	3	31	121492	117813
31	B7	2	3	32	125588	117922
31	B7	2	3	33	128859	118017
31	B7	2	3	34	131773	118297
31	B7	2	3	35	134040	118632
31	B7	2	3	36	135370	118650
31	B7	2	3	37	136758	118904
31	B7	2	3	38	137501	118980
31	B7	2	3	39	138232	119313
31	B7	2	3	40	138515	119382
32	B8	2	3	1	-8108.64	120841
32	B8	2	3	2	-8130.17	120847
32	B8	2	3	3	-8117.38	120648
32	B8	2	3	4	-8131.77	120467
32	B8	2	3	5	-8157.15	120239
32	B8	2	3	6	-8062.6	120046
32	B8	2	3	7	-8048.65	120015
32	B8	2	3	8	-8373.24	120128
32	B8	2	3	9	-8316.59	120136
32	B8	2	3	10	-7704.35	120005
32	B8	2	3	11	-7459.44	119970
32	B8	2	3	12	-7542.44	120016
32	B8	2	3	13	-7705.7	119966
32	B8	2	3	14	-7681.44	119953
32	B8	2	3	15	-7169.23	120020
32	B8	2	3	16	-6798.11	120006
32	B8	2	3	17	-5910.54	119921
32	B8	2	3	18	-3783.75	119913
32	B8	2	3	19	-209.894	120015
32	B8	2	3	20	5467.12	120193
32	B8	2	3	21	14175.1	120198
32	B8	2	3	22	25738.2	120183
32	B8	2	3	23	38994	120052
32	B8	2	3	24	51375	119993
32	B8	2	3	25	62539.6	119976
32	B8	2	3	26	73742.8	119994
32	B8	2	3	27	83695.7	120171
32	B8	2	3	28	92058.3	120299
32	B8	2	3	29	99585.1	120327
32	B8	2	3	30	106367	120325
32	B8	2	3	31	111872	120225
32	B8	2	3	32	116562	120184
32	B8	2	3	33	120433	120276
32	B8	2	3	34	123527	120343
32	B8	2	3	35	125647	120485
32	B8	2	3	36	127694	120507
32	B8	2	3	37	129148	120672
32	B8	2	3	38	129716	120698
32	B8	2	3	39	130021	120719
32	B8	2	3	40	130358	120655
33	B9	2	3	1	-9710.54	127233
33	B9	2	3	2	-9568.03	127058
33	B9	2	3	3	-9125.75	126602
33	B9	2	3	4	-9081.72	126268
33	B9	2	3	5	-9076.67	125803
33	B9	2	3	6	-9326.24	125605
33	B9	2	3	7	-9637.73	125656
33	B9	2	3	8	-9680.04	125520
33	B9	2	3	9	-9418.8	125335
33	B9	2	3	10	-9201.53	125171
33	B9	2	3	11	-9178.94	125025
33	B9	2	3	12	-8999.63	124872
33	B9	2	3	13	-8858.9	124735
33	B9	2	3	14	-8384.95	124643
33	B9	2	3	15	-7539.09	124703
33	B9	2	3	16	-5812.98	124581
33	B9	2	3	17	-2504.7	124450
33	B9	2	3	18	2723.65	124401
33	B9	2	3	19	10745.2	124371
33	B9	2	3	20	21747.3	124284
33	B9	2	3	21	34486.4	124279
33	B9	2	3	22	47442.6	124314
33	B9	2	3	23	59791.6	124233
33	B9	2	3	24	71080.4	124096
33	B9	2	3	25	81596.7	123766
33	B9	2	3	26	91339.2	123676
33	B9	2	3	27	99642.3	123831
33	B9	2	3	28	105954	123895
33	B9	2	3	29	112655	123895
33	B9	2	3	30	117931	123763
33	B9	2	3	31	122333	123574
33	B9	2	3	32	124839	123276
33	B9	2	3	33	127730	123260
33	B9	2	3	34	130485	123488
33	B9	2	3	35	132086	123557
33	B9	2	3	36	133314	123521
33	B9	2	3	37	133668	123515
33	B9	2	3	38	133643	123469
33	B9	2	3	39	134119	123470
33	B9	2	3	40	134257	123635
34	B10	2	3	1	-5182.8	131965
34	B10	2	3	2	-5108.56	131882
34	B10	2	3	3	-5087.29	131702
34	B10	2	3	4	-4895.51	131550
34	B10	2	3	5	-4513.81	131422
34	B10	2	3	6	-4571.32	131417
34	B10	2	3	7	-5055.97	131393
34	B10	2	3	8	-5239.54	131332
34	B10	2	3	9	-5374.17	131104
34	B10	2	3	10	-5226.64	130907
34	B10	2	3	11	-4494.15	130778
34	B10	2	3	12	-4189.06	130756
34	B10	2	3	13	-3538.8	130838
34	B10	2	3	14	-2382.43	130760
34	B10	2	3	15	-204.845	130660
34	B10	2	3	16	3176.6	130565
34	B10	2	3	17	9467.21	130540
34	B10	2	3	18	19750.1	130482
34	B10	2	3	19	35050.6	130415
34	B10	2	3	20	54818.1	130432
34	B10	2	3	21	76980.3	130287
34	B10	2	3	22	99303.4	130184
34	B10	2	3	23	119618	130137
34	B10	2	3	24	136823	130039
34	B10	2	3	25	150942	129968
34	B10	2	3	26	163124	129974
34	B10	2	3	27	172602	130018
34	B10	2	3	28	180069	129881
34	B10	2	3	29	185831	129801
34	B10	2	3	30	190384	129823
34	B10	2	3	31	193033	129989
34	B10	2	3	32	194473	129861
34	B10	2	3	33	195438	129809
34	B10	2	3	34	196159	129886
34	B10	2	3	35	196435	129830
34	B10	2	3	36	195859	129765
34	B10	2	3	37	196108	129699
34	B10	2	3	38	196415	129637
34	B10	2	3	39	195943	129606
34	B10	2	3	40	195089	129599
35	B11	2	3	1	-2014.56	124131
35	B11	2	3	2	-1865.26	124145
35	B11	2	3	3	-1862.54	123978
35	B11	2	3	4	-1961.14	123820
35	B11	2	3	5	-2057.91	123607
35	B11	2	3	6	-2220.11	123377
35	B11	2	3	7	-2172.83	123137
35	B11	2	3	8	-1833.98	122850
35	B11	2	3	9	-1734.12	122675
35	B11	2	3	10	-1465.24	122649
35	B11	2	3	11	-1322.59	122526
35	B11	2	3	12	-908.579	122439
35	B11	2	3	13	-93.4516	122319
35	B11	2	3	14	623.518	122230
35	B11	2	3	15	2999.48	121876
35	B11	2	3	16	7097.45	121641
35	B11	2	3	17	13609.1	121382
35	B11	2	3	18	24814.6	121302
35	B11	2	3	19	40411.7	121466
35	B11	2	3	20	60195.3	121359
35	B11	2	3	21	81279.1	121263
35	B11	2	3	22	102715	121321
35	B11	2	3	23	121980	121361
35	B11	2	3	24	137898	121397
35	B11	2	3	25	151559	121118
35	B11	2	3	26	162519	120963
35	B11	2	3	27	170695	120872
35	B11	2	3	28	177619	120796
35	B11	2	3	29	182962	120758
35	B11	2	3	30	186519	120722
35	B11	2	3	31	189430	120735
35	B11	2	3	32	191042	120666
35	B11	2	3	33	191664	120559
35	B11	2	3	34	191562	120516
35	B11	2	3	35	191256	120556
35	B11	2	3	36	190754	120531
35	B11	2	3	37	190941	120523
35	B11	2	3	38	190984	120518
35	B11	2	3	39	190976	120358
35	B11	2	3	40	190967	120314
36	B12	2	3	1	-7854.67	116010
36	B12	2	3	2	-7834.35	116016
36	B12	2	3	3	-7616.87	115803
36	B12	2	3	4	-7561.45	115679
36	B12	2	3	5	-7411.5	115616
36	B12	2	3	6	-7461.71	115512
36	B12	2	3	7	-7632.33	115330
36	B12	2	3	8	-7658.88	115258
36	B12	2	3	9	-7485.13	115291
36	B12	2	3	10	-7462.19	115434
36	B12	2	3	11	-7430.53	115442
36	B12	2	3	12	-7011.05	115476
36	B12	2	3	13	-6435.83	115376
36	B12	2	3	14	-5495.78	115278
36	B12	2	3	15	-3816.96	115138
36	B12	2	3	16	-1027	115118
36	B12	2	3	17	5453.13	115173
36	B12	2	3	18	15105.3	115203
36	B12	2	3	19	29260.5	115339
36	B12	2	3	20	47337.8	115354
36	B12	2	3	21	67879.5	115318
36	B12	2	3	22	88405.2	115359
36	B12	2	3	23	107318	115496
36	B12	2	3	24	123420	115528
36	B12	2	3	25	136538	115501
36	B12	2	3	26	147299	115419
36	B12	2	3	27	156353	115379
36	B12	2	3	28	163181	115498
36	B12	2	3	29	168845	115701
36	B12	2	3	30	173088	115675
36	B12	2	3	31	175553	115610
36	B12	2	3	32	176729	115652
36	B12	2	3	33	177933	115927
36	B12	2	3	34	178414	115993
36	B12	2	3	35	178473	115953
36	B12	2	3	36	178759	115991
36	B12	2	3	37	179008	116004
36	B12	2	3	38	178758	115861
36	B12	2	3	39	178713	115848
36	B12	2	3	40	178693	116195
37	B13	2	3	1	240.794	132240
37	B13	2	3	2	187.95	132069
37	B13	2	3	3	-33.8247	131461
37	B13	2	3	4	-173.755	131190
37	B13	2	3	5	-374.364	131095
37	B13	2	3	6	-404.164	130937
37	B13	2	3	7	-331.8	130816
37	B13	2	3	8	-315.261	130712
37	B13	2	3	9	-136.775	130422
37	B13	2	3	10	264.224	130288
37	B13	2	3	11	548.96	130386
37	B13	2	3	12	1667.88	130302
37	B13	2	3	13	2429.22	130232
37	B13	2	3	14	3387.22	130455
37	B13	2	3	15	5619.47	130540
37	B13	2	3	16	9212.88	130453
37	B13	2	3	17	15652	130411
37	B13	2	3	18	25986.2	130345
37	B13	2	3	19	41179.2	130386
37	B13	2	3	20	60407.2	130295
37	B13	2	3	21	81880	130176
37	B13	2	3	22	104205	130161
37	B13	2	3	23	124405	130070
37	B13	2	3	24	141737	129919
37	B13	2	3	25	156240	129788
37	B13	2	3	26	168516	129694
37	B13	2	3	27	178902	129607
37	B13	2	3	28	186800	129601
37	B13	2	3	29	193305	129497
37	B13	2	3	30	197904	129424
37	B13	2	3	31	201336	129487
37	B13	2	3	32	203364	129392
37	B13	2	3	33	204404	129169
37	B13	2	3	34	204798	129001
37	B13	2	3	35	204998	128923
37	B13	2	3	36	204961	128889
37	B13	2	3	37	204518	128826
37	B13	2	3	38	203909	128720
37	B13	2	3	39	203298	128629
37	B13	2	3	40	202788	128608
38	B14	2	3	1	-9973.01	115124
38	B14	2	3	2	-10003.6	115195
38	B14	2	3	3	-10138.2	115104
38	B14	2	3	4	-10076.9	115067
38	B14	2	3	5	-9708.87	115175
38	B14	2	3	6	-9636.35	115305
38	B14	2	3	7	-9518.79	115246
38	B14	2	3	8	-9477.67	115001
38	B14	2	3	9	-9229.11	114997
38	B14	2	3	10	-9252.17	115216
38	B14	2	3	11	-9341	115274
38	B14	2	3	12	-9304.46	115433
38	B14	2	3	13	-8658.64	115393
38	B14	2	3	14	-7449.67	115337
38	B14	2	3	15	-5250.36	115371
38	B14	2	3	16	-2013.53	115368
38	B14	2	3	17	3990.48	115492
38	B14	2	3	18	13157.7	115515
38	B14	2	3	19	27260.1	115484
38	B14	2	3	20	45448	115416
38	B14	2	3	21	65696.3	115387
38	B14	2	3	22	86224.7	115512
38	B14	2	3	23	104556	115471
38	B14	2	3	24	120736	115326
38	B14	2	3	25	133733	115317
38	B14	2	3	26	144296	115595
38	B14	2	3	27	153092	115728
38	B14	2	3	28	160636	115735
38	B14	2	3	29	166484	115658
38	B14	2	3	30	171087	115589
38	B14	2	3	31	173916	115546
38	B14	2	3	32	175982	115631
38	B14	2	3	33	176637	115607
38	B14	2	3	34	177275	115702
38	B14	2	3	35	177565	115911
38	B14	2	3	36	177922	115907
38	B14	2	3	37	177501	115933
38	B14	2	3	38	177354	115865
38	B14	2	3	39	177815	115864
38	B14	2	3	40	177437	115987
39	B15	2	3	1	-1931.65	117121
39	B15	2	3	2	-1957.79	117125
39	B15	2	3	3	-1888.49	116940
39	B15	2	3	4	-1747.04	116670
39	B15	2	3	5	-2038.79	116501
39	B15	2	3	6	-2130.15	116458
39	B15	2	3	7	-2077.89	116222
39	B15	2	3	8	-2352.37	116061
39	B15	2	3	9	-2388.24	116073
39	B15	2	3	10	-2224.35	116079
39	B15	2	3	11	-2001.56	116041
39	B15	2	3	12	-1113.52	115867
39	B15	2	3	13	-729.822	115712
39	B15	2	3	14	-43.6159	115583
39	B15	2	3	15	1527.36	115340
39	B15	2	3	16	4236.41	115232
39	B15	2	3	17	9312.63	115309
39	B15	2	3	18	18362.1	115213
39	B15	2	3	19	31551.2	115118
39	B15	2	3	20	48433.3	115137
39	B15	2	3	21	68235.4	115074
39	B15	2	3	22	88053	114983
39	B15	2	3	23	106390	114614
39	B15	2	3	24	122670	114471
39	B15	2	3	25	136281	114470
39	B15	2	3	26	147394	114585
39	B15	2	3	27	156846	114691
39	B15	2	3	28	163933	114727
39	B15	2	3	29	169895	114669
39	B15	2	3	30	174228	114569
39	B15	2	3	31	177838	114291
39	B15	2	3	32	180268	114214
39	B15	2	3	33	181085	114263
39	B15	2	3	34	181131	114250
39	B15	2	3	35	181737	114196
39	B15	2	3	36	181509	114157
39	B15	2	3	37	181051	114118
39	B15	2	3	38	180674	114109
39	B15	2	3	39	180665	114136
39	B15	2	3	40	181132	114213
40	B16	2	3	1	-6805.53	117901
40	B16	2	3	2	-6934.61	117837
40	B16	2	3	3	-7107.03	117672
40	B16	2	3	4	-7059.74	117417
40	B16	2	3	5	-6776.76	117285
40	B16	2	3	6	-6840.28	117206
40	B16	2	3	7	-6882.05	117112
40	B16	2	3	8	-6781.12	116875
40	B16	2	3	9	-6795.65	116828
40	B16	2	3	10	-6794.06	116952
40	B16	2	3	11	-6656.38	117031
40	B16	2	3	12	-6096.6	116970
40	B16	2	3	13	-5841.22	116786
40	B16	2	3	14	-4968.17	116770
40	B16	2	3	15	-2788.96	116881
40	B16	2	3	16	114.301	116903
40	B16	2	3	17	5516.07	116982
40	B16	2	3	18	14522.5	116989
40	B16	2	3	19	27462.9	117069
40	B16	2	3	20	44803.9	117066
40	B16	2	3	21	64243.5	116983
40	B16	2	3	22	83995.5	116828
40	B16	2	3	23	102899	116818
40	B16	2	3	24	119242	116997
40	B16	2	3	25	133026	117109
40	B16	2	3	26	144638	117120
40	B16	2	3	27	154922	117210
40	B16	2	3	28	162988	117226
40	B16	2	3	29	169031	117262
40	B16	2	3	30	174057	117280
40	B16	2	3	31	178336	117077
40	B16	2	3	32	180626	117007
40	B16	2	3	33	182291	117148
40	B16	2	3	34	183111	117405
40	B16	2	3	35	182763	117510
40	B16	2	3	36	182650	117844
40	B16	2	3	37	182896	117850
40	B16	2	3	38	183074	117820
40	B16	2	3	39	183204	117812
40	B16	2	3	40	182893	117777
41	B17	2	3	1	-6200.24	124334
41	B17	2	3	2	-6064.23	123981
41	B17	2	3	3	-5754.77	123403
41	B17	2	3	4	-5735.28	122903
41	B17	2	3	5	-5711.43	122670
41	B17	2	3	6	-5859.46	122539
41	B17	2	3	7	-5924.58	122418
41	B17	2	3	8	-5837.15	122398
41	B17	2	3	9	-5879.22	122333
41	B17	2	3	10	-5889.2	122324
41	B17	2	3	11	-5688.07	122286
41	B17	2	3	12	-5329.2	122178
41	B17	2	3	13	-4436.92	122125
41	B17	2	3	14	-3653.29	122004
41	B17	2	3	15	-1705.35	121787
41	B17	2	3	16	2272.07	121687
41	B17	2	3	17	9230.82	121754
41	B17	2	3	18	19820.8	121688
41	B17	2	3	19	35238	121626
41	B17	2	3	20	54657	121724
41	B17	2	3	21	75772.9	121662
41	B17	2	3	22	96894.2	121558
41	B17	2	3	23	116095	121407
41	B17	2	3	24	132013	121324
41	B17	2	3	25	145325	121338
41	B17	2	3	26	156362	121284
41	B17	2	3	27	165184	121253
41	B17	2	3	28	172122	121213
41	B17	2	3	29	177639	121144
41	B17	2	3	30	181366	121083
41	B17	2	3	31	183991	120995
41	B17	2	3	32	185415	120958
41	B17	2	3	33	186229	121022
41	B17	2	3	34	186399	120960
41	B17	2	3	35	186376	120787
41	B17	2	3	36	186758	120732
41	B17	2	3	37	186313	120717
41	B17	2	3	38	186170	120733
41	B17	2	3	39	186057	120823
41	B17	2	3	40	186111	120849
42	B18	2	3	1	-3955.36	123859
42	B18	2	3	2	-3847.6	123748
42	B18	2	3	3	-3631.18	123308
42	B18	2	3	4	-3677.8	123096
42	B18	2	3	5	-3887.72	122999
42	B18	2	3	6	-4435.51	122634
42	B18	2	3	7	-4534.5	122477
42	B18	2	3	8	-4239.03	122556
42	B18	2	3	9	-3606.11	122496
42	B18	2	3	10	-3527	122499
42	B18	2	3	11	-3374.67	122397
42	B18	2	3	12	-2874.17	122260
42	B18	2	3	13	-2592.5	121968
42	B18	2	3	14	-1321.21	121882
42	B18	2	3	15	372.186	122055
42	B18	2	3	16	3683.98	121898
42	B18	2	3	17	10122.8	121796
42	B18	2	3	18	19986.4	121859
42	B18	2	3	19	34550.5	121801
42	B18	2	3	20	53601.3	121726
42	B18	2	3	21	74649.2	121539
42	B18	2	3	22	95901.1	121437
42	B18	2	3	23	115197	121392
42	B18	2	3	24	131565	121241
42	B18	2	3	25	144921	121175
42	B18	2	3	26	156414	121206
42	B18	2	3	27	165281	121181
42	B18	2	3	28	172590	121188
42	B18	2	3	29	179340	121149
42	B18	2	3	30	183870	121113
42	B18	2	3	31	186862	121042
42	B18	2	3	32	188085	120962
42	B18	2	3	33	189392	120940
42	B18	2	3	34	189823	120959
42	B18	2	3	35	190066	120907
42	B18	2	3	36	190282	120897
42	B18	2	3	37	190466	120927
42	B18	2	3	38	189842	120934
42	B18	2	3	39	189925	120977
42	B18	2	3	40	189714	120967
49	C1	2	3	1	-2699.57	103614
49	C1	2	3	2	-2623.03	103528
49	C1	2	3	3	-2263.28	103296
49	C1	2	3	4	-2266.3	103036
49	C1	2	3	5	-2325.97	102605
49	C1	2	3	6	-2256.74	102384
49	C1	2	3	7	-2309.16	102251
49	C1	2	3	8	-2376.37	102167
49	C1	2	3	9	-2359.96	102052
49	C1	2	3	10	-2089.86	101958
49	C1	2	3	11	-2277.98	101845
49	C1	2	3	12	-2333.65	101772
49	C1	2	3	13	-2081.08	101777
49	C1	2	3	14	-2242.44	101710
49	C1	2	3	15	-2839.91	101704
49	C1	2	3	16	-2870.53	101737
49	C1	2	3	17	-2350.74	101658
49	C1	2	3	18	-1942.72	101588
49	C1	2	3	19	-1660.86	101626
49	C1	2	3	20	-1599.73	101617
49	C1	2	3	21	-1403.12	101653
49	C1	2	3	22	-427.729	101535
49	C1	2	3	23	991.186	101353
49	C1	2	3	24	4269.42	101269
49	C1	2	3	25	8882.19	101263
49	C1	2	3	26	15725.2	101212
49	C1	2	3	27	25151.9	101165
49	C1	2	3	28	35290.6	101133
49	C1	2	3	29	45154.1	101178
49	C1	2	3	30	53818.2	101154
49	C1	2	3	31	61854	101153
49	C1	2	3	32	68688.6	101147
49	C1	2	3	33	74808.5	101229
49	C1	2	3	34	79400.2	101121
49	C1	2	3	35	82899.6	101058
49	C1	2	3	36	85820.7	101065
49	C1	2	3	37	87819.6	101008
49	C1	2	3	38	89355.6	100931
49	C1	2	3	39	90143.5	100865
49	C1	2	3	40	90476.6	100850
50	C2	2	3	1	2607.66	117021
50	C2	2	3	2	2420.67	116884
50	C2	2	3	3	2252.59	116206
50	C2	2	3	4	2310.39	115850
50	C2	2	3	5	2217.11	115479
50	C2	2	3	6	1946.07	115276
50	C2	2	3	7	1607.13	115242
50	C2	2	3	8	814.794	115425
50	C2	2	3	9	780.922	115375
50	C2	2	3	10	1411.33	115332
50	C2	2	3	11	1503.54	115127
50	C2	2	3	12	1579.26	115012
50	C2	2	3	13	2190.84	115072
50	C2	2	3	14	2225.17	114906
50	C2	2	3	15	2125.35	114788
50	C2	2	3	16	2218.17	114792
50	C2	2	3	17	2641.89	114612
50	C2	2	3	18	3621.72	114476
50	C2	2	3	19	5465.41	114387
50	C2	2	3	20	7790.19	114334
50	C2	2	3	21	12501.4	114426
50	C2	2	3	22	20209.5	114372
50	C2	2	3	23	30100.2	114298
50	C2	2	3	24	41365.4	114242
50	C2	2	3	25	51945.1	114312
50	C2	2	3	26	62250	114253
50	C2	2	3	27	71564.8	113947
50	C2	2	3	28	80223.2	113840
50	C2	2	3	29	87980.9	113876
50	C2	2	3	30	94712.8	113948
50	C2	2	3	31	99672.2	114076
50	C2	2	3	32	105073	114057
50	C2	2	3	33	109463	114061
50	C2	2	3	34	112475	113996
50	C2	2	3	35	114698	113762
50	C2	2	3	36	116691	113661
50	C2	2	3	37	119066	113583
50	C2	2	3	38	120024	113586
50	C2	2	3	39	120058	113674
50	C2	2	3	40	120693	113669
51	C3	2	3	1	5883.66	112194
51	C3	2	3	2	5709.31	111813
51	C3	2	3	3	5638	111307
51	C3	2	3	4	5985.46	111083
51	C3	2	3	5	6052.17	110940
51	C3	2	3	6	5786.75	110891
51	C3	2	3	7	5033.21	110804
51	C3	2	3	8	4663.68	110756
51	C3	2	3	9	4663.47	110754
51	C3	2	3	10	4877.63	110540
51	C3	2	3	11	5026.57	110416
51	C3	2	3	12	5337.12	110418
51	C3	2	3	13	5380.64	110138
51	C3	2	3	14	5454.71	110049
51	C3	2	3	15	5272.06	110246
51	C3	2	3	16	5290.31	110150
51	C3	2	3	17	5947.72	110054
51	C3	2	3	18	6822.49	110097
51	C3	2	3	19	8060.98	109999
51	C3	2	3	20	10901.8	109886
51	C3	2	3	21	15552.9	109820
51	C3	2	3	22	22006.4	109772
51	C3	2	3	23	31018.2	109695
51	C3	2	3	24	41613.2	109646
51	C3	2	3	25	52703.5	109557
51	C3	2	3	26	62482	109493
51	C3	2	3	27	71401.2	109527
51	C3	2	3	28	79923.2	109535
51	C3	2	3	29	87649.2	109390
51	C3	2	3	30	94516.4	109316
51	C3	2	3	31	100509	109316
51	C3	2	3	32	105257	109284
51	C3	2	3	33	109348	109263
51	C3	2	3	34	112194	109197
51	C3	2	3	35	114879	109071
51	C3	2	3	36	116512	109058
51	C3	2	3	37	117792	109132
51	C3	2	3	38	119159	109141
51	C3	2	3	39	119767	109201
51	C3	2	3	40	120443	109461
52	C4	2	3	1	-5962.06	118824
52	C4	2	3	2	-5721.56	118544
52	C4	2	3	3	-5254.11	118238
52	C4	2	3	4	-4840.8	118066
52	C4	2	3	5	-4814.76	117907
52	C4	2	3	6	-4712.47	117691
52	C4	2	3	7	-4844.32	117515
52	C4	2	3	8	-5274.59	117441
52	C4	2	3	9	-5431.94	117361
52	C4	2	3	10	-5256.93	117219
52	C4	2	3	11	-4797.5	116995
52	C4	2	3	12	-4905.95	116820
52	C4	2	3	13	-4864.81	116680
52	C4	2	3	14	-4248.05	116593
52	C4	2	3	15	-4551.06	116618
52	C4	2	3	16	-4500.69	116272
52	C4	2	3	17	-3257.95	116167
52	C4	2	3	18	-1793.88	116390
52	C4	2	3	19	978.963	116370
52	C4	2	3	20	5434.27	116352
52	C4	2	3	21	12649.6	116255
52	C4	2	3	22	22697.5	116182
52	C4	2	3	23	34623.5	116181
52	C4	2	3	24	46363	116015
52	C4	2	3	25	57180.5	115763
52	C4	2	3	26	67352.1	115657
52	C4	2	3	27	76724.1	115647
52	C4	2	3	28	85217.2	115608
52	C4	2	3	29	93044.6	115629
52	C4	2	3	30	99450.4	115580
52	C4	2	3	31	105004	115533
52	C4	2	3	32	109427	115490
52	C4	2	3	33	113043	115522
52	C4	2	3	34	115360	115535
52	C4	2	3	35	118164	115414
52	C4	2	3	36	120325	115198
52	C4	2	3	37	121752	115167
52	C4	2	3	38	122225	115242
52	C4	2	3	39	122123	115268
52	C4	2	3	40	122328	115387
53	C5	2	3	1	-6703.58	122947
53	C5	2	3	2	-6439.09	122850
53	C5	2	3	3	-6196.73	122528
53	C5	2	3	4	-6150.71	122141
53	C5	2	3	5	-5833.68	121865
53	C5	2	3	6	-5772.67	121555
53	C5	2	3	7	-5573.34	121376
53	C5	2	3	8	-5709.92	121377
53	C5	2	3	9	-5775.32	121294
53	C5	2	3	10	-5515.97	120940
53	C5	2	3	11	-5511.64	120798
53	C5	2	3	12	-5611.78	120977
53	C5	2	3	13	-5522.99	121072
53	C5	2	3	14	-5233.76	120970
53	C5	2	3	15	-5059.9	120708
53	C5	2	3	16	-4706.93	120579
53	C5	2	3	17	-3908.76	120643
53	C5	2	3	18	-2637.11	120543
53	C5	2	3	19	-251.05	120356
53	C5	2	3	20	3367.63	120249
53	C5	2	3	21	10475	120278
53	C5	2	3	22	20267.3	120157
53	C5	2	3	23	32689.5	119917
53	C5	2	3	24	44755.7	119802
53	C5	2	3	25	56133	119788
53	C5	2	3	26	67217.4	119762
53	C5	2	3	27	77180.4	119858
53	C5	2	3	28	86730.4	119751
53	C5	2	3	29	94884.1	119645
53	C5	2	3	30	101551	119609
53	C5	2	3	31	107687	119679
53	C5	2	3	32	113191	119522
53	C5	2	3	33	117417	119304
53	C5	2	3	34	120640	119228
53	C5	2	3	35	123605	119229
53	C5	2	3	36	125465	119311
53	C5	2	3	37	126547	119289
53	C5	2	3	38	127394	119137
53	C5	2	3	39	127760	119162
53	C5	2	3	40	128063	119427
54	C6	2	3	1	-1713.58	112217
54	C6	2	3	2	-1601.18	112209
54	C6	2	3	3	-1355.65	112081
54	C6	2	3	4	-1115.94	111846
54	C6	2	3	5	-1137.49	111773
54	C6	2	3	6	-1188.88	111878
54	C6	2	3	7	-1272.77	111830
54	C6	2	3	8	-1243.84	111731
54	C6	2	3	9	-873.74	111687
54	C6	2	3	10	-965.69	111795
54	C6	2	3	11	-1380.21	111896
54	C6	2	3	12	-1430.89	111932
54	C6	2	3	13	-977.193	111863
54	C6	2	3	14	-498.385	111809
54	C6	2	3	15	-378.611	111834
54	C6	2	3	16	-213.644	111788
54	C6	2	3	17	1033.53	111733
54	C6	2	3	18	2749.08	111684
54	C6	2	3	19	5559.3	111702
54	C6	2	3	20	10555.3	111653
54	C6	2	3	21	18756.3	111595
54	C6	2	3	22	29126	111550
54	C6	2	3	23	40230.5	111580
54	C6	2	3	24	50954.1	111568
54	C6	2	3	25	61800.9	111330
54	C6	2	3	26	71399.4	111292
54	C6	2	3	27	80396.7	111448
54	C6	2	3	28	87989.9	111676
54	C6	2	3	29	95035.9	111632
54	C6	2	3	30	101617	111469
54	C6	2	3	31	106605	111435
54	C6	2	3	32	111004	111573
54	C6	2	3	33	114522	111658
54	C6	2	3	34	117519	111628
54	C6	2	3	35	119634	111610
54	C6	2	3	36	121053	111655
54	C6	2	3	37	122044	111986
54	C6	2	3	38	123203	111991
54	C6	2	3	39	123721	111900
54	C6	2	3	40	124284	111848
55	C7	2	3	1	-844.292	119060
55	C7	2	3	2	-772.964	119002
55	C7	2	3	3	-649.173	118709
55	C7	2	3	4	-156.275	118469
55	C7	2	3	5	-29.6065	118264
55	C7	2	3	6	-149.175	118080
55	C7	2	3	7	-296.789	117961
55	C7	2	3	8	-360.754	117789
55	C7	2	3	9	-357.509	117606
55	C7	2	3	10	-676.483	117436
55	C7	2	3	11	-715.227	117276
55	C7	2	3	12	-408.446	117038
55	C7	2	3	13	-217.079	116940
55	C7	2	3	14	250.603	117107
55	C7	2	3	15	740.286	117076
55	C7	2	3	16	1686.37	116992
55	C7	2	3	17	3596.95	116859
55	C7	2	3	18	6854.12	116726
55	C7	2	3	19	11684.6	116607
55	C7	2	3	20	20080	116539
55	C7	2	3	21	31597	116484
55	C7	2	3	22	43776.7	116534
55	C7	2	3	23	55490.4	116247
55	C7	2	3	24	66213.8	116112
55	C7	2	3	25	76503	116174
55	C7	2	3	26	85669.2	116327
55	C7	2	3	27	94063.5	116257
55	C7	2	3	28	101655	116164
55	C7	2	3	29	107874	116132
55	C7	2	3	30	112884	116029
55	C7	2	3	31	117125	115952
55	C7	2	3	32	121017	115950
55	C7	2	3	33	124331	115908
55	C7	2	3	34	126335	115773
55	C7	2	3	35	127878	115719
55	C7	2	3	36	129223	115723
55	C7	2	3	37	129645	115492
55	C7	2	3	38	130306	115467
55	C7	2	3	39	130409	115653
55	C7	2	3	40	130678	115809
56	C8	2	3	1	-5304.71	125649
56	C8	2	3	2	-5031.24	125582
56	C8	2	3	3	-4655.35	125277
56	C8	2	3	4	-4646.87	124946
56	C8	2	3	5	-4654.72	124715
56	C8	2	3	6	-4320.24	124533
56	C8	2	3	7	-4194.98	124456
56	C8	2	3	8	-4308.23	124429
56	C8	2	3	9	-4330.11	124108
56	C8	2	3	10	-3968.88	123945
56	C8	2	3	11	-4022.38	124005
56	C8	2	3	12	-4403.34	123902
56	C8	2	3	13	-4498.39	123774
56	C8	2	3	14	-4105.23	123663
56	C8	2	3	15	-3537.83	123687
56	C8	2	3	16	-2979.53	123633
56	C8	2	3	17	-2213.23	123452
56	C8	2	3	18	-223.677	123311
56	C8	2	3	19	2660.08	123297
56	C8	2	3	20	7892.91	123441
56	C8	2	3	21	16215.3	123328
56	C8	2	3	22	27111.1	123027
56	C8	2	3	23	39860.4	122926
56	C8	2	3	24	51804.7	123048
56	C8	2	3	25	62944	122960
56	C8	2	3	26	73362.3	122793
56	C8	2	3	27	83733.2	122700
56	C8	2	3	28	92769.9	122715
56	C8	2	3	29	100779	122712
56	C8	2	3	30	107425	122563
56	C8	2	3	31	113035	122490
56	C8	2	3	32	117952	122478
56	C8	2	3	33	122454	122214
56	C8	2	3	34	125581	122177
56	C8	2	3	35	127917	122409
56	C8	2	3	36	129772	122486
56	C8	2	3	37	131030	122393
56	C8	2	3	38	131920	122095
56	C8	2	3	39	133001	122023
56	C8	2	3	40	133155	122034
57	C9	2	3	1	-4669.41	122795
57	C9	2	3	2	-4629.36	122703
57	C9	2	3	3	-4669.81	122423
57	C9	2	3	4	-4692.93	122100
57	C9	2	3	5	-4621.46	121874
57	C9	2	3	6	-4543.42	121658
57	C9	2	3	7	-4547.38	121511
57	C9	2	3	8	-4490.42	121486
57	C9	2	3	9	-4537.2	121434
57	C9	2	3	10	-4739.13	121241
57	C9	2	3	11	-4642.1	121119
57	C9	2	3	12	-4058.64	121126
57	C9	2	3	13	-3874.31	121015
57	C9	2	3	14	-3414.99	120917
57	C9	2	3	15	-2753.26	120967
57	C9	2	3	16	-1229.88	120996
57	C9	2	3	17	705.494	120919
57	C9	2	3	18	5384.34	120780
57	C9	2	3	19	12788.2	120683
57	C9	2	3	20	23500.4	120677
57	C9	2	3	21	36212.2	120618
57	C9	2	3	22	48650.8	120614
57	C9	2	3	23	60263.4	120567
57	C9	2	3	24	71263.2	120584
57	C9	2	3	25	81408.8	120442
57	C9	2	3	26	91011.1	120341
57	C9	2	3	27	99468.6	120295
57	C9	2	3	28	106633	120252
57	C9	2	3	29	113009	120286
57	C9	2	3	30	118516	120242
57	C9	2	3	31	122206	120216
57	C9	2	3	32	125677	120225
57	C9	2	3	33	128601	120169
57	C9	2	3	34	130425	120107
57	C9	2	3	35	131620	120070
57	C9	2	3	36	132632	120054
57	C9	2	3	37	133268	120094
57	C9	2	3	38	134060	119873
57	C9	2	3	39	134294	119840
57	C9	2	3	40	134689	119965
58	C10	2	3	1	-1912.29	123513
58	C10	2	3	2	-1814.9	123505
58	C10	2	3	3	-1742.74	123349
58	C10	2	3	4	-1503.62	123145
58	C10	2	3	5	-1415.95	122924
58	C10	2	3	6	-1128.3	122629
58	C10	2	3	7	-920.408	122524
58	C10	2	3	8	-970.584	122652
58	C10	2	3	9	-947.569	122537
58	C10	2	3	10	-751.43	122409
58	C10	2	3	11	-888.716	122346
58	C10	2	3	12	-846.63	122289
58	C10	2	3	13	69.9732	122371
58	C10	2	3	14	1369.12	122310
58	C10	2	3	15	2699.62	122258
58	C10	2	3	16	5819.57	122228
58	C10	2	3	17	11052.9	122158
58	C10	2	3	18	20383.7	122145
58	C10	2	3	19	34220.6	121983
58	C10	2	3	20	52767.2	121705
58	C10	2	3	21	73547	121635
58	C10	2	3	22	94391.1	121754
58	C10	2	3	23	113917	121686
58	C10	2	3	24	130786	121473
58	C10	2	3	25	144499	121416
58	C10	2	3	26	156459	121498
58	C10	2	3	27	166485	121619
58	C10	2	3	28	174481	121718
58	C10	2	3	29	180459	121690
58	C10	2	3	30	184799	121640
58	C10	2	3	31	187795	121564
58	C10	2	3	32	190066	121460
58	C10	2	3	33	191499	121409
58	C10	2	3	34	191828	121391
58	C10	2	3	35	191513	121376
58	C10	2	3	36	191688	121376
58	C10	2	3	37	191649	121455
58	C10	2	3	38	191661	121440
58	C10	2	3	39	191920	121329
58	C10	2	3	40	191867	121300
59	C11	2	3	1	4967.71	123403
59	C11	2	3	2	5534.38	123252
59	C11	2	3	3	6164.36	122976
59	C11	2	3	4	6566.83	122621
59	C11	2	3	5	6519.03	122464
59	C11	2	3	6	6447.22	122576
59	C11	2	3	7	6385.82	122560
59	C11	2	3	8	6268.16	122340
59	C11	2	3	9	6362.9	122168
59	C11	2	3	10	6677.56	122062
59	C11	2	3	11	6705.72	121891
59	C11	2	3	12	7094.2	121764
59	C11	2	3	13	7781.46	121759
59	C11	2	3	14	8902.91	121731
59	C11	2	3	15	10905.3	121620
59	C11	2	3	16	14570.9	121518
59	C11	2	3	17	21120.4	121449
59	C11	2	3	18	31014	121533
59	C11	2	3	19	45788	121453
59	C11	2	3	20	64951.2	121290
59	C11	2	3	21	86418.6	121020
59	C11	2	3	22	107145	120893
59	C11	2	3	23	125987	120835
59	C11	2	3	24	142225	120796
59	C11	2	3	25	155340	120852
59	C11	2	3	26	166061	120774
59	C11	2	3	27	174820	120677
59	C11	2	3	28	181785	120549
59	C11	2	3	29	187209	120533
59	C11	2	3	30	191440	120681
59	C11	2	3	31	194110	120650
59	C11	2	3	32	195898	120503
59	C11	2	3	33	196788	120448
59	C11	2	3	34	196889	120467
59	C11	2	3	35	196871	120535
59	C11	2	3	36	196705	120557
59	C11	2	3	37	196929	120508
59	C11	2	3	38	196791	120391
59	C11	2	3	39	196927	120376
59	C11	2	3	40	196300	120437
60	C12	2	3	1	-2559.55	128983
60	C12	2	3	2	-2516.11	128902
60	C12	2	3	3	-2395.74	128787
60	C12	2	3	4	-2232.73	128549
60	C12	2	3	5	-2253.65	128275
60	C12	2	3	6	-2293	128104
60	C12	2	3	7	-2461.04	128095
60	C12	2	3	8	-2599.32	128014
60	C12	2	3	9	-2818.63	127845
60	C12	2	3	10	-2739.14	127672
60	C12	2	3	11	-2185.9	127520
60	C12	2	3	12	-1901.6	127417
60	C12	2	3	13	-1294.66	127493
60	C12	2	3	14	-79.6803	127407
60	C12	2	3	15	1656.96	127262
60	C12	2	3	16	5239.04	127117
60	C12	2	3	17	11202.8	126838
60	C12	2	3	18	20947.3	126737
60	C12	2	3	19	35456.3	126849
60	C12	2	3	20	55186.5	126677
60	C12	2	3	21	77909.7	126560
60	C12	2	3	22	100425	126570
60	C12	2	3	23	121513	126526
60	C12	2	3	24	138783	126577
60	C12	2	3	25	153929	126511
60	C12	2	3	26	166465	126448
60	C12	2	3	27	176011	126393
60	C12	2	3	28	184461	126285
60	C12	2	3	29	191011	126125
60	C12	2	3	30	195382	126065
60	C12	2	3	31	198893	126151
60	C12	2	3	32	200309	126131
60	C12	2	3	33	201818	125954
60	C12	2	3	34	202402	125786
60	C12	2	3	35	202852	125741
60	C12	2	3	36	202228	125800
60	C12	2	3	37	201736	125839
60	C12	2	3	38	201951	125679
60	C12	2	3	39	201588	125669
60	C12	2	3	40	201982	125820
61	C13	2	3	1	-8052.68	117085
61	C13	2	3	2	-8025.76	116991
61	C13	2	3	3	-7637.52	116862
61	C13	2	3	4	-7197.08	116772
61	C13	2	3	5	-7097.6	116535
61	C13	2	3	6	-7135.98	116350
61	C13	2	3	7	-7292.43	116244
61	C13	2	3	8	-7360.46	116188
61	C13	2	3	9	-7287.6	116207
61	C13	2	3	10	-7491.55	116233
61	C13	2	3	11	-7528.46	116043
61	C13	2	3	12	-7058.25	115989
61	C13	2	3	13	-6199.19	116041
61	C13	2	3	14	-5371.91	116059
61	C13	2	3	15	-3636.84	116149
61	C13	2	3	16	-627.15	116190
[truncated: 4,544 more rows]

## Sheet: Raw Data
File Name	E:\shahi\SYBR one-step_20240212_095049.eds
Comment
Operator	Admin
Barcode
Instrument Type	QuantStudio™ 6 Pro System
Block Type	384-Well Block
Instrument Name	QS6Pro-2778621060027
Instrument Serial Number	2778621060027
Heated Cover Serial Number	2779321031001
Block serial number	2778321020885
Run Start Date/Time	2024-02-12 09:50:59 AM EST
Run End Data/Time	2024-02-12 11:42:27 AM EST
Run Duration	111 minutes 28 seconds
Sample Volume	10.0
Cover Temperature	105.0
Passive Reference	ROX
PCR Stage/Step Number	Stage 2 Step 3
Quantification Cycle Method	CT
Analysis Date/Time	2024-02-12 11:58:05 AM EST
Software Name and Version	Design & Analysis Software v2.7.0
Plugin Name and Version	Primary Analysis v1.8.0, Presence Absence v2.3.0
Reduce dye signal crosstalk by algorithm	No (Default)
Exported On	2024-02-12 11:58:19 AM EST
Well	Well Position	Stage Number	Step Number	Cycle Number	X1_M1	X2_M2	X3_M3	X4_M4	X5_M5
1	A1	2	3	1	-763.969	-515.723	14797.6	111017	709.781
2	A2	2	3	1	-2543.09	74.6609	23112.7	148916	4495.93
3	A3	2	3	1	26547.3	2986.04	20150.3	122963	2532.26
4	A4	2	3	1	1994.87	570.028	20115.3	112863	983.883
5	A5	2	3	1	5583.41	985.308	23397.6	124615	2738.34
6	A6	2	3	1	1962.09	1770.76	22629.2	117642	2047.37
7	A7	2	3	1	8410.44	1757.19	24079.8	118740	2595.23
8	A8	2	3	1	4640.22	523.74	26637.9	125826	285.801
9	A9	2	3	1	22916	3553.95	27072.7	120135	2232.65
10	A10	2	3	1	10157.2	1520.36	26242.9	120081	3376.47
11	A11	2	3	1	1359.45	425.015	26849.6	120500	1861.67
12	A12	2	3	1	5074.79	297.533	26723.1	123901	1615.73
13	A13	2	3	1	2646.82	441.622	26499.7	121619	890.352
14	A14	2	3	1	4199.6	996.567	25120	115752	805.391
15	A15	2	3	1	-1774.43	-297.373	24828.3	117535	780.384
16	A16	2	3	1	5762.38	1155.41	24637	114662	2528.85
17	A17	2	3	1	2625.28	1023.49	21936.2	108755	3330.05
18	A18	2	3	1	1956.14	1541.39	25461.2	124467	2371.73
19	A19	2	3	1	-1179.47	679.793	23857.2	123658	1279.35
20	A20	2	3	1	5071.7	206.609	1100.44	418.412	2171.77
21	A21	2	3	1	18604.6	708.171	98.6476	1927.83	1291.2
22	A22	2	3	1	4055.86	583.728	-468.066	880.606	3145.79
23	A23	2	3	1	1211.08	1024.18	-191.024	1630.11	3381.98
24	A24	2	3	1	7894.37	-659.701	-848.173	1122.17	5361.49
25	B1	2	3	1	7222.67	963.811	16043.4	105191	3417.26
26	B2	2	3	1	-1217.44	216.758	17161.5	109395	636.298
27	B3	2	3	1	4132.33	1438.23	18905.7	111103	2397.29
28	B4	2	3	1	2615.65	1266.74	20413.8	111917	585.823
29	B5	2	3	1	2124.5	1550.69	23349.7	124594	113.824
30	B6	2	3	1	1711.18	1114.69	23340.4	120206	1283.85
31	B7	2	3	1	8386.28	1776.35	24404.8	114589	2101.1
32	B8	2	3	1	102.384	792.12	25068.6	119536	1222.31
33	B9	2	3	1	-1282.49	1034.02	28475.2	125887	3083.94
34	B10	2	3	1	3791.18	1804.19	30869.4	130398	5400.15
35	B11	2	3	1	6453.88	1339.48	28922.2	122427	590.303
36	B12	2	3	1	509.309	657.657	26349.9	114512	214.877
37	B13	2	3	1	10937.8	1949.12	30459	131253	17533.7
38	B14	2	3	1	-1154.12	74.7035	25204.8	113644	2138.71
39	B15	2	3	1	6521.28	1358.7	27083.2	115548	1356.42
40	B16	2	3	1	1980.29	1201.77	26311.1	116777	348.364
41	B17	2	3	1	2420.27	1300.83	27105.8	123468	3401.45
42	B18	2	3	1	4621.58	1071.91	24857.7	122787	1203.08
43	B19	2	3	1	-319.982	408.558	24096.7	123666	3328.17
44	B20	2	3	1	7982.72	2059.93	-553.968	445.722	6498.91
45	B21	2	3	1	27343.2	2156.42	1417.43	2684.1	2407.55
46	B22	2	3	1	-2820.57	881.959	630.252	-1273.75	2109.05
47	B23	2	3	1	629.326	1042.12	849.225	-767.112	413.238
48	B24	2	3	1	14126	1287.74	470.645	2157.87	625.869
49	C1	2	3	1	2612.91	2179.78	16642.4	103270	1619.12
50	C2	2	3	1	9523.77	1736.31	20192.7	116740	1180.95
51	C3	2	3	1	12855.4	1480.02	20091.4	112084	1213.18
52	C4	2	3	1	842.838	1927.11	23366.6	118513	1968.82
53	C5	2	3	1	655.112	684.843	25075.1	121802	444.61
54	C6	2	3	1	5415.32	823.471	23198.7	111029	1417.09
55	C7	2	3	1	6884.56	1944.31	26065.3	117718	2355.58
56	C8	2	3	1	2793.95	957.623	27899.2	124198	1660.64
57	C9	2	3	1	3714.89	1129.61	28311.5	121296	1232.34
58	C10	2	3	1	6517.44	1725.04	28770.6	121853	1117.85
59	C11	2	3	1	12796.7	2541.62	29497.1	121983	1617.15
60	C12	2	3	1	6436.1	2686.58	31649.7	127396	890.14
61	C13	2	3	1	628.388	725.909	27708.7	115581	1146.83
62	C14	2	3	1	1684.54	1116.64	29860.6	125846	2538.85
63	C15	2	3	1	1026.59	1300.96	27910.8	119537	420.82
64	C16	2	3	1	2310.06	1538.5	27528.2	120832	2352.98
65	C17	2	3	1	1939.44	1659.39	29345.6	131690	3641.6
66	C18	2	3	1	3661.59	882.225	29235.9	133061	4359.13
67	C19	2	3	1	11512.8	1095.98	286.268	2871.26	10756
68	C20	2	3	1	8604.36	2188.79	-24.096	1125.32	6756.68
69	C21	2	3	1	7104.93	3012.39	-236.219	3195.4	4239.9
70	C22	2	3	1	16363.7	3839.41	1338.2	895.931	6347.98
71	C23	2	3	1	4050.6	524.966	315.549	1193.07	435.18
72	C24	2	3	1	-1490.26	-576.817	-31.5873	-2004.37	3688.26
73	D1	2	3	1	4689.04	1819.73	18665.5	125227	2574.02
74	D2	2	3	1	9364.55	1376.91	18425.3	110244	745.367
75	D3	2	3	1	4300.92	1581.93	20808	110972	272.694
76	D4	2	3	1	-2208.1	1567.69	23478	120122	1284.18
77	D5	2	3	1	8239.66	1532.71	25318.3	119949	-1212.93
78	D6	2	3	1	2125.36	1149.78	25279.5	119279	468.07
79	D7	2	3	1	4504.06	1655.37	25245.1	112705	253.422
80	D8	2	3	1	7675	1478.94	26543.6	112658	22.9108
81	D9	2	3	1	3012.49	1530.92	28098.4	114941	1073.72
82	D10	2	3	1	1683.66	1668.97	30235.4	122575	3427.4
83	D11	2	3	1	8360.8	1916.27	26993.2	111104	563.777
84	D12	2	3	1	7742.48	1324.19	27347	108264	595.532
85	D13	2	3	1	-459.176	661.031	25960	107007	764.94
86	D14	2	3	1	779.2	992.156	26215.4	106477	677.709
87	D15	2	3	1	439.48	1226.98	26833.7	111957	591.277
88	D16	2	3	1	7078.62	1615.13	27962.4	118581	535.109
89	D17	2	3	1	-729.762	2044.26	27702.6	121625	858.625
90	D18	2	3	1	5946.88	1531.12	30592.8	130847	3389.65
91	D19	2	3	1	13391.8	1738.58	351.23	2406.34	12621.9
92	D20	2	3	1	24119	2026.4	871.567	794.705	7756.44
93	D21	2	3	1	18511.9	3276.27	8.34364	558.648	4967.33
94	D22	2	3	1	15787.9	1613.43	924.464	962.134	3993.47
95	D23	2	3	1	21866.8	2868.52	1274.98	3582.63	2300.2
96	D24	2	3	1	2652.14	-181.991	-1806.22	-887.655	923.661
97	E1	2	3	1	8364.59	2284.67	21834	125855	2533.31
98	E2	2	3	1	15224.8	2381.5	22638.3	125384	1653.63
99	E3	2	3	1	5676.24	1994.11	24398.4	125911	1805.91
100	E4	2	3	1	7714.54	1634.55	24500	117388	1180.68
101	E5	2	3	1	2041.96	1287.52	26544.4	125010	2489.36
102	E6	2	3	1	-1108.18	946.607	26829.2	115102	2033.78
103	E7	2	3	1	1249.72	1597.36	25930	113627	1737.95
104	E8	2	3	1	-1826.1	764.032	28196.8	112526	146.678
105	E9	2	3	1	1103.35	1952.59	28329	112714	602.101
106	E10	2	3	1	1386.89	1141.8	29501.3	113741	773.761
107	E11	2	3	1	2500.75	904.155	28569.9	110047	1303.04
108	E12	2	3	1	8305.03	2708.49	29401	113765	13536.3
109	E13	2	3	1	-3213.39	862.164	26897.7	108337	766.299
110	E14	2	3	1	10644.3	2224.4	28352	105807	1083.58
111	E15	2	3	1	319.302	1395.96	29749	113128	-939.848
112	E16	2	3	1	-1149.77	1794.01	30355.6	120832	1159.38
113	E17	2	3	1	4988.61	1567.78	28655.8	117301	1626.01
114	E18	2	3	1	1715.73	1143.42	27416.7	122078	1204.15
115	E19	2	3	1	9047.94	1854.32	537.715	179.027	5908.47
116	E20	2	3	1	8239.87	1782.02	878.187	1030.36	3052.13
117	E21	2	3	1	28233.6	3959.59	2229.72	1612.23	3097.11
118	E22	2	3	1	21710.8	2513.32	1023.05	1753.92	6070.1
119	E23	2	3	1	7681.96	1914.14	877.508	2535.2	2399.16
120	E24	2	3	1	-12792.6	-884.473	-215.148	-358.385	3150.36
121	F1	2	3	1	18427.4	2637.31	20610.7	116307	2587.34
122	F2	2	3	1	10509.6	2651.67	22759.6	123632	1891.48
123	F3	2	3	1	2636.98	504.586	24387.1	122380	853.284
124	F4	2	3	1	-568.488	1128.3	23674.4	114158	248.172
125	F5	2	3	1	1277.99	598.896	25877.2	121307	2613.64
126	F6	2	3	1	14270	2509.27	27856.5	117958	2757.71
127	F7	2	3	1	-322.935	944.785	26682.7	115031	-348.533
128	F8	2	3	1	3342.98	1563.51	29662.5	118532	604.904
129	F9	2	3	1	10744.7	1968.53	27518.4	104748	767.69
130	F10	2	3	1	2171.18	1224.8	30089.3	118338	1867.89
131	F11	2	3	1	4037.89	1851.84	27965.6	107139	2336.34
132	F12	2	3	1	906.969	1287.96	28329.3	108944	24.6875
133	F13	2	3	1	-1013.86	510.535	30447	115395	938.441
134	F14	2	3	1	6193.94	1730.11	29690.2	114027	2843.52
135	F15	2	3	1	1836.4	1849.78	29334.4	114625	1290.7
136	F16	2	3	1	4707.46	1007.08	30398.5	122172	2966.12
137	F17	2	3	1	2237.01	1087.61	29670.4	119574	999.857
138	F18	2	3	1	223.812	1453.8	31562.1	131633	8944.97
139	F19	2	3	1	7109.94	1203.78	612.505	1160.36	7239.16
140	F20	2	3	1	13512.6	2047.03	378.091	3132.1	9836.42
141	F21	2	3	1	10712	1431.12	2052.93	1767.69	5446.52
142	F22	2	3	1	4868.74	764.6	1311.35	99.8327	5953.93
143	F23	2	3	1	4803.81	1161.42	547.711	2338.82	5348.49
144	F24	2	3	1	6757.36	1160.56	-691.057	-1507.95	2873.18
145	G1	2	3	1	1826.89	1262.41	20826.9	117475	453.18
146	G2	2	3	1	3680.14	2060.58	23265.5	124307	2295.73
147	G3	2	3	1	2728.79	1033.14	24171.2	124978	-208.691
148	G4	2	3	1	-2360.86	138.542	23589.4	113069	992.778
149	G5	2	3	1	-2709.66	1379.16	26057.2	119009	1962.33
150	G6	2	3	1	-5930.67	2200.3	27390	115883	135.311
151	G7	2	3	1	-930.051	746.113	28704.9	117887	738.531
152	G8	2	3	1	3985.21	1426.56	27343.8	109083	-964.357
153	G9	2	3	1	1309.45	1569.78	28882.1	110954	1757.1
154	G10	2	3	1	2985.45	957.784	31119.3	120694	1269.13
155	G11	2	3	1	678.275	2027.93	30612.3	114380	-334.714
156	G12	2	3	1	1010.75	1120.31	28366.5	104403	1029.93
157	G13	2	3	1	-2662.2	594.969	31078.7	116327	-431.837
158	G14	2	3	1	-1164.64	950.636	28927.4	107418	370.457
159	G15	2	3	1	907.119	1226.63	30613	116556	1137.28
160	G16	2	3	1	1627.79	1617.52	30458	115530	831.73
161	G17	2	3	1	576.405	1376.82	27775.1	115012	3318.91
162	G18	2	3	1	1454.69	1537.98	29695.1	122531	1409.17
163	G19	2	3	1	8224.99	159.541	-338.127	1684.81	8973.99
164	G20	2	3	1	3277.17	1835.32	606.615	2995	6623.31
165	G21	2	3	1	27096.3	2937.49	1959.91	3190.66	7284.42
166	G22	2	3	1	3356.35	452.46	354.202	3065.41	4886.56
167	G23	2	3	1	15707.5	3731.54	1786.21	2854.88	4891.7
168	G24	2	3	1	-205.231	-3.89571	246.183	1761.82	3457.61
169	H1	2	3	1	14107.8	3107.33	27955.1	156769	2654.85
170	H2	2	3	1	3891.01	1305.2	24827.1	129127	1071.87
171	H3	2	3	1	7132.24	2041.04	25121.4	123492	773.54
172	H4	2	3	1	54.5669	1830.92	24220	114408	1634.82
173	H5	2	3	1	1037.91	684.369	26946.9	118396	2361.36
174	H6	2	3	1	820.726	1606.72	27818	116165	1917.1
175	H7	2	3	1	-3651.09	851.479	26524	111546	1371.52
176	H8	2	3	1	-477.051	1551.78	29101.8	113681	813.546
177	H9	2	3	1	-1305.16	1467.88	27113.3	105659	1336.94
178	H10	2	3	1	1081.33	981.848	29767.3	111702	1058.9
179	H11	2	3	1	-2153.98	692.573	29205.4	110593	2507.98
180	H12	2	3	1	-3867.74	1212.67	28832.4	107350	1835.88
181	H13	2	3	1	-411.093	811.797	28352.9	106849	60.3926
182	H14	2	3	1	784.249	1514.21	27314.5	102759	1227.26
183	H15	2	3	1	2432.05	1682.65	29467.8	113317	1576.2
184	H16	2	3	1	360.444	1467.01	31426.2	120671	641.777
185	H17	2	3	1	1390.02	1847.47	29147	116897	3277.61
186	H18	2	3	1	377.989	1607.59	27973.6	114314	2269.71
187	H19	2	3	1	10415.4	1146.06	1126.22	2515.03	12946.6
188	H20	2	3	1	72108.9	10729.5	7001.67	12096.3	12270
189	H21	2	3	1	32278.3	3903.74	777.073	1822.82	4987.67
190	H22	2	3	1	7907.4	1474.08	491.928	2602.09	3587.18
191	H23	2	3	1	3355.3	734.951	1235.36	1734.12	3517.66
192	H24	2	3	1	4242.15	1558.07	768.775	1829.24	3510.6
193	I1	2	3	1	9787.83	1351.11	21305	124915	3611.42
194	I2	2	3	1	11816.6	2046	23388.6	130899	3505.59
195	I3	2	3	1	1319.18	628.254	23817.9	127134	1165.8
196	I4	2	3	1	1925.29	1674.97	25426	119824	3661.17
197	I5	2	3	1	3133.11	1604.31	26361.3	119367	969.052
198	I6	2	3	1	-636.143	1267.21	28423.3	122785	3221.9
199	I7	2	3	1	6475.83	2181.44	26816.3	109927	2770.19
200	I8	2	3	1	82.9805	1633.48	28804.5	115196	648.314
201	I9	2	3	1	8701.48	1097.77	27899	108121	175.606
202	I10	2	3	1	-3199.66	1248.67	28982.9	112129	514.296
203	I11	2	3	1	-2421.1	919.924	28883.7	108268	319.618
204	I12	2	3	1	-2074.14	1482.32	30087.6	110179	-1954.63
205	I13	2	3	1	786.907	1105.37	28582.8	105720	-2619.73
206	I14	2	3	1	4569.97	1841.48	28077.6	106741	-157
207	I15	2	3	1	4931.45	1465.38	28712.8	110504	1600.89
208	I16	2	3	1	-122.844	511.133	28665.1	114497	1124.1
209	I17	2	3	1	-266.227	561.397	27185.6	109834	2381.9
210	I18	2	3	1	11943.8	2176.19	27353.9	113097	-339.484
211	I19	2	3	1	10324.5	794.463	-540.797	2327.75	8077.39
212	I20	2	3	1	12731	1702.31	665.262	2413.34	8581.45
213	I21	2	3	1	4626.21	1076.21	-350.699	1753.86	6998.93
214	I22	2	3	1	7851.63	1829.59	376.458	1640.29	5995.23
215	I23	2	3	1	1373.58	921.362	485.49	2101.92	3982.44
216	I24	2	3	1	7103.97	753.362	1258.03	261.016	2939.64
217	J1	2	3	1	18031.9	2371.52	67.97	2590.85	12371.1
218	J2	2	3	1	18218.6	2843.06	2181.83	3745.55	12004.7
219	J3	2	3	1	12473.8	2166.9	904.554	1913.31	15727.5
220	J4	2	3	1	12323.5	1508.65	1499.24	2947.37	19257.2
221	J5	2	3	1	18891.6	4205.71	2579.8	7207.2	24012.6
222	J6	2	3	1	5567.95	294.749	188.273	4571.11	18900.4
223	J7	2	3	1	13654.2	1672.8	323.815	3980.18	16926.3
224	J8	2	3	1	16962.9	2115.23	963.306	4614.54	18255.8
225	J9	2	3	1	8488	928.223	185.442	2158.54	16111.4
226	J10	2	3	1	4396.77	804.368	320.907	3554.82	14831.5
227	J11	2	3	1	95.0128	-147.382	-486.037	26.4701	-725.422
228	J12	2	3	1	4180.52	710.47	500.699	2137	2317.76
229	J13	2	3	1	15650.8	1373.35	234.895	2268.37	3275.13
230	J14	2	3	1	4563.78	894.694	-32.2396	1655.91	5853.58
231	J15	2	3	1	14606.7	2240.94	1071.5	3628.58	15588.7
232	J16	2	3	1	6292.03	1114.63	499.947	2391.26	12470.3
233	J17	2	3	1	7131.82	1002.47	790.948	4925.46	10071.2
234	J18	2	3	1	10549.1	1502.97	424.145	2873.64	11890.7
235	J19	2	3	1	5813.92	1430.69	-211.468	2792.29	9122.52
236	J20	2	3	1	8405.76	1218.69	393.352	1965.39	6564.41
237	J21	2	3	1	26260.6	3504.97	1706.55	2563.67	7857.24
238	J22	2	3	1	4351.05	409.858	748.347	-156.672	3016.32
239	J23	2	3	1	11199	1836	178.261	1818.54	9850.55
240	J24	2	3	1	-4454.79	-318.999	-1452.83	-593.488	5127.06
241	K1	2	3	1	19908.9	2016.25	590.297	2195.58	14052.3
242	K2	2	3	1	9098.42	1112.66	1084.32	481.289	11185.8
243	K3	2	3	1	8195.62	1332.91	460.064	699.697	11487.7
244	K4	2	3	1	7760.16	733.352	1061.83	2472.15	16383.7
245	K5	2	3	1	6610.44	479.449	1049.54	1458.08	14027
246	K6	2	3	1	-297.501	323.154	181.288	-988.578	-46.0599
247	K7	2	3	1	8347.59	898.731	1514.67	2859.09	13342.7
248	K8	2	3	1	9260.57	1227.6	947.104	3271.38	16433
249	K9	2	3	1	-2701.39	164.336	316.92	289.949	5904.71
250	K10	2	3	1	6090.64	567.556	781.726	2746.33	11241
251	K11	2	3	1	4203.49	1183.59	1207.17	1255.89	4879.97
252	K12	2	3	1	7874.06	1579.32	604.181	3003.17	13035.3
253	K13	2	3	1	8708.6	1239.43	859.733	3557.73	12453
254	K14	2	3	1	7351.35	1632.9	1444.23	1764.29	12772.9
255	K15	2	3	1	5044.19	683.041	1259.8	1886.75	5000.49
256	K16	2	3	1	5048.7	1249.37	757.782	1695.71	8147.53
257	K17	2	3	1	4673.15	318.978	199.761	229.102	3495.83
258	K18	2	3	1	8926.97	1139.51	1410.73	1011.25	7262.37
259	K19	2	3	1	-3176.9	325.757	315.236	1836.26	7385.04
260	K20	2	3	1	11563	1010.9	746.052	764.945	7098.86
261	K21	2	3	1	4469.43	1322.77	759.774	516.775	4688.77
262	K22	2	3	1	14726.3	2247.33	1774.11	2590.15	5875.05
263	K23	2	3	1	11614.5	1759.51	1461.32	643.553	1302.77
264	K24	2	3	1	5753.08	1964	612.176	907.734	11248.6
265	L1	2	3	1	13159.9	2177.1	907.637	3484.1	7107.55
266	L2	2	3	1	9559.71	1304.99	822.424	798.937	4469.3
267	L3	2	3	1	10127.4	1648	779.036	2299.33	8001.01
268	L4	2	3	1	10096.3	1338.47	-371.744	2454.86	15193.3
269	L5	2	3	1	3585.22	893.249	-795.527	2323.41	12085.1
270	L6	2	3	1	10749.9	468.592	-749.498	3031.02	14704
271	L7	2	3	1	5655.69	702.282	-188.297	2698.85	15472.9
272	L8	2	3	1	7328.51	594.024	765.414	1772.07	15890.2
273	L9	2	3	1	6062.39	1017.17	593.111	2052.84	13434.1
274	L10	2	3	1	5662.35	318.774	60.5584	1693.06	11967.7
275	L11	2	3	1	4209.53	720.149	185.022	3552.55	11085.1
276	L12	2	3	1	2125.3	382.524	53.1391	2463.92	9568.88
277	L13	2	3	1	5447.58	616.214	-92.5837	1699.87	9443.93
278	L14	2	3	1	3222.23	824.329	-88.9155	2221.45	11170
279	L15	2	3	1	5776.29	862.75	520.924	1569.55	4461.26
280	L16	2	3	1	4674.45	355.887	-156.609	499.552	1707.52
281	L17	2	3	1	13790.2	1846.97	173.769	2704.58	4834.36
282	L18	2	3	1	301.55	291.289	281.086	836.587	4817.69
283	L19	2	3	1	6566.79	1404.27	1556.94	-178.995	4701.43
284	L20	2	3	1	66523.7	5372.17	3870.76	4351.16	7968.39
285	L21	2	3	1	11163.1	1270.16	857.86	1520	3911.4
286	L22	2	3	1	7446.31	1076.48	-452.012	1751.01	6724.61
287	L23	2	3	1	13608.5	749.048	1150.55	1727.67	1502.71
288	L24	2	3	1	-240.646	-355.075	-124.892	-279.913	341.552
289	M1	2	3	1	9389.31	2469.11	1663.75	594.477	8987.72
290	M2	2	3	1	14195.7	3474.14	1030.04	1849.35	13349.7
291	M3	2	3	1	8211.32	2480.63	2126.47	2185.73	9660.32
292	M4	2	3	1	7808.62	1865.72	2451.42	2699.44	13307.6
293	M5	2	3	1	5316.14	1875.42	988.747	1308.89	10872.6
294	M6	2	3	1	5970.2	1250.31	1048.22	1183.4	12106
295	M7	2	3	1	11327.5	2031.71	1271.93	3819.5	11588.9
296	M8	2	3	1	2673.67	2066.32	477.666	2082.71	13534.5
297	M9	2	3	1	5996.83	1858.9	619.444	1020.8	12347.1
298	M10	2	3	1	6430.57	1278.76	1079.31	3241.08	11885
299	M11	2	3	1	4897.01	1250.86	986.639	3043.27	12886.1
300	M12	2	3	1	5681.9	1065.86	710.27	2155.08	11430.8
301	M13	2	3	1	11094.6	2686.08	1325.32	1885.84	9718.2
302	M14	2	3	1	5137.13	1641.41	-18.4369	1527.62	11899.2
303	M15	2	3	1	17616.6	2724.86	1562.55	3466.72	8989.64
304	M16	2	3	1	4679.93	1335.05	877.041	1061.28	7356.49
305	M17	2	3	1	19133.7	2841.42	2022.37	1788.32	4526.48
306	M18	2	3	1	9817.81	1644.75	268.516	1130.33	6418.16
307	M19	2	3	1	16424.7	2609.26	1314.52	1517.76	2779.01
308	M20	2	3	1	22506.4	3157.03	1526.28	3273.02	2780.97
309	M21	2	3	1	10606.6	1757.95	787.902	937.985	3812.67
310	M22	2	3	1	95157.4	7929.06	4075.83	3019.88	3420.52
311	M23	2	3	1	25999.7	3327.44	856.434	-647.455	-544.227
312	M24	2	3	1	7762.94	1493.64	591.15	316.982	1635.8
313	N1	2	3	1	21065.2	3605.02	278.179	3849.83	18646.6
314	N2	2	3	1	16736.5	4310.09	786.242	4160.16	16775.8
315	N3	2	3	1	11869.2	2835.95	875.553	2423.92	13299.8
316	N4	2	3	1	13151.3	1529.41	555.745	1827.15	12836.7
317	N5	2	3	1	9159.75	1707.94	54.1614	2097.62	15650.6
318	N6	2	3	1	10844.4	520.117	-75.4149	2808.65	13938.7
319	N7	2	3	1	93501.5	11541	6364.88	7879.88	16392.3
320	N8	2	3	1	7269.87	324.147	720.57	2938.32	13135.7
321	N9	2	3	1	10002.9	721.519	362.954	2124.14	11608.1
322	N10	2	3	1	5319.55	970.342	-101.382	3312.17	13361.8
323	N11	2	3	1	8471.9	962.612	636.24	2025.93	11016.7
324	N12	2	3	1	678.612	728.552	-214.133	-210.261	1719.26
325	N13	2	3	1	5883.75	410.221	190.065	2561.01	9200.72
326	N14	2	3	1	8870.55	1287.76	570.074	2531.61	7465.19
327	N15	2	3	1	93998.8	4450.49	2804.46	4596.15	5828.04
328	N16	2	3	1	36986.3	4996.52	893.847	3340.99	7036.67
329	N17	2	3	1	-339.711	69.6544	526.443	964.328	2380.58
330	N18	2	3	1	16276.4	2208.82	926.096	2071.14	3837.56
331	N19	2	3	1	12683.6	1734.95	658.244	1698.71	4299.06
332	N20	2	3	1	22988.1	3053.11	1742.22	2356.5	4640.91
333	N21	2	3	1	29301.1	2902.83	1719.2	4496.52	4713.21
334	N22	2	3	1	-4256.88	460.226	645.021	-491.414	765.642
335	N23	2	3	1	14894.1	2998.57	220.909	705.956	1700.18
336	N24	2	3	1	8852.16	162.494	-201.466	2359.12	799.873
337	O1	2	3	1	8040.53	2306.82	639.184	1060.34	15964.8
338	O2	2	3	1	13461.7	3127.31	563.065	3375.28	16656.8
339	O3	2	3	1	8976.66	2894.32	702.24	2183.11	15043.9
340	O4	2	3	1	6565.27	1782.65	454.239	2165.38	11779.9
341	O5	2	3	1	5658.83	575.194	1226.6	3191.56	19167.7
342	O6	2	3	1	3790.55	1729.93	689.094	2591.59	19084.3
343	O7	2	3	1	11607.3	1436.78	557.905	3627.17	16131.7
344	O8	2	3	1	11579.1	1070.55	2287.1	4056.5	26885.8
345	O9	2	3	1	14949.5	751.411	1925.89	1137.3	13370.7
346	O10	2	3	1	13016.7	3690.22	981.959	3081.26	23089
347	O11	2	3	1	3807.92	1009.48	-718.457	1159.17	12611.1
348	O12	2	3	1	3913.13	-761.82	-65.7125	1300.65	9885.48
349	O13	2	3	1	9134.68	2607.91	216.833	3148.08	7726.25
350	O14	2	3	1	4593.91	1330.57	438.301	2374.5	8488.46
351	O15	2	3	1	5369.42	1792.09	597.927	-84.4275	7450.79
352	O16	2	3	1	2159.08	2174.11	399.094	751.248	7942.32
353	O17	2	3	1	142056	10875.6	5361.23	4104.06	6423.91
354	O18	2	3	1	5648.28	2104.31	1350.95	420.239	4424.66
355	O19	2	3	1	20878.7	2781.21	897.958	1853.52	6412.21
356	O20	2	3	1	25032.6	3883.12	1535.25	763.23	2821.31
357	O21	2	3	1	209868	19356.8	10221.4	10913.4	3930.22
358	O22	2	3	1	26978.9	2875.99	1753.95	1356.05	3667.34
359	O23	2	3	1	4936.24	1215.52	458.819	1265.74	4802.12
360	O24	2	3	1	4302.88	1860.35	1463.57	-871.372	2843.78
361	P1	2	3	1	13082.3	3916.96	940.78	2121.51	12702.5
362	P2	2	3	1	19206.4	3805.37	-283.399	555.706	13475
363	P3	2	3	1	13912.9	2683.23	996.498	46.0996	12857.8
364	P4	2	3	1	9092.29	1515.8	340.66	776.65	10613.9
365	P5	2	3	1	10905.6	1302.76	840.795	633.551	8220.87
366	P6	2	3	1	5604.88	2216.17	1558.34	2262.01	8937.13
367	P7	2	3	1	5604.12	1386.54	773.388	1791.43	10799.2
368	P8	2	3	1	18289.2	1885.41	1752.87	3103.63	23596.7
369	P9	2	3	1	13963.2	2579.16	558.893	2811.28	15095.4
370	P10	2	3	1	9077.69	1808.39	918.325	1409.22	9615.64
371	P11	2	3	1	2965.53	1290.52	385.332	2164.07	3372.12
372	P12	2	3	1	1646.44	1328.13	769.462	3419.23	6355.01
373	P13	2	3	1	2797.82	877.474	748.476	2280.52	6041.97
374	P14	2	3	1	2794.6	1553.97	347.255	1473.56	6540.08
375	P15	2	3	1	1123.03	1128.87	690.994	779.315	6680.4
376	P16	2	3	1	2887.81	1568.2	101.86	924.659	4769.41
377	P17	2	3	1	-2355.29	513.607	-34.7418	-423.98	-628.121
378	P18	2	3	1	8807.29	1982.34	938.807	1301.36	8092.99
379	P19	2	3	1	-164.157	1886.52	-521.05	276.647	5958
380	P20	2	3	1	797.525	2017.89	-101.142	1492.02	6791.13
381	P21	2	3	1	-15.5291	1700.76	745.789	614.154	1525.69
382	P22	2	3	1	2735.61	3125.8	-212.543	1497.46	5924.11
383	P23	2	3	1	268.362	1707.68	586.698	199.292	2738.41
384	P24	2	3	1	164.176	1190.4	595.775	400.519	3545.56
1	A1	2	3	2	-292.001	-423.125	14576.4	110192	575.469
2	A2	2	3	2	-2302.44	296.064	23139.1	149358	4725
3	A3	2	3	2	27799.5	3210.03	20139.1	122911	2780.25
4	A4	2	3	2	1795.22	1020.37	19932.2	112540	1141.59
5	A5	2	3	2	5275.07	1065.62	23786.8	124627	2476.2
6	A6	2	3	2	2140.45	1827.99	22866.8	117747	2035
7	A7	2	3	2	9048.19	1803.77	24089.7	119102	2463.29
8	A8	2	3	2	5255.58	951.793	26832.6	125604	914.823
9	A9	2	3	2	22762.3	3471.82	26640.7	119931	2374.57
10	A10	2	3	2	10115	1702	26238.9	120339	3281.05
11	A11	2	3	2	1309.32	777.529	26536.6	120498	1999.04
12	A12	2	3	2	4685.82	607.33	26721.9	123768	1362.46
13	A13	2	3	2	1716.79	391.708	26437	121701	514.197
14	A14	2	3	2	4964.33	1165.13	25017.1	116281	1104.43
15	A15	2	3	2	-1749.46	-6.21792	24919.8	118193	1278.78
16	A16	2	3	2	5767.12	1279.79	24743.3	114775	2494.69
17	A17	2	3	2	3140.26	1655.41	21840.7	108346	3201.35
18	A18	2	3	2	1646.8	1410.5	25424.5	124201	2423.86
19	A19	2	3	2	-933.656	929.867	23722.2	123059	1262.96
20	A20	2	3	2	5007.8	252.83	1309.65	365.444	1967.18
21	A21	2	3	2	19349.5	827.845	167.863	1892.56	1752.97
22	A22	2	3	2	3757.29	484.103	-426.037	513.796	3302.4
23	A23	2	3	2	1444.94	1300.88	-262.981	1698.83	3544.47
24	A24	2	3	2	8114.99	-516.803	-880.476	1379.44	5129.8
25	B1	2	3	2	7384.45	1091.01	15942.6	104609	3538.94
26	B2	2	3	2	-192.873	458.505	16875.2	108939	386.919
27	B3	2	3	2	5351.25	1606.73	18847.3	110719	2466.59
28	B4	2	3	2	3474.36	1241.32	20212.5	111701	916.423
29	B5	2	3	2	2654.28	1526.16	23450.3	124360	-6.3947
30	B6	2	3	2	1923.65	1292.32	23354.2	120585	750.713
31	B7	2	3	2	9100.61	2239.94	24344.3	114872	1698.17
32	B8	2	3	2	-63.0817	733.311	25140.7	119704	1312
33	B9	2	3	2	-992.384	1044.5	28475.8	125633	3428.18
34	B10	2	3	2	4116.6	1666.46	30943.4	130059	5444.4
35	B11	2	3	2	7031.19	1298.98	28785.5	122651	552.592
36	B12	2	3	2	329.444	475.895	26320.2	114590	242.418
37	B13	2	3	2	9618.53	1823.18	30355.1	130470	13956.8
38	B14	2	3	2	-1715.76	72.147	25146.2	113899	1727.31
39	B15	2	3	2	6385.23	1485.06	26966.6	115881	1285.83
40	B16	2	3	2	1668.57	1123.51	26040	116424	256.675
41	B17	2	3	2	2748.87	1042.48	26994	123126	3538.36
42	B18	2	3	2	4855.1	1266.42	24799.1	122618	841.521
43	B19	2	3	2	-422.859	591.969	24015	123066	3034.11
44	B20	2	3	2	7785.75	1997.85	-372.09	432.549	7123.65
45	B21	2	3	2	27452.3	2145.79	1300.97	2794.53	2641.16
46	B22	2	3	2	-2642.93	624.605	505.359	-1439.44	2350.81
47	B23	2	3	2	756.776	1195.27	835.607	-631.955	652.943
48	B24	2	3	2	13807.3	1963	498.469	2499.38	336.767
49	C1	2	3	2	2677.76	2482.92	16855.3	102838	1803.8
50	C2	2	3	2	9567.8	1766.76	20041	116145	722.878
51	C3	2	3	2	13334	1281.55	20105.1	111635	1126.39
52	C4	2	3	2	1431.2	2006.3	23133.7	117843	1853.93
53	C5	2	3	2	1415.4	476.787	25020.2	121645	338.04
54	C6	2	3	2	5688.11	1102.58	23107.3	111164	1113.19
55	C7	2	3	2	7527.92	2018.55	25748.9	117873	2188.27
56	C8	2	3	2	3496.61	1317.94	27710.6	124212	1765.17
57	C9	2	3	2	3860.82	1077.16	28355.4	121386	884.374
58	C10	2	3	2	7355.63	1660.86	28380.4	121964	1011.04
59	C11	2	3	2	14363.5	2682.93	29396.2	121658	1532.98
60	C12	2	3	2	6507.83	2756.56	31523.4	126938	1140.77
61	C13	2	3	2	267.378	593.615	27506.1	115480	966.448
62	C14	2	3	2	1676.86	1208.42	29895.4	125516	2333.58
63	C15	2	3	2	1191.28	1077.6	27844.2	119471	252.207
64	C16	2	3	2	2437.07	1831.55	27531	121348	2441.84
65	C17	2	3	2	2884.71	1635.84	29313.5	130928	3319.06
66	C18	2	3	2	4589.11	1076.72	28930.8	133195	3829.3
67	C19	2	3	2	11475.7	1361.37	155.49	2892.95	10720.1
68	C20	2	3	2	9385.82	1964.83	-222.378	1177.48	6947.31
69	C21	2	3	2	7300.13	2846.03	-103.731	3330.7	3805.05
70	C22	2	3	2	17026.7	4122.06	1173.64	834.817	6268.81
71	C23	2	3	2	3884.55	844.17	144.47	1436.07	286.292
72	C24	2	3	2	-711.519	-90.4232	-47.0103	-1755.96	3171.77
73	D1	2	3	2	5306.31	1220.16	18638	124192	2924.36
74	D2	2	3	2	9548.26	1747.17	18531.8	109961	924.25
75	D3	2	3	2	4843.92	1613.87	20733.9	111122	743.402
76	D4	2	3	2	-1820.7	1485.9	23548.8	119813	1607.89
77	D5	2	3	2	9237.36	1517.27	25208.7	119535	-763.434
78	D6	2	3	2	1973.75	1345.22	25316.9	119295	902.981
79	D7	2	3	2	4892.8	1602.79	25117.2	112357	538.828
80	D8	2	3	2	8349.62	1327.13	26540.6	112320	97.649
81	D9	2	3	2	3493.46	1743.27	27891.1	115102	1196.47
82	D10	2	3	2	2529.19	1766.69	30438.9	122908	4189.3
83	D11	2	3	2	8751.67	1901.41	27106.2	110904	339.503
84	D12	2	3	2	8281.32	1451.51	27157.3	108233	950.696
85	D13	2	3	2	-330.537	831.476	26070.3	107159	818.252
86	D14	2	3	2	803.407	1026.3	26306.1	106468	1092.86
87	D15	2	3	2	199.776	1072.33	26757.1	111791	1048.03
88	D16	2	3	2	7506.57	1607.74	28145.4	118095	693.579
89	D17	2	3	2	-530.538	2148.21	27989.7	121377	915.04
90	D18	2	3	2	6989.77	1590.33	30670	130584	3328.69
91	D19	2	3	2	13976.3	1753.17	519.805	2434.49	13311.9
92	D20	2	3	2	25138.8	1648.49	694.945	797.056	7642.65
93	D21	2	3	2	19583.4	3651.8	68.8746	556.631	5704.26
94	D22	2	3	2	15384	1582.17	875.881	747.744	3980.99
95	D23	2	3	2	21067.7	2673.39	1550.53	3597.2	2736.06
96	D24	2	3	2	2814.31	167.847	-1800.21	-807.158	1130.43
97	E1	2	3	2	8693.6	2578.04	22187.9	124766	2520.76
98	E2	2	3	2	16302.8	2386.18	22421.5	124471	1320.22
99	E3	2	3	2	5941.51	2212.72	24219.3	125549	1717.35
100	E4	2	3	2	7461.53	1736.79	24376.6	116935	1767
101	E5	2	3	2	2054.52	1341.88	26165.7	124576	2402.24
102	E6	2	3	2	-262.588	1051.56	26801.2	115046	2099.8
103	E7	2	3	2	1495.49	1658.49	25902.9	113215	1963.57
104	E8	2	3	2	-2524.22	449.377	27995.4	112296	486.534
105	E9	2	3	2	1494.7	1894.47	28244.9	112695	822.02
106	E10	2	3	2	1452.59	1265.42	29505.4	113903	1017.67
107	E11	2	3	2	2664.7	1137.36	28729	109576	1340.61
108	E12	2	3	2	9086.73	2818.67	29324.5	114002	15136.8
109	E13	2	3	2	-3319.02	1000.57	27093	108691	946.446
110	E14	2	3	2	10719.8	2602.57	28264	105642	664.976
111	E15	2	3	2	875.597	1708.9	29643.6	112842	-1108.72
112	E16	2	3	2	-1683.75	2098.18	30375.1	120570	1282.83
113	E17	2	3	2	4629.59	1859.76	28783.4	117064	1934.92
114	E18	2	3	2	2534.69	1525.67	27371.2	121871	1041
115	E19	2	3	2	8973.35	2140.71	641.553	324.26	6155.73
116	E20	2	3	2	8455.25	1673.75	909.693	1161.56	3276.99
117	E21	2	3	2	28166.9	4160.79	2066.33	1364.62	3272.53
118	E22	2	3	2	22608.8	2780.48	1194.4	1645.02	6432.36
119	E23	2	3	2	8411.29	2017.3	778.398	2475.83	2781.52
120	E24	2	3	2	-13197.8	-576.507	-122.28	-291.492	2935.56
121	F1	2	3	2	17156.2	2253.3	20567.5	115533	2344.81
122	F2	2	3	2	11154	2862.18	22547	122176	2085.32
123	F3	2	3	2	3617.41	1031.01	24240.4	122035	1202.63
124	F4	2	3	2	-876.066	1211.95	23581.1	113883	299.736
125	F5	2	3	2	1294.61	406.844	25562.1	120383	3112.25
126	F6	2	3	2	15180.7	2357.05	27785.3	117957	2744.68
127	F7	2	3	2	-649.486	931.476	26636	114825	-158.052
128	F8	2	3	2	3117.06	1619.7	29650.1	118451	758.94
129	F9	2	3	2	10969.5	2041.06	27354.6	104583	842.658
130	F10	2	3	2	2694.89	1254.12	30133.3	118550	1838.14
131	F11	2	3	2	4806.18	1558.28	27813.7	106820	2530.45
132	F12	2	3	2	383.249	1220.68	28469.2	109478	44.889
133	F13	2	3	2	-695.542	532.415	30528.9	115366	1044.71
134	F14	2	3	2	6340.61	1586.87	29670.7	113879	3017.62
135	F15	2	3	2	2216.43	2061.24	29361.2	114675	1387
136	F16	2	3	2	5153.23	1104.1	30451.2	122494	2958.24
137	F17	2	3	2	2521.83	1162.46	29512.2	119405	1083.81
138	F18	2	3	2	1146.44	1298.85	31490.9	131400	9332.75
139	F19	2	3	2	7726.98	973.923	497.846	1201.27	7398.97
140	F20	2	3	2	13946.7	1857.27	550.769	3305.78	9923.12
141	F21	2	3	2	11073.1	1663.4	1849.27	1808.69	5826.23
142	F22	2	3	2	5240.52	859.846	1372.66	-93.5998	6155.93
143	F23	2	3	2	6083.17	1117.13	606.802	2522.46	5240.85
144	F24	2	3	2	7113.64	1308.07	-712.445	-811.506	3438.76
145	G1	2	3	2	2269.24	1370.2	20702.3	116489	1187.98
146	G2	2	3	2	4182.4	2114.03	23216.6	124048	1965.75
147	G3	2	3	2	2622.57	932.905	23934.4	123981	-581.766
148	G4	2	3	2	-1812.39	295.245	23425.8	112398	1047.9
149	G5	2	3	2	-2703.26	1391.19	25945.3	118494	1906.65
150	G6	2	3	2	-6163.99	2265.27	27416.5	115357	-44.4856
151	G7	2	3	2	-260.084	851.947	28957.8	117359	633.268
152	G8	2	3	2	4798.88	1699.53	27680.6	110719	-943.423
153	G9	2	3	2	1277.92	1661.42	28774	110746	1715.99
154	G10	2	3	2	3937.49	1109.87	31082.9	120535	1118.18
155	G11	2	3	2	1301.61	1545.4	30502.2	114050	132.775
156	G12	2	3	2	421.011	939.37	28268.3	104216	884.062
157	G13	2	3	2	-2638.25	588.384	31123.8	116014	-714.205
158	G14	2	3	2	-1319.19	814.812	29068.5	107214	210.732
159	G15	2	3	2	185.809	1355.45	30590.8	116441	1368.17
160	G16	2	3	2	1754.92	1623.35	30398.3	115490	971.188
161	G17	2	3	2	680.797	1411.31	27596.8	114887	3625.68
162	G18	2	3	2	1467.95	1463.37	29675.1	122633	1571.39
163	G19	2	3	2	7494.59	-4.05177	-267.232	1979.82	9459.16
164	G20	2	3	2	3109.27	1672.66	665.036	2882.97	6646.83
165	G21	2	3	2	27508.3	3020.42	2287.24	3239.77	7019.75
166	G22	2	3	2	3044.58	288.139	513.893	3166.79	5385.85
167	G23	2	3	2	16680.7	3821.51	1749.23	2558.19	5211.3
168	G24	2	3	2	-43.608	-99.2393	67.4723	1937.66	3650.77
169	H1	2	3	2	14365	3289.91	27649.7	155315	2613.44
170	H2	2	3	2	4240.86	1106.72	24842.1	128534	1618.84
171	H3	2	3	2	7432.72	2005.48	24834.5	122497	657.516
172	H4	2	3	2	487.417	1648.92	24068	114301	1947.7
173	H5	2	3	2	799.943	920.192	26929.9	118320	2383.81
174	H6	2	3	2	570.348	1630.63	27786.9	115697	1809.64
175	H7	2	3	2	-2889.8	563.529	26504.7	111696	1497.39
176	H8	2	3	2	408.535	1448.98	28686.2	112613	776.128
177	H9	2	3	2	-1068.25	1606.69	27078.2	105873	1058.51
178	H10	2	3	2	921.817	899.802	29576.3	111084	856.814
179	H11	2	3	2	-1892.19	523.856	29081.6	110306	2208.54
180	H12	2	3	2	-2783.92	1410.26	28748.6	107058	1941.01
181	H13	2	3	2	-509.632	878.082	28110.8	106298	194.049
182	H14	2	3	2	676.786	1580.65	27307.2	102758	1473.97
183	H15	2	3	2	2540.57	1976.33	29484.6	113075	1628.52
184	H16	2	3	2	999.014	1576.09	31310.7	120700	749.682
185	H17	2	3	2	1793.41	1865.13	29015.2	116670	2943.78
186	H18	2	3	2	653.116	1800.83	28012.6	115089	2142.52
187	H19	2	3	2	10651.1	1178.47	1092.65	2784.88	12988
188	H20	2	3	2	73413.8	10796.9	7114.67	12263.3	12659.1
189	H21	2	3	2	32463.2	4024.16	793.117	1696.73	4988.38
190	H22	2	3	2	8020.28	1633.65	561.58	2272.06	3666.65
191	H23	2	3	2	4051.1	881.487	1155.14	1614.18	3523.54
192	H24	2	3	2	4059.18	1518.81	809.575	1835.32	3552.56
193	I1	2	3	2	9840.25	1673.05	21079.4	124262	3891.29
194	I2	2	3	2	12099.5	2298.63	23132.1	130567	3816.65
195	I3	2	3	2	1803.39	989.328	23698	126962	856.351
196	I4	2	3	2	2463.43	1690.94	25327.4	119129	3799.24
197	I5	2	3	2	2777.68	1858.93	26374.6	119021	630.164
198	I6	2	3	2	-742.792	1366.68	28049.9	122233	3335.83
199	I7	2	3	2	6283.14	2396.25	26962.4	109815	3111.73
200	I8	2	3	2	589.89	1916.83	28640.5	114923	947.443
201	I9	2	3	2	9184.14	1211.35	27806.6	108118	251.204
202	I10	2	3	2	-3232.35	1735.64	28942.3	112042	794.156
203	I11	2	3	2	-2002.04	1055.26	28646.8	108125	189.185
204	I12	2	3	2	-2050.5	1686.04	29938.2	110114	-1852.38
205	I13	2	3	2	1005.97	1290.29	28627.1	105754	-2633.59
206	I14	2	3	2	4897.65	1938.52	28000.4	106568	-319.58
207	I15	2	3	2	5090.54	1403.54	28861.5	110646	1687.47
208	I16	2	3	2	323.596	801.27	28894.2	114942	984.448
209	I17	2	3	2	961.085	863.054	27163.5	109788	2125.82
210	I18	2	3	2	12220.8	2253.27	27188.9	112544	-283.944
211	I19	2	3	2	10544.2	1012.08	-413.686	2373.42	8618.41
212	I20	2	3	2	12769.5	1857.05	496.953	2643.07	9104.15
213	I21	2	3	2	5181.12	1176.55	-430.216	1646.71	7270.69
214	I22	2	3	2	8056.85	2162.38	315.573	1569.3	6346.79
215	I23	2	3	2	1667.26	1221.85	445.519	2002.71	4116.67
216	I24	2	3	2	6813.61	783.823	1046.53	465.593	2526.2
217	J1	2	3	2	18167.4	2512.82	-42.4858	3122.13	13097.5
218	J2	2	3	2	19146.8	3590.37	1880.29	4298.99	12283
219	J3	2	3	2	13763.8	2200.8	930.338	2293.76	16639
220	J4	2	3	2	12540.6	1597.89	1359.02	3144.63	19982.6
221	J5	2	3	2	19572.3	4322.79	2614.77	7662.78	24193.4
222	J6	2	3	2	5846.2	465.673	407.161	4762.5	18978.3
223	J7	2	3	2	13940.8	1736.53	566.375	4127.65	17261.2
224	J8	2	3	2	17148.4	2094.06	1144.07	4986.61	18890.8
225	J9	2	3	2	8405.78	771.842	10.0776	2318.99	16573.4
226	J10	2	3	2	4027.74	854.697	397.364	3666.75	15287
227	J11	2	3	2	-43.8125	-176.126	-503.176	153.308	-1050.32
228	J12	2	3	2	4628.72	922.938	560.364	2102.17	2514.7
229	J13	2	3	2	16066.7	1268.08	230.913	2271.18	2949.98
230	J14	2	3	2	4512.95	663.654	-2.31417	1843.08	5084.27
231	J15	2	3	2	15349.1	2134.19	1025.87	3855.18	15491.7
232	J16	2	3	2	6254.38	1044.26	401.549	2555.03	12810.9
233	J17	2	3	2	7546.69	801.26	735.195	5085.46	10431.1
234	J18	2	3	2	11237.6	1690.16	607.659	3430.5	12593.4
235	J19	2	3	2	5749.62	1155.42	-128.35	2861.21	8766.73
236	J20	2	3	2	8958.09	1090.48	388.373	2089.88	6438.29
237	J21	2	3	2	26339.3	3319.97	1548.69	2517.78	7732.47
238	J22	2	3	2	4590.33	429.226	858.967	-86.6673	2739.59
239	J23	2	3	2	10685.3	2039.11	260.926	2088.16	10250.2
240	J24	2	3	2	-4416.25	-41.0365	-1523.61	-66.9276	4541.32
241	K1	2	3	2	20807.9	1971.38	682.323	2752.98	14682.4
242	K2	2	3	2	9808.36	1361.71	1040.91	528.595	11680.3
243	K3	2	3	2	8468.82	1424.89	207.74	668.833	12188.1
244	K4	2	3	2	7496.5	700.65	879.433	2778.44	16833.5
245	K5	2	3	2	7233.64	720.847	1001.29	1558.47	14901.6
246	K6	2	3	2	-384.082	268.67	-37.4694	-988.126	-393.252
247	K7	2	3	2	8463.31	860.42	1478.44	2844.79	13641.2
248	K8	2	3	2	9345.46	928.817	833.266	3429.56	16831.8
249	K9	2	3	2	-4035.57	81.0859	192.627	204.051	4928.87
250	K10	2	3	2	6298.4	540.427	691.328	2723.19	11600.1
251	K11	2	3	2	4498.06	846.07	1034.44	1159.55	4186.12
252	K12	2	3	2	7773.48	1381.9	660.392	2857.98	13003.4
253	K13	2	3	2	8709.99	1140.34	760.57	3529.44	12483.1
254	K14	2	3	2	7314.55	1525	1558.24	1517.41	13270.1
255	K15	2	3	2	3945.12	544.881	1194.5	1626.84	4284.27
256	K16	2	3	2	5290.43	885.576	750.079	1604.73	7797.13
257	K17	2	3	2	4366.9	421.475	-133.815	139.916	3098.88
258	K18	2	3	2	9004.76	1195.38	1236.18	891.318	7625.26
259	K19	2	3	2	-3108.18	16.1409	231.994	1833.16	7698.78
260	K20	2	3	2	11693.4	1230.64	597.95	690.656	7020
261	K21	2	3	2	4755.96	1163.74	728.846	553.182	4973.82
262	K22	2	3	2	13920.2	2086.99	1585.25	2628.1	6358.87
263	K23	2	3	2	12006.8	1694.63	1273.09	563.296	1368.19
264	K24	2	3	2	6154.19	1912.88	594.355	515.254	11050.7
265	L1	2	3	2	12898.9	2222.39	829.41	3273.91	6851.81
266	L2	2	3	2	9807.97	1499.95	1068.12	983.231	5176.58
267	L3	2	3	2	11229.8	2114.76	812.659	2342.43	8866.98
268	L4	2	3	2	10090.9	1269.94	-128.971	2929.84	16287.8
269	L5	2	3	2	4480.82	957.95	-607.742	2481.55	13081.3
270	L6	2	3	2	10746.3	97.8722	-551.607	3177.47	15800.5
271	L7	2	3	2	6225.37	327.05	-228.621	3020.86	15748.8
272	L8	2	3	2	7278.17	513.903	777.416	1979.03	16961.5
273	L9	2	3	2	6294.47	979.395	571.044	2121.43	13868.8
274	L10	2	3	2	5516.76	447.755	-22.9143	1991.7	12404.9
275	L11	2	3	2	4067.66	567.183	326.771	3651.75	11347.4
276	L12	2	3	2	2131.93	413.279	165.409	2455.27	9560.56
277	L13	2	3	2	5626.1	606.813	71.8968	1935.15	9361.15
278	L14	2	3	2	2744.3	817.011	26.5127	2661.44	11062.7
279	L15	2	3	2	5421.13	1075.55	640.264	1668.15	3373.79
280	L16	2	3	2	3772.28	458.64	-153.388	330.2	1833.67
281	L17	2	3	2	13203.7	1889.79	141.009	2905.48	4895.39
282	L18	2	3	2	657.216	349.997	332.615	793.723	4820.32
283	L19	2	3	2	6975.18	1577.87	1786.06	132.909	4758.18
284	L20	2	3	2	66677.9	5466.27	4109.65	4091.22	7896.52
285	L21	2	3	2	11044.8	1442.09	782.858	1449.07	3711
286	L22	2	3	2	7424.81	1098.58	-573.076	1629.68	6733.84
287	L23	2	3	2	13726.9	1001.39	988.418	1968.3	1798.15
288	L24	2	3	2	-4.6506	124.626	-161.964	-152.542	624.649
289	M1	2	3	2	10588.6	2922.59	1464.66	581.879	9462.73
290	M2	2	3	2	14793.9	3574.26	1008.99	1882.68	13477
291	M3	2	3	2	9124.44	2522.14	2186.09	2296.06	10043.2
292	M4	2	3	2	7911.07	1434.93	2200.27	2763.1	14016.8
293	M5	2	3	2	5875.04	1939.79	1087.09	1422.35	11632
294	M6	2	3	2	7510.25	1272.82	1070.79	1260.55	12669.4
295	M7	2	3	2	11022.8	1590.05	1299.36	3822.39	11901.7
296	M8	2	3	2	2884.54	1816.66	491.107	2259.11	13769.7
297	M9	2	3	2	6361.46	1801.29	603.273	1040.46	13001.4
298	M10	2	3	2	6877.65	1218.08	1130.62	3184.31	12174.6
299	M11	2	3	2	4925.88	1352.21	935.266	3089.82	13139.1
300	M12	2	3	2	4925.18	943.884	602.877	2090.09	11528.9
301	M13	2	3	2	11323	2613.11	1309.2	1839.7	9753.26
302	M14	2	3	2	4936	1478.54	61.8011	1735.01	11952
303	M15	2	3	2	17716.9	2618.65	1650.19	3673.28	9001.5
304	M16	2	3	2	5142.14	1284.44	668.697	1297.39	7399.81
305	M17	2	3	2	19454.5	3090.25	2026.78	2027.1	4940.55
306	M18	2	3	2	9376.05	1734.54	75.9345	1249.42	6458.74
307	M19	2	3	2	16985.5	2474.12	1183.93	1383.7	3365.07
308	M20	2	3	2	22174.1	3412.16	1372.01	3347.22	2990.04
309	M21	2	3	2	11680.2	1580.41	571.261	1150.75	3492.9
310	M22	2	3	2	96640.1	7687.25	4117.97	2912.31	3598
311	M23	2	3	2	26216.1	3116.05	670.434	-634.18	-495.311
312	M24	2	3	2	8635.57	1037.13	633.663	312.692	1892.35
313	N1	2	3	2	21693.3	3389.18	245.704	3719.82	19551.8
314	N2	2	3	2	17014.1	3942.41	792.846	4262.57	17289.3
315	N3	2	3	2	11906.4	2677.37	1129.83	2086.93	13769
316	N4	2	3	2	13828.5	1516.72	467.984	1783.21	13705.1
317	N5	2	3	2	9706.57	1329.17	31.1798	2217.12	15976.6
318	N6	2	3	2	10346.2	311.09	78.0023	3003.24	15027.8
319	N7	2	3	2	94329.1	11733.9	6576.54	8139.61	16744.1
320	N8	2	3	2	6974.07	157.726	647.572	2832.53	13800.9
321	N9	2	3	2	10199.2	879.843	473.023	2108.2	12343.6
322	N10	2	3	2	5225.01	850.734	-160.629	3372.84	13869.5
323	N11	2	3	2	8275.18	1290.01	855.278	2131.29	11842
324	N12	2	3	2	552.352	782.897	-282.63	-74.6787	1431.62
325	N13	2	3	2	5885.48	467.249	413.15	2595.63	9540.93
326	N14	2	3	2	8653.08	1417.91	742.266	2430.41	7620.12
327	N15	2	3	2	94332.1	4710.55	2761	4515.32	5938.21
328	N16	2	3	2	36042.8	4861.98	951.051	3547.8	7226.72
329	N17	2	3	2	19.4068	172.703	318.397	905.422	2586.04
330	N18	2	3	2	16468.4	2193.39	867.903	2136.73	4280.77
331	N19	2	3	2	12774.3	1395.04	407.562	1590.2	4500.6
332	N20	2	3	2	23109.5	3187.17	1944.59	2252.01	5332.15
333	N21	2	3	2	29405.8	2797.64	1583.94	4458.25	4898.32
334	N22	2	3	2	-4164.61	94.136	752.986	-410.305	899.339
335	N23	2	3	2	13751.7	2922.04	299.889	545.701	1760.61
336	N24	2	3	2	6885.25	239.673	-36.8148	2290.95	676.864
337	O1	2	3	2	7829.84	2396.64	640.07	976.081	16343.4
338	O2	2	3	2	13278.8	3078.63	711.816	3479.68	16662.4
339	O3	2	3	2	9611.77	3248.19	773.605	2121.11	15725.7
340	O4	2	3	2	6986.55	1786.18	374.952	2273.29	12077.3
341	O5	2	3	2	4930.34	888.572	989.573	3248.66	19232.8
342	O6	2	3	2	3948.96	1856.39	697.128	2892.02	19323.5
343	O7	2	3	2	12108.1	1587.34	569.217	3824.91	16382.6
344	O8	2	3	2	11644	1582.07	2518.5	3623.14	27564.8
345	O9	2	3	2	15025.5	1024.13	2108.51	1255.52	13947.6
346	O10	2	3	2	11792	3651.04	1021.05	3218.63	23375.7
347	O11	2	3	2	3788.97	1076.39	-711.503	1157.95	12998.7
348	O12	2	3	2	4124.76	-966.997	-14.6269	1271.54	10078.2
349	O13	2	3	2	8872.21	2702.58	226.591	3065.24	8017.34
350	O14	2	3	2	4523.76	1269.89	496.835	2280.56	8914.5
351	O15	2	3	2	4861.26	1700.78	699.599	-31.563	7448.07
352	O16	2	3	2	1944.27	2022.23	332.095	833.012	8204.64
353	O17	2	3	2	142600	10913.3	5424.06	3952.71	6719.1
354	O18	2	3	2	5784.21	2317.97	1227.6	596.429	4519.48
355	O19	2	3	2	20959.9	2901.29	829.857	1598.45	6416.41
356	O20	2	3	2	24535.7	3949.16	1496.17	869.877	2613.32
357	O21	2	3	2	213152	19713.2	10473.7	11319.2	4237.87
358	O22	2	3	2	27097.7	3077.89	1413.17	1347.79	4126.44
359	O23	2	3	2	4363.28	1456.61	342.517	1281.44	4787.18
360	O24	2	3	2	3220.55	1708.62	1596.89	-555.56	3014.39
361	P1	2	3	2	13217.5	4050.89	1156.46	2010.39	12638.1
362	P2	2	3	2	19101.7	4708.96	-170.941	501.24	13347.2
363	P3	2	3	2	14006	2620.68	1021.54	164.156	13427.8
364	P4	2	3	2	9498.44	1694.21	283.033	921.685	10661.5
365	P5	2	3	2	11756.8	1488.01	996.934	953.942	8527.15
366	P6	2	3	2	6436.65	2169.2	1503.07	2398.63	9571.89
367	P7	2	3	2	5972.06	1157.09	629.446	1949.61	11285.2
368	P8	2	3	2	18362	1817.52	1988.49	3270.12	22874.2
369	P9	2	3	2	12755.7	3209.87	646.955	2796.41	14680.5
370	P10	2	3	2	8808.94	1632.87	746.106	1066.84	9664.88
371	P11	2	3	2	3316.01	1087.61	325.286	2042.64	3872.06
372	P12	2	3	2	2082.52	1422.09	847.466	3377.01	6447.87
373	P13	2	3	2	3116.71	1057.84	804.228	2324	6028.53
374	P14	2	3	2	3019.96	1385.42	413.405	1453.7	6497.85
375	P15	2	3	2	947.223	1388.7	716.117	796.292	6730.96
376	P16	2	3	2	3779.3	1587.83	98.4385	865.805	4532.38
377	P17	2	3	2	-2568.33	585.946	98.1788	-465.277	-690.638
378	P18	2	3	2	9016.53	2224.11	859.902	1124.67	7662.07
379	P19	2	3	2	-129.076	1656.41	-413.713	356.836	5645.39
380	P20	2	3	2	711.808	2130.77	44.4156	1542.05	6570.87
381	P21	2	3	2	74.3909	1279.9	822.316	451.967	1501.89
382	P22	2	3	2	2629.68	2803.83	113.968	1478.2	5703.62
383	P23	2	3	2	828.615	2079.05	691.337	-10.0669	2613.4
384	P24	2	3	2	-382.581	1424.07	584.684	383.265	3022.94
1	A1	2	3	3	-932.108	-498.85	14671.6	110107	861.449
2	A2	2	3	3	-2061.91	-214.745	23322.8	149023	4723
3	A3	2	3	3	27291.3	2958.68	20041.3	122851	2645.85
4	A4	2	3	3	1965.91	932.77	19950	112327	1081.35
5	A5	2	3	3	5133.24	997.89	23446.7	123916	2586.52
6	A6	2	3	3	2198.8	1484.27	22595.1	117174	1871.04
7	A7	2	3	3	8802.43	2039.26	23935.2	119059	2376.83
8	A8	2	3	3	5308.51	766.481	26606.1	125473	886.299
9	A9	2	3	3	23451.8	3339.84	26746.9	119855	2343.89
10	A10	2	3	3	9919.44	1583.4	26279.8	119970	3505.35
11	A11	2	3	3	1771.51	395.82	26946.3	121180	1853.14
12	A12	2	3	3	4749.28	589.749	26483.2	123413	1403.92
13	A13	2	3	3	2240.67	203.208	26355.9	121208	779.207
14	A14	2	3	3	5133.78	1003.96	25320.7	117115	816.749
15	A15	2	3	3	-1510.45	-4.21306	25222.4	117949	1200.89
16	A16	2	3	3	5894.35	1244.95	24811.1	114674	2543.71
17	A17	2	3	3	2928.16	1285.22	21861.2	108211	3216.54
18	A18	2	3	3	1866.27	1656.59	25324.9	123273	2345.41
19	A19	2	3	3	-841.852	977.487	23586.9	122738	1314.1
20	A20	2	3	3	5679.03	150.219	1317.38	460.85	2324.75
21	A21	2	3	3	19308.2	887.998	238.56	1730.97	1891.88
22	A22	2	3	3	4544.34	156.154	-434.843	758.14	2986.96
23	A23	2	3	3	2599.38	1394.11	98.5707	1892.83	3433.29
24	A24	2	3	3	8347.53	-444.57	-740.299	1057.62	5645.56
25	B1	2	3	3	7003.1	1073.7	16007	104382	3585.77
26	B2	2	3	3	44.8129	378.587	16955.5	108497	179.013
27	B3	2	3	3	6255.42	1591.84	18780.2	110635	2357.02
28	B4	2	3	3	3590.83	1415.71	20419.3	111564	616.846
29	B5	2	3	3	3652.78	1716.09	23245.5	123982	311.854
30	B6	2	3	3	2100.61	1433.06	23341.2	119963	995.357
31	B7	2	3	3	8674.19	2118.48	24588.4	114982	2092.3
32	B8	2	3	3	-21.8773	585.077	25137.4	119476	1656.64
33	B9	2	3	3	-105.712	1140.99	28353	125235	3540.15
34	B10	2	3	3	3931.37	1674.84	30920.4	129860	5138.07
35	B11	2	3	3	6835.04	1192.21	28772.2	122289	958.592
36	B12	2	3	3	852.053	366.139	26012.2	114808	520.433
37	B13	2	3	3	9605.62	1787	30064.1	130158	12814
38	B14	2	3	3	-1188.48	-105.038	25113	113924	1917.78
39	B15	2	3	3	6379.46	1651.9	26716.7	115428	1043.72
40	B16	2	3	3	1321.49	1354.53	26068.5	116261	321.742
41	B17	2	3	3	3191.01	1090.82	26734.1	122229	3666.06
42	B18	2	3	3	5149.25	1167.94	24657.7	122373	1198.9
43	B19	2	3	3	-762.19	906.047	23775.6	122902	3177.63
44	B20	2	3	3	7550.74	1996.06	-558.811	509.633	6966.06
45	B21	2	3	3	27328.3	2089.65	1289.47	2602.15	3146.33
46	B22	2	3	3	-3203.99	748.809	527.774	-1429.66	2528.89
47	B23	2	3	3	460.937	1181.83	705.131	-607.751	818.997
48	B24	2	3	3	14488.7	1935.65	415.987	2324.96	780.302
49	C1	2	3	3	3236.22	2287.11	16988.8	102628	1900.31
50	C2	2	3	3	8794.09	1679.3	19804	115962	997.148
51	C3	2	3	3	12172.3	1273.4	19767.6	110656	937.727
52	C4	2	3	3	1788.01	2065.95	22989.3	117093	2075.63
53	C5	2	3	3	1619.02	558.195	24895.6	121352	370.596
54	C6	2	3	3	5887.39	1101.93	23183.5	110913	1182.18
55	C7	2	3	3	7030.46	1952.34	25696	117419	2121.8
56	C8	2	3	3	3903.11	980.96	27460.7	123877	1573.93
57	C9	2	3	3	3841.11	835.277	28149.8	120884	1073.24
58	C10	2	3	3	6744.3	1723.27	28561.2	121702	1384.48
59	C11	2	3	3	14764.4	2548.42	29503.3	121251	1670.6
60	C12	2	3	3	6616.03	2689.46	31466.4	127079	723.666
61	C13	2	3	3	699.47	599.163	27316.4	115248	1209.89
62	C14	2	3	3	2399.84	1268.91	29574.6	125505	2599.58
63	C15	2	3	3	858.371	1184.59	27819.7	119077	555.314
64	C16	2	3	3	2282.5	1758.48	27450.8	120495	2544.39
65	C17	2	3	3	2893.96	1598.27	28991.2	130044	3299.91
66	C18	2	3	3	3674.47	938.736	29120.7	133089	4173
67	C19	2	3	3	11279	1261.23	264.366	2868.39	10984.4
68	C20	2	3	3	8561.81	1859.01	-350.395	1023.07	7026.66
69	C21	2	3	3	6985.65	2795.71	-87.7482	3171.35	4490.32
70	C22	2	3	3	16803.1	3728.33	1286.45	1194.58	6553.96
71	C23	2	3	3	4887.28	530.722	230.559	1117.75	780.912
72	C24	2	3	3	-996.751	-75.4909	75.3986	-1771	3727.01
73	D1	2	3	3	6278.61	1427.42	18260.6	123639	2492.73
74	D2	2	3	3	9319.74	1441.05	18247.3	109351	1108.44
75	D3	2	3	3	5148.3	1846.27	20593.3	110015	661.196
76	D4	2	3	3	-2458.13	1430.33	23279.8	119406	1311.63
77	D5	2	3	3	8900.11	1405.51	25228.8	119254	-1147.28
78	D6	2	3	3	2479.12	1114	25197.5	119058	1025.1
79	D7	2	3	3	5559.61	1500.5	25116.7	111936	273.967
80	D8	2	3	3	8940.99	1121.34	26636.3	112530	217.743
81	D9	2	3	3	2726.65	1585.98	28048	114671	1349.45
82	D10	2	3	3	2388	1528.15	30448.1	122588	4003.76
83	D11	2	3	3	9547.93	1774.51	27045.8	110167	135.603
84	D12	2	3	3	8215.79	1379.31	27214.3	107639	768.818
85	D13	2	3	3	175.79	728.129	26210.9	107185	1088.54
86	D14	2	3	3	253.021	808.176	26519.2	106516	828.253
87	D15	2	3	3	304.611	1284.25	26924.9	111213	665.343
88	D16	2	3	3	7179.76	1544.96	27967.6	118070	374.633
89	D17	2	3	3	-809.571	2328.85	27718.3	121297	1035.09
90	D18	2	3	3	6198.33	1569.18	30354.6	130183	3330.46
91	D19	2	3	3	14115.4	1464.24	571.624	2708.57	13175.2
92	D20	2	3	3	25365.5	1779.52	620.25	642.665	7827.68
93	D21	2	3	3	21208.2	3288.13	111.747	374.768	5813.28
94	D22	2	3	3	15665.5	1431.42	947.989	992.937	4174.25
95	D23	2	3	3	20695.1	2900.02	1537.05	3585.52	2538.26
96	D24	2	3	3	2473.42	-130.347	-1952.66	-937.534	653.015
97	E1	2	3	3	8432.38	2279.22	21695.5	124548	2849.61
98	E2	2	3	3	16517.9	2370.77	22174.1	123804	1447.62
99	E3	2	3	3	6029.04	2208.11	24060	125381	1433.93
100	E4	2	3	3	7385.61	1605.73	24410.3	116863	1612.09
101	E5	2	3	3	1773.09	1572.09	26220.3	124322	2396.51
102	E6	2	3	3	-1329.58	875.358	26832.6	114696	2145.11
103	E7	2	3	3	930.279	1532.18	25812.5	113239	2112.1
104	E8	2	3	3	-3004.93	733.545	27982	111969	2.24026
105	E9	2	3	3	1580.62	1813.53	28153	112322	783.031
106	E10	2	3	3	1521.37	1342.01	29344.2	113456	1026.72
107	E11	2	3	3	2117.45	1005.92	28494.1	109357	1408.02
108	E12	2	3	3	9241.54	2597.23	29125.5	113462	15431.6
109	E13	2	3	3	-3294.52	865.336	27359	108659	1177.48
110	E14	2	3	3	11082.5	2212.11	28237.6	105335	790.589
111	E15	2	3	3	1353.42	1475.88	29699.4	112529	-1198.81
112	E16	2	3	3	-1219.83	1806.7	30123.9	120853	1092.57
113	E17	2	3	3	4573.16	1763.73	28269.4	116288	1780.37
114	E18	2	3	3	2473.27	1473.84	27257.4	121698	1051.08
115	E19	2	3	3	8991.27	2017.87	309.284	376.909	6481.57
116	E20	2	3	3	9158.98	1809.04	779.434	977.244	2985.1
117	E21	2	3	3	27977.2	4370.89	1812.66	1231.89	3144.59
118	E22	2	3	3	21964.4	2552.37	1122.34	1498.81	6347.44
119	E23	2	3	3	9416.75	2097.28	1021.01	2886.58	2606.54
120	E24	2	3	3	-13126.1	-531.259	-336.674	-293.884	3083.04
121	F1	2	3	3	16696.3	2563.73	20295.4	114842	2709.41
122	F2	2	3	3	10923	2555.86	22440	121978	1800.41
123	F3	2	3	3	4847.35	967.188	24136.6	120934	1068.27
124	F4	2	3	3	-476.692	711.494	23412.7	113525	306.045
125	F5	2	3	3	1812.51	515.799	25643	120034	2910.81
126	F6	2	3	3	14603.3	2265.92	27698.2	117727	2654.67
127	F7	2	3	3	-152.8	858.685	26429.6	114563	-277.319
128	F8	2	3	3	3334.12	1577.66	29600.6	118412	925.048
129	F9	2	3	3	10894.1	1948.24	27330.5	104285	668.687
130	F10	2	3	3	3344.99	1390.85	30013.4	118574	1726.22
131	F11	2	3	3	4294.63	1524.7	27878.9	106736	2631.63
132	F12	2	3	3	889.969	1202.75	28349.2	109263	-116.035
133	F13	2	3	3	-740.587	374.207	30315.3	115311	1075.23
134	F14	2	3	3	6290.09	1641.49	29615.5	114024	2815.82
135	F15	2	3	3	2354.78	1887.95	29084.3	114360	1205.36
136	F16	2	3	3	5641.94	1187.38	30435.9	122505	3140.66
137	F17	2	3	3	3347.83	932.313	29529.8	119048	823.493
138	F18	2	3	3	1350.88	1371.93	31405.6	131239	9718.02
139	F19	2	3	3	8207.64	1138.76	458.161	1442.67	7216.29
140	F20	2	3	3	14482.4	2001.21	373.454	3307.77	9816.79
141	F21	2	3	3	12013.3	1847.93	1880.44	1958.45	5351.63
142	F22	2	3	3	5195.33	799.167	1379.5	79.7701	6197.9
143	F23	2	3	3	6613.82	1036.96	593.022	2538.16	5942.06
144	F24	2	3	3	7532.41	1504.19	-797.834	-1083.45	3007.38
145	G1	2	3	3	2080.87	1168.69	20566.2	115816	481.634
146	G2	2	3	3	4218.48	2204.45	23052.4	122910	2299.47
147	G3	2	3	3	2250.93	1209.26	23545.3	123267	-278.303
148	G4	2	3	3	-1685.65	105.614	23524.1	111758	577.469
149	G5	2	3	3	-2189.33	1580.94	25603.6	117994	1855.91
150	G6	2	3	3	-5920.08	2311.28	27427.6	115304	-53.1854
151	G7	2	3	3	-435.123	897.789	28696.7	117005	459.715
152	G8	2	3	3	5422.86	1834.74	28214.6	111673	-590.908
153	G9	2	3	3	1625.78	1880.59	28661.2	110499	1690.91
154	G10	2	3	3	4266.12	1152.19	31072.7	120365	1232.88
155	G11	2	3	3	1182.43	1993.96	30425.7	113786	176.647
156	G12	2	3	3	648.006	1058.05	28136.7	103960	1138.48
157	G13	2	3	3	-2461.72	595.318	30900.8	115987	-502.23
158	G14	2	3	3	-856.124	903.224	28807.4	107039	108.664
159	G15	2	3	3	820.461	1464.02	30220.9	115902	962.395
160	G16	2	3	3	1468.26	1674.56	30175.2	115043	1012.09
161	G17	2	3	3	742.965	1519.48	27570.4	114380	3651.05
162	G18	2	3	3	1593.96	1306.92	29570.1	122227	1222.65
163	G19	2	3	3	7564.19	282.511	-501.39	2090.68	9611.42
164	G20	2	3	3	3297.21	1959.16	578.593	3158.36	6821.66
165	G21	2	3	3	27730.7	3082.61	2046.96	3154.16	6924.44
166	G22	2	3	3	3275.95	539.128	334.477	3026.8	4862.03
167	G23	2	3	3	17055.5	3872.3	1915.85	2798.91	4776.17
168	G24	2	3	3	-48.2682	254.924	-28.287	2074.83	3731.87
169	H1	2	3	3	14816.2	3656.5	27141.7	153785	2574.71
170	H2	2	3	3	4434.89	1330.72	24688.5	127704	1277.23
171	H3	2	3	3	7627.16	2004.45	24993.1	122254	651.739
172	H4	2	3	3	761.937	1757.1	24097.9	113921	1705.24
173	H5	2	3	3	930.227	1066.7	26740.9	117921	2319.57
174	H6	2	3	3	637.908	1757.59	27743.5	115559	1890.92
175	H7	2	3	3	-3688.03	602.308	26386.5	111575	1473.93
176	H8	2	3	3	280.272	1246.17	28544	111670	1087.86
177	H9	2	3	3	-1199.93	1393.28	27113.7	106270	1416.89
178	H10	2	3	3	1137.58	949.329	29771.8	110920	1237.02
179	H11	2	3	3	-1907.71	556.766	29027.2	110050	2395.08
180	H12	2	3	3	-3479.9	1227.97	28786.7	107017	1631.18
181	H13	2	3	3	-887.467	838.587	28245.2	106539	211.809
182	H14	2	3	3	1007.73	1582.67	27566.7	102749	1297.64
183	H15	2	3	3	2772.59	2057.83	29280.6	112846	1564.94
184	H16	2	3	3	345.483	1495.02	31281.7	120142	875.343
185	H17	2	3	3	1983.42	2105.77	28910.7	116325	3357.04
186	H18	2	3	3	372.864	1633.6	28180.9	115179	2116.75
187	H19	2	3	3	9987.5	1270.92	1118.68	2781.2	13435.3
188	H20	2	3	3	74060.7	10779.6	6980.09	12468.6	12966.7
189	H21	2	3	3	32770.2	3826.76	801.077	1851.95	5277.87
190	H22	2	3	3	8372.79	1877.37	459.103	2423.54	3526.69
191	H23	2	3	3	4526.58	832.124	1280.32	1663.59	3532.97
192	H24	2	3	3	4381.17	1563.24	928.737	1623.31	3638.48
193	I1	2	3	3	10811.6	1910.1	21211.5	124686	3892.35
194	I2	2	3	3	12018	2301.29	23339.7	130500	3503.11
195	I3	2	3	3	2118.38	921.23	23710.1	126579	1173.95
196	I4	2	3	3	2543.6	1613.68	25066.1	119139	3406.18
197	I5	2	3	3	3103.53	1713.96	26317.9	118756	827.933
198	I6	2	3	3	278.663	1400.76	28130	121882	3388.5
199	I7	2	3	3	6905.14	2492.18	26896	109818	3079.8
200	I8	2	3	3	423.165	1948.86	28851.2	114925	1276.49
201	I9	2	3	3	8779.39	1238.25	27639.4	107789	391.599
202	I10	2	3	3	-2806.42	1559.17	28998.8	112178	941.961
203	I11	2	3	3	-2458.89	1071.51	28699.3	108096	335.21
204	I12	2	3	3	-1338.37	1658.32	29981.5	110053	-1937.97
205	I13	2	3	3	1276.23	1388.02	28688	105673	-2237.33
206	I14	2	3	3	4345.7	2042.79	27910.6	106189	-91.9156
207	I15	2	3	3	5231.11	1556.77	28702.4	110536	1808.76
208	I16	2	3	3	443.488	840.323	28885.7	115062	1100.66
209	I17	2	3	3	218.807	733.399	27116.7	109540	2523.75
210	I18	2	3	3	12289.9	2295.65	27106.2	112519	117.952
211	I19	2	3	3	11186.8	1061.61	-385.711	2325.58	8565.6
212	I20	2	3	3	12987.7	1832.17	917.44	2738.2	9033.27
213	I21	2	3	3	5563.79	1307.26	-365.49	1770.73	7524.93
214	I22	2	3	3	7538.84	2187.47	584.002	1460.88	6171.07
215	I23	2	3	3	2036.93	1315.17	228.273	2124.99	4889.38
216	I24	2	3	3	7611.93	799.637	1095.58	217.385	2815.97
217	J1	2	3	3	19476	2545.38	161.793	2801.39	13104.3
218	J2	2	3	3	19928.2	3313.68	2243.6	4385.8	12983.4
219	J3	2	3	3	13285.8	2227.33	1040.19	2412.9	17788.7
220	J4	2	3	3	12647.4	1451.72	1546.65	3081.91	20286.1
221	J5	2	3	3	18475	4432.34	2576.45	7486.46	24466.9
222	J6	2	3	3	5000.71	522.72	414.647	4779.72	19010.5
223	J7	2	3	3	13599.7	1679.53	481.682	4040.88	17063.1
224	J8	2	3	3	17165.2	2182.72	1110.99	4802.09	18392.8
225	J9	2	3	3	8090.11	844.72	304.64	2214.3	16096.9
226	J10	2	3	3	4062.93	728.581	384.694	3624.79	14879.7
227	J11	2	3	3	-411.353	-120.329	-545.966	62.0442	-777.835
228	J12	2	3	3	4430.69	797.795	647.624	1933.3	2227.09
229	J13	2	3	3	15534.5	1377.89	191.384	2196.45	2474.5
230	J14	2	3	3	3822.15	584.806	-98.4954	1772.05	4970.36
231	J15	2	3	3	14916.8	2356.4	1259.08	3815.81	15495
232	J16	2	3	3	6665.84	1289.59	472.044	2493.46	13068.5
233	J17	2	3	3	7193.2	1047.79	932.344	5329.7	10828.5
234	J18	2	3	3	11746.7	1615.8	518.494	3387.13	12763.1
235	J19	2	3	3	5962.94	1206.34	-32.787	2749.56	9450.91
236	J20	2	3	3	8274.09	1392.48	422.017	2054.64	6828.27
237	J21	2	3	3	26401.6	3496.14	1573.4	2261.16	7839.3
238	J22	2	3	3	4088.37	472.885	828.542	-94.067	2511.92
239	J23	2	3	3	10990.5	1968.73	267.723	1982.31	10139.3
240	J24	2	3	3	-4253.13	-368.64	-1420.57	-581.024	4194.2
241	K1	2	3	3	21430.9	2119.63	859.568	2468.11	15666.6
242	K2	2	3	3	10581.4	1186.12	1335.29	605.072	12388.1
243	K3	2	3	3	8615.52	1529.88	317.259	912.31	13237.7
244	K4	2	3	3	8330.57	857.118	1070.21	2817.6	17950.6
245	K5	2	3	3	7712.35	903.554	1201.68	1792.06	15921.7
246	K6	2	3	3	-279.311	214.197	-100.53	-1122.48	-574.907
247	K7	2	3	3	8345.18	527.283	1570.98	3166.6	14832.9
248	K8	2	3	3	9442.7	936.285	875.189	3465.8	17064.6
249	K9	2	3	3	-4362.83	-53.6049	173.27	25.7137	3940.73
250	K10	2	3	3	5575.31	469.296	640.789	2745.13	11520.6
251	K11	2	3	3	4076.92	993.795	1213.85	1225.79	4377.07
252	K12	2	3	3	8048.27	1415.72	847.812	3103.08	13439.2
253	K13	2	3	3	8268.94	968.16	913.602	3249.29	11747.4
254	K14	2	3	3	6968.07	1573.79	1614.4	1702.71	13252.6
255	K15	2	3	3	3323.17	511.466	1144.81	1421.72	3731.76
256	K16	2	3	3	4337.25	1041.57	852.614	1529.77	7407.44
257	K17	2	3	3	4030.4	278.23	140.403	157.808	2893.37
258	K18	2	3	3	8762.94	1075.24	1445.42	903.62	8255.89
259	K19	2	3	3	-3315.32	59.9544	202.392	1814.73	7771.97
260	K20	2	3	3	11782.3	984.372	728.607	775.63	7415.32
261	K21	2	3	3	4553.93	1021.14	1058.66	529.661	5269.89
262	K22	2	3	3	14811.7	1912.88	1805.72	2656.42	6526.17
263	K23	2	3	3	11200.8	1663.44	1279.85	455.789	1083.39
264	K24	2	3	3	5267.27	2070.34	571.611	588.246	11237.7
265	L1	2	3	3	13379.6	2433.7	975.989	3772.73	7327.42
266	L2	2	3	3	10515.7	1400.97	1295.92	1200.72	5299.86
267	L3	2	3	3	11530.6	1905.5	819.41	2303.17	8915.65
268	L4	2	3	3	10179.4	1400.53	-132.164	2855.52	16818.3
269	L5	2	3	3	4404.6	894.298	-499.402	2717.77	13898.5
270	L6	2	3	3	11195.2	215.826	-540.466	3248.98	16751.5
271	L7	2	3	3	6257.86	267.198	-213.435	3084.98	16968.8
272	L8	2	3	3	6892.93	663.041	831.368	2258.41	17395.4
273	L9	2	3	3	6336.68	911.084	648.092	2282.9	14189.3
274	L10	2	3	3	5450.36	595.204	191.59	2011.45	12600.2
275	L11	2	3	3	4427.66	560.587	277.638	3733.52	11808.4
276	L12	2	3	3	2386.19	195.758	168.584	2772.52	10042
277	L13	2	3	3	5563.02	627.827	148.72	1921.24	10134.6
278	L14	2	3	3	3723.64	703.775	48.7118	2535.8	11739.6
279	L15	2	3	3	5385.19	998.644	542.026	1454.38	3257.09
280	L16	2	3	3	4174.77	431.388	-217.779	374.91	1659.67
281	L17	2	3	3	13569.9	1796.44	302.307	2920.1	5223.93
282	L18	2	3	3	214.059	329.995	362.614	733.61	5250.22
283	L19	2	3	3	7038.07	1439.28	1680.26	-110.3	4998.13
284	L20	2	3	3	67574	5549.06	4118.96	4542.53	8155.91
285	L21	2	3	3	10795.6	1264.14	706.235	1594.22	4250.04
286	L22	2	3	3	8080.63	1102.64	-608.331	1812.2	7179.59
287	L23	2	3	3	13142.7	1205.81	1118.99	2008.56	2025.21
288	L24	2	3	3	126.874	-118.793	-341.251	-425.662	609.753
289	M1	2	3	3	10515.4	2591.91	1639.61	884.977	10084.4
290	M2	2	3	3	14291	3644.08	1106.7	1809.62	13680.6
291	M3	2	3	3	9352.19	2464.69	2148	2538.28	10112.8
292	M4	2	3	3	8249.56	1740.05	2464.87	2754.01	14766.7
293	M5	2	3	3	6513.35	1937.5	1046.11	1821.8	12061.9
294	M6	2	3	3	7126.36	1139.51	963.929	1470.75	13249.9
295	M7	2	3	3	12700.5	1919.87	1464.88	3976.12	12544.3
296	M8	2	3	3	3402.75	1906.89	362.449	2211.09	14658.2
297	M9	2	3	3	6606.14	1682.83	691.022	1188.5	13130
298	M10	2	3	3	7301.29	1203.27	1312.62	3390.9	12392
299	M11	2	3	3	5721.6	1232.87	966.318	3012.65	13476.4
300	M12	2	3	3	5559.02	1001.31	857.211	2049.98	11741.9
301	M13	2	3	3	11509.7	2560.9	1242.82	1988.68	10090.2
302	M14	2	3	3	5479.55	1572.75	149.659	1667.37	12625.6
303	M15	2	3	3	17942.5	2506.52	1687.04	3758.9	9446.23
304	M16	2	3	3	5067.91	1213.3	759.405	1522.65	7877.96
305	M17	2	3	3	19607.3	3274.72	2131.7	2012.67	4769.19
306	M18	2	3	3	9808.39	1716.91	181.924	1119.2	6375.53
307	M19	2	3	3	16789.4	2361.3	1304.46	1439.9	2588.48
308	M20	2	3	3	22600.6	3052.79	1555.36	3282.77	2776.28
309	M21	2	3	3	11044.8	1587.8	673.6	1007.01	3242.15
310	M22	2	3	3	97425.9	7776.29	4219.22	3107.7	3786.5
311	M23	2	3	3	27574.3	2944.68	827.743	-397.676	-567.319
312	M24	2	3	3	8489.12	1520.01	616.623	136.252	2156.99
313	N1	2	3	3	22042.3	3115.07	474.626	3672.68	19305.1
314	N2	2	3	3	17330.5	4000.01	875.433	4464.49	17379.2
315	N3	2	3	3	12826	2549.59	1190.58	2306.65	14128
316	N4	2	3	3	13780.6	1249.63	651.651	2054.17	13886
317	N5	2	3	3	9082.46	1436.34	63.6159	2195.81	16795.6
318	N6	2	3	3	11532.9	323.687	-134.648	3080.61	15150.2
319	N7	2	3	3	95476.7	11554.7	6610.86	8251.83	17132.5
320	N8	2	3	3	8236.3	237.869	612.821	3147.97	14165.1
321	N9	2	3	3	10070.5	493.308	300.969	2211.09	12345
322	N10	2	3	3	4819.1	1107.21	-79.8759	3337.5	13861.8
323	N11	2	3	3	8091.39	951.617	638.977	2086.32	11504
324	N12	2	3	3	384.087	712.746	-40.7213	-143.217	1520.15
325	N13	2	3	3	5526.22	185.901	458.611	2487.93	9386.47
326	N14	2	3	3	8782.34	1334.91	711.42	2596.42	7855.34
327	N15	2	3	3	93944.6	4778.8	2856.4	4486.09	6179.08
328	N16	2	3	3	36360.9	4789.4	1011.77	3687.3	6621.64
329	N17	2	3	3	-267.815	130.762	368.391	1060.24	2158.61
330	N18	2	3	3	16817.8	2174.68	996.459	2017.3	4195.97
331	N19	2	3	3	12668.2	1449.03	567.505	1606.3	4387.13
332	N20	2	3	3	23605.1	3179.42	1869.04	2190.46	5330.91
333	N21	2	3	3	29368.9	2519.4	1501.73	4589.76	4988.52
334	N22	2	3	3	-4152.1	-4.80178	621.024	-456.228	436.838
335	N23	2	3	3	14853	2670.02	280.681	711.658	1804.17
336	N24	2	3	3	7208.25	540.887	-40.4715	2223.46	394.609
337	O1	2	3	3	8559.7	2361.18	747.318	1002.31	15455
338	O2	2	3	3	13878.9	3071.07	704.214	3607.69	16487.5
339	O3	2	3	3	9725.23	2621.56	650.956	2104.06	16351.9
340	O4	2	3	3	6411.81	1451.47	608.177	2442.44	12767.3
341	O5	2	3	3	5902.69	838.303	1151.31	3304.59	19542
342	O6	2	3	3	4510.52	1508.26	554.215	2826.27	19536.9
343	O7	2	3	3	11476.7	1436.91	407.308	3747.2	16571.3
344	O8	2	3	3	12291.4	1337.99	2803.27	3940.79	28556.6
345	O9	2	3	3	15957.9	980.651	1859.28	1480.86	14326.7
346	O10	2	3	3	12832.8	3171.5	1097.57	3198.88	24322.3
347	O11	2	3	3	4163.08	814.427	-737.967	1312.69	13210.6
348	O12	2	3	3	4271.42	-1019.45	15.6467	1379.52	10460.4
349	O13	2	3	3	9207.94	2396.64	292.291	3266.93	8321.04
350	O14	2	3	3	4381.47	1172.03	450.355	2478.85	9008.36
351	O15	2	3	3	4796.47	1548.76	555.912	216.002	7803.85
352	O16	2	3	3	3372.71	1877.12	350.57	924.858	8383.94
353	O17	2	3	3	143156	10818.3	5362.04	4156.18	6664.78
354	O18	2	3	3	5992.64	2101.3	1339.29	713.435	4364.87
355	O19	2	3	3	20913.2	2851.21	855.424	1768.95	6637.26
356	O20	2	3	3	24920.7	3720.14	1243.68	921.76	2919.9
357	O21	2	3	3	214116	19565.9	10685.4	11361.5	4721.93
358	O22	2	3	3	27164.6	2439.83	1595.08	1275.54	4151.29
359	O23	2	3	3	5116.01	714.335	315.674	1325.75	5053.45
360	O24	2	3	3	4054.44	1724.02	1553.18	-788.454	3035.03
361	P1	2	3	3	13428.7	3418.01	1061.93	1916.36	12178
362	P2	2	3	3	18987.5	4162.25	-198.204	606.787	13211.3
363	P3	2	3	3	14661.7	2473.35	813.436	212.283	13885.5
364	P4	2	3	3	10264.6	1593.9	224.455	836.217	10920.6
365	P5	2	3	3	13105.5	1480.41	990.8	938.682	9208.62
366	P6	2	3	3	6437.79	2156.89	1451.49	2126.31	10065.8
367	P7	2	3	3	6018.49	1426.75	869.858	1952.8	11768.1
368	P8	2	3	3	18616.5	2453.82	2014.57	3488.57	22589.4
369	P9	2	3	3	15466.3	2948.61	443.722	2524.9	15283
370	P10	2	3	3	8509.59	1708.4	1156.11	1382.55	10535.3
371	P11	2	3	3	3285.16	1116.51	445.049	2209.21	4240.61
372	P12	2	3	3	1986.92	1701.38	718.343	3516.13	6669.3
373	P13	2	3	3	3587.35	1050.92	787.97	2618.92	6319.03
374	P14	2	3	3	2731.06	1478.46	391.632	1525.28	6676.71
375	P15	2	3	3	1350.38	1366.49	638.447	964.86	6636.61
376	P16	2	3	3	4588.96	1556.99	126.54	1051.39	4556.13
377	P17	2	3	3	-2048.05	215.546	5.89777	-629.302	-534.52
378	P18	2	3	3	8851.34	2294.33	1035.64	1216.12	7445.16
379	P19	2	3	3	-169.879	1909.69	-347.191	675.279	5413.68
380	P20	2	3	3	684.299	2234.91	61.7597	1577.81	6666.59
381	P21	2	3	3	822.073	1453.32	647.735	540.017	1612.68
382	P22	2	3	3	2810.5	3239.37	-58.4561	1676.53	6224.73
383	P23	2	3	3	654.053	2179.3	686.974	72.0909	2977.75
384	P24	2	3	3	278.965	1367.51	375.623	333.71	3644.01
1	A1	2	3	4	-941.973	-531.986	14489.8	110225	816.055
2	A2	2	3	4	-1525.49	-124.917	23119.2	148958	4708.9
3	A3	2	3	4	27447.1	3029.97	20131.9	122977	2613.31
4	A4	2	3	4	2766.64	986.059	19914.5	112208	1204.44
5	A5	2	3	4	5947.05	1072.56	23391.2	123399	2557.42
6	A6	2	3	4	2518.89	1979.28	22370.7	117053	1861.85
7	A7	2	3	4	8900.41	1835.22	24111.1	119278	2682.38
8	A8	2	3	4	5074.61	778.071	26281.4	124922	588.408
9	A9	2	3	4	22205.2	3618.34	26502.1	119309	2510.02
10	A10	2	3	4	10371.8	1597.57	25999.4	119965	3035.21
11	A11	2	3	4	1768.86	641.359	26761.7	121068	1936.25
12	A12	2	3	4	5472.2	301.355	26388	123250	1209.09
13	A13	2	3	4	2540.69	538.319	26371.7	121120	443.557
14	A14	2	3	4	7605.21	1638.73	25756.2	119605	1008.18
15	A15	2	3	4	-1375.25	-214.059	25068	118062	1130.81
16	A16	2	3	4	5416.13	1359.39	24523.3	114674	2537.76
17	A17	2	3	4	2894.6	1344.52	21735.4	108115	3064.67
18	A18	2	3	4	2600.84	1806.97	25259.8	123301	2238.72
19	A19	2	3	4	-521.357	641.273	23464.9	122140	879.36
20	A20	2	3	4	5935.83	223.219	1151.72	514.552	2230.39
21	A21	2	3	4	20319.1	721.978	41.1082	1990.69	2008.92
22	A22	2	3	4	5226.76	314.633	-293.976	1005.5	3245
23	A23	2	3	4	1824.14	1562.58	-264.399	1744.6	3860.53
24	A24	2	3	4	9568.76	-63.5358	-785.275	1500.98	5779.11
25	B1	2	3	4	7479.44	981.644	15786.1	104256	3401.48
26	B2	2	3	4	-217.191	487.142	16680.6	108159	294.345
27	B3	2	3	4	5831.94	1695.48	18749.5	110698	2474.64
28	B4	2	3	4	3557.7	1306.68	20012.3	111311	629.666
29	B5	2	3	4	3015.93	1814.02	23258.9	123638	11.6105
30	B6	2	3	4	2303.72	1506.88	23198	119606	1307.74
31	B7	2	3	4	9131.49	2292.76	24337	114813	2168.93
32	B8	2	3	4	303.69	749.504	24823.1	119249	1263.98
33	B9	2	3	4	-572.766	1265	28155.8	124745	3185.85
34	B10	2	3	4	4111.07	1582.04	30732.9	129862	5374.72
35	B11	2	3	4	6844.38	1425.22	28525.5	122361	480.233
36	B12	2	3	4	583.247	431.544	26151.1	114197	495.05
37	B13	2	3	4	9164.63	1962	30155.6	129393	12591
38	B14	2	3	4	-1929.92	131.717	24978.5	113688	1872.9
39	B15	2	3	4	6699.36	1654.94	26863.9	115316	1102.43
40	B16	2	3	4	1195.06	1236.54	26220.5	116136	625.896
41	B17	2	3	4	2937.27	1256.3	26560	121773	3604.99
42	B18	2	3	4	4972.25	1233.52	24566.7	121841	1229.29
43	B19	2	3	4	-156.328	1001.43	23842.8	122449	3311.13
44	B20	2	3	4	6868.83	1692	-575.394	346.277	7373.61
45	B21	2	3	4	26957.1	2174.72	1167.36	2638.65	3228.8
46	B22	2	3	4	-3026.05	848.718	380.293	-1359.04	2891.66
47	B23	2	3	4	846.677	1273.21	806.175	-620.676	622.568
48	B24	2	3	4	13527.5	1981.3	501.1	2300.73	696.296
49	C1	2	3	4	3304.39	2107.54	16711.6	102410	1765.97
50	C2	2	3	4	8888.71	1697.91	19791.4	115056	688.969
51	C3	2	3	4	12706	1252.29	19837.7	110209	1245.13
52	C4	2	3	4	2782.44	1906.43	22877.1	116937	2046.45
53	C5	2	3	4	1451.9	643.864	24897.6	121045	376.819
54	C6	2	3	4	6624.63	1139.57	23079.2	110878	861.477
55	C7	2	3	4	7737.95	2103.5	25475.8	117097	1811.05
56	C8	2	3	4	4144.36	1154.22	27654.3	123529	1525.56
57	C9	2	3	4	3692.31	1003.43	28037.2	120630	1103.55
58	C10	2	3	4	7126.59	1750.81	28469.4	121630	1225.94
59	C11	2	3	4	15313.9	2748.56	29349.5	121140	1663.6
60	C12	2	3	4	7146.71	2819.73	31434.9	126680	639.961
61	C13	2	3	4	1242.69	627.821	27348.9	115215	958.954
62	C14	2	3	4	2345.37	1020.03	29549.4	124823	2395.46
63	C15	2	3	4	1962.24	1328.36	27602.2	118885	437.847
64	C16	2	3	4	2804.36	1619.89	27330.1	120890	2368.35
65	C17	2	3	4	3130.29	1513.9	28742.1	129550	3191.81
66	C18	2	3	4	5572.54	1328.88	29103.5	132767	4031.13
67	C19	2	3	4	11042.4	1668.06	198.422	2709.54	10717.7
68	C20	2	3	4	9773.16	2281.75	-259.772	1231.43	6812.27
69	C21	2	3	4	7052.78	2852.39	13.5903	3274.88	4403.34
70	C22	2	3	4	18137	4086.61	1268.34	1113.51	6550.2
71	C23	2	3	4	5332.53	761.098	436.725	1428.53	545.314
72	C24	2	3	4	86.9868	-55.0732	97.9933	-1860.16	3627.23
73	D1	2	3	4	6396.29	1642.21	18162.9	123363	2790.47
74	D2	2	3	4	9289.46	1333.24	18324	109161	910.003
75	D3	2	3	4	5776.18	1735.63	20595.7	109858	337.002
76	D4	2	3	4	-2027.34	1539.07	23457.2	119198	1205.33
77	D5	2	3	4	9471.6	1442.15	24976	118683	-675.947
78	D6	2	3	4	2752.46	1237.1	25142.4	119078	683.267
79	D7	2	3	4	5648.47	1692.3	25095.6	111853	14.3328
80	D8	2	3	4	8942.29	1292.3	26555.1	112109	-204.865
81	D9	2	3	4	3783.12	1727.08	27898.7	114256	1303.07
82	D10	2	3	4	2404.05	1639.45	30259.8	122663	4136.69
83	D11	2	3	4	9191.52	1615.65	26700.1	109739	41.9444
84	D12	2	3	4	8409	1400.76	26900.4	107530	712.43
85	D13	2	3	4	-379.12	910.135	26113.6	107095	689.641
86	D14	2	3	4	549.595	1012.97	26320.3	106496	661.346
87	D15	2	3	4	-125.033	1357.04	26767.2	111633	682.836
88	D16	2	3	4	7648.37	1387.71	27827.2	117827	334.53
89	D17	2	3	4	89.5508	2144.6	27617.6	120926	974.702
90	D18	2	3	4	6551.96	1542.64	30464.6	129979	3275.01
91	D19	2	3	4	14518.8	1593.75	339.714	2846.09	13347.1
92	D20	2	3	4	24770.2	1719.91	704.698	796.951	7671.77
93	D21	2	3	4	21126.1	3243.22	-12.9664	779.391	5480.15
94	D22	2	3	4	16185.1	1540.2	784.726	1199.8	4317.85
95	D23	2	3	4	21115.5	2948.19	1557.77	3586.05	2487.81
96	D24	2	3	4	3051.87	405.633	-2007.34	-871.747	678.007
97	E1	2	3	4	9433.38	2442.52	21590.4	124352	2359.72
98	E2	2	3	4	16905.8	2434.85	22380.1	123502	1616.57
99	E3	2	3	4	6072.75	2236.68	23842.8	124679	1425.38
100	E4	2	3	4	7917.1	1358.9	24238.3	116641	1486.15
101	E5	2	3	4	2280.5	1386.69	25899.8	123947	2108.02
102	E6	2	3	4	-767.052	1066.63	26579.4	114577	2423.66
103	E7	2	3	4	1497.18	1551.21	25815.4	112977	1922.6
104	E8	2	3	4	-3034.99	769.395	27867.9	111567	82.795
105	E9	2	3	4	1430.23	1767.36	28014.9	112239	807.224
106	E10	2	3	4	1486.52	1323.62	29466.3	113212	822.544
107	E11	2	3	4	2547.67	1083.26	28415.8	109091	1307.78
108	E12	2	3	4	8832.05	2705.01	28932	112937	14924.8
109	E13	2	3	4	-3542.44	1148.49	27268.5	108723	734.179
110	E14	2	3	4	10866.6	2345.14	28191.1	105328	1146.46
111	E15	2	3	4	1418	1551.23	29664.4	112418	-1166.21
112	E16	2	3	4	-589.048	1774.8	29971.1	120098	1410.94
113	E17	2	3	4	4547.95	1335.96	28258.6	116000	1366.65
114	E18	2	3	4	2760.86	1367.37	27462.6	121456	927.244
115	E19	2	3	4	8435.75	2007.44	445.645	398.768	6418.62
116	E20	2	3	4	8604.37	1969.04	923.583	1033.47	3362.93
117	E21	2	3	4	28598.9	4228.9	1932.07	1482.65	2958.83
118	E22	2	3	4	22956	2971.85	1011.87	1564.03	6179.54
119	E23	2	3	4	9044.87	2469.58	936.803	2717.57	2628.83
120	E24	2	3	4	-13363.8	-592.347	-299.763	-557.323	3083.01
121	F1	2	3	4	16864.1	2646.8	20091.7	114517	2567.98
122	F2	2	3	4	11440.1	2655.67	22403.1	122073	1601.44
123	F3	2	3	4	4289.14	1143.39	23913.2	120912	819.137
124	F4	2	3	4	-1154.23	1269.74	23496	113135	702.081
125	F5	2	3	4	1178.47	538.404	25578.1	119762	2601.31
126	F6	2	3	4	14463.5	2181.98	27756.6	117190	2647.4
127	F7	2	3	4	-401.78	906.347	26404.4	114192	-92.4464
128	F8	2	3	4	3941.82	1633.84	29388.9	118248	848.235
129	F9	2	3	4	10411.2	2110.88	27224	104213	986.696
130	F10	2	3	4	2298.97	1422.1	30144.4	118361	2053.86
131	F11	2	3	4	4419.45	1808.49	27989	106893	2375.81
132	F12	2	3	4	1333.09	1278.27	28372.9	109354	309.386
133	F13	2	3	4	-502.74	415.723	30519.9	115038	1020.47
134	F14	2	3	4	6276.64	1786.72	29637.9	113720	3326.42
135	F15	2	3	4	1905.73	2105.84	29089.4	114097	1146.91
136	F16	2	3	4	5536.38	1121.41	30241.3	121918	3388.1
137	F17	2	3	4	2705.44	1066.78	29199.7	118811	1042.74
138	F18	2	3	4	543.216	1173.05	31457.5	130822	9636.54
139	F19	2	3	4	7955.63	1114.49	547.606	1345.67	7436.74
140	F20	2	3	4	14706.6	2223.09	483.897	3148.36	10303.2
141	F21	2	3	4	11264.5	1875.14	1917.51	1893.45	5252.73
142	F22	2	3	4	5388.97	1115.27	1366.31	-178.166	6218.53
143	F23	2	3	4	6643.79	1329.91	587.028	2425.93	5900.83
144	F24	2	3	4	7161.08	1463.72	-765.965	-1254.56	3337.52
145	G1	2	3	4	2319.61	1342.75	20493.9	115946	736.955
146	G2	2	3	4	5155.95	2148.16	22997.8	122613	2088.06
147	G3	2	3	4	3327.83	1102.65	23553.6	122880	-505.993
148	G4	2	3	4	-1622.05	59.7612	23257.1	111255	911.952
149	G5	2	3	4	-2060.04	1421.56	25743.6	117455	1777.16
150	G6	2	3	4	-5696.39	2343.67	27406.1	115176	-5.62636
151	G7	2	3	4	170.666	743.605	28652.1	116832	451.203
152	G8	2	3	4	6542.82	1784.08	28235.1	112451	-950.972
153	G9	2	3	4	1117.05	1786.67	28427.1	110261	2061.09
154	G10	2	3	4	3173.13	1025.5	30801.8	119830	1069.92
155	G11	2	3	4	1117.39	1751.16	30494.1	113823	321.422
156	G12	2	3	4	1090.94	1071.06	28204.7	103988	675.084
157	G13	2	3	4	-3245.79	554.013	30673.9	115915	-449.634
158	G14	2	3	4	-1404.71	924.179	28704	106737	-156.656
159	G15	2	3	4	1247.32	1505.28	30222.3	116134	1147.24
160	G16	2	3	4	2078.44	1506.98	30274.2	114853	1158.88
161	G17	2	3	4	834.79	1303.76	27355.1	114340	4019.96
162	G18	2	3	4	1329.75	1534.69	29543.4	122155	1318.31
163	G19	2	3	4	8684.11	295.295	-456.216	2275.51	9991.29
164	G20	2	3	4	3516.68	1774.45	590.41	3197.82	6916.91
165	G21	2	3	4	28104.1	3036.57	2035.78	3114.28	6671.32
166	G22	2	3	4	4021.32	582.665	125.083	3231.03	4857.39
167	G23	2	3	4	16739.2	3712	2023.27	2741.09	5131.74
168	G24	2	3	4	876.768	141.745	316.432	1792.37	3243.5
169	H1	2	3	4	15424.6	3490.4	27273.8	152378	2555.16
170	H2	2	3	4	4050.22	1209.24	24609.1	127150	1282.02
171	H3	2	3	4	6866.4	1944.51	24955.9	121852	365.623
172	H4	2	3	4	582.205	2103.74	24246.6	113634	1671.24
173	H5	2	3	4	851.067	915.353	26835.2	117820	2170.4
174	H6	2	3	4	578.313	1653.71	27544.6	115043	1958.59
175	H7	2	3	4	-3394.39	549.708	26444.6	111373	1345.66
176	H8	2	3	4	178.061	1480.08	28579.1	111270	1264.06
177	H9	2	3	4	-1635.75	1708.55	27037.1	106396	1386.41
178	H10	2	3	4	1372.31	921.22	29684.9	110904	1247.58
179	H11	2	3	4	-1924.12	747.446	28871.9	109651	2644.95
180	H12	2	3	4	-3090.33	1423.04	28978.1	106884	1960.43
181	H13	2	3	4	-422.509	874.738	28255.2	106338	263.98
182	H14	2	3	4	668.862	1547.76	27211.7	102697	1805.84
183	H15	2	3	4	2706.41	1901.72	29178.8	112519	1973.05
184	H16	2	3	4	535.325	1333.88	31180.2	120223	659.575
185	H17	2	3	4	1668.84	2070.51	28932.6	116019	3300.18
186	H18	2	3	4	-353.632	1600.89	28138.7	115248	2125.66
187	H19	2	3	4	11026.4	1140.07	1128.06	2619.05	13719.8
188	H20	2	3	4	74201.6	10669	7045.05	12603.1	13365.6
189	H21	2	3	4	32139.3	3941.06	962.793	1829.97	4927.69
190	H22	2	3	4	9124.73	1910.54	635.309	2390.25	3851.44
191	H23	2	3	4	4923.15	955.716	1413.91	1935.81	3658.73
192	H24	2	3	4	3376.85	1443.73	716.703	1605.36	3634.83
193	I1	2	3	4	10095.8	1916.55	20946.2	124623	4040.32
194	I2	2	3	4	12037	2236.65	23189.5	130078	3689.26
195	I3	2	3	4	2118	596.165	23545.1	126260	1190.08
196	I4	2	3	4	2503.92	1643.54	24915.1	118661	3517.45
197	I5	2	3	4	2282.47	1736.84	26185.5	118095	748.112
198	I6	2	3	4	-1168.76	1382.63	27936.3	121612	3041.19
199	I7	2	3	4	6414.93	2436.69	26698.5	109651	3096.39
200	I8	2	3	4	259.49	1865.39	28751.3	114823	1019.44
201	I9	2	3	4	9002.85	951.676	27561.6	107456	258.557
202	I10	2	3	4	-3072.56	1431.16	28965.9	112301	827.233
203	I11	2	3	4	-1996.17	1073.36	28755.7	107925	472.767
204	I12	2	3	4	-1920.57	1455.54	29743.3	109610	-1493.86
205	I13	2	3	4	1501.35	1093.14	28544	105768	-2420.12
206	I14	2	3	4	4190.49	1771.79	27690.5	105936	-388.897
207	I15	2	3	4	5434.6	1438.85	28689.7	110049	1702
208	I16	2	3	4	86.6366	569.983	28880.3	114916	1074.03
209	I17	2	3	4	373.153	433.067	27056.2	109393	2396
210	I18	2	3	4	12290.7	2395.28	27093.5	112416	234.925
211	I19	2	3	4	11108.5	853.409	-453.048	2420.94	9182.33
212	I20	2	3	4	13728.9	1658.57	588.401	2639.88	9108.45
213	I21	2	3	4	5688.41	1288.95	-227.295	1808.74	7734.52
214	I22	2	3	4	7414.86	1836.89	393.87	1254.42	6134.28
215	I23	2	3	4	2432.7	1242.81	330.787	2012.35	4776.49
216	I24	2	3	4	7858.82	633.939	1090.56	336.598	2839.65
217	J1	2	3	4	19240.8	2589.74	181.197	3240.97	14175.4
218	J2	2	3	4	20007.5	3579.62	2160.95	4382.75	13488.4
219	J3	2	3	4	13562.9	1872.45	978.767	2252.26	18030
220	J4	2	3	4	12279.8	1336.86	1406.34	3133.92	20037.7
221	J5	2	3	4	19083.3	4202.64	2569.98	7409.94	24256.3
222	J6	2	3	4	5775.26	523.419	381.11	4567.78	18843.9
223	J7	2	3	4	13857.4	1678.81	402.697	4084.71	16824
224	J8	2	3	4	17321.9	1972.65	1048.07	4687.56	17965.6
225	J9	2	3	4	7959.58	767.007	37.4046	2270.38	15858.7
226	J10	2	3	4	4019.7	638.88	376.885	3660.53	14724.5
227	J11	2	3	4	-116.494	-245.848	-545.13	-69.5434	-1109.11
228	J12	2	3	4	4835.98	966.486	466.412	2119.87	2076.23
229	J13	2	3	4	15030.7	1274.24	200.56	2096.79	1951.15
230	J14	2	3	4	3664.31	640.959	-296.56	1677.78	4407.2
231	J15	2	3	4	15390	2468.38	1172.59	3575.42	15189.9
232	J16	2	3	4	7152.05	874.245	402.987	2516.67	12845
233	J17	2	3	4	7888.77	734.944	873.18	5348.13	10858.6
234	J18	2	3	4	11092.9	1637.75	661.509	3316.64	13082.5
235	J19	2	3	4	5653.82	1443.85	-102.603	3020.6	9318.64
236	J20	2	3	4	7822.08	1143.72	386.445	2235.16	6523.75
237	J21	2	3	4	26342.8	3367.44	1623.26	2510.25	7690.28
238	J22	2	3	4	4367.02	331.678	720.064	-39.1719	2374.38
239	J23	2	3	4	10589.5	1559.14	152.362	2016.3	9946.83
240	J24	2	3	4	-5488.17	-395.104	-1572.18	-406.305	4084.61
241	K1	2	3	4	20691.3	1852.27	601.073	2770.92	16013.1
242	K2	2	3	4	11428.4	1379.01	1107.72	920.981	13247.7
243	K3	2	3	4	9473.51	1552.51	186.353	951.787	13870.3
244	K4	2	3	4	8320.75	838.472	928.021	2796.95	18223.4
245	K5	2	3	4	8098.48	665.17	1049.6	1851.81	16919.3
246	K6	2	3	4	-1219.3	-50.3044	-236.432	-1104.6	-862.599
247	K7	2	3	4	8506.21	806.068	1623.3	3201.45	15078.8
248	K8	2	3	4	10129	1049.02	783.804	3254.18	17512.4
249	K9	2	3	4	-4356.71	-179.03	69.4553	-261.785	3765.93
250	K10	2	3	4	5509.23	483.617	558.595	2529.86	11433.8
251	K11	2	3	4	4161.08	846.784	1105.38	921.074	3716.09
252	K12	2	3	4	7997.5	1452.45	625.191	3129.14	13403.9
253	K13	2	3	4	8297.15	1081.06	801.706	3212.45	11049.4
254	K14	2	3	4	7363.68	1581.78	1624.84	1565.33	13089.3
255	K15	2	3	4	3679.94	251.789	1268.71	1522.42	3507.2
256	K16	2	3	4	4132.74	813.859	721.363	1393.22	7075.08
257	K17	2	3	4	3940.25	46.4618	178.399	223.195	3203.24
258	K18	2	3	4	9892	1144.37	1424.07	948.403	8553.76
259	K19	2	3	4	-2860.16	107.076	433.131	1944.92	8391.42
260	K20	2	3	4	11869.1	961.346	705.006	698.502	7684.44
261	K21	2	3	4	4545.12	1325.28	898.684	392.083	5534.4
262	K22	2	3	4	15091.5	2131.24	1665.33	2861.5	6842.1
263	K23	2	3	4	11677.3	1507.1	1177	388.077	1459.8
264	K24	2	3	4	5809.7	1860.4	568.113	449.829	11608
265	L1	2	3	4	13812.4	2475.59	811.627	3624.64	7315.17
266	L2	2	3	4	10358.9	1581.61	948.019	1102.34	5589.21
267	L3	2	3	4	11897	2001.02	1003.04	2537.01	9395.4
268	L4	2	3	4	10474.1	1133.52	-118.681	3020.32	17062
269	L5	2	3	4	4888.29	651.602	-471.695	2863.17	14272.1
270	L6	2	3	4	11056.3	316.493	-502.472	3510.09	16558.8
271	L7	2	3	4	6190.35	168.281	-298.85	3111.53	17048.1
272	L8	2	3	4	7270.99	703.804	686.568	2186.05	17405.4
273	L9	2	3	4	6406.33	911.692	691.566	2169.68	14407
274	L10	2	3	4	5599.03	377.15	-38.7206	1947.51	12486.9
275	L11	2	3	4	4474.7	476.565	302.599	3785.71	11682.4
276	L12	2	3	4	2155.12	391.239	47.4531	2732.38	9903.89
277	L13	2	3	4	5995.29	738.791	-7.56809	2248.59	10005.7
278	L14	2	3	4	3104.45	593.18	-54.868	2718.09	11752.5
279	L15	2	3	4	4746.03	995.744	512.622	1498.27	2305.35
280	L16	2	3	4	4473.3	276.672	-416.468	479.841	1474.31
281	L17	2	3	4	13294.3	1902.16	84.1718	2905.06	4878.38
282	L18	2	3	4	483.239	422.128	358.764	1026	4782.89
283	L19	2	3	4	6256.43	1653.53	1615.52	174.76	4330.73
284	L20	2	3	4	67090.3	5660.38	3848.58	4469.24	7717.88
285	L21	2	3	4	11097	1280.26	808.48	1956.72	4180.37
286	L22	2	3	4	8450.16	1221.07	-615.392	1752.67	6727.29
287	L23	2	3	4	13824.5	1074.59	1077.47	2168.96	1980.54
288	L24	2	3	4	-175.746	-332.755	-133.871	-10.1259	77.2641
289	M1	2	3	4	11067.4	2821.97	1663.35	807.146	10431.6
290	M2	2	3	4	14942.9	3694.56	948.144	1761.41	14507.1
291	M3	2	3	4	9931.28	2675.2	2250.04	2317.85	11240.3
292	M4	2	3	4	9652.88	1797.81	2433.79	3060.2	15325.8
293	M5	2	3	4	6804.64	1760.29	1076.04	1537.43	12766.2
294	M6	2	3	4	7109.28	1292.78	934.035	1564.04	13816.2
295	M7	2	3	4	12189.1	1686.69	1416.69	4116.75	12938.9
296	M8	2	3	4	3201.73	1896.97	570.431	2275.26	14414.9
297	M9	2	3	4	6690.4	1785.56	552.481	1134.51	13312.3
298	M10	2	3	4	7368.8	1198.93	1315.75	3456.66	12539.6
299	M11	2	3	4	5399.46	1213.41	1042.3	3225.8	13387
300	M12	2	3	4	6118.44	1214.37	623.748	2087.88	12022.7
301	M13	2	3	4	11523.2	2437.86	1238.68	1987.72	10455.8
302	M14	2	3	4	5603.37	1652.96	54.6907	1663.24	12884
303	M15	2	3	4	18087.7	2550.15	1598.28	3715.28	9481.54
304	M16	2	3	4	5587.61	1270.01	708.368	1336.65	7964.3
305	M17	2	3	4	19834.9	3382.99	2043.96	2188.84	5363.28
306	M18	2	3	4	9962.48	1905.34	193.761	1203.76	6337.5
307	M19	2	3	4	17409.6	2380.34	1322.31	1183.4	2833.17
308	M20	2	3	4	22623.2	3289.24	1440.96	3486.25	2689.87
309	M21	2	3	4	12155.8	1677.92	653.928	967.183	3682.42
310	M22	2	3	4	99000.1	7871.89	3986.62	3168.98	4192.44
311	M23	2	3	4	26474.2	3067.66	734.461	-780.593	-668.19
312	M24	2	3	4	8128.38	1519.6	649.434	223.566	2348.05
313	N1	2	3	4	22343.1	3342.02	548.491	3742.2	18949.9
314	N2	2	3	4	18114.7	3896.14	727.141	4398.64	17819.6
315	N3	2	3	4	12522.2	2587.81	1061.23	2480.9	14534.7
316	N4	2	3	4	13438.5	1311.29	750.051	2159.04	14424.8
317	N5	2	3	4	9789.23	1424.73	164.251	2378.63	17508.5
318	N6	2	3	4	10753.7	651.666	-220.308	3209.54	15368.7
319	N7	2	3	4	95972.8	11853.2	6613.25	8610.84	17160.7
320	N8	2	3	4	7022.41	55.3072	635.616	3070.51	14261.8
321	N9	2	3	4	10273.3	695.183	396.438	2153.74	12430.2
322	N10	2	3	4	4409.41	1042.83	-151.272	3515.83	13680.2
323	N11	2	3	4	7987.74	973.196	880.246	2235.66	11730.4
324	N12	2	3	4	659.191	534.879	-247.784	-12.4804	1442.86
325	N13	2	3	4	5999.28	534.799	223.292	2512.13	9803.3
326	N14	2	3	4	9606.59	1291.12	655.229	2288.98	7937.96
327	N15	2	3	4	94187.4	4683.38	2672.69	4410.09	6368.71
328	N16	2	3	4	36551.5	4718.32	876.231	3410.9	7066.61
329	N17	2	3	4	-674.036	310.262	447.802	899.391	1961.88
330	N18	2	3	4	16342.4	1854.69	1160.2	2083.31	4425.44
331	N19	2	3	4	13332.7	1618.32	646.338	1579.47	4415.27
332	N20	2	3	4	23461.4	3264.7	2018.99	2624.42	5400.52
333	N21	2	3	4	29458.9	3017.35	1687.14	4518.36	5391.96
334	N22	2	3	4	-3853.63	66.1624	614.745	-573.735	686.502
335	N23	2	3	4	14255.7	2654.22	447.098	909.827	1550.62
336	N24	2	3	4	7973.72	154.346	152.327	2289.8	608.306
337	O1	2	3	4	8198.66	2414.28	633.807	957.782	15343.2
338	O2	2	3	4	13811.5	3146.44	492.777	3569.31	17100.3
339	O3	2	3	4	10262.8	2939.02	864.99	2380.38	16575.1
340	O4	2	3	4	6902.77	1421.39	539.743	2540.85	13003.5
341	O5	2	3	4	6420.54	607.769	1152.7	3285.29	19474.2
342	O6	2	3	4	4574.02	1959.87	631.546	2860.92	19356.8
343	O7	2	3	4	11539.1	1453.25	457.4	3439.24	16340.1
344	O8	2	3	4	13244.5	1403.23	2462.1	3766.3	28120.2
345	O9	2	3	4	15788	984.53	1979.59	1201.57	14007
346	O10	2	3	4	12409.6	3175.35	1167.32	3150.57	24419.3
347	O11	2	3	4	4146.43	850.667	-550.95	1265.19	13388.8
348	O12	2	3	4	3749.33	-818.866	-177.355	1377.87	10369.1
349	O13	2	3	4	9182.59	2783.29	285.296	3210.31	8119.24
350	O14	2	3	4	4144.13	1271.41	480.079	2394.75	8994
351	O15	2	3	4	5411.29	1715.4	617.157	45.4036	8114.51
352	O16	2	3	4	2884.03	1944.43	167.56	929.207	8342.56
353	O17	2	3	4	142795	11228.3	5626.71	4168.28	6690.22
354	O18	2	3	4	4622.77	2272.65	1276.72	319.792	4579.27
355	O19	2	3	4	21272.6	2524.01	906.924	1738.19	6726.45
356	O20	2	3	4	24852.2	3915.27	1388.97	722.03	2938.23
357	O21	2	3	4	217605	19770.1	10662.1	11540.5	4303.34
358	O22	2	3	4	27172.7	2228.48	1713.94	1387.9	4706.94
359	O23	2	3	4	5429.69	1215.63	417.351	1152.41	4738.02
360	O24	2	3	4	4339.67	1937.76	1537.56	-772.028	3508.6
361	P1	2	3	4	13556.8	3411.12	1301.94	1932.59	12184.8
362	P2	2	3	4	18308.4	3759.99	57.1281	446.086	13537.2
363	P3	2	3	4	14581.4	2196.28	1193.5	346.909	14107.9
364	P4	2	3	4	10106.5	1702.69	451.232	919.294	11449.2
365	P5	2	3	4	13484.3	1324.92	1067.49	953.648	9471.49
366	P6	2	3	4	6487.5	1860.47	1464.38	2310.02	10488
367	P7	2	3	4	5798.28	978.18	650.281	1975.06	12826.7
368	P8	2	3	4	18769.6	2046.2	2059.43	3151.12	22608
369	P9	2	3	4	14659.3	2960.13	711.201	2634.4	15004.2
370	P10	2	3	4	9045.55	1367.76	1248.3	1204.62	10703.4
371	P11	2	3	4	3688.43	1183.74	568.022	2263.85	4781.28
372	P12	2	3	4	2518.03	1536.19	871.868	3642.91	7157.75
373	P13	2	3	4	2918.87	879.4	874.726	2429.75	6356.86
374	P14	2	3	4	3791.6	1600.88	456.669	1362.62	6831.51
375	P15	2	3	4	1842.64	1101.45	818.104	1046.08	7009.43
376	P16	2	3	4	3893	1466.53	209.794	1019.62	4629.6
377	P17	2	3	4	-2354.63	136.89	25.7009	-511.488	-525.043
378	P18	2	3	4	8903.66	2207.72	1068.95	1143.7	7453.74
379	P19	2	3	4	-191.742	1636.79	-265.864	455.89	5438.04
380	P20	2	3	4	1510.8	1938.03	298.625	1694.75	6700.83
381	P21	2	3	4	554.112	1341.72	798.522	607.636	1954.16
382	P22	2	3	4	3282.74	3081.27	149.469	1537.87	6200.86
383	P23	2	3	4	842.748	1680.54	705.691	-82.0827	2674.34
384	P24	2	3	4	-806.261	1092.74	573.76	220.476	3561.78
1	A1	2	3	5	-488.711	-460.001	14634.9	109594	659.047
2	A2	2	3	5	-1447.81	-173.38	22877.1	148796	4725.98
3	A3	2	3	5	27139.8	3174.26	19953.6	123030	2684.15
4	A4	2	3	5	2432.55	861.743	19737.6	111559	1079.71
5	A5	2	3	5	5435.19	1194.75	23400.6	123176	2610.96
6	A6	2	3	5	2958.23	2120.85	22255.5	116459	1859.13
7	A7	2	3	5	9096.45	1556.09	24054.2	119054	2721.95
8	A8	2	3	5	5094.04	685.345	26306.4	124788	342.968
9	A9	2	3	5	23497.1	3405.38	26729.6	119658	2633.73
10	A10	2	3	5	10383.8	1640.57	25989.5	119685	3508.66
11	A11	2	3	5	1955.49	528.791	26837.1	121001	2315.23
12	A12	2	3	5	4857.03	275.771	26464.1	122846	1370.07
13	A13	2	3	5	2607.53	189.503	26194.6	121041	1028.72
14	A14	2	3	5	10871.9	1959.78	26128.7	121042	5560.03
15	A15	2	3	5	-1035.63	-127.002	25142.9	118002	1335.18
16	A16	2	3	5	5774.9	1153.74	24654.7	114421	2809.83
17	A17	2	3	5	3207.64	1239.89	21651	107812	3214.41
18	A18	2	3	5	2336.37	1609.47	25173.3	122693	2210.02
19	A19	2	3	5	-235.204	641.865	23429.6	121914	1344.93
20	A20	2	3	5	4954.45	101.591	1211.67	393.197	2152.29
21	A21	2	3	5	20196.2	729.411	268.587	1792.53	2031.5
22	A22	2	3	5	4883.72	463.309	-470.435	833.059	3630.05
23	A23	2	3	5	2158.07	1514.54	26.701	1784.05	4006.78
24	A24	2	3	5	9262.3	-384.025	-704.393	1403.41	5550.81
25	B1	2	3	5	7618.43	1344.44	15750.5	104131	3496.29
26	B2	2	3	5	-410.464	569.797	16732.3	108107	350.194
27	B3	2	3	5	6711.2	1722.9	18768.6	110516	2353.53
28	B4	2	3	5	3369.62	1441.54	20072.8	110958	779.153
29	B5	2	3	5	3282.61	1462.85	23035.1	123374	-111.149
30	B6	2	3	5	2558.25	1504.58	23205	119143	1154.54
31	B7	2	3	5	9355.71	2221.58	24326.4	115052	1723.28
32	B8	2	3	5	-159.275	863.302	24868.7	119113	1255.5
33	B9	2	3	5	-420.505	846.194	27917	124737	3157.79
34	B10	2	3	5	4626.69	1666.81	30776.5	129566	4874.34
35	B11	2	3	5	6625.53	1288.3	28738.9	121938	689.78
36	B12	2	3	5	1025.83	410.04	26159.4	114154	406.458
37	B13	2	3	5	9274.38	1987.33	30006.8	129496	11974.5
38	B14	2	3	5	-1104.52	70.6921	24948.8	113823	1721.79
39	B15	2	3	5	6634.16	1668.3	26770.1	114917	1196.16
40	B16	2	3	5	1644.98	1284.63	25979.7	115845	607.893
41	B17	2	3	5	3243.96	940.544	26399.4	121227	3400.94
42	B18	2	3	5	5950.53	1278.24	24847.6	121924	609.867
43	B19	2	3	5	-285.056	803.935	23967.7	122169	2779.1
44	B20	2	3	5	7739.22	1711.29	-514.713	323.014	7398.41
45	B21	2	3	5	27495	2194.26	1204.38	2718.04	2878.52
46	B22	2	3	5	-2558.67	901.026	660.902	-1017.7	2680.71
47	B23	2	3	5	2826.81	1575.39	755.655	-490.256	756.07
48	B24	2	3	5	15182.5	2038.46	419.017	2254.01	773.261
49	C1	2	3	5	2986.32	2388.31	16490.7	102271	1776.79
50	C2	2	3	5	8772.69	1985.28	19729.1	115240	922.669
51	C3	2	3	5	13341.8	999.623	19629.8	110061	942.507
52	C4	2	3	5	2189.33	1955.46	22922.9	116794	1705.18
53	C5	2	3	5	2173.59	866.548	24693.1	120630	660.591
54	C6	2	3	5	6073.21	1250.32	23111.3	110529	1240.89
55	C7	2	3	5	7867.63	2043.55	25445.1	117005	2061.93
56	C8	2	3	5	3654.85	1215.93	27428.9	123201	1788.49
57	C9	2	3	5	3766.54	909.443	27714.4	120311	1194.34
58	C10	2	3	5	7038.84	1826.84	28212.1	121362	1222.46
59	C11	2	3	5	15065.2	2672.29	29234.3	120661	1476.38
60	C12	2	3	5	6704.35	2829.57	31144.7	126450	843.633
61	C13	2	3	5	1257.29	576.104	27235.8	115128	624.542
62	C14	2	3	5	2113.91	1127.29	29220.1	124961	2438.48
63	C15	2	3	5	2469.85	1407.03	27360.2	118444	308.373
64	C16	2	3	5	3134.47	1813.8	27354.8	120291	2544
65	C17	2	3	5	3445.2	1675.96	28811.2	129592	3245.43
66	C18	2	3	5	4382.09	995.439	28971.3	132796	4171.29
67	C19	2	3	5	10929.9	1408.95	437.039	2613.92	11135.2
68	C20	2	3	5	9405.29	2231.74	-258.065	1068.04	6779.87
69	C21	2	3	5	7029.66	2759.37	-170.662	3272.48	4744.05
70	C22	2	3	5	17003.9	3894.51	1067.41	1154.67	6602.58
71	C23	2	3	5	5136.3	794.037	230.979	1307.68	573.245
72	C24	2	3	5	-18.0053	84.8623	-250.271	-2032.53	3442.9
73	D1	2	3	5	7260.25	1864.51	18165.3	122960	2833.59
74	D2	2	3	5	9305.19	1530.05	18258.3	109397	906.36
75	D3	2	3	5	4895.66	1626.28	20447.9	109701	480.793
76	D4	2	3	5	-1656.1	1425.48	23409.1	119206	1477.24
77	D5	2	3	5	9883.21	1524.51	24794.3	118384	-884.033
78	D6	2	3	5	3227.58	1214.31	25106.5	118441	591.711
79	D7	2	3	5	5679.83	1432.55	25089.3	111941	428.665
80	D8	2	3	5	9264.24	1221.25	26391.6	111921	10.1558
81	D9	2	3	5	3714.59	1720.39	27817.9	114258	1503.85
82	D10	2	3	5	2596.52	1981.09	30112.8	122316	4420.38
83	D11	2	3	5	8609.59	1712.36	26717	109512	84.353
84	D12	2	3	5	8803.59	1654.7	26822.1	107671	720.181
85	D13	2	3	5	-145.649	629.206	26020.3	106851	1066
86	D14	2	3	5	766.549	989.663	26478.7	106381	543.521
87	D15	2	3	5	423.443	1242.06	26777.9	111518	747.307
88	D16	2	3	5	8398.72	1482.81	27778.3	117272	229.337
89	D17	2	3	5	54.8481	2275.33	27772.7	121145	1028.58
90	D18	2	3	5	6350.66	1542.77	30233.6	129710	3162.37
91	D19	2	3	5	14600.6	1550.18	323.514	2720.8	13421.9
92	D20	2	3	5	25595.7	1742.35	890.069	820.63	7910.43
93	D21	2	3	5	21430.9	3503.95	31.0993	608.976	5477.2
94	D22	2	3	5	16669.5	1561.66	1058.31	964.91	4700.73
95	D23	2	3	5	20669.1	3019.85	1813.74	3400.44	2630.05
96	D24	2	3	5	2592.13	34.1649	-2083.75	-1097.23	909.077
97	E1	2	3	5	8970.1	2339.8	21629.2	124459	2935.51
98	E2	2	3	5	16247.9	2467.47	22296.5	123198	1270.82
99	E3	2	3	5	6778.93	2149.24	24057.2	124091	1523.74
100	E4	2	3	5	8263.27	1535.05	24269.2	116392	1656.51
101	E5	2	3	5	2565.79	1409.03	26008.2	123633	2186.21
102	E6	2	3	5	-528.279	1190.96	26606.4	114203	2227.59
103	E7	2	3	5	1062.63	1612.54	25643.3	112857	1908.73
104	E8	2	3	5	-2555.56	902.11	27796.5	111507	255.494
105	E9	2	3	5	1883.75	1753.2	27919.2	112124	808.616
106	E10	2	3	5	1834.47	1151	29224.1	112961	928.139
107	E11	2	3	5	2954.66	1018.43	28416.9	109094	1228.22
108	E12	2	3	5	8987.84	2654.29	28967.7	112646	14788.3
109	E13	2	3	5	-2576.07	1065.13	26917.5	108653	1261.3
110	E14	2	3	5	11599	2403.1	28038.3	105283	1080.92
111	E15	2	3	5	775.877	1602.48	29350.7	112179	-1051.91
112	E16	2	3	5	-906.59	1763.29	30013.1	119663	812.839
113	E17	2	3	5	5221.6	1719.61	28302.4	115665	1616.84
114	E18	2	3	5	3178.48	1275.62	27259.7	121304	820.412
115	E19	2	3	5	9189.61	2131.73	562.031	288.172	6697.12
116	E20	2	3	5	9344.47	1880.39	772.827	1206.9	3365.79
117	E21	2	3	5	29058.3	4218.44	1759.42	1137.25	2902.27
118	E22	2	3	5	22879.7	2934.17	1064.22	1581.96	6366.13
119	E23	2	3	5	9659.08	2262.08	914.639	2619.55	3075.51
120	E24	2	3	5	-12892.2	-686.13	-325.358	-271.405	3271.3
121	F1	2	3	5	16347.9	2708.16	20158.5	114112	2038
122	F2	2	3	5	10856.4	2812.04	22602.5	121527	1746.45
123	F3	2	3	5	4971.06	1059.16	23965.6	120619	920.746
124	F4	2	3	5	-668.717	1207.97	23290	112977	2.32451
125	F5	2	3	5	2107	500.117	25360.2	119534	2647.54
126	F6	2	3	5	14700.9	2522.45	27496.1	116894	2830.58
127	F7	2	3	5	-385.26	869.41	26228.7	113864	-154.54
128	F8	2	3	5	3344.55	1794.64	29242.4	118054	904.497
129	F9	2	3	5	10870.6	1981.34	26988.9	103935	788.753
130	F10	2	3	5	2787.99	1338.57	29801.8	118071	2022.79
131	F11	2	3	5	4082.12	1502.83	27728.1	106652	2568.96
132	F12	2	3	5	660.953	1325.73	28376.6	109464	-18.2039
133	F13	2	3	5	-627.634	577.858	30295	114820	1031.7
134	F14	2	3	5	6344.81	1801.64	29386.8	113560	2774.46
135	F15	2	3	5	2499.18	1974.38	28986.1	113938	1450.49
136	F16	2	3	5	5617.39	948.131	30049.1	121794	3252.62
137	F17	2	3	5	2476.8	1031.65	29290	118682	919.577
138	F18	2	3	5	844.784	1435.86	31485.2	131310	9799
139	F19	2	3	5	8277.25	1110.26	608.183	1435.18	7929.67
140	F20	2	3	5	14945	2192.43	498.721	3416.91	10018.3
141	F21	2	3	5	11170.2	1758.45	1892.4	1886	5118.85
142	F22	2	3	5	5306.06	1019.98	1406.25	-11.2169	6086.52
143	F23	2	3	5	6968.66	1370.06	480.012	2500.8	6003.2
144	F24	2	3	5	7132.26	1483.41	-676.244	-1414.84	3428.67
145	G1	2	3	5	2649.8	1155.66	20606.7	115286	742.977
146	G2	2	3	5	6245.55	1960.15	22959.2	122709	2291.89
147	G3	2	3	5	2935.92	1020.25	23474.2	121943	-327.857
148	G4	2	3	5	-2216.05	249.352	23223.7	110904	596.68
149	G5	2	3	5	-2916.51	1290.79	25435.3	117301	1959.46
150	G6	2	3	5	-5296.82	2378.57	27082.4	114932	201.72
151	G7	2	3	5	1019.52	1042.93	28533.9	116177	704.137
152	G8	2	3	5	7052.34	1918.73	28131.4	112727	-486.878
153	G9	2	3	5	1781.31	1718.66	28416.6	110149	2158.8
154	G10	2	3	5	3978.66	1239.43	30954.4	120038	1006.05
155	G11	2	3	5	888.528	1810.32	30165.4	113530	329.028
156	G12	2	3	5	1222.74	1030.03	27863	103764	956.574
157	G13	2	3	5	-2317.77	726.43	30844.8	115841	-479.12
158	G14	2	3	5	-481.422	999.201	28624	106457	191.4
159	G15	2	3	5	1365.4	1554.35	29984	115482	1120.15
160	G16	2	3	5	1817.76	1709.25	30154.3	115008	1096.75
161	G17	2	3	5	1089.64	1439.59	27386.5	114032	3951.35
162	G18	2	3	5	1587.08	1385.73	29420.7	121661	1473.45
163	G19	2	3	5	8623.58	311.989	-402.064	2202	9960.4
164	G20	2	3	5	4370.4	1827.66	621.129	3058.52	7340.48
165	G21	2	3	5	28992.3	2915.07	2183.63	2925.54	6567.91
166	G22	2	3	5	4637.65	785.562	400.263	3190.87	5030.11
167	G23	2	3	5	17711.4	3548.1	1911.67	2593.8	5294.32
168	G24	2	3	5	1808.48	-178.896	240.167	1780.48	3925.5
169	H1	2	3	5	15142.5	3641.71	26746.5	151793	2920.17
170	H2	2	3	5	4987.91	1115.76	24348.8	126914	1419.9
171	H3	2	3	5	7617.66	2332.3	24754.1	121504	736.584
172	H4	2	3	5	-245.873	1632.49	23882	113141	1805.44
173	H5	2	3	5	1004.18	788.069	26536.3	117496	2099.18
174	H6	2	3	5	1184.69	1457.54	27478.3	114759	1957.05
175	H7	2	3	5	-3174.47	841.368	26378.9	111137	1373.7
176	H8	2	3	5	382.098	1250.17	28552.8	111102	966.143
177	H9	2	3	5	-755.088	1580.94	27261.1	106328	1536.16
178	H10	2	3	5	1267.09	1104.96	29649.8	110592	1210.19
179	H11	2	3	5	-1732.79	714.091	28914.9	109380	2514.86
180	H12	2	3	5	-3694.63	1246.82	28674.3	106871	1643.8
181	H13	2	3	5	169.214	993.337	28077.4	105890	247.642
182	H14	2	3	5	1229.18	1423.97	27267.4	102450	1666.71
183	H15	2	3	5	2784.09	1992.13	29075.3	112233	1741.67
184	H16	2	3	5	450.146	1500.31	31250.9	120081	660.724
185	H17	2	3	5	2176.43	1815.4	28816.1	115815	3264.33
186	H18	2	3	5	414.531	1596.3	28141.7	115175	1971.1
187	H19	2	3	5	10174.4	1243.75	1259.85	2985.55	13711.1
188	H20	2	3	5	74988.4	10763.6	7116.92	12609.6	13538.1
189	H21	2	3	5	32992.7	3986.97	935.343	1867.1	4950.96
190	H22	2	3	5	9464.28	1863.08	428.93	2262.6	3468.87
191	H23	2	3	5	4609.01	984.394	1265.01	1903.98	4056.59
192	H24	2	3	5	4338.66	1565.93	780.511	1660.82	3969.36
193	I1	2	3	5	10883.5	1517.95	20820.6	123953	3743.16
194	I2	2	3	5	11574.3	2180.73	23220.7	129621	3198.19
195	I3	2	3	5	1615.27	561.727	23144.3	126077	1189.62
196	I4	2	3	5	2006.27	1362.78	24824.9	118300	3678.27
197	I5	2	3	5	3398.57	1701.36	26093.5	117877	831.835
198	I6	2	3	5	-402.442	1258.33	27942.3	121527	3164.94
199	I7	2	3	5	6083.79	2193.12	26747.4	109376	2762.95
200	I8	2	3	5	75.5884	1619.96	28670.8	114762	980.775
201	I9	2	3	5	8427.96	900.302	27440.4	107380	-93.0057
202	I10	2	3	5	-2278.52	1471.91	29048.7	112289	991.895
203	I11	2	3	5	-1924.04	825.15	28655.3	108005	246.821
204	I12	2	3	5	-1953.76	1457.35	29737.8	109783	-2158.97
205	I13	2	3	5	984.129	1143.65	28676.4	105510	-2405.45
206	I14	2	3	5	4297.57	1747.25	27763.4	105921	-482.593
207	I15	2	3	5	4624.55	1259.96	28348.3	109895	1531.52
208	I16	2	3	5	192.096	854.101	28709.2	114981	1236.59
209	I17	2	3	5	649.924	696.501	27018.5	109291	2550.72
210	I18	2	3	5	12103.8	2427.15	27299.1	112543	-75.9189
211	I19	2	3	5	11185.5	1023.55	-499.132	2404.81	8675.83
212	I20	2	3	5	13278.3	1870.71	549.733	2760.77	9451.88
213	I21	2	3	5	5945.24	1260.72	-356.653	1820.5	7636.82
214	I22	2	3	5	7586.96	2119.38	213.277	1404.66	5826.53
215	I23	2	3	5	2883.08	1041.46	185.616	2187.9	4944.7
216	I24	2	3	5	7076.96	607.704	1193.13	126.377	2937.33
217	J1	2	3	5	19552.1	2730.52	6.64633	3175.36	14702.8
218	J2	2	3	5	20308.7	3749.73	2184.32	4333.07	14255.2
219	J3	2	3	5	13683.5	2213.51	940.896	2609.85	18764.6
220	J4	2	3	5	11938.3	1388.97	1433.71	3019.83	19825.8
221	J5	2	3	5	18778.6	4401.23	2444.83	7533.23	23733.2
222	J6	2	3	5	4856.46	245.116	310.535	4540.42	18407.4
223	J7	2	3	5	13188.5	1552.16	531.292	3838.19	16351.7
224	J8	2	3	5	17081.3	2359.31	1086.43	4543.9	17742.2
225	J9	2	3	5	8368.25	758.055	37.0754	2075.08	15234.9
226	J10	2	3	5	3876.04	782.706	413.002	3590.63	14221
227	J11	2	3	5	-370.705	-101.5	-474.79	22.8243	-943.697
228	J12	2	3	5	4522.91	849.864	492.435	2014.47	1991.74
229	J13	2	3	5	14768.5	1241.83	141.202	2156.88	1884.24
230	J14	2	3	5	3022.7	662.158	-251.927	1602.24	4472.17
231	J15	2	3	5	15229.2	2331.84	1220.22	3724.46	15313.1
232	J16	2	3	5	6795.72	1373.14	592.102	2483.55	12647.7
233	J17	2	3	5	7505.27	1052.33	989.498	5227.18	10745.5
234	J18	2	3	5	11345.1	1409.24	511.036	3520.27	12973.3
235	J19	2	3	5	5667.47	1534.96	-121.562	2898.02	9740.64
236	J20	2	3	5	8026.47	1387.27	447.964	2165.64	6660.79
237	J21	2	3	5	26306.4	3659.5	1479.69	2446.76	7506.97
238	J22	2	3	5	3997.35	721.94	786.891	-75.3526	2051.35
239	J23	2	3	5	11198.4	1956.38	371.895	1933.48	9873.39
240	J24	2	3	5	-5542.32	-446.749	-1314.42	-517.093	4204.71
241	K1	2	3	5	22432.9	1930.72	851.837	2841.48	16285.6
242	K2	2	3	5	10961	1658.66	1443.72	855.768	13565.8
243	K3	2	3	5	9616.81	1630.03	389.637	1180.86	14243.1
244	K4	2	3	5	8662.15	719.633	1031.47	2822.95	18847.5
245	K5	2	3	5	7878.48	488.232	1128.07	1941.86	16879.9
246	K6	2	3	5	-1309.11	270.08	-174.826	-994.34	-1202.23
247	K7	2	3	5	7929.53	611.005	1608.45	3185.02	15059.6
248	K8	2	3	5	9087.6	1123.16	903.869	3384.08	16848.4
249	K9	2	3	5	-4534.37	-60.1613	114.984	-224.385	2977.99
250	K10	2	3	5	6083.75	579.07	544.544	2513.16	10732.1
251	K11	2	3	5	4208.47	1084.78	1224.96	1034.35	3675.01
252	K12	2	3	5	8222.53	1604.87	913.071	3068.84	12943.9
253	K13	2	3	5	8070.42	1136.5	811.899	3055.51	10147.2
254	K14	2	3	5	7190.22	1532.93	1676.39	1267.4	12796.7
255	K15	2	3	5	2911.34	361.543	1250.69	1395.22	2958.95
256	K16	2	3	5	3868	839.255	720.171	1526.42	6807.45
257	K17	2	3	5	3707.89	181.953	-60.9359	126.234	2725.19
258	K18	2	3	5	10085.8	1208.22	1502.45	1098.53	8415.99
259	K19	2	3	5	-2284.78	166.673	412.487	2003.62	7969.77
260	K20	2	3	5	11913.7	1179.2	779.89	926.546	7707.57
261	K21	2	3	5	4705.99	1115.25	1061.53	653.761	5207.1
262	K22	2	3	5	15369.1	2310.93	1645.85	2768.11	6829.52
263	K23	2	3	5	11822.2	1840.86	1311.26	487.389	1327.27
264	K24	2	3	5	5222.95	1875.25	608.667	523.437	11369.5
265	L1	2	3	5	13504.6	2159.61	770.218	3633.5	7366
266	L2	2	3	5	9678.48	1256.93	1266.93	1065.9	5904.49
267	L3	2	3	5	12016.8	2015.2	892.995	2808.03	9711.43
268	L4	2	3	5	10454.6	1216.3	-136.384	3078.63	17571.8
269	L5	2	3	5	4760.49	721.539	-550.249	2996.2	14723.8
270	L6	2	3	5	10800.2	222.868	-450.768	3550.92	17626.3
271	L7	2	3	5	6116.52	297.769	-207.077	2994.84	16750.1
272	L8	2	3	5	7116.13	560.056	657.91	2070.29	17293.8
273	L9	2	3	5	6585.29	865.29	667.19	2279.73	14248.6
274	L10	2	3	5	5535.16	379.093	17.944	1969.93	12271.6
275	L11	2	3	5	4562.74	596.104	338.784	3721.37	11491.3
276	L12	2	3	5	2537.77	194.934	116.074	2694.49	9866.34
277	L13	2	3	5	5626.28	464.081	-133.196	2095.85	10218.6
278	L14	2	3	5	3316.78	756.837	76.9309	2501.82	11960.1
279	L15	2	3	5	4737.63	657.119	654.62	1535.55	1998.31
280	L16	2	3	5	4233.41	219.491	-193.85	460.418	1620.17
281	L17	2	3	5	12934.1	1777.6	102.684	2927.31	5533.55
282	L18	2	3	5	421.519	397.918	220.968	1022.57	5140.08
283	L19	2	3	5	6892.54	1449.84	1576.97	126.832	4613.17
284	L20	2	3	5	68225	5315.56	3868.17	4367.41	7966.68
285	L21	2	3	5	11527.2	1204.64	999.669	1716.92	4399.54
286	L22	2	3	5	7995.51	1241.57	-569.478	1730	6808.03
287	L23	2	3	5	13732.1	975.711	1104.78	1950.54	2237.75
288	L24	2	3	5	60.5077	-362.993	2.07541	-183.979	566.258
289	M1	2	3	5	11648.9	2924.19	1848.22	873.593	10711.3
290	M2	2	3	5	14635.3	3973.22	778.103	2078.12	15029.9
291	M3	2	3	5	10400.9	2875.91	2157.36	2436.06	11495.2
292	M4	2	3	5	8761.47	1588.81	2209.78	2776.15	15597.2
293	M5	2	3	5	6704.27	1786.56	1101.23	1775.83	13137
294	M6	2	3	5	6988.58	1208.79	889.542	1566.24	14406
295	M7	2	3	5	12341	1659.08	1433.62	4107.19	13119.1
296	M8	2	3	5	2988.4	1991.1	383.622	2238.4	14873.2
297	M9	2	3	5	6367.41	1851.9	457.402	1235.27	13370.2
298	M10	2	3	5	7291.31	1238.38	1295.81	3367.61	12573.6
299	M11	2	3	5	4962.44	1380.32	891.547	3063.32	13402.8
300	M12	2	3	5	5768.38	945.089	779.763	2104.7	11959.3
301	M13	2	3	5	11377.6	2668.57	1165.9	2072.41	10598.2
302	M14	2	3	5	5332.02	1597.33	7.98311	1768.69	12978.8
303	M15	2	3	5	17835.4	2632.42	1549.11	3626.56	9926.07
304	M16	2	3	5	5127.2	1425.11	747.84	1436.88	8199.33
305	M17	2	3	5	19682.6	3418.84	2062.06	2080.95	5183.14
306	M18	2	3	5	9323.84	1621.49	102.126	1200.9	6372.62
307	M19	2	3	5	16731.8	2458.73	935.98	1363.2	3185.09
308	M20	2	3	5	22220.4	3246.14	1449.4	3418.13	3065.92
309	M21	2	3	5	12176.1	1868.5	556.222	1049.08	3615.18
310	M22	2	3	5	97474	7835.15	3951.15	3215.08	4613.67
311	M23	2	3	5	26913	2961.62	690.068	-521.399	-105.802
312	M24	2	3	5	8308.96	1025.9	381.642	132.367	2057.46
313	N1	2	3	5	21799.5	3553.19	316.928	3977.46	19821.2
314	N2	2	3	5	17831.6	4505.59	938.36	4442.55	18376.6
315	N3	2	3	5	13819.7	2678.94	1137.71	2339.6	15096.4
316	N4	2	3	5	13743.6	1139.93	783.696	2137.84	14858.2
317	N5	2	3	5	9959.25	1271.6	-27.9353	2478.24	17632.4
318	N6	2	3	5	10812	530.571	-72.7813	3147.19	15833.7
319	N7	2	3	5	97589.7	11954.4	6682.56	8737.12	17838.7
320	N8	2	3	5	7424.44	212.198	585.111	3101.97	14609
321	N9	2	3	5	10892.8	815.144	572.863	2220.86	13132.3
322	N10	2	3	5	4988.49	938.82	3.7099	3559.93	14243.6
323	N11	2	3	5	9038.82	1113.41	735.067	2322.63	11715.8
324	N12	2	3	5	1201.93	621.91	-197.344	-14.6014	1412.23
325	N13	2	3	5	6654.65	265.803	395.054	2568.96	9830.61
326	N14	2	3	5	8531.9	1302.15	583.797	2466.28	8358
327	N15	2	3	5	94466.1	4737.82	2935.01	4610.34	6393.66
328	N16	2	3	5	36902.8	5040.04	928.492	3332.89	7522.61
329	N17	2	3	5	-21.3867	476.806	526.705	1033.92	2261.87
330	N18	2	3	5	16790.7	1972.32	1216.24	1992.8	4996
331	N19	2	3	5	13377.2	1375.87	630.098	1634.91	4760.18
332	N20	2	3	5	23969.2	3251.84	1768.1	2434.11	5626.57
333	N21	2	3	5	29654.3	2790.24	1737.51	4503.3	5725.34
334	N22	2	3	5	-3915.88	102.705	807.574	-185.821	682.237
335	N23	2	3	5	14891.2	2942.1	347.268	1021.86	1974.49
336	N24	2	3	5	7815.51	430.232	-32.5241	2297.81	693.423
337	O1	2	3	5	8642.6	2508.98	706.718	937.981	15209.6
338	O2	2	3	5	14564.9	3194.19	700.359	3737.83	17193.2
339	O3	2	3	5	9922.67	3112.38	666.9	2227.74	17180.9
340	O4	2	3	5	6036.9	1271.41	378.469	2634.35	13461.1
341	O5	2	3	5	5716.38	856.324	1314.19	3030.54	19242.3
342	O6	2	3	5	4088.42	1887.5	718.036	2728.57	19036.8
343	O7	2	3	5	11674.8	1242.41	425.536	3723.66	15967.4
344	O8	2	3	5	11598.3	1882.29	2357.53	3861.43	28311.7
345	O9	2	3	5	14873.4	1089.35	1912.4	1400.11	14260.1
346	O10	2	3	5	12494.2	3383.94	1151.28	3328.14	24579.2
347	O11	2	3	5	4198.26	959.641	-788.416	1115.33	13297.1
348	O12	2	3	5	4135.5	-956.059	-92.2893	1431.46	10824.9
349	O13	2	3	5	9533.49	2649.84	376.763	3247.26	8318.51
350	O14	2	3	5	4470.82	1349.42	375.617	2354.47	9093.81
351	O15	2	3	5	4821.64	1791.42	637.057	61.4725	8142.76
352	O16	2	3	5	1823.56	1961.76	479.828	894.668	8155.57
353	O17	2	3	5	142832	11230.6	5377.29	4114.26	6559.68
354	O18	2	3	5	5718.59	2065.57	1290.46	608.977	4569.4
355	O19	2	3	5	21260.3	2474.05	701.261	1539.19	7291.72
356	O20	2	3	5	25158.4	4177.71	1331.28	770.654	2745.92
357	O21	2	3	5	218691	19995.3	10856.3	11565.9	4508.54
358	O22	2	3	5	27214.9	2528.33	1584.32	1276.4	4334.91
359	O23	2	3	5	5879.84	1484.1	493.789	1453.63	5077.78
360	O24	2	3	5	4973.1	1797.25	1660.68	-473.535	3273.48
361	P1	2	3	5	14262.6	3468.26	1293.05	1887.76	11450.5
362	P2	2	3	5	18018.4	4084.05	21.1199	422.852	13503.8
363	P3	2	3	5	14967.8	2666.95	1238.66	251.206	14049.5
364	P4	2	3	5	10554.8	1274.81	273.338	1116.84	11650.9
365	P5	2	3	5	14473.5	1679.42	1311.68	1104.5	10077.1
366	P6	2	3	5	7421.83	2337.58	1607.88	2398.63	10491.3
367	P7	2	3	5	5706.69	1578.46	870.547	1844.52	12744.2
368	P8	2	3	5	18589.8	2068.93	1925.07	3413.56	22487.5
369	P9	2	3	5	13882.9	3247.81	943.405	2748.27	15565.3
370	P10	2	3	5	9586.36	1819.96	1164.62	1508.04	10073.4
371	P11	2	3	5	3369.79	1024.7	558.776	2254.77	4623.74
372	P12	2	3	5	2358.62	1398.44	952.028	3710.81	7255.32
373	P13	2	3	5	3072.5	1052.9	987.482	2380.23	6520.92
374	P14	2	3	5	2856.34	1525.24	609.562	1492.71	6632.97
375	P15	2	3	5	1491.24	1625.86	821.959	882.924	6866.51
376	P16	2	3	5	3410.47	1354.99	152.604	910.959	4997.16
377	P17	2	3	5	-2164.29	380.264	154.215	-424.846	-573.143
378	P18	2	3	5	9403.37	2392.32	1095.89	1128.14	7366.97
379	P19	2	3	5	327.629	1607.76	-309.833	413.983	5581.69
380	P20	2	3	5	1348.5	2467.63	201.614	1834.54	6960.67
381	P21	2	3	5	652.116	1514.21	867.073	787.887	1959.53
382	P22	2	3	5	3139.69	3227.92	157.886	1670.85	6647.18
383	P23	2	3	5	1162.1	1897.62	849.915	112.084	2830.54
384	P24	2	3	5	-282.706	1456.96	540.98	160.407	3765.03
1	A1	2	3	6	-728.631	-369.994	14411.2	109434	706.042
2	A2	2	3	6	-2805.47	190.082	23025.5	148132	4935.12
3	A3	2	3	6	25993.3	2986.4	20151.6	122946	2661.84
4	A4	2	3	6	2061.97	784.308	19816.2	111493	1280.46
5	A5	2	3	6	5900.54	1147.16	23197.6	122876	2323.01
6	A6	2	3	6	2891.19	2061.33	22559.9	116335	1814.67
7	A7	2	3	6	9435.74	2008.69	24112.4	119214	2677.71
8	A8	2	3	6	4835.12	577.753	26500.1	124885	660.446
9	A9	2	3	6	23081.4	3386.34	26844.7	119315	2472.93
10	A10	2	3	6	10051.3	1529.21	26076.1	119752	3129.15
11	A11	2	3	6	1955.54	801.988	26997.8	120968	2081.53
12	A12	2	3	6	4863.4	416.19	26288.8	122555	1320.98
13	A13	2	3	6	2537.39	441.276	26044.9	120955	886.172
14	A14	2	3	6	11733.4	1970.57	26106.9	121212	8843.57
15	A15	2	3	6	-1302.01	-127.609	25057	118449	1150.51
16	A16	2	3	6	6114.18	981.143	24589.5	114106	2765.58
17	A17	2	3	6	2846.7	1584.38	21662.4	107608	3006.88
18	A18	2	3	6	2117.76	1378.71	25071.7	122484	1971.78
19	A19	2	3	6	-1320.28	595.706	23262.4	122072	1381.05
20	A20	2	3	6	5460.12	79.507	1061.44	533.582	1899.76
21	A21	2	3	6	20569.1	804.754	250.594	1916.3	2181.08
22	A22	2	3	6	4723.75	555.168	-433.406	986.856	3284.99
23	A23	2	3	6	2241.78	1523.33	-280.739	1756.18	3902.87
24	A24	2	3	6	8567.49	-485.172	-811.023	1340.71	5757.22
25	B1	2	3	6	7503.31	1236.71	15681.6	103792	3053.95
26	B2	2	3	6	132.901	155.323	16798.1	107727	462.539
27	B3	2	3	6	6606.18	1551.57	18734.6	110481	2881.91
28	B4	2	3	6	4054.99	1248.18	19896.8	110668	929.43
29	B5	2	3	6	3357.87	1539.14	22947.1	122874	-12.4052
30	B6	2	3	6	2246.47	1200.96	23100.9	119057	1059.06
31	B7	2	3	6	9393.51	1689.27	24497.7	114984	2234.19
32	B8	2	3	6	-51.8578	940.152	24894	118878	1541.18
33	B9	2	3	6	-396.316	1184.23	28134.9	123953	2914.03
34	B10	2	3	6	4593.17	1560.29	30830	129606	4884.94
35	B11	2	3	6	7200.93	1136.61	28648.1	121774	822.234
36	B12	2	3	6	767.933	258.292	26242.7	114051	349.297
37	B13	2	3	6	8883.24	1708.61	29968.4	129174	12640.2
38	B14	2	3	6	-1427.88	221.27	25304	113956	1760.61
39	B15	2	3	6	6119.71	1502.27	26735.6	114987	995.599
40	B16	2	3	6	1652.86	1202.9	25950.2	115761	378.496
41	B17	2	3	6	2937.43	954.863	26438.3	121142	3504.64
42	B18	2	3	6	4803.2	879.812	24636.4	121681	1108.58
43	B19	2	3	6	-646.371	602.04	23703.5	121987	3108.88
44	B20	2	3	6	6346.28	1729.05	-425.697	557.701	7508.54
45	B21	2	3	6	27165.1	1939.42	1419.83	2692.64	2905.67
46	B22	2	3	6	-2725.22	832.986	509.188	-1399.18	3056.19
47	B23	2	3	6	2093.09	1156.96	922.804	-754.926	673.106
48	B24	2	3	6	14342	1562.05	474.162	2230.82	784.545
49	C1	2	3	6	3458.59	2002.89	16619.4	101700	1578.05
50	C2	2	3	6	8707.43	1831.79	19842.9	114414	1168.9
51	C3	2	3	6	12553.7	1206.47	19719.2	110047	1254.44
52	C4	2	3	6	2389.18	2054.33	22887.3	116656	1978.19
53	C5	2	3	6	1827.93	625.276	24873.4	120616	417.714
54	C6	2	3	6	6630.84	1046.94	23284	110864	1032.55
55	C7	2	3	6	7640.44	2085.16	25386.2	116693	2296.31
56	C8	2	3	6	4160.98	1119.42	27417.3	123002	2010.19
[truncated: 13,384 more rows]

## Sheet: Replicate Group Result
File Name	E:\shahi\SYBR one-step_20240212_095049.eds
Comment
Operator	Admin
Barcode
Instrument Type	QuantStudio™ 6 Pro System
Block Type	384-Well Block
Instrument Name	QS6Pro-2778621060027
Instrument Serial Number	2778621060027
Heated Cover Serial Number	2779321031001
Block serial number	2778321020885
Run Start Date/Time	2024-02-12 09:50:59 AM EST
Run End Data/Time	2024-02-12 11:42:27 AM EST
Run Duration	111 minutes 28 seconds
Sample Volume	10.0
Cover Temperature	105.0
Passive Reference	ROX
PCR Stage/Step Number	Stage 2 Step 3
Quantification Cycle Method	CT
Analysis Date/Time	2024-02-12 11:58:05 AM EST
Software Name and Version	Design & Analysis Software v2.7.0
Plugin Name and Version	Primary Analysis v1.8.0, Presence Absence v2.3.0
Reduce dye signal crosstalk by algorithm	No (Default)
Exported On	2024-02-12 11:58:19 AM EST
Sample	Target	Number of Replicates	Quantity	Number of Cqs	Cq Mean	Cq SD	Cq SE	Biogroup
Sample 1	ISG15	81	-	0	19.954	1.81487	0.201653
Sample 2	ISG15	1	-	0	36.2317
Sample 3	GAPDH	81	-	0	17.5689	0.180226	0.0200251

## Sheet: Control Status
File Name	E:\shahi\SYBR one-step_20240212_095049.eds
Comment
Operator	Admin
Barcode
Instrument Type	QuantStudio™ 6 Pro System
Block Type	384-Well Block
Instrument Name	QS6Pro-2778621060027
Instrument Serial Number	2778621060027
Heated Cover Serial Number	2779321031001
Block serial number	2778321020885
Run Start Date/Time	2024-02-12 09:50:59 AM EST
Run End Data/Time	2024-02-12 11:42:27 AM EST
Run Duration	111 minutes 28 seconds
Sample Volume	10.0
Cover Temperature	105.0
Passive Reference	ROX
PCR Stage/Step Number	Stage 2 Step 3
Quantification Cycle Method	CT
Analysis Date/Time	2024-02-12 11:58:05 AM EST
Software Name and Version	Design & Analysis Software v2.7.0
Plugin Name and Version	Primary Analysis v1.8.0, Presence Absence v2.3.0
Reduce dye signal crosstalk by algorithm	No (Default)
All Control Passed	Yes
Exported On	2024-02-12 11:58:19 AM EST
Sample	Test Code	Wells	Call	Status

## Sheet: Target Call
File Name	E:\shahi\SYBR one-step_20240212_095049.eds
Comment
Operator	Admin
Barcode
Instrument Type	QuantStudio™ 6 Pro System
Block Type	384-Well Block
Instrument Name	QS6Pro-2778621060027
Instrument Serial Number	2778621060027
Heated Cover Serial Number	2779321031001
Block serial number	2778321020885
Run Start Date/Time	2024-02-12 09:50:59 AM EST
Run End Data/Time	2024-02-12 11:42:27 AM EST
Run Duration	111 minutes 28 seconds
Sample Volume	10.0
Cover Temperature	105.0
Passive Reference	ROX
PCR Stage/Step Number	Stage 2 Step 3
Quantification Cycle Method	CT
Analysis Date/Time	2024-02-12 11:58:05 AM EST
Software Name and Version	Design & Analysis Software v2.7.0
Plugin Name and Version	Primary Analysis v1.8.0, Presence Absence v2.3.0
Reduce dye signal crosstalk by algorithm	No (Default)
All Control Passed	Yes
Exported On	2024-02-12 11:58:19 AM EST
Well	Omit	Sample	Target	Task	Call	Consolidated Call	Cq	Cq Confidence	Amp Score	Delta Rn
A1	FALSE	Sample 1	ISG15	UNKNOWN	Presence	Presence	24.2267	0.982209	1.14144	0.947483
A2	FALSE	Sample 1	ISG15	UNKNOWN	Presence	Presence	20.27	0.983737	1.1333	1.04003
A3	FALSE	Sample 1	ISG15	UNKNOWN	Presence	Presence	20.9283	0.984858	1.07572	0.907833
A4	FALSE	Sample 1	ISG15	UNKNOWN	Presence	Presence	19.7696	0.971306	1.14338	1.07615
A5	FALSE	Sample 1	ISG15	UNKNOWN	Presence	Presence	19.767	0.977048	1.14649	1.10071
A6	FALSE	Sample 1	ISG15	UNKNOWN	Presence	Presence	19.1773	0.972982	1.15409	1.12363
A7	FALSE	Sample 1	ISG15	UNKNOWN	Presence	Presence	18.0504	0.967046	1.13986	1.12058
A8	FALSE	Sample 1	ISG15	UNKNOWN	Presence	Presence	19.1183	0.979714	1.15467	1.14968
A9	FALSE	Sample 1	ISG15	UNKNOWN	Presence	Presence	17.6916	0.972026	1.15211	1.13817
A10	FALSE	Sample 3	GAPDH	UNKNOWN	Presence	Presence	17.5738	0.98508	1.25531	1.54672
A11	FALSE	Sample 3	GAPDH	UNKNOWN	Presence	Presence	17.3621	0.985491	1.24978	1.57323
A12	FALSE	Sample 3	GAPDH	UNKNOWN	Presence	Presence	17.5728	0.985342	1.25696	1.57568
A13	FALSE	Sample 3	GAPDH	UNKNOWN	Presence	Presence	17.5705	0.983615	1.25403	1.56368
A14	FALSE	Sample 3	GAPDH	UNKNOWN	Presence	Presence	17.8812	0.977508	1.25359	1.43274
A15	FALSE	Sample 3	GAPDH	UNKNOWN	Presence	Presence	17.5039	0.984034	1.26397	1.61598
A16	FALSE	Sample 3	GAPDH	UNKNOWN	Presence	Presence	17.6851	0.989459	1.2503	1.51585
A17	FALSE	Sample 3	GAPDH	UNKNOWN	Presence	Presence	17.6302	0.988155	1.25426	1.5072
A18	FALSE	Sample 3	GAPDH	UNKNOWN	Presence	Presence	17.5505	0.978249	1.25165	1.56869
A19	FALSE	Sample 2	ISG15	NTC	Absence	Absence	36.2317	0.966304	1.04978	0.361963
B1	FALSE	Sample 1	ISG15	UNKNOWN	Presence	Presence	24.2296	0.982038	1.13422	0.919506
B2	FALSE	Sample 1	ISG15	UNKNOWN	Presence	Presence	20.3596	0.970564	1.13751	1.03037
B3	FALSE	Sample 1	ISG15	UNKNOWN	Presence	Presence	20.787	0.92347	1.14249	1.04304
B4	FALSE	Sample 1	ISG15	UNKNOWN	Presence	Presence	19.7307	0.97255	1.14811	1.10752
B5	FALSE	Sample 1	ISG15	UNKNOWN	Presence	Presence	19.9197	0.965514	1.14919	1.09964
B6	FALSE	Sample 1	ISG15	UNKNOWN	Presence	Presence	19.1973	0.979016	1.1516	1.13708
B7	FALSE	Sample 1	ISG15	UNKNOWN	Presence	Presence	18.3464	0.976135	1.14709	1.13301
B8	FALSE	Sample 1	ISG15	UNKNOWN	Presence	Presence	19.3822	0.976989	1.15232	1.12346
B9	FALSE	Sample 1	ISG15	UNKNOWN	Presence	Presence	17.5671	0.981841	1.14772	1.15046
B10	FALSE	Sample 3	GAPDH	UNKNOWN	Presence	Presence	17.5264	0.980637	1.25608	1.53623
B11	FALSE	Sample 3	GAPDH	UNKNOWN	Presence	Presence	17.3762	0.984768	1.2633	1.56007
B12	FALSE	Sample 3	GAPDH	UNKNOWN	Presence	Presence	17.4887	0.985798	1.2643	1.59302
B13	FALSE	Sample 3	GAPDH	UNKNOWN	Presence	Presence	17.423	0.982308	1.25279	1.55988
B14	FALSE	Sample 3	GAPDH	UNKNOWN	Presence	Presence	17.5116	0.982103	1.26234	1.58467
B15	FALSE	Sample 3	GAPDH	UNKNOWN	Presence	Presence	17.7301	0.982236	1.25733	1.5826
B16	FALSE	Sample 3	GAPDH	UNKNOWN	Presence	Presence	17.6874	0.985558	1.25469	1.5845
B17	FALSE	Sample 3	GAPDH	UNKNOWN	Presence	Presence	17.3143	0.983286	1.26139	1.58306
B18	FALSE	Sample 3	GAPDH	UNKNOWN	Presence	Presence	17.5651	0.97995	1.261	1.5689
C1	FALSE	Sample 1	ISG15	UNKNOWN	Presence	Presence	24.274	0.9667	1.13747	0.914883
C2	FALSE	Sample 1	ISG15	UNKNOWN	Presence	Presence	20.505	0.958564	1.13249	1.04468
C3	FALSE	Sample 1	ISG15	UNKNOWN	Presence	Presence	20.4664	0.971954	1.13369	1.06177
C4	FALSE	Sample 1	ISG15	UNKNOWN	Presence	Presence	19.6964	0.96494	1.14229	1.0928
C5	FALSE	Sample 1	ISG15	UNKNOWN	Presence	Presence	20.0309	0.962275	1.14024	1.09814
C6	FALSE	Sample 1	ISG15	UNKNOWN	Presence	Presence	19.4074	0.97036	1.14336	1.10711
C7	FALSE	Sample 1	ISG15	UNKNOWN	Presence	Presence	18.3422	0.97669	1.1494	1.12861
C8	FALSE	Sample 1	ISG15	UNKNOWN	Presence	Presence	19.5794	0.959168	1.13962	1.10538
C9	FALSE	Sample 1	ISG15	UNKNOWN	Presence	Presence	17.9454	0.984022	1.14716	1.13834
C10	FALSE	Sample 3	GAPDH	UNKNOWN	Presence	Presence	17.752	0.975243	1.25781	1.56513
C11	FALSE	Sample 3	GAPDH	UNKNOWN	Presence	Presence	17.4263	0.976281	1.2611	1.5592
C12	FALSE	Sample 3	GAPDH	UNKNOWN	Presence	Presence	17.5624	0.980495	1.26601	1.62364
C13	FALSE	Sample 3	GAPDH	UNKNOWN	Presence	Presence	17.6072	0.978189	1.25996	1.59222
C14	FALSE	Sample 3	GAPDH	UNKNOWN	Presence	Presence	17.6946	0.983559	1.25899	1.59771
C15	FALSE	Sample 3	GAPDH	UNKNOWN	Presence	Presence	17.6759	0.974759	1.25937	1.55795
C16	FALSE	Sample 3	GAPDH	UNKNOWN	Presence	Presence	17.596	0.981932	1.26098	1.59799
C17	FALSE	Sample 3	GAPDH	UNKNOWN	Presence	Presence	17.7622	0.97065	1.25563	1.52639
C18	FALSE	Sample 3	GAPDH	UNKNOWN	Presence	Presence	17.7629	0.977244	1.25225	1.535
D1	FALSE	Sample 1	ISG15	UNKNOWN	Presence	Presence	24.4824	0.941167	1.15124	0.942093
D2	FALSE	Sample 1	ISG15	UNKNOWN	Presence	Presence	20.219	0.986664	1.155	1.08717
D3	FALSE	Sample 1	ISG15	UNKNOWN	Presence	Presence	20.4909	0.971274	1.16109	1.08802
D4	FALSE	Sample 1	ISG15	UNKNOWN	Presence	Presence	19.7873	0.992087	1.15699	1.14482
D5	FALSE	Sample 1	ISG15	UNKNOWN	Presence	Presence	19.7887	0.962225	1.16024	1.11557
D6	FALSE	Sample 1	ISG15	UNKNOWN	Presence	Presence	19.1011	0.973987	1.15787	1.15241
D7	FALSE	Sample 1	ISG15	UNKNOWN	Presence	Presence	18.2017	0.964572	1.16366	1.14933
D8	FALSE	Sample 1	ISG15	UNKNOWN	Presence	Presence	19.0797	0.972279	1.15935	1.16113
D9	FALSE	Sample 1	ISG15	UNKNOWN	Presence	Presence	17.6654	0.969002	1.16212	1.1561
D10	FALSE	Sample 3	GAPDH	UNKNOWN	Presence	Presence	17.2186	0.970481	1.27846	1.60544
D11	FALSE	Sample 3	GAPDH	UNKNOWN	Presence	Presence	17.5418	0.982179	1.26501	1.59154
D12	FALSE	Sample 3	GAPDH	UNKNOWN	Presence	Presence	17.5699	0.969902	1.26878	1.58619
D13	FALSE	Sample 3	GAPDH	UNKNOWN	Presence	Presence	17.547	0.982404	1.26396	1.59738
D14	FALSE	Sample 3	GAPDH	UNKNOWN	Presence	Presence	17.2886	0.980863	1.27161	1.62747
D15	FALSE	Sample 3	GAPDH	UNKNOWN	Presence	Presence	17.4773	0.988252	1.26805	1.59464
D16	FALSE	Sample 3	GAPDH	UNKNOWN	Presence	Presence	17.3421	0.978297	1.27124	1.60177
D17	FALSE	Sample 3	GAPDH	UNKNOWN	Presence	Presence	17.4328	0.982831	1.26795	1.59643
D18	FALSE	Sample 3	GAPDH	UNKNOWN	Presence	Presence	17.2853	0.980133	1.2667	1.60089
E1	FALSE	Sample 1	ISG15	UNKNOWN	Presence	Presence	24.4325	0.983628	1.14988	0.939241
E2	FALSE	Sample 1	ISG15	UNKNOWN	Presence	Presence	20.2037	0.936729	1.15758	1.0971
E3	FALSE	Sample 1	ISG15	UNKNOWN	Presence	Presence	20.5735	0.982481	1.145	1.08262
E4	FALSE	Sample 1	ISG15	UNKNOWN	Presence	Presence	19.8608	0.980401	1.14668	1.09945
E5	FALSE	Sample 1	ISG15	UNKNOWN	Presence	Presence	19.8133	0.985671	1.15112	1.11461
E6	FALSE	Sample 1	ISG15	UNKNOWN	Presence	Presence	19.4128	0.970378	1.15138	1.12199
E7	FALSE	Sample 1	ISG15	UNKNOWN	Presence	Presence	18.3851	0.986278	1.15444	1.13185
E8	FALSE	Sample 1	ISG15	UNKNOWN	Presence	Presence	19.2213	0.975167	1.1539	1.14385
E9	FALSE	Sample 1	ISG15	UNKNOWN	Presence	Presence	17.5315	0.983497	1.15951	1.1814
E10	FALSE	Sample 3	GAPDH	UNKNOWN	Presence	Presence	17.3159	0.98323	1.27151	1.58039
E11	FALSE	Sample 3	GAPDH	UNKNOWN	Presence	Presence	17.4393	0.983783	1.27462	1.61764
E12	FALSE	Sample 3	GAPDH	UNKNOWN	Presence	Presence	17.5672	0.978024	1.26843	1.60297
E13	FALSE	Sample 3	GAPDH	UNKNOWN	Presence	Presence	17.7038	0.975969	1.26667	1.59225
E14	FALSE	Sample 3	GAPDH	UNKNOWN	Presence	Presence	17.4652	0.974526	1.2702	1.61014
E15	FALSE	Sample 3	GAPDH	UNKNOWN	Presence	Presence	17.6487	0.977659	1.263	1.59457
E16	FALSE	Sample 3	GAPDH	UNKNOWN	Presence	Presence	17.5748	0.986856	1.26608	1.62567
E17	FALSE	Sample 3	GAPDH	UNKNOWN	Presence	Presence	17.5067	0.986411	1.26489	1.5935
E18	FALSE	Sample 3	GAPDH	UNKNOWN	Presence	Presence	17.4563	0.981662	1.25754	1.57291
F1	FALSE	Sample 1	ISG15	UNKNOWN	Presence	Presence	24.4739	0.971056	1.14496	0.963447
F2	FALSE	Sample 1	ISG15	UNKNOWN	Presence	Presence	20.3732	0.974506	1.14479	1.06912
F3	FALSE	Sample 1	ISG15	UNKNOWN	Presence	Presence	20.4429	0.933751	1.15129	1.08652
F4	FALSE	Sample 1	ISG15	UNKNOWN	Presence	Presence	19.9593	0.992328	1.13285	1.08433
F5	FALSE	Sample 1	ISG15	UNKNOWN	Presence	Presence	19.8546	0.990995	1.14597	1.1118
F6	FALSE	Sample 1	ISG15	UNKNOWN	Presence	Presence	19.4414	0.980121	1.14795	1.12128
F7	FALSE	Sample 1	ISG15	UNKNOWN	Presence	Presence	18.4964	0.974982	1.14403	1.11464
F8	FALSE	Sample 1	ISG15	UNKNOWN	Presence	Presence	19.2004	0.975962	1.15514	1.1493
F9	FALSE	Sample 1	ISG15	UNKNOWN	Presence	Presence	17.8182	0.987099	1.14106	1.13349
F10	FALSE	Sample 3	GAPDH	UNKNOWN	Presence	Presence	17.3578	0.984311	1.26913	1.59531
F11	FALSE	Sample 3	GAPDH	UNKNOWN	Presence	Presence	17.6586	0.98237	1.26646	1.5667
F12	FALSE	Sample 3	GAPDH	UNKNOWN	Presence	Presence	17.4027	0.978814	1.26976	1.61734
F13	FALSE	Sample 3	GAPDH	UNKNOWN	Presence	Presence	17.8744	0.983213	1.2602	1.58853
F14	FALSE	Sample 3	GAPDH	UNKNOWN	Presence	Presence	17.2889	0.979492	1.26967	1.64113
F15	FALSE	Sample 3	GAPDH	UNKNOWN	Presence	Presence	17.8138	0.991362	1.25733	1.57525
F16	FALSE	Sample 3	GAPDH	UNKNOWN	Presence	Presence	17.6559	0.970783	1.25677	1.5868
F17	FALSE	Sample 3	GAPDH	UNKNOWN	Presence	Presence	17.6228	0.984239	1.26517	1.58086
F18	FALSE	Sample 3	GAPDH	UNKNOWN	Presence	Presence	17.3767	0.982823	1.26809	1.60465
G1	FALSE	Sample 1	ISG15	UNKNOWN	Presence	Presence	24.4905	0.972891	1.14655	0.965443
G2	FALSE	Sample 1	ISG15	UNKNOWN	Presence	Presence	20.1023	0.962786	1.15368	1.1291
G3	FALSE	Sample 1	ISG15	UNKNOWN	Presence	Presence	20.2384	0.984225	1.16208	1.12605
G4	FALSE	Sample 1	ISG15	UNKNOWN	Presence	Presence	19.7182	0.988309	1.16729	1.16696
G5	FALSE	Sample 1	ISG15	UNKNOWN	Presence	Presence	19.7193	0.988365	1.16971	1.17366
G6	FALSE	Sample 1	ISG15	UNKNOWN	Presence	Presence	19.1276	0.978657	1.17027	1.18479
G7	FALSE	Sample 1	ISG15	UNKNOWN	Presence	Presence	18.3988	0.957158	1.17364	1.18814
G8	FALSE	Sample 1	ISG15	UNKNOWN	Presence	Presence	19.64	0.88552	1.17148	1.12561
G9	FALSE	Sample 1	ISG15	UNKNOWN	Presence	Presence	17.7213	0.983105	1.16818	1.17406
G10	FALSE	Sample 3	GAPDH	UNKNOWN	Presence	Presence	17.6131	0.986045	1.27029	1.5818
G11	FALSE	Sample 3	GAPDH	UNKNOWN	Presence	Presence	18.035	0.982766	1.26448	1.67556
G12	FALSE	Sample 3	GAPDH	UNKNOWN	Presence	Presence	17.3653	0.979746	1.27641	1.61679
G13	FALSE	Sample 3	GAPDH	UNKNOWN	Presence	Presence	17.759	0.985864	1.26529	1.62012
G14	FALSE	Sample 3	GAPDH	UNKNOWN	Presence	Presence	17.5759	0.989066	1.27099	1.61819
G15	FALSE	Sample 3	GAPDH	UNKNOWN	Presence	Presence	17.4135	0.982605	1.27237	1.63194
G16	FALSE	Sample 3	GAPDH	UNKNOWN	Presence	Presence	17.4774	0.984909	1.27598	1.59986
G17	FALSE	Sample 3	GAPDH	UNKNOWN	Presence	Presence	17.5784	0.9844	1.27026	1.59072
G18	FALSE	Sample 3	GAPDH	UNKNOWN	Presence	Presence	17.4232	0.989972	1.26975	1.58243
H1	FALSE	Sample 1	ISG15	UNKNOWN	Presence	Presence	24.6753	0.951036	1.14228	0.939899
H2	FALSE	Sample 1	ISG15	UNKNOWN	Presence	Presence	20.0568	0.981038	1.13178	1.09191
H3	FALSE	Sample 1	ISG15	UNKNOWN	Presence	Presence	20.3241	0.976247	1.1559	1.11245
H4	FALSE	Sample 1	ISG15	UNKNOWN	Presence	Presence	19.9541	0.982736	1.14736	1.1314
H5	FALSE	Sample 1	ISG15	UNKNOWN	Presence	Presence	19.9436	0.976992	1.15381	1.14453
H6	FALSE	Sample 1	ISG15	UNKNOWN	Presence	Presence	19.3399	0.984281	1.15685	1.14106
H7	FALSE	Sample 1	ISG15	UNKNOWN	Presence	Presence	18.4256	0.983866	1.15775	1.16654
H8	FALSE	Sample 1	ISG15	UNKNOWN	Presence	Presence	19.3553	0.982248	1.15959	1.1624
H9	FALSE	Sample 1	ISG15	UNKNOWN	Presence	Presence	17.7719	0.973209	1.15799	1.1534
H10	FALSE	Sample 3	GAPDH	UNKNOWN	Presence	Presence	17.621	0.986175	1.26762	1.6089
H11	FALSE	Sample 3	GAPDH	UNKNOWN	Presence	Presence	18.1816	0.981808	1.26134	1.6633
H12	FALSE	Sample 3	GAPDH	UNKNOWN	Presence	Presence	17.465	0.978917	1.26915	1.64214
H13	FALSE	Sample 3	GAPDH	UNKNOWN	Presence	Presence	17.5964	0.979487	1.26917	1.64141
H14	FALSE	Sample 3	GAPDH	UNKNOWN	Presence	Presence	17.6218	0.98508	1.27279	1.63498
H15	FALSE	Sample 3	GAPDH	UNKNOWN	Presence	Presence	17.4844	0.985529	1.26529	1.6157
H16	FALSE	Sample 3	GAPDH	UNKNOWN	Presence	Presence	17.5488	0.985115	1.2705	1.61225
H17	FALSE	Sample 3	GAPDH	UNKNOWN	Presence	Presence	17.3272	0.980832	1.26538	1.60776
H18	FALSE	Sample 3	GAPDH	UNKNOWN	Presence	Presence	17.6391	0.978758	1.26702	1.60792
I1	FALSE	Sample 1	ISG15	UNKNOWN	Presence	Presence	24.7507	0.987806	1.13241	0.930422
I2	FALSE	Sample 1	ISG15	UNKNOWN	Presence	Presence	20.214	0.979446	1.14124	1.09153
I3	FALSE	Sample 1	ISG15	UNKNOWN	Presence	Presence	20.317	0.98437	1.14297	1.10098
I4	FALSE	Sample 1	ISG15	UNKNOWN	Presence	Presence	20.0022	0.985567	1.14331	1.12781
I5	FALSE	Sample 1	ISG15	UNKNOWN	Presence	Presence	19.9277	0.982449	1.14864	1.1548
I6	FALSE	Sample 1	ISG15	UNKNOWN	Presence	Presence	19.417	0.979845	1.14971	1.13141
I7	FALSE	Sample 1	ISG15	UNKNOWN	Presence	Presence	18.3607	0.985499	1.15499	1.17268
I8	FALSE	Sample 1	ISG15	UNKNOWN	Presence	Presence	19.4992	0.988686	1.15427	1.15247
I9	FALSE	Sample 1	ISG15	UNKNOWN	Presence	Presence	17.7041	0.988651	1.15403	1.18364
I10	FALSE	Sample 3	GAPDH	UNKNOWN	Presence	Presence	17.6914	0.985234	1.26232	1.60714
I11	FALSE	Sample 3	GAPDH	UNKNOWN	Presence	Presence	18.1552	0.981077	1.24882	1.664
I12	FALSE	Sample 3	GAPDH	UNKNOWN	Presence	Presence	17.621	0.987689	1.26842	1.64675
I13	FALSE	Sample 3	GAPDH	UNKNOWN	Presence	Presence	17.7824	0.984579	1.26548	1.58031
I14	FALSE	Sample 3	GAPDH	UNKNOWN	Presence	Presence	17.6581	0.984118	1.2633	1.60789
I15	FALSE	Sample 3	GAPDH	UNKNOWN	Presence	Presence	17.5114	0.982849	1.26054	1.60579
I16	FALSE	Sample 3	GAPDH	UNKNOWN	Presence	Presence	17.6706	0.988548	1.2667	1.62194
I17	FALSE	Sample 3	GAPDH	UNKNOWN	Presence	Presence	17.5558	0.977459	1.2637	1.60767
I18	FALSE	Sample 3	GAPDH	UNKNOWN	Presence	Presence	17.4863	0.987025	1.26401	1.61742

## Sheet: Sample Call
File Name	E:\shahi\SYBR one-step_20240212_095049.eds
Comment
Operator	Admin
Barcode
Instrument Type	QuantStudio™ 6 Pro System
Block Type	384-Well Block
Instrument Name	QS6Pro-2778621060027
Instrument Serial Number	2778621060027
Heated Cover Serial Number	2779321031001
Block serial number	2778321020885
Run Start Date/Time	2024-02-12 09:50:59 AM EST
Run End Data/Time	2024-02-12 11:42:27 AM EST
Run Duration	111 minutes 28 seconds
Sample Volume	10.0
Cover Temperature	105.0
Passive Reference	ROX
PCR Stage/Step Number	Stage 2 Step 3
Quantification Cycle Method	CT
Analysis Date/Time	2024-02-12 11:58:05 AM EST
Software Name and Version	Design & Analysis Software v2.7.0
Plugin Name and Version	Primary Analysis v1.8.0, Presence Absence v2.3.0
Reduce dye signal crosstalk by algorithm	No (Default)
All Control Passed	Yes
Exported On	2024-02-12 11:58:19 AM EST
Sample	Test Code	Wells	Presence Targets	Absence Targets	Inconclusive Targets	Call	Assessment	Comment	GAPDH Cq	ISG15 Cq

## Sheet: Well Call
File Name	E:\shahi\SYBR one-step_20240212_095049.eds
Comment
Operator	Admin
Barcode
Instrument Type	QuantStudio™ 6 Pro System
Block Type	384-Well Block
Instrument Name	QS6Pro-2778621060027
Instrument Serial Number	2778621060027
Heated Cover Serial Number	2779321031001
Block serial number	2778321020885
Run Start Date/Time	2024-02-12 09:50:59 AM EST
Run End Data/Time	2024-02-12 11:42:27 AM EST
Run Duration	111 minutes 28 seconds
Sample Volume	10.0
Cover Temperature	105.0
Passive Reference	ROX
PCR Stage/Step Number	Stage 2 Step 3
Quantification Cycle Method	CT
Analysis Date/Time	2024-02-12 11:58:05 AM EST
Software Name and Version	Design & Analysis Software v2.7.0
Plugin Name and Version	Primary Analysis v1.8.0, Presence Absence v2.3.0
Reduce dye signal crosstalk by algorithm	No (Default)
All Control Passed	Yes
Exported On	2024-02-12 11:58:19 AM EST
Well	Sample	Test Code	Presence Targets	Absence Targets	Inconclusive Targets	Call	Assessment
