# Supplementary material for: Structural studies of the IFNλ4 receptor complex using cryoEM enabled by protein engineering
Source: Nat Commun. 2025 Jan 18;16:818. doi: 10.1038/s41467-025-56119-y (PMC11742915; doi:10.1038/s41467-025-56119-y)
Supplement: Supplementary file 6 — Source Data [file 41467_2025_56119_MOESM6_ESM.zip › source_data/IFNL4_data/IFNL4_manuscript/Fig5/Fig5C+5D/all/raw files_qPCR/02.12.2024 qPCR_24 h post treatment-2.xlsx]

## Sheet: Results
File Name	E:\shahi\SYBR one-step_20240212_203307.eds
Comment
Operator	Admin
Barcode
Instrument Type	QuantStudio™ 6 Pro System
Block Type	384-Well Block
Instrument Name	QS6Pro-2778621060027
Instrument Serial Number	2778621060027
Heated Cover Serial Number	2779321031001
Block serial number	2778321020885
Run Start Date/Time	2024-02-12 08:33:13 PM EST
Run End Data/Time	2024-02-12 10:24:33 PM EST
Run Duration	111 minutes 19 seconds
Sample Volume	10.0
Cover Temperature	105.0
Passive Reference	ROX
PCR Stage/Step Number	Stage 2 Step 3
Quantification Cycle Method	CT
Analysis Date/Time	2024-02-12 10:27:14 PM EST
Software Name and Version	Design & Analysis Software v2.7.0
Plugin Name and Version	Primary Analysis v1.8.0, Presence Absence v2.3.0
Reduce dye signal crosstalk by algorithm	No (Default)
Exported On	2024-02-12 10:27:23 PM EST
Well	Well Position	Omit	Sample	Target	Task	Reporter	Quencher	Amp Status	Amp Score	Curve Quality	Result Quality Issues	Cq	Cq Confidence	Cq Mean	Cq SD	Auto Threshold	Threshold	Auto Baseline	Baseline Start	Baseline End
1	A1	FALSE	Sample 1	Mx1	UNKNOWN	SYBR	None	AMP	1.17947			28.3714	0.981983	20.3778	2.89548	TRUE	0.0867122	TRUE	3	23
2	A2	FALSE	Sample 1	Mx1	UNKNOWN	SYBR	None	AMP	1.1751			19.5684	0.986443	20.3778	2.89548	TRUE	0.0867122	TRUE	3	15
3	A3	FALSE	Sample 1	Mx1	UNKNOWN	SYBR	None	AMP	1.17831			22.7085	0.979964	20.3778	2.89548	TRUE	0.0867122	TRUE	3	18
4	A4	FALSE	Sample 1	Mx1	UNKNOWN	SYBR	None	AMP	1.17608			19.2675	0.960015	20.3778	2.89548	TRUE	0.0867122	TRUE	3	15
5	A5	FALSE	Sample 1	Mx1	UNKNOWN	SYBR	None	AMP	1.18538			20.8354	0.97616	20.3778	2.89548	TRUE	0.0867122	TRUE	3	17
6	A6	FALSE	Sample 1	Mx1	UNKNOWN	SYBR	None	AMP	1.18777			18.8804	0.980816	20.3778	2.89548	TRUE	0.0867122	TRUE	3	15
7	A7	FALSE	Sample 1	Mx1	UNKNOWN	SYBR	None	AMP	1.18359			18.9141	0.981428	20.3778	2.89548	TRUE	0.0867122	TRUE	3	14
8	A8	FALSE	Sample 1	Mx1	UNKNOWN	SYBR	None	AMP	1.1877			18.7305	0.978354	20.3778	2.89548	TRUE	0.0867122	TRUE	3	15
9	A9	FALSE	Sample 1	Mx1	UNKNOWN	SYBR	None	AMP	1.19242			18.4274	0.972907	20.3778	2.89548	TRUE	0.0867122	TRUE	3	14
10	A10	FALSE	Sample 3	OAS1	UNKNOWN	SYBR	None	AMP	1.06379			30.0302	0.976555	23.3624	2.86022	TRUE	0.0485863	TRUE	3	26
11	A11	FALSE	Sample 3	OAS1	UNKNOWN	SYBR	None	AMP	1.14205			23.4308	0.983549	23.3624	2.86022	TRUE	0.0485863	TRUE	3	21
12	A12	FALSE	Sample 3	OAS1	UNKNOWN	SYBR	None	AMP	1.15115			26.8357	0.989785	23.3624	2.86022	TRUE	0.0485863	TRUE	3	23
13	A13	FALSE	Sample 3	OAS1	UNKNOWN	SYBR	None	AMP	1.13821			22.5637	0.99	23.3624	2.86022	TRUE	0.0485863	TRUE	3	19
14	A14	FALSE	Sample 3	OAS1	UNKNOWN	SYBR	None	AMP	1.15534			23.244	0.980374	23.3624	2.86022	TRUE	0.0485863	TRUE	3	20
15	A15	FALSE	Sample 3	OAS1	UNKNOWN	SYBR	None	AMP	1.15655			21.6814	0.988517	23.3624	2.86022	TRUE	0.0485863	TRUE	3	19
16	A16	FALSE	Sample 3	OAS1	UNKNOWN	SYBR	None	AMP	1.14515			22.0863	0.988997	23.3624	2.86022	TRUE	0.0485863	TRUE	3	19
17	A17	FALSE	Sample 3	OAS1	UNKNOWN	SYBR	None	AMP	1.14081			21.3339	0.97434	23.3624	2.86022	TRUE	0.0485863	TRUE	3	18
18	A18	FALSE	Sample 3	OAS1	UNKNOWN	SYBR	None	AMP	1.14671			21.0087	0.981418	23.3624	2.86022	TRUE	0.0485863	TRUE	3	17
19	A19	FALSE	Sample 2	Mx1	NTC	SYBR	None	NO_AMP	0			UNDETERMINED	0			TRUE	0.0867122	TRUE	3	39
25	B1	FALSE	Sample 1	Mx1	UNKNOWN	SYBR	None	AMP	1.17399			28.3518	0.980309	20.3778	2.89548	TRUE	0.0867122	TRUE	3	25
26	B2	FALSE	Sample 1	Mx1	UNKNOWN	SYBR	None	AMP	1.18058			19.7911	0.97845	20.3778	2.89548	TRUE	0.0867122	TRUE	3	16
27	B3	FALSE	Sample 1	Mx1	UNKNOWN	SYBR	None	AMP	1.18214			22.6991	0.945512	20.3778	2.89548	TRUE	0.0867122	TRUE	3	17
28	B4	FALSE	Sample 1	Mx1	UNKNOWN	SYBR	None	AMP	1.18152			19.0968	0.978965	20.3778	2.89548	TRUE	0.0867122	TRUE	3	15
29	B5	FALSE	Sample 1	Mx1	UNKNOWN	SYBR	None	AMP	1.1925			20.6548	0.970034	20.3778	2.89548	TRUE	0.0867122	TRUE	3	16
30	B6	FALSE	Sample 1	Mx1	UNKNOWN	SYBR	None	AMP	1.18702			18.9798	0.969618	20.3778	2.89548	TRUE	0.0867122	TRUE	3	14
31	B7	FALSE	Sample 1	Mx1	UNKNOWN	SYBR	None	AMP	1.19174			19.0453	0.973984	20.3778	2.89548	TRUE	0.0867122	TRUE	3	14
32	B8	FALSE	Sample 1	Mx1	UNKNOWN	SYBR	None	AMP	1.19729			18.7076	0.962839	20.3778	2.89548	TRUE	0.0867122	TRUE	3	15
33	B9	FALSE	Sample 1	Mx1	UNKNOWN	SYBR	None	AMP	1.20143			18.4263	0.98347	20.3778	2.89548	TRUE	0.0867122	TRUE	3	14
34	B10	FALSE	Sample 3	OAS1	UNKNOWN	SYBR	None	AMP	1.06575			29.9052	0.9618	23.3624	2.86022	TRUE	0.0485863	TRUE	3	26
35	B11	FALSE	Sample 3	OAS1	UNKNOWN	SYBR	None	AMP	1.14725			23.1714	0.981588	23.3624	2.86022	TRUE	0.0485863	TRUE	3	20
36	B12	FALSE	Sample 3	OAS1	UNKNOWN	SYBR	None	AMP	1.15466			26.6427	0.98318	23.3624	2.86022	TRUE	0.0485863	TRUE	3	23
37	B13	FALSE	Sample 3	OAS1	UNKNOWN	SYBR	None	AMP	1.14818			22.4956	0.981399	23.3624	2.86022	TRUE	0.0485863	TRUE	3	19
38	B14	FALSE	Sample 3	OAS1	UNKNOWN	SYBR	None	AMP	1.15585			24.6285	0.985829	23.3624	2.86022	TRUE	0.0485863	TRUE	3	21
39	B15	FALSE	Sample 3	OAS1	UNKNOWN	SYBR	None	AMP	1.16065			21.654	0.984256	23.3624	2.86022	TRUE	0.0485863	TRUE	3	18
40	B16	FALSE	Sample 3	OAS1	UNKNOWN	SYBR	None	AMP	1.15386			22.1914	0.984516	23.3624	2.86022	TRUE	0.0485863	TRUE	3	19
41	B17	FALSE	Sample 3	OAS1	UNKNOWN	SYBR	None	AMP	1.15115			21.2384	0.979098	23.3624	2.86022	TRUE	0.0485863	TRUE	3	18
42	B18	FALSE	Sample 3	OAS1	UNKNOWN	SYBR	None	AMP	1.16324			20.8749	0.987577	23.3624	2.86022	TRUE	0.0485863	TRUE	3	18
43	B19	FALSE	Sample 4	OAS1	NTC	SYBR	None	AMP	0.974242			36.3141	0.892659	36.3141		TRUE	0.0485863	TRUE	3	33
49	C1	FALSE	Sample 1	Mx1	UNKNOWN	SYBR	None	AMP	1.19181			28.2757	0.983954	20.3778	2.89548	TRUE	0.0867122	TRUE	3	25
50	C2	FALSE	Sample 1	Mx1	UNKNOWN	SYBR	None	AMP	1.17602			19.7338	0.984742	20.3778	2.89548	TRUE	0.0867122	TRUE	3	15
51	C3	FALSE	Sample 1	Mx1	UNKNOWN	SYBR	None	AMP	1.18208			22.8667	0.985205	20.3778	2.89548	TRUE	0.0867122	TRUE	3	19
52	C4	FALSE	Sample 1	Mx1	UNKNOWN	SYBR	None	AMP	1.18283			19.188	0.978057	20.3778	2.89548	TRUE	0.0867122	TRUE	3	15
53	C5	FALSE	Sample 1	Mx1	UNKNOWN	SYBR	None	AMP	1.19515			20.8063	0.956647	20.3778	2.89548	TRUE	0.0867122	TRUE	3	17
54	C6	FALSE	Sample 1	Mx1	UNKNOWN	SYBR	None	AMP	1.17714			19.0213	0.96849	20.3778	2.89548	TRUE	0.0867122	TRUE	3	15
55	C7	FALSE	Sample 1	Mx1	UNKNOWN	SYBR	None	AMP	1.17438			19.047	0.982718	20.3778	2.89548	TRUE	0.0867122	TRUE	3	15
56	C8	FALSE	Sample 1	Mx1	UNKNOWN	SYBR	None	AMP	1.19658			18.7793	0.984958	20.3778	2.89548	TRUE	0.0867122	TRUE	3	15
57	C9	FALSE	Sample 1	Mx1	UNKNOWN	SYBR	None	AMP	1.20305			18.4444	0.979936	20.3778	2.89548	TRUE	0.0867122	TRUE	3	14
58	C10	FALSE	Sample 3	OAS1	UNKNOWN	SYBR	None	AMP	1.07594			30.195	0.969879	23.3624	2.86022	TRUE	0.0485863	TRUE	3	27
59	C11	FALSE	Sample 3	OAS1	UNKNOWN	SYBR	None	AMP	1.14533			23.0778	0.978055	23.3624	2.86022	TRUE	0.0485863	TRUE	3	19
60	C12	FALSE	Sample 3	OAS1	UNKNOWN	SYBR	None	AMP	1.14442			26.9803	0.991903	23.3624	2.86022	TRUE	0.0485863	TRUE	3	23
61	C13	FALSE	Sample 3	OAS1	UNKNOWN	SYBR	None	AMP	1.14817			22.3404	0.946843	23.3624	2.86022	TRUE	0.0485863	TRUE	3	19
62	C14	FALSE	Sample 3	OAS1	UNKNOWN	SYBR	None	AMP	1.1572			24.819	0.989507	23.3624	2.86022	TRUE	0.0485863	TRUE	3	22
63	C15	FALSE	Sample 3	OAS1	UNKNOWN	SYBR	None	AMP	1.15829			21.6713	0.989199	23.3624	2.86022	TRUE	0.0485863	TRUE	3	18
64	C16	FALSE	Sample 3	OAS1	UNKNOWN	SYBR	None	AMP	1.15583			22.1758	0.983604	23.3624	2.86022	TRUE	0.0485863	TRUE	3	19
65	C17	FALSE	Sample 3	OAS1	UNKNOWN	SYBR	None	AMP	1.15585			21.2266	0.98505	23.3624	2.86022	TRUE	0.0485863	TRUE	3	18
66	C18	FALSE	Sample 3	OAS1	UNKNOWN	SYBR	None	AMP	1.15178			20.8423	0.979269	23.3624	2.86022	TRUE	0.0485863	TRUE	3	17
73	D1	FALSE	Sample 1	Mx1	UNKNOWN	SYBR	None	AMP	1.18639			27.9253	0.946619	20.3778	2.89548	TRUE	0.0867122	TRUE	3	24
74	D2	FALSE	Sample 1	Mx1	UNKNOWN	SYBR	None	AMP	1.18942			19.5396	0.984658	20.3778	2.89548	TRUE	0.0867122	TRUE	3	16
75	D3	FALSE	Sample 1	Mx1	UNKNOWN	SYBR	None	AMP	1.19688			21.3668	0.965637	20.3778	2.89548	TRUE	0.0867122	TRUE	3	17
76	D4	FALSE	Sample 1	Mx1	UNKNOWN	SYBR	None	AMP	1.20184			18.853	0.988783	20.3778	2.89548	TRUE	0.0867122	TRUE	3	15
77	D5	FALSE	Sample 1	Mx1	UNKNOWN	SYBR	None	AMP	1.19978			20.3765	0.944339	20.3778	2.89548	TRUE	0.0867122	TRUE	3	16
78	D6	FALSE	Sample 1	Mx1	UNKNOWN	SYBR	None	AMP	1.19818			18.6646	0.966308	20.3778	2.89548	TRUE	0.0867122	TRUE	3	14
79	D7	FALSE	Sample 1	Mx1	UNKNOWN	SYBR	None	AMP	1.19252			18.9874	0.960386	20.3778	2.89548	TRUE	0.0867122	TRUE	3	14
80	D8	FALSE	Sample 1	Mx1	UNKNOWN	SYBR	None	AMP	1.2029			18.5765	0.978458	20.3778	2.89548	TRUE	0.0867122	TRUE	3	14
81	D9	FALSE	Sample 1	Mx1	UNKNOWN	SYBR	None	AMP	1.20288			17.7237	0.968014	20.3778	2.89548	TRUE	0.0867122	TRUE	3	13
82	D10	FALSE	Sample 3	OAS1	UNKNOWN	SYBR	None	AMP	1.09295			30.1247	0.973169	23.3624	2.86022	TRUE	0.0485863	TRUE	3	27
83	D11	FALSE	Sample 3	OAS1	UNKNOWN	SYBR	None	AMP	1.16025			22.7827	0.975456	23.3624	2.86022	TRUE	0.0485863	TRUE	3	19
84	D12	FALSE	Sample 3	OAS1	UNKNOWN	SYBR	None	AMP	1.1549			25.3457	0.963031	23.3624	2.86022	TRUE	0.0485863	TRUE	3	22
85	D13	FALSE	Sample 3	OAS1	UNKNOWN	SYBR	None	AMP	1.17277			21.7688	0.981083	23.3624	2.86022	TRUE	0.0485863	TRUE	3	18
86	D14	FALSE	Sample 3	OAS1	UNKNOWN	SYBR	None	AMP	1.16956			23.9551	0.985472	23.3624	2.86022	TRUE	0.0485863	TRUE	3	21
87	D15	FALSE	Sample 3	OAS1	UNKNOWN	SYBR	None	AMP	1.16698			21.0375	0.98841	23.3624	2.86022	TRUE	0.0485863	TRUE	3	17
88	D16	FALSE	Sample 3	OAS1	UNKNOWN	SYBR	None	AMP	1.16288			21.9017	0.985924	23.3624	2.86022	TRUE	0.0485863	TRUE	3	19
89	D17	FALSE	Sample 3	OAS1	UNKNOWN	SYBR	None	AMP	1.15631			21.1457	0.987841	23.3624	2.86022	TRUE	0.0485863	TRUE	3	18
90	D18	FALSE	Sample 3	OAS1	UNKNOWN	SYBR	None	AMP	1.16697			20.2325	0.980759	23.3624	2.86022	TRUE	0.0485863	TRUE	3	17
97	E1	FALSE	Sample 1	Mx1	UNKNOWN	SYBR	None	AMP	1.186			27.6932	0.991051	20.3778	2.89548	TRUE	0.0867122	TRUE	3	24
98	E2	FALSE	Sample 1	Mx1	UNKNOWN	SYBR	None	AMP	1.19134			19.5858	0.937914	20.3778	2.89548	TRUE	0.0867122	TRUE	3	15
99	E3	FALSE	Sample 1	Mx1	UNKNOWN	SYBR	None	AMP	1.1839			21.442	0.975043	20.3778	2.89548	TRUE	0.0867122	TRUE	3	17
100	E4	FALSE	Sample 1	Mx1	UNKNOWN	SYBR	None	AMP	1.19219			18.9653	0.968921	20.3778	2.89548	TRUE	0.0867122	TRUE	3	15
101	E5	FALSE	Sample 1	Mx1	UNKNOWN	SYBR	None	AMP	1.20059			20.2904	0.967662	20.3778	2.89548	TRUE	0.0867122	TRUE	3	16
102	E6	FALSE	Sample 1	Mx1	UNKNOWN	SYBR	None	AMP	1.19849			18.7923	0.95364	20.3778	2.89548	TRUE	0.0867122	TRUE	3	15
103	E7	FALSE	Sample 1	Mx1	UNKNOWN	SYBR	None	AMP	1.19502			19.1505	0.978318	20.3778	2.89548	TRUE	0.0867122	TRUE	3	15
104	E8	FALSE	Sample 1	Mx1	UNKNOWN	SYBR	None	AMP	1.20854			18.467	0.990735	20.3778	2.89548	TRUE	0.0867122	TRUE	3	14
105	E9	FALSE	Sample 1	Mx1	UNKNOWN	SYBR	None	AMP	1.2114			17.6613	0.97267	20.3778	2.89548	TRUE	0.0867122	TRUE	3	14
106	E10	FALSE	Sample 3	OAS1	UNKNOWN	SYBR	None	AMP	1.08609			30.3763	0.969631	23.3624	2.86022	TRUE	0.0485863	TRUE	3	27
107	E11	FALSE	Sample 3	OAS1	UNKNOWN	SYBR	None	AMP	1.16405			22.9769	0.989655	23.3624	2.86022	TRUE	0.0485863	TRUE	3	19
108	E12	FALSE	Sample 3	OAS1	UNKNOWN	SYBR	None	AMP	1.16127			25.1328	0.980794	23.3624	2.86022	TRUE	0.0485863	TRUE	3	21
109	E13	FALSE	Sample 3	OAS1	UNKNOWN	SYBR	None	AMP	1.16676			21.9791	0.977269	23.3624	2.86022	TRUE	0.0485863	TRUE	3	19
110	E14	FALSE	Sample 3	OAS1	UNKNOWN	SYBR	None	AMP	1.16276			24.0759	0.976743	23.3624	2.86022	TRUE	0.0485863	TRUE	3	20
111	E15	FALSE	Sample 3	OAS1	UNKNOWN	SYBR	None	AMP	1.16718			21.2643	0.991027	23.3624	2.86022	TRUE	0.0485863	TRUE	3	18
112	E16	FALSE	Sample 3	OAS1	UNKNOWN	SYBR	None	AMP	1.15236			22.1404	0.986239	23.3624	2.86022	TRUE	0.0485863	TRUE	3	19
113	E17	FALSE	Sample 3	OAS1	UNKNOWN	SYBR	None	AMP	1.16597			21.2347	0.974945	23.3624	2.86022	TRUE	0.0485863	TRUE	3	18
114	E18	FALSE	Sample 3	OAS1	UNKNOWN	SYBR	None	AMP	1.15451			20.2439	0.987513	23.3624	2.86022	TRUE	0.0485863	TRUE	3	17
121	F1	FALSE	Sample 1	Mx1	UNKNOWN	SYBR	None	AMP	1.18258			27.5548	0.970724	20.3778	2.89548	TRUE	0.0867122	TRUE	3	22
122	F2	FALSE	Sample 1	Mx1	UNKNOWN	SYBR	None	AMP	1.18285			19.4615	0.982035	20.3778	2.89548	TRUE	0.0867122	TRUE	3	16
123	F3	FALSE	Sample 1	Mx1	UNKNOWN	SYBR	None	AMP	1.18737			21.5409	0.92883	20.3778	2.89548	TRUE	0.0867122	TRUE	3	17
124	F4	FALSE	Sample 1	Mx1	UNKNOWN	SYBR	None	AMP	1.19192			18.7804	0.984193	20.3778	2.89548	TRUE	0.0867122	TRUE	3	14
125	F5	FALSE	Sample 1	Mx1	UNKNOWN	SYBR	None	AMP	1.19816			20.3673	0.974516	20.3778	2.89548	TRUE	0.0867122	TRUE	3	16
126	F6	FALSE	Sample 1	Mx1	UNKNOWN	SYBR	None	AMP	1.19637			18.5474	0.984436	20.3778	2.89548	TRUE	0.0867122	TRUE	3	14
127	F7	FALSE	Sample 1	Mx1	UNKNOWN	SYBR	None	AMP	1.19288			19.0076	0.979478	20.3778	2.89548	TRUE	0.0867122	TRUE	3	14
128	F8	FALSE	Sample 1	Mx1	UNKNOWN	SYBR	None	AMP	1.19458			18.5184	0.978368	20.3778	2.89548	TRUE	0.0867122	TRUE	3	14
129	F9	FALSE	Sample 1	Mx1	UNKNOWN	SYBR	None	AMP	1.1974			17.7909	0.99018	20.3778	2.89548	TRUE	0.0867122	TRUE	3	14
130	F10	FALSE	Sample 3	OAS1	UNKNOWN	SYBR	None	AMP	1.08645			30.212	0.979869	23.3624	2.86022	TRUE	0.0485863	TRUE	3	27
131	F11	FALSE	Sample 3	OAS1	UNKNOWN	SYBR	None	AMP	1.15348			22.912	0.990611	23.3624	2.86022	TRUE	0.0485863	TRUE	3	19
132	F12	FALSE	Sample 3	OAS1	UNKNOWN	SYBR	None	AMP	1.15149			25.3307	0.982628	23.3624	2.86022	TRUE	0.0485863	TRUE	3	22
133	F13	FALSE	Sample 3	OAS1	UNKNOWN	SYBR	None	AMP	1.16759			21.8959	0.975782	23.3624	2.86022	TRUE	0.0485863	TRUE	3	18
134	F14	FALSE	Sample 3	OAS1	UNKNOWN	SYBR	None	AMP	1.17067			24.1925	0.986225	23.3624	2.86022	TRUE	0.0485863	TRUE	3	21
135	F15	FALSE	Sample 3	OAS1	UNKNOWN	SYBR	None	AMP	1.16279			21.2422	0.977292	23.3624	2.86022	TRUE	0.0485863	TRUE	3	18
136	F16	FALSE	Sample 3	OAS1	UNKNOWN	SYBR	None	AMP	1.15494			22.0327	0.947117	23.3624	2.86022	TRUE	0.0485863	TRUE	3	19
137	F17	FALSE	Sample 3	OAS1	UNKNOWN	SYBR	None	AMP	1.16116			21.2459	0.983545	23.3624	2.86022	TRUE	0.0485863	TRUE	3	18
138	F18	FALSE	Sample 3	OAS1	UNKNOWN	SYBR	None	AMP	1.15867			20.1562	0.982467	23.3624	2.86022	TRUE	0.0485863	TRUE	3	17
145	G1	FALSE	Sample 1	Mx1	UNKNOWN	SYBR	None	AMP	1.19041			27.6911	0.991124	20.3778	2.89548	TRUE	0.0867122	TRUE	3	24
146	G2	FALSE	Sample 1	Mx1	UNKNOWN	SYBR	None	AMP	1.1983			19.5707	0.971878	20.3778	2.89548	TRUE	0.0867122	TRUE	3	15
147	G3	FALSE	Sample 1	Mx1	UNKNOWN	SYBR	None	AMP	1.2004			21.3288	0.984271	20.3778	2.89548	TRUE	0.0867122	TRUE	3	17
148	G4	FALSE	Sample 1	Mx1	UNKNOWN	SYBR	None	AMP	1.20382			18.6936	0.989814	20.3778	2.89548	TRUE	0.0867122	TRUE	3	14
149	G5	FALSE	Sample 1	Mx1	UNKNOWN	SYBR	None	AMP	1.20578			20.5669	0.985285	20.3778	2.89548	TRUE	0.0867122	TRUE	3	16
150	G6	FALSE	Sample 1	Mx1	UNKNOWN	SYBR	None	AMP	1.20524			18.5739	0.981337	20.3778	2.89548	TRUE	0.0867122	TRUE	3	15
151	G7	FALSE	Sample 1	Mx1	UNKNOWN	SYBR	None	AMP	1.21179			18.5081	0.988183	20.3778	2.89548	TRUE	0.0867122	TRUE	3	14
152	G8	FALSE	Sample 1	Mx1	UNKNOWN	SYBR	None	AMP	1.20278			18.6715	0.984097	20.3778	2.89548	TRUE	0.0867122	TRUE	3	14
153	G9	FALSE	Sample 1	Mx1	UNKNOWN	SYBR	None	AMP	1.20919			18.351	0.979884	20.3778	2.89548	TRUE	0.0867122	TRUE	3	14
154	G10	FALSE	Sample 3	OAS1	UNKNOWN	SYBR	None	AMP	1.09788			29.9579	0.961774	23.3624	2.86022	TRUE	0.0485863	TRUE	3	27
155	G11	FALSE	Sample 3	OAS1	UNKNOWN	SYBR	None	AMP	1.17403			22.5594	0.985512	23.3624	2.86022	TRUE	0.0485863	TRUE	3	19
156	G12	FALSE	Sample 3	OAS1	UNKNOWN	SYBR	None	AMP	1.16898			25.115	0.989424	23.3624	2.86022	TRUE	0.0485863	TRUE	3	21
157	G13	FALSE	Sample 3	OAS1	UNKNOWN	SYBR	None	AMP	1.16649			22.0332	0.982717	23.3624	2.86022	TRUE	0.0485863	TRUE	3	19
158	G14	FALSE	Sample 3	OAS1	UNKNOWN	SYBR	None	AMP	1.17057			24.3464	0.978327	23.3624	2.86022	TRUE	0.0485863	TRUE	3	21
159	G15	FALSE	Sample 3	OAS1	UNKNOWN	SYBR	None	AMP	1.1602			21.0624	0.993631	23.3624	2.86022	TRUE	0.0485863	TRUE	3	18
160	G16	FALSE	Sample 3	OAS1	UNKNOWN	SYBR	None	AMP	1.16728			21.282	0.989844	23.3624	2.86022	TRUE	0.0485863	TRUE	3	18
161	G17	FALSE	Sample 3	OAS1	UNKNOWN	SYBR	None	AMP	1.16382			21.2496	0.984378	23.3624	2.86022	TRUE	0.0485863	TRUE	3	18
162	G18	FALSE	Sample 3	OAS1	UNKNOWN	SYBR	None	AMP	1.16492			20.7346	0.982869	23.3624	2.86022	TRUE	0.0485863	TRUE	3	17
169	H1	FALSE	Sample 1	Mx1	UNKNOWN	SYBR	None	AMP	1.18275			27.5491	0.983956	20.3778	2.89548	TRUE	0.0867122	TRUE	3	23
170	H2	FALSE	Sample 1	Mx1	UNKNOWN	SYBR	None	AMP	1.19087			19.4764	0.9758	20.3778	2.89548	TRUE	0.0867122	TRUE	3	15
171	H3	FALSE	Sample 1	Mx1	UNKNOWN	SYBR	None	AMP	1.19405			21.4628	0.986784	20.3778	2.89548	TRUE	0.0867122	TRUE	3	17
172	H4	FALSE	Sample 1	Mx1	UNKNOWN	SYBR	None	AMP	1.19384			18.96	0.982213	20.3778	2.89548	TRUE	0.0867122	TRUE	3	15
173	H5	FALSE	Sample 1	Mx1	UNKNOWN	SYBR	None	AMP	1.20022			20.6123	0.980334	20.3778	2.89548	TRUE	0.0867122	TRUE	3	17
174	H6	FALSE	Sample 1	Mx1	UNKNOWN	SYBR	None	AMP	1.2016			18.5534	0.981786	20.3778	2.89548	TRUE	0.0867122	TRUE	3	14
175	H7	FALSE	Sample 1	Mx1	UNKNOWN	SYBR	None	AMP	1.20465			18.6392	0.984444	20.3778	2.89548	TRUE	0.0867122	TRUE	3	14
176	H8	FALSE	Sample 1	Mx1	UNKNOWN	SYBR	None	AMP	1.19917			18.6469	0.986677	20.3778	2.89548	TRUE	0.0867122	TRUE	3	14
177	H9	FALSE	Sample 1	Mx1	UNKNOWN	SYBR	None	AMP	1.20493			18.5849	0.979464	20.3778	2.89548	TRUE	0.0867122	TRUE	3	14
178	H10	FALSE	Sample 3	OAS1	UNKNOWN	SYBR	None	AMP	1.08078			30.0623	0.978615	23.3624	2.86022	TRUE	0.0485863	TRUE	3	26
179	H11	FALSE	Sample 3	OAS1	UNKNOWN	SYBR	None	AMP	1.17263			22.8047	0.98306	23.3624	2.86022	TRUE	0.0485863	TRUE	3	19
180	H12	FALSE	Sample 3	OAS1	UNKNOWN	SYBR	None	AMP	1.15893			25.203	0.979175	23.3624	2.86022	TRUE	0.0485863	TRUE	3	22
181	H13	FALSE	Sample 3	OAS1	UNKNOWN	SYBR	None	AMP	1.17043			21.8789	0.985162	23.3624	2.86022	TRUE	0.0485863	TRUE	3	18
182	H14	FALSE	Sample 3	OAS1	UNKNOWN	SYBR	None	AMP	1.17124			24.4377	0.984872	23.3624	2.86022	TRUE	0.0485863	TRUE	3	21
183	H15	FALSE	Sample 3	OAS1	UNKNOWN	SYBR	None	AMP	1.15898			21.1028	0.977729	23.3624	2.86022	TRUE	0.0485863	TRUE	3	18
184	H16	FALSE	Sample 3	OAS1	UNKNOWN	SYBR	None	AMP	1.16058			21.4716	0.941592	23.3624	2.86022	TRUE	0.0485863	TRUE	3	18
185	H17	FALSE	Sample 3	OAS1	UNKNOWN	SYBR	None	AMP	1.16153			21.3428	0.990239	23.3624	2.86022	TRUE	0.0485863	TRUE	3	18
186	H18	FALSE	Sample 3	OAS1	UNKNOWN	SYBR	None	AMP	1.15202			20.8308	0.984252	23.3624	2.86022	TRUE	0.0485863	TRUE	3	17
193	I1	FALSE	Sample 1	Mx1	UNKNOWN	SYBR	None	AMP	1.18941			27.4813	0.983058	20.3778	2.89548	TRUE	0.0867122	TRUE	3	23
194	I2	FALSE	Sample 1	Mx1	UNKNOWN	SYBR	None	AMP	1.19303			19.5431	0.974515	20.3778	2.89548	TRUE	0.0867122	TRUE	3	15
195	I3	FALSE	Sample 1	Mx1	UNKNOWN	SYBR	None	AMP	1.19072			21.4733	0.98096	20.3778	2.89548	TRUE	0.0867122	TRUE	3	17
196	I4	FALSE	Sample 1	Mx1	UNKNOWN	SYBR	None	AMP	1.19378			18.9131	0.977275	20.3778	2.89548	TRUE	0.0867122	TRUE	3	15
197	I5	FALSE	Sample 1	Mx1	UNKNOWN	SYBR	None	AMP	1.19963			20.8736	0.946939	20.3778	2.89548	TRUE	0.0867122	TRUE	3	16
198	I6	FALSE	Sample 1	Mx1	UNKNOWN	SYBR	None	AMP	1.19331			18.7677	0.925839	20.3778	2.89548	TRUE	0.0867122	TRUE	3	15
199	I7	FALSE	Sample 1	Mx1	UNKNOWN	SYBR	None	AMP	1.1983			18.5708	0.982231	20.3778	2.89548	TRUE	0.0867122	TRUE	3	14
200	I8	FALSE	Sample 1	Mx1	UNKNOWN	SYBR	None	AMP	1.19575			18.8737	0.982098	20.3778	2.89548	TRUE	0.0867122	TRUE	3	15
201	I9	FALSE	Sample 1	Mx1	UNKNOWN	SYBR	None	AMP	1.20658			18.4174	0.983794	20.3778	2.89548	TRUE	0.0867122	TRUE	3	14
202	I10	FALSE	Sample 3	OAS1	UNKNOWN	SYBR	None	AMP	1.07647			29.988	0.984694	23.3624	2.86022	TRUE	0.0485863	TRUE	3	25
203	I11	FALSE	Sample 3	OAS1	UNKNOWN	SYBR	None	AMP	1.15503			23.0116	0.981931	23.3624	2.86022	TRUE	0.0485863	TRUE	3	19
204	I12	FALSE	Sample 3	OAS1	UNKNOWN	SYBR	None	AMP	1.16225			25.1029	0.988162	23.3624	2.86022	TRUE	0.0485863	TRUE	3	21
205	I13	FALSE	Sample 3	OAS1	UNKNOWN	SYBR	None	AMP	1.16651			22.011	0.992063	23.3624	2.86022	TRUE	0.0485863	TRUE	3	18
206	I14	FALSE	Sample 3	OAS1	UNKNOWN	SYBR	None	AMP	1.16004			24.2849	0.990433	23.3624	2.86022	TRUE	0.0485863	TRUE	3	21
207	I15	FALSE	Sample 3	OAS1	UNKNOWN	SYBR	None	AMP	1.15503			21.2934	0.991361	23.3624	2.86022	TRUE	0.0485863	TRUE	3	18
208	I16	FALSE	Sample 3	OAS1	UNKNOWN	SYBR	None	AMP	1.15914			21.5821	0.986405	23.3624	2.86022	TRUE	0.0485863	TRUE	3	18
209	I17	FALSE	Sample 3	OAS1	UNKNOWN	SYBR	None	AMP	1.1561			21.354	0.989073	23.3624	2.86022	TRUE	0.0485863	TRUE	3	18
210	I18	FALSE	Sample 3	OAS1	UNKNOWN	SYBR	None	AMP	1.1545			20.9706	0.990979	23.3624	2.86022	TRUE	0.0485863	TRUE	3	18

## Sheet: Amplification Data
File Name	E:\shahi\SYBR one-step_20240212_203307.eds
Comment
Operator	Admin
Barcode
Instrument Type	QuantStudio™ 6 Pro System
Block Type	384-Well Block
Instrument Name	QS6Pro-2778621060027
Instrument Serial Number	2778621060027
Heated Cover Serial Number	2779321031001
Block serial number	2778321020885
Run Start Date/Time	2024-02-12 08:33:13 PM EST
Run End Data/Time	2024-02-12 10:24:33 PM EST
Run Duration	111 minutes 19 seconds
Sample Volume	10.0
Cover Temperature	105.0
Passive Reference	ROX
PCR Stage/Step Number	Stage 2 Step 3
Quantification Cycle Method	CT
Analysis Date/Time	2024-02-12 10:27:14 PM EST
Software Name and Version	Design & Analysis Software v2.7.0
Plugin Name and Version	Primary Analysis v1.8.0, Presence Absence v2.3.0
Reduce dye signal crosstalk by algorithm	No (Default)
Exported On	2024-02-12 10:27:23 PM EST
Well	Well Position	Cycle Number	Target	Rn	dRn	Sample	Omit
1	A1	1	Mx1	-0.0628054	-0.000463511	Sample 1	FALSE
1	A1	2	Mx1	-0.0615191	0.00102376	Sample 1	FALSE
1	A1	3	Mx1	-0.062428	0.000315963	Sample 1	FALSE
1	A1	4	Mx1	-0.065606	-0.00266098	Sample 1	FALSE
1	A1	5	Mx1	-0.0656849	-0.0025389	Sample 1	FALSE
1	A1	6	Mx1	-0.0617789	0.00156821	Sample 1	FALSE
1	A1	7	Mx1	-0.0621712	0.00137689	Sample 1	FALSE
1	A1	8	Mx1	-0.0634901	0.000259038	Sample 1	FALSE
1	A1	9	Mx1	-0.0635987	0.000351519	Sample 1	FALSE
1	A1	10	Mx1	-0.0617252	0.00242606	Sample 1	FALSE
1	A1	11	Mx1	-0.0639268	0.000425504	Sample 1	FALSE
1	A1	12	Mx1	-0.0646605	-0.000107134	Sample 1	FALSE
1	A1	13	Mx1	-0.0632607	0.0014937	Sample 1	FALSE
1	A1	14	Mx1	-0.0632197	0.00173568	Sample 1	FALSE
1	A1	15	Mx1	-0.0633347	0.00182174	Sample 1	FALSE
1	A1	16	Mx1	-0.0669415	-0.00158398	Sample 1	FALSE
1	A1	17	Mx1	-0.0684119	-0.00285334	Sample 1	FALSE
1	A1	18	Mx1	-0.0692619	-0.00350232	Sample 1	FALSE
1	A1	19	Mx1	-0.0686389	-0.00267823	Sample 1	FALSE
1	A1	20	Mx1	-0.0654694	0.000692257	Sample 1	FALSE
1	A1	21	Mx1	-0.0642844	0.00207829	Sample 1	FALSE
1	A1	22	Mx1	-0.0645202	0.00204358	Sample 1	FALSE
1	A1	23	Mx1	-0.0674284	-0.000663542	Sample 1	FALSE
1	A1	24	Mx1	-0.0655015	0.00146438	Sample 1	FALSE
1	A1	25	Mx1	-0.0530885	0.0140784	Sample 1	FALSE
1	A1	26	Mx1	-0.0443221	0.0230459	Sample 1	FALSE
1	A1	27	Mx1	-0.0280671	0.0395019	Sample 1	FALSE
1	A1	28	Mx1	0.000173286	0.0679433	Sample 1	FALSE
1	A1	29	Mx1	0.0528935	0.120865	Sample 1	FALSE
1	A1	30	Mx1	0.137766	0.205938	Sample 1	FALSE
1	A1	31	Mx1	0.245799	0.314172	Sample 1	FALSE
1	A1	32	Mx1	0.368268	0.436843	Sample 1	FALSE
1	A1	33	Mx1	0.488384	0.55716	Sample 1	FALSE
1	A1	34	Mx1	0.59482	0.663796	Sample 1	FALSE
1	A1	35	Mx1	0.676539	0.745717	Sample 1	FALSE
1	A1	36	Mx1	0.746312	0.81569	Sample 1	FALSE
1	A1	37	Mx1	0.798596	0.868175	Sample 1	FALSE
1	A1	38	Mx1	0.836279	0.906059	Sample 1	FALSE
1	A1	39	Mx1	0.868149	0.93813	Sample 1	FALSE
1	A1	40	Mx1	0.88591	0.956093	Sample 1	FALSE
2	A2	1	Mx1	0.198986	-0.00114798	Sample 1	FALSE
2	A2	2	Mx1	0.198963	-0.000667144	Sample 1	FALSE
2	A2	3	Mx1	0.199556	0.000430669	Sample 1	FALSE
2	A2	4	Mx1	0.199493	0.000871714	Sample 1	FALSE
2	A2	5	Mx1	0.198929	0.000811037	Sample 1	FALSE
2	A2	6	Mx1	0.198644	0.00103047	Sample 1	FALSE
2	A2	7	Mx1	0.198959	0.00184917	Sample 1	FALSE
2	A2	8	Mx1	0.195153	-0.0014523	Sample 1	FALSE
2	A2	9	Mx1	0.193893	-0.00220846	Sample 1	FALSE
2	A2	10	Mx1	0.192934	-0.00266345	Sample 1	FALSE
2	A2	11	Mx1	0.192163	-0.00293081	Sample 1	FALSE
2	A2	12	Mx1	0.192966	-0.00162323	Sample 1	FALSE
2	A2	13	Mx1	0.196488	0.00240296	Sample 1	FALSE
2	A2	14	Mx1	0.195168	0.00158617	Sample 1	FALSE
2	A2	15	Mx1	0.194973	0.00189604	Sample 1	FALSE
2	A2	16	Mx1	0.199606	0.00703262	Sample 1	FALSE
2	A2	17	Mx1	0.21041	0.0183408	Sample 1	FALSE
2	A2	18	Mx1	0.222247	0.030682	Sample 1	FALSE
2	A2	19	Mx1	0.248822	0.0577606	Sample 1	FALSE
2	A2	20	Mx1	0.30207	0.111513	Sample 1	FALSE
2	A2	21	Mx1	0.377068	0.187015	Sample 1	FALSE
2	A2	22	Mx1	0.476168	0.286619	Sample 1	FALSE
2	A2	23	Mx1	0.600217	0.411172	Sample 1	FALSE
2	A2	24	Mx1	0.7169	0.528359	Sample 1	FALSE
2	A2	25	Mx1	0.825025	0.636988	Sample 1	FALSE
2	A2	26	Mx1	0.923311	0.735778	Sample 1	FALSE
2	A2	27	Mx1	1.0037	0.816666	Sample 1	FALSE
2	A2	28	Mx1	1.06848	0.881959	Sample 1	FALSE
2	A2	29	Mx1	1.11837	0.932347	Sample 1	FALSE
2	A2	30	Mx1	1.16297	0.977455	Sample 1	FALSE
2	A2	31	Mx1	1.20051	1.01549	Sample 1	FALSE
2	A2	32	Mx1	1.22424	1.03974	Sample 1	FALSE
2	A2	33	Mx1	1.24137	1.05736	Sample 1	FALSE
2	A2	34	Mx1	1.25933	1.07583	Sample 1	FALSE
2	A2	35	Mx1	1.26568	1.08268	Sample 1	FALSE
2	A2	36	Mx1	1.26911	1.08662	Sample 1	FALSE
2	A2	37	Mx1	1.27475	1.09276	Sample 1	FALSE
2	A2	38	Mx1	1.2817	1.10022	Sample 1	FALSE
2	A2	39	Mx1	1.28531	1.10433	Sample 1	FALSE
2	A2	40	Mx1	1.28215	1.10168	Sample 1	FALSE
3	A3	1	Mx1	0.242766	0.0048997	Sample 1	FALSE
3	A3	2	Mx1	0.241444	0.00527684	Sample 1	FALSE
3	A3	3	Mx1	0.235824	0.0013549	Sample 1	FALSE
3	A3	4	Mx1	0.233367	0.000597005	Sample 1	FALSE
3	A3	5	Mx1	0.231754	0.000682782	Sample 1	FALSE
3	A3	6	Mx1	0.22838	-0.000992893	Sample 1	FALSE
3	A3	7	Mx1	0.227086	-0.00058783	Sample 1	FALSE
3	A3	8	Mx1	0.227538	0.00156247	Sample 1	FALSE
3	A3	9	Mx1	0.225619	0.00134297	Sample 1	FALSE
3	A3	10	Mx1	0.220686	-0.0018911	Sample 1	FALSE
3	A3	11	Mx1	0.216617	-0.00426176	Sample 1	FALSE
3	A3	12	Mx1	0.216256	-0.00292425	Sample 1	FALSE
3	A3	13	Mx1	0.21874	0.00125926	Sample 1	FALSE
3	A3	14	Mx1	0.216973	0.00119021	Sample 1	FALSE
3	A3	15	Mx1	0.215422	0.00133848	Sample 1	FALSE
3	A3	16	Mx1	0.212824	0.000439116	Sample 1	FALSE
3	A3	17	Mx1	0.210354	-0.000332581	Sample 1	FALSE
3	A3	18	Mx1	0.210211	0.00122321	Sample 1	FALSE
3	A3	19	Mx1	0.21344	0.006151	Sample 1	FALSE
3	A3	20	Mx1	0.220831	0.0152409	Sample 1	FALSE
3	A3	21	Mx1	0.232353	0.0284621	Sample 1	FALSE
3	A3	22	Mx1	0.257854	0.0556618	Sample 1	FALSE
3	A3	23	Mx1	0.303457	0.102964	Sample 1	FALSE
3	A3	24	Mx1	0.373466	0.174672	Sample 1	FALSE
3	A3	25	Mx1	0.475123	0.278027	Sample 1	FALSE
3	A3	26	Mx1	0.598428	0.403031	Sample 1	FALSE
3	A3	27	Mx1	0.720692	0.526994	Sample 1	FALSE
3	A3	28	Mx1	0.828085	0.636085	Sample 1	FALSE
3	A3	29	Mx1	0.920498	0.730197	Sample 1	FALSE
3	A3	30	Mx1	0.99905	0.810448	Sample 1	FALSE
3	A3	31	Mx1	1.06707	0.880169	Sample 1	FALSE
3	A3	32	Mx1	1.11715	0.931943	Sample 1	FALSE
3	A3	33	Mx1	1.15731	0.973801	Sample 1	FALSE
3	A3	34	Mx1	1.18897	1.00717	Sample 1	FALSE
3	A3	35	Mx1	1.21045	1.03034	Sample 1	FALSE
3	A3	36	Mx1	1.22814	1.04973	Sample 1	FALSE
3	A3	37	Mx1	1.24164	1.06493	Sample 1	FALSE
3	A3	38	Mx1	1.24587	1.07085	Sample 1	FALSE
3	A3	39	Mx1	1.25223	1.07892	Sample 1	FALSE
3	A3	40	Mx1	1.2566	1.08498	Sample 1	FALSE
4	A4	1	Mx1	-0.0430576	-0.00102862	Sample 1	FALSE
4	A4	2	Mx1	-0.0417558	-0.000678814	Sample 1	FALSE
4	A4	3	Mx1	-0.0405908	-0.000465714	Sample 1	FALSE
4	A4	4	Mx1	-0.0365168	0.0026563	Sample 1	FALSE
4	A4	5	Mx1	-0.0355602	0.0026609	Sample 1	FALSE
4	A4	6	Mx1	-0.0366628	0.000606385	Sample 1	FALSE
4	A4	7	Mx1	-0.0375907	-0.00127345	Sample 1	FALSE
4	A4	8	Mx1	-0.0375319	-0.00216668	Sample 1	FALSE
4	A4	9	Mx1	-0.0364439	-0.00203059	Sample 1	FALSE
4	A4	10	Mx1	-0.0350474	-0.00158612	Sample 1	FALSE
4	A4	11	Mx1	-0.035037	-0.00252766	Sample 1	FALSE
4	A4	12	Mx1	-0.0325719	-0.00101452	Sample 1	FALSE
4	A4	13	Mx1	-0.0294963	0.00110909	Sample 1	FALSE
4	A4	14	Mx1	-0.028946	0.000707435	Sample 1	FALSE
4	A4	15	Mx1	-0.0253768	0.00332464	Sample 1	FALSE
4	A4	16	Mx1	-0.0206796	0.00706991	Sample 1	FALSE
4	A4	17	Mx1	-0.0105136	0.0162839	Sample 1	FALSE
4	A4	18	Mx1	0.00919743	0.035043	Sample 1	FALSE
4	A4	19	Mx1	0.046384	0.0712776	Sample 1	FALSE
4	A4	20	Mx1	0.109044	0.132986	Sample 1	FALSE
4	A4	21	Mx1	0.200064	0.223054	Sample 1	FALSE
4	A4	22	Mx1	0.317754	0.339792	Sample 1	FALSE
4	A4	23	Mx1	0.442598	0.463684	Sample 1	FALSE
4	A4	24	Mx1	0.559013	0.579147	Sample 1	FALSE
4	A4	25	Mx1	0.664518	0.6837	Sample 1	FALSE
4	A4	26	Mx1	0.755366	0.773596	Sample 1	FALSE
4	A4	27	Mx1	0.82525	0.842528	Sample 1	FALSE
4	A4	28	Mx1	0.877403	0.893729	Sample 1	FALSE
4	A4	29	Mx1	0.928929	0.944303	Sample 1	FALSE
4	A4	30	Mx1	0.967184	0.981606	Sample 1	FALSE
4	A4	31	Mx1	0.99117	1.00464	Sample 1	FALSE
4	A4	32	Mx1	1.01249	1.02501	Sample 1	FALSE
4	A4	33	Mx1	1.03292	1.04448	Sample 1	FALSE
4	A4	34	Mx1	1.04635	1.05696	Sample 1	FALSE
4	A4	35	Mx1	1.05319	1.06285	Sample 1	FALSE
4	A4	36	Mx1	1.05524	1.06395	Sample 1	FALSE
4	A4	37	Mx1	1.06031	1.06807	Sample 1	FALSE
4	A4	38	Mx1	1.06227	1.06908	Sample 1	FALSE
4	A4	39	Mx1	1.06228	1.06813	Sample 1	FALSE
4	A4	40	Mx1	1.06659	1.07149	Sample 1	FALSE
5	A5	1	Mx1	-0.0404414	0.002138	Sample 1	FALSE
5	A5	2	Mx1	-0.0404252	0.00124324	Sample 1	FALSE
5	A5	3	Mx1	-0.039161	0.00159643	Sample 1	FALSE
5	A5	4	Mx1	-0.0386222	0.00122429	Sample 1	FALSE
5	A5	5	Mx1	-0.037882	0.00105357	Sample 1	FALSE
5	A5	6	Mx1	-0.0360026	0.00202196	Sample 1	FALSE
5	A5	7	Mx1	-0.0365189	0.000594677	Sample 1	FALSE
5	A5	8	Mx1	-0.0382784	-0.00207569	Sample 1	FALSE
5	A5	9	Mx1	-0.0384452	-0.0031535	Sample 1	FALSE
5	A5	10	Mx1	-0.0364918	-0.00211107	Sample 1	FALSE
5	A5	11	Mx1	-0.0352636	-0.00179384	Sample 1	FALSE
5	A5	12	Mx1	-0.0346019	-0.00204311	Sample 1	FALSE
5	A5	13	Mx1	-0.0309102	0.000737685	Sample 1	FALSE
5	A5	14	Mx1	-0.0309536	-0.000216631	Sample 1	FALSE
5	A5	15	Mx1	-0.0312109	-0.00138494	Sample 1	FALSE
5	A5	16	Mx1	-0.0278777	0.0010373	Sample 1	FALSE
5	A5	17	Mx1	-0.0234912	0.00451286	Sample 1	FALSE
5	A5	18	Mx1	-0.0162148	0.0108783	Sample 1	FALSE
5	A5	19	Mx1	-0.00445498	0.0217272	Sample 1	FALSE
5	A5	20	Mx1	0.0254075	0.0506787	Sample 1	FALSE
5	A5	21	Mx1	0.0716055	0.0959657	Sample 1	FALSE
5	A5	22	Mx1	0.142707	0.166156	Sample 1	FALSE
5	A5	23	Mx1	0.244962	0.2675	Sample 1	FALSE
5	A5	24	Mx1	0.367395	0.389022	Sample 1	FALSE
5	A5	25	Mx1	0.498414	0.51913	Sample 1	FALSE
5	A5	26	Mx1	0.612383	0.632189	Sample 1	FALSE
5	A5	27	Mx1	0.705991	0.724886	Sample 1	FALSE
5	A5	28	Mx1	0.79094	0.808924	Sample 1	FALSE
5	A5	29	Mx1	0.857563	0.874635	Sample 1	FALSE
5	A5	30	Mx1	0.909073	0.925234	Sample 1	FALSE
5	A5	31	Mx1	0.953284	0.968535	Sample 1	FALSE
5	A5	32	Mx1	0.989392	1.00373	Sample 1	FALSE
5	A5	33	Mx1	1.0093	1.02273	Sample 1	FALSE
5	A5	34	Mx1	1.03172	1.04424	Sample 1	FALSE
5	A5	35	Mx1	1.04214	1.05375	Sample 1	FALSE
5	A5	36	Mx1	1.05499	1.06569	Sample 1	FALSE
5	A5	37	Mx1	1.05892	1.0687	Sample 1	FALSE
5	A5	38	Mx1	1.06576	1.07463	Sample 1	FALSE
5	A5	39	Mx1	1.0673	1.07526	Sample 1	FALSE
5	A5	40	Mx1	1.07098	1.07803	Sample 1	FALSE
6	A6	1	Mx1	-0.0430687	0.000261543	Sample 1	FALSE
6	A6	2	Mx1	-0.0424027	0.000282595	Sample 1	FALSE
6	A6	3	Mx1	-0.0422712	-0.000230816	Sample 1	FALSE
6	A6	4	Mx1	-0.0423955	-0.00100008	Sample 1	FALSE
6	A6	5	Mx1	-0.0407001	5.03443e-05	Sample 1	FALSE
6	A6	6	Mx1	-0.0380828	0.0020227	Sample 1	FALSE
6	A6	7	Mx1	-0.0375882	0.00187241	Sample 1	FALSE
6	A6	8	Mx1	-0.0361488	0.00266692	Sample 1	FALSE
6	A6	9	Mx1	-0.0381055	6.52151e-05	Sample 1	FALSE
6	A6	10	Mx1	-0.0394485	-0.00192272	Sample 1	FALSE
6	A6	11	Mx1	-0.0405394	-0.00365847	Sample 1	FALSE
6	A6	12	Mx1	-0.0404768	-0.00424087	Sample 1	FALSE
6	A6	13	Mx1	-0.0371114	-0.00152043	Sample 1	FALSE
6	A6	14	Mx1	-0.0339112	0.00103485	Sample 1	FALSE
6	A6	15	Mx1	-0.0294402	0.00486095	Sample 1	FALSE
6	A6	16	Mx1	-0.0224308	0.0112254	Sample 1	FALSE
6	A6	17	Mx1	-0.0101484	0.0228629	Sample 1	FALSE
6	A6	18	Mx1	0.0170031	0.0493694	Sample 1	FALSE
6	A6	19	Mx1	0.0606267	0.0923481	Sample 1	FALSE
6	A6	20	Mx1	0.130613	0.16169	Sample 1	FALSE
6	A6	21	Mx1	0.226788	0.25722	Sample 1	FALSE
6	A6	22	Mx1	0.352093	0.38188	Sample 1	FALSE
6	A6	23	Mx1	0.485084	0.514226	Sample 1	FALSE
6	A6	24	Mx1	0.605469	0.633966	Sample 1	FALSE
6	A6	25	Mx1	0.708869	0.736721	Sample 1	FALSE
6	A6	26	Mx1	0.796371	0.823578	Sample 1	FALSE
6	A6	27	Mx1	0.871933	0.898495	Sample 1	FALSE
6	A6	28	Mx1	0.929861	0.955778	Sample 1	FALSE
6	A6	29	Mx1	0.973687	0.998959	Sample 1	FALSE
6	A6	30	Mx1	1.01238	1.03701	Sample 1	FALSE
6	A6	31	Mx1	1.04383	1.06781	Sample 1	FALSE
6	A6	32	Mx1	1.06115	1.08448	Sample 1	FALSE
6	A6	33	Mx1	1.07343	1.09612	Sample 1	FALSE
6	A6	34	Mx1	1.08502	1.10706	Sample 1	FALSE
6	A6	35	Mx1	1.09483	1.11624	Sample 1	FALSE
6	A6	36	Mx1	1.09971	1.12047	Sample 1	FALSE
6	A6	37	Mx1	1.10001	1.12012	Sample 1	FALSE
6	A6	38	Mx1	1.10486	1.12433	Sample 1	FALSE
6	A6	39	Mx1	1.10711	1.12593	Sample 1	FALSE
6	A6	40	Mx1	1.10656	1.12473	Sample 1	FALSE
7	A7	1	Mx1	0.019635	-0.0028703	Sample 1	FALSE
7	A7	2	Mx1	0.0199768	-0.00244792	Sample 1	FALSE
7	A7	3	Mx1	0.0240074	0.00166338	Sample 1	FALSE
7	A7	4	Mx1	0.0245742	0.00231073	Sample 1	FALSE
7	A7	5	Mx1	0.0241262	0.00194344	Sample 1	FALSE
7	A7	6	Mx1	0.0210507	-0.00105151	Sample 1	FALSE
7	A7	7	Mx1	0.0196494	-0.00237211	Sample 1	FALSE
7	A7	8	Mx1	0.0184114	-0.00352952	Sample 1	FALSE
7	A7	9	Mx1	0.0185452	-0.00331513	Sample 1	FALSE
7	A7	10	Mx1	0.0208002	-0.000979446	Sample 1	FALSE
7	A7	11	Mx1	0.0232297	0.00153066	Sample 1	FALSE
7	A7	12	Mx1	0.0228462	0.00122782	Sample 1	FALSE
7	A7	13	Mx1	0.0222822	0.000744376	Sample 1	FALSE
7	A7	14	Mx1	0.0232845	0.00182731	Sample 1	FALSE
7	A7	15	Mx1	0.0272045	0.00582795	Sample 1	FALSE
7	A7	16	Mx1	0.0363365	0.0150406	Sample 1	FALSE
7	A7	17	Mx1	0.050927	0.0297117	Sample 1	FALSE
7	A7	18	Mx1	0.0730928	0.0519581	Sample 1	FALSE
7	A7	19	Mx1	0.11168	0.0906259	Sample 1	FALSE
7	A7	20	Mx1	0.17662	0.155647	Sample 1	FALSE
7	A7	21	Mx1	0.275517	0.254624	Sample 1	FALSE
7	A7	22	Mx1	0.395451	0.374639	Sample 1	FALSE
7	A7	23	Mx1	0.520737	0.500005	Sample 1	FALSE
7	A7	24	Mx1	0.642421	0.62177	Sample 1	FALSE
7	A7	25	Mx1	0.74678	0.72621	Sample 1	FALSE
7	A7	26	Mx1	0.831665	0.811176	Sample 1	FALSE
7	A7	27	Mx1	0.900999	0.88059	Sample 1	FALSE
7	A7	28	Mx1	0.957899	0.93757	Sample 1	FALSE
7	A7	29	Mx1	1.00809	0.987838	Sample 1	FALSE
7	A7	30	Mx1	1.04439	1.02422	Sample 1	FALSE
7	A7	31	Mx1	1.07371	1.05363	Sample 1	FALSE
7	A7	32	Mx1	1.09611	1.0761	Sample 1	FALSE
7	A7	33	Mx1	1.10908	1.08915	Sample 1	FALSE
7	A7	34	Mx1	1.1151	1.09525	Sample 1	FALSE
7	A7	35	Mx1	1.12561	1.10585	Sample 1	FALSE
7	A7	36	Mx1	1.13085	1.11117	Sample 1	FALSE
7	A7	37	Mx1	1.13323	1.11362	Sample 1	FALSE
7	A7	38	Mx1	1.13472	1.1152	Sample 1	FALSE
7	A7	39	Mx1	1.1356	1.11616	Sample 1	FALSE
7	A7	40	Mx1	1.14125	1.12189	Sample 1	FALSE
8	A8	1	Mx1	-0.0246315	0.00104822	Sample 1	FALSE
8	A8	2	Mx1	-0.0231846	0.00205013	Sample 1	FALSE
8	A8	3	Mx1	-0.0220141	0.00277571	Sample 1	FALSE
8	A8	4	Mx1	-0.0234296	0.000915288	Sample 1	FALSE
8	A8	5	Mx1	-0.023729	0.000170992	Sample 1	FALSE
8	A8	6	Mx1	-0.0219084	0.00154667	Sample 1	FALSE
8	A8	7	Mx1	-0.0231502	-0.000140068	Sample 1	FALSE
8	A8	8	Mx1	-0.0268905	-0.00432532	Sample 1	FALSE
8	A8	9	Mx1	-0.0264265	-0.00430629	Sample 1	FALSE
8	A8	10	Mx1	-0.0210972	0.000578109	Sample 1	FALSE
8	A8	11	Mx1	-0.0207479	0.000482507	Sample 1	FALSE
8	A8	12	Mx1	-0.0225029	-0.00171745	Sample 1	FALSE
8	A8	13	Mx1	-0.022181	-0.00184047	Sample 1	FALSE
8	A8	14	Mx1	-0.0176539	0.00224164	Sample 1	FALSE
8	A8	15	Mx1	-0.0158319	0.00361868	Sample 1	FALSE
8	A8	16	Mx1	-0.00775119	0.0112545	Sample 1	FALSE
8	A8	17	Mx1	0.00896385	0.0275246	Sample 1	FALSE
8	A8	18	Mx1	0.0379139	0.0560297	Sample 1	FALSE
8	A8	19	Mx1	0.0831076	0.100779	Sample 1	FALSE
8	A8	20	Mx1	0.158535	0.175761	Sample 1	FALSE
8	A8	21	Mx1	0.267725	0.284506	Sample 1	FALSE
8	A8	22	Mx1	0.396175	0.412511	Sample 1	FALSE
8	A8	23	Mx1	0.520123	0.536014	Sample 1	FALSE
8	A8	24	Mx1	0.633251	0.648697	Sample 1	FALSE
8	A8	25	Mx1	0.734473	0.749475	Sample 1	FALSE
8	A8	26	Mx1	0.816509	0.831065	Sample 1	FALSE
8	A8	27	Mx1	0.885737	0.899848	Sample 1	FALSE
8	A8	28	Mx1	0.941253	0.95492	Sample 1	FALSE
8	A8	29	Mx1	0.986821	1.00004	Sample 1	FALSE
8	A8	30	Mx1	1.02295	1.03573	Sample 1	FALSE
8	A8	31	Mx1	1.05398	1.06631	Sample 1	FALSE
8	A8	32	Mx1	1.07221	1.0841	Sample 1	FALSE
8	A8	33	Mx1	1.08024	1.09168	Sample 1	FALSE
8	A8	34	Mx1	1.09483	1.10583	Sample 1	FALSE
8	A8	35	Mx1	1.10192	1.11247	Sample 1	FALSE
8	A8	36	Mx1	1.10407	1.11418	Sample 1	FALSE
8	A8	37	Mx1	1.10591	1.11557	Sample 1	FALSE
8	A8	38	Mx1	1.10582	1.11504	Sample 1	FALSE
8	A8	39	Mx1	1.10573	1.1145	Sample 1	FALSE
8	A8	40	Mx1	1.1066	1.11493	Sample 1	FALSE
9	A9	1	Mx1	0.0875297	0.00214769	Sample 1	FALSE
9	A9	2	Mx1	0.0881368	0.0026056	Sample 1	FALSE
9	A9	3	Mx1	0.0889838	0.00330344	Sample 1	FALSE
9	A9	4	Mx1	0.089389	0.00355954	Sample 1	FALSE
9	A9	5	Mx1	0.0882751	0.00229644	Sample 1	FALSE
9	A9	6	Mx1	0.085583	-0.000544795	Sample 1	FALSE
9	A9	7	Mx1	0.0839272	-0.00234976	Sample 1	FALSE
9	A9	8	Mx1	0.0811836	-0.00524253	Sample 1	FALSE
9	A9	9	Mx1	0.0812057	-0.00536957	Sample 1	FALSE
9	A9	10	Mx1	0.0837487	-0.00297575	Sample 1	FALSE
9	A9	11	Mx1	0.0845891	-0.00228448	Sample 1	FALSE
9	A9	12	Mx1	0.0877311	0.000708335	Sample 1	FALSE
9	A9	13	Mx1	0.0910203	0.00384835	Sample 1	FALSE
9	A9	14	Mx1	0.0923719	0.00505079	Sample 1	FALSE
9	A9	15	Mx1	0.0965306	0.00906029	Sample 1	FALSE
9	A9	16	Mx1	0.105127	0.0175073	Sample 1	FALSE
9	A9	17	Mx1	0.123009	0.0352405	Sample 1	FALSE
9	A9	18	Mx1	0.155042	0.0671244	Sample 1	FALSE
9	A9	19	Mx1	0.207621	0.119554	Sample 1	FALSE
9	A9	20	Mx1	0.289706	0.20149	Sample 1	FALSE
9	A9	21	Mx1	0.404272	0.315907	Sample 1	FALSE
9	A9	22	Mx1	0.534195	0.44568	Sample 1	FALSE
9	A9	23	Mx1	0.661444	0.572781	Sample 1	FALSE
9	A9	24	Mx1	0.774845	0.686032	Sample 1	FALSE
9	A9	25	Mx1	0.87536	0.786398	Sample 1	FALSE
9	A9	26	Mx1	0.956725	0.867614	Sample 1	FALSE
9	A9	27	Mx1	1.01792	0.928663	Sample 1	FALSE
9	A9	28	Mx1	1.07276	0.983349	Sample 1	FALSE
9	A9	29	Mx1	1.11474	1.02518	Sample 1	FALSE
9	A9	30	Mx1	1.15324	1.06353	Sample 1	FALSE
9	A9	31	Mx1	1.17753	1.08768	Sample 1	FALSE
9	A9	32	Mx1	1.19805	1.10804	Sample 1	FALSE
9	A9	33	Mx1	1.20582	1.11566	Sample 1	FALSE
9	A9	34	Mx1	1.21522	1.12491	Sample 1	FALSE
9	A9	35	Mx1	1.22177	1.13132	Sample 1	FALSE
9	A9	36	Mx1	1.22614	1.13554	Sample 1	FALSE
9	A9	37	Mx1	1.2309	1.14015	Sample 1	FALSE
9	A9	38	Mx1	1.23337	1.14247	Sample 1	FALSE
9	A9	39	Mx1	1.23515	1.1441	Sample 1	FALSE
9	A9	40	Mx1	1.23777	1.14657	Sample 1	FALSE
10	A10	1	OAS1	0.00922174	0.00155949	Sample 3	FALSE
10	A10	2	OAS1	0.00895417	0.00156011	Sample 3	FALSE
10	A10	3	OAS1	0.00945794	0.00233206	Sample 3	FALSE
10	A10	4	OAS1	0.00896173	0.00210403	Sample 3	FALSE
10	A10	5	OAS1	0.00862711	0.0020376	Sample 3	FALSE
10	A10	6	OAS1	0.00716278	0.000841445	Sample 3	FALSE
10	A10	7	OAS1	0.00366885	-0.00238431	Sample 3	FALSE
10	A10	8	OAS1	0.00273332	-0.00305165	Sample 3	FALSE
10	A10	9	OAS1	0.00452682	-0.000989971	Sample 3	FALSE
10	A10	10	OAS1	0.00755211	0.00230349	Sample 3	FALSE
10	A10	11	OAS1	0.00416575	-0.000814681	Sample 3	FALSE
10	A10	12	OAS1	0.00312232	-0.00158994	Sample 3	FALSE
10	A10	13	OAS1	0.00406018	-0.000383894	Sample 3	FALSE
10	A10	14	OAS1	0.00216137	-0.00201452	Sample 3	FALSE
10	A10	15	OAS1	0.00216372	-0.00174398	Sample 3	FALSE
10	A10	16	OAS1	0.00524646	0.00160694	Sample 3	FALSE
10	A10	17	OAS1	0.00502589	0.00165454	Sample 3	FALSE
10	A10	18	OAS1	0.00285164	-0.000251521	Sample 3	FALSE
10	A10	19	OAS1	0.00196905	-0.000865929	Sample 3	FALSE
10	A10	20	OAS1	0.0013812	-0.0011856	Sample 3	FALSE
10	A10	21	OAS1	0.000393484	-0.00190514	Sample 3	FALSE
10	A10	22	OAS1	0.0002619	-0.00176854	Sample 3	FALSE
10	A10	23	OAS1	0.00124549	-0.000516766	Sample 3	FALSE
10	A10	24	OAS1	0.00335509	0.00186102	Sample 3	FALSE
10	A10	25	OAS1	0.00336962	0.00214372	Sample 3	FALSE
10	A10	26	OAS1	0.0035393	0.00258159	Sample 3	FALSE
10	A10	27	OAS1	0.00732693	0.0066374	Sample 3	FALSE
10	A10	28	OAS1	0.0146897	0.0142683	Sample 3	FALSE
10	A10	29	OAS1	0.0268195	0.0266664	Sample 3	FALSE
10	A10	30	OAS1	0.0467727	0.0468877	Sample 3	FALSE
10	A10	31	OAS1	0.0801039	0.0804871	Sample 3	FALSE
10	A10	32	OAS1	0.13968	0.140332	Sample 3	FALSE
10	A10	33	OAS1	0.208757	0.209676	Sample 3	FALSE
10	A10	34	OAS1	0.28632	0.287508	Sample 3	FALSE
10	A10	35	OAS1	0.348402	0.349857	Sample 3	FALSE
10	A10	36	OAS1	0.39778	0.399504	Sample 3	FALSE
10	A10	37	OAS1	0.432264	0.434256	Sample 3	FALSE
10	A10	38	OAS1	0.452259	0.454519	Sample 3	FALSE
10	A10	39	OAS1	0.475269	0.477797	Sample 3	FALSE
10	A10	40	OAS1	0.492819	0.495615	Sample 3	FALSE
11	A11	1	OAS1	-0.0472984	-0.000382287	Sample 3	FALSE
11	A11	2	OAS1	-0.047117	-0.000682361	Sample 3	FALSE
11	A11	3	OAS1	-0.0445692	0.00138392	Sample 3	FALSE
11	A11	4	OAS1	-0.0436401	0.00183148	Sample 3	FALSE
11	A11	5	OAS1	-0.0434014	0.00158862	Sample 3	FALSE
11	A11	6	OAS1	-0.0413378	0.0031707	Sample 3	FALSE
11	A11	7	OAS1	-0.0423436	0.00168338	Sample 3	FALSE
11	A11	8	OAS1	-0.0431837	0.000361773	Sample 3	FALSE
11	A11	9	OAS1	-0.0431486	-8.4724e-05	Sample 3	FALSE
11	A11	10	OAS1	-0.0437192	-0.00113684	Sample 3	FALSE
11	A11	11	OAS1	-0.0443936	-0.0022928	Sample 3	FALSE
11	A11	12	OAS1	-0.0449579	-0.00333857	Sample 3	FALSE
11	A11	13	OAS1	-0.0450684	-0.00393064	Sample 3	FALSE
11	A11	14	OAS1	-0.0448903	-0.00423403	Sample 3	FALSE
11	A11	15	OAS1	-0.0445066	-0.00433189	Sample 3	FALSE
11	A11	16	OAS1	-0.0414077	-0.00171456	Sample 3	FALSE
11	A11	17	OAS1	-0.0395799	-0.000368318	Sample 3	FALSE
11	A11	18	OAS1	-0.0383702	0.000359881	Sample 3	FALSE
11	A11	19	OAS1	-0.0377512	0.000497308	Sample 3	FALSE
11	A11	20	OAS1	-0.0335182	0.00424884	Sample 3	FALSE
11	A11	21	OAS1	-0.030979	0.00630645	Sample 3	FALSE
11	A11	22	OAS1	-0.0230952	0.0137087	Sample 3	FALSE
11	A11	23	OAS1	-0.00172679	0.0345956	Sample 3	FALSE
11	A11	24	OAS1	0.0368489	0.0726898	Sample 3	FALSE
11	A11	25	OAS1	0.093382	0.128741	Sample 3	FALSE
11	A11	26	OAS1	0.176761	0.211639	Sample 3	FALSE
11	A11	27	OAS1	0.274902	0.309298	Sample 3	FALSE
11	A11	28	OAS1	0.377416	0.411331	Sample 3	FALSE
11	A11	29	OAS1	0.478095	0.511528	Sample 3	FALSE
11	A11	30	OAS1	0.566278	0.59923	Sample 3	FALSE
11	A11	31	OAS1	0.650933	0.683403	Sample 3	FALSE
11	A11	32	OAS1	0.721127	0.753116	Sample 3	FALSE
11	A11	33	OAS1	0.780504	0.812011	Sample 3	FALSE
11	A11	34	OAS1	0.833713	0.864739	Sample 3	FALSE
11	A11	35	OAS1	0.877521	0.908065	Sample 3	FALSE
11	A11	36	OAS1	0.916094	0.946157	Sample 3	FALSE
11	A11	37	OAS1	0.945859	0.97544	Sample 3	FALSE
11	A11	38	OAS1	0.975846	1.00495	Sample 3	FALSE
11	A11	39	OAS1	0.997511	1.02613	Sample 3	FALSE
11	A11	40	OAS1	1.01028	1.03841	Sample 3	FALSE
12	A12	1	OAS1	-0.0205801	-0.00182924	Sample 3	FALSE
12	A12	2	OAS1	-0.0205964	-0.0019228	Sample 3	FALSE
12	A12	3	OAS1	-0.0201972	-0.00160089	Sample 3	FALSE
12	A12	4	OAS1	-0.0200534	-0.00153443	Sample 3	FALSE
12	A12	5	OAS1	-0.0188065	-0.00036478	Sample 3	FALSE
12	A12	6	OAS1	-0.0168082	0.00155615	Sample 3	FALSE
12	A12	7	OAS1	-0.0169373	0.00134978	Sample 3	FALSE
12	A12	8	OAS1	-0.0175871	0.000622685	Sample 3	FALSE
12	A12	9	OAS1	-0.0178134	0.000319088	Sample 3	FALSE
12	A12	10	OAS1	-0.0169427	0.00111245	Sample 3	FALSE
12	A12	11	OAS1	-0.0175746	0.00040329	Sample 3	FALSE
12	A12	12	OAS1	-0.0185426	-0.000642009	Sample 3	FALSE
12	A12	13	OAS1	-0.0187647	-0.000941452	Sample 3	FALSE
12	A12	14	OAS1	-0.0177841	-3.81394e-05	Sample 3	FALSE
12	A12	15	OAS1	-0.0178182	-0.000149545	Sample 3	FALSE
12	A12	16	OAS1	-0.0174888	0.000102533	Sample 3	FALSE
12	A12	17	OAS1	-0.017477	3.70206e-05	Sample 3	FALSE
12	A12	18	OAS1	-0.0166577	0.000779002	Sample 3	FALSE
12	A12	19	OAS1	-0.0169565	0.000402894	Sample 3	FALSE
12	A12	20	OAS1	-0.0173834	-0.000101312	Sample 3	FALSE
12	A12	21	OAS1	-0.0177619	-0.00055703	Sample 3	FALSE
12	A12	22	OAS1	-0.0175617	-0.000434154	Sample 3	FALSE
12	A12	23	OAS1	-0.0173714	-0.000321156	Sample 3	FALSE
12	A12	24	OAS1	-0.0140117	0.00296125	Sample 3	FALSE
12	A12	25	OAS1	-0.00557938	0.0113162	Sample 3	FALSE
12	A12	26	OAS1	0.0103176	0.027136	Sample 3	FALSE
12	A12	27	OAS1	0.0386129	0.0553539	Sample 3	FALSE
12	A12	28	OAS1	0.0833295	0.0999932	Sample 3	FALSE
12	A12	29	OAS1	0.159059	0.175646	Sample 3	FALSE
12	A12	30	OAS1	0.256189	0.272698	Sample 3	FALSE
12	A12	31	OAS1	0.36294	0.379372	Sample 3	FALSE
12	A12	32	OAS1	0.468151	0.484505	Sample 3	FALSE
12	A12	33	OAS1	0.560228	0.576506	Sample 3	FALSE
12	A12	34	OAS1	0.64444	0.66064	Sample 3	FALSE
12	A12	35	OAS1	0.715128	0.73125	Sample 3	FALSE
12	A12	36	OAS1	0.774443	0.790488	Sample 3	FALSE
12	A12	37	OAS1	0.821092	0.83706	Sample 3	FALSE
12	A12	38	OAS1	0.854	0.86989	Sample 3	FALSE
12	A12	39	OAS1	0.886208	0.902022	Sample 3	FALSE
12	A12	40	OAS1	0.9105	0.926236	Sample 3	FALSE
13	A13	1	OAS1	-0.021096	0.00347747	Sample 3	FALSE
13	A13	2	OAS1	-0.0220318	0.00264956	Sample 3	FALSE
13	A13	3	OAS1	-0.0233179	0.00147128	Sample 3	FALSE
13	A13	4	OAS1	-0.0245196	0.000377408	Sample 3	FALSE
13	A13	5	OAS1	-0.0252905	-0.000285672	Sample 3	FALSE
13	A13	6	OAS1	-0.0260217	-0.000909066	Sample 3	FALSE
13	A13	7	OAS1	-0.025923	-0.000702462	Sample 3	FALSE
13	A13	8	OAS1	-0.0239954	0.00133297	Sample 3	FALSE
13	A13	9	OAS1	-0.0241028	0.00133334	Sample 3	FALSE
13	A13	10	OAS1	-0.0249856	0.000558418	Sample 3	FALSE
13	A13	11	OAS1	-0.0265709	-0.000919034	Sample 3	FALSE
13	A13	12	OAS1	-0.0269692	-0.00120949	Sample 3	FALSE
13	A13	13	OAS1	-0.0265484	-0.000680876	Sample 3	FALSE
13	A13	14	OAS1	-0.0281685	-0.00219316	Sample 3	FALSE
13	A13	15	OAS1	-0.0280966	-0.00201338	Sample 3	FALSE
13	A13	16	OAS1	-0.0259636	0.000227387	Sample 3	FALSE
13	A13	17	OAS1	-0.0262776	2.12958e-05	Sample 3	FALSE
13	A13	18	OAS1	-0.0261849	0.000221798	Sample 3	FALSE
13	A13	19	OAS1	-0.0231453	0.00336923	Sample 3	FALSE
13	A13	20	OAS1	-0.0187658	0.00785653	Sample 3	FALSE
13	A13	21	OAS1	-0.0102551	0.0164751	Sample 3	FALSE
13	A13	22	OAS1	0.00638743	0.0332255	Sample 3	FALSE
13	A13	23	OAS1	0.0360621	0.0630079	Sample 3	FALSE
13	A13	24	OAS1	0.0843527	0.111406	Sample 3	FALSE
13	A13	25	OAS1	0.151453	0.178614	Sample 3	FALSE
13	A13	26	OAS1	0.242353	0.269622	Sample 3	FALSE
13	A13	27	OAS1	0.342903	0.37028	Sample 3	FALSE
13	A13	28	OAS1	0.438704	0.466189	Sample 3	FALSE
13	A13	29	OAS1	0.529411	0.557004	Sample 3	FALSE
13	A13	30	OAS1	0.613524	0.641225	Sample 3	FALSE
13	A13	31	OAS1	0.687958	0.715766	Sample 3	FALSE
13	A13	32	OAS1	0.750436	0.778352	Sample 3	FALSE
13	A13	33	OAS1	0.812074	0.840098	Sample 3	FALSE
13	A13	34	OAS1	0.863179	0.891311	Sample 3	FALSE
13	A13	35	OAS1	0.903962	0.932202	Sample 3	FALSE
13	A13	36	OAS1	0.941738	0.970086	Sample 3	FALSE
13	A13	37	OAS1	0.977863	1.00632	Sample 3	FALSE
13	A13	38	OAS1	1.00522	1.03379	Sample 3	FALSE
13	A13	39	OAS1	1.0297	1.05837	Sample 3	FALSE
13	A13	40	OAS1	1.04584	1.07462	Sample 3	FALSE
14	A14	1	OAS1	-0.0246203	0.00607611	Sample 3	FALSE
14	A14	2	OAS1	-0.0241651	0.00626031	Sample 3	FALSE
14	A14	3	OAS1	-0.0239953	0.00615911	Sample 3	FALSE
14	A14	4	OAS1	-0.0256977	0.00418574	Sample 3	FALSE
14	A14	5	OAS1	-0.0274489	0.00216353	Sample 3	FALSE
14	A14	6	OAS1	-0.0304298	-0.0010884	Sample 3	FALSE
14	A14	7	OAS1	-0.0317581	-0.00268762	Sample 3	FALSE
14	A14	8	OAS1	-0.0328603	-0.00406086	Sample 3	FALSE
14	A14	9	OAS1	-0.0323297	-0.00380127	Sample 3	FALSE
14	A14	10	OAS1	-0.0293514	-0.00109394	Sample 3	FALSE
14	A14	11	OAS1	-0.0333395	-0.00535306	Sample 3	FALSE
14	A14	12	OAS1	-0.0329091	-0.00519368	Sample 3	FALSE
14	A14	13	OAS1	-0.0263242	0.00112025	Sample 3	FALSE
14	A14	14	OAS1	-0.0251682	0.00200527	Sample 3	FALSE
14	A14	15	OAS1	-0.0247969	0.00210555	Sample 3	FALSE
14	A14	16	OAS1	-0.0258695	0.000761965	Sample 3	FALSE
14	A14	17	OAS1	-0.0264445	-8.40562e-05	Sample 3	FALSE
14	A14	18	OAS1	-0.0249002	0.00118921	Sample 3	FALSE
14	A14	19	OAS1	-0.0241359	0.00168249	Sample 3	FALSE
14	A14	20	OAS1	-0.0235577	0.00198978	Sample 3	FALSE
14	A14	21	OAS1	-0.0162532	0.00902328	Sample 3	FALSE
14	A14	22	OAS1	-0.000496776	0.0245087	Sample 3	FALSE
14	A14	23	OAS1	0.0201984	0.0449328	Sample 3	FALSE
14	A14	24	OAS1	0.0465463	0.0710097	Sample 3	FALSE
14	A14	25	OAS1	0.0827826	0.106975	Sample 3	FALSE
14	A14	26	OAS1	0.142067	0.165988	Sample 3	FALSE
14	A14	27	OAS1	0.221962	0.245613	Sample 3	FALSE
14	A14	28	OAS1	0.320472	0.343852	Sample 3	FALSE
14	A14	29	OAS1	0.426106	0.449215	Sample 3	FALSE
14	A14	30	OAS1	0.530362	0.5532	Sample 3	FALSE
14	A14	31	OAS1	0.630941	0.653507	Sample 3	FALSE
14	A14	32	OAS1	0.716271	0.738566	Sample 3	FALSE
14	A14	33	OAS1	0.78459	0.806615	Sample 3	FALSE
14	A14	34	OAS1	0.849676	0.87143	Sample 3	FALSE
14	A14	35	OAS1	0.903582	0.925064	Sample 3	FALSE
14	A14	36	OAS1	0.946374	0.967585	Sample 3	FALSE
14	A14	37	OAS1	0.981831	1.00277	Sample 3	FALSE
14	A14	38	OAS1	1.01473	1.03539	Sample 3	FALSE
14	A14	39	OAS1	1.03668	1.05708	Sample 3	FALSE
14	A14	40	OAS1	1.05042	1.07054	Sample 3	FALSE
15	A15	1	OAS1	-0.0786854	0.0014976	Sample 3	FALSE
15	A15	2	OAS1	-0.0789039	0.00103084	Sample 3	FALSE
15	A15	3	OAS1	-0.078616	0.00107042	Sample 3	FALSE
15	A15	4	OAS1	-0.0787263	0.000711946	Sample 3	FALSE
15	A15	5	OAS1	-0.0777545	0.00143547	Sample 3	FALSE
15	A15	6	OAS1	-0.0773649	0.00157678	Sample 3	FALSE
15	A15	7	OAS1	-0.0778323	0.000861091	Sample 3	FALSE
15	A15	8	OAS1	-0.0782087	0.000236419	Sample 3	FALSE
15	A15	9	OAS1	-0.077912	0.000284908	Sample 3	FALSE
15	A15	10	OAS1	-0.0777586	0.000190076	Sample 3	FALSE
15	A15	11	OAS1	-0.0787041	-0.00100375	Sample 3	FALSE
15	A15	12	OAS1	-0.0809584	-0.00350629	Sample 3	FALSE
15	A15	13	OAS1	-0.0812379	-0.00403402	Sample 3	FALSE
15	A15	14	OAS1	-0.0798156	-0.00285996	Sample 3	FALSE
15	A15	15	OAS1	-0.0787333	-0.00202593	Sample 3	FALSE
15	A15	16	OAS1	-0.0787784	-0.00231936	Sample 3	FALSE
15	A15	17	OAS1	-0.0773625	-0.00115172	Sample 3	FALSE
15	A15	18	OAS1	-0.0734135	0.00254902	Sample 3	FALSE
15	A15	19	OAS1	-0.0677294	0.00798489	Sample 3	FALSE
15	A15	20	OAS1	-0.062605	0.012861	Sample 3	FALSE
15	A15	21	OAS1	-0.0455222	0.0296956	Sample 3	FALSE
15	A15	22	OAS1	-0.0153521	0.0596174	Sample 3	FALSE
15	A15	23	OAS1	0.0318183	0.10654	Sample 3	FALSE
15	A15	24	OAS1	0.0978819	0.172355	Sample 3	FALSE
15	A15	25	OAS1	0.193685	0.26791	Sample 3	FALSE
15	A15	26	OAS1	0.304598	0.378575	Sample 3	FALSE
15	A15	27	OAS1	0.412149	0.485877	Sample 3	FALSE
15	A15	28	OAS1	0.509153	0.582633	Sample 3	FALSE
15	A15	29	OAS1	0.600954	0.674186	Sample 3	FALSE
15	A15	30	OAS1	0.683818	0.756802	Sample 3	FALSE
15	A15	31	OAS1	0.754911	0.827646	Sample 3	FALSE
15	A15	32	OAS1	0.817637	0.890124	Sample 3	FALSE
15	A15	33	OAS1	0.868034	0.940273	Sample 3	FALSE
15	A15	34	OAS1	0.917943	0.989933	Sample 3	FALSE
15	A15	35	OAS1	0.957797	1.02954	Sample 3	FALSE
15	A15	36	OAS1	0.990157	1.06165	Sample 3	FALSE
15	A15	37	OAS1	1.02176	1.093	Sample 3	FALSE
15	A15	38	OAS1	1.03914	1.11013	Sample 3	FALSE
15	A15	39	OAS1	1.05009	1.12084	Sample 3	FALSE
15	A15	40	OAS1	1.06316	1.13366	Sample 3	FALSE
16	A16	1	OAS1	-0.0219891	0.00637061	Sample 3	FALSE
16	A16	2	OAS1	-0.0222227	0.00581665	Sample 3	FALSE
16	A16	3	OAS1	-0.0258523	0.00186672	Sample 3	FALSE
16	A16	4	OAS1	-0.0272582	0.000140519	Sample 3	FALSE
16	A16	5	OAS1	-0.0272085	-0.000130154	Sample 3	FALSE
16	A16	6	OAS1	-0.0263303	0.000427686	Sample 3	FALSE
16	A16	7	OAS1	-0.0263227	0.000114981	Sample 3	FALSE
16	A16	8	OAS1	-0.0264584	-0.000341073	Sample 3	FALSE
16	A16	9	OAS1	-0.0260446	-0.000247655	Sample 3	FALSE
16	A16	10	OAS1	-0.0237278	0.00174882	Sample 3	FALSE
16	A16	11	OAS1	-0.0246149	0.000541357	Sample 3	FALSE
16	A16	12	OAS1	-0.0264867	-0.00165081	Sample 3	FALSE
16	A16	13	OAS1	-0.0267176	-0.00220201	Sample 3	FALSE
16	A16	14	OAS1	-0.0257623	-0.00156712	Sample 3	FALSE
16	A16	15	OAS1	-0.0269612	-0.00308629	Sample 3	FALSE
16	A16	16	OAS1	-0.0264659	-0.00291137	Sample 3	FALSE
16	A16	17	OAS1	-0.0226408	0.000593397	Sample 3	FALSE
16	A16	18	OAS1	-0.0213527	0.00156116	Sample 3	FALSE
16	A16	19	OAS1	-0.0174516	0.00514186	Sample 3	FALSE
16	A16	20	OAS1	-0.0123875	0.00988563	Sample 3	FALSE
16	A16	21	OAS1	0.000540706	0.0224935	Sample 3	FALSE
16	A16	22	OAS1	0.0241707	0.0458031	Sample 3	FALSE
16	A16	23	OAS1	0.0643426	0.0856547	Sample 3	FALSE
16	A16	24	OAS1	0.125078	0.14607	Sample 3	FALSE
16	A16	25	OAS1	0.211402	0.232074	Sample 3	FALSE
16	A16	26	OAS1	0.314033	0.334384	Sample 3	FALSE
16	A16	27	OAS1	0.415658	0.435689	Sample 3	FALSE
16	A16	28	OAS1	0.515314	0.535024	Sample 3	FALSE
16	A16	29	OAS1	0.604173	0.623563	Sample 3	FALSE
16	A16	30	OAS1	0.681018	0.700088	Sample 3	FALSE
16	A16	31	OAS1	0.751749	0.770499	Sample 3	FALSE
16	A16	32	OAS1	0.810844	0.829273	Sample 3	FALSE
16	A16	33	OAS1	0.861004	0.879113	Sample 3	FALSE
16	A16	34	OAS1	0.907277	0.925066	Sample 3	FALSE
16	A16	35	OAS1	0.942362	0.95983	Sample 3	FALSE
16	A16	36	OAS1	0.973627	0.990775	Sample 3	FALSE
16	A16	37	OAS1	1.0041	1.02092	Sample 3	FALSE
16	A16	38	OAS1	1.02458	1.04109	Sample 3	FALSE
16	A16	39	OAS1	1.04338	1.05957	Sample 3	FALSE
16	A16	40	OAS1	1.05235	1.06822	Sample 3	FALSE
17	A17	1	OAS1	-0.042608	0.0037695	Sample 3	FALSE
17	A17	2	OAS1	-0.0424621	0.00350778	Sample 3	FALSE
17	A17	3	OAS1	-0.0415726	0.0039897	Sample 3	FALSE
17	A17	4	OAS1	-0.0416975	0.0034573	Sample 3	FALSE
17	A17	5	OAS1	-0.0427127	0.00203448	Sample 3	FALSE
17	A17	6	OAS1	-0.0444772	-0.000137558	Sample 3	FALSE
17	A17	7	OAS1	-0.0451657	-0.00123358	Sample 3	FALSE
17	A17	8	OAS1	-0.0446047	-0.00108015	Sample 3	FALSE
17	A17	9	OAS1	-0.0440055	-0.000888536	Sample 3	FALSE
17	A17	10	OAS1	-0.0445441	-0.00183462	Sample 3	FALSE
17	A17	11	OAS1	-0.0457642	-0.00346237	Sample 3	FALSE
17	A17	12	OAS1	-0.0475703	-0.005676	Sample 3	FALSE
17	A17	13	OAS1	-0.0466513	-0.0051645	Sample 3	FALSE
17	A17	14	OAS1	-0.0416975	-0.000618275	Sample 3	FALSE
17	A17	15	OAS1	-0.0418311	-0.00115946	Sample 3	FALSE
17	A17	16	OAS1	-0.0410048	-0.000740681	Sample 3	FALSE
17	A17	17	OAS1	-0.0343092	0.00554732	Sample 3	FALSE
17	A17	18	OAS1	-0.032482	0.00696693	Sample 3	FALSE
17	A17	19	OAS1	-0.028593	0.0104484	Sample 3	FALSE
17	A17	20	OAS1	-0.0186114	0.0200225	Sample 3	FALSE
17	A17	21	OAS1	-0.000556307	0.03767	Sample 3	FALSE
17	A17	22	OAS1	0.0354459	0.0732647	Sample 3	FALSE
17	A17	23	OAS1	0.0906576	0.128069	Sample 3	FALSE
17	A17	24	OAS1	0.166696	0.2037	Sample 3	FALSE
17	A17	25	OAS1	0.264044	0.30064	Sample 3	FALSE
17	A17	26	OAS1	0.372526	0.408714	Sample 3	FALSE
17	A17	27	OAS1	0.473171	0.508952	Sample 3	FALSE
17	A17	28	OAS1	0.563583	0.598957	Sample 3	FALSE
17	A17	29	OAS1	0.647913	0.682879	Sample 3	FALSE
17	A17	30	OAS1	0.71901	0.753568	Sample 3	FALSE
17	A17	31	OAS1	0.780836	0.814986	Sample 3	FALSE
17	A17	32	OAS1	0.839382	0.873125	Sample 3	FALSE
17	A17	33	OAS1	0.881965	0.915301	Sample 3	FALSE
17	A17	34	OAS1	0.919544	0.952472	Sample 3	FALSE
17	A17	35	OAS1	0.953818	0.986338	Sample 3	FALSE
17	A17	36	OAS1	0.984211	1.01632	Sample 3	FALSE
17	A17	37	OAS1	1.00364	1.03535	Sample 3	FALSE
17	A17	38	OAS1	1.02383	1.05513	Sample 3	FALSE
17	A17	39	OAS1	1.04019	1.07108	Sample 3	FALSE
17	A17	40	OAS1	1.05139	1.08187	Sample 3	FALSE
18	A18	1	OAS1	-0.0593525	-0.000541459	Sample 3	FALSE
18	A18	2	OAS1	-0.0593657	-0.000998475	Sample 3	FALSE
18	A18	3	OAS1	-0.0588946	-0.0009712	Sample 3	FALSE
18	A18	4	OAS1	-0.0584048	-0.000925224	Sample 3	FALSE
18	A18	5	OAS1	-0.0559008	0.00113496	Sample 3	FALSE
18	A18	6	OAS1	-0.0550214	0.0015705	Sample 3	FALSE
18	A18	7	OAS1	-0.0554733	0.000674739	Sample 3	FALSE
18	A18	8	OAS1	-0.0557245	-2.02903e-05	Sample 3	FALSE
18	A18	9	OAS1	-0.0557689	-0.000508484	Sample 3	FALSE
18	A18	10	OAS1	-0.0558274	-0.00101079	Sample 3	FALSE
18	A18	11	OAS1	-0.0553978	-0.00102504	Sample 3	FALSE
18	A18	12	OAS1	-0.054842	-0.000913111	Sample 3	FALSE
18	A18	13	OAS1	-0.0523923	0.00109281	Sample 3	FALSE
18	A18	14	OAS1	-0.0505016	0.00253967	Sample 3	FALSE
18	A18	15	OAS1	-0.0527889	-0.00019146	Sample 3	FALSE
18	A18	16	OAS1	-0.0537369	-0.00158322	Sample 3	FALSE
18	A18	17	OAS1	-0.0515737	0.000136139	Sample 3	FALSE
18	A18	18	OAS1	-0.0459623	0.0053037	Sample 3	FALSE
18	A18	19	OAS1	-0.0377468	0.0130754	Sample 3	FALSE
18	A18	20	OAS1	-0.025097	0.0252813	Sample 3	FALSE
18	A18	21	OAS1	-0.00217206	0.0477624	Sample 3	FALSE
18	A18	22	OAS1	0.0375289	0.0870196	Sample 3	FALSE
18	A18	23	OAS1	0.100193	0.14924	Sample 3	FALSE
18	A18	24	OAS1	0.186257	0.23486	Sample 3	FALSE
18	A18	25	OAS1	0.287127	0.335286	Sample 3	FALSE
18	A18	26	OAS1	0.39272	0.440435	Sample 3	FALSE
18	A18	27	OAS1	0.493244	0.540515	Sample 3	FALSE
18	A18	28	OAS1	0.587188	0.634015	Sample 3	FALSE
18	A18	29	OAS1	0.667957	0.714341	Sample 3	FALSE
18	A18	30	OAS1	0.733286	0.779226	Sample 3	FALSE
18	A18	31	OAS1	0.797898	0.843395	Sample 3	FALSE
18	A18	32	OAS1	0.85249	0.897542	Sample 3	FALSE
18	A18	33	OAS1	0.901403	0.946012	Sample 3	FALSE
18	A18	34	OAS1	0.945333	0.989498	Sample 3	FALSE
18	A18	35	OAS1	0.978204	1.02193	Sample 3	FALSE
18	A18	36	OAS1	1.00171	1.04498	Sample 3	FALSE
18	A18	37	OAS1	1.02872	1.07155	Sample 3	FALSE
18	A18	38	OAS1	1.04948	1.09187	Sample 3	FALSE
18	A18	39	OAS1	1.06642	1.10837	Sample 3	FALSE
18	A18	40	OAS1	1.07808	1.11958	Sample 3	FALSE
19	A19	1	Mx1	-0.0712557	0.00558723	Sample 2	FALSE
19	A19	2	Mx1	-0.0691946	0.00764829	Sample 2	FALSE
19	A19	3	Mx1	-0.0696792	0.00716372	Sample 2	FALSE
19	A19	4	Mx1	-0.0716083	0.0052346	Sample 2	FALSE
19	A19	5	Mx1	-0.0729585	0.0038844	Sample 2	FALSE
19	A19	6	Mx1	-0.0725056	0.00433738	Sample 2	FALSE
19	A19	7	Mx1	-0.0731433	0.00369968	Sample 2	FALSE
19	A19	8	Mx1	-0.0719129	0.00493003	Sample 2	FALSE
19	A19	9	Mx1	-0.0709931	0.00584986	Sample 2	FALSE
19	A19	10	Mx1	-0.0713707	0.00547227	Sample 2	FALSE
19	A19	11	Mx1	-0.0724233	0.00441965	Sample 2	FALSE
19	A19	12	Mx1	-0.0722634	0.00457954	Sample 2	FALSE
19	A19	13	Mx1	-0.0740292	0.00281375	Sample 2	FALSE
19	A19	14	Mx1	-0.0744859	0.00235706	Sample 2	FALSE
19	A19	15	Mx1	-0.0708672	0.00597568	Sample 2	FALSE
19	A19	16	Mx1	-0.0711521	0.00569084	Sample 2	FALSE
19	A19	17	Mx1	-0.0718777	0.00496528	Sample 2	FALSE
19	A19	18	Mx1	-0.0729867	0.00385622	Sample 2	FALSE
19	A19	19	Mx1	-0.0728513	0.00399166	Sample 2	FALSE
19	A19	20	Mx1	-0.0735368	0.00330616	Sample 2	FALSE
19	A19	21	Mx1	-0.0724845	0.0043584	Sample 2	FALSE
19	A19	22	Mx1	-0.0728821	0.00396082	Sample 2	FALSE
19	A19	23	Mx1	-0.0746172	0.00222576	Sample 2	FALSE
19	A19	24	Mx1	-0.0753945	0.00144847	Sample 2	FALSE
19	A19	25	Mx1	-0.0727522	0.00409075	Sample 2	FALSE
19	A19	26	Mx1	-0.0718043	0.00503863	Sample 2	FALSE
19	A19	27	Mx1	-0.0724997	0.00434325	Sample 2	FALSE
19	A19	28	Mx1	-0.0749598	0.00188311	Sample 2	FALSE
19	A19	29	Mx1	-0.0765255	0.000317467	Sample 2	FALSE
19	A19	30	Mx1	-0.0760155	0.000827385	Sample 2	FALSE
19	A19	31	Mx1	-0.074609	0.00223394	Sample 2	FALSE
19	A19	32	Mx1	-0.0754799	0.00136301	Sample 2	FALSE
19	A19	33	Mx1	-0.079925	-0.00308209	Sample 2	FALSE
19	A19	34	Mx1	-0.0878381	-0.0109951	Sample 2	FALSE
19	A19	35	Mx1	-0.0951164	-0.0182735	Sample 2	FALSE
19	A19	36	Mx1	-0.0970235	-0.0201805	Sample 2	FALSE
19	A19	37	Mx1	-0.0978931	-0.0210501	Sample 2	FALSE
19	A19	38	Mx1	-0.0979901	-0.0211472	Sample 2	FALSE
19	A19	39	Mx1	-0.0967331	-0.0198902	Sample 2	FALSE
19	A19	40	Mx1	-0.0935825	-0.0167395	Sample 2	FALSE
25	B1	1	Mx1	0.0236597	0.00220217	Sample 1	FALSE
25	B1	2	Mx1	0.0262507	0.00500021	Sample 1	FALSE
25	B1	3	Mx1	0.0261643	0.00512082	Sample 1	FALSE
25	B1	4	Mx1	0.0248229	0.00398638	Sample 1	FALSE
25	B1	5	Mx1	0.0238588	0.00322933	Sample 1	FALSE
25	B1	6	Mx1	0.0233019	0.0028794	Sample 1	FALSE
25	B1	7	Mx1	0.022281	0.00206553	Sample 1	FALSE
25	B1	8	Mx1	0.0199456	-6.29481e-05	Sample 1	FALSE
25	B1	9	Mx1	0.0134614	-0.0063401	Sample 1	FALSE
25	B1	10	Mx1	0.0130395	-0.00655496	Sample 1	FALSE
25	B1	11	Mx1	0.0176454	-0.00174212	Sample 1	FALSE
25	B1	12	Mx1	0.0183925	-0.000788025	Sample 1	FALSE
25	B1	13	Mx1	0.0181098	-0.000863689	Sample 1	FALSE
25	B1	14	Mx1	0.0176761	-0.00109041	Sample 1	FALSE
25	B1	15	Mx1	0.0176127	-0.000946813	Sample 1	FALSE
25	B1	16	Mx1	0.0151543	-0.00319814	Sample 1	FALSE
25	B1	17	Mx1	0.0147632	-0.00338231	Sample 1	FALSE
25	B1	18	Mx1	0.0169913	-0.000947216	Sample 1	FALSE
25	B1	19	Mx1	0.017117	-0.00061447	Sample 1	FALSE
25	B1	20	Mx1	0.0166632	-0.000861326	Sample 1	FALSE
25	B1	21	Mx1	0.0133758	-0.00394163	Sample 1	FALSE
25	B1	22	Mx1	0.0135038	-0.00360665	Sample 1	FALSE
25	B1	23	Mx1	0.0190654	0.00216198	Sample 1	FALSE
25	B1	24	Mx1	0.023875	0.00717849	Sample 1	FALSE
25	B1	25	Mx1	0.0248083	0.00831888	Sample 1	FALSE
25	B1	26	Mx1	0.0312654	0.014983	Sample 1	FALSE
25	B1	27	Mx1	0.0500773	0.0340018	Sample 1	FALSE
25	B1	28	Mx1	0.0859526	0.0700842	Sample 1	FALSE
25	B1	29	Mx1	0.140013	0.124352	Sample 1	FALSE
25	B1	30	Mx1	0.2262	0.210745	Sample 1	FALSE
25	B1	31	Mx1	0.337466	0.322219	Sample 1	FALSE
25	B1	32	Mx1	0.453973	0.438933	Sample 1	FALSE
25	B1	33	Mx1	0.568954	0.554121	Sample 1	FALSE
25	B1	34	Mx1	0.671857	0.657231	Sample 1	FALSE
25	B1	35	Mx1	0.749107	0.734688	Sample 1	FALSE
25	B1	36	Mx1	0.813153	0.798941	Sample 1	FALSE
25	B1	37	Mx1	0.861661	0.847655	Sample 1	FALSE
25	B1	38	Mx1	0.905707	0.891908	Sample 1	FALSE
25	B1	39	Mx1	0.932626	0.919035	Sample 1	FALSE
25	B1	40	Mx1	0.951027	0.937643	Sample 1	FALSE
26	B2	1	Mx1	-0.050764	-0.000367557	Sample 1	FALSE
26	B2	2	Mx1	-0.0502037	-0.000352103	Sample 1	FALSE
26	B2	3	Mx1	-0.0500462	-0.000739509	Sample 1	FALSE
26	B2	4	Mx1	-0.0486261	0.000135787	Sample 1	FALSE
26	B2	5	Mx1	-0.0471296	0.00108741	Sample 1	FALSE
26	B2	6	Mx1	-0.0470558	0.000616431	Sample 1	FALSE
26	B2	7	Mx1	-0.0465647	0.000562662	Sample 1	FALSE
26	B2	8	Mx1	-0.0456404	0.000942107	Sample 1	FALSE
26	B2	9	Mx1	-0.0450532	0.000984443	Sample 1	FALSE
26	B2	10	Mx1	-0.0455439	-5.10888e-05	Sample 1	FALSE
26	B2	11	Mx1	-0.0459392	-0.000991209	Sample 1	FALSE
26	B2	12	Mx1	-0.0477343	-0.00333113	Sample 1	FALSE
26	B2	13	Mx1	-0.0476931	-0.00383481	Sample 1	FALSE
26	B2	14	Mx1	-0.0437239	-0.000410475	Sample 1	FALSE
26	B2	15	Mx1	-0.0414896	0.00127896	Sample 1	FALSE
26	B2	16	Mx1	-0.0384733	0.00375043	Sample 1	FALSE
26	B2	17	Mx1	-0.0327809	0.00889805	Sample 1	FALSE
26	B2	18	Mx1	-0.0127738	0.0283603	Sample 1	FALSE
26	B2	19	Mx1	0.0144298	0.0550191	Sample 1	FALSE
26	B2	20	Mx1	0.0567647	0.0968091	Sample 1	FALSE
26	B2	21	Mx1	0.12733	0.166829	Sample 1	FALSE
26	B2	22	Mx1	0.231273	0.270228	Sample 1	FALSE
26	B2	23	Mx1	0.35757	0.39598	Sample 1	FALSE
26	B2	24	Mx1	0.478703	0.516568	Sample 1	FALSE
26	B2	25	Mx1	0.586737	0.624058	Sample 1	FALSE
26	B2	26	Mx1	0.68005	0.716826	Sample 1	FALSE
26	B2	27	Mx1	0.75668	0.792911	Sample 1	FALSE
26	B2	28	Mx1	0.82154	0.857225	Sample 1	FALSE
26	B2	29	Mx1	0.879281	0.914422	Sample 1	FALSE
26	B2	30	Mx1	0.920361	0.954957	Sample 1	FALSE
26	B2	31	Mx1	0.945396	0.979447	Sample 1	FALSE
26	B2	32	Mx1	0.969742	1.00325	Sample 1	FALSE
26	B2	33	Mx1	0.986624	1.01959	Sample 1	FALSE
26	B2	34	Mx1	1.0013	1.03372	Sample 1	FALSE
26	B2	35	Mx1	1.00931	1.04119	Sample 1	FALSE
26	B2	36	Mx1	1.02127	1.0526	Sample 1	FALSE
26	B2	37	Mx1	1.03084	1.06162	Sample 1	FALSE
26	B2	38	Mx1	1.0329	1.06313	Sample 1	FALSE
26	B2	39	Mx1	1.03645	1.06614	Sample 1	FALSE
26	B2	40	Mx1	1.02649	1.05564	Sample 1	FALSE
27	B3	1	Mx1	-0.00940323	-0.00979097	Sample 1	FALSE
27	B3	2	Mx1	-0.00610629	-0.00695421	Sample 1	FALSE
27	B3	3	Mx1	-0.00415604	-0.00546415	Sample 1	FALSE
27	B3	4	Mx1	0.000645686	-0.00112261	Sample 1	FALSE
27	B3	5	Mx1	0.00408353	0.00185505	Sample 1	FALSE
27	B3	6	Mx1	0.00385269	0.00116403	Sample 1	FALSE
27	B3	7	Mx1	0.004263	0.00111415	Sample 1	FALSE
27	B3	8	Mx1	0.00380053	0.0001915	Sample 1	FALSE
27	B3	9	Mx1	0.0039835	-8.57214e-05	Sample 1	FALSE
27	B3	10	Mx1	0.00878754	0.00425814	Sample 1	FALSE
27	B3	11	Mx1	0.0083997	0.00341011	Sample 1	FALSE
27	B3	12	Mx1	0.00589472	0.000444952	Sample 1	FALSE
27	B3	13	Mx1	0.00470489	-0.00120507	Sample 1	FALSE
27	B3	14	Mx1	0.00601559	-0.000354549	Sample 1	FALSE
27	B3	15	Mx1	0.00637051	-0.000459819	Sample 1	FALSE
27	B3	16	Mx1	0.00544945	-0.00184106	Sample 1	FALSE
27	B3	17	Mx1	0.00584574	-0.00190496	Sample 1	FALSE
27	B3	18	Mx1	0.013566	0.00535516	Sample 1	FALSE
27	B3	19	Mx1	0.0214665	0.0127954	Sample 1	FALSE
27	B3	20	Mx1	0.0288685	0.0197372	Sample 1	FALSE
27	B3	21	Mx1	0.0426974	0.033106	Sample 1	FALSE
27	B3	22	Mx1	0.0691441	0.0590924	Sample 1	FALSE
27	B3	23	Mx1	0.110982	0.10047	Sample 1	FALSE
27	B3	24	Mx1	0.187297	0.176325	Sample 1	FALSE
27	B3	25	Mx1	0.292532	0.2811	Sample 1	FALSE
27	B3	26	Mx1	0.413982	0.40209	Sample 1	FALSE
27	B3	27	Mx1	0.537163	0.52481	Sample 1	FALSE
27	B3	28	Mx1	0.650005	0.637193	Sample 1	FALSE
27	B3	29	Mx1	0.745569	0.732296	Sample 1	FALSE
27	B3	30	Mx1	0.829746	0.816013	Sample 1	FALSE
27	B3	31	Mx1	0.893449	0.879256	Sample 1	FALSE
27	B3	32	Mx1	0.947506	0.932853	Sample 1	FALSE
27	B3	33	Mx1	0.988456	0.973343	Sample 1	FALSE
27	B3	34	Mx1	1.02515	1.00958	Sample 1	FALSE
27	B3	35	Mx1	1.05084	1.03481	Sample 1	FALSE
27	B3	36	Mx1	1.06272	1.04622	Sample 1	FALSE
27	B3	37	Mx1	1.07615	1.0592	Sample 1	FALSE
27	B3	38	Mx1	1.08547	1.06806	Sample 1	FALSE
27	B3	39	Mx1	1.09764	1.07977	Sample 1	FALSE
27	B3	40	Mx1	1.10073	1.08239	Sample 1	FALSE
28	B4	1	Mx1	-0.0289861	-0.000932806	Sample 1	FALSE
28	B4	2	Mx1	-0.0284915	-0.000826914	Sample 1	FALSE
28	B4	3	Mx1	-0.028044	-0.000768064	Sample 1	FALSE
28	B4	4	Mx1	-0.0265801	0.000307037	Sample 1	FALSE
28	B4	5	Mx1	-0.0286265	-0.00212809	Sample 1	FALSE
28	B4	6	Mx1	-0.0290482	-0.0029385	Sample 1	FALSE
28	B4	7	Mx1	-0.0259425	-0.000221521	Sample 1	FALSE
28	B4	8	Mx1	-0.0197121	0.00562025	Sample 1	FALSE
28	B4	9	Mx1	-0.0195973	0.00534625	Sample 1	FALSE
28	B4	10	Mx1	-0.0228617	0.00169313	Sample 1	FALSE
28	B4	11	Mx1	-0.0249515	-0.00078536	Sample 1	FALSE
28	B4	12	Mx1	-0.0281521	-0.00437465	Sample 1	FALSE
28	B4	13	Mx1	-0.0277848	-0.0043961	Sample 1	FALSE
28	B4	14	Mx1	-0.0224884	0.000511649	Sample 1	FALSE
28	B4	15	Mx1	-0.0204773	0.00213397	Sample 1	FALSE
28	B4	16	Mx1	-0.0137329	0.00848972	Sample 1	FALSE
28	B4	17	Mx1	-0.00173373	0.0201001	Sample 1	FALSE
28	B4	18	Mx1	0.0238192	0.0452644	Sample 1	FALSE
28	B4	19	Mx1	0.0581354	0.0791919	Sample 1	FALSE
28	B4	20	Mx1	0.120691	0.141358	Sample 1	FALSE
28	B4	21	Mx1	0.211916	0.232195	Sample 1	FALSE
28	B4	22	Mx1	0.327436	0.347326	Sample 1	FALSE
28	B4	23	Mx1	0.454914	0.474416	Sample 1	FALSE
28	B4	24	Mx1	0.572331	0.591444	Sample 1	FALSE
28	B4	25	Mx1	0.673313	0.692038	Sample 1	FALSE
28	B4	26	Mx1	0.758705	0.77704	Sample 1	FALSE
28	B4	27	Mx1	0.834721	0.852668	Sample 1	FALSE
28	B4	28	Mx1	0.898363	0.915921	Sample 1	FALSE
28	B4	29	Mx1	0.944993	0.962162	Sample 1	FALSE
28	B4	30	Mx1	0.988699	1.00548	Sample 1	FALSE
28	B4	31	Mx1	1.01613	1.03253	Sample 1	FALSE
28	B4	32	Mx1	1.03549	1.05149	Sample 1	FALSE
28	B4	33	Mx1	1.05582	1.07144	Sample 1	FALSE
28	B4	34	Mx1	1.06753	1.08275	Sample 1	FALSE
28	B4	35	Mx1	1.07718	1.09201	Sample 1	FALSE
28	B4	36	Mx1	1.08431	1.09876	Sample 1	FALSE
28	B4	37	Mx1	1.08368	1.09774	Sample 1	FALSE
28	B4	38	Mx1	1.08717	1.10084	Sample 1	FALSE
28	B4	39	Mx1	1.09026	1.10354	Sample 1	FALSE
28	B4	40	Mx1	1.09168	1.10457	Sample 1	FALSE
29	B5	1	Mx1	-0.0397749	-0.00386445	Sample 1	FALSE
29	B5	2	Mx1	-0.0376756	-0.00213781	Sample 1	FALSE
29	B5	3	Mx1	-0.0341219	0.00104327	Sample 1	FALSE
29	B5	4	Mx1	-0.0371692	-0.00237677	Sample 1	FALSE
29	B5	5	Mx1	-0.0372793	-0.00285951	Sample 1	FALSE
29	B5	6	Mx1	-0.032126	0.00192121	Sample 1	FALSE
29	B5	7	Mx1	-0.0311579	0.00251662	Sample 1	FALSE
29	B5	8	Mx1	-0.0298981	0.00340381	Sample 1	FALSE
29	B5	9	Mx1	-0.031013	0.00191626	Sample 1	FALSE
29	B5	10	Mx1	-0.0327688	-0.000212279	Sample 1	FALSE
29	B5	11	Mx1	-0.035564	-0.00338009	Sample 1	FALSE
29	B5	12	Mx1	-0.0356227	-0.00381138	Sample 1	FALSE
29	B5	13	Mx1	-0.0314644	-2.57789e-05	Sample 1	FALSE
29	B5	14	Mx1	-0.0318797	-0.00081371	Sample 1	FALSE
29	B5	15	Mx1	-0.0316614	-0.000968107	Sample 1	FALSE
29	B5	16	Mx1	-0.0266742	0.00364647	Sample 1	FALSE
29	B5	17	Mx1	-0.0242581	0.00568988	Sample 1	FALSE
29	B5	18	Mx1	-0.0137083	0.015867	Sample 1	FALSE
29	B5	19	Mx1	0.00184616	0.0310489	Sample 1	FALSE
29	B5	20	Mx1	0.0280788	0.0569088	Sample 1	FALSE
29	B5	21	Mx1	0.078036	0.106493	Sample 1	FALSE
29	B5	22	Mx1	0.153773	0.181857	Sample 1	FALSE
29	B5	23	Mx1	0.264537	0.292249	Sample 1	FALSE
29	B5	24	Mx1	0.390318	0.417658	Sample 1	FALSE
29	B5	25	Mx1	0.522448	0.549415	Sample 1	FALSE
29	B5	26	Mx1	0.639088	0.665682	Sample 1	FALSE
29	B5	27	Mx1	0.740904	0.767126	Sample 1	FALSE
29	B5	28	Mx1	0.824287	0.850136	Sample 1	FALSE
29	B5	29	Mx1	0.89178	0.917256	Sample 1	FALSE
29	B5	30	Mx1	0.948565	0.973669	Sample 1	FALSE
29	B5	31	Mx1	0.991823	1.01655	Sample 1	FALSE
29	B5	32	Mx1	1.03024	1.0546	Sample 1	FALSE
29	B5	33	Mx1	1.05303	1.07702	Sample 1	FALSE
29	B5	34	Mx1	1.06746	1.09107	Sample 1	FALSE
29	B5	35	Mx1	1.08236	1.1056	Sample 1	FALSE
29	B5	36	Mx1	1.08895	1.11182	Sample 1	FALSE
29	B5	37	Mx1	1.099	1.12149	Sample 1	FALSE
29	B5	38	Mx1	1.10735	1.12947	Sample 1	FALSE
29	B5	39	Mx1	1.10666	1.12841	Sample 1	FALSE
29	B5	40	Mx1	1.10963	1.13101	Sample 1	FALSE
30	B6	1	Mx1	-0.0487207	-0.00502182	Sample 1	FALSE
30	B6	2	Mx1	-0.0481509	-0.00471874	Sample 1	FALSE
30	B6	3	Mx1	-0.0420739	0.00109152	Sample 1	FALSE
30	B6	4	Mx1	-0.041799	0.00109975	Sample 1	FALSE
30	B6	5	Mx1	-0.0426597	-2.77624e-05	Sample 1	FALSE
30	B6	6	Mx1	-0.0426471	-0.000281859	Sample 1	FALSE
30	B6	7	Mx1	-0.0435916	-0.00149314	Sample 1	FALSE
30	B6	8	Mx1	-0.043834	-0.00200228	Sample 1	FALSE
30	B6	9	Mx1	-0.0418501	-0.000285035	Sample 1	FALSE
30	B6	10	Mx1	-0.0414964	-0.000198092	Sample 1	FALSE
30	B6	11	Mx1	-0.0401062	0.000925394	Sample 1	FALSE
30	B6	12	Mx1	-0.0401259	0.000638947	Sample 1	FALSE
30	B6	13	Mx1	-0.0403685	0.000129586	Sample 1	FALSE
30	B6	14	Mx1	-0.0398284	0.000402968	Sample 1	FALSE
30	B6	15	Mx1	-0.0338059	0.00615873	Sample 1	FALSE
30	B6	16	Mx1	-0.0276785	0.0120194	Sample 1	FALSE
30	B6	17	Mx1	-0.0184806	0.0209505	Sample 1	FALSE
30	B6	18	Mx1	0.00913571	0.0483001	Sample 1	FALSE
30	B6	19	Mx1	0.0472705	0.0861681	Sample 1	FALSE
30	B6	20	Mx1	0.112284	0.150915	Sample 1	FALSE
30	B6	21	Mx1	0.214869	0.253233	Sample 1	FALSE
30	B6	22	Mx1	0.338583	0.376681	Sample 1	FALSE
30	B6	23	Mx1	0.46722	0.50505	Sample 1	FALSE
30	B6	24	Mx1	0.585504	0.623068	Sample 1	FALSE
30	B6	25	Mx1	0.687943	0.725241	Sample 1	FALSE
30	B6	26	Mx1	0.775496	0.812526	Sample 1	FALSE
30	B6	27	Mx1	0.844873	0.881637	Sample 1	FALSE
30	B6	28	Mx1	0.907155	0.943652	Sample 1	FALSE
30	B6	29	Mx1	0.956824	0.993054	Sample 1	FALSE
30	B6	30	Mx1	0.99675	1.03271	Sample 1	FALSE
30	B6	31	Mx1	1.0268	1.0625	Sample 1	FALSE
30	B6	32	Mx1	1.04955	1.08498	Sample 1	FALSE
30	B6	33	Mx1	1.06256	1.09772	Sample 1	FALSE
30	B6	34	Mx1	1.07323	1.10813	Sample 1	FALSE
30	B6	35	Mx1	1.0825	1.11713	Sample 1	FALSE
30	B6	36	Mx1	1.08766	1.12202	Sample 1	FALSE
30	B6	37	Mx1	1.09447	1.12856	Sample 1	FALSE
30	B6	38	Mx1	1.09815	1.13198	Sample 1	FALSE
30	B6	39	Mx1	1.10106	1.13462	Sample 1	FALSE
30	B6	40	Mx1	1.09746	1.13075	Sample 1	FALSE
31	B7	1	Mx1	0.0220718	-0.00143903	Sample 1	FALSE
31	B7	2	Mx1	0.0229854	-0.000903067	Sample 1	FALSE
31	B7	3	Mx1	0.0238364	-0.00042972	Sample 1	FALSE
31	B7	4	Mx1	0.026141	0.00149728	Sample 1	FALSE
31	B7	5	Mx1	0.0241887	-0.000832688	Sample 1	FALSE
31	B7	6	Mx1	0.0244684	-0.000930532	Sample 1	FALSE
31	B7	7	Mx1	0.0285875	0.00281087	Sample 1	FALSE
31	B7	8	Mx1	0.0258194	-0.00033485	Sample 1	FALSE
31	B7	9	Mx1	0.0247976	-0.00173423	Sample 1	FALSE
31	B7	10	Mx1	0.0262293	-0.000680228	Sample 1	FALSE
31	B7	11	Mx1	0.0265343	-0.000752804	Sample 1	FALSE
31	B7	12	Mx1	0.0279803	0.000315574	Sample 1	FALSE
31	B7	13	Mx1	0.0280873	4.48672e-05	Sample 1	FALSE
31	B7	14	Mx1	0.0294465	0.00102646	Sample 1	FALSE
31	B7	15	Mx1	0.0326499	0.00385224	Sample 1	FALSE
31	B7	16	Mx1	0.0419356	0.0127603	Sample 1	FALSE
31	B7	17	Mx1	0.0508722	0.0213193	Sample 1	FALSE
31	B7	18	Mx1	0.0725486	0.042618	Sample 1	FALSE
31	B7	19	Mx1	0.114537	0.0842289	Sample 1	FALSE
31	B7	20	Mx1	0.178549	0.147864	Sample 1	FALSE
31	B7	21	Mx1	0.279714	0.24865	Sample 1	FALSE
31	B7	22	Mx1	0.404958	0.373516	Sample 1	FALSE
31	B7	23	Mx1	0.537994	0.506175	Sample 1	FALSE
31	B7	24	Mx1	0.662178	0.629982	Sample 1	FALSE
31	B7	25	Mx1	0.772496	0.739922	Sample 1	FALSE
31	B7	26	Mx1	0.861878	0.828926	Sample 1	FALSE
31	B7	27	Mx1	0.930986	0.897657	Sample 1	FALSE
31	B7	28	Mx1	0.98877	0.955063	Sample 1	FALSE
31	B7	29	Mx1	1.03759	1.0035	Sample 1	FALSE
31	B7	30	Mx1	1.07796	1.0435	Sample 1	FALSE
31	B7	31	Mx1	1.10732	1.07248	Sample 1	FALSE
31	B7	32	Mx1	1.12749	1.09227	Sample 1	FALSE
31	B7	33	Mx1	1.14525	1.10965	Sample 1	FALSE
31	B7	34	Mx1	1.15758	1.12161	Sample 1	FALSE
31	B7	35	Mx1	1.16326	1.12691	Sample 1	FALSE
31	B7	36	Mx1	1.16569	1.12896	Sample 1	FALSE
31	B7	37	Mx1	1.17284	1.13574	Sample 1	FALSE
31	B7	38	Mx1	1.17474	1.13726	Sample 1	FALSE
31	B7	39	Mx1	1.16978	1.13192	Sample 1	FALSE
31	B7	40	Mx1	1.16585	1.12761	Sample 1	FALSE
32	B8	1	Mx1	-0.0653497	8.62096e-05	Sample 1	FALSE
32	B8	2	Mx1	-0.0640938	0.000181007	Sample 1	FALSE
32	B8	3	Mx1	-0.0617851	0.00132855	Sample 1	FALSE
32	B8	4	Mx1	-0.0599459	0.00200651	Sample 1	FALSE
32	B8	5	Mx1	-0.0602048	0.000586466	Sample 1	FALSE
32	B8	6	Mx1	-0.0603023	-0.000672179	Sample 1	FALSE
32	B8	7	Mx1	-0.0582954	0.000173543	Sample 1	FALSE
32	B8	8	Mx1	-0.0582368	-0.000929001	Sample 1	FALSE
32	B8	9	Mx1	-0.0579686	-0.0018219	Sample 1	FALSE
32	B8	10	Mx1	-0.057834	-0.00284849	Sample 1	FALSE
32	B8	11	Mx1	-0.0550234	-0.00119904	Sample 1	FALSE
32	B8	12	Mx1	-0.0531723	-0.000509069	Sample 1	FALSE
32	B8	13	Mx1	-0.0522942	-0.000792166	Sample 1	FALSE
32	B8	14	Mx1	-0.0499739	0.000366958	Sample 1	FALSE
32	B8	15	Mx1	-0.0448699	0.00430982	Sample 1	FALSE
32	B8	16	Mx1	-0.0383293	0.00968933	Sample 1	FALSE
32	B8	17	Mx1	-0.0222101	0.0246474	Sample 1	FALSE
32	B8	18	Mx1	0.00765278	0.0533491	Sample 1	FALSE
32	B8	19	Mx1	0.0592985	0.103834	Sample 1	FALSE
32	B8	20	Mx1	0.138871	0.182245	Sample 1	FALSE
32	B8	21	Mx1	0.251327	0.29354	Sample 1	FALSE
32	B8	22	Mx1	0.38173	0.422781	Sample 1	FALSE
32	B8	23	Mx1	0.512468	0.552358	Sample 1	FALSE
32	B8	24	Mx1	0.635015	0.673745	Sample 1	FALSE
32	B8	25	Mx1	0.739822	0.77739	Sample 1	FALSE
32	B8	26	Mx1	0.823385	0.859792	Sample 1	FALSE
32	B8	27	Mx1	0.894053	0.929299	Sample 1	FALSE
32	B8	28	Mx1	0.949468	0.983552	Sample 1	FALSE
32	B8	29	Mx1	0.993228	1.02615	Sample 1	FALSE
32	B8	30	Mx1	1.02845	1.06021	Sample 1	FALSE
32	B8	31	Mx1	1.05438	1.08498	Sample 1	FALSE
32	B8	32	Mx1	1.07447	1.10391	Sample 1	FALSE
32	B8	33	Mx1	1.09253	1.12081	Sample 1	FALSE
32	B8	34	Mx1	1.10515	1.13226	Sample 1	FALSE
32	B8	35	Mx1	1.11392	1.13987	Sample 1	FALSE
32	B8	36	Mx1	1.11501	1.13981	Sample 1	FALSE
32	B8	37	Mx1	1.11871	1.14234	Sample 1	FALSE
32	B8	38	Mx1	1.12538	1.14785	Sample 1	FALSE
32	B8	39	Mx1	1.12496	1.14627	Sample 1	FALSE
32	B8	40	Mx1	1.12396	1.14411	Sample 1	FALSE
33	B9	1	Mx1	-0.0727699	0.00153769	Sample 1	FALSE
33	B9	2	Mx1	-0.0728636	0.000801609	Sample 1	FALSE
33	B9	3	Mx1	-0.0729188	0.000103998	Sample 1	FALSE
33	B9	4	Mx1	-0.0721279	0.000252452	Sample 1	FALSE
33	B9	5	Mx1	-0.0709269	0.000811039	Sample 1	FALSE
33	B9	6	Mx1	-0.0692379	0.00185759	Sample 1	FALSE
33	B9	7	Mx1	-0.0695634	0.000889639	Sample 1	FALSE
33	B9	8	Mx1	-0.070631	-0.00082032	Sample 1	FALSE
33	B9	9	Mx1	-0.0711261	-0.00195792	Sample 1	FALSE
33	B9	10	Mx1	-0.070873	-0.00234717	Sample 1	FALSE
33	B9	11	Mx1	-0.0704983	-0.00261494	Sample 1	FALSE
33	B9	12	Mx1	-0.0677352	-0.000494297	Sample 1	FALSE
33	B9	13	Mx1	-0.065721	0.00087752	Sample 1	FALSE
33	B9	14	Mx1	-0.0625137	0.0034424	Sample 1	FALSE
33	B9	15	Mx1	-0.0564232	0.00889049	Sample 1	FALSE
33	B9	16	Mx1	-0.046284	0.0183873	Sample 1	FALSE
33	B9	17	Mx1	-0.0295151	0.0345137	Sample 1	FALSE
33	B9	18	Mx1	0.00253185	0.0659182	Sample 1	FALSE
33	B9	19	Mx1	0.058428	0.121172	Sample 1	FALSE
33	B9	20	Mx1	0.140138	0.20224	Sample 1	FALSE
33	B9	21	Mx1	0.256577	0.318036	Sample 1	FALSE
33	B9	22	Mx1	0.395024	0.45584	Sample 1	FALSE
33	B9	23	Mx1	0.530484	0.590658	Sample 1	FALSE
33	B9	24	Mx1	0.645845	0.705377	Sample 1	FALSE
33	B9	25	Mx1	0.746749	0.805638	Sample 1	FALSE
33	B9	26	Mx1	0.829182	0.887429	Sample 1	FALSE
33	B9	27	Mx1	0.896848	0.954453	Sample 1	FALSE
33	B9	28	Mx1	0.953251	1.01021	Sample 1	FALSE
33	B9	29	Mx1	0.994197	1.05052	Sample 1	FALSE
33	B9	30	Mx1	1.02346	1.07914	Sample 1	FALSE
33	B9	31	Mx1	1.0505	1.10553	Sample 1	FALSE
33	B9	32	Mx1	1.06281	1.1172	Sample 1	FALSE
33	B9	33	Mx1	1.0779	1.13165	Sample 1	FALSE
33	B9	34	Mx1	1.09108	1.14418	Sample 1	FALSE
33	B9	35	Mx1	1.09544	1.1479	Sample 1	FALSE
33	B9	36	Mx1	1.0958	1.14763	Sample 1	FALSE
33	B9	37	Mx1	1.09897	1.15015	Sample 1	FALSE
33	B9	38	Mx1	1.10099	1.15153	Sample 1	FALSE
33	B9	39	Mx1	1.10624	1.15614	Sample 1	FALSE
33	B9	40	Mx1	1.10481	1.15406	Sample 1	FALSE
34	B10	1	OAS1	-0.0428184	0.00135221	Sample 3	FALSE
34	B10	2	OAS1	-0.0428365	0.00114761	Sample 3	FALSE
34	B10	3	OAS1	-0.0426809	0.00111669	Sample 3	FALSE
34	B10	4	OAS1	-0.0410304	0.00258076	Sample 3	FALSE
34	B10	5	OAS1	-0.0421692	0.00125543	Sample 3	FALSE
34	B10	6	OAS1	-0.0427896	0.00044854	Sample 3	FALSE
34	B10	7	OAS1	-0.0418565	0.0011951	Sample 3	FALSE
34	B10	8	OAS1	-0.041684	0.00118115	Sample 3	FALSE
34	B10	9	OAS1	-0.0406307	0.00204795	Sample 3	FALSE
34	B10	10	OAS1	-0.0425768	-8.46091e-05	Sample 3	FALSE
34	B10	11	OAS1	-0.043672	-0.00136636	Sample 3	FALSE
34	B10	12	OAS1	-0.0446544	-0.00253524	Sample 3	FALSE
34	B10	13	OAS1	-0.0472948	-0.00536216	Sample 3	FALSE
34	B10	14	OAS1	-0.0474242	-0.00567802	Sample 3	FALSE
34	B10	15	OAS1	-0.0446332	-0.00307355	Sample 3	FALSE
34	B10	16	OAS1	-0.041346	2.71512e-05	Sample 3	FALSE
34	B10	17	OAS1	-0.0397359	0.00145083	Sample 3	FALSE
34	B10	18	OAS1	-0.0396886	0.00131157	Sample 3	FALSE
34	B10	19	OAS1	-0.0388232	0.00199052	Sample 3	FALSE
34	B10	20	OAS1	-0.0415278	-0.000900614	Sample 3	FALSE
34	B10	21	OAS1	-0.0422381	-0.00179738	Sample 3	FALSE
34	B10	22	OAS1	-0.0401081	0.000146131	Sample 3	FALSE
34	B10	23	OAS1	-0.0395395	0.000528213	Sample 3	FALSE
34	B10	24	OAS1	-0.0373347	0.00254652	Sample 3	FALSE
34	B10	25	OAS1	-0.0379039	0.00179087	Sample 3	FALSE
34	B10	26	OAS1	-0.0383277	0.00118051	Sample 3	FALSE
34	B10	27	OAS1	-0.0345036	0.00481815	Sample 3	FALSE
34	B10	28	OAS1	-0.0250764	0.0140589	Sample 3	FALSE
34	B10	29	OAS1	-0.0119728	0.026976	Sample 3	FALSE
34	B10	30	OAS1	0.0120965	0.0508587	Sample 3	FALSE
34	B10	31	OAS1	0.0536834	0.0922592	Sample 3	FALSE
34	B10	32	OAS1	0.114491	0.15288	Sample 3	FALSE
34	B10	33	OAS1	0.190875	0.229078	Sample 3	FALSE
34	B10	34	OAS1	0.266694	0.30471	Sample 3	FALSE
34	B10	35	OAS1	0.324414	0.362243	Sample 3	FALSE
34	B10	36	OAS1	0.367302	0.404945	Sample 3	FALSE
34	B10	37	OAS1	0.395284	0.432741	Sample 3	FALSE
34	B10	38	OAS1	0.416995	0.454265	Sample 3	FALSE
34	B10	39	OAS1	0.432739	0.469823	Sample 3	FALSE
34	B10	40	OAS1	0.44038	0.477277	Sample 3	FALSE
35	B11	1	OAS1	-0.0096723	-0.000422287	Sample 3	FALSE
35	B11	2	OAS1	-0.0092515	-0.000211964	Sample 3	FALSE
35	B11	3	OAS1	-0.00685103	0.00197802	Sample 3	FALSE
35	B11	4	OAS1	-0.00524793	0.00337064	Sample 3	FALSE
35	B11	5	OAS1	-0.00607643	0.00233166	Sample 3	FALSE
35	B11	6	OAS1	-0.00786646	0.00033115	Sample 3	FALSE
35	B11	7	OAS1	-0.0114956	-0.0035085	Sample 3	FALSE
35	B11	8	OAS1	-0.01119	-0.00341341	Sample 3	FALSE
35	B11	9	OAS1	-0.00607764	0.00148852	Sample 3	FALSE
35	B11	10	OAS1	-0.00533295	0.00202273	Sample 3	FALSE
35	B11	11	OAS1	-0.00571795	0.00142725	Sample 3	FALSE
35	B11	12	OAS1	-0.00875473	-0.00182001	Sample 3	FALSE
35	B11	13	OAS1	-0.0122386	-0.0055144	Sample 3	FALSE
35	B11	14	OAS1	-0.0119739	-0.00546018	Sample 3	FALSE
35	B11	15	OAS1	-0.00806986	-0.00176659	Sample 3	FALSE
35	B11	16	OAS1	-0.00721339	-0.00112061	Sample 3	FALSE
35	B11	17	OAS1	-0.00529718	0.000585124	Sample 3	FALSE
35	B11	18	OAS1	-0.00332151	0.00235031	Sample 3	FALSE
35	B11	19	OAS1	-0.00272255	0.00273879	Sample 3	FALSE
35	B11	20	OAS1	-0.00127136	0.0039795	Sample 3	FALSE
35	B11	21	OAS1	0.00575653	0.0107969	Sample 3	FALSE
35	B11	22	OAS1	0.0165294	0.0213593	Sample 3	FALSE
35	B11	23	OAS1	0.0382104	0.0428298	Sample 3	FALSE
35	B11	24	OAS1	0.0767211	0.08113	Sample 3	FALSE
35	B11	25	OAS1	0.136379	0.140578	Sample 3	FALSE
35	B11	26	OAS1	0.220934	0.224922	Sample 3	FALSE
35	B11	27	OAS1	0.319853	0.32363	Sample 3	FALSE
35	B11	28	OAS1	0.427457	0.431024	Sample 3	FALSE
35	B11	29	OAS1	0.530409	0.533765	Sample 3	FALSE
35	B11	30	OAS1	0.622941	0.626087	Sample 3	FALSE
35	B11	31	OAS1	0.706561	0.709496	Sample 3	FALSE
35	B11	32	OAS1	0.778922	0.781647	Sample 3	FALSE
35	B11	33	OAS1	0.83853	0.841044	Sample 3	FALSE
35	B11	34	OAS1	0.892595	0.894899	Sample 3	FALSE
35	B11	35	OAS1	0.939822	0.941916	Sample 3	FALSE
35	B11	36	OAS1	0.977469	0.979352	Sample 3	FALSE
35	B11	37	OAS1	1.00787	1.00954	Sample 3	FALSE
35	B11	38	OAS1	1.03234	1.0338	Sample 3	FALSE
35	B11	39	OAS1	1.05453	1.05578	Sample 3	FALSE
35	B11	40	OAS1	1.06848	1.06952	Sample 3	FALSE
36	B12	1	OAS1	-0.0644452	0.00119809	Sample 3	FALSE
36	B12	2	OAS1	-0.0637121	0.00163454	Sample 3	FALSE
36	B12	3	OAS1	-0.0627373	0.00231275	Sample 3	FALSE
36	B12	4	OAS1	-0.0602384	0.00451507	Sample 3	FALSE
36	B12	5	OAS1	-0.0638905	0.000566424	Sample 3	FALSE
36	B12	6	OAS1	-0.0653261	-0.00116576	Sample 3	FALSE
36	B12	7	OAS1	-0.066048	-0.00218428	Sample 3	FALSE
36	B12	8	OAS1	-0.0658997	-0.00233252	Sample 3	FALSE
36	B12	9	OAS1	-0.0645697	-0.00129911	Sample 3	FALSE
36	B12	10	OAS1	-0.0641077	-0.00113369	Sample 3	FALSE
36	B12	11	OAS1	-0.0622126	0.000464795	Sample 3	FALSE
36	B12	12	OAS1	-0.0601337	0.00224713	Sample 3	FALSE
36	B12	13	OAS1	-0.0616247	0.000459583	Sample 3	FALSE
36	B12	14	OAS1	-0.062376	-0.000588301	Sample 3	FALSE
36	B12	15	OAS1	-0.0626217	-0.00113056	Sample 3	FALSE
36	B12	16	OAS1	-0.0631595	-0.00196501	Sample 3	FALSE
36	B12	17	OAS1	-0.0627351	-0.00183713	Sample 3	FALSE
36	B12	18	OAS1	-0.0601658	0.00043556	Sample 3	FALSE
36	B12	19	OAS1	-0.0624046	-0.00209985	Sample 3	FALSE
36	B12	20	OAS1	-0.0629716	-0.00296339	Sample 3	FALSE
36	B12	21	OAS1	-0.0608698	-0.00115817	Sample 3	FALSE
36	B12	22	OAS1	-0.0573191	0.00209598	Sample 3	FALSE
36	B12	23	OAS1	-0.052358	0.00676047	Sample 3	FALSE
36	B12	24	OAS1	-0.0468776	0.0119443	Sample 3	FALSE
36	B12	25	OAS1	-0.0399066	0.0186187	Sample 3	FALSE
36	B12	26	OAS1	-0.0275878	0.030641	Sample 3	FALSE
36	B12	27	OAS1	0.00136807	0.0593002	Sample 3	FALSE
36	B12	28	OAS1	0.0532447	0.11088	Sample 3	FALSE
36	B12	29	OAS1	0.122169	0.179508	Sample 3	FALSE
36	B12	30	OAS1	0.219392	0.276434	Sample 3	FALSE
36	B12	31	OAS1	0.328624	0.38537	Sample 3	FALSE
36	B12	32	OAS1	0.432451	0.488901	Sample 3	FALSE
36	B12	33	OAS1	0.529877	0.58603	Sample 3	FALSE
36	B12	34	OAS1	0.613516	0.669372	Sample 3	FALSE
36	B12	35	OAS1	0.687154	0.742714	Sample 3	FALSE
36	B12	36	OAS1	0.749846	0.805108	Sample 3	FALSE
36	B12	37	OAS1	0.80206	0.857026	Sample 3	FALSE
36	B12	38	OAS1	0.841821	0.896491	Sample 3	FALSE
36	B12	39	OAS1	0.875528	0.929901	Sample 3	FALSE
36	B12	40	OAS1	0.893889	0.947965	Sample 3	FALSE
37	B13	1	OAS1	-0.0633429	0.00226564	Sample 3	FALSE
37	B13	2	OAS1	-0.0633736	0.00196368	Sample 3	FALSE
37	B13	3	OAS1	-0.0621905	0.00287551	Sample 3	FALSE
37	B13	4	OAS1	-0.0625643	0.00223037	Sample 3	FALSE
37	B13	5	OAS1	-0.0635209	0.00100253	Sample 3	FALSE
37	B13	6	OAS1	-0.0641801	7.20441e-05	Sample 3	FALSE
37	B13	7	OAS1	-0.0645488	-0.000567874	Sample 3	FALSE
37	B13	8	OAS1	-0.0648199	-0.00111024	Sample 3	FALSE
37	B13	9	OAS1	-0.0645186	-0.00108016	Sample 3	FALSE
37	B13	10	OAS1	-0.0634639	-0.000296801	Sample 3	FALSE
37	B13	11	OAS1	-0.0624616	0.000434255	Sample 3	FALSE
37	B13	12	OAS1	-0.0659547	-0.00333007	Sample 3	FALSE
37	B13	13	OAS1	-0.0667728	-0.00441946	Sample 3	FALSE
37	B13	14	OAS1	-0.0652255	-0.00314346	Sample 3	FALSE
37	B13	15	OAS1	-0.0620451	-0.000234316	Sample 3	FALSE
37	B13	16	OAS1	-0.0616615	-0.000121998	Sample 3	FALSE
37	B13	17	OAS1	-0.0611028	0.000165447	Sample 3	FALSE
37	B13	18	OAS1	-0.0598898	0.0011072	Sample 3	FALSE
37	B13	19	OAS1	-0.0543087	0.00641703	Sample 3	FALSE
37	B13	20	OAS1	-0.0499937	0.0104608	Sample 3	FALSE
37	B13	21	OAS1	-0.0421878	0.0179954	Sample 3	FALSE
37	B13	22	OAS1	-0.0229106	0.0370014	Sample 3	FALSE
37	B13	23	OAS1	0.00659722	0.0662379	Sample 3	FALSE
37	B13	24	OAS1	0.0565549	0.115924	Sample 3	FALSE
37	B13	25	OAS1	0.134382	0.19348	Sample 3	FALSE
37	B13	26	OAS1	0.230652	0.289479	Sample 3	FALSE
37	B13	27	OAS1	0.334874	0.39343	Sample 3	FALSE
37	B13	28	OAS1	0.437972	0.496256	Sample 3	FALSE
37	B13	29	OAS1	0.530101	0.588114	Sample 3	FALSE
37	B13	30	OAS1	0.612719	0.67046	Sample 3	FALSE
37	B13	31	OAS1	0.692746	0.750217	Sample 3	FALSE
37	B13	32	OAS1	0.762754	0.819954	Sample 3	FALSE
37	B13	33	OAS1	0.821077	0.878005	Sample 3	FALSE
37	B13	34	OAS1	0.870686	0.927343	Sample 3	FALSE
37	B13	35	OAS1	0.913066	0.969452	Sample 3	FALSE
37	B13	36	OAS1	0.951491	1.00761	Sample 3	FALSE
37	B13	37	OAS1	0.982867	1.03871	Sample 3	FALSE
37	B13	38	OAS1	1.0075	1.06308	Sample 3	FALSE
37	B13	39	OAS1	1.02699	1.08229	Sample 3	FALSE
37	B13	40	OAS1	1.03855	1.09358	Sample 3	FALSE
38	B14	1	OAS1	-0.083879	0.00142892	Sample 3	FALSE
38	B14	2	OAS1	-0.0830127	0.00202297	Sample 3	FALSE
38	B14	3	OAS1	-0.0824342	0.0023291	Sample 3	FALSE
38	B14	4	OAS1	-0.0811172	0.00337381	Sample 3	FALSE
38	B14	5	OAS1	-0.0829938	0.00122482	Sample 3	FALSE
38	B14	6	OAS1	-0.0837742	0.000172111	Sample 3	FALSE
38	B14	7	OAS1	-0.0838132	-0.000139197	Sample 3	FALSE
38	B14	8	OAS1	-0.0845151	-0.00111345	Sample 3	FALSE
38	B14	9	OAS1	-0.0856754	-0.00254613	Sample 3	FALSE
38	B14	10	OAS1	-0.0858811	-0.0030241	Sample 3	FALSE
38	B14	11	OAS1	-0.0850239	-0.00243924	Sample 3	FALSE
38	B14	12	OAS1	-0.0836918	-0.00137948	Sample 3	FALSE
38	B14	13	OAS1	-0.0829771	-0.000937114	Sample 3	FALSE
38	B14	14	OAS1	-0.0827585	-0.000990878	Sample 3	FALSE
38	B14	15	OAS1	-0.08117	0.000325304	Sample 3	FALSE
38	B14	16	OAS1	-0.0813472	-0.000124273	Sample 3	FALSE
38	B14	17	OAS1	-0.0811884	-0.000237828	Sample 3	FALSE
38	B14	18	OAS1	-0.0785247	0.00215358	Sample 3	FALSE
38	B14	19	OAS1	-0.0790298	0.00137618	Sample 3	FALSE
38	B14	20	OAS1	-0.0797001	0.000433505	Sample 3	FALSE
38	B14	21	OAS1	-0.078318	0.00154328	Sample 3	FALSE
38	B14	22	OAS1	-0.0749205	0.00466846	Sample 3	FALSE
38	B14	23	OAS1	-0.0655502	0.0137664	Sample 3	FALSE
38	B14	24	OAS1	-0.0475034	0.0315409	Sample 3	FALSE
38	B14	25	OAS1	-0.0157071	0.0630649	Sample 3	FALSE
38	B14	26	OAS1	0.0293965	0.107896	Sample 3	FALSE
38	B14	27	OAS1	0.102017	0.180244	Sample 3	FALSE
38	B14	28	OAS1	0.200682	0.278637	Sample 3	FALSE
38	B14	29	OAS1	0.306502	0.384185	Sample 3	FALSE
38	B14	30	OAS1	0.418069	0.495479	Sample 3	FALSE
38	B14	31	OAS1	0.511974	0.589112	Sample 3	FALSE
38	B14	32	OAS1	0.599329	0.676194	Sample 3	FALSE
38	B14	33	OAS1	0.672463	0.749056	Sample 3	FALSE
38	B14	34	OAS1	0.735736	0.812057	Sample 3	FALSE
38	B14	35	OAS1	0.790295	0.866343	Sample 3	FALSE
38	B14	36	OAS1	0.83501	0.910786	Sample 3	FALSE
38	B14	37	OAS1	0.870386	0.94589	Sample 3	FALSE
38	B14	38	OAS1	0.903394	0.978626	Sample 3	FALSE
38	B14	39	OAS1	0.921099	0.996058	Sample 3	FALSE
38	B14	40	OAS1	0.935651	1.01034	Sample 3	FALSE
39	B15	1	OAS1	-0.0226118	-0.00110722	Sample 3	FALSE
39	B15	2	OAS1	-0.0226899	-0.0013483	Sample 3	FALSE
39	B15	3	OAS1	-0.022715	-0.00153629	Sample 3	FALSE
39	B15	4	OAS1	-0.0218325	-0.000816744	Sample 3	FALSE
39	B15	5	OAS1	-0.0212694	-0.000416599	Sample 3	FALSE
39	B15	6	OAS1	-0.0185345	0.00215535	Sample 3	FALSE
39	B15	7	OAS1	-0.0173557	0.00317117	Sample 3	FALSE
39	B15	8	OAS1	-0.018926	0.00143799	Sample 3	FALSE
39	B15	9	OAS1	-0.019554	0.000647052	Sample 3	FALSE
39	B15	10	OAS1	-0.0186755	0.00136258	Sample 3	FALSE
39	B15	11	OAS1	-0.0197591	0.000115987	Sample 3	FALSE
39	B15	12	OAS1	-0.0231139	-0.00340172	Sample 3	FALSE
39	B15	13	OAS1	-0.023556	-0.00400681	Sample 3	FALSE
39	B15	14	OAS1	-0.0218623	-0.00247598	Sample 3	FALSE
39	B15	15	OAS1	-0.0202118	-0.000988499	Sample 3	FALSE
39	B15	16	OAS1	-0.0196584	-0.000598029	Sample 3	FALSE
39	B15	17	OAS1	-0.0171561	0.00174134	Sample 3	FALSE
39	B15	18	OAS1	-0.0151253	0.0036092	Sample 3	FALSE
39	B15	19	OAS1	-0.00680917	0.0117624	Sample 3	FALSE
39	B15	20	OAS1	-0.00131793	0.0170907	Sample 3	FALSE
39	B15	21	OAS1	0.0123442	0.0305899	Sample 3	FALSE
39	B15	22	OAS1	0.0431839	0.0612666	Sample 3	FALSE
39	B15	23	OAS1	0.0923614	0.110281	Sample 3	FALSE
39	B15	24	OAS1	0.168734	0.186491	Sample 3	FALSE
39	B15	25	OAS1	0.262941	0.280535	Sample 3	FALSE
39	B15	26	OAS1	0.375475	0.392906	Sample 3	FALSE
39	B15	27	OAS1	0.486304	0.503572	Sample 3	FALSE
39	B15	28	OAS1	0.587846	0.604951	Sample 3	FALSE
39	B15	29	OAS1	0.67606	0.693002	Sample 3	FALSE
39	B15	30	OAS1	0.758526	0.775305	Sample 3	FALSE
39	B15	31	OAS1	0.827694	0.84431	Sample 3	FALSE
39	B15	32	OAS1	0.889202	0.905656	Sample 3	FALSE
39	B15	33	OAS1	0.939694	0.955984	Sample 3	FALSE
39	B15	34	OAS1	0.982033	0.99816	Sample 3	FALSE
39	B15	35	OAS1	1.02272	1.03868	Sample 3	FALSE
39	B15	36	OAS1	1.05189	1.06769	Sample 3	FALSE
39	B15	37	OAS1	1.08141	1.09705	Sample 3	FALSE
39	B15	38	OAS1	1.09808	1.11356	Sample 3	FALSE
39	B15	39	OAS1	1.10868	1.124	Sample 3	FALSE
39	B15	40	OAS1	1.12479	1.13994	Sample 3	FALSE
40	B16	1	OAS1	-0.0596571	0.000504347	Sample 3	FALSE
40	B16	2	OAS1	-0.059438	0.000217196	Sample 3	FALSE
40	B16	3	OAS1	-0.0565852	0.00256366	Sample 3	FALSE
40	B16	4	OAS1	-0.0564528	0.00218969	Sample 3	FALSE
40	B16	5	OAS1	-0.0586221	-0.000485928	Sample 3	FALSE
40	B16	6	OAS1	-0.0583728	-0.000742968	Sample 3	FALSE
40	B16	7	OAS1	-0.0547424	0.00238103	Sample 3	FALSE
40	B16	8	OAS1	-0.0557476	0.00086952	Sample 3	FALSE
40	B16	9	OAS1	-0.056691	-0.000580264	Sample 3	FALSE
40	B16	10	OAS1	-0.0568813	-0.00127682	Sample 3	FALSE
40	B16	11	OAS1	-0.0575434	-0.00244526	Sample 3	FALSE
40	B16	12	OAS1	-0.0578628	-0.00327105	Sample 3	FALSE
40	B16	13	OAS1	-0.0572329	-0.00314745	Sample 3	FALSE
40	B16	14	OAS1	-0.0568189	-0.00323977	Sample 3	FALSE
40	B16	15	OAS1	-0.0542212	-0.00114848	Sample 3	FALSE
40	B16	16	OAS1	-0.0524383	0.000128095	Sample 3	FALSE
40	B16	17	OAS1	-0.0512878	0.000772274	Sample 3	FALSE
40	B16	18	OAS1	-0.049591	0.00196268	Sample 3	FALSE
40	B16	19	OAS1	-0.0455763	0.00547104	Sample 3	FALSE
40	B16	20	OAS1	-0.0434011	0.00713994	Sample 3	FALSE
40	B16	21	OAS1	-0.031133	0.0189017	Sample 3	FALSE
40	B16	22	OAS1	-0.0068296	0.0426988	Sample 3	FALSE
40	B16	23	OAS1	0.0335576	0.0825797	Sample 3	FALSE
40	B16	24	OAS1	0.0954805	0.143996	Sample 3	FALSE
40	B16	25	OAS1	0.18321	0.231219	Sample 3	FALSE
40	B16	26	OAS1	0.289366	0.336869	Sample 3	FALSE
40	B16	27	OAS1	0.399536	0.446533	Sample 3	FALSE
40	B16	28	OAS1	0.501695	0.548185	Sample 3	FALSE
40	B16	29	OAS1	0.594294	0.640278	Sample 3	FALSE
40	B16	30	OAS1	0.680798	0.726276	Sample 3	FALSE
40	B16	31	OAS1	0.750673	0.795645	Sample 3	FALSE
40	B16	32	OAS1	0.819983	0.864448	Sample 3	FALSE
40	B16	33	OAS1	0.873658	0.917616	Sample 3	FALSE
40	B16	34	OAS1	0.919827	0.963279	Sample 3	FALSE
40	B16	35	OAS1	0.962007	1.00495	Sample 3	FALSE
40	B16	36	OAS1	0.999426	1.04187	Sample 3	FALSE
40	B16	37	OAS1	1.02891	1.07084	Sample 3	FALSE
40	B16	38	OAS1	1.05205	1.09348	Sample 3	FALSE
40	B16	39	OAS1	1.06716	1.10808	Sample 3	FALSE
40	B16	40	OAS1	1.07639	1.1168	Sample 3	FALSE
41	B17	1	OAS1	-0.0548861	-0.000791087	Sample 3	FALSE
41	B17	2	OAS1	-0.0551612	-0.00124388	Sample 3	FALSE
41	B17	3	OAS1	-0.0543365	-0.000596749	Sample 3	FALSE
41	B17	4	OAS1	-0.0512765	0.0022856	Sample 3	FALSE
41	B17	5	OAS1	-0.0504888	0.00289566	Sample 3	FALSE
41	B17	6	OAS1	-0.0512145	0.00199239	Sample 3	FALSE
41	B17	7	OAS1	-0.0517564	0.00127283	Sample 3	FALSE
41	B17	8	OAS1	-0.0521602	0.000691427	Sample 3	FALSE
41	B17	9	OAS1	-0.0537566	-0.00108262	Sample 3	FALSE
41	B17	10	OAS1	-0.0576837	-0.00518743	Sample 3	FALSE
41	B17	11	OAS1	-0.0574373	-0.00511867	Sample 3	FALSE
41	B17	12	OAS1	-0.0526629	-0.000521859	Sample 3	FALSE
41	B17	13	OAS1	-0.0525134	-0.000549992	Sample 3	FALSE
41	B17	14	OAS1	-0.0544711	-0.0026853	Sample 3	FALSE
41	B17	15	OAS1	-0.0542458	-0.00263766	Sample 3	FALSE
41	B17	16	OAS1	-0.049797	0.00163353	Sample 3	FALSE
41	B17	17	OAS1	-0.0484258	0.00282709	Sample 3	FALSE
41	B17	18	OAS1	-0.0462935	0.00478174	Sample 3	FALSE
41	B17	19	OAS1	-0.0386558	0.0122419	Sample 3	FALSE
41	B17	20	OAS1	-0.0277318	0.0229882	Sample 3	FALSE
41	B17	21	OAS1	-0.00613248	0.0444099	Sample 3	FALSE
41	B17	22	OAS1	0.0245289	0.0748936	Sample 3	FALSE
41	B17	23	OAS1	0.0813129	0.1315	Sample 3	FALSE
41	B17	24	OAS1	0.167294	0.217304	Sample 3	FALSE
41	B17	25	OAS1	0.268393	0.318225	Sample 3	FALSE
41	B17	26	OAS1	0.376814	0.426468	Sample 3	FALSE
41	B17	27	OAS1	0.482491	0.531967	Sample 3	FALSE
41	B17	28	OAS1	0.578815	0.628114	Sample 3	FALSE
41	B17	29	OAS1	0.660482	0.709603	Sample 3	FALSE
41	B17	30	OAS1	0.738659	0.787602	Sample 3	FALSE
41	B17	31	OAS1	0.80778	0.856546	Sample 3	FALSE
41	B17	32	OAS1	0.862697	0.911286	Sample 3	FALSE
41	B17	33	OAS1	0.911864	0.960275	Sample 3	FALSE
41	B17	34	OAS1	0.952139	1.00037	Sample 3	FALSE
41	B17	35	OAS1	0.986916	1.03497	Sample 3	FALSE
41	B17	36	OAS1	1.01564	1.06351	Sample 3	FALSE
41	B17	37	OAS1	1.04134	1.08904	Sample 3	FALSE
41	B17	38	OAS1	1.06476	1.11229	Sample 3	FALSE
41	B17	39	OAS1	1.0797	1.12704	Sample 3	FALSE
41	B17	40	OAS1	1.08682	1.13399	Sample 3	FALSE
42	B18	1	OAS1	-0.0304465	0.00433876	Sample 3	FALSE
42	B18	2	OAS1	-0.0308772	0.00323674	Sample 3	FALSE
42	B18	3	OAS1	-0.0322856	0.00115706	Sample 3	FALSE
42	B18	4	OAS1	-0.0328321	-6.0808e-05	Sample 3	FALSE
42	B18	5	OAS1	-0.0331397	-0.00103975	Sample 3	FALSE
42	B18	6	OAS1	-0.0322295	-0.000800876	Sample 3	FALSE
42	B18	7	OAS1	-0.028062	0.0026953	Sample 3	FALSE
42	B18	8	OAS1	-0.0274003	0.0026856	Sample 3	FALSE
42	B18	9	OAS1	-0.027225	0.00218962	Sample 3	FALSE
42	B18	10	OAS1	-0.0280022	0.000741034	Sample 3	FALSE
42	B18	11	OAS1	-0.0298664	-0.00179449	Sample 3	FALSE
42	B18	12	OAS1	-0.032338	-0.00493744	Sample 3	FALSE
42	B18	13	OAS1	-0.0319844	-0.00525515	Sample 3	FALSE
42	B18	14	OAS1	-0.0276699	-0.00161202	Sample 3	FALSE
42	B18	15	OAS1	-0.025842	-0.000455444	Sample 3	FALSE
42	B18	16	OAS1	-0.0247707	-5.54564e-05	Sample 3	FALSE
42	B18	17	OAS1	-0.0231733	0.000870663	Sample 3	FALSE
42	B18	18	OAS1	-0.0177004	0.00567216	Sample 3	FALSE
42	B18	19	OAS1	-0.0118987	0.0108025	Sample 3	FALSE
42	B18	20	OAS1	0.00336921	0.0253991	Sample 3	FALSE
42	B18	21	OAS1	0.0305275	0.051886	Sample 3	FALSE
42	B18	22	OAS1	0.0804791	0.101166	Sample 3	FALSE
42	B18	23	OAS1	0.150896	0.170912	Sample 3	FALSE
42	B18	24	OAS1	0.249687	0.269032	Sample 3	FALSE
42	B18	25	OAS1	0.361076	0.379749	Sample 3	FALSE
42	B18	26	OAS1	0.472761	0.490763	Sample 3	FALSE
42	B18	27	OAS1	0.575045	0.592375	Sample 3	FALSE
42	B18	28	OAS1	0.668747	0.685406	Sample 3	FALSE
42	B18	29	OAS1	0.747389	0.763377	Sample 3	FALSE
42	B18	30	OAS1	0.822245	0.837562	Sample 3	FALSE
42	B18	31	OAS1	0.880673	0.895318	Sample 3	FALSE
42	B18	32	OAS1	0.932431	0.946405	Sample 3	FALSE
42	B18	33	OAS1	0.982544	0.995846	Sample 3	FALSE
42	B18	34	OAS1	1.01975	1.03238	Sample 3	FALSE
42	B18	35	OAS1	1.05589	1.06785	Sample 3	FALSE
42	B18	36	OAS1	1.07528	1.08656	Sample 3	FALSE
42	B18	37	OAS1	1.09808	1.1087	Sample 3	FALSE
42	B18	38	OAS1	1.12104	1.13098	Sample 3	FALSE
42	B18	39	OAS1	1.13551	1.14479	Sample 3	FALSE
42	B18	40	OAS1	1.13928	1.14789	Sample 3	FALSE
43	B19	1	OAS1	-0.0692424	-0.00570858	Sample 4	FALSE
43	B19	2	OAS1	-0.0673325	-0.00417017	Sample 4	FALSE
43	B19	3	OAS1	-0.065251	-0.00246022	Sample 4	FALSE
43	B19	4	OAS1	-0.0619142	0.000505107	Sample 4	FALSE
43	B19	5	OAS1	-0.0609177	0.00113005	Sample 4	FALSE
43	B19	6	OAS1	-0.0599367	0.00173955	Sample 4	FALSE
43	B19	7	OAS1	-0.0581847	0.0031201	Sample 4	FALSE
43	B19	8	OAS1	-0.0586865	0.00224675	Sample 4	FALSE
43	B19	9	OAS1	-0.0591284	0.00143338	Sample 4	FALSE
43	B19	10	OAS1	-0.0596399	0.000550404	Sample 4	FALSE
43	B19	11	OAS1	-0.0590416	0.000777191	Sample 4	FALSE
43	B19	12	OAS1	-0.0607573	-0.00131006	Sample 4	FALSE
43	B19	13	OAS1	-0.0617817	-0.00270595	Sample 4	FALSE
43	B19	14	OAS1	-0.0596842	-0.00097995	Sample 4	FALSE
43	B19	15	OAS1	-0.0547416	0.00359114	Sample 4	FALSE
43	B19	16	OAS1	-0.0546706	0.00329067	Sample 4	FALSE
43	B19	17	OAS1	-0.0567646	0.000825155	Sample 4	FALSE
43	B19	18	OAS1	-0.0578219	-0.000603666	Sample 4	FALSE
43	B19	19	OAS1	-0.0575018	-0.000655091	Sample 4	FALSE
43	B19	20	OAS1	-0.060585	-0.00410973	Sample 4	FALSE
43	B19	21	OAS1	-0.0615273	-0.00542358	Sample 4	FALSE
43	B19	22	OAS1	-0.0591386	-0.00340634	Sample 4	FALSE
43	B19	23	OAS1	-0.0593374	-0.00397661	Sample 4	FALSE
43	B19	24	OAS1	-0.058801	-0.00381179	Sample 4	FALSE
43	B19	25	OAS1	-0.0550943	-0.000476533	Sample 4	FALSE
43	B19	26	OAS1	-0.0554319	-0.00118567	Sample 4	FALSE
43	B19	27	OAS1	-0.0557803	-0.00190557	Sample 4	FALSE
43	B19	28	OAS1	-0.0525359	0.000967341	Sample 4	FALSE
43	B19	29	OAS1	-0.052411	0.000720703	Sample 4	FALSE
43	B19	30	OAS1	-0.0511023	0.00165797	Sample 4	FALSE
43	B19	31	OAS1	-0.050868	0.0015207	Sample 4	FALSE
43	B19	32	OAS1	-0.0503651	0.00165213	Sample 4	FALSE
43	B19	33	OAS1	-0.0443633	0.0072824	Sample 4	FALSE
43	B19	34	OAS1	-0.0422068	0.00906745	Sample 4	FALSE
43	B19	35	OAS1	-0.0327571	0.0181457	Sample 4	FALSE
43	B19	36	OAS1	-0.0133979	0.0371333	Sample 4	FALSE
43	B19	37	OAS1	0.0235373	0.0736971	Sample 4	FALSE
43	B19	38	OAS1	0.0771081	0.126896	Sample 4	FALSE
43	B19	39	OAS1	0.142132	0.191549	Sample 4	FALSE
43	B19	40	OAS1	0.201167	0.250212	Sample 4	FALSE
49	C1	1	Mx1	-0.014937	0.000980248	Sample 1	FALSE
49	C1	2	Mx1	-0.015238	0.000409114	Sample 1	FALSE
49	C1	3	Mx1	-0.0164942	-0.00111733	Sample 1	FALSE
49	C1	4	Mx1	-0.0158781	-0.000771406	Sample 1	FALSE
49	C1	5	Mx1	-0.0122809	0.00255562	Sample 1	FALSE
49	C1	6	Mx1	-0.0116664	0.00289995	Sample 1	FALSE
49	C1	7	Mx1	-0.0108593	0.00343686	Sample 1	FALSE
49	C1	8	Mx1	-0.0118371	0.00218886	Sample 1	FALSE
49	C1	9	Mx1	-0.0145769	-0.00082112	Sample 1	FALSE
49	C1	10	Mx1	-0.015013	-0.00152747	Sample 1	FALSE
49	C1	11	Mx1	-0.0137378	-0.000522407	Sample 1	FALSE
49	C1	12	Mx1	-0.0160261	-0.00308089	Sample 1	FALSE
49	C1	13	Mx1	-0.0164246	-0.0037496	Sample 1	FALSE
49	C1	14	Mx1	-0.0136525	-0.00124768	Sample 1	FALSE
49	C1	15	Mx1	-0.00945139	0.00268321	Sample 1	FALSE
49	C1	16	Mx1	-0.0124818	-0.000617424	Sample 1	FALSE
49	C1	17	Mx1	-0.0133124	-0.00171819	Sample 1	FALSE
49	C1	18	Mx1	-0.0112511	7.29631e-05	Sample 1	FALSE
49	C1	19	Mx1	-0.0122706	-0.00121674	Sample 1	FALSE
49	C1	20	Mx1	-0.0132398	-0.00245615	Sample 1	FALSE
49	C1	21	Mx1	-0.0134656	-0.00295212	Sample 1	FALSE
49	C1	22	Mx1	-0.0120088	-0.00176552	Sample 1	FALSE
49	C1	23	Mx1	-0.00850284	0.00147023	Sample 1	FALSE
49	C1	24	Mx1	-0.00636743	0.00333545	Sample 1	FALSE
49	C1	25	Mx1	-0.00451178	0.0049209	Sample 1	FALSE
49	C1	26	Mx1	0.00402477	0.0131873	Sample 1	FALSE
49	C1	27	Mx1	0.0253188	0.0342111	Sample 1	FALSE
49	C1	28	Mx1	0.0628089	0.071431	Sample 1	FALSE
49	C1	29	Mx1	0.123865	0.132217	Sample 1	FALSE
49	C1	30	Mx1	0.215783	0.223865	Sample 1	FALSE
49	C1	31	Mx1	0.333308	0.341119	Sample 1	FALSE
49	C1	32	Mx1	0.461737	0.469278	Sample 1	FALSE
49	C1	33	Mx1	0.604378	0.611649	Sample 1	FALSE
49	C1	34	Mx1	0.699562	0.706563	Sample 1	FALSE
49	C1	35	Mx1	0.769492	0.776223	Sample 1	FALSE
49	C1	36	Mx1	0.831391	0.837852	Sample 1	FALSE
49	C1	37	Mx1	0.876864	0.883054	Sample 1	FALSE
49	C1	38	Mx1	0.909214	0.915134	Sample 1	FALSE
49	C1	39	Mx1	0.935269	0.940919	Sample 1	FALSE
49	C1	40	Mx1	0.944279	0.949659	Sample 1	FALSE
50	C2	1	Mx1	0.0180922	-0.00220579	Sample 1	FALSE
50	C2	2	Mx1	0.0182264	-0.00165147	Sample 1	FALSE
50	C2	3	Mx1	0.0183568	-0.00110086	Sample 1	FALSE
50	C2	4	Mx1	0.020395	0.00135748	Sample 1	FALSE
50	C2	5	Mx1	0.0200724	0.00145505	Sample 1	FALSE
50	C2	6	Mx1	0.0189373	0.000740195	Sample 1	FALSE
50	C2	7	Mx1	0.0172975	-0.00047944	Sample 1	FALSE
50	C2	8	Mx1	0.0164734	-0.000883393	Sample 1	FALSE
50	C2	9	Mx1	0.0162243	-0.000712339	Sample 1	FALSE
50	C2	10	Mx1	0.0162137	-0.000302743	Sample 1	FALSE
50	C2	11	Mx1	0.0159096	-0.000186712	Sample 1	FALSE
50	C2	12	Mx1	0.0150824	-0.000593724	Sample 1	FALSE
50	C2	13	Mx1	0.0134391	-0.00181691	Sample 1	FALSE
50	C2	14	Mx1	0.0138705	-0.000965339	Sample 1	FALSE
50	C2	15	Mx1	0.0179044	0.00348873	Sample 1	FALSE
50	C2	16	Mx1	0.0218208	0.00782539	Sample 1	FALSE
50	C2	17	Mx1	0.0273048	0.0137296	Sample 1	FALSE
50	C2	18	Mx1	0.040515	0.0273599	Sample 1	FALSE
50	C2	19	Mx1	0.0683364	0.0556014	Sample 1	FALSE
50	C2	20	Mx1	0.110943	0.0986287	Sample 1	FALSE
50	C2	21	Mx1	0.186074	0.174179	Sample 1	FALSE
50	C2	22	Mx1	0.282646	0.271172	Sample 1	FALSE
50	C2	23	Mx1	0.400853	0.389798	Sample 1	FALSE
50	C2	24	Mx1	0.524166	0.513532	Sample 1	FALSE
50	C2	25	Mx1	0.635935	0.625722	Sample 1	FALSE
50	C2	26	Mx1	0.729514	0.71972	Sample 1	FALSE
50	C2	27	Mx1	0.803059	0.793685	Sample 1	FALSE
50	C2	28	Mx1	0.866414	0.857461	Sample 1	FALSE
50	C2	29	Mx1	0.925341	0.916808	Sample 1	FALSE
50	C2	30	Mx1	0.964241	0.956128	Sample 1	FALSE
50	C2	31	Mx1	0.99488	0.987187	Sample 1	FALSE
50	C2	32	Mx1	1.02551	1.01823	Sample 1	FALSE
50	C2	33	Mx1	1.04787	1.04101	Sample 1	FALSE
50	C2	34	Mx1	1.05611	1.04967	Sample 1	FALSE
50	C2	35	Mx1	1.0661	1.06008	Sample 1	FALSE
50	C2	36	Mx1	1.07196	1.06637	Sample 1	FALSE
50	C2	37	Mx1	1.07627	1.0711	Sample 1	FALSE
50	C2	38	Mx1	1.08537	1.08062	Sample 1	FALSE
50	C2	39	Mx1	1.08308	1.07875	Sample 1	FALSE
50	C2	40	Mx1	1.08472	1.08081	Sample 1	FALSE
51	C3	1	Mx1	0.0575859	0.00410045	Sample 1	FALSE
51	C3	2	Mx1	0.0584146	0.00500635	Sample 1	FALSE
51	C3	3	Mx1	0.0547688	0.00143784	Sample 1	FALSE
51	C3	4	Mx1	0.0540036	0.000749798	Sample 1	FALSE
51	C3	5	Mx1	0.056591	0.00341447	Sample 1	FALSE
51	C3	6	Mx1	0.0560985	0.0029991	Sample 1	FALSE
51	C3	7	Mx1	0.054739	0.00171685	Sample 1	FALSE
51	C3	8	Mx1	0.0531223	0.000177377	Sample 1	FALSE
51	C3	9	Mx1	0.0496283	-0.00323944	Sample 1	FALSE
51	C3	10	Mx1	0.048701	-0.00408956	Sample 1	FALSE
51	C3	11	Mx1	0.0487776	-0.00393571	Sample 1	FALSE
51	C3	12	Mx1	0.0495348	-0.00310127	Sample 1	FALSE
51	C3	13	Mx1	0.0527025	0.000143604	Sample 1	FALSE
51	C3	14	Mx1	0.0523214	-0.00016027	Sample 1	FALSE
51	C3	15	Mx1	0.0493036	-0.0031008	Sample 1	FALSE
51	C3	16	Mx1	0.0490731	-0.00325411	Sample 1	FALSE
51	C3	17	Mx1	0.0514386	-0.000811468	Sample 1	FALSE
51	C3	18	Mx1	0.0546994	0.00252655	Sample 1	FALSE
51	C3	19	Mx1	0.0606226	0.00852704	Sample 1	FALSE
51	C3	20	Mx1	0.0634677	0.0114493	Sample 1	FALSE
51	C3	21	Mx1	0.0758186	0.0238774	Sample 1	FALSE
51	C3	22	Mx1	0.0994415	0.0475776	Sample 1	FALSE
51	C3	23	Mx1	0.145588	0.0938017	Sample 1	FALSE
51	C3	24	Mx1	0.220013	0.168304	Sample 1	FALSE
51	C3	25	Mx1	0.325844	0.274212	Sample 1	FALSE
51	C3	26	Mx1	0.446434	0.394879	Sample 1	FALSE
51	C3	27	Mx1	0.571298	0.519821	Sample 1	FALSE
51	C3	28	Mx1	0.682593	0.631193	Sample 1	FALSE
51	C3	29	Mx1	0.773773	0.72245	Sample 1	FALSE
51	C3	30	Mx1	0.850111	0.798865	Sample 1	FALSE
51	C3	31	Mx1	0.915939	0.86477	Sample 1	FALSE
51	C3	32	Mx1	0.965134	0.914043	Sample 1	FALSE
51	C3	33	Mx1	1.00647	0.955456	Sample 1	FALSE
51	C3	34	Mx1	1.03999	0.989051	Sample 1	FALSE
51	C3	35	Mx1	1.06487	1.01401	Sample 1	FALSE
51	C3	36	Mx1	1.08439	1.03361	Sample 1	FALSE
51	C3	37	Mx1	1.09458	1.04387	Sample 1	FALSE
51	C3	38	Mx1	1.10051	1.04988	Sample 1	FALSE
51	C3	39	Mx1	1.10814	1.05759	Sample 1	FALSE
51	C3	40	Mx1	1.11771	1.06723	Sample 1	FALSE
52	C4	1	Mx1	-0.0455854	-0.00161186	Sample 1	FALSE
52	C4	2	Mx1	-0.0418339	0.00172437	Sample 1	FALSE
52	C4	3	Mx1	-0.0399391	0.00320398	Sample 1	FALSE
52	C4	4	Mx1	-0.0395694	0.00315844	Sample 1	FALSE
52	C4	5	Mx1	-0.0425208	-0.000208203	Sample 1	FALSE
52	C4	6	Mx1	-0.0439789	-0.00208157	Sample 1	FALSE
52	C4	7	Mx1	-0.0442623	-0.00278014	Sample 1	FALSE
52	C4	8	Mx1	-0.0441584	-0.00309145	Sample 1	FALSE
52	C4	9	Mx1	-0.0416624	-0.0010107	Sample 1	FALSE
52	C4	10	Mx1	-0.0412838	-0.0010473	Sample 1	FALSE
52	C4	11	Mx1	-0.0395132	0.000308072	Sample 1	FALSE
52	C4	12	Mx1	-0.038969	0.000436978	Sample 1	FALSE
52	C4	13	Mx1	-0.0391036	-0.000112807	Sample 1	FALSE
52	C4	14	Mx1	-0.0380856	0.00048999	Sample 1	FALSE
52	C4	15	Mx1	-0.0354256	0.00273472	Sample 1	FALSE
52	C4	16	Mx1	-0.0284987	0.00924647	Sample 1	FALSE
52	C4	17	Mx1	-0.0202437	0.0170862	Sample 1	FALSE
52	C4	18	Mx1	0.00244421	0.0393589	Sample 1	FALSE
52	C4	19	Mx1	0.0395294	0.0760288	Sample 1	FALSE
52	C4	20	Mx1	0.0997854	0.13587	Sample 1	FALSE
52	C4	21	Mx1	0.197739	0.233408	Sample 1	FALSE
52	C4	22	Mx1	0.315409	0.350663	Sample 1	FALSE
52	C4	23	Mx1	0.446277	0.481115	Sample 1	FALSE
52	C4	24	Mx1	0.563969	0.598393	Sample 1	FALSE
52	C4	25	Mx1	0.663238	0.697246	Sample 1	FALSE
52	C4	26	Mx1	0.750141	0.783734	Sample 1	FALSE
52	C4	27	Mx1	0.825956	0.859134	Sample 1	FALSE
52	C4	28	Mx1	0.889509	0.922272	Sample 1	FALSE
52	C4	29	Mx1	0.937383	0.96973	Sample 1	FALSE
52	C4	30	Mx1	0.971633	1.00356	Sample 1	FALSE
52	C4	31	Mx1	1.0004	1.03192	Sample 1	FALSE
52	C4	32	Mx1	1.021	1.0521	Sample 1	FALSE
52	C4	33	Mx1	1.04233	1.07302	Sample 1	FALSE
52	C4	34	Mx1	1.05525	1.08552	Sample 1	FALSE
52	C4	35	Mx1	1.0575	1.08735	Sample 1	FALSE
52	C4	36	Mx1	1.06673	1.09617	Sample 1	FALSE
52	C4	37	Mx1	1.07571	1.10474	Sample 1	FALSE
52	C4	38	Mx1	1.07679	1.1054	Sample 1	FALSE
52	C4	39	Mx1	1.07144	1.09964	Sample 1	FALSE
52	C4	40	Mx1	1.07482	1.1026	Sample 1	FALSE
53	C5	1	Mx1	-0.0483314	-0.00410342	Sample 1	FALSE
53	C5	2	Mx1	-0.0458414	-0.00244928	Sample 1	FALSE
53	C5	3	Mx1	-0.0432265	-0.000670268	Sample 1	FALSE
53	C5	4	Mx1	-0.0427714	-0.001051	Sample 1	FALSE
53	C5	5	Mx1	-0.0394028	0.00148176	Sample 1	FALSE
53	C5	6	Mx1	-0.0378151	0.0022336	Sample 1	FALSE
53	C5	7	Mx1	-0.0385873	0.000625543	Sample 1	FALSE
53	C5	8	Mx1	-0.0391392	-0.00076223	Sample 1	FALSE
53	C5	9	Mx1	-0.0371983	0.000342813	Sample 1	FALSE
53	C5	10	Mx1	-0.036527	0.000178176	Sample 1	FALSE
53	C5	11	Mx1	-0.0357746	9.47324e-05	Sample 1	FALSE
53	C5	12	Mx1	-0.0361134	-0.00107993	Sample 1	FALSE
53	C5	13	Mx1	-0.0361093	-0.00191164	Sample 1	FALSE
53	C5	14	Mx1	-0.0352088	-0.00184703	Sample 1	FALSE
53	C5	15	Mx1	-0.0347129	-0.00218698	Sample 1	FALSE
53	C5	16	Mx1	-0.0319862	-0.000296191	Sample 1	FALSE
53	C5	17	Mx1	-0.0260055	0.00484865	Sample 1	FALSE
53	C5	18	Mx1	-0.0207613	0.00925694	Sample 1	FALSE
53	C5	19	Mx1	-0.00548025	0.0237022	Sample 1	FALSE
53	C5	20	Mx1	0.0215544	0.0499009	Sample 1	FALSE
53	C5	21	Mx1	0.0709461	0.0984567	Sample 1	FALSE
53	C5	22	Mx1	0.143461	0.170135	Sample 1	FALSE
53	C5	23	Mx1	0.249992	0.275831	Sample 1	FALSE
53	C5	24	Mx1	0.379182	0.404185	Sample 1	FALSE
53	C5	25	Mx1	0.511963	0.53613	Sample 1	FALSE
53	C5	26	Mx1	0.634733	0.658064	Sample 1	FALSE
53	C5	27	Mx1	0.733212	0.755708	Sample 1	FALSE
53	C5	28	Mx1	0.814407	0.836066	Sample 1	FALSE
53	C5	29	Mx1	0.884804	0.905627	Sample 1	FALSE
53	C5	30	Mx1	0.943488	0.963475	Sample 1	FALSE
53	C5	31	Mx1	0.989463	1.00861	Sample 1	FALSE
53	C5	32	Mx1	1.02445	1.04276	Sample 1	FALSE
53	C5	33	Mx1	1.05186	1.06934	Sample 1	FALSE
53	C5	34	Mx1	1.07464	1.09129	Sample 1	FALSE
53	C5	35	Mx1	1.08497	1.10078	Sample 1	FALSE
53	C5	36	Mx1	1.09767	1.11265	Sample 1	FALSE
53	C5	37	Mx1	1.10504	1.11917	Sample 1	FALSE
53	C5	38	Mx1	1.10989	1.12319	Sample 1	FALSE
53	C5	39	Mx1	1.10995	1.12242	Sample 1	FALSE
53	C5	40	Mx1	1.11521	1.12684	Sample 1	FALSE
54	C6	1	Mx1	-0.0175543	-0.00276782	Sample 1	FALSE
54	C6	2	Mx1	-0.0165776	-0.00228801	Sample 1	FALSE
54	C6	3	Mx1	-0.0123105	0.00148234	Sample 1	FALSE
54	C6	4	Mx1	-0.0101827	0.0031133	Sample 1	FALSE
54	C6	5	Mx1	-0.0109214	0.00187782	Sample 1	FALSE
54	C6	6	Mx1	-0.0134032	-0.00110079	Sample 1	FALSE
54	C6	7	Mx1	-0.0139578	-0.00215213	Sample 1	FALSE
54	C6	8	Mx1	-0.0122207	-0.000911852	Sample 1	FALSE
54	C6	9	Mx1	-0.0131269	-0.00231489	Sample 1	FALSE
54	C6	10	Mx1	-0.0135186	-0.00320343	Sample 1	FALSE
54	C6	11	Mx1	-0.0117452	-0.00192681	Sample 1	FALSE
54	C6	12	Mx1	-0.0108306	-0.00150896	Sample 1	FALSE
54	C6	13	Mx1	-0.00718541	0.0016394	Sample 1	FALSE
54	C6	14	Mx1	-0.00677158	0.00155643	Sample 1	FALSE
54	C6	15	Mx1	-0.00438163	0.00344958	Sample 1	FALSE
54	C6	16	Mx1	0.00219723	0.00953163	Sample 1	FALSE
54	C6	17	Mx1	0.0106072	0.0174448	Sample 1	FALSE
54	C6	18	Mx1	0.0352938	0.0416346	Sample 1	FALSE
54	C6	19	Mx1	0.0783091	0.0841531	Sample 1	FALSE
54	C6	20	Mx1	0.145541	0.150888	Sample 1	FALSE
54	C6	21	Mx1	0.240426	0.245276	Sample 1	FALSE
54	C6	22	Mx1	0.354253	0.358607	Sample 1	FALSE
54	C6	23	Mx1	0.478271	0.482128	Sample 1	FALSE
54	C6	24	Mx1	0.597726	0.601086	Sample 1	FALSE
54	C6	25	Mx1	0.701552	0.704415	Sample 1	FALSE
54	C6	26	Mx1	0.786535	0.788902	Sample 1	FALSE
54	C6	27	Mx1	0.858234	0.860103	Sample 1	FALSE
54	C6	28	Mx1	0.917634	0.919007	Sample 1	FALSE
54	C6	29	Mx1	0.963671	0.964547	Sample 1	FALSE
54	C6	30	Mx1	0.994566	0.994945	Sample 1	FALSE
54	C6	31	Mx1	1.02796	1.02784	Sample 1	FALSE
54	C6	32	Mx1	1.05327	1.05265	Sample 1	FALSE
54	C6	33	Mx1	1.06708	1.06597	Sample 1	FALSE
54	C6	34	Mx1	1.07732	1.07571	Sample 1	FALSE
54	C6	35	Mx1	1.08798	1.08588	Sample 1	FALSE
54	C6	36	Mx1	1.09472	1.09212	Sample 1	FALSE
54	C6	37	Mx1	1.0943	1.0912	Sample 1	FALSE
54	C6	38	Mx1	1.09651	1.09292	Sample 1	FALSE
54	C6	39	Mx1	1.09582	1.09173	Sample 1	FALSE
54	C6	40	Mx1	1.09889	1.0943	Sample 1	FALSE
55	C7	1	Mx1	0.00426167	0.00272134	Sample 1	FALSE
55	C7	2	Mx1	0.00399706	0.00228276	Sample 1	FALSE
55	C7	3	Mx1	0.00349366	0.00160539	Sample 1	FALSE
55	C7	4	Mx1	0.00242532	0.000363095	Sample 1	FALSE
55	C7	5	Mx1	0.0023586	0.00012241	Sample 1	FALSE
55	C7	6	Mx1	0.0039487	0.00153855	Sample 1	FALSE
55	C7	7	Mx1	0.00242257	-0.000161543	Sample 1	FALSE
55	C7	8	Mx1	0.000294874	-0.0024632	Sample 1	FALSE
55	C7	9	Mx1	0.000700733	-0.0022313	Sample 1	FALSE
55	C7	10	Mx1	0.00370424	0.000598239	Sample 1	FALSE
55	C7	11	Mx1	0.00264654	-0.000633425	Sample 1	FALSE
55	C7	12	Mx1	0.00186836	-0.00158557	Sample 1	FALSE
55	C7	13	Mx1	0.00227401	-0.00135388	Sample 1	FALSE
55	C7	14	Mx1	0.00440155	0.000599699	Sample 1	FALSE
55	C7	15	Mx1	0.00757734	0.00360153	Sample 1	FALSE
55	C7	16	Mx1	0.0137719	0.00962213	Sample 1	FALSE
55	C7	17	Mx1	0.0245623	0.0202385	Sample 1	FALSE
55	C7	18	Mx1	0.0465397	0.042042	Sample 1	FALSE
55	C7	19	Mx1	0.0870365	0.0823648	Sample 1	FALSE
55	C7	20	Mx1	0.152138	0.147292	Sample 1	FALSE
55	C7	21	Mx1	0.244791	0.239771	Sample 1	FALSE
55	C7	22	Mx1	0.357627	0.352433	Sample 1	FALSE
55	C7	23	Mx1	0.480593	0.475226	Sample 1	FALSE
55	C7	24	Mx1	0.598616	0.593074	Sample 1	FALSE
55	C7	25	Mx1	0.703692	0.697976	Sample 1	FALSE
55	C7	26	Mx1	0.792527	0.786638	Sample 1	FALSE
55	C7	27	Mx1	0.868003	0.86194	Sample 1	FALSE
55	C7	28	Mx1	0.925283	0.919045	Sample 1	FALSE
55	C7	29	Mx1	0.966448	0.960037	Sample 1	FALSE
55	C7	30	Mx1	1.00401	0.997423	Sample 1	FALSE
55	C7	31	Mx1	1.04062	1.03387	Sample 1	FALSE
55	C7	32	Mx1	1.07015	1.06322	Sample 1	FALSE
55	C7	33	Mx1	1.08525	1.07814	Sample 1	FALSE
55	C7	34	Mx1	1.09115	1.08387	Sample 1	FALSE
55	C7	35	Mx1	1.09717	1.08972	Sample 1	FALSE
55	C7	36	Mx1	1.10812	1.10049	Sample 1	FALSE
55	C7	37	Mx1	1.10794	1.10014	Sample 1	FALSE
55	C7	38	Mx1	1.10658	1.0986	Sample 1	FALSE
55	C7	39	Mx1	1.11052	1.10237	Sample 1	FALSE
55	C7	40	Mx1	1.11087	1.10254	Sample 1	FALSE
56	C8	1	Mx1	-0.0280834	0.00485176	Sample 1	FALSE
56	C8	2	Mx1	-0.0277458	0.00406269	Sample 1	FALSE
56	C8	3	Mx1	-0.0293429	0.00133909	Sample 1	FALSE
56	C8	4	Mx1	-0.0289545	0.000600837	Sample 1	FALSE
56	C8	5	Mx1	-0.0255077	0.00292106	Sample 1	FALSE
56	C8	6	Mx1	-0.0257965	0.00150566	Sample 1	FALSE
56	C8	7	Mx1	-0.0284356	-0.00226	Sample 1	FALSE
56	C8	8	Mx1	-0.0281877	-0.0031387	Sample 1	FALSE
56	C8	9	Mx1	-0.0240509	-0.000128442	Sample 1	FALSE
56	C8	10	Mx1	-0.0229179	-0.000122036	Sample 1	FALSE
56	C8	11	Mx1	-0.0246238	-0.00295454	Sample 1	FALSE
56	C8	12	Mx1	-0.0244655	-0.00392287	Sample 1	FALSE
56	C8	13	Mx1	-0.0200582	-0.000642081	Sample 1	FALSE
56	C8	14	Mx1	-0.0174267	0.000862797	Sample 1	FALSE
56	C8	15	Mx1	-0.0112237	0.00593922	Sample 1	FALSE
56	C8	16	Mx1	-0.00397345	0.0120629	Sample 1	FALSE
56	C8	17	Mx1	0.012001	0.0269108	Sample 1	FALSE
56	C8	18	Mx1	0.0382258	0.0520089	Sample 1	FALSE
56	C8	19	Mx1	0.0874243	0.100081	Sample 1	FALSE
56	C8	20	Mx1	0.160582	0.172112	Sample 1	FALSE
56	C8	21	Mx1	0.271702	0.282105	Sample 1	FALSE
56	C8	22	Mx1	0.403994	0.413271	Sample 1	FALSE
56	C8	23	Mx1	0.535673	0.543824	Sample 1	FALSE
56	C8	24	Mx1	0.655111	0.662135	Sample 1	FALSE
56	C8	25	Mx1	0.756475	0.762372	Sample 1	FALSE
56	C8	26	Mx1	0.838508	0.843279	Sample 1	FALSE
56	C8	27	Mx1	0.903733	0.907377	Sample 1	FALSE
56	C8	28	Mx1	0.962254	0.964771	Sample 1	FALSE
56	C8	29	Mx1	1.01154	1.01293	Sample 1	FALSE
56	C8	30	Mx1	1.04203	1.04229	Sample 1	FALSE
56	C8	31	Mx1	1.06715	1.06629	Sample 1	FALSE
56	C8	32	Mx1	1.08653	1.08454	Sample 1	FALSE
56	C8	33	Mx1	1.09687	1.09375	Sample 1	FALSE
56	C8	34	Mx1	1.10835	1.1041	Sample 1	FALSE
56	C8	35	Mx1	1.1111	1.10573	Sample 1	FALSE
56	C8	36	Mx1	1.11868	1.11219	Sample 1	FALSE
56	C8	37	Mx1	1.12176	1.11414	Sample 1	FALSE
56	C8	38	Mx1	1.12902	1.12027	Sample 1	FALSE
56	C8	39	Mx1	1.1248	1.11492	Sample 1	FALSE
56	C8	40	Mx1	1.12537	1.11437	Sample 1	FALSE
57	C9	1	Mx1	-0.039911	0.000198879	Sample 1	FALSE
57	C9	2	Mx1	-0.0407156	-0.000719789	Sample 1	FALSE
57	C9	3	Mx1	-0.0406252	-0.000743492	Sample 1	FALSE
57	C9	4	Mx1	-0.0377328	0.0020349	Sample 1	FALSE
57	C9	5	Mx1	-0.0376279	0.00202568	Sample 1	FALSE
57	C9	6	Mx1	-0.0382203	0.00131919	Sample 1	FALSE
57	C9	7	Mx1	-0.0394083	1.71571e-05	Sample 1	FALSE
57	C9	8	Mx1	-0.0420274	-0.00271609	Sample 1	FALSE
57	C9	9	Mx1	-0.0423576	-0.00316039	Sample 1	FALSE
57	C9	10	Mx1	-0.0410738	-0.00199064	Sample 1	FALSE
57	C9	11	Mx1	-0.0404021	-0.001433	Sample 1	FALSE
57	C9	12	Mx1	-0.0378942	0.000960841	Sample 1	FALSE
57	C9	13	Mx1	-0.0373779	0.00136302	Sample 1	FALSE
57	C9	14	Mx1	-0.036304	0.00232282	Sample 1	FALSE
57	C9	15	Mx1	-0.0279614	0.0105514	Sample 1	FALSE
57	C9	16	Mx1	-0.0167032	0.0216955	Sample 1	FALSE
57	C9	17	Mx1	-0.00239897	0.0358856	Sample 1	FALSE
57	C9	18	Mx1	0.0258224	0.0639929	Sample 1	FALSE
57	C9	19	Mx1	0.0810851	0.119141	Sample 1	FALSE
57	C9	20	Mx1	0.166726	0.204668	Sample 1	FALSE
57	C9	21	Mx1	0.283782	0.321611	Sample 1	FALSE
57	C9	22	Mx1	0.422359	0.460073	Sample 1	FALSE
57	C9	23	Mx1	0.556494	0.594094	Sample 1	FALSE
57	C9	24	Mx1	0.676198	0.713684	Sample 1	FALSE
57	C9	25	Mx1	0.772759	0.810131	Sample 1	FALSE
57	C9	26	Mx1	0.852724	0.889982	Sample 1	FALSE
57	C9	27	Mx1	0.916562	0.953706	Sample 1	FALSE
57	C9	28	Mx1	0.970959	1.00799	Sample 1	FALSE
57	C9	29	Mx1	1.01527	1.05219	Sample 1	FALSE
57	C9	30	Mx1	1.04707	1.08387	Sample 1	FALSE
57	C9	31	Mx1	1.07266	1.10935	Sample 1	FALSE
57	C9	32	Mx1	1.08855	1.12512	Sample 1	FALSE
57	C9	33	Mx1	1.10162	1.13808	Sample 1	FALSE
57	C9	34	Mx1	1.11159	1.14794	Sample 1	FALSE
57	C9	35	Mx1	1.11375	1.14998	Sample 1	FALSE
57	C9	36	Mx1	1.12152	1.15764	Sample 1	FALSE
57	C9	37	Mx1	1.12679	1.16279	Sample 1	FALSE
57	C9	38	Mx1	1.13228	1.16816	Sample 1	FALSE
57	C9	39	Mx1	1.13302	1.16879	Sample 1	FALSE
57	C9	40	Mx1	1.13535	1.17101	Sample 1	FALSE
58	C10	1	OAS1	-0.0252062	-0.00131916	Sample 3	FALSE
58	C10	2	OAS1	-0.0227642	0.000902922	Sample 3	FALSE
58	C10	3	OAS1	-0.021885	0.00156214	Sample 3	FALSE
58	C10	4	OAS1	-0.022068	0.00115924	Sample 3	FALSE
58	C10	5	OAS1	-0.0209982	0.00200915	Sample 3	FALSE
58	C10	6	OAS1	-0.0216719	0.00111553	Sample 3	FALSE
58	C10	7	OAS1	-0.0233122	-0.000744705	Sample 3	FALSE
58	C10	8	OAS1	-0.0233024	-0.000954775	Sample 3	FALSE
58	C10	9	OAS1	-0.0199072	0.00222046	Sample 3	FALSE
58	C10	10	OAS1	-0.019743	0.00216471	Sample 3	FALSE
58	C10	11	OAS1	-0.0231968	-0.00150901	Sample 3	FALSE
58	C10	12	OAS1	-0.0242509	-0.00278296	Sample 3	FALSE
58	C10	13	OAS1	-0.0232353	-0.00198727	Sample 3	FALSE
58	C10	14	OAS1	-0.0226107	-0.00158262	Sample 3	FALSE
58	C10	15	OAS1	-0.0196101	0.00119809	Sample 3	FALSE
58	C10	16	OAS1	-0.0196496	0.000938628	Sample 3	FALSE
58	C10	17	OAS1	-0.0205024	-0.000134091	Sample 3	FALSE
58	C10	18	OAS1	-0.0207085	-0.000560099	Sample 3	FALSE
58	C10	19	OAS1	-0.019653	0.000275494	Sample 3	FALSE
58	C10	20	OAS1	-0.0240727	-0.00436409	Sample 3	FALSE
58	C10	21	OAS1	-0.0254143	-0.00592567	Sample 3	FALSE
58	C10	22	OAS1	-0.023604	-0.00433524	Sample 3	FALSE
58	C10	23	OAS1	-0.0201946	-0.00114581	Sample 3	FALSE
58	C10	24	OAS1	-0.0180631	0.000765833	Sample 3	FALSE
58	C10	25	OAS1	-0.0163864	0.00222263	Sample 3	FALSE
58	C10	26	OAS1	-0.0145245	0.00386455	Sample 3	FALSE
58	C10	27	OAS1	-0.0116393	0.00652987	Sample 3	FALSE
58	C10	28	OAS1	-0.00843637	0.00951287	Sample 3	FALSE
58	C10	29	OAS1	0.00125216	0.0189815	Sample 3	FALSE
58	C10	30	OAS1	0.0254302	0.0429396	Sample 3	FALSE
58	C10	31	OAS1	0.0621445	0.079434	Sample 3	FALSE
58	C10	32	OAS1	0.120313	0.137383	Sample 3	FALSE
58	C10	33	OAS1	0.196524	0.213373	Sample 3	FALSE
58	C10	34	OAS1	0.276619	0.293249	Sample 3	FALSE
58	C10	35	OAS1	0.34588	0.36229	Sample 3	FALSE
58	C10	36	OAS1	0.396681	0.412871	Sample 3	FALSE
58	C10	37	OAS1	0.434805	0.450775	Sample 3	FALSE
58	C10	38	OAS1	0.462143	0.477893	Sample 3	FALSE
58	C10	39	OAS1	0.487251	0.502781	Sample 3	FALSE
58	C10	40	OAS1	0.50638	0.52169	Sample 3	FALSE
59	C11	1	OAS1	0.0547904	-0.00524245	Sample 3	FALSE
59	C11	2	OAS1	0.0588412	-0.00123008	Sample 3	FALSE
59	C11	3	OAS1	0.060159	4.9209e-05	Sample 3	FALSE
59	C11	4	OAS1	0.0600035	-0.000144759	Sample 3	FALSE
59	C11	5	OAS1	0.0603308	0.000144068	Sample 3	FALSE
59	C11	6	OAS1	0.0631879	0.00296277	Sample 3	FALSE
59	C11	7	OAS1	0.0617286	0.0014649	Sample 3	FALSE
59	C11	8	OAS1	0.0604337	0.000131535	Sample 3	FALSE
59	C11	9	OAS1	0.0603201	-2.05009e-05	Sample 3	FALSE
59	C11	10	OAS1	0.0601332	-0.000245828	Sample 3	FALSE
59	C11	11	OAS1	0.0583699	-0.0020476	Sample 3	FALSE
59	C11	12	OAS1	0.0575456	-0.00291044	Sample 3	FALSE
59	C11	13	OAS1	0.0578538	-0.00264065	Sample 3	FALSE
59	C11	14	OAS1	0.0580167	-0.00251628	Sample 3	FALSE
59	C11	15	OAS1	0.0608929	0.000321478	Sample 3	FALSE
59	C11	16	OAS1	0.0615501	0.000940235	Sample 3	FALSE
59	C11	17	OAS1	0.0626975	0.00204917	Sample 3	FALSE
59	C11	18	OAS1	0.0619038	0.00121701	Sample 3	FALSE
59	C11	19	OAS1	0.061971	0.00124568	Sample 3	FALSE
59	C11	20	OAS1	0.0671359	0.00637211	Sample 3	FALSE
59	C11	21	OAS1	0.0729452	0.012143	Sample 3	FALSE
59	C11	22	OAS1	0.0842678	0.0234271	Sample 3	FALSE
59	C11	23	OAS1	0.106758	0.0458786	Sample 3	FALSE
59	C11	24	OAS1	0.145712	0.0847943	Sample 3	FALSE
59	C11	25	OAS1	0.205814	0.144858	Sample 3	FALSE
59	C11	26	OAS1	0.290199	0.229204	Sample 3	FALSE
59	C11	27	OAS1	0.389641	0.328608	Sample 3	FALSE
59	C11	28	OAS1	0.495924	0.434853	Sample 3	FALSE
59	C11	29	OAS1	0.596382	0.535272	Sample 3	FALSE
59	C11	30	OAS1	0.684707	0.623559	Sample 3	FALSE
59	C11	31	OAS1	0.769603	0.708416	Sample 3	FALSE
59	C11	32	OAS1	0.84474	0.783514	Sample 3	FALSE
59	C11	33	OAS1	0.902237	0.840973	Sample 3	FALSE
59	C11	34	OAS1	0.95307	0.891768	Sample 3	FALSE
59	C11	35	OAS1	0.993593	0.932252	Sample 3	FALSE
59	C11	36	OAS1	1.03438	0.973002	Sample 3	FALSE
59	C11	37	OAS1	1.06489	1.00347	Sample 3	FALSE
59	C11	38	OAS1	1.08878	1.02733	Sample 3	FALSE
59	C11	39	OAS1	1.11242	1.05093	Sample 3	FALSE
59	C11	40	OAS1	1.12594	1.0644	Sample 3	FALSE
60	C12	1	OAS1	-0.0133634	0.00118034	Sample 3	FALSE
60	C12	2	OAS1	-0.0123418	0.00226021	Sample 3	FALSE
60	C12	3	OAS1	-0.0131208	0.00153956	Sample 3	FALSE
60	C12	4	OAS1	-0.0150134	-0.0002948	Sample 3	FALSE
60	C12	5	OAS1	-0.0155203	-0.000743366	Sample 3	FALSE
60	C12	6	OAS1	-0.0148367	-1.53226e-06	Sample 3	FALSE
60	C12	7	OAS1	-0.015039	-0.000145512	Sample 3	FALSE
60	C12	8	OAS1	-0.0149283	2.34699e-05	Sample 3	FALSE
60	C12	9	OAS1	-0.0137705	0.00123953	Sample 3	FALSE
60	C12	10	OAS1	-0.0139353	0.00113307	Sample 3	FALSE
60	C12	11	OAS1	-0.0147652	0.000361429	Sample 3	FALSE
60	C12	12	OAS1	-0.0171457	-0.00196081	Sample 3	FALSE
60	C12	13	OAS1	-0.0176692	-0.00242598	Sample 3	FALSE
60	C12	14	OAS1	-0.0172745	-0.00197298	Sample 3	FALSE
60	C12	15	OAS1	-0.0164995	-0.00113974	Sample 3	FALSE
60	C12	16	OAS1	-0.0133213	0.00209681	Sample 3	FALSE
[truncated: 4,584 more rows]

## Sheet: Multicomponent
File Name	E:\shahi\SYBR one-step_20240212_203307.eds
Comment
Operator	Admin
Barcode
Instrument Type	QuantStudio™ 6 Pro System
Block Type	384-Well Block
Instrument Name	QS6Pro-2778621060027
Instrument Serial Number	2778621060027
Heated Cover Serial Number	2779321031001
Block serial number	2778321020885
Run Start Date/Time	2024-02-12 08:33:13 PM EST
Run End Data/Time	2024-02-12 10:24:33 PM EST
Run Duration	111 minutes 19 seconds
Sample Volume	10.0
Cover Temperature	105.0
Passive Reference	ROX
PCR Stage/Step Number	Stage 2 Step 3
Quantification Cycle Method	CT
Analysis Date/Time	2024-02-12 10:27:14 PM EST
Software Name and Version	Design & Analysis Software v2.7.0
Plugin Name and Version	Primary Analysis v1.8.0, Presence Absence v2.3.0
Reduce dye signal crosstalk by algorithm	No (Default)
Exported On	2024-02-12 10:27:23 PM EST
Well	Well Position	Stage Number	Step Number	Cycle Number	SYBR	ROX
1	A1	2	3	1	-6995.18	111379
1	A1	2	3	2	-6842.57	111227
1	A1	2	3	3	-6912.8	110732
1	A1	2	3	4	-7242.31	110391
1	A1	2	3	5	-7240.56	110232
1	A1	2	3	6	-6807.07	110184
1	A1	2	3	7	-6844.35	110089
1	A1	2	3	8	-6988.95	110079
1	A1	2	3	9	-6998.18	110037
1	A1	2	3	10	-6779.96	109841
1	A1	2	3	11	-7014.96	109734
1	A1	2	3	12	-7098.58	109782
1	A1	2	3	13	-6940.93	109719
1	A1	2	3	14	-6936.44	109720
1	A1	2	3	15	-6953	109782
1	A1	2	3	16	-7346.4	109744
1	A1	2	3	17	-7497.67	109596
1	A1	2	3	18	-7585.58	109520
1	A1	2	3	19	-7521.7	109584
1	A1	2	3	20	-7163.61	109419
1	A1	2	3	21	-7028.37	109332
1	A1	2	3	22	-7059.51	109415
1	A1	2	3	23	-7379.32	109439
1	A1	2	3	24	-7170.43	109470
1	A1	2	3	25	-5810.21	109444
1	A1	2	3	26	-4846.36	109344
1	A1	2	3	27	-3065.31	109214
1	A1	2	3	28	18.9073	109111
1	A1	2	3	29	5765.4	109000
1	A1	2	3	30	15006.2	108925
1	A1	2	3	31	26759.3	108867
1	A1	2	3	32	40080.9	108836
1	A1	2	3	33	53191.1	108912
1	A1	2	3	34	64841.8	109011
1	A1	2	3	35	73677.9	108904
1	A1	2	3	36	81204.4	108808
1	A1	2	3	37	86791.3	108680
1	A1	2	3	38	90884.7	108678
1	A1	2	3	39	94444.5	108788
1	A1	2	3	40	96374.8	108786
2	A2	2	3	1	29669.9	149106
2	A2	2	3	2	29628.4	148915
2	A2	2	3	3	29653.2	148596
2	A2	2	3	4	29557.2	148161
2	A2	2	3	5	29432.1	147953
2	A2	2	3	6	29377.2	147889
2	A2	2	3	7	29411.7	147828
2	A2	2	3	8	28872.4	147947
2	A2	2	3	9	28646.1	147742
2	A2	2	3	10	28473.5	147581
2	A2	2	3	11	28355.6	147560
2	A2	2	3	12	28477.4	147577
2	A2	2	3	13	28976	147469
2	A2	2	3	14	28758.7	147354
2	A2	2	3	15	28714.4	147274
2	A2	2	3	16	29385.5	147217
2	A2	2	3	17	30997.5	147320
2	A2	2	3	18	32712	147187
2	A2	2	3	19	36601.5	147099
2	A2	2	3	20	44463.1	147195
2	A2	2	3	21	55492.2	147168
2	A2	2	3	22	70033.6	147078
2	A2	2	3	23	88278.1	147077
2	A2	2	3	24	105480	147133
2	A2	2	3	25	121328	147060
2	A2	2	3	26	135498	146752
2	A2	2	3	27	147221	146679
2	A2	2	3	28	156944	146885
2	A2	2	3	29	164268	146882
2	A2	2	3	30	170681	146763
2	A2	2	3	31	175963	146574
2	A2	2	3	32	179360	146507
2	A2	2	3	33	181970	146589
2	A2	2	3	34	184627	146607
2	A2	2	3	35	185520	146578
2	A2	2	3	36	186171	146694
2	A2	2	3	37	187054	146738
2	A2	2	3	38	187449	146250
2	A2	2	3	39	187874	146171
2	A2	2	3	40	187696	146391
3	A3	2	3	1	29258.3	120521
3	A3	2	3	2	29045.9	120300
3	A3	2	3	3	28316.9	120077
3	A3	2	3	4	27996.1	119966
3	A3	2	3	5	27783.9	119885
3	A3	2	3	6	27396.5	119960
3	A3	2	3	7	27213.7	119839
3	A3	2	3	8	27244.4	119736
3	A3	2	3	9	27028	119795
3	A3	2	3	10	26428.9	119758
3	A3	2	3	11	25914.7	119634
3	A3	2	3	12	25841.2	119494
3	A3	2	3	13	26123.3	119426
3	A3	2	3	14	25935.5	119533
3	A3	2	3	15	25742.1	119496
3	A3	2	3	16	25431.3	119495
3	A3	2	3	17	25124.6	119440
3	A3	2	3	18	25117.1	119485
3	A3	2	3	19	25501.6	119479
3	A3	2	3	20	26365.9	119394
3	A3	2	3	21	27722.6	119312
3	A3	2	3	22	30741.4	119220
3	A3	2	3	23	36157.7	119152
3	A3	2	3	24	44495.3	119141
3	A3	2	3	25	56700.2	119338
3	A3	2	3	26	71348.2	119226
3	A3	2	3	27	85842.3	119111
3	A3	2	3	28	98577	119042
3	A3	2	3	29	109513	118972
3	A3	2	3	30	118806	118919
3	A3	2	3	31	126758	118791
3	A3	2	3	32	132645	118736
3	A3	2	3	33	137458	118774
3	A3	2	3	34	141183	118743
3	A3	2	3	35	143727	118738
3	A3	2	3	36	145831	118741
3	A3	2	3	37	147186	118542
3	A3	2	3	38	147615	118484
3	A3	2	3	39	148367	118482
3	A3	2	3	40	148881	118480
4	A4	2	3	1	-4844.56	112513
4	A4	2	3	2	-4682.2	112133
4	A4	2	3	3	-4540.5	111860
4	A4	2	3	4	-4083.22	111817
4	A4	2	3	5	-3964.02	111473
4	A4	2	3	6	-4080.86	111308
4	A4	2	3	7	-4183.71	111297
4	A4	2	3	8	-4175.39	111249
4	A4	2	3	9	-4055.72	111287
4	A4	2	3	10	-3891.46	111034
4	A4	2	3	11	-3885.04	110884
4	A4	2	3	12	-3608.95	110799
4	A4	2	3	13	-3267.61	110780
4	A4	2	3	14	-3212.49	110982
4	A4	2	3	15	-2816.56	110990
4	A4	2	3	16	-2294.2	110940
4	A4	2	3	17	-1165.09	110818
4	A4	2	3	18	1018.43	110730
4	A4	2	3	19	5137.69	110764
4	A4	2	3	20	12097.8	110944
4	A4	2	3	21	22206.3	110996
4	A4	2	3	22	35275.5	111015
4	A4	2	3	23	49090.1	110913
4	A4	2	3	24	61931.9	110788
4	A4	2	3	25	73510.5	110622
4	A4	2	3	26	83523.2	110573
4	A4	2	3	27	91342.5	110685
4	A4	2	3	28	97060.2	110622
4	A4	2	3	29	102659	110513
4	A4	2	3	30	106727	110348
4	A4	2	3	31	109351	110325
4	A4	2	3	32	111862	110482
4	A4	2	3	33	114099	110462
4	A4	2	3	34	115418	110306
4	A4	2	3	35	116043	110183
4	A4	2	3	36	116253	110167
4	A4	2	3	37	116849	110203
4	A4	2	3	38	117102	110237
4	A4	2	3	39	117280	110404
4	A4	2	3	40	117827	110470
5	A5	2	3	1	-4914.92	121532
5	A5	2	3	2	-4901.33	121244
5	A5	2	3	3	-4739.35	121022
5	A5	2	3	4	-4673.66	121010
5	A5	2	3	5	-4576.45	120808
5	A5	2	3	6	-4341.76	120596
5	A5	2	3	7	-4391.64	120256
5	A5	2	3	8	-4601.5	120212
5	A5	2	3	9	-4634.61	120551
5	A5	2	3	10	-4398.12	120523
5	A5	2	3	11	-4246.27	120415
5	A5	2	3	12	-4164.76	120362
5	A5	2	3	13	-3718.39	120297
5	A5	2	3	14	-3723.23	120284
5	A5	2	3	15	-3748.95	120117
5	A5	2	3	16	-3346.99	120060
5	A5	2	3	17	-2823.5	120194
5	A5	2	3	18	-1947.93	120133
5	A5	2	3	19	-534.756	120036
5	A5	2	3	20	3047.59	119948
5	A5	2	3	21	8585.89	119905
5	A5	2	3	22	17122.8	119986
5	A5	2	3	23	29399.9	120018
5	A5	2	3	24	44071.9	119958
5	A5	2	3	25	59715.6	119811
5	A5	2	3	26	73359.9	119794
5	A5	2	3	27	84660.3	119917
5	A5	2	3	28	94619.7	119629
5	A5	2	3	29	102529	119558
5	A5	2	3	30	108745	119622
5	A5	2	3	31	113964	119549
5	A5	2	3	32	118293	119561
5	A5	2	3	33	120820	119707
5	A5	2	3	34	123508	119711
5	A5	2	3	35	124721	119677
5	A5	2	3	36	126290	119706
5	A5	2	3	37	126835	119778
5	A5	2	3	38	127658	119781
5	A5	2	3	39	127932	119865
5	A5	2	3	40	128452	119940
6	A6	2	3	1	-5013.06	116397
6	A6	2	3	2	-4923.16	116105
6	A6	2	3	3	-4895.75	115818
6	A6	2	3	4	-4900.8	115597
6	A6	2	3	5	-4697.76	115424
6	A6	2	3	6	-4388.14	115226
6	A6	2	3	7	-4325.53	115077
6	A6	2	3	8	-4156.98	114996
6	A6	2	3	9	-4384.4	115060
6	A6	2	3	10	-4540.9	115109
6	A6	2	3	11	-4661.95	114998
6	A6	2	3	12	-4650.64	114896
6	A6	2	3	13	-4262.04	114844
6	A6	2	3	14	-3893.73	114821
6	A6	2	3	15	-3384.9	114975
6	A6	2	3	16	-2578.83	114968
6	A6	2	3	17	-1166.41	114936
6	A6	2	3	18	1952.4	114826
6	A6	2	3	19	6949.8	114633
6	A6	2	3	20	14963.9	114566
6	A6	2	3	21	25997.6	114634
6	A6	2	3	22	40354.8	114614
6	A6	2	3	23	55603.8	114627
6	A6	2	3	24	69378.1	114586
6	A6	2	3	25	81206.4	114558
6	A6	2	3	26	91169.4	114481
6	A6	2	3	27	99806.2	114466
6	A6	2	3	28	106567	114605
6	A6	2	3	29	111571	114586
6	A6	2	3	30	115950	114532
6	A6	2	3	31	119492	114474
6	A6	2	3	32	121453	114455
6	A6	2	3	33	122947	114536
6	A6	2	3	34	124361	114617
6	A6	2	3	35	125477	114608
6	A6	2	3	36	126036	114608
6	A6	2	3	37	126171	114700
6	A6	2	3	38	126303	114316
6	A6	2	3	39	126501	114262
6	A6	2	3	40	126694	114494
7	A7	2	3	1	2362.34	120313
7	A7	2	3	2	2401.27	120203
7	A7	2	3	3	2877.15	119844
7	A7	2	3	4	2940.2	119646
7	A7	2	3	5	2883.13	119502
7	A7	2	3	6	2513.84	119419
7	A7	2	3	7	2348.12	119501
7	A7	2	3	8	2198.48	119409
7	A7	2	3	9	2211.09	119227
7	A7	2	3	10	2475.71	119023
7	A7	2	3	11	2760.97	118855
7	A7	2	3	12	2714.03	118796
7	A7	2	3	13	2648.68	118870
7	A7	2	3	14	2764.67	118735
7	A7	2	3	15	3228.57	118678
7	A7	2	3	16	4317.3	118815
7	A7	2	3	17	6052.55	118848
7	A7	2	3	18	8683.55	118802
7	A7	2	3	19	13259.9	118732
7	A7	2	3	20	20964.4	118697
7	A7	2	3	21	32688.7	118645
7	A7	2	3	22	46923	118657
7	A7	2	3	23	61805.4	118688
7	A7	2	3	24	76207.5	118625
7	A7	2	3	25	88449.5	118441
7	A7	2	3	26	98450.8	118378
7	A7	2	3	27	106726	118453
7	A7	2	3	28	113599	118591
7	A7	2	3	29	119504	118545
7	A7	2	3	30	123660	118405
7	A7	2	3	31	127070	118346
7	A7	2	3	32	129714	118340
7	A7	2	3	33	131293	118381
7	A7	2	3	34	132203	118557
7	A7	2	3	35	133144	118286
7	A7	2	3	36	133695	118225
7	A7	2	3	37	134078	118315
7	A7	2	3	38	134238	118300
7	A7	2	3	39	134276	118242
7	A7	2	3	40	134917	118218
8	A8	2	3	1	-3121.58	126732
8	A8	2	3	2	-2936.57	126660
8	A8	2	3	3	-2780.91	126324
8	A8	2	3	4	-2954.98	126121
8	A8	2	3	5	-2989.18	125972
8	A8	2	3	6	-2757.23	125853
8	A8	2	3	7	-2912.62	125814
8	A8	2	3	8	-3380.64	125719
8	A8	2	3	9	-3321.2	125677
8	A8	2	3	10	-2651.66	125688
8	A8	2	3	11	-2605.88	125597
8	A8	2	3	12	-2819.67	125302
8	A8	2	3	13	-2777.11	125202
8	A8	2	3	14	-2212.09	125303
8	A8	2	3	15	-1984.37	125340
8	A8	2	3	16	-973.417	125583
8	A8	2	3	17	1124.75	125477
8	A8	2	3	18	4751.86	125333
8	A8	2	3	19	10406.1	125212
8	A8	2	3	20	19824.1	125046
8	A8	2	3	21	33434.6	124884
8	A8	2	3	22	49478	124889
8	A8	2	3	23	65104.2	125171
8	A8	2	3	24	79240.8	125133
8	A8	2	3	25	91863.7	125074
8	A8	2	3	26	102145	125100
8	A8	2	3	27	110594	124862
8	A8	2	3	28	117451	124782
8	A8	2	3	29	123183	124828
8	A8	2	3	30	127572	124710
8	A8	2	3	31	131376	124648
8	A8	2	3	32	133661	124659
8	A8	2	3	33	134751	124742
8	A8	2	3	34	136532	124706
8	A8	2	3	35	137350	124646
8	A8	2	3	36	137527	124563
8	A8	2	3	37	137758	124566
8	A8	2	3	38	137872	124678
8	A8	2	3	39	137954	124763
8	A8	2	3	40	138092	124789
9	A9	2	3	1	10631.1	121457
9	A9	2	3	2	10690.2	121291
9	A9	2	3	3	10770.8	121042
9	A9	2	3	4	10794	120753
9	A9	2	3	5	10641.6	120550
9	A9	2	3	6	10303.5	120391
9	A9	2	3	7	10089	120212
9	A9	2	3	8	9748.51	120080
9	A9	2	3	9	9742.56	119974
9	A9	2	3	10	10040.8	119892
9	A9	2	3	11	10139.1	119863
9	A9	2	3	12	10502.4	119711
9	A9	2	3	13	10887.1	119611
9	A9	2	3	14	11043.4	119554
9	A9	2	3	15	11538.3	119530
9	A9	2	3	16	12580.5	119670
9	A9	2	3	17	14726.7	119720
9	A9	2	3	18	18525.8	119488
9	A9	2	3	19	24791.8	119409
9	A9	2	3	20	34610.9	119469
9	A9	2	3	21	48292.3	119455
9	A9	2	3	22	63861.5	119547
9	A9	2	3	23	79200.9	119739
9	A9	2	3	24	92595	119501
9	A9	2	3	25	104432	119302
9	A9	2	3	26	114115	119276
9	A9	2	3	27	121514	119374
9	A9	2	3	28	128017	119334
9	A9	2	3	29	132963	119277
9	A9	2	3	30	137486	119218
9	A9	2	3	31	140375	119211
9	A9	2	3	32	142902	119279
9	A9	2	3	33	143835	119284
9	A9	2	3	34	144997	119318
9	A9	2	3	35	145729	119277
9	A9	2	3	36	146223	119255
9	A9	2	3	37	146838	119293
9	A9	2	3	38	147092	119260
9	A9	2	3	39	147206	119181
9	A9	2	3	40	147493	119161
10	A10	2	3	1	1120.9	121550
10	A10	2	3	2	1087.69	121473
10	A10	2	3	3	1146.54	121225
10	A10	2	3	4	1085.4	121115
10	A10	2	3	5	1045.76	121218
10	A10	2	3	6	867.581	121123
10	A10	2	3	7	443.763	120954
10	A10	2	3	8	330.079	120761
10	A10	2	3	9	546.011	120617
10	A10	2	3	10	909.89	120482
10	A10	2	3	11	501.462	120377
10	A10	2	3	12	375.654	120313
10	A10	2	3	13	488.493	120313
10	A10	2	3	14	260.607	120575
10	A10	2	3	15	260.904	120581
10	A10	2	3	16	632.572	120571
10	A10	2	3	17	605.012	120379
10	A10	2	3	18	342.872	120237
10	A10	2	3	19	236.663	120191
10	A10	2	3	20	166.181	120316
10	A10	2	3	21	47.348	120330
10	A10	2	3	22	31.4976	120266
10	A10	2	3	23	149.722	120211
10	A10	2	3	24	403.479	120259
10	A10	2	3	25	405.077	120214
10	A10	2	3	26	425.415	120197
10	A10	2	3	27	880.786	120212
10	A10	2	3	28	1766.55	120257
10	A10	2	3	29	3219.35	120037
10	A10	2	3	30	5599.02	119707
10	A10	2	3	31	9590.33	119724
10	A10	2	3	32	16773	120082
10	A10	2	3	33	25078.3	120132
10	A10	2	3	34	34380.2	120076
10	A10	2	3	35	41827.4	120055
10	A10	2	3	36	47704.5	119927
10	A10	2	3	37	51827.9	119899
10	A10	2	3	38	54274.2	120007
10	A10	2	3	39	56953.2	119834
10	A10	2	3	40	59016.4	119753
11	A11	2	3	1	-5922	125205
11	A11	2	3	2	-5893.07	125073
11	A11	2	3	3	-5558.83	124724
11	A11	2	3	4	-5434.38	124527
11	A11	2	3	5	-5397.24	124356
11	A11	2	3	6	-5129.27	124082
11	A11	2	3	7	-5247.64	123930
11	A11	2	3	8	-5349.81	123885
11	A11	2	3	9	-5346.68	123913
11	A11	2	3	10	-5413.94	123834
11	A11	2	3	11	-5494.3	123763
11	A11	2	3	12	-5565.64	123797
11	A11	2	3	13	-5589.89	124031
11	A11	2	3	14	-5568.95	124057
11	A11	2	3	15	-5516.5	123948
11	A11	2	3	16	-5126.79	123812
11	A11	2	3	17	-4893.47	123635
11	A11	2	3	18	-4739.76	123527
11	A11	2	3	19	-4661.1	123469
11	A11	2	3	20	-4136.37	123407
11	A11	2	3	21	-3823.56	123424
11	A11	2	3	22	-2851.93	123486
11	A11	2	3	23	-213.171	123450
11	A11	2	3	24	4545.86	123365
11	A11	2	3	25	11515.8	123319
11	A11	2	3	26	21809.1	123382
11	A11	2	3	27	33909.6	123352
11	A11	2	3	28	46544.2	123323
11	A11	2	3	29	58928.7	123257
11	A11	2	3	30	69732.4	123142
11	A11	2	3	31	80034.4	122953
11	A11	2	3	32	88647.1	122929
11	A11	2	3	33	96047.5	123058
11	A11	2	3	34	102771	123269
11	A11	2	3	35	108192	123293
11	A11	2	3	36	112876	123214
11	A11	2	3	37	116421	123085
11	A11	2	3	38	120069	123041
11	A11	2	3	39	122794	123101
11	A11	2	3	40	124459	123193
12	A12	2	3	1	-2520.1	122453
12	A12	2	3	2	-2515.8	122148
12	A12	2	3	3	-2461.73	121885
12	A12	2	3	4	-2442.52	121801
12	A12	2	3	5	-2288.14	121668
12	A12	2	3	6	-2042.62	121525
12	A12	2	3	7	-2055.26	121345
12	A12	2	3	8	-2131.79	121213
12	A12	2	3	9	-2157.69	121128
12	A12	2	3	10	-2050.63	121033
12	A12	2	3	11	-2125.65	120951
12	A12	2	3	12	-2238.84	120741
12	A12	2	3	13	-2264.91	120701
12	A12	2	3	14	-2149.83	120885
12	A12	2	3	15	-2149.96	120661
12	A12	2	3	16	-2109.62	120627
12	A12	2	3	17	-2113.8	120948
12	A12	2	3	18	-2014.18	120916
12	A12	2	3	19	-2046.53	120692
12	A12	2	3	20	-2095.08	120521
12	A12	2	3	21	-2139.98	120482
12	A12	2	3	22	-2117.85	120595
12	A12	2	3	23	-2094.12	120550
12	A12	2	3	24	-1688.73	120523
12	A12	2	3	25	-673.173	120654
12	A12	2	3	26	1244.67	120635
12	A12	2	3	27	4654.65	120547
12	A12	2	3	28	10018.1	120223
12	A12	2	3	29	19115.8	120180
12	A12	2	3	30	30828	120333
12	A12	2	3	31	43674	120334
12	A12	2	3	32	56345.9	120358
12	A12	2	3	33	67517.3	120518
12	A12	2	3	34	77648.4	120490
12	A12	2	3	35	86091.9	120387
12	A12	2	3	36	93185.5	120326
12	A12	2	3	37	98785.1	120309
12	A12	2	3	38	102770	120339
12	A12	2	3	39	106622	120313
12	A12	2	3	40	109528	120294
13	A13	2	3	1	-2762.53	130950
13	A13	2	3	2	-2882.61	130839
13	A13	2	3	3	-3038.26	130297
13	A13	2	3	4	-3190.33	130114
13	A13	2	3	5	-3293.22	130216
13	A13	2	3	6	-3388.07	130202
13	A13	2	3	7	-3379.36	130362
13	A13	2	3	8	-3125.42	130251
13	A13	2	3	9	-3132.96	129983
13	A13	2	3	10	-3244.54	129857
13	A13	2	3	11	-3451.77	129908
13	A13	2	3	12	-3502.72	129879
13	A13	2	3	13	-3446.39	129815
13	A13	2	3	14	-3656.91	129823
13	A13	2	3	15	-3643.35	129673
13	A13	2	3	16	-3363.57	129549
13	A13	2	3	17	-3402.88	129498
13	A13	2	3	18	-3389.52	129446
13	A13	2	3	19	-2994.36	129372
13	A13	2	3	20	-2426.67	129313
13	A13	2	3	21	-1326.69	129369
13	A13	2	3	22	826.059	129326
13	A13	2	3	23	4663.45	129317
13	A13	2	3	24	10900.9	129230
13	A13	2	3	25	19542.4	129033
13	A13	2	3	26	31249.6	128943
13	A13	2	3	27	44213.2	128938
13	A13	2	3	28	56572.3	128953
13	A13	2	3	29	68280.9	128975
13	A13	2	3	30	79216.9	129118
13	A13	2	3	31	88817.1	129103
13	A13	2	3	32	96833.9	129037
13	A13	2	3	33	104576	128776
13	A13	2	3	34	111133	128749
13	A13	2	3	35	116563	128947
13	A13	2	3	36	121333	128840
13	A13	2	3	37	125926	128776
13	A13	2	3	38	129444	128771
13	A13	2	3	39	132465	128644
13	A13	2	3	40	134504	128608
14	A14	2	3	1	-2734.02	111047
14	A14	2	3	2	-2683.03	111029
14	A14	2	3	3	-2659.38	110829
14	A14	2	3	4	-2847.72	110816
14	A14	2	3	5	-3046.72	110996
14	A14	2	3	6	-3382.23	111149
14	A14	2	3	7	-3534.05	111280
14	A14	2	3	8	-3661.5	111426
14	A14	2	3	9	-3602.76	111438
14	A14	2	3	10	-3276.38	111626
14	A14	2	3	11	-3728.48	111834
14	A14	2	3	12	-3684.05	111946
14	A14	2	3	13	-2946.33	111925
14	A14	2	3	14	-2821.48	112105
14	A14	2	3	15	-2786.11	112357
14	A14	2	3	16	-2916.04	112721
14	A14	2	3	17	-2984.78	112870
14	A14	2	3	18	-2822.42	113349
14	A14	2	3	19	-2742.29	113619
14	A14	2	3	20	-2685.32	113989
14	A14	2	3	21	-1869.23	115007
14	A14	2	3	22	-57.8899	116531
14	A14	2	3	23	2373.7	117519
14	A14	2	3	24	5494.31	118040
14	A14	2	3	25	9802.45	118412
14	A14	2	3	26	16851.5	118616
14	A14	2	3	27	26320.4	118580
14	A14	2	3	28	38011.2	118610
14	A14	2	3	29	50526.6	118577
14	A14	2	3	30	63024.9	118834
14	A14	2	3	31	74998.8	118868
14	A14	2	3	32	85163.5	118898
14	A14	2	3	33	93466.5	119128
14	A14	2	3	34	101159	119056
14	A14	2	3	35	107672	119161
14	A14	2	3	36	112793	119184
14	A14	2	3	37	116803	118964
14	A14	2	3	38	120740	118987
14	A14	2	3	39	123550	119178
14	A14	2	3	40	125232	119222
15	A15	2	3	1	-9826.2	124880
15	A15	2	3	2	-9836.32	124662
15	A15	2	3	3	-9764.05	124199
15	A15	2	3	4	-9751.21	123862
15	A15	2	3	5	-9619.23	123713
15	A15	2	3	6	-9571.17	123715
15	A15	2	3	7	-9627.7	123698
15	A15	2	3	8	-9662.5	123548
15	A15	2	3	9	-9619.65	123468
15	A15	2	3	10	-9610.18	123590
15	A15	2	3	11	-9723.43	123544
15	A15	2	3	12	-9992.69	123430
15	A15	2	3	13	-10021.7	123363
15	A15	2	3	14	-9844.23	123337
15	A15	2	3	15	-9701.57	123221
15	A15	2	3	16	-9691.95	123028
15	A15	2	3	17	-9513.08	122968
15	A15	2	3	18	-9037.29	123101
15	A15	2	3	19	-8334.76	123060
15	A15	2	3	20	-7699.72	122989
15	A15	2	3	21	-5600.29	123023
15	A15	2	3	22	-1889.02	123046
15	A15	2	3	23	3912.14	122953
15	A15	2	3	24	12031.5	122919
15	A15	2	3	25	23838.3	123077
15	A15	2	3	26	37478.9	123044
15	A15	2	3	27	50677.1	122958
15	A15	2	3	28	62549.9	122851
15	A15	2	3	29	73783.4	122777
15	A15	2	3	30	83964.4	122788
15	A15	2	3	31	92759.2	122874
15	A15	2	3	32	100443	122845
15	A15	2	3	33	106623	122833
15	A15	2	3	34	112706	122782
15	A15	2	3	35	117544	122724
15	A15	2	3	36	121416	122623
15	A15	2	3	37	125086	122423
15	A15	2	3	38	127229	122437
15	A15	2	3	39	128861	122714
15	A15	2	3	40	130627	122867
16	A16	2	3	1	-2540.96	115556
16	A16	2	3	2	-2564.67	115408
16	A16	2	3	3	-2973.07	115002
16	A16	2	3	4	-3128.78	114783
16	A16	2	3	5	-3117.83	114590
16	A16	2	3	6	-3014.94	114505
16	A16	2	3	7	-3016.66	114603
16	A16	2	3	8	-3028.25	114453
16	A16	2	3	9	-2977.11	114308
16	A16	2	3	10	-2710.22	114221
16	A16	2	3	11	-2811.95	114238
16	A16	2	3	12	-3024.41	114186
16	A16	2	3	13	-3049.18	114126
16	A16	2	3	14	-2940.61	114144
16	A16	2	3	15	-3070.21	113875
16	A16	2	3	16	-3011.65	113793
16	A16	2	3	17	-2579.96	113952
16	A16	2	3	18	-2433.74	113978
16	A16	2	3	19	-1988.29	113931
16	A16	2	3	20	-1411.82	113971
16	A16	2	3	21	61.6003	113926
16	A16	2	3	22	2753.13	113904
16	A16	2	3	23	7324.54	113837
16	A16	2	3	24	14230.6	113774
16	A16	2	3	25	24047.8	113754
16	A16	2	3	26	35756.3	113862
16	A16	2	3	27	47260.9	113701
16	A16	2	3	28	58554.9	113629
16	A16	2	3	29	68687.8	113689
16	A16	2	3	30	77392.7	113643
16	A16	2	3	31	85355.8	113543
16	A16	2	3	32	92038.1	113509
16	A16	2	3	33	97782.3	113568
16	A16	2	3	34	102993	113518
16	A16	2	3	35	106918	113457
16	A16	2	3	36	110395	113385
16	A16	2	3	37	113793	113328
16	A16	2	3	38	116127	113341
16	A16	2	3	39	118361	113440
16	A16	2	3	40	119375	113436
17	A17	2	3	1	-4562.51	107081
17	A17	2	3	2	-4535.88	106822
17	A17	2	3	3	-4423.19	106397
17	A17	2	3	4	-4429.85	106238
17	A17	2	3	5	-4536.16	106201
17	A17	2	3	6	-4718.05	106078
17	A17	2	3	7	-4785.62	105957
17	A17	2	3	8	-4721.62	105855
17	A17	2	3	9	-4652.97	105736
17	A17	2	3	10	-4707.04	105672
17	A17	2	3	11	-4838.43	105725
17	A17	2	3	12	-5028.53	105707
17	A17	2	3	13	-4934.65	105778
17	A17	2	3	14	-4407.54	105703
17	A17	2	3	15	-4418.72	105632
17	A17	2	3	16	-4332.31	105654
17	A17	2	3	17	-3623.86	105624
17	A17	2	3	18	-3432.25	105666
17	A17	2	3	19	-3019.87	105616
17	A17	2	3	20	-1964.43	105550
17	A17	2	3	21	-58.6501	105428
17	A17	2	3	22	3735.03	105372
17	A17	2	3	23	9556.46	105413
17	A17	2	3	24	17575.6	105435
17	A17	2	3	25	27887.7	105618
17	A17	2	3	26	39329.5	105575
17	A17	2	3	27	49927.9	105518
17	A17	2	3	28	59482.7	105544
17	A17	2	3	29	68294.2	105406
17	A17	2	3	30	75669	105241
17	A17	2	3	31	82127.3	105179
17	A17	2	3	32	88300.6	105197
17	A17	2	3	33	92895.2	105328
17	A17	2	3	34	96868.9	105344
17	A17	2	3	35	100499	105365
17	A17	2	3	36	103475	105135
17	A17	2	3	37	105498	105115
17	A17	2	3	38	107785	105276
17	A17	2	3	39	109459	105230
17	A17	2	3	40	110586	105181
18	A18	2	3	1	-7197.5	121267
18	A18	2	3	2	-7190.26	121118
18	A18	2	3	3	-7106.55	120666
18	A18	2	3	4	-7037.4	120494
18	A18	2	3	5	-6735.55	120491
18	A18	2	3	6	-6625.64	120419
18	A18	2	3	7	-6676.93	120363
18	A18	2	3	8	-6701.97	120270
18	A18	2	3	9	-6704.79	120225
18	A18	2	3	10	-6712.64	120239
18	A18	2	3	11	-6659.37	120210
18	A18	2	3	12	-6598.33	120315
18	A18	2	3	13	-6300.31	120253
18	A18	2	3	14	-6064.17	120079
18	A18	2	3	15	-6320.3	119728
18	A18	2	3	16	-6429.79	119653
18	A18	2	3	17	-6181.02	119848
18	A18	2	3	18	-5513.51	119957
18	A18	2	3	19	-4527.65	119948
18	A18	2	3	20	-3011.72	120003
18	A18	2	3	21	-260.151	119771
18	A18	2	3	22	4490.77	119662
18	A18	2	3	23	11990.7	119676
18	A18	2	3	24	22311.7	119790
18	A18	2	3	25	34392.9	119783
18	A18	2	3	26	47056.3	119822
18	A18	2	3	27	59101.1	119821
18	A18	2	3	28	70363.7	119832
18	A18	2	3	29	80026.1	119807
18	A18	2	3	30	87762.7	119684
18	A18	2	3	31	95476.5	119660
18	A18	2	3	32	102143	119817
18	A18	2	3	33	107928	119733
18	A18	2	3	34	112909	119439
18	A18	2	3	35	116816	119418
18	A18	2	3	36	119818	119614
18	A18	2	3	37	123051	119616
18	A18	2	3	38	125477	119562
18	A18	2	3	39	127422	119486
18	A18	2	3	40	128772	119446
19	A19	2	3	1	-8473.15	118912
19	A19	2	3	2	-8209.24	118640
19	A19	2	3	3	-8234.31	118175
19	A19	2	3	4	-8444.2	117922
19	A19	2	3	5	-8576.76	117557
19	A19	2	3	6	-8488.69	117076
19	A19	2	3	7	-8555.36	116967
19	A19	2	3	8	-8423.86	117140
19	A19	2	3	9	-8311.82	117079
19	A19	2	3	10	-8350.15	116997
19	A19	2	3	11	-8472.96	116992
19	A19	2	3	12	-8449.44	116926
19	A19	2	3	13	-8653.86	116898
19	A19	2	3	14	-8714.5	116995
19	A19	2	3	15	-8285.39	116914
19	A19	2	3	16	-8314.11	116850
19	A19	2	3	17	-8401.17	116881
19	A19	2	3	18	-8524.65	116797
19	A19	2	3	19	-8502.15	116706
19	A19	2	3	20	-8577.05	116636
19	A19	2	3	21	-8449.55	116570
19	A19	2	3	22	-8496.39	116577
19	A19	2	3	23	-8713.04	116770
19	A19	2	3	24	-8806.1	116800
19	A19	2	3	25	-8491.02	116712
19	A19	2	3	26	-8368.35	116544
19	A19	2	3	27	-8449.58	116547
19	A19	2	3	28	-8754.94	116795
19	A19	2	3	29	-8935.8	116769
19	A19	2	3	30	-8858.01	116529
19	A19	2	3	31	-8688.18	116450
19	A19	2	3	32	-8788.3	116432
19	A19	2	3	33	-9304.52	116416
19	A19	2	3	34	-10225.1	116408
19	A19	2	3	35	-11070.6	116390
19	A19	2	3	36	-11292.6	116390
19	A19	2	3	37	-11396.3	116415
19	A19	2	3	38	-11410.8	116449
19	A19	2	3	39	-11282	116630
19	A19	2	3	40	-10927.8	116771
25	B1	2	3	1	2484.97	105030
25	B1	2	3	2	2752.22	104844
25	B1	2	3	3	2736.24	104579
25	B1	2	3	4	2587.69	104246
25	B1	2	3	5	2482.98	104070
25	B1	2	3	6	2422.69	103970
25	B1	2	3	7	2315.5	103923
25	B1	2	3	8	2072.54	103910
25	B1	2	3	9	1399.31	103950
25	B1	2	3	10	1355.29	103937
25	B1	2	3	11	1834.64	103973
25	B1	2	3	12	1910.63	103881
25	B1	2	3	13	1878.77	103743
25	B1	2	3	14	1832.05	103646
25	B1	2	3	15	1824.81	103608
25	B1	2	3	16	1569.44	103564
25	B1	2	3	17	1527.36	103457
25	B1	2	3	18	1757.4	103429
25	B1	2	3	19	1773.54	103613
25	B1	2	3	20	1727.29	103659
25	B1	2	3	21	1385.97	103618
25	B1	2	3	22	1399.33	103625
25	B1	2	3	23	1971.17	103390
25	B1	2	3	24	2467.49	103350
25	B1	2	3	25	2569.96	103593
25	B1	2	3	26	3238.1	103568
25	B1	2	3	27	5182.63	103493
25	B1	2	3	28	8894.63	103483
25	B1	2	3	29	14485.7	103460
25	B1	2	3	30	23406	103475
25	B1	2	3	31	34880.2	103359
25	B1	2	3	32	46884.8	103277
25	B1	2	3	33	58731.1	103226
25	B1	2	3	34	69329.1	103190
25	B1	2	3	35	77313.3	103207
25	B1	2	3	36	83908.7	103189
25	B1	2	3	37	88925.3	103202
25	B1	2	3	38	93383.6	103106
25	B1	2	3	39	96058.4	102998
25	B1	2	3	40	97930.8	102974
26	B2	2	3	1	-5439.3	107149
26	B2	2	3	2	-5375.12	107066
26	B2	2	3	3	-5342.1	106743
26	B2	2	3	4	-5184.33	106616
26	B2	2	3	5	-5028.22	106689
26	B2	2	3	6	-5013.75	106549
26	B2	2	3	7	-4955.2	106415
26	B2	2	3	8	-4854.68	106368
26	B2	2	3	9	-4793.3	106392
26	B2	2	3	10	-4843.91	106357
26	B2	2	3	11	-4889.55	106435
26	B2	2	3	12	-5074.11	106299
26	B2	2	3	13	-5065.34	106207
26	B2	2	3	14	-4645.28	106241
26	B2	2	3	15	-4402.63	106114
26	B2	2	3	16	-4078.82	106017
26	B2	2	3	17	-3474.61	105995
26	B2	2	3	18	-1353.51	105960
26	B2	2	3	19	1529.99	106030
26	B2	2	3	20	6017.2	106003
26	B2	2	3	21	13500.2	106025
26	B2	2	3	22	24508.5	105972
26	B2	2	3	23	37882.7	105945
26	B2	2	3	24	50707.7	105927
26	B2	2	3	25	62173.2	105964
26	B2	2	3	26	72115.6	106045
26	B2	2	3	27	80238.8	106041
26	B2	2	3	28	87078.3	105994
26	B2	2	3	29	93051.2	105826
26	B2	2	3	30	97314.5	105735
26	B2	2	3	31	99930.7	105703
26	B2	2	3	32	102489	105687
26	B2	2	3	33	104378	105793
26	B2	2	3	34	105912	105775
26	B2	2	3	35	106707	105722
26	B2	2	3	36	107922	105674
26	B2	2	3	37	108680	105429
26	B2	2	3	38	108833	105367
26	B2	2	3	39	109319	105475
26	B2	2	3	40	108683	105878
27	B3	2	3	1	-1045.46	111181
27	B3	2	3	2	-677.797	111000
27	B3	2	3	3	-459.963	110673
27	B3	2	3	4	71.2393	110331
27	B3	2	3	5	449.56	110091
27	B3	2	3	6	423.818	110006
27	B3	2	3	7	469.273	110081
27	B3	2	3	8	418.211	110040
27	B3	2	3	9	438.294	110028
27	B3	2	3	10	965.826	109909
27	B3	2	3	11	922.542	109830
27	B3	2	3	12	647.674	109873
27	B3	2	3	13	516.911	109867
27	B3	2	3	14	660.695	109830
27	B3	2	3	15	700.113	109899
27	B3	2	3	16	598.209	109774
27	B3	2	3	17	640.356	109542
27	B3	2	3	18	1485.42	109495
27	B3	2	3	19	2353.9	109654
27	B3	2	3	20	3165.79	109663
27	B3	2	3	21	4679.48	109596
27	B3	2	3	22	7573.5	109532
27	B3	2	3	23	12152.1	109496
27	B3	2	3	24	20500.5	109454
27	B3	2	3	25	32017.8	109451
27	B3	2	3	26	45299.5	109424
27	B3	2	3	27	58785.9	109438
27	B3	2	3	28	71133.2	109435
27	B3	2	3	29	81634.1	109492
27	B3	2	3	30	90716.1	109330
27	B3	2	3	31	97578.4	109215
27	B3	2	3	32	103476	109209
27	B3	2	3	33	107992	109253
27	B3	2	3	34	111969	109221
27	B3	2	3	35	114784	109231
27	B3	2	3	36	116210	109352
27	B3	2	3	37	117739	109407
27	B3	2	3	38	118665	109321
27	B3	2	3	39	119944	109275
27	B3	2	3	40	120275	109269
28	B4	2	3	1	-3282.99	113261
28	B4	2	3	2	-3223.67	113145
28	B4	2	3	3	-3162.18	112758
28	B4	2	3	4	-2986.71	112366
28	B4	2	3	5	-3211.2	112176
28	B4	2	3	6	-3255.64	112077
28	B4	2	3	7	-2906.85	112050
28	B4	2	3	8	-2204.89	111855
28	B4	2	3	9	-2190.42	111771
28	B4	2	3	10	-2557.46	111866
28	B4	2	3	11	-2790.11	111821
28	B4	2	3	12	-3146.61	111772
28	B4	2	3	13	-3103.65	111703
28	B4	2	3	14	-2512.18	111710
28	B4	2	3	15	-2288.35	111750
28	B4	2	3	16	-1533.13	111640
28	B4	2	3	17	-193.109	111383
28	B4	2	3	18	2651.46	111316
28	B4	2	3	19	6477.08	111414
28	B4	2	3	20	13441.9	111375
28	B4	2	3	21	23587.9	111308
28	B4	2	3	22	36428.1	111253
28	B4	2	3	23	50593.7	111216
28	B4	2	3	24	63658.7	111227
28	B4	2	3	25	74889.2	111225
28	B4	2	3	26	84398.8	111241
28	B4	2	3	27	92812.6	111190
28	B4	2	3	28	99887	111188
28	B4	2	3	29	105159	111280
28	B4	2	3	30	109846	111101
28	B4	2	3	31	112840	111048
28	B4	2	3	32	114998	111057
28	B4	2	3	33	117258	111058
28	B4	2	3	34	118582	111081
28	B4	2	3	35	119667	111093
28	B4	2	3	36	120458	111092
28	B4	2	3	37	120397	111100
28	B4	2	3	38	120859	111169
28	B4	2	3	39	121129	111101
28	B4	2	3	40	121249	111067
29	B5	2	3	1	-4867.15	122368
29	B5	2	3	2	-4608.43	122319
29	B5	2	3	3	-4172.93	122295
29	B5	2	3	4	-4541.6	122187
29	B5	2	3	5	-4551.27	122086
29	B5	2	3	6	-3919.89	122016
29	B5	2	3	7	-3798.45	121910
29	B5	2	3	8	-3642.64	121835
29	B5	2	3	9	-3777.4	121801
29	B5	2	3	10	-3988.19	121707
29	B5	2	3	11	-4325.29	121620
29	B5	2	3	12	-4331.8	121602
29	B5	2	3	13	-3823.25	121510
29	B5	2	3	14	-3869.15	121367
29	B5	2	3	15	-3841.1	121318
29	B5	2	3	16	-3238.85	121423
29	B5	2	3	17	-2945.47	121422
29	B5	2	3	18	-1665.96	121529
29	B5	2	3	19	224.471	121588
29	B5	2	3	20	3412.15	121521
29	B5	2	3	21	9476.26	121434
29	B5	2	3	22	18654.1	121310
29	B5	2	3	23	32061.5	121198
29	B5	2	3	24	47292.8	121165
29	B5	2	3	25	63350.4	121257
29	B5	2	3	26	77461.4	121206
29	B5	2	3	27	89700.9	121069
29	B5	2	3	28	99774.3	121043
29	B5	2	3	29	108058	121171
29	B5	2	3	30	114949	121182
29	B5	2	3	31	120085	121075
29	B5	2	3	32	124607	120950
29	B5	2	3	33	127345	120932
29	B5	2	3	34	129179	121015
29	B5	2	3	35	131013	121044
29	B5	2	3	36	131955	121176
29	B5	2	3	37	133150	121156
29	B5	2	3	38	133984	120996
29	B5	2	3	39	133780	120887
29	B5	2	3	40	134116	120865
30	B6	2	3	1	-5799.9	119044
30	B6	2	3	2	-5730.1	119003
30	B6	2	3	3	-5010.55	119089
30	B6	2	3	4	-4973.03	118975
30	B6	2	3	5	-5068.28	118807
30	B6	2	3	6	-5058.83	118621
30	B6	2	3	7	-5165.15	118489
30	B6	2	3	8	-5190.76	118418
30	B6	2	3	9	-4954.1	118377
30	B6	2	3	10	-4918.88	118538
30	B6	2	3	11	-4752.35	118494
30	B6	2	3	12	-4750.02	118378
30	B6	2	3	13	-4775.01	118286
30	B6	2	3	14	-4707.02	118183
30	B6	2	3	15	-3992.48	118100
30	B6	2	3	16	-3266.87	118029
30	B6	2	3	17	-2179.99	117961
30	B6	2	3	18	1077.42	117934
30	B6	2	3	19	5579.56	118035
30	B6	2	3	20	13225.5	117786
30	B6	2	3	21	25292.6	117712
30	B6	2	3	22	39922.1	117909
30	B6	2	3	23	55176.3	118095
30	B6	2	3	24	69158.1	118117
30	B6	2	3	25	81145.8	117954
30	B6	2	3	26	91421	117887
30	B6	2	3	27	99712	118020
30	B6	2	3	28	107137	118102
30	B6	2	3	29	112875	117969
30	B6	2	3	30	117446	117829
30	B6	2	3	31	120788	117635
30	B6	2	3	32	123403	117577
30	B6	2	3	33	125052	117690
30	B6	2	3	34	126476	117846
30	B6	2	3	35	127538	117818
30	B6	2	3	36	128022	117704
30	B6	2	3	37	128506	117414
30	B6	2	3	38	128895	117374
30	B6	2	3	39	129405	117528
30	B6	2	3	40	129122	117655
31	B7	2	3	1	2593.52	117504
31	B7	2	3	2	2699.61	117449
31	B7	2	3	3	2797.65	117369
31	B7	2	3	4	3064.26	117220
31	B7	2	3	5	2829.89	116993
31	B7	2	3	6	2860.4	116901
31	B7	2	3	7	3344.72	116999
31	B7	2	3	8	3020.07	116969
31	B7	2	3	9	2899.51	116927
31	B7	2	3	10	3061.26	116712
31	B7	2	3	11	3093.3	116577
31	B7	2	3	12	3259.92	116508
31	B7	2	3	13	3273.37	116543
31	B7	2	3	14	3434.05	116620
31	B7	2	3	15	3806.64	116590
31	B7	2	3	16	4889.12	116587
31	B7	2	3	17	5922.91	116427
31	B7	2	3	18	8440.7	116345
31	B7	2	3	19	13327.1	116356
31	B7	2	3	20	20770.5	116329
31	B7	2	3	21	32532	116305
31	B7	2	3	22	47123.7	116367
31	B7	2	3	23	62685	116516
31	B7	2	3	24	77076.2	116398
31	B7	2	3	25	89817.3	116269
31	B7	2	3	26	100043	116076
31	B7	2	3	27	108038	116046
31	B7	2	3	28	114873	116178
31	B7	2	3	29	120643	116273
31	B7	2	3	30	125309	116246
31	B7	2	3	31	128633	116166
31	B7	2	3	32	130813	116021
31	B7	2	3	33	132890	116036
31	B7	2	3	34	134549	116232
31	B7	2	3	35	135235	116255
31	B7	2	3	36	135552	116285
31	B7	2	3	37	136319	116229
31	B7	2	3	38	136525	116217
31	B7	2	3	39	136157	116396
31	B7	2	3	40	135880	116550
32	B8	2	3	1	-8011.77	122598
32	B8	2	3	2	-7870.61	122798
32	B8	2	3	3	-7593.31	122899
32	B8	2	3	4	-7366.66	122888
32	B8	2	3	5	-7402.48	122955
32	B8	2	3	6	-7412.22	122918
32	B8	2	3	7	-7166.86	122940
32	B8	2	3	8	-7167	123067
32	B8	2	3	9	-7146.06	123275
32	B8	2	3	10	-7133.66	123347
32	B8	2	3	11	-6792.31	123444
32	B8	2	3	12	-6559.6	123365
32	B8	2	3	13	-6448.65	123315
32	B8	2	3	14	-6171.21	123489
32	B8	2	3	15	-5539.07	123447
32	B8	2	3	16	-4730.62	123421
32	B8	2	3	17	-2742	123457
32	B8	2	3	18	944.535	123424
32	B8	2	3	19	7329.15	123598
32	B8	2	3	20	17188.6	123773
32	B8	2	3	21	31078.4	123657
32	B8	2	3	22	47168.4	123565
32	B8	2	3	23	63363.4	123644
32	B8	2	3	24	78429.8	123509
32	B8	2	3	25	91353.2	123480
32	B8	2	3	26	101954	123823
32	B8	2	3	27	110738	123861
32	B8	2	3	28	117659	123921
32	B8	2	3	29	123027	123866
32	B8	2	3	30	127343	123820
32	B8	2	3	31	130590	123855
32	B8	2	3	32	133149	123921
32	B8	2	3	33	135286	123828
32	B8	2	3	34	136716	123709
32	B8	2	3	35	137735	123650
32	B8	2	3	36	138059	123819
32	B8	2	3	37	138512	123814
32	B8	2	3	38	139474	123935
32	B8	2	3	39	139407	123922
32	B8	2	3	40	139481	124098
33	B9	2	3	1	-8903.31	122349
33	B9	2	3	2	-8906.35	122233
33	B9	2	3	3	-8887.63	121884
33	B9	2	3	4	-8780.11	121730
33	B9	2	3	5	-8631.02	121689
33	B9	2	3	6	-8406.37	121413
33	B9	2	3	7	-8438.97	121313
33	B9	2	3	8	-8578.69	121458
33	B9	2	3	9	-8635.07	121405
33	B9	2	3	10	-8598.24	121319
33	B9	2	3	11	-8546.03	121223
33	B9	2	3	12	-8198.68	121040
33	B9	2	3	13	-7948.55	120944
33	B9	2	3	14	-7560.05	120934
33	B9	2	3	15	-6821.86	120905
33	B9	2	3	16	-5598.01	120949
33	B9	2	3	17	-3566.79	120846
33	B9	2	3	18	305.863	120806
33	B9	2	3	19	7066.05	120936
33	B9	2	3	20	16944.3	120912
33	B9	2	3	21	31013.5	120874
33	B9	2	3	22	47721.3	120806
33	B9	2	3	23	64050.5	120740
33	B9	2	3	24	77969.4	120725
33	B9	2	3	25	90170.3	120750
33	B9	2	3	26	100099	120720
33	B9	2	3	27	108271	120724
33	B9	2	3	28	115025	120666
33	B9	2	3	29	119878	120578
33	B9	2	3	30	123249	120424
33	B9	2	3	31	126477	120397
33	B9	2	3	32	128004	120439
33	B9	2	3	33	129855	120470
33	B9	2	3	34	131591	120607
33	B9	2	3	35	132128	120617
33	B9	2	3	36	132173	120617
33	B9	2	3	37	132395	120472
33	B9	2	3	38	132632	120466
33	B9	2	3	39	133461	120644
33	B9	2	3	40	133317	120670
34	B10	2	3	1	-5366.46	125331
34	B10	2	3	2	-5368.32	125321
34	B10	2	3	3	-5358.68	125552
34	B10	2	3	4	-5138.85	125245
34	B10	2	3	5	-5273.15	125048
34	B10	2	3	6	-5348.34	124992
34	B10	2	3	7	-5237.16	125122
34	B10	2	3	8	-5215.25	125114
34	B10	2	3	9	-5073.35	124865
34	B10	2	3	10	-5311.69	124756
34	B10	2	3	11	-5448.42	124758
34	B10	2	3	12	-5568.62	124705
34	B10	2	3	13	-5895.92	124663
34	B10	2	3	14	-5910.2	124624
34	B10	2	3	15	-5562.51	124627
34	B10	2	3	16	-5155.48	124691
34	B10	2	3	17	-4955.63	124714
34	B10	2	3	18	-4947.24	124651
34	B10	2	3	19	-4838.74	124635
34	B10	2	3	20	-5181.81	124779
34	B10	2	3	21	-5267.13	124701
34	B10	2	3	22	-4997.74	124607
34	B10	2	3	23	-4923.32	124516
34	B10	2	3	24	-4647.85	124491
34	B10	2	3	25	-4722.31	124587
34	B10	2	3	26	-4775.42	124594
34	B10	2	3	27	-4301.7	124674
34	B10	2	3	28	-3126.03	124661
34	B10	2	3	29	-1492.08	124623
34	B10	2	3	30	1505.77	124480
34	B10	2	3	31	6678.68	124409
34	B10	2	3	32	14240.4	124380
34	B10	2	3	33	23742	124385
34	B10	2	3	34	33181.9	124419
34	B10	2	3	35	40385	124486
34	B10	2	3	36	45687.2	124386
34	B10	2	3	37	49155.2	124354
34	B10	2	3	38	51872.4	124396
34	B10	2	3	39	53789.3	124300
34	B10	2	3	40	54725.4	124269
35	B11	2	3	1	-1177.71	121761
35	B11	2	3	2	-1124.81	121582
35	B11	2	3	3	-829.51	121078
35	B11	2	3	4	-634.428	120891
35	B11	2	3	5	-734.458	120870
35	B11	2	3	6	-950.081	120776
35	B11	2	3	7	-1387.45	120693
35	B11	2	3	8	-1349.29	120580
35	B11	2	3	9	-731.271	120321
35	B11	2	3	10	-641.135	120222
35	B11	2	3	11	-687.632	120258
35	B11	2	3	12	-1052.62	120235
35	B11	2	3	13	-1472.23	120293
35	B11	2	3	14	-1440.21	120279
35	B11	2	3	15	-970.026	120204
35	B11	2	3	16	-866.55	120131
35	B11	2	3	17	-635.966	120057
35	B11	2	3	18	-398.713	120039
35	B11	2	3	19	-327.18	120174
35	B11	2	3	20	-152.764	120158
35	B11	2	3	21	691.551	120133
35	B11	2	3	22	1984.81	120078
35	B11	2	3	23	4586.82	120041
35	B11	2	3	24	9214.39	120102
35	B11	2	3	25	16374.9	120069
35	B11	2	3	26	26524.2	120055
35	B11	2	3	27	38416.3	120106
35	B11	2	3	28	51327.4	120076
35	B11	2	3	29	63683.6	120065
35	B11	2	3	30	74755.1	120004
35	B11	2	3	31	84710.7	119892
35	B11	2	3	32	93285.5	119762
35	B11	2	3	33	100442	119784
35	B11	2	3	34	107117	120006
35	B11	2	3	35	112783	120005
35	B11	2	3	36	117226	119928
35	B11	2	3	37	120831	119888
35	B11	2	3	38	123753	119876
35	B11	2	3	39	126277	119747
35	B11	2	3	40	127909	119711
36	B12	2	3	1	-7543.09	117047
36	B12	2	3	2	-7473.6	117303
36	B12	2	3	3	-7379.35	117623
36	B12	2	3	4	-7093.56	117758
36	B12	2	3	5	-7541.93	118045
36	B12	2	3	6	-7725.92	118267
36	B12	2	3	7	-7810.91	118261
36	B12	2	3	8	-7792.88	118254
36	B12	2	3	9	-7641.76	118349
36	B12	2	3	10	-7600.41	118557
36	B12	2	3	11	-7389.96	118785
36	B12	2	3	12	-7144.95	118818
36	B12	2	3	13	-7322.86	118830
36	B12	2	3	14	-7436.61	119222
36	B12	2	3	15	-7482.77	119492
36	B12	2	3	16	-7563.34	119750
36	B12	2	3	17	-7519.73	119865
36	B12	2	3	18	-7223.19	120055
36	B12	2	3	19	-7508.77	120324
36	B12	2	3	20	-7592.09	120564
36	B12	2	3	21	-7348.04	120717
36	B12	2	3	22	-6931.47	120928
36	B12	2	3	23	-6356.21	121399
36	B12	2	3	24	-5704.24	121684
36	B12	2	3	25	-4856.57	121698
36	B12	2	3	26	-3357.47	121701
36	B12	2	3	27	166.811	121932
36	B12	2	3	28	6508.47	122237
36	B12	2	3	29	14966.7	122508
36	B12	2	3	30	26857.7	122419
36	B12	2	3	31	40188.5	122293
36	B12	2	3	32	53021.8	122607
36	B12	2	3	33	65044.9	122755
36	B12	2	3	34	75283.4	122708
36	B12	2	3	35	84373	122786
36	B12	2	3	36	92107.6	122835
36	B12	2	3	37	98491.6	122798
36	B12	2	3	38	103613	123082
36	B12	2	3	39	107818	123146
36	B12	2	3	40	110270	123360
37	B13	2	3	1	-7851.61	123954
37	B13	2	3	2	-7857.95	123994
37	B13	2	3	3	-7691.57	123678
37	B13	2	3	4	-7726.74	123501
37	B13	2	3	5	-7841.36	123445
37	B13	2	3	6	-7917.21	123359
37	B13	2	3	7	-7963.62	123374
37	B13	2	3	8	-8001.87	123448
37	B13	2	3	9	-7962.99	123422
37	B13	2	3	10	-7831.79	123405
37	B13	2	3	11	-7700.21	123279
37	B13	2	3	12	-8123.31	123165
37	B13	2	3	13	-8219.77	123101
37	B13	2	3	14	-8023.9	123018
37	B13	2	3	15	-7629.62	122969
37	B13	2	3	16	-7577.37	122886
37	B13	2	3	17	-7505.49	122834
37	B13	2	3	18	-7360.56	122902
37	B13	2	3	19	-6677.33	122951
37	B13	2	3	20	-6135.97	122735
37	B13	2	3	21	-5174.12	122645
37	B13	2	3	22	-2811.19	122703
37	B13	2	3	23	809.757	122742
37	B13	2	3	24	6941.36	122737
37	B13	2	3	25	16475.5	122602
37	B13	2	3	26	28276.8	122595
37	B13	2	3	27	41137.5	122845
37	B13	2	3	28	53806.7	122854
37	B13	2	3	29	65085	122778
37	B13	2	3	30	75207.6	122744
37	B13	2	3	31	84998.5	122698
37	B13	2	3	32	93415.7	122472
37	B13	2	3	33	100506	122408
37	B13	2	3	34	106649	122489
37	B13	2	3	35	111906	122561
37	B13	2	3	36	116684	122632
37	B13	2	3	37	120439	122538
37	B13	2	3	38	123241	122323
37	B13	2	3	39	125626	122325
37	B13	2	3	40	127269	122545
38	B14	2	3	1	-9235.99	110111
38	B14	2	3	2	-9163.04	110381
38	B14	2	3	3	-9126.5	110713
38	B14	2	3	4	-8991.08	110841
38	B14	2	3	5	-9204.69	110908
38	B14	2	3	6	-9309.55	111127
38	B14	2	3	7	-9321.77	111221
38	B14	2	3	8	-9400.49	111229
38	B14	2	3	9	-9556.46	111543
38	B14	2	3	10	-9576.48	111509
38	B14	2	3	11	-9476.91	111462
38	B14	2	3	12	-9336.65	111560
38	B14	2	3	13	-9258.61	111580
38	B14	2	3	14	-9238.31	111630
38	B14	2	3	15	-9059.54	111612
38	B14	2	3	16	-9080.1	111621
38	B14	2	3	17	-9058.24	111571
38	B14	2	3	18	-8776.5	111767
38	B14	2	3	19	-8841.89	111881
38	B14	2	3	20	-8911.78	111816
38	B14	2	3	21	-8767.76	111951
38	B14	2	3	22	-8398.81	112103
38	B14	2	3	23	-7351.73	112154
38	B14	2	3	24	-5329.65	112195
38	B14	2	3	25	-1764.6	112344
38	B14	2	3	26	3308.9	112561
38	B14	2	3	27	11493.6	112663
38	B14	2	3	28	22601	112621
38	B14	2	3	29	34473.1	112473
38	B14	2	3	30	47024.5	112480
38	B14	2	3	31	57698.6	112698
38	B14	2	3	32	67585.4	112769
38	B14	2	3	33	75862.7	112813
38	B14	2	3	34	83077.1	112917
38	B14	2	3	35	89283	112974
38	B14	2	3	36	94380.8	113030
38	B14	2	3	37	98463.5	113126
38	B14	2	3	38	102183	113110
38	B14	2	3	39	104200	113126
38	B14	2	3	40	106049	113343
39	B15	2	3	1	-2522.22	111544
39	B15	2	3	2	-2530.79	111538
39	B15	2	3	3	-2529.78	111371
39	B15	2	3	4	-2429.06	111259
39	B15	2	3	5	-2366.73	111274
39	B15	2	3	6	-2059.88	111138
39	B15	2	3	7	-1926.54	111003
39	B15	2	3	8	-2099.39	110926
39	B15	2	3	9	-2169.16	110932
39	B15	2	3	10	-2069.07	110791
39	B15	2	3	11	-2186.83	110674
39	B15	2	3	12	-2557.75	110659
39	B15	2	3	13	-2610.77	110832
39	B15	2	3	14	-2420.31	110707
39	B15	2	3	15	-2235.05	110581
39	B15	2	3	16	-2171.66	110469
39	B15	2	3	17	-1893.84	110388
39	B15	2	3	18	-1669.18	110357
39	B15	2	3	19	-751.746	110402
39	B15	2	3	20	-145.384	110312
39	B15	2	3	21	1358.75	110071
39	B15	2	3	22	4753.92	110085
39	B15	2	3	23	10193.8	110369
39	B15	2	3	24	18630.9	110416
39	B15	2	3	25	29060.1	110519
39	B15	2	3	26	41532.1	110612
39	B15	2	3	27	53756.2	110540
39	B15	2	3	28	64935.2	110463
39	B15	2	3	29	74657.6	110430
39	B15	2	3	30	83735.7	110393
39	B15	2	3	31	91401.2	110429
39	B15	2	3	32	98142.2	110371
39	B15	2	3	33	103567	110214
39	B15	2	3	34	108188	110167
39	B15	2	3	35	112731	110227
39	B15	2	3	36	115929	110210
39	B15	2	3	37	119166	110195
39	B15	2	3	38	121007	110198
39	B15	2	3	39	122315	110325
39	B15	2	3	40	124097	110329
40	B16	2	3	1	-6651.85	111501
40	B16	2	3	2	-6622.19	111413
40	B16	2	3	3	-6296.18	111269
40	B16	2	3	4	-6275.06	111156
40	B16	2	3	5	-6505.66	110976
40	B16	2	3	6	-6474.52	110917
40	B16	2	3	7	-6071.49	110910
40	B16	2	3	8	-6179.62	110850
40	B16	2	3	9	-6286.84	110896
40	B16	2	3	10	-6322.12	111146
40	B16	2	3	11	-6396.59	111161
40	B16	2	3	12	-6430.95	111141
40	B16	2	3	13	-6361.15	111145
40	B16	2	3	14	-6317.37	111184
40	B16	2	3	15	-6028.3	111180
40	B16	2	3	16	-5835.24	111278
40	B16	2	3	17	-5706.37	111262
40	B16	2	3	18	-5518.43	111279
40	B16	2	3	19	-5084.33	111556
40	B16	2	3	20	-4843.13	111590
40	B16	2	3	21	-3476.56	111668
40	B16	2	3	22	-762.106	111589
40	B16	2	3	23	3741.34	111490
40	B16	2	3	24	10639.1	111427
40	B16	2	3	25	20409	111397
40	B16	2	3	26	32294.9	111606
40	B16	2	3	27	44722.4	111936
40	B16	2	3	28	56221.6	112063
40	B16	2	3	29	66592.5	112053
40	B16	2	3	30	76306	112083
40	B16	2	3	31	84119	112058
40	B16	2	3	32	91885.1	112057
40	B16	2	3	33	98011	112185
40	B16	2	3	34	103224	112221
40	B16	2	3	35	107991	112256
40	B16	2	3	36	112197	112261
40	B16	2	3	37	115565	112318
40	B16	2	3	38	118330	112476
40	B16	2	3	39	120259	112691
40	B16	2	3	40	121374	112761
41	B17	2	3	1	-6656.6	121280
41	B17	2	3	2	-6678.43	121071
41	B17	2	3	3	-6564.96	120820
41	B17	2	3	4	-6183.54	120592
41	B17	2	3	5	-6071.85	120261
41	B17	2	3	6	-6150.26	120088
41	B17	2	3	7	-6213.51	120053
41	B17	2	3	8	-6266.05	120131
41	B17	2	3	9	-6455	120078
41	B17	2	3	10	-6927.82	120100
41	B17	2	3	11	-6893.12	120011
41	B17	2	3	12	-6306.46	119751
41	B17	2	3	13	-6283.68	119659
41	B17	2	3	14	-6524.49	119779
41	B17	2	3	15	-6495.33	119739
41	B17	2	3	16	-5960.94	119705
41	B17	2	3	17	-5795.48	119678
41	B17	2	3	18	-5547.41	119831
41	B17	2	3	19	-4630.08	119777
41	B17	2	3	20	-3317.42	119625
41	B17	2	3	21	-732.622	119466
41	B17	2	3	22	2928.25	119380
41	B17	2	3	23	9707.91	119390
41	B17	2	3	24	19980.4	119433
41	B17	2	3	25	32080.7	119529
41	B17	2	3	26	45009.4	119448
41	B17	2	3	27	57540.9	119258
41	B17	2	3	28	68978.9	119173
41	B17	2	3	29	78708.5	119168
41	B17	2	3	30	87983.8	119113
41	B17	2	3	31	96132.2	119008
41	B17	2	3	32	102698	119042
41	B17	2	3	33	108846	119366
41	B17	2	3	34	113635	119348
41	B17	2	3	35	117715	119276
41	B17	2	3	36	121127	119262
41	B17	2	3	37	124019	119096
41	B17	2	3	38	126561	118863
41	B17	2	3	39	128371	118895
41	B17	2	3	40	129599	119246
42	B18	2	3	1	-3612.42	118648
42	B18	2	3	2	-3660.74	118558
42	B18	2	3	3	-3814.65	118154
42	B18	2	3	4	-3874.33	118005
42	B18	2	3	5	-3911.31	118025
42	B18	2	3	6	-3795.58	117767
42	B18	2	3	7	-3302.89	117700
42	B18	2	3	8	-3231.5	117936
42	B18	2	3	9	-3208.73	117860
42	B18	2	3	10	-3297.2	117748
42	B18	2	3	11	-3515.28	117700
42	B18	2	3	12	-3803	117601
42	B18	2	3	13	-3758.87	117522
42	B18	2	3	14	-3251.55	117512
42	B18	2	3	15	-3034.2	117413
42	B18	2	3	16	-2906.32	117329
42	B18	2	3	17	-2719.16	117341
42	B18	2	3	18	-2080.17	117521
42	B18	2	3	19	-1398.44	117529
42	B18	2	3	20	396.046	117549
42	B18	2	3	21	3589.84	117594
42	B18	2	3	22	9458.23	117524
42	B18	2	3	23	17717.7	117416
42	B18	2	3	24	29283.6	117281
42	B18	2	3	25	42309.2	117175
42	B18	2	3	26	55373.9	117129
42	B18	2	3	27	67369	117154
42	B18	2	3	28	78340.1	117145
42	B18	2	3	29	87604.3	117214
42	B18	2	3	30	96381.2	117217
42	B18	2	3	31	103189	117170
42	B18	2	3	32	109251	117168
42	B18	2	3	33	115149	117195
42	B18	2	3	34	119486	117172
42	B18	2	3	35	123768	117217
42	B18	2	3	36	126080	117254
42	B18	2	3	37	128642	117152
42	B18	2	3	38	131086	116932
42	B18	2	3	39	132780	116934
42	B18	2	3	40	133475	117157
43	B19	2	3	1	-8151.17	117719
43	B19	2	3	2	-7917.25	117584
43	B19	2	3	3	-7634.33	116999
43	B19	2	3	4	-7230.54	116783
43	B19	2	3	5	-7111.91	116746
43	B19	2	3	6	-6991.67	116651
43	B19	2	3	7	-6782.02	116560
43	B19	2	3	8	-6834.55	116459
43	B19	2	3	9	-6882.66	116402
43	B19	2	3	10	-6947.85	116497
43	B19	2	3	11	-6875	116443
43	B19	2	3	12	-7067.03	116316
43	B19	2	3	13	-7181.53	116240
43	B19	2	3	14	-6938.65	116256
43	B19	2	3	15	-6361.76	116214
43	B19	2	3	16	-6351.1	116170
43	B19	2	3	17	-6580.05	115918
43	B19	2	3	18	-6700.22	115877
43	B19	2	3	19	-6674.5	116075
43	B19	2	3	20	-7031.74	116064
43	B19	2	3	21	-7136.87	115995
43	B19	2	3	22	-6859.13	115984
43	B19	2	3	23	-6891.2	116136
43	B19	2	3	24	-6828.28	116125
43	B19	2	3	25	-6396.82	116107
43	B19	2	3	26	-6432.75	116048
43	B19	2	3	27	-6471.81	116023
43	B19	2	3	28	-6097.51	116064
43	B19	2	3	29	-6073.97	115891
43	B19	2	3	30	-5919.39	115834
43	B19	2	3	31	-5895.82	115904
43	B19	2	3	32	-5837.29	115899
43	B19	2	3	33	-5143.11	115932
43	B19	2	3	34	-4890.34	115866
43	B19	2	3	35	-3790.12	115704
43	B19	2	3	36	-1549.72	115669
43	B19	2	3	37	2722.96	115687
43	B19	2	3	38	8919.58	115676
43	B19	2	3	39	16444.5	115698
43	B19	2	3	40	23300.2	115826
49	C1	2	3	1	-1535.41	102792
49	C1	2	3	2	-1564.76	102688
49	C1	2	3	3	-1691.56	102555
49	C1	2	3	4	-1627.35	102490
49	C1	2	3	5	-1254.92	102185
49	C1	2	3	6	-1190.24	102023
49	C1	2	3	7	-1106.84	101926
49	C1	2	3	8	-1205.98	101881
49	C1	2	3	9	-1486.52	101978
49	C1	2	3	10	-1529.71	101892
49	C1	2	3	11	-1399.13	101845
49	C1	2	3	12	-1633.8	101947
49	C1	2	3	13	-1671.99	101798
49	C1	2	3	14	-1388.87	101730
49	C1	2	3	15	-962.357	101822
49	C1	2	3	16	-1270.72	101806
49	C1	2	3	17	-1355.65	101834
49	C1	2	3	18	-1145.12	101779
49	C1	2	3	19	-1247.8	101690
49	C1	2	3	20	-1344.93	101582
49	C1	2	3	21	-1367.87	101583
49	C1	2	3	22	-1222.63	101811
49	C1	2	3	23	-865.649	101807
49	C1	2	3	24	-647.995	101767
49	C1	2	3	25	-459.135	101764
49	C1	2	3	26	409.713	101798
49	C1	2	3	27	2575.46	101721
49	C1	2	3	28	6379.4	101568
49	C1	2	3	29	12577.5	101542
49	C1	2	3	30	21946.5	101706
49	C1	2	3	31	33899.9	101708
49	C1	2	3	32	46907.9	101590
49	C1	2	3	33	61246.7	101338
49	C1	2	3	34	70872.6	101310
49	C1	2	3	35	78078.1	101467
49	C1	2	3	36	84451.2	101578
49	C1	2	3	37	89004.6	101503
49	C1	2	3	38	92150.3	101352
49	C1	2	3	39	94753.1	101311
49	C1	2	3	40	95686	101332
50	C2	2	3	1	2057.44	113720
50	C2	2	3	2	2071.63	113661
50	C2	2	3	3	2085.27	113597
50	C2	2	3	4	2314	113459
50	C2	2	3	5	2274.16	113298
50	C2	2	3	6	2143.35	113181
50	C2	2	3	7	1957.26	113153
50	C2	2	3	8	1861.55	113003
50	C2	2	3	9	1832.01	112918
50	C2	2	3	10	1832.31	113010
50	C2	2	3	11	1797.21	112964
50	C2	2	3	12	1703.7	112960
50	C2	2	3	13	1517.77	112937
50	C2	2	3	14	1568.89	113110
50	C2	2	3	15	2024.01	113046
50	C2	2	3	16	2463.18	112882
50	C2	2	3	17	3076.57	112675
50	C2	2	3	18	4562.42	112611
50	C2	2	3	19	7705.88	112764
50	C2	2	3	20	12503.1	112698
50	C2	2	3	21	20939	112531
50	C2	2	3	22	31783.8	112451
50	C2	2	3	23	45100.6	112512
50	C2	2	3	24	58962.9	112489
50	C2	2	3	25	71340	112181
50	C2	2	3	26	81793.1	112120
50	C2	2	3	27	90186	112303
50	C2	2	3	28	97209.7	112198
50	C2	2	3	29	103562	111917
50	C2	2	3	30	107921	111923
50	C2	2	3	31	111625	112200
50	C2	2	3	32	115066	112204
50	C2	2	3	33	117545	112175
50	C2	2	3	34	118572	112273
50	C2	2	3	35	119663	112244
50	C2	2	3	36	120234	112162
50	C2	2	3	37	120598	112052
50	C2	2	3	38	121584	112021
50	C2	2	3	39	121451	112135
50	C2	2	3	40	121789	112277
51	C3	2	3	1	6404.57	111218
51	C3	2	3	2	6480.83	110945
51	C3	2	3	3	6061.15	110668
51	C3	2	3	4	5963.84	110434
51	C3	2	3	5	6242.69	110312
51	C3	2	3	6	6188.45	110314
51	C3	2	3	7	6032.1	110197
51	C3	2	3	8	5849.11	110107
51	C3	2	3	9	5466.91	110157
51	C3	2	3	10	5366.81	110199
51	C3	2	3	11	5374.7	110188
51	C3	2	3	12	5454.14	110107
51	C3	2	3	13	5800.34	110058
51	C3	2	3	14	5752.04	109937
51	C3	2	3	15	5415.56	109841
51	C3	2	3	16	5389.16	109819
51	C3	2	3	17	5651.4	109867
51	C3	2	3	18	6018.51	110029
51	C3	2	3	19	6675.82	110121
51	C3	2	3	20	6982.77	110021
51	C3	2	3	21	8328.64	109850
51	C3	2	3	22	10909	109703
51	C3	2	3	23	15962.7	109643
51	C3	2	3	24	24134.5	109696
51	C3	2	3	25	35738.3	109679
51	C3	2	3	26	48989.1	109734
51	C3	2	3	27	62665	109689
51	C3	2	3	28	74835.4	109634
51	C3	2	3	29	84783.4	109571
51	C3	2	3	30	93104.2	109520
51	C3	2	3	31	100219	109417
51	C3	2	3	32	105563	109376
51	C3	2	3	33	110097	109389
51	C3	2	3	34	113600	109232
51	C3	2	3	35	116294	109210
51	C3	2	3	36	118539	109314
51	C3	2	3	37	119760	109412
51	C3	2	3	38	120472	109469
51	C3	2	3	39	121208	109380
51	C3	2	3	40	122192	109324
52	C4	2	3	1	-5279.25	115810
52	C4	2	3	2	-4840.87	115716
52	C4	2	3	3	-4604.4	115286
52	C4	2	3	4	-4552.63	115054
52	C4	2	3	5	-4886.04	114909
52	C4	2	3	6	-5049.12	114808
52	C4	2	3	7	-5081.69	114809
52	C4	2	3	8	-5071.68	114852
52	C4	2	3	9	-4780.39	114741
52	C4	2	3	10	-4732.43	114632
52	C4	2	3	11	-4526.33	114552
52	C4	2	3	12	-4459.15	114428
52	C4	2	3	13	-4465.52	114197
52	C4	2	3	14	-4348.9	114188
52	C4	2	3	15	-4054.14	114441
52	C4	2	3	16	-3257.58	114306
52	C4	2	3	17	-2312.29	114223
52	C4	2	3	18	279.293	114267
52	C4	2	3	19	4518.85	114316
52	C4	2	3	20	11402.9	114274
52	C4	2	3	21	22592.2	114252
52	C4	2	3	22	36042.2	114271
52	C4	2	3	23	50961.5	114193
52	C4	2	3	24	64382.4	114159
52	C4	2	3	25	75759	114226
52	C4	2	3	26	85630.7	114153
52	C4	2	3	27	94218.4	114072
52	C4	2	3	28	101370	113962
52	C4	2	3	29	106828	113964
52	C4	2	3	30	110847	114083
52	C4	2	3	31	114105	114059
52	C4	2	3	32	116349	113956
52	C4	2	3	33	118754	113932
52	C4	2	3	34	120233	113938
52	C4	2	3	35	120486	113936
52	C4	2	3	36	121542	113939
52	C4	2	3	37	122564	113937
52	C4	2	3	38	122709	113958
52	C4	2	3	39	122155	114010
52	C4	2	3	40	122531	114001
53	C5	2	3	1	-5710.84	118160
53	C5	2	3	2	-5413.41	118090
53	C5	2	3	3	-5096.88	117911
53	C5	2	3	4	-5033.75	117690
53	C5	2	3	5	-4631.51	117543
53	C5	2	3	6	-4441.71	117459
53	C5	2	3	7	-4528.87	117367
53	C5	2	3	8	-4590.76	117293
53	C5	2	3	9	-4363.85	117313
53	C5	2	3	10	-4283.38	117266
53	C5	2	3	11	-4192.31	117187
53	C5	2	3	12	-4231.22	117165
53	C5	2	3	13	-4230.62	117162
53	C5	2	3	14	-4125.51	117173
53	C5	2	3	15	-4069.74	117240
53	C5	2	3	16	-3749.73	117230
53	C5	2	3	17	-3047.86	117201
53	C5	2	3	18	-2431.62	117123
53	C5	2	3	19	-641.234	117008
53	C5	2	3	20	2518.86	116861
53	C5	2	3	21	8287.44	116813
53	C5	2	3	22	16777.3	116947
53	C5	2	3	23	29232.9	116935
53	C5	2	3	24	44292.7	116811
53	C5	2	3	25	59751.9	116711
53	C5	2	3	26	74014.8	116608
53	C5	2	3	27	85484.1	116588
53	C5	2	3	28	95040.1	116699
53	C5	2	3	29	103124	116550
53	C5	2	3	30	109921	116504
53	C5	2	3	31	115389	116618
53	C5	2	3	32	119428	116578
53	C5	2	3	33	122481	116443
53	C5	2	3	34	125036	116351
53	C5	2	3	35	126210	116325
53	C5	2	3	36	127678	116317
53	C5	2	3	37	128551	116332
53	C5	2	3	38	129190	116398
53	C5	2	3	39	129225	116424
53	C5	2	3	40	129971	116545
54	C6	2	3	1	-1874.62	106790
54	C6	2	3	2	-1770.31	106789
54	C6	2	3	3	-1313.78	106720
54	C6	2	3	4	-1085.72	106624
54	C6	2	3	5	-1163.45	106529
54	C6	2	3	6	-1425.69	106369
54	C6	2	3	7	-1484.8	106378
54	C6	2	3	8	-1302.16	106554
54	C6	2	3	9	-1398.27	106519
54	C6	2	3	10	-1440.01	106521
54	C6	2	3	11	-1253.42	106717
54	C6	2	3	12	-1156.15	106749
54	C6	2	3	13	-766.856	106724
54	C6	2	3	14	-723.609	106860
54	C6	2	3	15	-469.078	107056
54	C6	2	3	16	235.367	107120
54	C6	2	3	17	1134.94	106997
54	C6	2	3	18	3772.31	106883
54	C6	2	3	19	8365.78	106830
54	C6	2	3	20	15556.9	106890
54	C6	2	3	21	25696.9	106881
54	C6	2	3	22	37892.6	106965
54	C6	2	3	23	51153.4	106955
54	C6	2	3	24	63973.7	107028
54	C6	2	3	25	75046.7	106972
54	C6	2	3	26	84100.3	106925
54	C6	2	3	27	91874.7	107051
54	C6	2	3	28	98372.3	107202
54	C6	2	3	29	103361	107257
54	C6	2	3	30	106630	107212
54	C6	2	3	31	110258	107259
54	C6	2	3	32	112955	107242
54	C6	2	3	33	114592	107388
54	C6	2	3	34	115794	107484
54	C6	2	3	35	117150	107676
54	C6	2	3	36	117913	107710
54	C6	2	3	37	117809	107657
54	C6	2	3	38	118057	107666
54	C6	2	3	39	118089	107763
54	C6	2	3	40	118350	107700
55	C7	2	3	1	493.929	115900
55	C7	2	3	2	462.743	115771
55	C7	2	3	3	403.883	115605
55	C7	2	3	4	280.111	115494
55	C7	2	3	5	272.17	115395
55	C7	2	3	6	455.254	115292
55	C7	2	3	7	279.13	115221
55	C7	2	3	8	33.961	115171
55	C7	2	3	9	80.6427	115083
55	C7	2	3	10	426.134	115040
55	C7	2	3	11	304.709	115135
55	C7	2	3	12	214.972	115059
55	C7	2	3	13	261.403	114953
55	C7	2	3	14	505.431	114830
55	C7	2	3	15	869.671	114773
55	C7	2	3	16	1580.68	114775
55	C7	2	3	17	2816.67	114675
55	C7	2	3	18	5334.68	114626
55	C7	2	3	19	9981.35	114680
55	C7	2	3	20	17467.4	114813
55	C7	2	3	21	28113.2	114846
55	C7	2	3	22	41146.9	115055
55	C7	2	3	23	55463.9	115407
55	C7	2	3	24	69076.6	115394
55	C7	2	3	25	81128.2	115289
55	C7	2	3	26	91285.8	115183
55	C7	2	3	27	99884.5	115074
55	C7	2	3	28	106465	115062
55	C7	2	3	29	111441	115310
55	C7	2	3	30	115782	115320
55	C7	2	3	31	119778	115102
55	C7	2	3	32	122649	114609
55	C7	2	3	33	124385	114615
55	C7	2	3	34	125577	115087
55	C7	2	3	35	126253	115071
55	C7	2	3	36	127428	114995
55	C7	2	3	37	127454	115036
55	C7	2	3	38	127333	115069
55	C7	2	3	39	127822	115101
55	C7	2	3	40	127885	115121
56	C8	2	3	1	-3358.3	119583
56	C8	2	3	2	-3316.5	119532
56	C8	2	3	3	-3498.96	119244
56	C8	2	3	4	-3447.95	119082
56	C8	2	3	5	-3035.11	118988
56	C8	2	3	6	-3063.44	118754
56	C8	2	3	7	-3374.95	118687
56	C8	2	3	8	-3350.4	118860
56	C8	2	3	9	-2853.81	118657
56	C8	2	3	10	-2717.1	118558
56	C8	2	3	11	-2921.8	118657
56	C8	2	3	12	-2901.12	118580
56	C8	2	3	13	-2376.52	118481
56	C8	2	3	14	-2063.86	118431
56	C8	2	3	15	-1328.77	118390
56	C8	2	3	16	-470.647	118448
56	C8	2	3	17	1419.89	118314
56	C8	2	3	18	4520.86	118267
56	C8	2	3	19	10354	118434
56	C8	2	3	20	19021	118450
56	C8	2	3	21	32160.4	118367
56	C8	2	3	22	47775.6	118258
56	C8	2	3	23	63264.3	118102
56	C8	2	3	24	77310.2	118011
56	C8	2	3	25	89206.1	117923
56	C8	2	3	26	98888.8	117934
56	C8	2	3	27	106765	118137
56	C8	2	3	28	113633	118090
56	C8	2	3	29	119229	117869
56	C8	2	3	30	122752	117800
56	C8	2	3	31	125690	117780
56	C8	2	3	32	128023	117827
56	C8	2	3	33	129504	118067
56	C8	2	3	34	131020	118212
56	C8	2	3	35	131291	118163
56	C8	2	3	36	132080	118068
56	C8	2	3	37	132386	118016
56	C8	2	3	38	133290	118058
56	C8	2	3	39	132904	118158
56	C8	2	3	40	132943	118133
57	C9	2	3	1	-4668.72	116978
57	C9	2	3	2	-4755.59	116800
57	C9	2	3	3	-4739.68	116668
57	C9	2	3	4	-4407.43	116807
57	C9	2	3	5	-4391.98	116721
57	C9	2	3	6	-4456.08	116589
57	C9	2	3	7	-4592.02	116524
57	C9	2	3	8	-4895.59	116486
57	C9	2	3	9	-4929.82	116386
57	C9	2	3	10	-4778.08	116329
57	C9	2	3	11	-4699.85	116327
57	C9	2	3	12	-4404.73	116238
57	C9	2	3	13	-4341.11	116141
57	C9	2	3	14	-4214.65	116093
57	C9	2	3	15	-3250.08	116234
57	C9	2	3	16	-1942.13	116273
57	C9	2	3	17	-278.862	116243
57	C9	2	3	18	2998.68	116127
57	C9	2	3	19	9408.62	116034
57	C9	2	3	20	19341.7	116009
57	C9	2	3	21	32900.7	115937
57	C9	2	3	22	48940.3	115874
57	C9	2	3	23	64433.3	115784
57	C9	2	3	24	78215.4	115669
57	C9	2	3	25	89334.6	115605
57	C9	2	3	26	98587.1	115614
57	C9	2	3	27	106031	115683
57	C9	2	3	28	112460	115824
57	C9	2	3	29	117551	115783
57	C9	2	3	30	120986	115547
57	C9	2	3	31	123852	115463
57	C9	2	3	32	125749	115520
57	C9	2	3	33	127471	115711
57	C9	2	3	34	128598	115688
57	C9	2	3	35	128732	115585
57	C9	2	3	36	129525	115490
57	C9	2	3	37	129962	115338
57	C9	2	3	38	130599	115342
57	C9	2	3	39	130884	115518
57	C9	2	3	40	131223	115579
58	C10	2	3	1	-2795.88	110920
58	C10	2	3	2	-2530.22	111149
58	C10	2	3	3	-2435.03	111265
58	C10	2	3	4	-2454.4	111220
58	C10	2	3	5	-2335.51	111225
58	C10	2	3	6	-2410.26	111216
58	C10	2	3	7	-2591.41	111161
58	C10	2	3	8	-2591.44	111209
58	C10	2	3	9	-2217.25	111379
58	C10	2	3	10	-2201.83	111524
58	C10	2	3	11	-2588.27	111579
58	C10	2	3	12	-2701.37	111393
58	C10	2	3	13	-2587.1	111343
58	C10	2	3	14	-2522.84	111577
58	C10	2	3	15	-2188.36	111594
58	C10	2	3	16	-2194.61	111687
58	C10	2	3	17	-2290.81	111734
58	C10	2	3	18	-2313.25	111705
58	C10	2	3	19	-2199.44	111913
58	C10	2	3	20	-2698.17	112084
58	C10	2	3	21	-2847.42	112040
58	C10	2	3	22	-2645.06	112060
58	C10	2	3	23	-2263.03	112061
58	C10	2	3	24	-2026.94	112215
58	C10	2	3	25	-1840.35	112310
58	C10	2	3	26	-1631.71	112342
58	C10	2	3	27	-1306.64	112261
58	C10	2	3	28	-947.357	112294
58	C10	2	3	29	140.646	112323
58	C10	2	3	30	2860.29	112476
58	C10	2	3	31	7001.78	112669
58	C10	2	3	32	13551.7	112637
58	C10	2	3	33	22149.4	112706
58	C10	2	3	34	31219.5	112861
58	C10	2	3	35	39015.7	112801
58	C10	2	3	36	44757.5	112830
58	C10	2	3	37	49056.1	112823
58	C10	2	3	38	52308.1	113186
58	C10	2	3	39	55206.6	113302
58	C10	2	3	40	57315.7	113187
59	C11	2	3	1	6624.83	120912
59	C11	2	3	2	7113.62	120895
59	C11	2	3	3	7264.5	120755
59	C11	2	3	4	7238.08	120628
59	C11	2	3	5	7273.99	120569
59	C11	2	3	6	7609.24	120422
59	C11	2	3	7	7424.47	120276
59	C11	2	3	8	7264.57	120207
59	C11	2	3	9	7257.08	120310
59	C11	2	3	10	7232.29	120271
59	C11	2	3	11	7017.85	120231
59	C11	2	3	12	6904.15	119977
59	C11	2	3	13	6936.91	119904
59	C11	2	3	14	6966.88	120084
59	C11	2	3	15	7313.86	120110
59	C11	2	3	16	7401.03	120244
59	C11	2	3	17	7529.83	120098
59	C11	2	3	18	7428.11	119994
59	C11	2	3	19	7439.01	120040
59	C11	2	3	20	8061.63	120079
59	C11	2	3	21	8748.46	119932
59	C11	2	3	22	10097.4	119825
59	C11	2	3	23	12784.7	119754
59	C11	2	3	24	17430.7	119624
59	C11	2	3	25	24607.1	119560
59	C11	2	3	26	34701.5	119578
59	C11	2	3	27	46601.2	119600
59	C11	2	3	28	59375.9	119728
59	C11	2	3	29	71405.2	119731
59	C11	2	3	30	81974	119721
59	C11	2	3	31	92031.8	119583
59	C11	2	3	32	100792	119317
59	C11	2	3	33	107671	119337
59	C11	2	3	34	114048	119664
59	C11	2	3	35	118917	119684
59	C11	2	3	36	123696	119584
59	C11	2	3	37	127121	119374
59	C11	2	3	38	129967	119369
59	C11	2	3	39	133075	119626
59	C11	2	3	40	134805	119727
60	C12	2	3	1	-1708.76	127868
60	C12	2	3	2	-1576.3	127720
60	C12	2	3	3	-1672.68	127484
60	C12	2	3	4	-1911.96	127350
60	C12	2	3	5	-1975.91	127311
60	C12	2	3	6	-1887.68	127230
60	C12	2	3	7	-1912.48	127168
60	C12	2	3	8	-1896.06	127011
60	C12	2	3	9	-1747.78	126922
60	C12	2	3	10	-1768.9	126937
60	C12	2	3	11	-1870.62	126691
60	C12	2	3	12	-2169.95	126559
60	C12	2	3	13	-2236.15	126557
60	C12	2	3	14	-2188.31	126679
60	C12	2	3	15	-2090.54	126703
60	C12	2	3	16	-1687.4	126670
[truncated: 4,584 more rows]

## Sheet: Raw Data
File Name	E:\shahi\SYBR one-step_20240212_203307.eds
Comment
Operator	Admin
Barcode
Instrument Type	QuantStudio™ 6 Pro System
Block Type	384-Well Block
Instrument Name	QS6Pro-2778621060027
Instrument Serial Number	2778621060027
Heated Cover Serial Number	2779321031001
Block serial number	2778321020885
Run Start Date/Time	2024-02-12 08:33:13 PM EST
Run End Data/Time	2024-02-12 10:24:33 PM EST
Run Duration	111 minutes 19 seconds
Sample Volume	10.0
Cover Temperature	105.0
Passive Reference	ROX
PCR Stage/Step Number	Stage 2 Step 3
Quantification Cycle Method	CT
Analysis Date/Time	2024-02-12 10:27:14 PM EST
Software Name and Version	Design & Analysis Software v2.7.0
Plugin Name and Version	Primary Analysis v1.8.0, Presence Absence v2.3.0
Reduce dye signal crosstalk by algorithm	No (Default)
Exported On	2024-02-12 10:27:23 PM EST
Well	Well Position	Stage Number	Step Number	Cycle Number	X1_M1	X2_M2	X3_M3	X4_M4	X5_M5
1	A1	2	3	1	-1316.34	-478.148	14925.4	112644	903.905
2	A2	2	3	1	39129.7	-336.096	23116.2	148690	3970.87
3	A3	2	3	1	36591.1	3890.99	19869.1	120387	2829.01
4	A4	2	3	1	1548.76	864.393	19893.2	112184	1465.92
5	A5	2	3	1	2876.63	556.191	22618.1	120890	2590.84
6	A6	2	3	1	2100.95	1834.78	22385	116009	1530.16
7	A7	2	3	1	10065.8	1869.77	24150.2	119259	3236.66
8	A8	2	3	1	5039.95	709.592	26613.6	125444	731.137
9	A9	2	3	1	18700.6	3080.64	26782	120226	2182.52
10	A10	2	3	1	9567.72	1135.21	25923.3	120306	3956.26
11	A11	2	3	1	2947.91	560.313	28085.3	123982	3295.42
12	A12	2	3	1	7188.99	310.391	26054.3	121530	1262.45
13	A13	2	3	1	6981.14	1086.21	28052.7	129952	1570.04
14	A14	2	3	1	5112.38	882.296	23922.2	109797	464.592
15	A15	2	3	1	-451.774	223.168	26211.4	123836	1599.47
16	A16	2	3	1	5741.53	1210.97	24575.6	114466	2460.68
17	A17	2	3	1	2956.93	1486.31	21315.9	106401	3069.98
18	A18	2	3	1	1736.74	1505.14	24844.3	120459	2131.76
19	A19	2	3	1	-522.34	501.109	22548.7	118245	1476.48
20	A20	2	3	1	6047.29	179.587	1151.26	442.346	1988.27
21	A21	2	3	1	22163.3	949.998	237.781	2254.67	1418.39
22	A22	2	3	1	5397.39	56.1157	-278.738	1044.06	3386.83
23	A23	2	3	1	1349.47	1421.79	-446.542	1799.35	3639.89
24	A24	2	3	1	6192.8	-730.803	-1151.97	1267.42	4884.95
25	B1	2	3	1	7730.65	1004.73	16112.2	104996	3910.63
26	B2	2	3	1	444.379	323.856	16658	107095	-321.102
27	B3	2	3	1	4818.85	1486.43	18958.2	110814	2556.67
28	B4	2	3	1	3408.76	1221.34	20468.8	112750	320.466
29	B5	2	3	1	2314.83	1127.55	22814.8	121544	-168.222
30	B6	2	3	1	1798.28	1362.35	22935.2	118392	1103.01
31	B7	2	3	1	10085.7	2236.98	25015.6	116382	2193.57
32	B8	2	3	1	-30.8564	580.784	25323.5	120997	1312.71
33	B9	2	3	1	-255.032	983.396	27175.3	121014	2801.33
34	B10	2	3	1	3290.37	1472.32	29394	123993	3438.5
35	B11	2	3	1	7295.1	1291.38	28466.6	120421	312.596
36	B12	2	3	1	636.646	328.63	26471.4	115172	414.203
37	B13	2	3	1	1228.69	595.124	28717.1	122231	1851.12
38	B14	2	3	1	-1484.96	202.859	24070.9	108396	1663.94
39	B15	2	3	1	5437.58	1336.63	25686.5	110076	779.901
40	B16	2	3	1	1684.13	1233.78	25063.9	110534	-39.183
41	B17	2	3	1	2146.42	1071.9	26140.9	120187	3248.72
42	B18	2	3	1	5139.97	1069.16	23990.6	118028	271.723
43	B19	2	3	1	-277.176	536.771	22872.7	116804	3179.11
44	B20	2	3	1	7538.58	1847.1	-636.052	581.71	6577.23
45	B21	2	3	1	4337.49	869.248	593.231	2417.94	2930.4
46	B22	2	3	1	-2365.54	501.658	384.21	-1357.75	2798.99
47	B23	2	3	1	1453.03	1226.17	651.477	-708.543	360.202
48	B24	2	3	1	9470.86	1474.69	233.282	2300.64	1076.48
49	C1	2	3	1	4289.74	2843.57	16953.6	102425	1903.15
50	C2	2	3	1	8440.1	1902.92	19426.7	113244	646.615
51	C3	2	3	1	12962.7	1286.57	19975.2	110778	707.05
52	C4	2	3	1	1028.42	1845.83	22416.5	114931	1289.11
53	C5	2	3	1	1316.74	520.213	24373.8	116998	-33.1736
54	C6	2	3	1	4908.62	753.065	22364	105619	1117.84
55	C7	2	3	1	8153.26	2307.24	25282.1	114712	1926.87
56	C8	2	3	1	4692.01	909.443	26676.7	118173	1307.7
57	C9	2	3	1	3518.67	971.727	26901.5	115692	914.756
58	C10	2	3	1	4499.52	1319.08	25680.3	109097	187.866
59	C11	2	3	1	14382.2	2600.17	28861.9	119223	1559.25
60	C12	2	3	1	7073.21	2716.76	31096.9	126195	375.671
61	C13	2	3	1	2189.55	1116.02	28577.4	120521	1853.91
62	C14	2	3	1	188.229	1019.45	27196.9	115589	1512.2
63	C15	2	3	1	615.791	989.805	24785.3	106962	-627.687
64	C16	2	3	1	2232.41	1657.88	26749.3	117108	1774.59
65	C17	2	3	1	4350.82	1676.7	28443.7	127691	3082.92
66	C18	2	3	1	4480.41	1226.22	28028.8	127451	4359.7
67	C19	2	3	1	10312.5	1392.82	330.381	2409.89	9152.43
68	C20	2	3	1	9220.89	2136.7	-423.565	57.3751	5806.76
69	C21	2	3	1	14070.3	3687.55	389.711	3699.02	4892.29
70	C22	2	3	1	19409.7	4115.27	1464.09	1018.75	6610.12
71	C23	2	3	1	4890.2	808.214	107.106	1024.79	1132.04
72	C24	2	3	1	122.813	-337.673	4.33236	-2092.62	2710.87
73	D1	2	3	1	5615.67	1841.66	18881.7	124024	2821.05
74	D2	2	3	1	8344.6	1295.38	18118.2	108130	1253.57
75	D3	2	3	1	3755.08	1576.84	20591.4	110480	149.698
76	D4	2	3	1	-2692.84	1392.24	22618.5	114541	-1230.44
77	D5	2	3	1	9556.76	1462.03	24884.6	117782	-853.056
78	D6	2	3	1	2062.33	933.687	24413.1	116359	982.6
79	D7	2	3	1	4852.11	1503.33	24886.5	111581	263.281
80	D8	2	3	1	6938.97	1078.73	26106.6	110344	32.3707
81	D9	2	3	1	4020.38	1776.98	27338.5	112192	1031.81
82	D10	2	3	1	132.841	1396.45	28751.5	116341	3108.16
83	D11	2	3	1	8950.79	1583.18	26450.3	108318	338.448
84	D12	2	3	1	7896.19	1347.79	27177.4	107773	952.225
85	D13	2	3	1	214.191	928.779	26743.7	109711	1700.21
86	D14	2	3	1	333.623	787.796	26753.2	107343	564.191
87	D15	2	3	1	1464.9	1213.11	27909.7	115109	1956.24
88	D16	2	3	1	7873.12	1537.11	27528.4	115388	290.469
89	D17	2	3	1	-825.533	2083.3	27318	119449	854.235
90	D18	2	3	1	4777.69	1164.1	28639.6	122409	2963.7
91	D19	2	3	1	12582.9	1354.95	439.309	2567.68	12286.6
92	D20	2	3	1	28030.4	1818.42	842.663	844.43	8859.65
93	D21	2	3	1	27402	4798.3	1163.68	2465.28	7216.55
94	D22	2	3	1	23120.9	2164.66	1658.08	1499.07	4683.13
95	D23	2	3	1	21388.5	3492.22	2163.34	4513.34	2741.16
96	D24	2	3	1	-266.432	649.045	-1929.12	-1056.93	453.81
97	E1	2	3	1	9924.74	2640.3	21908.6	125084	2782.31
98	E2	2	3	1	16894.6	2592.17	22335.1	124916	2075.46
99	E3	2	3	1	7244.01	2088.73	23496.5	121010	1882.28
100	E4	2	3	1	7221.32	1359.75	23661.3	113764	1285.96
101	E5	2	3	1	6824.48	1367.17	25686.1	122647	2176.65
102	E6	2	3	1	-2177.34	598.73	25829	111367	2037.89
103	E7	2	3	1	795.359	1356.29	25240.5	110465	1609.11
104	E8	2	3	1	-2503.64	473.63	26763	107372	251.101
105	E9	2	3	1	2550.76	1985.37	27724.9	111240	837.268
106	E10	2	3	1	1197.32	1089.45	27795.9	107466	797.895
107	E11	2	3	1	1782.74	711.882	27131.7	103462	262.785
108	E12	2	3	1	689.4	1653.29	28153.8	107943	491.777
109	E13	2	3	1	-2344.2	945.059	27076.2	108949	951.368
110	E14	2	3	1	11574.8	2241.58	27383.2	102738	958.64
111	E15	2	3	1	845.436	1255.56	28751.7	109160	-965.815
112	E16	2	3	1	-1532.65	1870.54	29551.5	117906	1045.66
113	E17	2	3	1	5827.71	1680.92	27784.4	114039	1600.53
114	E18	2	3	1	3368.34	1180.02	26806.5	118580	1328.34
115	E19	2	3	1	9017.97	1856.3	576.172	459.47	6925.11
116	E20	2	3	1	12410.2	1710.24	1186.3	1208.26	2809.8
117	E21	2	3	1	30267.5	4024.13	2078.1	1556.98	3297.3
118	E22	2	3	1	22351.1	2707.61	916.55	1741.7	6138.68
119	E23	2	3	1	21355.2	3273.18	1626.21	3413.68	3384.71
120	E24	2	3	1	-9838.66	-850.911	-81.3301	-553.898	2879.25
121	F1	2	3	1	22057.3	3084.48	20733.1	115493	3072.47
122	F2	2	3	1	11997.4	2590.46	22305.3	121147	1795.64
123	F3	2	3	1	4318.47	1018.55	23845.1	121060	1100.73
124	F4	2	3	1	-214.386	1335.61	22831.7	110593	146.001
125	F5	2	3	1	1342.34	380.929	25013.1	117278	2635.46
126	F6	2	3	1	14574.1	2252.14	26709.9	112974	2394.47
127	F7	2	3	1	-1457.8	569.02	23952.4	104097	-1372.51
128	F8	2	3	1	3022.89	1502.16	28656.8	115007	636.697
129	F9	2	3	1	13712.2	2448.8	27642.4	105593	1519.56
130	F10	2	3	1	145.341	894.53	28261.1	112860	1700.35
131	F11	2	3	1	4907.04	1582.64	27703.1	106452	2484.64
132	F12	2	3	1	319.569	1261.27	27444.4	105178	-535.644
133	F13	2	3	1	-264.58	420.024	30501.5	116114	2097.75
134	F14	2	3	1	5470.51	1371.77	28697.4	109960	3071.21
135	F15	2	3	1	3476.29	2070.28	28127.5	109398	1216.77
136	F16	2	3	1	10701.7	1623.13	30521.8	121514	6846.62
137	F17	2	3	1	3222.56	865.624	29326.4	117920	822.756
138	F18	2	3	1	1392.71	1462.56	30315.9	127111	10559.2
139	F19	2	3	1	9128.53	1279.51	666.355	1605.43	8712.86
140	F20	2	3	1	11477.3	1721.45	506.364	3353.54	11401.4
141	F21	2	3	1	14096.8	2640.38	2161.03	2500.79	6187.31
142	F22	2	3	1	6966.02	1091.3	1573.27	362.897	6682
143	F23	2	3	1	7916.64	1658.41	772.345	2579.24	6421.17
144	F24	2	3	1	7249.4	1572.15	-1522.66	-2116.29	5960.65
145	G1	2	3	1	3103.21	1201.85	20498.7	115813	877.904
146	G2	2	3	1	7084.79	2463.82	22684.9	120625	2333.03
147	G3	2	3	1	4577.99	1118.69	23813.9	121871	-613.639
148	G4	2	3	1	-957.324	260.771	23017	110130	335.201
149	G5	2	3	1	-1369.73	1512.7	24911.2	114446	1325.85
150	G6	2	3	1	-6519.71	1837.96	26161.3	111592	668.9
151	G7	2	3	1	2123.52	1012.4	28237	115478	237.667
152	G8	2	3	1	7560.17	2026.8	28244.1	112333	-428.365
153	G9	2	3	1	1977.21	1581.75	28349.7	109113	1636.19
154	G10	2	3	1	5620.64	1063.16	29391.9	113367	672.236
155	G11	2	3	1	6178.05	2176.44	29571.5	109098	-232.229
156	G12	2	3	1	1010.55	1059.95	28089.4	103344	1038.29
157	G13	2	3	1	-2514.01	647.729	29517.4	110648	-360.116
158	G14	2	3	1	-1202.13	824.122	28379.1	105342	-154.416
159	G15	2	3	1	1104.92	1422.67	29601.6	113397	886.2
160	G16	2	3	1	2151.59	1489.64	29669.6	112799	591.509
161	G17	2	3	1	484.489	1195.21	26792.6	112015	3436.7
162	G18	2	3	1	545.873	1259.79	29045.4	119550	1426.04
163	G19	2	3	1	9033.41	427.796	-345.733	2228.73	9637.58
164	G20	2	3	1	5443.36	2031.96	427.356	3192.03	8100.79
165	G21	2	3	1	29450.2	3043.68	2306.37	3185.43	7500.47
166	G22	2	3	1	4722.56	297.963	505.687	2961.46	4196.5
167	G23	2	3	1	11479.7	2801.89	1207.16	2063.69	5029.73
168	G24	2	3	1	4899.15	570.735	208.152	2421.16	6125.38
169	H1	2	3	1	23144.3	4555.89	27807.1	152366	2165.98
170	H2	2	3	1	6278.68	1150.99	23990.3	123095	1219.29
171	H3	2	3	1	8008.72	2089.5	24593.5	120654	409.172
172	H4	2	3	1	871.418	1765.3	23658.7	111608	1726.33
173	H5	2	3	1	472.472	975.428	25952.4	112969	1715.11
174	H6	2	3	1	4282.77	1886.06	27167.1	112454	2303.75
175	H7	2	3	1	-2668.67	513.712	25739.6	109108	1399.59
176	H8	2	3	1	711.84	1393.57	28074.4	109830	904.699
177	H9	2	3	1	-898.76	1854.92	27174.4	106268	1944.99
178	H10	2	3	1	1208.52	903.468	27671.4	103336	1695.33
179	H11	2	3	1	-1183.83	768.463	28805.9	108035	1951.01
180	H12	2	3	1	-3749.37	1161.63	28479.5	105878	1864.64
181	H13	2	3	1	-600.854	1081.79	27668.6	103771	411.226
182	H14	2	3	1	219.152	1571.84	27893.4	103903	1579.59
183	H15	2	3	1	2882.46	2054.23	28926.6	109167	1721.56
184	H16	2	3	1	3663.96	1791.88	31638.6	121755	3961.19
185	H17	2	3	1	2189.78	2082.5	28656.4	114652	3252.4
186	H18	2	3	1	1002.14	1772.82	27716.6	114336	1724.87
187	H19	2	3	1	11242.6	1335.35	1290.21	2630.08	13568.8
188	H20	2	3	1	89170.6	11567.5	7562.01	12930.1	14729.8
189	H21	2	3	1	28781.1	3701.82	623.519	1805.36	5115.36
190	H22	2	3	1	6628.36	1291.97	188.64	2616.19	4898.96
191	H23	2	3	1	10550.1	1485.1	1391.25	2327.29	3959.95
192	H24	2	3	1	4146.14	1424.03	732.528	1640.35	2900.6
193	I1	2	3	1	13139.3	1614.46	21615.9	128664	3753.74
194	I2	2	3	1	12796.3	2288.45	22517.8	125997	3206.97
195	I3	2	3	1	1727.93	562.568	22880.8	123273	770.564
196	I4	2	3	1	3412.33	1554.29	24506	115814	3166.91
197	I5	2	3	1	1372.47	1362.81	25803.4	113981	-1226.99
198	I6	2	3	1	3723.97	1921.53	27301.6	117861	4463.3
199	I7	2	3	1	5513.95	2454.41	25632.2	104964	2412.51
200	I8	2	3	1	311.37	1912.42	28126.3	112291	694.269
201	I9	2	3	1	10098.7	959.826	27499.7	107427	-283.723
202	I10	2	3	1	-2862.9	1428.01	27556.4	106381	428.407
203	I11	2	3	1	-1785.38	997.003	27767.8	104709	196.448
204	I12	2	3	1	-2597.27	1387.91	29596.7	108362	-2106.06
205	I13	2	3	1	2102.24	1185.33	28063	102509	-2031.37
206	I14	2	3	1	7958.97	2199.08	28062.9	105836	167.874
207	I15	2	3	1	5908.26	1302.45	28401.5	109022	1606.71
208	I16	2	3	1	-557.091	587.502	28634.6	113997	865.435
209	I17	2	3	1	129.157	610.118	26938.2	107975	2312.32
210	I18	2	3	1	12222.7	2283.84	26502.2	109491	-14.8669
211	I19	2	3	1	8639.62	863.917	-540.551	2584.81	9079.21
212	I20	2	3	1	10976.3	1604.55	525.911	2634.25	10357.1
213	I21	2	3	1	7587.42	1575.03	-13.4625	2259.65	7870.78
214	I22	2	3	1	5559.85	1872.13	405.585	1278.76	5260.31
215	I23	2	3	1	8375.14	1452.9	643.465	2332.78	4882.86
216	I24	2	3	1	17765.9	1674.93	1491.42	938.04	5906.68
217	J1	2	3	1	20089.5	2010.92	263.071	4013.67	18912.2
218	J2	2	3	1	22342.4	3406.32	2752.38	5440.85	17454.2
219	J3	2	3	1	14151.6	1897.68	934.013	2309.2	20391.8
220	J4	2	3	1	12379.4	1357.62	1410.39	2811.56	19184.6
221	J5	2	3	1	17035.9	3738.07	2307.45	7021.92	22688.8
222	J6	2	3	1	5749.98	302.622	504.723	4593.41	17584.6
223	J7	2	3	1	12676.4	1667.09	498.056	3553.24	15431.8
224	J8	2	3	1	29954.7	2930.39	1622.16	5071.41	18029.8
225	J9	2	3	1	8270.74	696.719	301.623	2456.61	15799
226	J10	2	3	1	14965.2	1947.83	1270.29	4594.16	14696
227	J11	2	3	1	13534.1	1101.76	15.7995	2601.18	11460.2
228	J12	2	3	1	5829.42	1127.38	582.904	4321.43	14605.7
229	J13	2	3	1	16226.9	1399.61	326.846	3702.63	12042.3
230	J14	2	3	1	8471.72	1098.55	98.4961	3812.04	15090.7
231	J15	2	3	1	11840.6	1927.23	1062.85	3331.4	14392.6
232	J16	2	3	1	6992.36	1206.53	498.052	2642.34	14275
233	J17	2	3	1	9714.37	1386.31	1665.95	7187.37	11054.8
234	J18	2	3	1	8437.63	1220.37	341.892	3215.33	13360.4
235	J19	2	3	1	3731.18	931.506	-270.455	2926.39	10898.6
236	J20	2	3	1	4885.11	745.337	183.896	2124.7	8583.15
237	J21	2	3	1	11948.4	2015.44	588.104	1621.88	7488.96
238	J22	2	3	1	4104.96	522.658	767.781	-161.32	3382.34
239	J23	2	3	1	19116	2623.71	1131.1	2995.18	10337.9
240	J24	2	3	1	8551.85	420.824	-1015.22	135.684	3983.31
241	K1	2	3	1	23757.6	1792.01	840.541	3320.71	21804
242	K2	2	3	1	15707.3	1499.7	1126.04	1787.46	19161
243	K3	2	3	1	12149.7	1234.25	254.53	1856.35	17932.7
244	K4	2	3	1	6011.79	627.396	929.577	1935.44	14612.7
245	K5	2	3	1	7692.19	791.014	932.084	1815.64	17265.8
246	K6	2	3	1	7499.66	1227.01	63.9661	1778.75	13782.5
247	K7	2	3	1	7909.06	677.974	1620.45	2869.32	14693.8
248	K8	2	3	1	8570.82	895.349	623.949	2898.19	15936.8
249	K9	2	3	1	1733.32	469.763	341.204	1831.49	12912.7
250	K10	2	3	1	6555.36	763.942	677.847	2538.05	11471.2
251	K11	2	3	1	8400.52	1976.96	1623.18	3054.34	13400
252	K12	2	3	1	7155.6	1600.54	778.82	2875.9	12875.1
253	K13	2	3	1	2451.23	518.092	737.835	1749.17	3586.75
254	K14	2	3	1	575.382	943.475	1260.31	-286.098	3657.91
255	K15	2	3	1	8367.21	1086.21	1262.52	2980.38	10665.2
256	K16	2	3	1	3845.29	1204.19	655.342	1296.57	8882.78
257	K17	2	3	1	2008.94	647.079	-83.3025	1088.57	8396.38
258	K18	2	3	1	7000.07	1301.36	1549.35	1220.87	8804.44
259	K19	2	3	1	-12451.5	-521.252	230.667	1842.54	8733.16
260	K20	2	3	1	11587.5	1091.48	643.422	838.901	8493.25
261	K21	2	3	1	16402.8	2329	1392.98	1297.29	5174.24
262	K22	2	3	1	18968.2	2439.63	1530.16	2882.68	6913.97
263	K23	2	3	1	3633.79	1460.51	848.736	50.3601	1211.36
264	K24	2	3	1	1471.04	1813.96	317.526	521.2	11709.6
265	L1	2	3	1	25288.4	3650.73	1318.4	6182.47	22863.1
266	L2	2	3	1	17501.1	2536.3	1350.05	3047.53	16230.4
267	L3	2	3	1	17399.5	2525.12	940.451	3964.18	17538.2
268	L4	2	3	1	12403.8	1918.57	401.713	3216.1	17868.8
269	L5	2	3	1	4527.5	858.443	-651.828	2938.12	15758.6
270	L6	2	3	1	9869.25	-95.3253	-521.279	3492.25	17440.5
271	L7	2	3	1	6218.67	305.97	-324.643	1231.46	14065.8
272	L8	2	3	1	6948	605.887	734.167	2242.81	17046.4
273	L9	2	3	1	5831.62	793.331	609.361	1985.03	13514.4
274	L10	2	3	1	4105.89	296.807	66.6775	1528.92	10699.4
275	L11	2	3	1	2714.47	468.344	423.785	3609.67	11461.7
276	L12	2	3	1	2817.56	381.797	335.486	2768.15	9933.48
277	L13	2	3	1	5652.44	750.964	222.49	2120.04	10402.7
278	L14	2	3	1	2133.26	722.065	1.3036	2745.37	11823.9
279	L15	2	3	1	4471.9	843.945	301.987	1193.28	934.496
280	L16	2	3	1	7786.71	1016.34	-91.1843	1661.01	8156.14
281	L17	2	3	1	-421.202	904.153	-479.874	2242.67	5374.12
282	L18	2	3	1	1586.05	469.374	324.74	1014.3	6248.59
283	L19	2	3	1	6751.14	1672.26	1683.9	210.954	5307.83
284	L20	2	3	1	3155.93	138.351	562.984	989.254	7379.01
285	L21	2	3	1	24743.7	2638.2	1831.68	2469.71	4237.29
286	L22	2	3	1	2394.23	660.126	-852.235	1601.43	7407.11
287	L23	2	3	1	26983.8	1981.48	1523.8	1928.57	705.789
288	L24	2	3	1	10339.5	718.773	362.924	383.623	1373.76
289	M1	2	3	1	13879.5	3190.36	1715.46	1599.72	15434.4
290	M2	2	3	1	18409	3690.78	1026.35	2549.69	17558.5
291	M3	2	3	1	11907.7	2547.41	2063.9	3123.23	14810.4
292	M4	2	3	1	12516.1	1824.45	2594.92	3607.33	17724.4
293	M5	2	3	1	7604.97	1883.63	1208.04	2237.04	15425.3
294	M6	2	3	1	8297.32	1285.93	1189.78	880.304	14501.5
295	M7	2	3	1	4356.9	1050.86	1023.95	3697.5	12468.6
296	M8	2	3	1	3441.56	2043.57	355.571	2373.82	14019.8
297	M9	2	3	1	6028.46	1744.18	694.159	1220.29	12651.5
298	M10	2	3	1	6639.11	1251.65	1409.99	3395.19	12286.5
299	M11	2	3	1	5225.46	1444.5	1048.73	3052.72	13460.2
300	M12	2	3	1	6636.18	1025.64	878.78	2411.45	11653.6
301	M13	2	3	1	11561.1	2542.83	1230.75	2256.23	10875.5
302	M14	2	3	1	5139.08	1544.33	131.347	1846.35	12638
303	M15	2	3	1	3135.39	1215.97	660.464	2804.93	9385.61
304	M16	2	3	1	3508.19	1211.03	692.507	1324.09	7976.94
305	M17	2	3	1	11777.9	2438.1	1640.57	1765.39	5036.61
306	M18	2	3	1	6233.74	1809.71	163.616	1069.92	6897.71
307	M19	2	3	1	-375.275	1177.45	441.193	785.349	3233.14
308	M20	2	3	1	9026.91	2054.75	648.568	2131.58	2579.62
309	M21	2	3	1	8533.8	1633.41	561.447	1139.49	3883.67
310	M22	2	3	1	35131.5	2989.29	1492.07	829.143	4168.56
311	M23	2	3	1	23230.2	3052.02	711.179	-486.706	-685.204
312	M24	2	3	1	10356.7	1581.29	598.963	402.586	1883.72
313	N1	2	3	1	22821	3639.14	393.269	3446.41	15678.8
314	N2	2	3	1	21754.8	4153.25	2153.55	6970.74	19932.7
315	N3	2	3	1	13889.3	2367.15	941.126	2155.76	15645.5
316	N4	2	3	1	16441.4	1343.79	537.866	2293.87	15535.9
317	N5	2	3	1	9073.66	1564.13	57.6172	2229.8	17185
318	N6	2	3	1	10707.7	579.927	-311.47	3310.34	15281.4
319	N7	2	3	1	10690.2	1359.49	1167.05	3925.22	15900.1
320	N8	2	3	1	8622.29	427.816	524.716	3189.44	14106.9
321	N9	2	3	1	9232.11	614.477	407.679	2353.79	12831.6
322	N10	2	3	1	4554.56	789.256	-117.95	3360.14	13801.6
323	N11	2	3	1	5590.71	857.733	872.154	2358.75	11781.6
324	N12	2	3	1	3670.03	1362.97	-115.729	1920.42	11313.3
325	N13	2	3	1	5786.9	363.231	379.637	2634.62	9949.6
326	N14	2	3	1	11276.6	1072.02	907.076	2158.94	6080.54
327	N15	2	3	1	9718.33	1526.79	1221	3239.32	5703.4
328	N16	2	3	1	40337	4755	771.193	3195.79	6976.5
329	N17	2	3	1	192.354	327.417	305.337	949.821	1974.55
330	N18	2	3	1	11962.2	1824.87	1531.59	2592.9	3155.05
331	N19	2	3	1	4301.8	990.645	51.5132	1333.68	4602.54
332	N20	2	3	1	22137.3	3047.72	1711.37	2632.61	6219.48
333	N21	2	3	1	11711	1235.81	414.295	3331.05	4404.76
334	N22	2	3	1	-2077.5	470.557	661.205	2.14048	2262.81
335	N23	2	3	1	6792.45	402.004	-733.576	247.955	1641.88
336	N24	2	3	1	15153.3	1023.43	-14.2857	3359.29	4687.27
337	O1	2	3	1	9184.64	2197.34	597.985	1647.3	19753
338	O2	2	3	1	13464.9	2761.5	402.983	3538.72	17165
339	O3	2	3	1	12771.9	3319.62	743.394	2870.06	19164.7
340	O4	2	3	1	8226.78	1350.58	567.15	2794.99	14014.5
341	O5	2	3	1	12240.4	1739	1480.71	3484.98	18642.3
342	O6	2	3	1	4591.75	1849.49	726.412	2874.44	18600.4
343	O7	2	3	1	17798.4	2147.24	938.443	4432.57	15775.8
344	O8	2	3	1	17716.2	2220.88	2883.12	4897.52	29235.4
345	O9	2	3	1	15008.4	1025.65	2190.33	2200.77	15245.2
346	O10	2	3	1	16755.5	3618.38	1536.68	3459.08	25073.7
347	O11	2	3	1	4776.25	921.015	-707.24	1346.93	13667.1
348	O12	2	3	1	2384.83	-994.469	-316.86	717.481	9515.56
349	O13	2	3	1	8161.04	2271.13	183.253	3212.79	9161.93
350	O14	2	3	1	4898.63	1181.59	425.219	2466.4	8463.04
351	O15	2	3	1	3972.7	1503.04	654.661	-68.183	7465.74
352	O16	2	3	1	3650.08	1027.53	480.002	210.83	4026.14
353	O17	2	3	1	39159.9	2896.33	1455.15	473.279	6382.53
354	O18	2	3	1	2668.86	1896.76	1387.96	797.393	5950.31
355	O19	2	3	1	11096	2221.17	387.393	1399.52	7199.23
356	O20	2	3	1	22202.3	3635.68	1060.92	684.292	3793.98
357	O21	2	3	1	6451.14	1635.78	-274.755	-765.178	1790.59
358	O22	2	3	1	6179.6	1694.84	819.993	933.963	5163.09
359	O23	2	3	1	2755.41	956.84	322.605	1132.18	5531.8
360	O24	2	3	1	34337.3	3229.49	2114.84	89.7197	3271.64
361	P1	2	3	1	22046.1	5013.28	1371.05	2579.46	14849.9
362	P2	2	3	1	20469.3	3829.67	-219.885	397.422	13532.9
363	P3	2	3	1	17964.5	2666.47	1373.13	643.569	15488.5
364	P4	2	3	1	10202	1478.79	134.551	843.286	11085.5
365	P5	2	3	1	9414.37	1169.08	826.059	949.099	9323.12
366	P6	2	3	1	8021.39	1901.03	1261.19	2839.03	12246.7
367	P7	2	3	1	6745.33	1302.49	723.979	2113.84	12572.2
368	P8	2	3	1	17525.7	2047.7	2163.08	2541.69	19580.1
369	P9	2	3	1	18024.1	3250.18	900.425	2897.1	15715
370	P10	2	3	1	9962.17	1316.94	911.309	2170.13	14570.6
371	P11	2	3	1	6489.65	1742.24	972.842	3855.23	8540.3
372	P12	2	3	1	2905.01	1516.86	859.292	3850.02	7988.3
373	P13	2	3	1	4198.88	936.715	875.165	2736.57	7359.25
374	P14	2	3	1	4293.04	1514.88	474.922	1402.85	6013.6
375	P15	2	3	1	1426.2	1275.82	937.177	543.719	5765.37
376	P16	2	3	1	4481.55	1983.83	215.915	1217.24	5454.01
377	P17	2	3	1	-870.019	624.978	214.731	-210.761	574.078
378	P18	2	3	1	11736.8	2748.04	1026.6	1439.3	8191.5
379	P19	2	3	1	210.031	2086.32	-389.805	582.694	5836.27
380	P20	2	3	1	4123.85	2643.51	157.656	1881.3	5473.18
381	P21	2	3	1	708.713	1485.12	816.645	294.402	1144.53
382	P22	2	3	1	3010.59	2675.26	-131.766	1386.35	6858.74
383	P23	2	3	1	741.203	1565.33	659.819	316.012	2852.75
384	P24	2	3	1	-1970.62	1307.2	463.423	-163.017	1270.87
1	A1	2	3	2	-465.184	-734.31	14774.9	110893	623.8
2	A2	2	3	2	38456.4	-373.427	22689.8	148334	4411.48
3	A3	2	3	2	36520.1	3582.76	19592.6	119898	2465.73
4	A4	2	3	2	3043.79	1062.48	19844.2	112007	1180
5	A5	2	3	2	2496.21	785.367	22664.9	120825	2149.18
6	A6	2	3	2	2338.12	1872.23	22362.3	115547	1845.49
7	A7	2	3	2	10077.1	1759.85	24134.6	119630	3037.06
8	A8	2	3	2	5532.74	844.117	26817.2	125294	339.719
9	A9	2	3	2	18844.6	3153.16	26514.4	120070	2549.57
10	A10	2	3	2	9431.57	1084.03	25706.4	120128	3724.54
11	A11	2	3	2	2742.33	836.386	27985.4	123636	2814.93
12	A12	2	3	2	6186.02	299.961	26105.2	121318	1645.14
13	A13	2	3	2	6621.49	685.022	27884.4	129453	1221.04
14	A14	2	3	2	5264.96	989.535	23871.5	110139	714.246
15	A15	2	3	2	-903.583	71.0359	26153	123722	1834.76
16	A16	2	3	2	5776.76	1264.19	24523.4	114445	2585.69
17	A17	2	3	2	3031.87	1274.85	21433.7	106447	3112.96
18	A18	2	3	2	1246.63	1572.73	24518.8	120065	2320.61
19	A19	2	3	2	284.105	545.803	22697.6	118100	1438.46
20	A20	2	3	2	5812.25	214.267	1196.14	542.035	1790.72
21	A21	2	3	2	23243.6	967.701	399.74	2362.13	1738.5
22	A22	2	3	2	4405	381.508	-233.325	906.956	3488.37
23	A23	2	3	2	1085.56	1105.78	-474.949	1763.29	3548.12
24	A24	2	3	2	5139.28	-707.351	-1117.4	1057.23	5096.58
25	B1	2	3	2	8515.87	1184.95	15838.9	104514	3780.21
26	B2	2	3	2	641.362	326.127	16634	106450	173.997
27	B3	2	3	2	5908.1	1691.71	18885.2	110457	2295.02
28	B4	2	3	2	3884.15	1145.41	20493.6	112313	1038.13
29	B5	2	3	2	2890.02	1580.06	22811.5	121223	191.951
30	B6	2	3	2	1610.17	1357.21	23021.5	117826	828.961
31	B7	2	3	2	10864.2	2411.29	24713.9	116130	2598.15
32	B8	2	3	2	362.867	767.744	25696.9	121547	1546.82
33	B9	2	3	2	-599.559	908.214	27069.5	120834	3008.14
34	B10	2	3	2	4003.76	1413.26	29196.9	123501	3517.56
35	B11	2	3	2	7357.04	1418.69	28103.6	120226	732.395
36	B12	2	3	2	981.214	528.921	26255.1	115907	337.973
37	B13	2	3	2	932.513	545.854	28612.9	122482	2190.99
38	B14	2	3	2	-1149.42	156.488	24186.4	109136	1883.98
39	B15	2	3	2	5545.99	1298.5	25542	110115	1152.47
40	B16	2	3	2	1206.63	1101.08	25001.5	110122	212.416
41	B17	2	3	2	1899.32	936.461	26191.3	119957	3461.88
42	B18	2	3	2	4709.47	1397.33	23827.1	117428	812.53
43	B19	2	3	2	388.692	496.087	22716.6	116636	2986
44	B20	2	3	2	6699.56	1907.23	-468.148	216.871	6772.68
45	B21	2	3	2	4600.52	1326.8	815.619	2392.51	3284.53
46	B22	2	3	2	-1851.75	911.323	527.847	-1487.93	2713.39
47	B23	2	3	2	1179.25	1316.65	501.874	-415.884	732.08
48	B24	2	3	2	9067.66	1157.36	280.594	2398.97	674.179
49	C1	2	3	2	3747.99	2891.71	16763.7	102099	1658.02
50	C2	2	3	2	8727.28	1756.85	19614.4	112797	340.245
51	C3	2	3	2	13578	1388.67	20017.2	110544	1093.69
52	C4	2	3	2	2327.88	1811.47	22323.2	114689	1827.76
53	C5	2	3	2	2141.18	593.298	24190.6	117065	235.094
54	C6	2	3	2	5114.53	971.181	22196.9	106065	703.867
55	C7	2	3	2	8081.96	2201.52	25016.1	114972	1773.52
56	C8	2	3	2	4884.34	822.515	26334.5	118204	1441.4
57	C9	2	3	2	3657.67	1058.64	26876	115757	815.312
58	C10	2	3	2	5350.91	1220.44	25819.6	109760	190.335
59	C11	2	3	2	15882.4	2601.2	29001	119537	1900.13
60	C12	2	3	2	7500.66	2648.43	31282.3	126114	343.274
61	C13	2	3	2	2930.08	873.373	28506.1	120570	2844.99
62	C14	2	3	2	-340.219	787.486	27509.8	115567	1376.39
63	C15	2	3	2	474.729	911.892	24903.1	106859	-543.688
64	C16	2	3	2	1932.41	1422.32	26515.4	117207	1976.44
65	C17	2	3	2	4461.54	1502.17	28184.5	127078	3030.55
66	C18	2	3	2	5132.19	741.814	27816	127348	4771.63
67	C19	2	3	2	10911	1400.6	319.94	2662.95	9117.79
68	C20	2	3	2	8898.28	1601.79	-421.514	-9.32263	5993.09
69	C21	2	3	2	13702.2	3481.11	121.52	3910.79	5143.49
70	C22	2	3	2	18742.2	3839.07	1277.69	994.376	7011.09
71	C23	2	3	2	4878.62	927.064	166.578	1500.14	1469.83
72	C24	2	3	2	424.36	-68.0869	123.088	-1983.51	2986.33
73	D1	2	3	2	6401.36	1539.2	18518.5	123476	2508.1
74	D2	2	3	2	9274.3	1493.75	17907.6	107793	1472.33
75	D3	2	3	2	4556.84	1752.88	20459.9	110319	5.75867
76	D4	2	3	2	-1669.74	1597.01	22315.6	114188	-1053.06
77	D5	2	3	2	10503.8	1850.26	24805	117661	-357.205
78	D6	2	3	2	2062.74	1415.76	24605.2	116411	1052.48
79	D7	2	3	2	5644.21	1602.35	25035.6	111396	213.996
80	D8	2	3	2	7559.1	1021.13	25793.1	110216	-112.216
81	D9	2	3	2	4669.17	1849.64	27383.6	112075	1162.42
82	D10	2	3	2	616.234	1476.58	28763.2	116415	2973.67
83	D11	2	3	2	9155.37	1790.39	26312.5	107979	193.399
84	D12	2	3	2	8679.53	1454.42	27017	107748	876.036
85	D13	2	3	2	1688.95	979.156	26765.8	109574	1898.31
86	D14	2	3	2	853.743	915.693	26773.3	107384	530.166
87	D15	2	3	2	1890.96	1541.28	27530	115222	1839.87
88	D16	2	3	2	8882.25	1741.36	27313.4	115523	542.127
89	D17	2	3	2	-559.683	2213.19	27419.7	119284	913.48
90	D18	2	3	2	6578.41	1469.13	28515.2	122577	2818.87
91	D19	2	3	2	12540.1	1534.21	499.361	2632.01	12265.3
92	D20	2	3	2	28376.4	1905.22	608.227	990.663	8975.96
93	D21	2	3	2	28459.2	4575.85	1036.9	2409.62	7456.27
94	D22	2	3	2	23604.7	2369.47	1177.32	1416.08	4631.58
95	D23	2	3	2	22285.1	3413.73	2073.58	4575.7	2940.29
96	D24	2	3	2	793.47	213.15	-1915.89	-1124.98	500.486
97	E1	2	3	2	12036	2476.63	21654.7	124667	2871.56
98	E2	2	3	2	18272.1	2666.71	22495	124103	2300.34
99	E3	2	3	2	7821.51	2461.3	23399.2	121102	1788.25
100	E4	2	3	2	7889.82	1381.72	23722.7	113940	1248.6
101	E5	2	3	2	5942.49	1382.34	25560.5	122493	2337.2
102	E6	2	3	2	-1322.98	790.504	25784.2	111488	2047.77
103	E7	2	3	2	1288.47	1383.56	25318.9	110842	1933.95
104	E8	2	3	2	-2834.06	653.087	26819.7	107055	118.787
105	E9	2	3	2	3008.28	2026.53	27600.1	111071	640.958
106	E10	2	3	2	1124.07	1183.86	27981.7	107621	1084.21
107	E11	2	3	2	1909.51	820.999	27101.6	103233	361.286
108	E12	2	3	2	812.312	1580.58	28091.4	108360	604.823
109	E13	2	3	2	-1969.86	1091.58	27073.1	108779	1005.22
110	E14	2	3	2	11766.4	2240.65	27606.2	102562	694.645
111	E15	2	3	2	1269.58	1782.29	28691.4	108755	-688.555
112	E16	2	3	2	-1813.69	1748.13	29509.6	117768	1001.62
113	E17	2	3	2	6377.04	2087.15	27913.2	114109	1168.43
114	E18	2	3	2	3251.91	1552.33	26575.5	118161	728.33
115	E19	2	3	2	8259.21	2373.33	551.951	554.667	6754.94
116	E20	2	3	2	12043.6	2197.07	1005.4	1112.4	3165.57
117	E21	2	3	2	30623.6	4532.78	1906.6	1689.3	3639.77
118	E22	2	3	2	22518	2970.19	1066.79	1787.3	6349.15
119	E23	2	3	2	21196.4	3168.13	1722.62	3765.43	3171.98
120	E24	2	3	2	-11891.7	-138.623	-90.4432	-170.222	2607.82
121	F1	2	3	2	21694.1	3297.64	20631.4	114394	2709.82
122	F2	2	3	2	11490.1	2400.49	22023.7	120536	1399.55
123	F3	2	3	2	5895.48	762.413	24040.6	120677	1139.95
124	F4	2	3	2	-242.601	896.192	22947.8	110350	257.6
125	F5	2	3	2	1735.45	322.008	24815.5	116898	2723.88
126	F6	2	3	2	14249	2321.41	26751.4	113151	1965.48
127	F7	2	3	2	-1390.16	410.012	23931.1	104026	-1527.48
128	F8	2	3	2	3102.11	1432.61	28770.8	115164	594.263
129	F9	2	3	2	14569.2	2384.27	27896.7	105383	1809.57
130	F10	2	3	2	800.1	799.662	28494.8	112595	1881.47
131	F11	2	3	2	5213.18	1478.72	27613.6	106126	2465.52
132	F12	2	3	2	18.971	912.918	27272.8	105083	-247.878
133	F13	2	3	2	-173.185	547.75	30579.7	116012	1882.16
134	F14	2	3	2	5762.18	1259.26	28442.2	109898	3003.73
135	F15	2	3	2	3860.92	2078.52	27849.8	108793	864.933
136	F16	2	3	2	12214	1630.79	30363.7	121812	9021.32
137	F17	2	3	2	3891.61	1010.15	29114.3	117508	838.93
138	F18	2	3	2	1206.83	1305.43	30106.7	125953	9715.41
139	F19	2	3	2	9413.98	819.803	583.055	1769.76	8382.67
140	F20	2	3	2	11370.4	1916.95	529.551	3209.89	11565.6
141	F21	2	3	2	13981.8	2349.88	2147.14	2368.62	6290.23
142	F22	2	3	2	7756.34	1014.89	1493.05	117.29	6734.2
143	F23	2	3	2	8900.74	1268.17	597.083	2690.18	7057.84
144	F24	2	3	2	7873.04	1492.66	-1235.22	-1815.15	6285.72
145	G1	2	3	2	3053.98	1287.08	20509.9	114935	873.674
146	G2	2	3	2	7244.85	2547.99	23012.2	120652	2177.39
147	G3	2	3	2	4142.25	972.519	23786.1	121641	-830.541
148	G4	2	3	2	-1256.88	76.2638	23118.9	110487	767.275
149	G5	2	3	2	-1124.01	1385.43	24999.9	114332	1120.99
150	G6	2	3	2	-6440.17	1889.55	26226.8	111355	418.925
151	G7	2	3	2	2328.38	1086.83	28188.7	115440	629.76
152	G8	2	3	2	7835.75	1925.64	28262.5	112275	-480.5
153	G9	2	3	2	1746.79	1623.06	28118.2	108832	1782.51
154	G10	2	3	2	6221.13	1367.84	29397.5	113106	1085.08
155	G11	2	3	2	6339.01	2074.03	29600.3	109012	145.465
156	G12	2	3	2	1061.59	876.407	28214	103279	1010.86
157	G13	2	3	2	-1622.67	368.559	29722.5	110358	-793.097
158	G14	2	3	2	-863.917	655.081	28326.9	105033	-425.733
159	G15	2	3	2	953.98	1297.41	29732.1	113232	1180.1
160	G16	2	3	2	2286.27	1546.66	29575.2	112721	912.833
161	G17	2	3	2	382.235	1264.34	26744	111846	3496.72
162	G18	2	3	2	1099.57	1450.51	29012.8	119413	1561.15
163	G19	2	3	2	8938	306.005	-79.1799	2345.81	9842.97
164	G20	2	3	2	5832.1	1863.56	868.921	3118.68	8078.81
165	G21	2	3	2	29674.6	3206.34	2359.01	3350.05	7319.9
166	G22	2	3	2	4408.9	294.397	378.525	3272.32	4737.74
167	G23	2	3	2	11653.1	2636.91	1294.97	2210.96	5270.79
168	G24	2	3	2	4793.8	648.674	503.677	2398.09	6701.62
169	H1	2	3	2	23394.5	4456.87	27706	152035	2743.42
170	H2	2	3	2	6024.82	1087.5	23753.5	122446	1224.44
171	H3	2	3	2	8641.73	2299.01	24605.4	119938	524.144
172	H4	2	3	2	1109	1677.3	23519.1	111598	1568.95
173	H5	2	3	2	619.843	750.67	25760.7	112994	1413.08
174	H6	2	3	2	4207.01	1877.62	27130.1	112349	1966.19
175	H7	2	3	2	-1814.12	554.503	25833.5	108885	1440.63
176	H8	2	3	2	1440.32	1304.9	28026.4	109762	836.641
177	H9	2	3	2	-586.649	1692.63	27374.8	106436	2001.33
178	H10	2	3	2	1246.22	1080.72	27641.6	102953	1702.6
179	H11	2	3	2	-773.598	735.331	28710.5	107890	2022.13
180	H12	2	3	2	-2986.65	1373.93	28458.4	106009	1621.85
181	H13	2	3	2	560.58	853.461	27484.9	103606	298.264
182	H14	2	3	2	759.489	1655.3	27661.4	103771	1177.87
183	H15	2	3	2	3164.98	2079.44	28637.5	108956	1953.26
184	H16	2	3	2	5358.08	2200.65	31534.3	122279	6718.41
185	H17	2	3	2	2232.1	2076.03	28591.4	114270	3490.96
186	H18	2	3	2	395.485	1641.79	27781.2	114166	2084.02
187	H19	2	3	2	11349.8	1386.83	1336.6	2674.55	13756
188	H20	2	3	2	90829.1	11562.5	7632.18	12932.6	14956.7
189	H21	2	3	2	29086.8	3695.66	830.977	1544.23	5356.91
190	H22	2	3	2	6312.4	1473.2	306.744	2469.15	5435.79
191	H23	2	3	2	10748.9	1652.92	1442.9	2093.87	4308.92
192	H24	2	3	2	4022.2	1464.7	784.705	1525.84	3273.78
193	I1	2	3	2	13775.5	1798.5	21708.4	128243	3978.02
194	I2	2	3	2	12769.9	2644.96	22212.9	125867	3428.48
195	I3	2	3	2	2042.34	794.955	22824.4	122631	481.486
196	I4	2	3	2	3977.28	1900.64	24584.7	115438	3748.17
197	I5	2	3	2	1502.72	1635.41	25603.5	114137	-1251.09
198	I6	2	3	2	5770.38	2205.75	27186	118448	6694.5
199	I7	2	3	2	5869.4	2542.61	25529	105142	2780.53
200	I8	2	3	2	244.236	1795.77	28305.3	112182	723.938
201	I9	2	3	2	10483	1264.11	27515.9	107243	-117.592
202	I10	2	3	2	-2039.58	1455.59	27430.9	106251	517.391
203	I11	2	3	2	-1392.48	1001.58	27982.5	104683	-24.5885
204	I12	2	3	2	-2297.47	1680.26	29437	108350	-2055.05
205	I13	2	3	2	2236.14	1474.27	28209.5	102227	-1904.47
206	I14	2	3	2	8235.63	2247.55	28021.8	105725	-153.221
207	I15	2	3	2	6029.06	1636.34	28287	108912	1804.17
208	I16	2	3	2	266.208	768.817	28404.7	113645	901.148
209	I17	2	3	2	869.715	963.384	26882.8	107717	2598.03
210	I18	2	3	2	12359.6	2130.68	26354.9	109469	-124.297
211	I19	2	3	2	8834.41	1058.2	-618.979	2636.63	9475.54
212	I20	2	3	2	10667.8	1743.95	559.926	2972.52	10928.5
213	I21	2	3	2	7255.31	1523.48	163.076	2188.92	7681.86
214	I22	2	3	2	6764.02	2057.24	307.788	1299.3	5171.1
215	I23	2	3	2	9413.71	2131.64	802.097	2555.5	4902.56
216	I24	2	3	2	18837.1	1760.26	1630.22	1385.4	5469.9
217	J1	2	3	2	20201.4	2634.41	351.016	3851.95	19244.6
218	J2	2	3	2	22950.6	3716.19	2633.11	5703.27	17789.6
219	J3	2	3	2	13238.3	1821.64	917.934	2515.97	20335.5
220	J4	2	3	2	12251.9	1504.28	1362.54	2774.67	18311.7
221	J5	2	3	2	16345.8	3914.6	2336.9	7146.3	22413
222	J6	2	3	2	4707.12	295.992	428.682	4678.88	17381.6
223	J7	2	3	2	11940.9	1589.95	445.579	3508.94	14771.8
224	J8	2	3	2	29752.8	2999.05	1729.54	5087.23	17604
225	J9	2	3	2	7856.95	768.267	277.321	2498.29	15246.6
226	J10	2	3	2	14093	1938.2	1354.59	4422.83	14099.1
227	J11	2	3	2	13104	1293.09	102.168	2411.77	10954.5
228	J12	2	3	2	5692.66	1004.6	578.885	4059.62	14000.9
229	J13	2	3	2	16117.6	1543.48	263.605	3681.77	11593.6
230	J14	2	3	2	7712.65	1278.53	141.526	3671.69	14391.2
231	J15	2	3	2	11292	2143.71	939.393	3206.92	14154.1
232	J16	2	3	2	6965.14	1269.74	430.054	2668.79	14196.3
233	J17	2	3	2	9244.47	1296.8	1665.37	7166.61	11012.6
234	J18	2	3	2	8252.54	1609.55	547.167	3197.68	13253.9
235	J19	2	3	2	3625.12	1269.71	-175.395	2882.29	11265
236	J20	2	3	2	4841.73	872.91	209.405	2265.07	8321.22
237	J21	2	3	2	11509.5	2075.77	791.465	1488.28	7431.97
238	J22	2	3	2	3258.48	400.097	608.304	-186.579	3270.72
239	J23	2	3	2	18074.1	2658.99	855.378	2927.62	10344.1
240	J24	2	3	2	8423.15	620.484	-902.001	-180.106	3879.64
241	K1	2	3	2	24128.6	1671.77	933.41	3378.92	21428
242	K2	2	3	2	15607.9	1707.36	1288	1997.59	19446.8
243	K3	2	3	2	12098	1318.93	441.544	1885.59	18037.2
244	K4	2	3	2	5071.94	756.018	947.877	1772.59	13721.4
245	K5	2	3	2	7489.52	464.882	957.294	1969.14	17669
246	K6	2	3	2	7842.11	1064.28	341.659	1498.69	13687.5
247	K7	2	3	2	7106.99	488.478	1482.9	3011.28	14464.8
248	K8	2	3	2	8308.05	570.131	511.498	2851.44	15793.3
249	K9	2	3	2	1867.04	459.178	412.347	1390.86	12450.2
250	K10	2	3	2	6932.54	629.827	677.861	2610.96	10687.4
251	K11	2	3	2	8892.61	1520.72	1433.37	3113.07	12651
252	K12	2	3	2	7692.83	1636.45	725.519	2903.1	12726.8
253	K13	2	3	2	2040.23	448.558	639.347	1667.7	2910.82
254	K14	2	3	2	441.766	834.437	1373.92	-254.528	3614.91
255	K15	2	3	2	8810.59	978.251	1508.39	3017.07	10957.2
256	K16	2	3	2	3706.57	970.019	594.676	1332.52	8524.65
257	K17	2	3	2	2686.41	386.405	-16.4691	1272.74	8610.98
258	K18	2	3	2	7372.49	1193.38	1817.8	1329.65	8890.94
259	K19	2	3	2	-11215.5	-526.723	68.3127	1667.17	9236.92
260	K20	2	3	2	11345.3	870.293	607.825	939.567	8894.5
261	K21	2	3	2	16644.9	2136.34	1507.42	1210.96	5133.27
262	K22	2	3	2	19057.1	2475.62	1764.73	3052.54	7105.67
263	K23	2	3	2	3492.81	1587.52	598.793	-170.381	925.346
264	K24	2	3	2	1546.86	1536.75	370.017	521.459	11795.1
265	L1	2	3	2	24753.5	4010.31	1320.8	6216.05	23123.6
266	L2	2	3	2	17713.4	2470.21	1470.2	2971.19	16158.2
267	L3	2	3	2	16777	2432.48	1156.71	4081.65	17919
268	L4	2	3	2	12589.3	1685.66	451.525	3060.78	17904.8
269	L5	2	3	2	3882.47	555.951	-525.597	2949.28	15801.4
270	L6	2	3	2	10212.8	254.588	-524.045	3481.88	17987.6
271	L7	2	3	2	5307.54	409.038	-403.523	1199.76	13895.1
272	L8	2	3	2	6782.2	803.661	782.762	2041.24	16795.5
273	L9	2	3	2	6040.81	961.716	556.94	2104.97	13154.9
274	L10	2	3	2	4340.81	364.475	-27.9067	1397.67	9881.06
275	L11	2	3	2	2542.29	466.174	443.655	3547.6	11185.7
276	L12	2	3	2	2885.83	450.543	235.342	2625.29	9787.43
277	L13	2	3	2	5490.34	876.433	82.4351	2000.8	10356.6
278	L14	2	3	2	1823.12	669.573	12.0501	2639.56	11859.2
279	L15	2	3	2	5166.85	833.253	378.118	1287.05	839.207
280	L16	2	3	2	7889.6	1080.48	-42.5542	1834.12	8540.17
281	L17	2	3	2	-322.657	930.108	-516.748	2419.7	5985.35
282	L18	2	3	2	1515.16	633.599	360.125	1182.45	6564.02
283	L19	2	3	2	6838.42	1824.68	1676.72	114.591	5848.36
284	L20	2	3	2	3228.13	541.66	608.303	873.639	7315.98
285	L21	2	3	2	25180.7	2576.44	1777.5	2662.03	4184.65
286	L22	2	3	2	2795.95	724.568	-743.76	1561.13	7466.98
287	L23	2	3	2	27461.4	1853.23	1587.03	2037.34	748.288
288	L24	2	3	2	10797.3	438.402	262.207	274.258	966.105
289	M1	2	3	2	13490.2	3078.47	1574.2	1731.48	16212.8
290	M2	2	3	2	18454.6	3376.05	954.971	2657.67	18107.4
291	M3	2	3	2	11916.1	2353.77	1889.53	3280.43	15712.9
292	M4	2	3	2	13071.3	1924.36	2618.99	3622.49	18050.9
293	M5	2	3	2	7621.4	1660.95	1079.78	2290.61	15648.4
294	M6	2	3	2	7994.31	1359.54	1016.16	957.657	14596.1
295	M7	2	3	2	4557.11	1351.38	1099.4	3827.14	12265.2
296	M8	2	3	2	3474.96	2074.24	424.941	2272.01	14116.7
297	M9	2	3	2	6480.47	1825.87	612.65	991.416	12633.6
298	M10	2	3	2	6639.79	1414.7	1157.81	3299.23	12027.6
299	M11	2	3	2	5249.88	1475.06	985.083	2877.54	13432.7
300	M12	2	3	2	5929.96	1100.07	718.955	2411.49	12175.1
301	M13	2	3	2	11487.4	2666.09	1105.47	2151.55	11014
302	M14	2	3	2	5525.71	1659.84	50.5754	1754.62	12966.3
303	M15	2	3	2	3357.03	1194.15	612.356	2917.97	9643.42
304	M16	2	3	2	3460.54	1175.99	776.299	1413.68	8182.8
305	M17	2	3	2	12176	2394.46	1572.9	1883.9	5146.18
306	M18	2	3	2	6654.5	1542.93	5.13919	1118.49	7157.62
307	M19	2	3	2	44.7986	1345.23	300.326	531.023	2574.59
308	M20	2	3	2	9361.21	2266.08	607.766	2153.65	2197.63
309	M21	2	3	2	8376.39	1481.88	453.79	1132.46	3677.02
310	M22	2	3	2	35707.7	3170.42	1615.42	729.309	4158.83
311	M23	2	3	2	23463.7	2948.88	616.663	-545.173	-825.573
312	M24	2	3	2	10496.5	1872.41	719.587	229.533	2328.62
313	N1	2	3	2	22724.9	3582.55	298.49	3222.33	15931.8
314	N2	2	3	2	21998.6	4200.77	2122.47	7010.89	19955.9
315	N3	2	3	2	13704	2309.53	1219.46	2734.31	15645.5
316	N4	2	3	2	15330.4	1251.88	684.08	2543.65	16076.8
317	N5	2	3	2	9292.82	1462.41	126.421	2471.23	17200.5
318	N6	2	3	2	10615.2	186.421	24.9531	2940.71	15515.4
319	N7	2	3	2	10569.6	1366.36	1102.32	3920.52	15645.3
320	N8	2	3	2	8888.05	781.321	730.851	3194.81	13932.1
321	N9	2	3	2	9268.81	839.668	534.186	2278.63	12957.6
322	N10	2	3	2	3588.22	907.901	-114.053	3290.16	13700.3
323	N11	2	3	2	5323.47	833.932	630.041	1936.98	12011.3
324	N12	2	3	2	3482.34	1409.98	111.763	1958.81	11248.3
325	N13	2	3	2	6244.58	357.239	350.623	2470.66	9876.79
326	N14	2	3	2	11152.7	1150.92	842.43	1900.28	5350.18
327	N15	2	3	2	10176.8	1651.6	1353.51	3214.81	5888.38
328	N16	2	3	2	40763.2	4922.72	864.224	3121.44	7368.98
329	N17	2	3	2	341.797	288.112	452.437	1084.85	1808.53
330	N18	2	3	2	12579	2075.35	1411.11	2649.3	3320.95
331	N19	2	3	2	4479.76	605.835	432.115	1270.72	4626.33
332	N20	2	3	2	22468.2	3140.16	1901.14	2682.19	6334.79
333	N21	2	3	2	11838.7	1120.06	516.281	3049.34	4801.31
334	N22	2	3	2	-2201.73	487.868	579.664	-264.209	2272.16
335	N23	2	3	2	6401.69	392.067	-420.477	301.518	1885.21
336	N24	2	3	2	14644.8	1124.47	382.834	3224.54	4871.13
337	O1	2	3	2	9169.39	1987.38	632.178	1720.68	19070.9
338	O2	2	3	2	13929.2	2851.07	416.407	3367.93	16973.5
339	O3	2	3	2	12186.2	3027.66	628.708	2708.77	19226.2
340	O4	2	3	2	7017.26	1493.44	478.932	2716.1	14357.3
341	O5	2	3	2	11285.9	1535.65	1546.51	3583.57	17955.1
342	O6	2	3	2	4980.61	2066.61	740.503	2686.12	18656.6
343	O7	2	3	2	16884.1	2202.65	899.87	4277.63	14961.5
344	O8	2	3	2	16439.5	2474.8	3428.46	4410.49	28251.3
345	O9	2	3	2	14926.3	1146.77	2206.61	2166.97	15050.5
346	O10	2	3	2	15817.8	4054.23	1205.24	3691.46	24729
347	O11	2	3	2	4841.66	856.186	-649.647	1249.12	13900.5
348	O12	2	3	2	2381.79	-868.104	-545.659	586.116	9457.23
349	O13	2	3	2	7325.48	2157.28	223.19	3017.56	9320.69
350	O14	2	3	2	4915.21	1425.6	365.783	2283.16	8615.68
351	O15	2	3	2	4658.95	1732.81	573.024	10.7905	7316.34
352	O16	2	3	2	3408.05	1209.74	362.197	131.798	3658.35
353	O17	2	3	2	38812.8	3013.2	1288.72	298.469	6775.73
354	O18	2	3	2	2487.69	1893.34	1206.02	814.611	6111.4
355	O19	2	3	2	11394.5	1959.32	551.171	1071.46	7176.13
356	O20	2	3	2	22087.5	3545.91	1164.23	370.45	3780.23
357	O21	2	3	2	6709.76	1972.67	-123.884	-772.496	2117.34
358	O22	2	3	2	6309.92	1553.97	652.379	1009.62	5227.4
359	O23	2	3	2	1714.2	935.898	321.681	957.936	5847.9
360	O24	2	3	2	34799.8	3492.66	2060.53	-173.731	3571.51
361	P1	2	3	2	23782	4517.01	1203.42	2521.42	14634.4
362	P2	2	3	2	20012.3	3550.49	-75.2237	349.739	13792.9
363	P3	2	3	2	17314.8	2056.44	1302.67	709.284	15898.6
364	P4	2	3	2	10939.6	1554.48	403.121	1060.05	12000.5
365	P5	2	3	2	9595.82	1453.45	861.155	697.135	9758.04
366	P6	2	3	2	7383.15	2113.51	1599.53	2647.17	12803.7
367	P7	2	3	2	6541.43	1229.99	955.682	1984.59	13242.4
368	P8	2	3	2	17362.6	1747.98	1964.89	2231.33	18324.3
369	P9	2	3	2	17686.6	3467.78	865.575	2404.03	15462.3
370	P10	2	3	2	9392.3	1248.11	1243.76	2103.44	15231.1
371	P11	2	3	2	6741.24	1289.36	998.202	4007.31	9116.17
372	P12	2	3	2	3463.85	1468.05	771.484	3709.71	8475.61
373	P13	2	3	2	4661.44	1201.41	1079.84	2614.55	7196.28
374	P14	2	3	2	4142.08	1452.93	493.327	1490.62	6209.51
375	P15	2	3	2	1485.02	1031.26	823.573	510.714	4773.12
376	P16	2	3	2	4552.99	1410.62	463.828	1282.13	5680.28
377	P17	2	3	2	-741.356	347.632	206.407	-121.735	507.473
378	P18	2	3	2	11334.1	2925.13	1168.95	1110.39	7476.47
379	P19	2	3	2	-78.677	2041.88	-191.398	598.029	5918.83
380	P20	2	3	2	3957.14	2223.43	400.505	1988.22	5013.58
381	P21	2	3	2	646.884	1279.61	824.821	522.858	1291.95
382	P22	2	3	2	3790.82	2996.26	-39.9415	1291.86	6229.25
383	P23	2	3	2	516.408	1635.13	559.712	187.665	2818.45
384	P24	2	3	2	-595.879	1438.54	641.106	-230.964	1434.66
1	A1	2	3	3	-1048.81	-562.047	14738.5	110565	688.686
2	A2	2	3	3	39853	145.116	22552.4	147843	4075.65
3	A3	2	3	3	35864.6	3492.98	19734.7	119291	2298.02
4	A4	2	3	3	1861.42	1102.93	19887.6	110923	1437.75
5	A5	2	3	3	2686.81	704.674	22739.6	119904	1741.45
6	A6	2	3	3	2523.79	2291.88	22163.7	114767	1734.97
7	A7	2	3	3	10981.3	2228.59	24378.4	118820	2899.06
8	A8	2	3	3	5810.99	586.616	26593.3	125182	453.933
9	A9	2	3	3	18887	3105.86	26676.3	119597	2468.24
10	A10	2	3	3	9715.44	1392.79	25864.3	120188	3337.92
11	A11	2	3	3	3209.31	792.985	27840.3	123349	2965.52
12	A12	2	3	3	7281.98	456.477	26015.4	120487	1211.08
13	A13	2	3	3	6316.79	581.69	27997.6	129446	1225.58
14	A14	2	3	3	5259.12	1444.47	23969.7	109728	835.564
15	A15	2	3	3	-695.555	-64.397	26220.5	123090	1433.68
16	A16	2	3	3	5839.59	989.5	24453	113951	2555.72
17	A17	2	3	3	3131.81	1275.13	21289.3	105555	2966.74
18	A18	2	3	3	1782.03	1464.85	24556.8	119740	2182.4
19	A19	2	3	3	408.544	817.475	22386.4	117365	813.627
20	A20	2	3	3	6146.99	209.206	1148.64	375.021	2036.16
21	A21	2	3	3	23524.6	1079.57	409.335	2206.53	1743.15
22	A22	2	3	3	5693.21	869.854	-361.143	960.185	3520.98
23	A23	2	3	3	2635.75	1608.76	-62.8124	1450.68	3659.2
24	A24	2	3	3	6254.57	-307.708	-770.748	1009.62	5083.05
25	B1	2	3	3	8372.8	1302.84	15729.7	104025	3793.05
26	B2	2	3	3	560.408	290.74	16393.5	106354	555.063
27	B3	2	3	3	5772.58	1424.01	18419.2	110032	2375.78
28	B4	2	3	3	3478.97	1455.33	20184.5	112085	742.983
29	B5	2	3	3	3591.42	1569.98	22796.6	121669	-77.1099
30	B6	2	3	3	2736.35	1610.73	22776.8	118067	1540.94
31	B7	2	3	3	10331.4	2316.68	24869.2	116251	2661.02
32	B8	2	3	3	622.703	699.946	25418.8	121597	1780.93
33	B9	2	3	3	-627.918	988.365	27024.9	120585	3179.92
34	B10	2	3	3	3216.91	1399.15	29182.2	124021	3720.72
35	B11	2	3	3	7683.66	1487.12	28055.2	119830	720.784
36	B12	2	3	3	851.736	353.025	26602.9	116166	170.141
37	B13	2	3	3	1620.9	698.574	28474.4	122305	2376.85
38	B14	2	3	3	-1257.2	174.328	24319	109405	1988.32
39	B15	2	3	3	5379.65	1364.57	25329	110116	1064.43
40	B16	2	3	3	1684.76	1116.65	24714.4	109940	-74.3983
41	B17	2	3	3	1904.86	1020.9	26235.8	119386	3445.69
42	B18	2	3	3	4644.98	1003.47	23754.4	117285	704.09
43	B19	2	3	3	456.267	805.692	22572.8	116407	3067.29
44	B20	2	3	3	6791.65	1762.65	-612.415	656.913	7152.89
45	B21	2	3	3	4526.39	887.736	777.759	2279.02	3728.46
46	B22	2	3	3	-1847	816.315	287.429	-1275.63	3003.95
47	B23	2	3	3	1879.37	1499.84	617.218	-352.756	622.28
48	B24	2	3	3	8898.84	1720.58	132.595	2422.78	1139.81
49	C1	2	3	3	3927.31	2473.88	16661.8	101840	1753.37
50	C2	2	3	3	8456.64	1322.85	19381.1	112868	466.38
51	C3	2	3	3	13139.4	1159.19	19611.1	109836	1105.01
52	C4	2	3	3	2290.71	1959.13	22225.9	114681	1536.36
53	C5	2	3	3	2654.5	719.202	23983.9	116700	33.7
54	C6	2	3	3	5672.96	923.06	21960.5	105597	655.238
55	C7	2	3	3	8028.46	1997.69	24916	114258	2087.16
56	C8	2	3	3	4905.6	928.832	26341.7	117964	1644.5
57	C9	2	3	3	3200.5	730.278	26831	115051	813.594
58	C10	2	3	3	5312.51	1290.41	25628.8	109811	121.449
59	C11	2	3	3	15691.3	2733.31	28748.1	119062	1684.01
60	C12	2	3	3	7660.73	2908.43	30900.5	125659	-107.556
61	C13	2	3	3	2950.48	1017.88	28396.6	120113	3027.19
62	C14	2	3	3	-217.02	834.267	27344.6	115209	1418.4
63	C15	2	3	3	179.373	679.097	24762	106768	-746.881
64	C16	2	3	3	1746.91	1376.67	26411.3	116897	1844.5
65	C17	2	3	3	4232.75	1190.37	27772.3	126489	2806.05
66	C18	2	3	3	5496.63	698.387	27622.1	126531	4307.46
67	C19	2	3	3	10105	1378.45	230.453	2708.62	9135.94
68	C20	2	3	3	8300.18	2141.27	-525.143	-101.541	5982.44
69	C21	2	3	3	13543.2	3122.15	259.774	3659.01	5205.21
70	C22	2	3	3	19048.1	4024.62	1407.65	961.206	7297.8
71	C23	2	3	3	5757.15	869.606	81.5874	1211.45	1187.91
72	C24	2	3	3	1088.34	-459.92	-139.147	-2013.01	2265.04
73	D1	2	3	3	7038.66	1943.34	18461.8	122650	2609.43
74	D2	2	3	3	9140.63	1325.27	18015.1	107301	659.895
75	D3	2	3	3	4428.05	1503.06	20459.5	109872	258.069
76	D4	2	3	3	-1753.11	1391.71	22417.8	113862	-1206.22
77	D5	2	3	3	10822.4	1518.19	24472.1	117160	-1082.56
78	D6	2	3	3	2206.57	984.171	24428.1	115914	1297.62
79	D7	2	3	3	6441.05	1759.94	24846.4	111311	361.671
80	D8	2	3	3	7459.85	867.831	25858.8	110137	-64.5976
81	D9	2	3	3	4863.42	1811.46	27197.8	111325	1392.86
82	D10	2	3	3	563.33	1316.28	28669.1	115917	3114.56
83	D11	2	3	3	9501.25	1968.49	26425.4	108011	105.286
84	D12	2	3	3	9297.53	1416.95	27100.4	107112	783.823
85	D13	2	3	3	1220.85	1074.06	26802.8	109081	1591.28
86	D14	2	3	3	583.241	934.75	26360.5	107186	640.265
87	D15	2	3	3	1819.05	1517.92	27483.4	114597	1712.19
88	D16	2	3	3	8763.5	1552.63	27382.6	114995	128.944
89	D17	2	3	3	-977.726	2045.7	27287.1	118915	705.915
90	D18	2	3	3	6129.05	1356.59	28717.5	122199	2857.33
91	D19	2	3	3	12496.7	1651.9	552.601	2463.39	12059.2
92	D20	2	3	3	28191.5	1681.69	685.606	844.57	9075.59
93	D21	2	3	3	27763.3	4439.26	1074.16	2307.01	7338.7
94	D22	2	3	3	23176.1	2051.67	1385.56	1513.23	4932.17
95	D23	2	3	3	22023.3	3245.58	2261.44	4409.07	2922.55
96	D24	2	3	3	1026.48	-232.484	-1990.42	-1324.87	-71.3343
97	E1	2	3	3	10908	2476.14	22091.7	124090	2728.85
98	E2	2	3	3	18826.7	2653.29	22308.2	123122	1786.94
99	E3	2	3	3	8323.22	2349.96	23540.2	121350	1964.17
100	E4	2	3	3	7765.39	1875.5	23548.3	113430	1684.51
101	E5	2	3	3	7355.78	1470.45	25802.4	122227	2303.47
102	E6	2	3	3	-1469.35	906.689	25792	111547	2327.49
103	E7	2	3	3	977.255	1454.27	25183.8	110414	1807.5
104	E8	2	3	3	-3131.01	657.975	26784.4	106913	177.751
105	E9	2	3	3	2423.07	2038.2	27714.9	111171	788.622
106	E10	2	3	3	705.951	1170.72	27816.7	107357	964.705
107	E11	2	3	3	2232.32	832.024	26908.5	103193	245.419
108	E12	2	3	3	306.054	1808.75	27979.1	108218	583.151
109	E13	2	3	3	-2005.27	1134.55	26988.6	109115	1097.45
110	E14	2	3	3	11223	2446.63	27625.3	102543	1008.93
111	E15	2	3	3	1198.84	1571.77	28743.9	108579	-834.338
112	E16	2	3	3	-1275.95	1805.28	29362.4	117568	1577.01
113	E17	2	3	3	5904.08	1714.06	27974.6	113517	1618.26
114	E18	2	3	3	2985.68	1404.78	26601.3	118166	542.717
115	E19	2	3	3	8916.14	1875.42	753.963	343.301	6697.21
116	E20	2	3	3	12261.7	2162.6	1067.05	1143.29	2966.49
117	E21	2	3	3	30562.5	4581.82	1868.41	1597.66	3709.26
118	E22	2	3	3	22623	2858.63	1142.38	1945.69	6145.14
119	E23	2	3	3	21177.8	3734.17	1867.94	3455.96	3713.47
120	E24	2	3	3	-10451	-42.483	-210.749	-680.353	2790.5
121	F1	2	3	3	21133.6	2865.74	20691	114556	2334.97
122	F2	2	3	3	12396	2797.2	22061.3	120930	1593.08
123	F3	2	3	3	6889.21	1228.79	23955.3	120390	1272.22
124	F4	2	3	3	-442.734	1228.39	22721.4	110207	190.228
125	F5	2	3	3	1399.17	443.81	24908.5	116596	2552.92
126	F6	2	3	3	13916.6	2173.72	26574.5	113005	2053.25
127	F7	2	3	3	-2198.39	300.024	24047.7	104158	-1171.56
128	F8	2	3	3	3069.92	1688.43	28608.2	114887	412.546
129	F9	2	3	3	13890.7	2405.8	27731.5	105289	1576.58
130	F10	2	3	3	85.5627	912.992	28505.8	112575	1688.78
131	F11	2	3	3	5280.29	1791.76	27717.3	106030	2506.58
132	F12	2	3	3	62.5137	1094.93	27204.9	105261	-621.296
133	F13	2	3	3	220.093	528.301	30432.1	115440	2195.1
134	F14	2	3	3	5404.35	1441.89	28495.4	109857	2888.25
135	F15	2	3	3	3699.94	1998.74	27911.4	109105	1054.29
136	F16	2	3	3	12636.5	2067.75	30499.2	122057	9948.5
137	F17	2	3	3	3049.42	986.51	29094	117122	909.898
138	F18	2	3	3	770.337	1274.41	30125.6	125417	9873.39
139	F19	2	3	3	9348.61	899.518	810.278	1809.91	8697.76
140	F20	2	3	3	10546.8	1892.33	386.563	3593.21	11556.7
141	F21	2	3	3	14821.7	2465.77	2365.98	2343.02	5907.25
142	F22	2	3	3	8114.51	1435.6	1709.27	90.5964	6689.24
143	F23	2	3	3	9049.92	1671.81	833.821	2964.8	7043.25
144	F24	2	3	3	7736.33	1545.75	-1064.89	-1794.53	5985.56
145	G1	2	3	3	3234.24	1205.5	20571.9	114403	1054.34
146	G2	2	3	3	7648.61	2453.69	22777.8	120542	2256.73
147	G3	2	3	3	4155.02	1141.43	23438.8	120526	-492.793
148	G4	2	3	3	-1363.68	257.355	23124.5	109852	797.1
149	G5	2	3	3	-984.284	1543.72	24821.6	114034	1326.87
150	G6	2	3	3	-6552.48	1710.88	26139.2	111515	400.076
151	G7	2	3	3	2137.35	1130.75	28188.3	115065	676.014
152	G8	2	3	3	7418.13	1765.16	28054.4	112135	-143.965
153	G9	2	3	3	1878.6	1678.91	28317.8	108958	1613.76
154	G10	2	3	3	5097.21	956.312	29168.5	112807	919.501
155	G11	2	3	3	6203.78	1861.09	29397.7	108968	-8.71377
156	G12	2	3	3	1313.28	992.918	28024.6	103078	711.094
157	G13	2	3	3	-2185.36	520.6	29661.6	110252	-834.005
158	G14	2	3	3	-967.737	818.281	28321.9	105196	-234.604
159	G15	2	3	3	475.05	1209.78	29454.5	112804	1151.28
160	G16	2	3	3	2354.95	1515.85	29585	112467	1149.36
161	G17	2	3	3	1228.58	1235.03	26734.9	111734	3535.99
162	G18	2	3	3	793.887	1372.71	28674.4	119001	1633.2
163	G19	2	3	3	8954.89	226.529	1.04944	2388.84	9835.7
164	G20	2	3	3	5798.93	1799.84	776.705	3243.36	8394.66
165	G21	2	3	3	30108.2	3192.57	2263.7	3322.34	7307.21
166	G22	2	3	3	5361.78	363.164	295.41	3099.87	4963.2
167	G23	2	3	3	11482.5	2789.58	1226.15	2276.79	5464.69
168	G24	2	3	3	4618.22	513.512	650.184	2433.37	6677.67
169	H1	2	3	3	22990.6	4268.75	27619.6	151342	2763.74
170	H2	2	3	3	6024.39	1492.54	23559.2	121981	1188.33
171	H3	2	3	3	8526.21	2054.43	24409.5	119541	650.258
172	H4	2	3	3	591.968	1552.25	23490.2	111199	1517.01
173	H5	2	3	3	686.549	799.108	25904.9	112607	1532.37
174	H6	2	3	3	3670.09	2144.78	27024.8	112389	2166
175	H7	2	3	3	-2501.05	714.112	25826.2	109004	650.219
176	H8	2	3	3	1437.67	1575.55	27819.4	110084	752.08
177	H9	2	3	3	70.9726	1581.01	27157.1	105999	2092.09
178	H10	2	3	3	913.852	855.829	27610.3	102937	1685.89
179	H11	2	3	3	-1090.49	595.54	28696	108015	2368.75
180	H12	2	3	3	-3467.29	1477.15	28372.6	105499	1743.89
181	H13	2	3	3	-265.582	982.455	27599.4	103282	213.18
182	H14	2	3	3	468.348	1741.26	27907.2	103628	1312.37
183	H15	2	3	3	3101.16	1919.45	28722.8	108913	1875.62
184	H16	2	3	3	6133.74	1933.71	31669.9	122360	8247.58
185	H17	2	3	3	1913.59	2121.33	28651	114322	3215.67
186	H18	2	3	3	720.111	1630.73	27898.2	113971	1957.72
187	H19	2	3	3	11524.5	1061.49	1307.23	2771.96	13997.4
188	H20	2	3	3	90598.6	11641.8	7718.47	13105.6	15329.7
189	H21	2	3	3	29132.1	3747.86	753.515	1828.43	5542.47
190	H22	2	3	3	6743.28	1424.12	70.5948	2514.98	5641.38
191	H23	2	3	3	11225.8	1530.1	1361.43	2171.71	4444.52
192	H24	2	3	3	4099.61	1389.4	667.918	1844.8	3285.72
193	I1	2	3	3	13943	1489.82	21805.5	128055	4509.99
194	I2	2	3	3	12863.2	2355.93	22468.3	125416	3593.77
195	I3	2	3	3	2449.56	826.852	23004.6	123091	900.916
196	I4	2	3	3	3730.33	2065.88	24561.6	115677	3703.59
197	I5	2	3	3	1851.4	1725.54	25421.8	114170	-815.807
198	I6	2	3	3	6039.31	2246.18	27265.6	118252	8684.23
199	I7	2	3	3	6025.02	2474.63	25522.9	104923	2557.47
200	I8	2	3	3	260.794	1648.55	28046	111971	1222.91
201	I9	2	3	3	10003.3	1018.91	27579.1	107106	330.018
202	I10	2	3	3	-2411.07	1644.36	27547.5	106077	697.376
203	I11	2	3	3	-1599.01	1092.57	27924.9	104422	78.3125
204	I12	2	3	3	-2228.55	1487.9	29495.8	107885	-2142.31
205	I13	2	3	3	1573.69	1271.69	28108	102317	-2063.86
206	I14	2	3	3	7467.15	2172.2	28072.8	105156	15.6509
207	I15	2	3	3	6666.42	1335.01	28304.5	108825	1955.96
208	I16	2	3	3	-95.7984	738.424	28442.6	113440	607.311
209	I17	2	3	3	905.178	766.176	26810.1	107701	2677.06
210	I18	2	3	3	12754.6	2225.02	26536.1	109562	-149.821
211	I19	2	3	3	9113.74	870.753	-333.77	2694.46	9346.7
212	I20	2	3	3	11268.9	1758.11	544.179	2872.38	11151.5
213	I21	2	3	3	7643.34	1527.22	-139.857	2202.51	8002.05
214	I22	2	3	3	6391.84	1723.18	371.249	1194.02	5344.11
215	I23	2	3	3	8898.46	1820.42	614.089	2596.85	4676.64
216	I24	2	3	3	17492.8	1622.9	1822.67	1440.62	5493.91
217	J1	2	3	3	20301.3	2608.4	345.378	4103.27	19832.6
218	J2	2	3	3	22627.7	3325.79	2601.84	5798.31	18078.6
219	J3	2	3	3	13833.7	1630.47	1058.14	2537.78	20292.5
220	J4	2	3	3	11427.8	1759.31	1601.51	2628.29	17813.6
221	J5	2	3	3	16635.6	3751.75	2352.61	6848.99	21386.1
222	J6	2	3	3	4599.64	356.868	428.752	4395.17	16019.2
223	J7	2	3	3	11837.1	1574.82	454.023	3281.54	13945.1
224	J8	2	3	3	30203.2	3139.61	1681.93	4879.85	16533.6
225	J9	2	3	3	7327.99	747.005	303.683	2215.84	14090.7
226	J10	2	3	3	14191	1876.96	1266.47	4136.18	13384.1
227	J11	2	3	3	13222.9	1223.83	42.0501	2173.7	9864.02
228	J12	2	3	3	4939.69	1337.15	632.161	3963.23	12992.5
229	J13	2	3	3	16391.4	1422.89	168.648	3598.11	10825.8
230	J14	2	3	3	7774.46	1179.01	-39.7982	3637.86	13793.2
231	J15	2	3	3	11297.1	2053.4	942.954	3017.94	13279.3
232	J16	2	3	3	6758.1	1078.97	479.409	2465.14	13784.5
233	J17	2	3	3	9229.99	1154.92	1767.97	7198.33	10884.9
234	J18	2	3	3	8918.2	1271.38	434.814	3337.84	13300.2
235	J19	2	3	3	3610.68	1194.92	-219.705	2970.34	11345.7
236	J20	2	3	3	4489.59	894.955	189.811	2231.73	8518.39
237	J21	2	3	3	11530.5	2193.07	578.789	1486.9	7845.1
238	J22	2	3	3	3957.39	378.13	773.258	-305.852	3305.92
239	J23	2	3	3	18480.3	2473.36	980.806	2765.74	10491.3
240	J24	2	3	3	8203.44	37.2856	-1035	366.352	3768.79
241	K1	2	3	3	23268.3	1837.21	657.988	3510.64	21532.2
242	K2	2	3	3	15155.6	1617.34	1076.62	1784.34	19518.2
243	K3	2	3	3	11582.4	1313.26	206.584	1896.21	18454.6
244	K4	2	3	3	4627.2	849.393	1017.14	1753.3	12611.8
245	K5	2	3	3	7690.3	528.299	896.004	1861.53	17016.7
246	K6	2	3	3	7969.89	906.024	223.672	1444.79	13780.5
247	K7	2	3	3	7379.78	518.979	1533.32	2705.55	13859.4
248	K8	2	3	3	7788.26	775.712	427.907	2591.37	15376.3
249	K9	2	3	3	1661.36	302.379	447.314	1381.79	11760.7
250	K10	2	3	3	6588.3	408.197	700.361	2534.86	10350
251	K11	2	3	3	8840.34	1674.85	1518.42	3075.86	12715.3
252	K12	2	3	3	7335.49	1593.24	849.354	2916.89	11837.8
253	K13	2	3	3	1552.84	582.471	693.294	1444.53	2720.72
254	K14	2	3	3	1120.22	646.025	1312.2	-277.281	3551.19
255	K15	2	3	3	9378.83	1121.7	1408.6	2871.86	10931.6
256	K16	2	3	3	3557.38	1006.32	526.404	1275.6	7629.02
257	K17	2	3	3	2747.9	352.008	-93.1048	999.239	8866.79
258	K18	2	3	3	7650.66	1242.34	1636.8	1324.91	9394.04
259	K19	2	3	3	-11931.2	-764.523	-127.884	1595.24	9429.4
260	K20	2	3	3	11467.9	1052.4	645.721	879.969	8644.07
261	K21	2	3	3	17351.3	2040.24	1596.27	986.553	5368.6
262	K22	2	3	3	19660.9	2215.76	1659.4	2841.62	7488.16
263	K23	2	3	3	3653.94	1261.47	818.349	-50.8114	1328.14
264	K24	2	3	3	1958.05	1613.85	393.873	287.523	11637.4
265	L1	2	3	3	24958.2	3722.3	1306.97	6288.77	22454.8
266	L2	2	3	3	17724.5	2617.1	1436.08	3091.37	16171.8
267	L3	2	3	3	17841.5	2627.56	1091.4	4027.31	18142.2
268	L4	2	3	3	13056	1917.32	315.589	3169.26	18378.1
269	L5	2	3	3	4482.02	589.757	-669.205	2777.24	15652.8
270	L6	2	3	3	10815.5	210.141	-614.822	3477.3	17733.2
271	L7	2	3	3	6405.96	180.018	-664.471	957.575	13273.7
272	L8	2	3	3	6862.96	435.719	909.291	2129.26	16401.8
273	L9	2	3	3	5581	852.584	835.335	1884.45	12274.2
274	L10	2	3	3	3433.24	396.797	-126.518	1430.63	9085.52
275	L11	2	3	3	2102.47	563.146	315.171	3679.4	10704.8
276	L12	2	3	3	2400.27	564.072	241.598	2538.76	9411.1
277	L13	2	3	3	5989.76	748.016	-26.3485	2002.76	10191.6
278	L14	2	3	3	2245.43	759.481	-77.3108	2574.65	11316.8
279	L15	2	3	3	4857.34	876.904	557.308	1186.47	945.807
280	L16	2	3	3	8652.97	1129.6	-96.932	1960.61	8520.15
281	L17	2	3	3	191.55	937.293	-481.589	2165.58	5826.62
282	L18	2	3	3	1433.65	548.38	312.131	1238.95	6592.1
283	L19	2	3	3	7380.99	1649.77	1678.32	313.246	6198.68
284	L20	2	3	3	3551.15	509.348	576.784	956.572	7552.69
285	L21	2	3	3	25522.5	2718.32	1775.37	2534.98	4157.79
286	L22	2	3	3	3252.16	814.457	-861.163	1540.45	7753.92
287	L23	2	3	3	26984.9	2209.92	1592.53	2216.49	1118.47
288	L24	2	3	3	10867.4	990.949	290.416	692.567	1179.54
289	M1	2	3	3	13720.3	2574.64	1754.89	1905.12	16637.6
290	M2	2	3	3	18741.9	3022.55	1024.61	2759.33	17969.6
291	M3	2	3	3	12167.5	2145.33	1931.71	3001.56	15465.4
292	M4	2	3	3	12065.4	1499.67	2561.42	3729.58	18064.6
293	M5	2	3	3	7244.45	1693.16	1314.01	2239.88	15224.2
294	M6	2	3	3	8044.83	1186.72	1070.85	1008.03	14650
295	M7	2	3	3	4584.91	1084.93	1082.45	3403.45	11973.6
296	M8	2	3	3	3301	1791.52	516.3	2152.67	13676.1
297	M9	2	3	3	6324.46	1607.66	595.102	1088.19	12117.8
298	M10	2	3	3	6392.54	1326.12	1253.94	3110.11	11972.4
299	M11	2	3	3	5138.89	1454.37	1101.49	3054.71	12889.3
300	M12	2	3	3	6054.5	1152.09	733.092	2240.75	11728.2
301	M13	2	3	3	11601.1	2526.82	1176.51	2162.68	10622.7
302	M14	2	3	3	5720.27	1460.69	120.585	1732.99	12878.1
303	M15	2	3	3	3241.3	1234.39	652.18	2851.18	9884.39
304	M16	2	3	3	3566.99	1078.52	734.853	1256.73	8462.51
305	M17	2	3	3	12427.6	2090.22	1589.23	1804.34	5373.51
306	M18	2	3	3	6544.56	1657.4	54.8643	1142.98	6787.8
307	M19	2	3	3	-218.562	992.473	459.755	736.134	2873.54
308	M20	2	3	3	9453.34	2379.06	510.317	2024.87	2503.78
309	M21	2	3	3	8114.53	1672.03	431.004	1146.42	3798.55
310	M22	2	3	3	35208	3040.79	1698.16	880.672	4265.69
311	M23	2	3	3	23752.8	2768.08	589.111	-386.263	-621.4
312	M24	2	3	3	10517.1	1570.02	695.857	336.009	1977.05
313	N1	2	3	3	22109.3	3571.71	164.876	3632.47	16453.6
314	N2	2	3	3	21467.6	4422.06	2146.09	7034.32	19586.9
315	N3	2	3	3	13429.3	2530.72	1133	2555.75	15557.6
316	N4	2	3	3	16264.7	1368.3	717.042	2606.16	15501.9
317	N5	2	3	3	8974.04	1411.62	-83.2064	2498.7	17174.6
318	N6	2	3	3	10743.2	537.687	-150.188	2984.58	15265.3
319	N7	2	3	3	11208.2	1443.07	1158.89	3937.19	15244.6
320	N8	2	3	3	8365.34	565.226	678.7	3147.2	13977
321	N9	2	3	3	9438.8	928.662	454.347	2341.05	12808.8
322	N10	2	3	3	4302.1	823.127	-109.635	3466.79	13493.3
323	N11	2	3	3	5747.38	1064.02	681.85	2507.68	11602.3
324	N12	2	3	3	3497.16	1322.76	-71.5182	1881.5	11307.6
325	N13	2	3	3	5922.62	466.328	301.02	2684.23	9984.66
326	N14	2	3	3	10298.4	1163.51	903.205	2075.08	4746.59
327	N15	2	3	3	9855.39	1905.5	1306.41	3253.8	6043.55
328	N16	2	3	3	40391.6	4865.38	961.888	3307.7	7137.67
329	N17	2	3	3	248.065	375.718	391.832	1134.78	1771.32
330	N18	2	3	3	12619.8	1458.82	1566.39	2551.42	3405.12
331	N19	2	3	3	3999.85	752.089	165.401	1416.82	5123.61
332	N20	2	3	3	22194.5	3095.61	1865.48	2706.62	6577.93
333	N21	2	3	3	12014	1190.07	671.518	3340.44	4514.1
334	N22	2	3	3	-2399.6	919.785	767.974	-252.787	2237.14
335	N23	2	3	3	6893.6	550.167	-591.459	463.642	2039.71
336	N24	2	3	3	15655.9	1135.94	245.794	3432.95	5166.27
337	O1	2	3	3	9804.78	1931.01	748.997	1727.71	19122.8
338	O2	2	3	3	13667.7	2698.47	480.84	3657.01	17336.6
339	O3	2	3	3	12561.7	2896.83	811.305	2981.49	19058
340	O4	2	3	3	7133.78	1192.29	531.012	2660.75	14141
341	O5	2	3	3	12081.4	1802.85	1624.56	3463.95	17712.4
342	O6	2	3	3	5045.05	1958.89	644.701	2759.34	17815.6
343	O7	2	3	3	17078.4	1972.34	1019.19	4259.65	14835.9
344	O8	2	3	3	16012.3	1799.08	3226.05	4485.48	27371.5
345	O9	2	3	3	14648.6	1042.91	2368.75	2102.27	15165
346	O10	2	3	3	16396.5	3954.5	1450.84	3638.53	25006.2
347	O11	2	3	3	5077.54	1132.27	-656.629	1390.42	13846.1
348	O12	2	3	3	1852.46	-780.659	-443.816	700.631	9514.74
349	O13	2	3	3	7396	2021.52	317.457	3113.6	9203.56
350	O14	2	3	3	5500.9	1179.97	325.647	2331.53	8742.8
351	O15	2	3	3	4219.87	1777.87	723.532	16.2258	7440.11
352	O16	2	3	3	3424.99	1084.82	489.686	24.5638	3719.58
353	O17	2	3	3	39184.6	2893.77	1294.29	731.998	6875.65
354	O18	2	3	3	3446.93	1823.29	1437.75	581.006	6601.9
355	O19	2	3	3	11305.4	1741.5	409.892	1215.25	7619.14
356	O20	2	3	3	22412.1	3788.89	1123.67	755.177	4117.8
357	O21	2	3	3	7321.39	2186.12	-115.773	-665.781	2120.67
358	O22	2	3	3	6746.71	1736.2	792.77	997.744	5660.29
359	O23	2	3	3	3077.01	1354.82	375.41	1357.52	5578.88
360	O24	2	3	3	35338.1	3302.32	2452.43	132.019	3360.25
361	P1	2	3	3	22672.8	4572.1	1301.7	2709.4	14019
362	P2	2	3	3	20288.4	3406.33	-191.737	665.107	13936.9
363	P3	2	3	3	17138.1	2052.62	1026.36	967.12	15948
364	P4	2	3	3	10099.8	1411.73	346.661	1085.3	12263.4
365	P5	2	3	3	10058.8	1338.66	1021.47	841.862	10585.9
366	P6	2	3	3	8247.45	1920.01	1547.64	2804.62	13550.4
367	P7	2	3	3	7346.11	1819.04	894.183	2161.52	13717.5
368	P8	2	3	3	17037.2	1648.23	2001.23	2588.27	17931.2
369	P9	2	3	3	17713.5	3341.05	1044.34	2411.95	15711.1
370	P10	2	3	3	9194.07	1448.89	979.399	2057.98	15904.5
371	P11	2	3	3	6161.95	1423	1003.74	4096.74	9766.59
372	P12	2	3	3	2616.6	1463.11	791.898	3937.31	8751.25
373	P13	2	3	3	4547.83	1269.19	1044.23	2672.99	7454.98
374	P14	2	3	3	4009.02	1392.36	557.925	1338.93	6190.1
375	P15	2	3	3	1034.65	1181.83	827.145	550.764	4929.84
376	P16	2	3	3	4902.55	1848.39	314.994	1195.07	5776.49
377	P17	2	3	3	-1317.72	599.073	174.169	-164.414	427.991
378	P18	2	3	3	10639.6	3011.04	1060.74	1247.07	7406.88
379	P19	2	3	3	-96.1027	1923.89	-332.247	576.419	5716.58
380	P20	2	3	3	4221.51	2566.36	197.952	2024.35	5433.39
381	P21	2	3	3	1128.65	1388.88	1081.6	369.499	1582.36
382	P22	2	3	3	4242.26	2799.21	67.2305	1704.99	6288.75
383	P23	2	3	3	977.487	1529.4	749.06	404.243	3394.07
384	P24	2	3	3	-1821.86	1254.29	760.904	-166.416	1556.51
1	A1	2	3	4	-1167.1	-531.755	14316.7	110042	516.724
2	A2	2	3	4	38323.9	53.3237	22915.8	147610	3999.86
3	A3	2	3	4	34944.2	3618.78	19605.1	119357	2277.63
4	A4	2	3	4	2602.18	833.135	19785.5	111037	1112.1
5	A5	2	3	4	2715.44	765.665	22711.3	119995	2321.84
6	A6	2	3	4	2217.19	1826.76	22222.8	114660	1740.42
7	A7	2	3	4	10613.8	1995.49	24228.5	118412	2861.72
8	A8	2	3	4	5596.16	571.602	26175.3	124764	658.775
9	A9	2	3	4	19092.9	3062.89	26433.3	119476	2547.58
10	A10	2	3	4	9394.33	1360.6	25787.4	119671	3826.34
11	A11	2	3	4	3706.2	699.863	27808.1	122959	3405.49
12	A12	2	3	4	6200.43	225.054	25818.1	120619	1274.1
13	A13	2	3	4	6258.02	721.01	27800.1	128574	1442.19
14	A14	2	3	4	5395.38	1180.41	23792.1	109509	263.323
15	A15	2	3	4	-912.124	112.359	26174.8	122640	1717.99
16	A16	2	3	4	5103.72	941.859	24064.4	113530	2332.4
17	A17	2	3	4	3278.04	1326.77	21146.9	105154	3196
18	A18	2	3	4	1297.77	1437.4	24318.2	119228	2026.67
19	A19	2	3	4	-229.188	722.107	22046.3	116937	1043.13
20	A20	2	3	4	5720.66	417.413	732.855	230.74	2311.24
21	A21	2	3	4	23161.6	1177.5	462.354	2488.45	2148.16
22	A22	2	3	4	5045.5	786.891	-441.752	934.516	3754.49
23	A23	2	3	4	2264.87	1406.04	-295.771	1551.84	3796.62
24	A24	2	3	4	6108.44	-595.015	-1105.02	988.724	5289.47
25	B1	2	3	4	8147.78	1212.64	15934.7	104144	3627.75
26	B2	2	3	4	762.299	92.9938	16521.4	105912	-47.7412
27	B3	2	3	4	6448.83	1733.32	18533.3	109761	2692.34
28	B4	2	3	4	3856.93	1299.97	20411.5	111678	882.822
29	B5	2	3	4	3529.82	1572.93	22631.5	121133	253.826
30	B6	2	3	4	2893.42	1659.89	22851.4	117981	1225.95
31	B7	2	3	4	10933.6	1955.91	25075.1	115900	2632.3
32	B8	2	3	4	931.021	650.223	25470.3	121536	1969.5
33	B9	2	3	4	-502.643	813.241	26949.1	120189	2852.13
34	B10	2	3	4	4021.63	1344.33	29088.5	123913	3794.48
35	B11	2	3	4	7910.68	1282.09	28167.3	119224	457.51
36	B12	2	3	4	1518.02	257.03	26571.2	116211	391.502
37	B13	2	3	4	1067.82	716.048	28528.1	121827	1960.9
38	B14	2	3	4	-924.983	139.984	24057	109561	2039.8
39	B15	2	3	4	5725.2	1554.66	25348.1	109773	1106.85
40	B16	2	3	4	1933.66	1296.22	24755.1	109805	271.091
41	B17	2	3	4	2421.4	1195.94	26120.1	119223	3274.38
42	B18	2	3	4	4452.19	885.161	23755.8	116767	674.262
43	B19	2	3	4	980.384	815.729	22632.7	115651	3326.3
44	B20	2	3	4	6543.97	1709.87	-428.713	734.746	7248.44
45	B21	2	3	4	4919.25	977.422	656.007	2337.83	3943.45
46	B22	2	3	4	-2013.72	819.916	520.179	-1543.93	3048.38
47	B23	2	3	4	1838.59	1501.31	635.274	-780.919	951.995
48	B24	2	3	4	10280.7	1500.77	148.852	2225.93	1257.67
49	C1	2	3	4	3525.11	3103.32	16833.5	101873	1594.03
50	C2	2	3	4	8806.8	1646.69	19339.3	112643	668.307
51	C3	2	3	4	12459.8	1377.8	19692.7	109872	1024.51
52	C4	2	3	4	2593.89	1912.97	22246.5	113997	1403.75
53	C5	2	3	4	2223.36	1179.94	24301.6	116562	253.69
54	C6	2	3	4	5880.51	1037.44	22184.7	105559	703.331
55	C7	2	3	4	8460.27	1802.27	25133.6	114125	1817.73
56	C8	2	3	4	4476.88	1264.59	26300.8	117607	1794.11
57	C9	2	3	4	3854.85	945.028	26906.7	115329	612.973
58	C10	2	3	4	5200.46	1601.6	25910.8	109694	169.887
59	C11	2	3	4	15689	2871.56	28701.6	118905	1449.42
60	C12	2	3	4	7189.73	2570.23	30997.5	125435	340.04
61	C13	2	3	4	3686.05	1206.02	28581.8	120489	3600.65
62	C14	2	3	4	-628.178	605.464	27160.4	115177	1366.95
63	C15	2	3	4	617.387	954.342	24829.5	106777	-541.897
64	C16	2	3	4	1713.66	1601.99	26583.8	116844	2290.6
65	C17	2	3	4	3726.17	1808.01	27944.8	125818	3067.07
66	C18	2	3	4	4745.91	919.202	27796.5	126582	4454.19
67	C19	2	3	4	9416.8	1345.29	159.226	2501.65	8462.59
68	C20	2	3	4	7985.46	1852.64	-464.3	-206.58	6436.99
69	C21	2	3	4	13561.6	3422.05	505.951	3940.39	5268.8
70	C22	2	3	4	18729.8	4397.78	1439.78	1127.72	6858.18
71	C23	2	3	4	6034.64	1423.16	384.271	1463.5	1714.83
72	C24	2	3	4	1523.91	19.0749	-62.6389	-1881.77	2433.06
73	D1	2	3	4	8343.28	1527.79	18181.9	122771	3196.32
74	D2	2	3	4	9034.85	1306.5	17798.8	107558	1329.51
75	D3	2	3	4	5459.96	1555.46	20241	109438	346.846
76	D4	2	3	4	-2248.87	1224.63	22104.5	113502	-1211.9
77	D5	2	3	4	11499.8	1716.39	24701	117063	-535.326
78	D6	2	3	4	3237.98	1288.7	24551.5	115816	774.635
79	D7	2	3	4	6340.4	1493.8	24754.9	111298	215.941
80	D8	2	3	4	7815.76	1133.62	25732.6	109939	-67.7864
81	D9	2	3	4	5233.85	1770.76	27245.7	111369	1037.48
82	D10	2	3	4	655.252	1246.24	28671.5	115953	3157.92
83	D11	2	3	4	9989.14	1587.96	26256.9	107564	14.7914
84	D12	2	3	4	8836.56	1446.18	26866.4	107474	726.82
85	D13	2	3	4	1525.19	976.973	26587.3	109040	1539.64
86	D14	2	3	4	778.807	1123.51	26594.1	107292	717.968
87	D15	2	3	4	1970.06	1361.08	27627.8	114571	2006
88	D16	2	3	4	8527.64	1522.67	27305.8	114782	62.8458
89	D17	2	3	4	-1152.61	2207.65	27158.3	118321	762.967
90	D18	2	3	4	6023.42	1537.08	28536.8	122638	2593.74
91	D19	2	3	4	12613.1	1552.11	573.948	2638.51	12138.1
92	D20	2	3	4	28002.6	1677.3	899.435	1040.8	9194.51
93	D21	2	3	4	27295.3	4887.55	1142.92	2445.53	7566.16
94	D22	2	3	4	22689.3	1968.22	1194.9	1676.41	5188.74
95	D23	2	3	4	22602.3	3628.35	1915.46	4873.79	3133.27
96	D24	2	3	4	1792.7	139.991	-1770.66	-562.494	767.22
97	E1	2	3	4	11539	2986.14	21938.5	124240	3146.66
98	E2	2	3	4	19142	2708.73	22266.1	122706	1718.47
99	E3	2	3	4	7411.89	2266.59	23539.3	121046	1999.28
100	E4	2	3	4	7622.11	1825.25	23423.2	113270	1147.76
101	E5	2	3	4	6739.65	1542.6	25485.5	122017	2173.09
102	E6	2	3	4	-1567.02	927.87	25671.8	111019	2095.45
103	E7	2	3	4	826.759	1561.53	25360.3	110524	1577.76
104	E8	2	3	4	-3098.25	969.25	26839.7	106765	9.33793
105	E9	2	3	4	3190.1	2033.68	27618.3	110775	698.816
106	E10	2	3	4	975.447	998.145	27838.2	106993	953.493
107	E11	2	3	4	1981.94	1008.8	26855.6	102961	288.987
108	E12	2	3	4	761.488	1721.84	27932.7	108115	874.857
109	E13	2	3	4	-1900.17	1110.15	27111.9	108793	1299.78
110	E14	2	3	4	12643.9	2298.21	27267	102379	868.922
111	E15	2	3	4	909.916	1597.03	28535.2	108344	-831.829
112	E16	2	3	4	-874.109	1881.13	29446.7	117584	1104.37
113	E17	2	3	4	6667.73	1784.14	27776.6	113810	1589.8
114	E18	2	3	4	3268.73	1308.14	26312.5	117508	1246.58
115	E19	2	3	4	8260.94	1945.54	718.809	312.421	6765.14
116	E20	2	3	4	12920.5	2171.54	972.536	1036.58	3379.54
117	E21	2	3	4	30897.8	4371.97	1801.51	1485.32	3422.62
118	E22	2	3	4	24169.2	2925.12	1032.16	1804.8	6696.4
119	E23	2	3	4	20995.5	3608.34	1626.32	3702.79	4105.71
120	E24	2	3	4	-10467.9	-591.592	-454.803	-254.902	2269.27
121	F1	2	3	4	21061.2	3226.57	20547.7	114283	2703.15
122	F2	2	3	4	11936.1	2444.4	22070.3	120759	1803.1
123	F3	2	3	4	7151.42	1405.07	23816.2	120065	751.14
124	F4	2	3	4	-5.28777	1556.42	22845.6	110081	150.796
125	F5	2	3	4	1476.03	218.379	24742.5	116546	2409.78
126	F6	2	3	4	14455.2	2147.15	26319.7	112450	2101.7
127	F7	2	3	4	-1784.84	633.964	23849.4	103997	-1490.64
128	F8	2	3	4	3276.55	1390.41	28406.6	115004	508.687
129	F9	2	3	4	14660.1	2632.99	27649.3	105163	1870.84
130	F10	2	3	4	558.161	1032.71	28402.8	112461	1737.33
131	F11	2	3	4	4838.49	1600.93	27590.5	105676	2120.04
132	F12	2	3	4	652.867	1136.92	27252.7	105073	-80.0758
133	F13	2	3	4	688.316	617.317	30422	115699	2003.43
134	F14	2	3	4	5702.14	1403.72	28605.6	109458	2788.67
135	F15	2	3	4	3347.36	2117.23	27684.2	108883	1016.12
136	F16	2	3	4	13157.2	1980.12	30263	121473	10412.7
137	F17	2	3	4	3932.49	1045.51	29243.1	117230	969.373
138	F18	2	3	4	934.262	1468.86	29890.6	125243	9648.56
139	F19	2	3	4	8936.8	1375.27	405.229	1769.68	9023.46
140	F20	2	3	4	11239.3	2201.29	441.272	3311.58	11881.5
141	F21	2	3	4	14697.1	2515.22	2270.51	2278.22	6082
142	F22	2	3	4	7988.2	1444.16	1511.2	346.704	6947.62
143	F23	2	3	4	9251.13	2022.82	690.44	2745.66	7257.72
144	F24	2	3	4	8085.03	1351.05	-1263.26	-1666.89	6377.87
145	G1	2	3	4	3924.98	1330.66	20342.5	114040	1054.73
146	G2	2	3	4	8205.8	2199.92	22473.9	119854	2313
147	G3	2	3	4	5335.05	980.634	23377.8	120821	-599.663
148	G4	2	3	4	-929.76	404.012	22837.4	109233	664.968
149	G5	2	3	4	-655.606	1588.72	24731.9	113601	1184.13
150	G6	2	3	4	-5679.87	1704.05	26153.9	111123	384.996
151	G7	2	3	4	2430.69	958.684	28268.8	114940	73.09
152	G8	2	3	4	7965.38	2019.45	28127.1	111873	-358.322
153	G9	2	3	4	2043.6	1697.77	27979.6	108358	1629.69
154	G10	2	3	4	6180.13	987.234	28987.3	112709	994.061
155	G11	2	3	4	6344.5	2025.69	29350.3	108398	120.494
156	G12	2	3	4	663.371	941.538	27825.5	103008	873.472
157	G13	2	3	4	-2352.89	511.67	29220.1	109992	-424.665
158	G14	2	3	4	-577.017	998.785	28352.4	104947	-195.21
159	G15	2	3	4	1028.59	1348.71	29592.8	112818	826.347
160	G16	2	3	4	2204.21	1569.55	29560.3	112355	1441.85
161	G17	2	3	4	447.975	1418.08	26623	111480	3883.72
162	G18	2	3	4	1065.22	1308.4	28913.4	118901	1816.28
163	G19	2	3	4	9693.39	471.989	-157.591	2292.94	9381.6
164	G20	2	3	4	5973.7	1958.73	619.776	3249.01	8221.66
165	G21	2	3	4	30502.1	3264.24	2422.51	3272.85	7188.63
166	G22	2	3	4	5671.17	730.44	213.804	3316.15	5243.18
167	G23	2	3	4	11835.2	2836.59	1195.54	2550.72	5599.64
168	G24	2	3	4	5128.53	867.912	333.553	2222.59	6531.55
169	H1	2	3	4	22657.6	4425.66	27344.5	151582	2767.96
170	H2	2	3	4	6002.08	1190.43	23615.2	121473	1049.65
171	H3	2	3	4	8208.71	2156.75	24444.9	119227	463.555
172	H4	2	3	4	1314.76	1683.11	23405.4	110795	1568.59
173	H5	2	3	4	458.649	905.33	25680.5	112244	1551.86
174	H6	2	3	4	4414.4	2019.5	27002.4	112193	1902.07
175	H7	2	3	4	-2695.25	730.92	25783.1	108738	1061.18
176	H8	2	3	4	991.138	1363.83	27978.4	110094	822.969
177	H9	2	3	4	-593.786	1634.85	27100.8	106172	2127.5
178	H10	2	3	4	1475.6	935.799	27557.7	102797	1263.86
179	H11	2	3	4	-754.348	813.617	28675.9	107894	2118.4
180	H12	2	3	4	-3328.06	1285.08	28406.1	105583	1632.43
181	H13	2	3	4	171.97	1076.76	27432.6	103540	265.616
182	H14	2	3	4	-21.4323	1571.87	27644.2	103904	1186.86
183	H15	2	3	4	3131.21	2067.72	28680	108972	1751.4
184	H16	2	3	4	6238.05	2159.97	31528.3	122348	9215.59
185	H17	2	3	4	2883.46	2003.73	28452.8	114308	3369.5
186	H18	2	3	4	670.762	1519.23	27990	113882	1989.1
187	H19	2	3	4	11858.1	1358.1	1117.73	2743.88	13679.9
188	H20	2	3	4	91215.4	11500.1	7601.48	13367.7	15657
189	H21	2	3	4	30071.5	3295.88	791.346	1839.62	5425.76
190	H22	2	3	4	7031.05	1386.68	255.875	2552.03	5684.05
191	H23	2	3	4	11490.1	1436.8	1457.9	2294.83	4336.65
192	H24	2	3	4	4210.98	1543.78	895.012	1904.54	2739.01
193	I1	2	3	4	13524.2	1693.49	21790	127895	4014.35
194	I2	2	3	4	12190	1929.09	22639	125959	3308.41
195	I3	2	3	4	2170.63	1025.98	22788	122668	772.046
196	I4	2	3	4	3972.45	2008.52	24595.4	115670	3506.23
197	I5	2	3	4	1942.42	1603.93	25425	113462	-1349.91
198	I6	2	3	4	7803.87	2297.25	27212.6	118080	9612.9
199	I7	2	3	4	6121.9	2383.46	25725.1	105078	2439.85
200	I8	2	3	4	-339.969	1785.72	28069	111998	717.487
201	I9	2	3	4	10038.9	1315.64	27462.2	106798	-82.2061
202	I10	2	3	4	-2517.03	1397.91	27580.7	106026	632.524
203	I11	2	3	4	-1440.04	1100.14	27857.4	104488	273.783
204	I12	2	3	4	-2538.33	1338.61	29605.6	108380	-1852.84
205	I13	2	3	4	1741.17	1019.45	27942	102082	-2189.15
206	I14	2	3	4	7358.57	2059.64	27888.8	105336	-5.30957
207	I15	2	3	4	6261.28	1253.84	28276.4	108446	1249.88
208	I16	2	3	4	156.357	650.174	28466.2	113354	880.542
209	I17	2	3	4	888.028	807.548	26733.2	107611	2538.52
210	I18	2	3	4	12180.3	2246.14	26427.7	109441	-142.579
211	I19	2	3	4	8632.14	1000.61	-350.05	2588.6	9817.12
212	I20	2	3	4	10590.3	1504.36	812.308	2729.43	10929.2
213	I21	2	3	4	8003.78	1503.28	26.2033	2178.96	7751.79
214	I22	2	3	4	6334.68	1720.23	362.359	1355.19	5358.42
215	I23	2	3	4	9227.68	1760.25	1023.94	2611.66	5226.37
216	I24	2	3	4	18240.8	1602.61	1628.79	1374.83	5686.64
217	J1	2	3	4	19823.2	2418.91	357.604	4365.38	20125.9
218	J2	2	3	4	22830.1	3507.94	2499.22	5597.25	18050.1
219	J3	2	3	4	13908	1738.14	824.722	2524.85	20101.2
220	J4	2	3	4	11666.1	1562.04	1369.57	2542.57	16890.4
221	J5	2	3	4	16101.4	4110.24	2384.92	6368.73	20691.7
222	J6	2	3	4	5080.24	211.021	499.722	4280.34	15422.7
223	J7	2	3	4	11512.7	1298.92	304.791	3221.61	12541.8
224	J8	2	3	4	29445.7	3121.21	1609.17	4733.61	15145
225	J9	2	3	4	7098.93	691.856	122.335	2202.99	13143
226	J10	2	3	4	13598.2	1830.76	1193.39	4178.79	12312.5
227	J11	2	3	4	12346	1146.19	77.6103	2039.56	8571.5
228	J12	2	3	4	5006.54	1052.57	439.295	3683.29	11775.5
229	J13	2	3	4	15863.8	1438.55	214.23	3444.98	10172.9
230	J14	2	3	4	7575.43	1189.13	23.4889	3494.52	12987.8
231	J15	2	3	4	11659.5	1953.37	932.375	2897.72	12735.4
232	J16	2	3	4	7001.88	1174.27	497.315	2525.45	12859.5
233	J17	2	3	4	10219.3	1295.68	1632.68	7054.25	10597.7
234	J18	2	3	4	8849.62	1420.18	463.986	3291.1	13043.7
235	J19	2	3	4	3940.45	1218.41	-356.979	3069.62	11162.6
236	J20	2	3	4	4938.13	799.96	231.483	2254.76	8695.38
237	J21	2	3	4	11926.5	2057.5	499.143	1391.88	7652.44
238	J22	2	3	4	4055.56	547.499	477.407	-212.317	3040
239	J23	2	3	4	18624.7	2463.9	963.941	2938.26	10584.8
240	J24	2	3	4	9277.67	231.387	-864.186	236.204	3695.42
241	K1	2	3	4	24028	1717.78	1055.97	3540.05	21497.6
242	K2	2	3	4	15640.5	1535.69	1261.62	1982.63	19869.5
243	K3	2	3	4	12754	1600.38	512.284	1837.96	18499
244	K4	2	3	4	4449.22	634.804	1015.19	1445.26	11713.1
245	K5	2	3	4	7197.2	560.788	912.463	1797.08	16780.7
246	K6	2	3	4	7646.39	944.489	342.278	1442.71	12817
247	K7	2	3	4	7523.42	458.102	1571.58	2847.89	13380.5
248	K8	2	3	4	8111.7	618.382	652.266	2486.08	14601.2
249	K9	2	3	4	1567.69	473.099	466.751	1442.92	11289.7
250	K10	2	3	4	7164.54	619.187	683.151	2254.27	9797.91
251	K11	2	3	4	8883.18	1552.71	1350.54	2841.76	12008.2
252	K12	2	3	4	7452.84	1579.4	826.876	2887.17	11383.8
253	K13	2	3	4	1607.35	420.207	611.058	1414.49	2473.05
254	K14	2	3	4	1152.69	825.836	1525.26	-320.798	3527.26
255	K15	2	3	4	9154.31	1158.31	1587.01	2913.48	10487.6
256	K16	2	3	4	3355.63	931.383	503.629	986.65	7129.18
257	K17	2	3	4	3361.7	575.971	36.2014	1154.06	8998.61
258	K18	2	3	4	8107.24	1275.64	1587.7	1261.15	9447.16
259	K19	2	3	4	-11440.8	-457.204	199.995	1964.68	9153.43
260	K20	2	3	4	12210.6	825.506	654.009	889.651	8740.77
261	K21	2	3	4	16441.3	2457.16	1560.38	1266.5	5526.34
262	K22	2	3	4	20484.7	2600.85	1846.79	2970.22	7466.05
263	K23	2	3	4	3721.62	1240.14	661.297	-38.7875	1131.21
264	K24	2	3	4	2531.48	1433.44	526.866	442.113	11780.4
265	L1	2	3	4	24858.2	3857.75	1437.53	6226.11	23042.6
266	L2	2	3	4	18206.3	2733.88	1371.8	2966.7	16558.1
267	L3	2	3	4	17608.8	2298.77	1072.33	4212.53	18226.3
268	L4	2	3	4	12218.2	1873.97	273.812	3401.4	18147.6
269	L5	2	3	4	4136.83	661.227	-668.023	2783.16	15188.7
270	L6	2	3	4	10258.1	155.684	-543.936	3445.72	17395.5
271	L7	2	3	4	5419.14	229.035	-671.991	1075.6	12775.4
272	L8	2	3	4	7201.24	595.534	1003.99	1856.82	16296.5
273	L9	2	3	4	5700.91	1137.54	757.433	1732.85	11934.5
274	L10	2	3	4	2981.92	325.078	-100.807	1166.28	8492.71
275	L11	2	3	4	1834.66	627.664	324.445	3495.61	10380
276	L12	2	3	4	1865.96	455.082	151.401	2450.57	9073.78
277	L13	2	3	4	5974.01	843.866	73.8906	2036.16	10291.1
278	L14	2	3	4	2113.67	804.174	4.97602	2481.47	11824.1
279	L15	2	3	4	4482.55	945.897	562.583	1183.61	797.553
280	L16	2	3	4	8638.84	1068.12	-33.7327	1836.5	8488.43
281	L17	2	3	4	-42.6704	883.106	-329.04	2333.23	6163.15
282	L18	2	3	4	1103.6	916.487	320.249	1115.32	6766.62
283	L19	2	3	4	7099.46	1784.72	1616.11	201.763	5929.48
284	L20	2	3	4	3935.5	232.928	475.155	918.601	7669.11
285	L21	2	3	4	25297	2879.2	1690.17	2729.17	4364.77
286	L22	2	3	4	2648.24	828.999	-731.863	1288.47	7835.6
287	L23	2	3	4	27036.7	1970.59	1476.74	1822.49	976.305
288	L24	2	3	4	10937.1	636.965	324.846	500.034	1027.14
289	M1	2	3	4	13844.2	2702.07	1625.81	1688.55	17836.9
290	M2	2	3	4	19020	3487.09	1082.51	2202.96	18353.6
291	M3	2	3	4	11971.1	2072.72	1941.28	2865.46	15700.6
292	M4	2	3	4	12853.8	1945.64	2402.86	3541.17	18389.9
293	M5	2	3	4	7501.41	1628.83	1133.54	1986.51	15292.5
294	M6	2	3	4	8285	1198.67	1014.77	773.986	14457.7
295	M7	2	3	4	4688.9	1316.94	921.003	3496.8	11874.3
296	M8	2	3	4	3291.87	2232.98	525.784	2186.51	13685.7
297	M9	2	3	4	6259.9	1760.44	388.484	1072.84	12528.6
298	M10	2	3	4	6429.67	1195.6	1069.86	3237.32	11707
299	M11	2	3	4	4924.54	1471.94	1075.14	2927.2	12710.8
300	M12	2	3	4	6671.14	1136.14	793.359	2204.69	11769.9
301	M13	2	3	4	11738.5	2610.24	1325.42	2008.81	10894.5
302	M14	2	3	4	5443.36	1568.63	43.6335	1601.77	13016.3
303	M15	2	3	4	3101.55	1353.73	736.757	2637.87	10253.1
304	M16	2	3	4	3236.28	1228.06	559.413	1520.09	9114.37
305	M17	2	3	4	12352.1	2160.69	1674.37	1719.72	5821.58
306	M18	2	3	4	6957.24	1750.52	4.0207	1128.38	7425.53
307	M19	2	3	4	-39.6533	1197.78	593.978	681.863	3190.22
308	M20	2	3	4	9968.83	2267.21	582.732	2252.9	2923.43
309	M21	2	3	4	7678.68	1621.58	581.044	1129.22	4235.97
310	M22	2	3	4	34380.2	3106.07	1615.01	682.633	4183.9
311	M23	2	3	4	24637.8	2965.56	670.584	-640.777	-275.339
312	M24	2	3	4	10580.9	1603.97	778.542	413.893	2408.45
313	N1	2	3	4	22886.1	3825.82	495.455	3471.64	16836.7
314	N2	2	3	4	21804.1	4220.63	2026.17	6966.78	19159.5
315	N3	2	3	4	14043.5	2395.3	989.276	2536.78	15449.9
316	N4	2	3	4	16007.8	1151.64	793.408	2426.8	15717.7
317	N5	2	3	4	9250.86	1554.18	-63.9736	2293.77	17077.5
318	N6	2	3	4	10692.3	296.779	79.3697	3103.24	15017.4
319	N7	2	3	4	10769.3	1444.78	1203.81	4059.52	15295.1
320	N8	2	3	4	9069.82	483.745	952.862	3217.97	13503.1
321	N9	2	3	4	9734.79	790.197	466.95	2304.31	12496.2
322	N10	2	3	4	4229.01	697.933	-178.737	3165.54	13393
323	N11	2	3	4	5637.86	863.41	698.006	2124.85	11963.9
324	N12	2	3	4	3705.54	1165.54	67.5711	1962.58	11310.2
325	N13	2	3	4	6303.28	289.836	369.008	2684.2	10028.4
326	N14	2	3	4	11048.7	916.131	907.64	1992.79	4561.05
327	N15	2	3	4	10596.5	1656.36	1470.82	3242.76	6266.82
328	N16	2	3	4	40061.7	5033.69	795.273	3080.99	7480.52
329	N17	2	3	4	92.4747	219.358	467.163	976.558	1704.26
330	N18	2	3	4	13128.2	1762.56	1430.34	2627.55	3838.49
331	N19	2	3	4	4727.46	629.962	325.528	1584.81	4841.11
332	N20	2	3	4	23419.2	3046.36	1867.12	2656.45	6623.17
333	N21	2	3	4	12148.7	1135.5	535.841	3285	4661.33
334	N22	2	3	4	-1856.28	577.081	687.025	-140.924	2255.81
335	N23	2	3	4	7458.32	525.282	-475.748	627.778	2006.35
336	N24	2	3	4	16180.1	1128.83	406.899	3176.73	5396.6
337	O1	2	3	4	9767.65	1728	858.599	1489.94	18560.9
338	O2	2	3	4	13666.1	2635.32	576.869	3358.65	17333.8
339	O3	2	3	4	12884.9	3032.92	851.529	3177.28	18788.3
340	O4	2	3	4	7700.65	1358.69	491.744	2755.59	13993.6
341	O5	2	3	4	11349.6	1802.62	1697.54	3288.63	17259.4
342	O6	2	3	4	5377.22	1839.29	921.159	2562.5	17128.6
343	O7	2	3	4	17182.8	1882.16	1120.4	4076.8	14062
344	O8	2	3	4	17957.1	1988.22	3180.72	4245.28	26902.1
345	O9	2	3	4	14784	1128.8	2548.68	2273.4	14844
346	O10	2	3	4	16638.3	3939.14	1747.5	3435.77	24008.9
347	O11	2	3	4	5541	906.874	-543.685	1187.99	13668.4
348	O12	2	3	4	2639.02	-984.645	-337.117	521.545	9521.29
349	O13	2	3	4	7794.05	1998.12	437.215	3115.95	8681.2
350	O14	2	3	4	5188.53	1287.37	422.259	2428.27	8407.43
351	O15	2	3	4	4654.63	1497.14	754.078	38.137	7850.55
352	O16	2	3	4	3585.63	956.77	446.352	193.211	3759.23
353	O17	2	3	4	39547.4	2591.76	1351.61	343.494	6825.71
354	O18	2	3	4	3425.78	1668.86	1320.85	789.305	6550.42
355	O19	2	3	4	11719.3	1784.44	520.601	1127.79	7471.63
356	O20	2	3	4	22828.3	3496.72	1310.68	627.231	3925.89
357	O21	2	3	4	7849.35	1619.73	-87.6547	-776.212	1971.24
358	O22	2	3	4	7703.87	1449.23	967.108	852.212	5829.19
359	O23	2	3	4	2579.15	1039.38	372.241	1551.69	6011.12
360	O24	2	3	4	36467.9	3359.59	2405.13	268.653	3095.56
361	P1	2	3	4	22540.7	4599.23	1293.83	2527.61	13870.6
362	P2	2	3	4	20075.4	3550.85	-18.1988	386.245	13782.1
363	P3	2	3	4	17638.7	2016.84	1356.91	576.535	15936.4
364	P4	2	3	4	11130	1486.4	166.154	937.735	12772.3
365	P5	2	3	4	10589.9	1514.75	1120.14	919.469	10863.6
366	P6	2	3	4	8125.88	2030.57	1488.6	2849.98	13603.7
367	P7	2	3	4	7098.65	1333.14	942.702	2644.07	13475.5
368	P8	2	3	4	17157.7	1816.18	1931.9	2491.16	17214.7
369	P9	2	3	4	17798.6	3171.76	1356.54	2316.61	14353.3
370	P10	2	3	4	9639.05	1741.09	1244.47	2236.49	16057
371	P11	2	3	4	6666.15	1626.44	904.919	4396.56	10396.5
372	P12	2	3	4	3591.85	1593.85	866.384	4027.87	8989.02
373	P13	2	3	4	4496.82	1262.8	1097.59	2884.74	7889.28
374	P14	2	3	4	3363.56	1676.22	513.128	1473.56	6079.1
375	P15	2	3	4	381.761	917.945	730.959	298.337	4545.71
376	P16	2	3	4	4155.03	1590.38	290.008	1282.28	5703.45
377	P17	2	3	4	-1112.57	188.34	71.9897	-340.75	577.935
378	P18	2	3	4	10419.3	2970.51	1241.9	1413.77	7107.11
379	P19	2	3	4	385.54	1775.51	-385.978	320.68	5483.9
380	P20	2	3	4	3936.28	2481.86	522.647	1726.19	5578.24
381	P21	2	3	4	568.084	1548.5	837.593	199.654	1586.29
382	P22	2	3	4	3506.76	2842.49	86.6443	1448.15	6129.21
383	P23	2	3	4	1321.57	1787.75	648.873	346.403	3240.57
384	P24	2	3	4	-1673.6	1189.29	855.923	335.603	1875.91
1	A1	2	3	5	-1570.94	-899.565	14673.2	109703	280.143
2	A2	2	3	5	39578.7	-107.027	22574.3	147101	4307.26
3	A3	2	3	5	35315.8	3382.34	19811	119044	2554.03
4	A4	2	3	5	2624.84	959.263	19760.8	110892	1232.56
5	A5	2	3	5	2764.36	785.227	22715.4	120052	1842.28
6	A6	2	3	5	2412.32	1808.49	22019	114382	1716.57
7	A7	2	3	5	11102.6	2070.33	24112.1	118287	3058.48
8	A8	2	3	5	5318.39	840.662	26311	124980	542.25
9	A9	2	3	5	18776.3	3085.34	26332.7	119136	2539.83
10	A10	2	3	5	9670.07	1200.95	25653.4	119922	3384.56
11	A11	2	3	5	3185.24	860.518	27579.9	123098	3139.81
12	A12	2	3	5	6314.99	386.559	25655.1	120323	1107.56
13	A13	2	3	5	5993.56	719.292	27998.3	128830	1700.68
14	A14	2	3	5	4919.51	919.335	23890.3	109735	358.507
15	A15	2	3	5	-753.776	330.667	26144.4	122306	1567.46
16	A16	2	3	5	5028.04	1048.4	24321.6	113401	2745.61
17	A17	2	3	5	2968.49	1415.38	21020.4	105225	2842.58
18	A18	2	3	5	1773.72	1205.47	24548.4	119263	1924.86
19	A19	2	3	5	-444.742	712.807	22256.9	116750	1036.5
20	A20	2	3	5	6147.44	30.6475	1064.38	336.795	2291.04
21	A21	2	3	5	23920.3	1203.69	303.193	2450.74	2197.01
22	A22	2	3	5	5122.63	329.827	-252.608	789.034	3689.57
23	A23	2	3	5	2393.45	1616.78	-247.937	1727.49	3861.32
24	A24	2	3	5	5861.48	-785.265	-1056.29	982.929	5025.44
25	B1	2	3	5	8014.13	1082.2	15635.1	103471	3765.57
26	B2	2	3	5	914.903	612.543	16649.4	106275	207.27
27	B3	2	3	5	6888.84	1675.99	18600.3	109390	2355.47
28	B4	2	3	5	3857.25	1317.84	20270.6	111259	1052.18
29	B5	2	3	5	2738.92	1736.61	22495.8	121040	329.378
30	B6	2	3	5	2395.49	1659.74	23041.3	117698	1035.45
31	B7	2	3	5	10763.5	2090.97	24587.7	115958	2637.62
32	B8	2	3	5	799.167	1064.85	25430	121815	1291.17
33	B9	2	3	5	-405.215	983.589	26979	120260	3165.37
34	B10	2	3	5	3487.31	1299.7	29200.9	123344	3692.96
35	B11	2	3	5	8121.07	1210.19	27960	119342	279.243
36	B12	2	3	5	1632.03	462.861	26498.4	116578	360.648
37	B13	2	3	5	1021.04	593.23	28517	122082	1971.43
38	B14	2	3	5	-672.573	287.137	24191.3	109542	1781.23
39	B15	2	3	5	5488.67	1284.43	25369.6	109878	1231.62
40	B16	2	3	5	1584.7	1133.52	24834.6	109790	236.828
41	B17	2	3	5	2692.48	1262.95	26024.5	119047	3181.34
42	B18	2	3	5	4852.1	1003.19	23508	116958	608.473
43	B19	2	3	5	1017.91	645.996	22618.6	115744	2823.04
44	B20	2	3	5	6803.73	1653.03	-438.789	530.935	7539.95
45	B21	2	3	5	5052.69	1203.47	654.103	2500.68	4171.88
46	B22	2	3	5	-2335.75	838.331	552.628	-1399.23	2963.13
47	B23	2	3	5	1985.84	1203.04	552.145	-357.649	1021.31
48	B24	2	3	5	10203.5	1469.91	209.129	2361	1406.05
49	C1	2	3	5	4483.86	2848.14	16802	102064	1785.55
50	C2	2	3	5	9000.13	1590.09	19471.1	112565	905.728
51	C3	2	3	5	13110.4	1406.47	19645.3	109420	787.045
52	C4	2	3	5	2328.82	1735.46	22523.3	113805	1676.63
53	C5	2	3	5	2829.82	925.342	24138.6	116283	399.303
54	C6	2	3	5	5757.42	1304.14	22230.9	105396	622.83
55	C7	2	3	5	7818.38	1850.34	24875.9	114278	1889.52
56	C8	2	3	5	5626.18	1037.29	26395.4	117679	1728.75
57	C9	2	3	5	3662.44	718.161	26881.4	115345	842.715
58	C10	2	3	5	5726	1447.22	25710.6	109745	293.212
59	C11	2	3	5	15623.8	2524.94	28732.4	119039	1780.32
60	C12	2	3	5	6910.21	2650.45	30861.4	125459	416.954
61	C13	2	3	5	4523.23	1193.55	28695.2	120397	3992.95
62	C14	2	3	5	-95.2605	772.166	27413	115107	1291.44
63	C15	2	3	5	724.595	838.923	24664.4	106829	-519.871
64	C16	2	3	5	2814.86	1563.02	26490.4	116733	1883.14
65	C17	2	3	5	4670.38	1374.78	28079.8	125605	2901.6
66	C18	2	3	5	5993.97	874.102	27818.3	126432	4682.28
67	C19	2	3	5	9519.4	1364.23	410.704	2507.33	8894.34
68	C20	2	3	5	8725.77	2085.25	-384.686	61.2824	6568.88
69	C21	2	3	5	13298.3	3437.39	479.954	3775.37	5284.63
70	C22	2	3	5	19542.6	4046	1600	1229.62	7567.43
71	C23	2	3	5	6523.66	1364.79	296.198	1370.86	1500.29
72	C24	2	3	5	1776.4	-118.061	-53.1267	-2147.02	2686.78
73	D1	2	3	5	7515.88	1549.31	18396.3	122474	2418.92
74	D2	2	3	5	9498.79	1668.36	17853.4	107139	901.72
75	D3	2	3	5	4296.24	1602.68	20390	109166	140.105
76	D4	2	3	5	-2159.91	1282.44	22155.1	113268	-971.301
77	D5	2	3	5	11280	1658.06	24571.6	117129	-714.492
78	D6	2	3	5	2701.26	1384	24393.5	115369	1272.52
79	D7	2	3	5	6290.27	1493.84	24759	111155	373.498
80	D8	2	3	5	7529.05	1153.66	25801.1	109885	80.4981
81	D9	2	3	5	4846.73	2086.2	27232	111199	1027.64
82	D10	2	3	5	-50.7906	1241.78	28629.3	115740	2963.39
83	D11	2	3	5	9773.62	1694.28	26032.4	107374	277.953
84	D12	2	3	5	9236.31	1397.07	26928.5	107074	854.064
85	D13	2	3	5	1477.94	1158.08	26699.2	108549	1527.1
86	D14	2	3	5	113.373	921.922	26525	107638	849.649
87	D15	2	3	5	2000.31	1375.04	27743	114345	2415.14
88	D16	2	3	5	8079.45	1628.73	27180.2	114697	329.04
89	D17	2	3	5	-572.367	2270.84	27049.3	118365	891.569
90	D18	2	3	5	5649.52	1515.36	28491	122543	2991.25
91	D19	2	3	5	11531.9	1700.73	459.87	2333.12	11979.7
92	D20	2	3	5	27756.7	1713.04	914.25	1002.82	9374.85
93	D21	2	3	5	27100.4	4644.86	1222	2305.59	7850.47
94	D22	2	3	5	22584.8	1819.75	1467.33	1649.55	5328.28
95	D23	2	3	5	22401.1	3658.14	2025.4	4742.84	3421.85
96	D24	2	3	5	1091.25	-214.493	-1952.56	-994.523	173.694
97	E1	2	3	5	10635.2	2631.4	21740.1	123691	3034.59
98	E2	2	3	5	19616.4	2738.7	22141.1	122779	1996.06
99	E3	2	3	5	8314.5	2363.92	23289.7	121022	1651.7
100	E4	2	3	5	7985.8	1507.22	23761.3	113063	1404.11
101	E5	2	3	5	6350.69	1440.89	25619.1	121788	2389.08
102	E6	2	3	5	-1070.17	1092.62	25793.3	111072	2160.86
103	E7	2	3	5	1073.15	1631.95	25150.9	110489	1975.87
104	E8	2	3	5	-2839.03	771.743	26852.2	107105	104.294
105	E9	2	3	5	3313.38	1837.01	27771.4	110536	399.815
106	E10	2	3	5	816.472	1194.94	27829	107082	940.563
107	E11	2	3	5	2071.8	916.092	26819	102862	304.77
108	E12	2	3	5	337.653	1774.69	28012.5	108239	545.061
109	E13	2	3	5	-1664.57	1088.55	27005.8	108758	1364.03
110	E14	2	3	5	11987.9	2362.48	27453.9	102282	969.202
111	E15	2	3	5	1353.38	1599.79	28568.8	108280	-791.22
112	E16	2	3	5	-1673.36	1710.84	29436.8	116983	1259.99
113	E17	2	3	5	6742.46	1664.3	27583.6	113768	1442.99
114	E18	2	3	5	3378.21	1253.25	26375.6	117923	675.574
115	E19	2	3	5	8396.31	2213.79	540.276	444.004	6357.69
116	E20	2	3	5	12803.1	2046.59	970.503	1437.48	3543.39
117	E21	2	3	5	31326.3	4454	2128.97	1659.09	3899.33
118	E22	2	3	5	23256.9	3253.71	1109.97	1905.43	6733.27
119	E23	2	3	5	22069.7	3372.68	1908.06	3760.02	4417.12
120	E24	2	3	5	-9972.66	-363.359	-78.9365	-332.581	2688.22
121	F1	2	3	5	21288.7	3251.62	20321.1	114255	2874.29
122	F2	2	3	5	11859.6	2704.16	22034.7	120212	1697.92
123	F3	2	3	5	7806.39	1036.46	23789.8	119823	1523.59
124	F4	2	3	5	384.058	1227.88	22647.4	110227	607.151
125	F5	2	3	5	1487.09	378.788	24700.3	116174	2613.17
126	F6	2	3	5	14695.2	2023.5	26200.4	112297	2052.96
127	F7	2	3	5	-1870.29	384.034	23753.9	103695	-1140.22
128	F8	2	3	5	3589.4	1499.25	28491	114954	885.825
129	F9	2	3	5	13803.1	2497.15	27649.3	105126	1612.84
130	F10	2	3	5	365.907	949.78	28213.4	112217	1950.68
131	F11	2	3	5	5601.77	1759.21	27452.9	105927	2556.05
132	F12	2	3	5	220.052	1163.94	27213.8	104879	-255.189
133	F13	2	3	5	712.116	487.908	30203.9	115572	1888.17
134	F14	2	3	5	6070.74	1273.35	28379.5	109399	2911.33
135	F15	2	3	5	3361.64	2079.27	27805.1	108578	1038.45
136	F16	2	3	5	13233.6	1950.88	30013.1	121405	10798
137	F17	2	3	5	3350.45	1110.81	28994.4	116991	1037.35
138	F18	2	3	5	1166.98	1441.52	29846.6	125264	9840.75
139	F19	2	3	5	9531.84	1218.28	506.299	1759.18	8667.4
140	F20	2	3	5	11049.7	1860.95	330.287	3434.2	11725.8
141	F21	2	3	5	14565.9	2490.8	2294.84	2238.58	5913.04
142	F22	2	3	5	8472.47	1162.36	1674.14	66.3802	7068.44
143	F23	2	3	5	9327.97	1637.94	779.935	2611.67	7520.19
144	F24	2	3	5	7834.75	1453	-1345.52	-1673.06	6201.98
145	G1	2	3	5	3051.62	1321.9	20334.6	114042	537.436
146	G2	2	3	5	7752.95	2666.39	22674.6	119765	2110.23
147	G3	2	3	5	4144.17	907.534	23384.3	120617	-1018.66
148	G4	2	3	5	-1170.72	380.351	22825.2	109510	420.499
149	G5	2	3	5	-1501.32	1455.89	25048.7	113490	1276.26
150	G6	2	3	5	-6095.46	1725.03	26242.5	111217	418.925
151	G7	2	3	5	1841.88	1090.39	28273.7	114729	658.745
152	G8	2	3	5	7801.43	1809.69	28269.4	111894	-92.9973
153	G9	2	3	5	1648.77	1469.39	27985.6	108397	1680.56
154	G10	2	3	5	5509.32	1224.1	28904.2	112271	1068.62
155	G11	2	3	5	6336.39	2193.69	29423.3	108641	-135.892
156	G12	2	3	5	1317.19	917.423	27822.9	103043	554.393
157	G13	2	3	5	-1932.39	550.104	29487.2	110080	-972.4
158	G14	2	3	5	-1059.98	835.262	28257.5	104682	-522.123
159	G15	2	3	5	954.83	1453.16	29535.2	112762	868.855
160	G16	2	3	5	2290.26	1534.23	29394.1	112259	1227.46
161	G17	2	3	5	735.13	1286.44	26675.6	111655	3271.31
162	G18	2	3	5	911.713	1409.74	28629.9	118461	1473.17
163	G19	2	3	5	8557.04	469.65	-141.521	2270.12	9142.2
164	G20	2	3	5	5845.39	1858.07	828.832	3341.01	8497.26
165	G21	2	3	5	30067.3	3488.42	2383.54	3140.64	6773.64
166	G22	2	3	5	5097.9	617.214	435.394	3306.8	5057.12
167	G23	2	3	5	12028.7	2828.46	1279.16	2581.79	5787.13
168	G24	2	3	5	5003.87	793.784	624.381	2391.1	6623.34
169	H1	2	3	5	22043.9	4430.63	27073.2	151051	2552.09
170	H2	2	3	5	6109.4	1229.97	23429.2	121422	1322.98
171	H3	2	3	5	9135.51	1963.59	24269.9	119084	1193.58
172	H4	2	3	5	935.707	1800.25	23397.1	110749	1984.31
173	H5	2	3	5	952.774	781.565	25396	112196	1789.05
174	H6	2	3	5	3729.36	2097.32	27028.4	111861	2719.53
175	H7	2	3	5	-2785.09	887	25845.4	108648	1605.06
176	H8	2	3	5	1430.27	1470.49	28212.2	109614	1179.87
177	H9	2	3	5	-558.182	1853.51	27162.6	105894	2126.83
178	H10	2	3	5	862.406	910.55	27436.4	102700	1996.11
179	H11	2	3	5	-1010.57	753.393	28580	107826	2789.59
180	H12	2	3	5	-3299.27	1231.68	28391.8	105546	2029.09
181	H13	2	3	5	257.716	1155.02	27322.2	103328	269.686
182	H14	2	3	5	287.832	1688.04	27684.8	103428	1350.91
183	H15	2	3	5	3167.71	1978.37	28787.3	108761	1768.07
184	H16	2	3	5	7405.21	2211.16	31376	122337	10061.9
185	H17	2	3	5	2075.52	1960.04	28487	114133	3409.38
186	H18	2	3	5	726.582	1566.38	27626.5	114299	1699.63
187	H19	2	3	5	11372.2	1564.97	1341.64	2806.81	13825.1
188	H20	2	3	5	91742.9	11781	7526.22	13220	15591.3
189	H21	2	3	5	29213.9	3624.95	600.782	1921.87	5562.9
190	H22	2	3	5	7280.33	1414.56	318.79	2551.49	6087.35
191	H23	2	3	5	11063.8	1587.08	1651.81	2422.98	4759.71
192	H24	2	3	5	3874.56	1385.76	969.134	1864.52	3183.88
193	I1	2	3	5	13628.5	1619.73	21656.8	127699	4313.33
194	I2	2	3	5	12481.7	2323.74	22397.7	125298	3428.58
195	I3	2	3	5	2517.44	595.887	22779.3	122532	942.816
196	I4	2	3	5	3595.2	1500.7	24172.1	115518	3397.12
197	I5	2	3	5	1260.49	1689.98	25388.9	113477	-1048.31
198	I6	2	3	5	7597.72	2174.59	27115.7	118271	10357.5
199	I7	2	3	5	6175.42	2305.94	25660.4	104875	2670.26
200	I8	2	3	5	-96.4459	1757.1	28073	111713	979.691
201	I9	2	3	5	9976.82	997.993	27398.1	106659	18.2074
202	I10	2	3	5	-2706.08	1447.24	27413.5	106156	515.149
203	I11	2	3	5	-2009.17	892.514	27898.1	104251	271.576
204	I12	2	3	5	-1922.45	1506.71	29469.5	108080	-2166.91
205	I13	2	3	5	1974.55	1056.69	28040.8	101994	-1899.1
206	I14	2	3	5	7627.92	2166.93	27842.9	104976	69.463
207	I15	2	3	5	5924.13	1397.81	28242	108457	1702.44
208	I16	2	3	5	-210.091	511.541	28401.3	113137	1330.75
209	I17	2	3	5	963.011	625.136	26657.2	107408	2822.56
210	I18	2	3	5	11968.5	2109.11	26338.8	109130	-343.073
211	I19	2	3	5	8818.34	933.834	-390.684	2521.36	9342.59
212	I20	2	3	5	11028	1950.81	603.599	2683.11	11108.6
213	I21	2	3	5	7854.32	1592.34	42.0889	1984.65	8175.17
214	I22	2	3	5	6894.42	1864.46	466.319	1182.56	5503.45
215	I23	2	3	5	9413.81	1826.38	773.401	2593.05	4921.58
216	I24	2	3	5	18095.2	1419.83	1627.53	1421.52	5497.19
217	J1	2	3	5	20491.6	2146.49	426.266	4054.1	19938
218	J2	2	3	5	22692	3334.09	2390.73	5501.09	18201.7
219	J3	2	3	5	13774.1	1737.73	876.123	2443.35	20102.7
220	J4	2	3	5	11087.2	1345.43	1365.67	2316.8	15676.9
221	J5	2	3	5	15714.6	4002.21	2386.3	6592.27	19822.9
222	J6	2	3	5	4495.75	459.801	427.851	4150.73	14388.2
223	J7	2	3	5	11476.3	1497.08	631.369	3123.99	11696.8
224	J8	2	3	5	29137.2	3053.46	1666.4	4420.38	14059.5
225	J9	2	3	5	6643.28	616.366	262.577	1918.95	12078.5
226	J10	2	3	5	13366.5	1617.26	1245.35	3978.12	11428.4
227	J11	2	3	5	12405.1	959.146	106.767	1973.14	7753.54
228	J12	2	3	5	4275.57	1095.76	322.141	3609.49	11095.5
229	J13	2	3	5	15903.7	1435.76	207.962	3284.98	9275.59
230	J14	2	3	5	7774.54	1176.87	32.5514	3325.26	12031.1
231	J15	2	3	5	11346.6	1771.95	978.257	2869.14	11798
232	J16	2	3	5	6679.21	1167.15	506.511	2364.31	12237.8
233	J17	2	3	5	9489.08	1423.62	1607.26	6978.98	10067.9
234	J18	2	3	5	8835.56	1396.08	361.234	3341.87	12800.4
235	J19	2	3	5	4427.2	1191.71	-295.203	2934.63	11537.8
236	J20	2	3	5	5347.3	833.967	205.775	2197.7	8813.05
237	J21	2	3	5	11560	2057.5	636.229	1319.69	7757.58
238	J22	2	3	5	3900.58	440.941	616.37	-253.31	3132.67
239	J23	2	3	5	18648.6	2983.26	965.642	2955.25	10369
240	J24	2	3	5	8534.77	320.992	-1029.39	73.7854	2966.43
241	K1	2	3	5	23908.7	1723.3	948.246	3356.42	21198.9
242	K2	2	3	5	15846.7	1260.48	1103.79	1942.64	19808.2
243	K3	2	3	5	11939	1325.62	298.76	1817.29	18530.3
244	K4	2	3	5	4352.64	861.747	1034.93	1583.2	11086
245	K5	2	3	5	6708.37	377.207	984.35	1701.91	16394.8
246	K6	2	3	5	7469.95	1004.09	117.569	1340.1	11921.6
247	K7	2	3	5	6969.02	556.561	1495.19	2669.58	12796.3
248	K8	2	3	5	7493.12	635.636	392.878	2675.58	13921.3
249	K9	2	3	5	1264.99	384.425	420.125	1355.94	10548.1
250	K10	2	3	5	6041.92	644.613	466.816	2342.52	8647.51
251	K11	2	3	5	8355.39	1792.46	1400.95	2934.37	11172.1
252	K12	2	3	5	6765.73	1351.45	756.811	2826.92	10786.6
253	K13	2	3	5	1435.99	478.598	618.441	1392.85	2116.57
254	K14	2	3	5	698.083	754.076	1254.27	-262.918	3226.95
255	K15	2	3	5	8918.58	1010.36	1403.5	2677.58	9833.12
256	K16	2	3	5	2959.76	1030.03	548.807	1091.31	7056.72
257	K17	2	3	5	3046.83	485.517	-36.8991	1145.75	9004.82
258	K18	2	3	5	8429.22	1294.76	1577.73	1482.91	9431.7
259	K19	2	3	5	-11818.1	-572.305	-127.811	1679.77	9275.22
260	K20	2	3	5	11345.1	761.743	604.91	847.582	8969.72
261	K21	2	3	5	16720.7	2219.22	1490.02	1121.25	5205.6
262	K22	2	3	5	19864.6	2591.96	1630.81	3059.23	7786.36
263	K23	2	3	5	3444.27	1406.69	727.627	-18.7854	732.764
264	K24	2	3	5	2083.51	1969.42	371.141	622.336	11580.6
265	L1	2	3	5	25539.7	3689.16	1330.72	6440.73	22605.3
266	L2	2	3	5	17999.8	2649.2	1488.67	2996.24	16010.9
267	L3	2	3	5	17698.9	2340.65	1178.36	4038.35	17975.2
268	L4	2	3	5	12711.8	2077.08	407.247	3193.79	17952.5
269	L5	2	3	5	4044.65	785.9	-636.013	2588.06	15118.2
270	L6	2	3	5	9697.93	132.279	-459.988	3496.03	16980.3
271	L7	2	3	5	6219.95	194.39	-554.861	849.701	12531.7
272	L8	2	3	5	6432.95	572.997	761.522	2042.57	15571.9
273	L9	2	3	5	5564.44	1013.92	709.917	1662.61	11306
274	L10	2	3	5	2870.98	403.422	-17.1887	1080.01	7849.51
275	L11	2	3	5	2131.06	312.376	256.319	3319.9	9897.91
276	L12	2	3	5	2159.21	264.09	285.838	2394.23	8731.73
277	L13	2	3	5	5799.45	679.015	162.629	2117.44	10105.4
278	L14	2	3	5	2185.7	824.46	-78.4211	2396.62	11463
279	L15	2	3	5	4500.87	839.241	666.391	1299.09	314.839
280	L16	2	3	5	8650.91	965.499	-10.5248	1562	7684.14
281	L17	2	3	5	337.244	1011.64	-580.584	2370.15	5929.51
282	L18	2	3	5	1825.26	680.691	462.827	1306.89	7001.21
283	L19	2	3	5	7129.3	1689.59	1696.1	140.289	5900.69
284	L20	2	3	5	3296.09	364.062	675.738	1013.62	7504.52
285	L21	2	3	5	26502.5	2816.28	1787.94	2650.64	4936.6
286	L22	2	3	5	3364.61	863.641	-792.416	1643.41	7944.85
287	L23	2	3	5	27607.9	2263.77	1746.39	1805.39	726.938
288	L24	2	3	5	10386.5	934.052	247.599	328.397	1115.5
289	M1	2	3	5	14406.5	3069.31	1666.65	1848.04	17336.2
290	M2	2	3	5	18911.8	3788.94	1062.76	2587.39	17927
291	M3	2	3	5	12065.8	2290.9	1999.59	3146.03	15439.3
292	M4	2	3	5	12635.6	1789.01	2414.35	3447.73	18059.3
293	M5	2	3	5	7882.99	1736.19	967.363	1974.35	15008
294	M6	2	3	5	8130.97	1567.96	1013.14	583.005	14055.3
295	M7	2	3	5	4262.85	1200.34	1097.35	3321.72	11519.8
296	M8	2	3	5	3331.04	1920.42	471.181	1962.74	13432.6
297	M9	2	3	5	6520.04	1752.47	672.645	899.571	11571.1
298	M10	2	3	5	6432.81	1268.04	1326.22	3068.5	11151.4
299	M11	2	3	5	5228.35	1472.01	1081.67	2924.99	11812.5
300	M12	2	3	5	6440.57	1198.42	719.657	2112.53	11287.5
301	M13	2	3	5	11764.4	2687.13	1413.63	2132.26	10458.9
302	M14	2	3	5	5840.96	1783.85	-70.6708	1485.96	12753.4
303	M15	2	3	5	3474.1	1314.06	512.609	2788.95	9824.02
304	M16	2	3	5	3345.98	1017.43	683.995	1433.24	8859.84
305	M17	2	3	5	12637.3	2456.48	1702.28	1833.31	5549.01
306	M18	2	3	5	7241.07	1874.45	57.2372	1309.51	7074.3
307	M19	2	3	5	275.537	1065.52	339.007	549.448	3064.98
308	M20	2	3	5	9663.5	2468.16	788.339	2332.24	2725.9
309	M21	2	3	5	8263.13	1494.93	710.459	1161.28	3747.22
310	M22	2	3	5	35102.2	3315.73	1461.97	942.143	4010.76
311	M23	2	3	5	24698.3	3167.65	788.851	-372.369	-231.283
312	M24	2	3	5	10946.6	1524.96	673.255	685.548	2247.49
313	N1	2	3	5	22575.8	3530.8	292.069	3691.68	17125.1
314	N2	2	3	5	21315.4	4577.59	2130.61	6981.14	19822.5
315	N3	2	3	5	13180.8	2413.7	1084.31	2509.24	15610.2
316	N4	2	3	5	15473	1435.34	715.273	1976.1	15518.4
317	N5	2	3	5	9032.62	1583.05	-43.9154	2493.5	16840
318	N6	2	3	5	10281.2	426.735	105.617	3169.74	15018
319	N7	2	3	5	11299	1281.66	1290.85	3747.05	15174.9
320	N8	2	3	5	8662.08	561.654	771.519	3174.02	13651
321	N9	2	3	5	9145.73	993.908	442.291	2255.8	12172.1
322	N10	2	3	5	4676.46	1036.5	73.8336	3259.31	12861.9
323	N11	2	3	5	5831.22	1141.48	767.695	2151.27	11204.8
324	N12	2	3	5	3896	1491.37	95.3602	1720.31	11086
325	N13	2	3	5	5514.79	324.995	304.468	2548.64	9692.59
326	N14	2	3	5	10245.5	911.597	936.047	1794.51	4266.68
327	N15	2	3	5	10320	1743.32	1343.77	3326.19	6065.85
328	N16	2	3	5	40492	4911.52	777.081	3286.47	7259.79
329	N17	2	3	5	240.786	375.176	431.075	1154.8	2131.62
330	N18	2	3	5	12881.2	1823.85	1394.56	2526.75	3756.57
331	N19	2	3	5	4390.21	704.702	307.096	1511.35	5173.3
332	N20	2	3	5	23165.9	3155.16	1970.36	2665.75	6864.74
333	N21	2	3	5	11877.7	1484.28	623.622	3455.66	4917.3
334	N22	2	3	5	-1885.46	610.646	713.841	-64.5269	2460.4
335	N23	2	3	5	6506.06	421.077	-415.652	319.507	1941.51
336	N24	2	3	5	15606.3	1121.32	236.508	3344.19	5216.71
337	O1	2	3	5	10304.6	2366.36	708.276	1875.34	18905.7
338	O2	2	3	5	14200.4	2720.75	571.691	3455.37	17414.3
339	O3	2	3	5	12929.4	3292.24	1036.38	3091.51	19082.9
340	O4	2	3	5	8083.9	1393.73	529.34	2671.27	14025.7
341	O5	2	3	5	11890.8	1987.97	1683.32	3241.21	17154.1
342	O6	2	3	5	5582.04	2304.71	739.994	2556.25	17570.5
343	O7	2	3	5	17349	2005.64	893.137	4256.18	13732.1
344	O8	2	3	5	16720.2	2463.85	3248.71	4182.48	26324.2
345	O9	2	3	5	15433.2	1252.51	2351.67	2407.7	14514.5
346	O10	2	3	5	17374.5	4018.27	1118.35	3349.17	23821.3
347	O11	2	3	5	5987.15	1135.03	-675.922	1243.88	13086.9
348	O12	2	3	5	2751.81	-949.686	-555.662	753.519	9697.39
349	O13	2	3	5	7964.62	2227.58	388.656	3035.73	8421.43
350	O14	2	3	5	5342.74	1526.46	391.148	2517.52	8630.93
351	O15	2	3	5	4824.74	1677.03	543.311	210.232	8010.98
352	O16	2	3	5	3363.25	1126.57	505.271	334.048	3800.49
353	O17	2	3	5	39179.9	2861.18	1438.31	618.104	6961.88
354	O18	2	3	5	2993.71	1923.15	1224.7	679.422	6719.74
355	O19	2	3	5	11627.5	2053.59	335.866	1185.92	7321.38
356	O20	2	3	5	23179.4	3726.7	1393.24	787.06	4104.75
357	O21	2	3	5	7001.68	2096.73	-316.099	-726.224	2657.48
358	O22	2	3	5	7779.18	1770.12	924.251	1092.16	5680.21
359	O23	2	3	5	2648.13	1224.84	305.313	1319.76	5929.04
360	O24	2	3	5	35901.4	3078.47	2276.57	161.7	2967.17
361	P1	2	3	5	22915.1	4610.89	1153.77	2682.85	13399
362	P2	2	3	5	19778.6	3329.42	-47.1637	781.804	13875.7
363	P3	2	3	5	17449.4	2011.06	1387.15	750.916	15768.4
364	P4	2	3	5	11192.3	1281.87	475.36	1245.23	12902.6
365	P5	2	3	5	10783.8	1110.06	1062.43	1158.98	10965.3
366	P6	2	3	5	8134.74	2405.57	1580.37	2697.15	14248.3
367	P7	2	3	5	7069.72	1338.11	800.304	2406.64	13555.2
368	P8	2	3	5	17612.8	1631.93	2293.43	2366.48	17139.5
369	P9	2	3	5	17310.9	3080.16	1192.92	2460.38	13949.9
370	P10	2	3	5	8597.2	1445.65	996.807	2427.59	16633.3
371	P11	2	3	5	6168.65	1235.95	1044.84	4254.63	10347.6
372	P12	2	3	5	2636.76	1599.81	832.269	4036.84	9004.65
373	P13	2	3	5	4558.66	1208.26	965.548	3061.15	7959.06
374	P14	2	3	5	4391.65	1478.97	503.935	1499.68	6430.27
375	P15	2	3	5	378.737	870.044	955.271	557.053	4069.33
376	P16	2	3	5	3754.37	1529.66	306.354	1188.54	5556.84
377	P17	2	3	5	-941.942	549.893	-11.4314	-252.83	290.843
378	P18	2	3	5	11038.1	2710.37	959.106	1316.45	7318.04
379	P19	2	3	5	2.69825	1897.29	-357.353	373.443	5580.99
380	P20	2	3	5	3780.56	2261.61	621.261	2120.66	5137.91
381	P21	2	3	5	1217.22	1205.28	1114.8	469.571	1704.96
382	P22	2	3	5	3774.44	2819.2	-142.652	1394.05	6285.77
383	P23	2	3	5	435.829	1733.83	751.372	-2.52166	2556.62
384	P24	2	3	5	-831.509	1207.29	746.597	5.03651	1632.48
1	A1	2	3	6	-872.229	-607.48	14537.3	109970	338.888
2	A2	2	3	6	38139.7	-515.288	22546.7	147468	3792.52
3	A3	2	3	6	34611.6	3478.59	19620.8	119316	2515.32
4	A4	2	3	6	3188.65	1103.1	19560	110410	1566.29
5	A5	2	3	6	3226.49	701.785	22451.8	119594	1894.65
6	A6	2	3	6	3589.66	1645.24	22063.4	114297	1731.14
7	A7	2	3	6	10580.7	1876.4	23889.8	118164	2891.75
8	A8	2	3	6	6295.63	674.654	26356.2	124450	519.388
9	A9	2	3	6	18738.1	3300.23	26129.2	118981	2623.46
10	A10	2	3	6	9315.79	1068.56	25731.2	119858	3557.92
11	A11	2	3	6	3663.22	897.544	27857.7	122673	3366.9
12	A12	2	3	6	7333.09	124.608	25945.8	120242	1177.94
13	A13	2	3	6	6562.93	822.659	27789.9	128649	1426.2
14	A14	2	3	6	5359.12	1026.73	23812.4	109888	655.365
15	A15	2	3	6	-622.959	110.274	26071.9	122350	1486.27
16	A16	2	3	6	5968.08	985.148	24083.5	113170	2616.97
17	A17	2	3	6	3052.35	1432.38	20991.4	105060	3183.1
18	A18	2	3	6	2206.98	1340.55	24426.5	119156	2340.72
19	A19	2	3	6	-134.918	682.02	22293.3	116410	876.261
20	A20	2	3	6	6307.72	-126.154	1023.39	287.429	2327.99
21	A21	2	3	6	23925.9	1200.61	278.235	2443.35	2131.17
22	A22	2	3	6	6081.05	718.331	-374.541	1056.21	3736.24
23	A23	2	3	6	2532.67	1328.99	-292.873	1590.65	3912.97
24	A24	2	3	6	6418.14	-1048.12	-1076.04	1252.84	5292.46
25	B1	2	3	6	8421.88	1305.62	15542.6	103370	3808.03
26	B2	2	3	6	888.641	327.172	16700.5	105955	99.7156
27	B3	2	3	6	6709.56	1429.17	18546.2	109171	2478.58
28	B4	2	3	6	3353.28	1380.48	20231.4	111129	595.861
29	B5	2	3	6	4153.58	1487.98	22730.5	121285	313.493
30	B6	2	3	6	3203.61	1157.94	22647	117771	1242.41
31	B7	2	3	6	10306.9	2099.52	24548.5	115556	3019.91
32	B8	2	3	6	723.989	741.392	25314.1	121594	1756.57
33	B9	2	3	6	329.021	558.644	26957.1	120255	3174.73
34	B10	2	3	6	3213.52	1316.86	29025.6	123239	3783.96
35	B11	2	3	6	7611.26	1326.09	28029.1	119142	808.086
36	B12	2	3	6	678.69	387.478	26706.1	116818	554.36
37	B13	2	3	6	877.472	462.044	28311.6	121703	2281.28
38	B14	2	3	6	-1358.05	172.657	24168.9	109850	2027.02
39	B15	2	3	6	5940.73	1172.28	25640.6	109910	1190.5
40	B16	2	3	6	1296.38	847.059	24895.7	109509	208.123
41	B17	2	3	6	2357.12	859.78	25899	118667	3030.42
42	B18	2	3	6	4406.99	854.068	23583.8	116828	484.143
43	B19	2	3	6	1109.73	552.958	22450.1	115554	2986.51
44	B20	2	3	6	5769.68	1800.15	-399.816	620.526	7260.04
45	B21	2	3	6	4851.9	665.049	783.619	2469.05	4226.69
46	B22	2	3	6	-1786.17	695.033	480.058	-1324.62	3281.3
47	B23	2	3	6	2797.29	1113.93	702.586	-848.144	1296.91
48	B24	2	3	6	10929.9	1245.93	-20.8458	2543.63	1879.09
49	C1	2	3	6	4014.43	2949.53	16705.5	101331	1578.07
50	C2	2	3	6	8547.28	1650	19262.9	112336	535.201
51	C3	2	3	6	12797.4	1481.98	19594.9	109659	754.594
52	C4	2	3	6	1813.22	1816.88	22271.9	113691	1631.5
53	C5	2	3	6	2992.58	980.975	24173.1	116211	487.453
54	C6	2	3	6	6288.49	1136.08	22049.7	105482	987.694
55	C7	2	3	6	8118.49	2229.95	24969.4	113932	2037.77
56	C8	2	3	6	5002.39	1428.94	26268.8	117448	1768.34
[truncated: 13,384 more rows]

## Sheet: Replicate Group Result
File Name	E:\shahi\SYBR one-step_20240212_203307.eds
Comment
Operator	Admin
Barcode
Instrument Type	QuantStudio™ 6 Pro System
Block Type	384-Well Block
Instrument Name	QS6Pro-2778621060027
Instrument Serial Number	2778621060027
Heated Cover Serial Number	2779321031001
Block serial number	2778321020885
Run Start Date/Time	2024-02-12 08:33:13 PM EST
Run End Data/Time	2024-02-12 10:24:33 PM EST
Run Duration	111 minutes 19 seconds
Sample Volume	10.0
Cover Temperature	105.0
Passive Reference	ROX
PCR Stage/Step Number	Stage 2 Step 3
Quantification Cycle Method	CT
Analysis Date/Time	2024-02-12 10:27:14 PM EST
Software Name and Version	Design & Analysis Software v2.7.0
Plugin Name and Version	Primary Analysis v1.8.0, Presence Absence v2.3.0
Reduce dye signal crosstalk by algorithm	No (Default)
Exported On	2024-02-12 10:27:23 PM EST
Sample	Target	Number of Replicates	Quantity	Number of Cqs	Cq Mean	Cq SD	Cq SE	Biogroup
Sample 1	Mx1	81	-	0	20.3778	2.89548	0.32172
Sample 2	Mx1	1	-	0
Sample 3	OAS1	81	-	0	23.3624	2.86022	0.317802
Sample 4	OAS1	1	-	0	36.3141

## Sheet: Control Status
File Name	E:\shahi\SYBR one-step_20240212_203307.eds
Comment
Operator	Admin
Barcode
Instrument Type	QuantStudio™ 6 Pro System
Block Type	384-Well Block
Instrument Name	QS6Pro-2778621060027
Instrument Serial Number	2778621060027
Heated Cover Serial Number	2779321031001
Block serial number	2778321020885
Run Start Date/Time	2024-02-12 08:33:13 PM EST
Run End Data/Time	2024-02-12 10:24:33 PM EST
Run Duration	111 minutes 19 seconds
Sample Volume	10.0
Cover Temperature	105.0
Passive Reference	ROX
PCR Stage/Step Number	Stage 2 Step 3
Quantification Cycle Method	CT
Analysis Date/Time	2024-02-12 10:27:14 PM EST
Software Name and Version	Design & Analysis Software v2.7.0
Plugin Name and Version	Primary Analysis v1.8.0, Presence Absence v2.3.0
Reduce dye signal crosstalk by algorithm	No (Default)
All Control Passed	Yes
Exported On	2024-02-12 10:27:23 PM EST
Sample	Test Code	Wells	Call	Status

## Sheet: Target Call
File Name	E:\shahi\SYBR one-step_20240212_203307.eds
Comment
Operator	Admin
Barcode
Instrument Type	QuantStudio™ 6 Pro System
Block Type	384-Well Block
Instrument Name	QS6Pro-2778621060027
Instrument Serial Number	2778621060027
Heated Cover Serial Number	2779321031001
Block serial number	2778321020885
Run Start Date/Time	2024-02-12 08:33:13 PM EST
Run End Data/Time	2024-02-12 10:24:33 PM EST
Run Duration	111 minutes 19 seconds
Sample Volume	10.0
Cover Temperature	105.0
Passive Reference	ROX
PCR Stage/Step Number	Stage 2 Step 3
Quantification Cycle Method	CT
Analysis Date/Time	2024-02-12 10:27:14 PM EST
Software Name and Version	Design & Analysis Software v2.7.0
Plugin Name and Version	Primary Analysis v1.8.0, Presence Absence v2.3.0
Reduce dye signal crosstalk by algorithm	No (Default)
All Control Passed	Yes
Exported On	2024-02-12 10:27:23 PM EST
Well	Omit	Sample	Target	Task	Call	Consolidated Call	Cq	Cq Confidence	Amp Score	Delta Rn
A1	FALSE	Sample 1	Mx1	UNKNOWN	Presence	Presence	28.3714	0.981983	1.17947	0.956093
A2	FALSE	Sample 1	Mx1	UNKNOWN	Presence	Presence	19.5684	0.986443	1.1751	1.10168
A3	FALSE	Sample 1	Mx1	UNKNOWN	Presence	Presence	22.7085	0.979964	1.17831	1.08498
A4	FALSE	Sample 1	Mx1	UNKNOWN	Presence	Presence	19.2675	0.960015	1.17608	1.07149
A5	FALSE	Sample 1	Mx1	UNKNOWN	Presence	Presence	20.8354	0.97616	1.18538	1.07803
A6	FALSE	Sample 1	Mx1	UNKNOWN	Presence	Presence	18.8804	0.980816	1.18777	1.12473
A7	FALSE	Sample 1	Mx1	UNKNOWN	Presence	Presence	18.9141	0.981428	1.18359	1.12189
A8	FALSE	Sample 1	Mx1	UNKNOWN	Presence	Presence	18.7305	0.978354	1.1877	1.11493
A9	FALSE	Sample 1	Mx1	UNKNOWN	Presence	Presence	18.4274	0.972907	1.19242	1.14657
A10	FALSE	Sample 3	OAS1	UNKNOWN	Presence	Presence	30.0302	0.976555	1.06379	0.495615
A11	FALSE	Sample 3	OAS1	UNKNOWN	Presence	Presence	23.4308	0.983549	1.14205	1.03841
A12	FALSE	Sample 3	OAS1	UNKNOWN	Presence	Presence	26.8357	0.989785	1.15115	0.926236
A13	FALSE	Sample 3	OAS1	UNKNOWN	Presence	Presence	22.5637	0.99	1.13821	1.07462
A14	FALSE	Sample 3	OAS1	UNKNOWN	Presence	Presence	23.244	0.980374	1.15534	1.07054
A15	FALSE	Sample 3	OAS1	UNKNOWN	Presence	Presence	21.6814	0.988517	1.15655	1.13366
A16	FALSE	Sample 3	OAS1	UNKNOWN	Presence	Presence	22.0863	0.988997	1.14515	1.06822
A17	FALSE	Sample 3	OAS1	UNKNOWN	Presence	Presence	21.3339	0.97434	1.14081	1.08187
A18	FALSE	Sample 3	OAS1	UNKNOWN	Presence	Presence	21.0087	0.981418	1.14671	1.11958
A19	FALSE	Sample 2	Mx1	NTC	Absence	Absence	UNDETERMINED	0	0	-0.0167395
B1	FALSE	Sample 1	Mx1	UNKNOWN	Presence	Presence	28.3518	0.980309	1.17399	0.937643
B2	FALSE	Sample 1	Mx1	UNKNOWN	Presence	Presence	19.7911	0.97845	1.18058	1.05564
B3	FALSE	Sample 1	Mx1	UNKNOWN	Presence	Presence	22.6991	0.945512	1.18214	1.08239
B4	FALSE	Sample 1	Mx1	UNKNOWN	Presence	Presence	19.0968	0.978965	1.18152	1.10457
B5	FALSE	Sample 1	Mx1	UNKNOWN	Presence	Presence	20.6548	0.970034	1.1925	1.13101
B6	FALSE	Sample 1	Mx1	UNKNOWN	Presence	Presence	18.9798	0.969618	1.18702	1.13075
B7	FALSE	Sample 1	Mx1	UNKNOWN	Presence	Presence	19.0453	0.973984	1.19174	1.12761
B8	FALSE	Sample 1	Mx1	UNKNOWN	Presence	Presence	18.7076	0.962839	1.19729	1.14411
B9	FALSE	Sample 1	Mx1	UNKNOWN	Presence	Presence	18.4263	0.98347	1.20143	1.15406
B10	FALSE	Sample 3	OAS1	UNKNOWN	Presence	Presence	29.9052	0.9618	1.06575	0.477277
B11	FALSE	Sample 3	OAS1	UNKNOWN	Presence	Presence	23.1714	0.981588	1.14725	1.06952
B12	FALSE	Sample 3	OAS1	UNKNOWN	Presence	Presence	26.6427	0.98318	1.15466	0.947965
B13	FALSE	Sample 3	OAS1	UNKNOWN	Presence	Presence	22.4956	0.981399	1.14818	1.09358
B14	FALSE	Sample 3	OAS1	UNKNOWN	Presence	Presence	24.6285	0.985829	1.15585	1.01034
B15	FALSE	Sample 3	OAS1	UNKNOWN	Presence	Presence	21.654	0.984256	1.16065	1.13994
B16	FALSE	Sample 3	OAS1	UNKNOWN	Presence	Presence	22.1914	0.984516	1.15386	1.1168
B17	FALSE	Sample 3	OAS1	UNKNOWN	Presence	Presence	21.2384	0.979098	1.15115	1.13399
B18	FALSE	Sample 3	OAS1	UNKNOWN	Presence	Presence	20.8749	0.987577	1.16324	1.14789
B19	FALSE	Sample 4	OAS1	NTC	Absence	Absence	36.3141	0.892659	0.974242	0.250212
C1	FALSE	Sample 1	Mx1	UNKNOWN	Presence	Presence	28.2757	0.983954	1.19181	0.949659
C2	FALSE	Sample 1	Mx1	UNKNOWN	Presence	Presence	19.7338	0.984742	1.17602	1.08081
C3	FALSE	Sample 1	Mx1	UNKNOWN	Presence	Presence	22.8667	0.985205	1.18208	1.06723
C4	FALSE	Sample 1	Mx1	UNKNOWN	Presence	Presence	19.188	0.978057	1.18283	1.1026
C5	FALSE	Sample 1	Mx1	UNKNOWN	Presence	Presence	20.8063	0.956647	1.19515	1.12684
C6	FALSE	Sample 1	Mx1	UNKNOWN	Presence	Presence	19.0213	0.96849	1.17714	1.0943
C7	FALSE	Sample 1	Mx1	UNKNOWN	Presence	Presence	19.047	0.982718	1.17438	1.10254
C8	FALSE	Sample 1	Mx1	UNKNOWN	Presence	Presence	18.7793	0.984958	1.19658	1.11437
C9	FALSE	Sample 1	Mx1	UNKNOWN	Presence	Presence	18.4444	0.979936	1.20305	1.17101
C10	FALSE	Sample 3	OAS1	UNKNOWN	Presence	Presence	30.195	0.969879	1.07594	0.52169
C11	FALSE	Sample 3	OAS1	UNKNOWN	Presence	Presence	23.0778	0.978055	1.14533	1.0644
C12	FALSE	Sample 3	OAS1	UNKNOWN	Presence	Presence	26.9803	0.991903	1.14442	0.882633
C13	FALSE	Sample 3	OAS1	UNKNOWN	Presence	Presence	22.3404	0.946843	1.14817	1.08156
C14	FALSE	Sample 3	OAS1	UNKNOWN	Presence	Presence	24.819	0.989507	1.1572	1.02496
C15	FALSE	Sample 3	OAS1	UNKNOWN	Presence	Presence	21.6713	0.989199	1.15829	1.1408
C16	FALSE	Sample 3	OAS1	UNKNOWN	Presence	Presence	22.1758	0.983604	1.15583	1.1147
C17	FALSE	Sample 3	OAS1	UNKNOWN	Presence	Presence	21.2266	0.98505	1.15585	1.12274
C18	FALSE	Sample 3	OAS1	UNKNOWN	Presence	Presence	20.8423	0.979269	1.15178	1.12943
D1	FALSE	Sample 1	Mx1	UNKNOWN	Presence	Presence	27.9253	0.946619	1.18639	0.984811
D2	FALSE	Sample 1	Mx1	UNKNOWN	Presence	Presence	19.5396	0.984658	1.18942	1.10499
D3	FALSE	Sample 1	Mx1	UNKNOWN	Presence	Presence	21.3668	0.965637	1.19688	1.10402
D4	FALSE	Sample 1	Mx1	UNKNOWN	Presence	Presence	18.853	0.988783	1.20184	1.14787
D5	FALSE	Sample 1	Mx1	UNKNOWN	Presence	Presence	20.3765	0.944339	1.19978	1.12414
D6	FALSE	Sample 1	Mx1	UNKNOWN	Presence	Presence	18.6646	0.966308	1.19818	1.13649
D7	FALSE	Sample 1	Mx1	UNKNOWN	Presence	Presence	18.9874	0.960386	1.19252	1.1499
D8	FALSE	Sample 1	Mx1	UNKNOWN	Presence	Presence	18.5765	0.978458	1.2029	1.14772
D9	FALSE	Sample 1	Mx1	UNKNOWN	Presence	Presence	17.7237	0.968014	1.20288	1.15529
D10	FALSE	Sample 3	OAS1	UNKNOWN	Presence	Presence	30.1247	0.973169	1.09295	0.55235
D11	FALSE	Sample 3	OAS1	UNKNOWN	Presence	Presence	22.7827	0.975456	1.16025	1.12247
D12	FALSE	Sample 3	OAS1	UNKNOWN	Presence	Presence	25.3457	0.963031	1.1549	1.01797
D13	FALSE	Sample 3	OAS1	UNKNOWN	Presence	Presence	21.7688	0.981083	1.17277	1.16485
D14	FALSE	Sample 3	OAS1	UNKNOWN	Presence	Presence	23.9551	0.985472	1.16956	1.10038
D15	FALSE	Sample 3	OAS1	UNKNOWN	Presence	Presence	21.0375	0.98841	1.16698	1.17525
D16	FALSE	Sample 3	OAS1	UNKNOWN	Presence	Presence	21.9017	0.985924	1.16288	1.14967
D17	FALSE	Sample 3	OAS1	UNKNOWN	Presence	Presence	21.1457	0.987841	1.15631	1.15211
D18	FALSE	Sample 3	OAS1	UNKNOWN	Presence	Presence	20.2325	0.980759	1.16697	1.18101
E1	FALSE	Sample 1	Mx1	UNKNOWN	Presence	Presence	27.6932	0.991051	1.186	1.00853
E2	FALSE	Sample 1	Mx1	UNKNOWN	Presence	Presence	19.5858	0.937914	1.19134	1.09351
E3	FALSE	Sample 1	Mx1	UNKNOWN	Presence	Presence	21.442	0.975043	1.1839	1.08979
E4	FALSE	Sample 1	Mx1	UNKNOWN	Presence	Presence	18.9653	0.968921	1.19219	1.12592
E5	FALSE	Sample 1	Mx1	UNKNOWN	Presence	Presence	20.2904	0.967662	1.20059	1.13412
E6	FALSE	Sample 1	Mx1	UNKNOWN	Presence	Presence	18.7923	0.95364	1.19849	1.1397
E7	FALSE	Sample 1	Mx1	UNKNOWN	Presence	Presence	19.1505	0.978318	1.19502	1.13352
E8	FALSE	Sample 1	Mx1	UNKNOWN	Presence	Presence	18.467	0.990735	1.20854	1.19486
E9	FALSE	Sample 1	Mx1	UNKNOWN	Presence	Presence	17.6613	0.97267	1.2114	1.18065
E10	FALSE	Sample 3	OAS1	UNKNOWN	Presence	Presence	30.3763	0.969631	1.08609	0.555579
E11	FALSE	Sample 3	OAS1	UNKNOWN	Presence	Presence	22.9769	0.989655	1.16405	1.10493
E12	FALSE	Sample 3	OAS1	UNKNOWN	Presence	Presence	25.1328	0.980794	1.16127	1.02653
E13	FALSE	Sample 3	OAS1	UNKNOWN	Presence	Presence	21.9791	0.977269	1.16676	1.14048
E14	FALSE	Sample 3	OAS1	UNKNOWN	Presence	Presence	24.0759	0.976743	1.16276	1.08037
E15	FALSE	Sample 3	OAS1	UNKNOWN	Presence	Presence	21.2643	0.991027	1.16718	1.17637
E16	FALSE	Sample 3	OAS1	UNKNOWN	Presence	Presence	22.1404	0.986239	1.15236	1.13739
E17	FALSE	Sample 3	OAS1	UNKNOWN	Presence	Presence	21.2347	0.974945	1.16597	1.17397
E18	FALSE	Sample 3	OAS1	UNKNOWN	Presence	Presence	20.2439	0.987513	1.15451	1.15208
F1	FALSE	Sample 1	Mx1	UNKNOWN	Presence	Presence	27.5548	0.970724	1.18258	1.00461
F2	FALSE	Sample 1	Mx1	UNKNOWN	Presence	Presence	19.4615	0.982035	1.18285	1.07775
F3	FALSE	Sample 1	Mx1	UNKNOWN	Presence	Presence	21.5409	0.92883	1.18737	1.09509
F4	FALSE	Sample 1	Mx1	UNKNOWN	Presence	Presence	18.7804	0.984193	1.19192	1.13609
F5	FALSE	Sample 1	Mx1	UNKNOWN	Presence	Presence	20.3673	0.974516	1.19816	1.12614
F6	FALSE	Sample 1	Mx1	UNKNOWN	Presence	Presence	18.5474	0.984436	1.19637	1.15725
F7	FALSE	Sample 1	Mx1	UNKNOWN	Presence	Presence	19.0076	0.979478	1.19288	1.1416
F8	FALSE	Sample 1	Mx1	UNKNOWN	Presence	Presence	18.5184	0.978368	1.19458	1.15145
F9	FALSE	Sample 1	Mx1	UNKNOWN	Presence	Presence	17.7909	0.99018	1.1974	1.14895
F10	FALSE	Sample 3	OAS1	UNKNOWN	Presence	Presence	30.212	0.979869	1.08645	0.56519
F11	FALSE	Sample 3	OAS1	UNKNOWN	Presence	Presence	22.912	0.990611	1.15348	1.10675
F12	FALSE	Sample 3	OAS1	UNKNOWN	Presence	Presence	25.3307	0.982628	1.15149	0.964547
F13	FALSE	Sample 3	OAS1	UNKNOWN	Presence	Presence	21.8959	0.975782	1.16759	1.15823
F14	FALSE	Sample 3	OAS1	UNKNOWN	Presence	Presence	24.1925	0.986225	1.17067	1.13221
F15	FALSE	Sample 3	OAS1	UNKNOWN	Presence	Presence	21.2422	0.977292	1.16279	1.16932
F16	FALSE	Sample 3	OAS1	UNKNOWN	Presence	Presence	22.0327	0.947117	1.15494	1.11037
F17	FALSE	Sample 3	OAS1	UNKNOWN	Presence	Presence	21.2459	0.983545	1.16116	1.16146
F18	FALSE	Sample 3	OAS1	UNKNOWN	Presence	Presence	20.1562	0.982467	1.15867	1.17319
G1	FALSE	Sample 1	Mx1	UNKNOWN	Presence	Presence	27.6911	0.991124	1.19041	1.04034
G2	FALSE	Sample 1	Mx1	UNKNOWN	Presence	Presence	19.5707	0.971878	1.1983	1.13591
G3	FALSE	Sample 1	Mx1	UNKNOWN	Presence	Presence	21.3288	0.984271	1.2004	1.13512
G4	FALSE	Sample 1	Mx1	UNKNOWN	Presence	Presence	18.6936	0.989814	1.20382	1.20096
G5	FALSE	Sample 1	Mx1	UNKNOWN	Presence	Presence	20.5669	0.985285	1.20578	1.15912
G6	FALSE	Sample 1	Mx1	UNKNOWN	Presence	Presence	18.5739	0.981337	1.20524	1.1592
G7	FALSE	Sample 1	Mx1	UNKNOWN	Presence	Presence	18.5081	0.988183	1.21179	1.20556
G8	FALSE	Sample 1	Mx1	UNKNOWN	Presence	Presence	18.6715	0.984097	1.20278	1.1765
G9	FALSE	Sample 1	Mx1	UNKNOWN	Presence	Presence	18.351	0.979884	1.20919	1.17742
G10	FALSE	Sample 3	OAS1	UNKNOWN	Presence	Presence	29.9579	0.961774	1.09788	0.580942
G11	FALSE	Sample 3	OAS1	UNKNOWN	Presence	Presence	22.5594	0.985512	1.17403	1.17782
G12	FALSE	Sample 3	OAS1	UNKNOWN	Presence	Presence	25.115	0.989424	1.16898	1.05517
G13	FALSE	Sample 3	OAS1	UNKNOWN	Presence	Presence	22.0332	0.982717	1.16649	1.14922
G14	FALSE	Sample 3	OAS1	UNKNOWN	Presence	Presence	24.3464	0.978327	1.17057	1.0957
G15	FALSE	Sample 3	OAS1	UNKNOWN	Presence	Presence	21.0624	0.993631	1.1602	1.19239
G16	FALSE	Sample 3	OAS1	UNKNOWN	Presence	Presence	21.282	0.989844	1.16728	1.1766
G17	FALSE	Sample 3	OAS1	UNKNOWN	Presence	Presence	21.2496	0.984378	1.16382	1.15911
G18	FALSE	Sample 3	OAS1	UNKNOWN	Presence	Presence	20.7346	0.982869	1.16492	1.1701
H1	FALSE	Sample 1	Mx1	UNKNOWN	Presence	Presence	27.5491	0.983956	1.18275	0.992821
H2	FALSE	Sample 1	Mx1	UNKNOWN	Presence	Presence	19.4764	0.9758	1.19087	1.13126
H3	FALSE	Sample 1	Mx1	UNKNOWN	Presence	Presence	21.4628	0.986784	1.19405	1.12701
H4	FALSE	Sample 1	Mx1	UNKNOWN	Presence	Presence	18.96	0.982213	1.19384	1.13747
H5	FALSE	Sample 1	Mx1	UNKNOWN	Presence	Presence	20.6123	0.980334	1.20022	1.15795
H6	FALSE	Sample 1	Mx1	UNKNOWN	Presence	Presence	18.5534	0.981786	1.2016	1.15728
H7	FALSE	Sample 1	Mx1	UNKNOWN	Presence	Presence	18.6392	0.984444	1.20465	1.16867
H8	FALSE	Sample 1	Mx1	UNKNOWN	Presence	Presence	18.6469	0.986677	1.19917	1.14733
H9	FALSE	Sample 1	Mx1	UNKNOWN	Presence	Presence	18.5849	0.979464	1.20493	1.15825
H10	FALSE	Sample 3	OAS1	UNKNOWN	Presence	Presence	30.0623	0.978615	1.08078	0.553704
H11	FALSE	Sample 3	OAS1	UNKNOWN	Presence	Presence	22.8047	0.98306	1.17263	1.17715
H12	FALSE	Sample 3	OAS1	UNKNOWN	Presence	Presence	25.203	0.979175	1.15893	1.03473
H13	FALSE	Sample 3	OAS1	UNKNOWN	Presence	Presence	21.8789	0.985162	1.17043	1.19139
H14	FALSE	Sample 3	OAS1	UNKNOWN	Presence	Presence	24.4377	0.984872	1.17124	1.09227
H15	FALSE	Sample 3	OAS1	UNKNOWN	Presence	Presence	21.1028	0.977729	1.15898	1.16146
H16	FALSE	Sample 3	OAS1	UNKNOWN	Presence	Presence	21.4716	0.941592	1.16058	1.13653
H17	FALSE	Sample 3	OAS1	UNKNOWN	Presence	Presence	21.3428	0.990239	1.16153	1.16375
H18	FALSE	Sample 3	OAS1	UNKNOWN	Presence	Presence	20.8308	0.984252	1.15202	1.16682
I1	FALSE	Sample 1	Mx1	UNKNOWN	Presence	Presence	27.4813	0.983058	1.18941	1.04211
I2	FALSE	Sample 1	Mx1	UNKNOWN	Presence	Presence	19.5431	0.974515	1.19303	1.14603
I3	FALSE	Sample 1	Mx1	UNKNOWN	Presence	Presence	21.4733	0.98096	1.19072	1.12475
I4	FALSE	Sample 1	Mx1	UNKNOWN	Presence	Presence	18.9131	0.977275	1.19378	1.15655
I5	FALSE	Sample 1	Mx1	UNKNOWN	Presence	Presence	20.8736	0.946939	1.19963	1.11191
I6	FALSE	Sample 1	Mx1	UNKNOWN	Presence	Presence	18.7677	0.925839	1.19331	1.09858
I7	FALSE	Sample 1	Mx1	UNKNOWN	Presence	Presence	18.5708	0.982231	1.1983	1.17479
I8	FALSE	Sample 1	Mx1	UNKNOWN	Presence	Presence	18.8737	0.982098	1.19575	1.14992
I9	FALSE	Sample 1	Mx1	UNKNOWN	Presence	Presence	18.4174	0.983794	1.20658	1.22542
I10	FALSE	Sample 3	OAS1	UNKNOWN	Presence	Presence	29.988	0.984694	1.07647	0.55639
I11	FALSE	Sample 3	OAS1	UNKNOWN	Presence	Presence	23.0116	0.981931	1.15503	1.12908
I12	FALSE	Sample 3	OAS1	UNKNOWN	Presence	Presence	25.1029	0.988162	1.16225	1.06808
I13	FALSE	Sample 3	OAS1	UNKNOWN	Presence	Presence	22.011	0.992063	1.16651	1.17467
I14	FALSE	Sample 3	OAS1	UNKNOWN	Presence	Presence	24.2849	0.990433	1.16004	1.07921
I15	FALSE	Sample 3	OAS1	UNKNOWN	Presence	Presence	21.2934	0.991361	1.15503	1.15847
I16	FALSE	Sample 3	OAS1	UNKNOWN	Presence	Presence	21.5821	0.986405	1.15914	1.1656
I17	FALSE	Sample 3	OAS1	UNKNOWN	Presence	Presence	21.354	0.989073	1.1561	1.16234
I18	FALSE	Sample 3	OAS1	UNKNOWN	Presence	Presence	20.9706	0.990979	1.1545	1.14764

## Sheet: Sample Call
File Name	E:\shahi\SYBR one-step_20240212_203307.eds
Comment
Operator	Admin
Barcode
Instrument Type	QuantStudio™ 6 Pro System
Block Type	384-Well Block
Instrument Name	QS6Pro-2778621060027
Instrument Serial Number	2778621060027
Heated Cover Serial Number	2779321031001
Block serial number	2778321020885
Run Start Date/Time	2024-02-12 08:33:13 PM EST
Run End Data/Time	2024-02-12 10:24:33 PM EST
Run Duration	111 minutes 19 seconds
Sample Volume	10.0
Cover Temperature	105.0
Passive Reference	ROX
PCR Stage/Step Number	Stage 2 Step 3
Quantification Cycle Method	CT
Analysis Date/Time	2024-02-12 10:27:14 PM EST
Software Name and Version	Design & Analysis Software v2.7.0
Plugin Name and Version	Primary Analysis v1.8.0, Presence Absence v2.3.0
Reduce dye signal crosstalk by algorithm	No (Default)
All Control Passed	Yes
Exported On	2024-02-12 10:27:23 PM EST
Sample	Test Code	Wells	Presence Targets	Absence Targets	Inconclusive Targets	Call	Assessment	Comment	Mx1 Cq	OAS1 Cq

## Sheet: Well Call
File Name	E:\shahi\SYBR one-step_20240212_203307.eds
Comment
Operator	Admin
Barcode
Instrument Type	QuantStudio™ 6 Pro System
Block Type	384-Well Block
Instrument Name	QS6Pro-2778621060027
Instrument Serial Number	2778621060027
Heated Cover Serial Number	2779321031001
Block serial number	2778321020885
Run Start Date/Time	2024-02-12 08:33:13 PM EST
Run End Data/Time	2024-02-12 10:24:33 PM EST
Run Duration	111 minutes 19 seconds
Sample Volume	10.0
Cover Temperature	105.0
Passive Reference	ROX
PCR Stage/Step Number	Stage 2 Step 3
Quantification Cycle Method	CT
Analysis Date/Time	2024-02-12 10:27:14 PM EST
Software Name and Version	Design & Analysis Software v2.7.0
Plugin Name and Version	Primary Analysis v1.8.0, Presence Absence v2.3.0
Reduce dye signal crosstalk by algorithm	No (Default)
All Control Passed	Yes
Exported On	2024-02-12 10:27:23 PM EST
Well	Sample	Test Code	Presence Targets	Absence Targets	Inconclusive Targets	Call	Assessment
