# Supplementary material for: Structural studies of the IFNλ4 receptor complex using cryoEM enabled by protein engineering
Source: Nat Commun. 2025 Jan 18;16:818. doi: 10.1038/s41467-025-56119-y (PMC11742915; doi:10.1038/s41467-025-56119-y)
Supplement: Supplementary file 6 — Source Data [file 41467_2025_56119_MOESM6_ESM.zip › source_data/IFNL4_data/IFNL4_manuscript/Fig5/Fig5C+5D/all/raw files_qPCR/02.12.2024 qPCR_8 h post treatment-2.xlsx]

## Sheet: Results
File Name	E:\shahi\SYBR one-step_20240212_115708.eds
Comment
Operator	Admin
Barcode
Instrument Type	QuantStudio™ 6 Pro System
Block Type	384-Well Block
Instrument Name	QS6Pro-2778621060027
Instrument Serial Number	2778621060027
Heated Cover Serial Number	2779321031001
Block serial number	2778321020885
Run Start Date/Time	2024-02-12 11:57:18 AM EST
Run End Data/Time	2024-02-12 01:48:39 PM EST
Run Duration	111 minutes 20 seconds
Sample Volume	10.0
Cover Temperature	105.0
Passive Reference	ROX
PCR Stage/Step Number	Stage 2 Step 3
Quantification Cycle Method	CT
Analysis Date/Time	2024-02-12 01:52:31 PM EST
Software Name and Version	Design & Analysis Software v2.7.0
Plugin Name and Version	Primary Analysis v1.8.0, Presence Absence v2.3.0
Reduce dye signal crosstalk by algorithm	No (Default)
Exported On	2024-02-12 01:52:38 PM EST
Well	Well Position	Omit	Sample	Target	Task	Reporter	Quencher	Amp Status	Amp Score	Curve Quality	Result Quality Issues	Cq	Cq Confidence	Cq Mean	Cq SD	Auto Threshold	Threshold	Auto Baseline	Baseline Start	Baseline End
1	A1	FALSE	Sample 1	Mx1	UNKNOWN	SYBR	None	AMP	1.18851			26.6774	0.987752	20.1671	2.54168	TRUE	0.0671388	TRUE	3	23
2	A2	FALSE	Sample 1	Mx1	UNKNOWN	SYBR	None	AMP	1.1833			20.1343	0.97715	20.1671	2.54168	TRUE	0.0671388	TRUE	3	16
3	A3	FALSE	Sample 1	Mx1	UNKNOWN	SYBR	None	AMP	1.1214			20.6279	0.979122	20.1671	2.54168	TRUE	0.0671388	TRUE	3	17
4	A4	FALSE	Sample 1	Mx1	UNKNOWN	SYBR	None	AMP	1.18993			19.6473	0.973704	20.1671	2.54168	TRUE	0.0671388	TRUE	3	15
5	A5	FALSE	Sample 1	Mx1	UNKNOWN	SYBR	None	AMP	1.18895			19.9911	0.983372	20.1671	2.54168	TRUE	0.0671388	TRUE	3	17
6	A6	FALSE	Sample 1	Mx1	UNKNOWN	SYBR	None	AMP	1.19214			19.1279	0.980736	20.1671	2.54168	TRUE	0.0671388	TRUE	3	15
7	A7	FALSE	Sample 1	Mx1	UNKNOWN	SYBR	None	AMP	1.18591			18.0352	0.961606	20.1671	2.54168	TRUE	0.0671388	TRUE	3	14
8	A8	FALSE	Sample 1	Mx1	UNKNOWN	SYBR	None	AMP	1.19287			19.3472	0.98707	20.1671	2.54168	TRUE	0.0671388	TRUE	3	15
9	A9	FALSE	Sample 1	Mx1	UNKNOWN	SYBR	None	AMP	1.19575			17.6685	0.989126	20.1671	2.54168	TRUE	0.0671388	TRUE	3	14
10	A10	FALSE	Sample 3	OAS1	UNKNOWN	SYBR	None	AMP	1.11769			29.8889	0.982777	23.8917	2.47505	TRUE	0.0434069	TRUE	3	26
11	A11	FALSE	Sample 3	OAS1	UNKNOWN	SYBR	None	AMP	1.14718			24.68	0.977192	23.8917	2.47505	TRUE	0.0434069	TRUE	3	22
12	A12	FALSE	Sample 3	OAS1	UNKNOWN	SYBR	None	AMP	1.15263			25.066	0.987679	23.8917	2.47505	TRUE	0.0434069	TRUE	3	22
13	A13	FALSE	Sample 3	OAS1	UNKNOWN	SYBR	None	AMP	1.15317			23.5635	0.990054	23.8917	2.47505	TRUE	0.0434069	TRUE	3	19
14	A14	FALSE	Sample 3	OAS1	UNKNOWN	SYBR	None	AMP	1.14989			23.4116	0.952787	23.8917	2.47505	TRUE	0.0434069	TRUE	3	20
15	A15	FALSE	Sample 3	OAS1	UNKNOWN	SYBR	None	AMP	1.1567			23.7767	0.83368	23.8917	2.47505	TRUE	0.0434069	TRUE	3	21
16	A16	FALSE	Sample 3	OAS1	UNKNOWN	SYBR	None	AMP	1.1408			22.0393	0.987923	23.8917	2.47505	TRUE	0.0434069	TRUE	3	19
17	A17	FALSE	Sample 3	OAS1	UNKNOWN	SYBR	None	AMP	1.14348			23.2256	0.98436	23.8917	2.47505	TRUE	0.0434069	TRUE	3	20
18	A18	FALSE	Sample 3	OAS1	UNKNOWN	SYBR	None	AMP	1.15541			20.9617	0.987047	23.8917	2.47505	TRUE	0.0434069	TRUE	3	18
19	A19	FALSE	Sample 2	Mx1	NTC	SYBR	None	NO_AMP	0			UNDETERMINED	0			TRUE	0.0671388	TRUE	3	39
25	B1	FALSE	Sample 1	Mx1	UNKNOWN	SYBR	None	AMP	1.17594			26.7666	0.983311	20.1671	2.54168	TRUE	0.0671388	TRUE	3	23
26	B2	FALSE	Sample 1	Mx1	UNKNOWN	SYBR	None	AMP	1.18202			20.2433	0.982803	20.1671	2.54168	TRUE	0.0671388	TRUE	3	16
27	B3	FALSE	Sample 1	Mx1	UNKNOWN	SYBR	None	AMP	1.1856			20.6261	0.94522	20.1671	2.54168	TRUE	0.0671388	TRUE	3	17
28	B4	FALSE	Sample 1	Mx1	UNKNOWN	SYBR	None	AMP	1.18424			19.7832	0.975944	20.1671	2.54168	TRUE	0.0671388	TRUE	3	16
29	B5	FALSE	Sample 1	Mx1	UNKNOWN	SYBR	None	AMP	1.19273			19.7733	0.970008	20.1671	2.54168	TRUE	0.0671388	TRUE	3	16
30	B6	FALSE	Sample 1	Mx1	UNKNOWN	SYBR	None	AMP	1.19378			19.2048	0.970914	20.1671	2.54168	TRUE	0.0671388	TRUE	3	15
31	B7	FALSE	Sample 1	Mx1	UNKNOWN	SYBR	None	AMP	1.1939			18.23	0.974651	20.1671	2.54168	TRUE	0.0671388	TRUE	3	14
32	B8	FALSE	Sample 1	Mx1	UNKNOWN	SYBR	None	AMP	1.19491			19.2596	0.985042	20.1671	2.54168	TRUE	0.0671388	TRUE	3	15
33	B9	FALSE	Sample 1	Mx1	UNKNOWN	SYBR	None	AMP	1.20103			17.7627	0.987593	20.1671	2.54168	TRUE	0.0671388	TRUE	3	14
34	B10	FALSE	Sample 3	OAS1	UNKNOWN	SYBR	None	AMP	1.07465			29.4851	0.979121	23.8917	2.47505	TRUE	0.0434069	TRUE	3	26
35	B11	FALSE	Sample 3	OAS1	UNKNOWN	SYBR	None	AMP	1.1488			24.5965	0.980586	23.8917	2.47505	TRUE	0.0434069	TRUE	3	22
36	B12	FALSE	Sample 3	OAS1	UNKNOWN	SYBR	None	AMP	1.16001			24.8737	0.978326	23.8917	2.47505	TRUE	0.0434069	TRUE	3	22
37	B13	FALSE	Sample 3	OAS1	UNKNOWN	SYBR	None	AMP	1.16415			23.334	0.98912	23.8917	2.47505	TRUE	0.0434069	TRUE	3	19
38	B14	FALSE	Sample 3	OAS1	UNKNOWN	SYBR	None	AMP	1.14577			23.9666	0.988446	23.8917	2.47505	TRUE	0.0434069	TRUE	3	20
39	B15	FALSE	Sample 3	OAS1	UNKNOWN	SYBR	None	AMP	1.15663			22.9708	0.988129	23.8917	2.47505	TRUE	0.0434069	TRUE	3	20
40	B16	FALSE	Sample 3	OAS1	UNKNOWN	SYBR	None	AMP	1.15931			21.8959	0.983807	23.8917	2.47505	TRUE	0.0434069	TRUE	3	19
41	B17	FALSE	Sample 3	OAS1	UNKNOWN	SYBR	None	AMP	1.15812			22.8403	0.982969	23.8917	2.47505	TRUE	0.0434069	TRUE	3	19
42	B18	FALSE	Sample 3	OAS1	UNKNOWN	SYBR	None	AMP	1.14872			21.2782	0.804385	23.8917	2.47505	TRUE	0.0434069	TRUE	3	18
49	C1	FALSE	Sample 1	Mx1	UNKNOWN	SYBR	None	AMP	1.18085			26.7901	0.972919	20.1671	2.54168	TRUE	0.0671388	TRUE	3	23
50	C2	FALSE	Sample 1	Mx1	UNKNOWN	SYBR	None	AMP	1.17775			20.0077	0.973528	20.1671	2.54168	TRUE	0.0671388	TRUE	3	16
51	C3	FALSE	Sample 1	Mx1	UNKNOWN	SYBR	None	AMP	1.18316			20.4679	0.987113	20.1671	2.54168	TRUE	0.0671388	TRUE	3	17
52	C4	FALSE	Sample 1	Mx1	UNKNOWN	SYBR	None	AMP	1.19232			19.6886	0.975848	20.1671	2.54168	TRUE	0.0671388	TRUE	3	16
53	C5	FALSE	Sample 1	Mx1	UNKNOWN	SYBR	None	AMP	1.21691			19.8717	0.961272	20.1671	2.54168	TRUE	0.0671388	TRUE	3	16
54	C6	FALSE	Sample 1	Mx1	UNKNOWN	SYBR	None	AMP	1.18707			19.2507	0.98025	20.1671	2.54168	TRUE	0.0671388	TRUE	3	14
55	C7	FALSE	Sample 1	Mx1	UNKNOWN	SYBR	None	AMP	1.19614			18.4427	0.988254	20.1671	2.54168	TRUE	0.0671388	TRUE	3	15
56	C8	FALSE	Sample 1	Mx1	UNKNOWN	SYBR	None	AMP	1.19556			19.4753	0.985904	20.1671	2.54168	TRUE	0.0671388	TRUE	3	16
57	C9	FALSE	Sample 1	Mx1	UNKNOWN	SYBR	None	AMP	1.19903			17.6954	0.986295	20.1671	2.54168	TRUE	0.0671388	TRUE	3	14
58	C10	FALSE	Sample 3	OAS1	UNKNOWN	SYBR	None	AMP	1.0674			29.9879	0.980404	23.8917	2.47505	TRUE	0.0434069	TRUE	3	26
59	C11	FALSE	Sample 3	OAS1	UNKNOWN	SYBR	None	AMP	1.15151			24.3957	0.957144	23.8917	2.47505	TRUE	0.0434069	TRUE	3	21
60	C12	FALSE	Sample 3	OAS1	UNKNOWN	SYBR	None	AMP	1.16219			24.6217	0.989042	23.8917	2.47505	TRUE	0.0434069	TRUE	3	21
61	C13	FALSE	Sample 3	OAS1	UNKNOWN	SYBR	None	AMP	1.15815			23.6079	0.980233	23.8917	2.47505	TRUE	0.0434069	TRUE	3	20
62	C14	FALSE	Sample 3	OAS1	UNKNOWN	SYBR	None	AMP	1.15757			24.1193	0.962475	23.8917	2.47505	TRUE	0.0434069	TRUE	3	21
63	C15	FALSE	Sample 3	OAS1	UNKNOWN	SYBR	None	AMP	1.14913			23.0982	0.97878	23.8917	2.47505	TRUE	0.0434069	TRUE	3	20
64	C16	FALSE	Sample 3	OAS1	UNKNOWN	SYBR	None	AMP	1.15437			21.7711	0.983979	23.8917	2.47505	TRUE	0.0434069	TRUE	3	18
65	C17	FALSE	Sample 3	OAS1	UNKNOWN	SYBR	None	AMP	1.14894			23.1386	0.980118	23.8917	2.47505	TRUE	0.0434069	TRUE	3	20
66	C18	FALSE	Sample 3	OAS1	UNKNOWN	SYBR	None	AMP	1.14725			21.0015	0.968964	23.8917	2.47505	TRUE	0.0434069	TRUE	3	18
73	D1	FALSE	Sample 1	Mx1	UNKNOWN	SYBR	None	AMP	1.18429			26.7754	0.952063	20.1671	2.54168	TRUE	0.0671388	TRUE	3	23
74	D2	FALSE	Sample 1	Mx1	UNKNOWN	SYBR	None	AMP	1.1961			20.2635	0.989606	20.1671	2.54168	TRUE	0.0671388	TRUE	3	17
75	D3	FALSE	Sample 1	Mx1	UNKNOWN	SYBR	None	AMP	1.19758			20.1523	0.970454	20.1671	2.54168	TRUE	0.0671388	TRUE	3	16
76	D4	FALSE	Sample 1	Mx1	UNKNOWN	SYBR	None	AMP	1.20364			19.7218	0.965393	20.1671	2.54168	TRUE	0.0671388	TRUE	3	16
77	D5	FALSE	Sample 1	Mx1	UNKNOWN	SYBR	None	AMP	1.19532			19.5557	0.958522	20.1671	2.54168	TRUE	0.0671388	TRUE	3	15
78	D6	FALSE	Sample 1	Mx1	UNKNOWN	SYBR	None	AMP	1.19793			19.36	0.960308	20.1671	2.54168	TRUE	0.0671388	TRUE	3	16
79	D7	FALSE	Sample 1	Mx1	UNKNOWN	SYBR	None	AMP	1.2046			18.2193	0.961579	20.1671	2.54168	TRUE	0.0671388	TRUE	3	15
80	D8	FALSE	Sample 1	Mx1	UNKNOWN	SYBR	None	AMP	1.1986			19.0576	0.983884	20.1671	2.54168	TRUE	0.0671388	TRUE	3	15
81	D9	FALSE	Sample 1	Mx1	UNKNOWN	SYBR	None	AMP	1.20122			17.6981	0.961806	20.1671	2.54168	TRUE	0.0671388	TRUE	3	14
82	D10	FALSE	Sample 3	OAS1	UNKNOWN	SYBR	None	AMP	1.0621			30.6064	0.974493	23.8917	2.47505	TRUE	0.0434069	TRUE	3	28
83	D11	FALSE	Sample 3	OAS1	UNKNOWN	SYBR	None	AMP	1.15724			24.1074	0.973005	23.8917	2.47505	TRUE	0.0434069	TRUE	3	21
84	D12	FALSE	Sample 3	OAS1	UNKNOWN	SYBR	None	AMP	1.17004			24.3147	0.965795	23.8917	2.47505	TRUE	0.0434069	TRUE	3	21
85	D13	FALSE	Sample 3	OAS1	UNKNOWN	SYBR	None	AMP	1.16148			23.7493	0.983175	23.8917	2.47505	TRUE	0.0434069	TRUE	3	20
86	D14	FALSE	Sample 3	OAS1	UNKNOWN	SYBR	None	AMP	1.17443			23.3459	0.964839	23.8917	2.47505	TRUE	0.0434069	TRUE	3	20
87	D15	FALSE	Sample 3	OAS1	UNKNOWN	SYBR	None	AMP	1.16396			22.9619	0.991177	23.8917	2.47505	TRUE	0.0434069	TRUE	3	20
88	D16	FALSE	Sample 3	OAS1	UNKNOWN	SYBR	None	AMP	1.17076			21.6502	0.988383	23.8917	2.47505	TRUE	0.0434069	TRUE	3	18
89	D17	FALSE	Sample 3	OAS1	UNKNOWN	SYBR	None	AMP	1.16647			22.6244	0.986195	23.8917	2.47505	TRUE	0.0434069	TRUE	3	19
90	D18	FALSE	Sample 3	OAS1	UNKNOWN	SYBR	None	AMP	1.15895			21.3267	0.817138	23.8917	2.47505	TRUE	0.0434069	TRUE	3	18
97	E1	FALSE	Sample 1	Mx1	UNKNOWN	SYBR	None	AMP	1.1843			26.7411	0.986341	20.1671	2.54168	TRUE	0.0671388	TRUE	3	23
98	E2	FALSE	Sample 1	Mx1	UNKNOWN	SYBR	None	AMP	1.19448			20.2893	0.927972	20.1671	2.54168	TRUE	0.0671388	TRUE	3	17
99	E3	FALSE	Sample 1	Mx1	UNKNOWN	SYBR	None	AMP	1.19241			20.2643	0.978958	20.1671	2.54168	TRUE	0.0671388	TRUE	3	17
100	E4	FALSE	Sample 1	Mx1	UNKNOWN	SYBR	None	AMP	1.19857			19.7187	0.964015	20.1671	2.54168	TRUE	0.0671388	TRUE	3	15
101	E5	FALSE	Sample 1	Mx1	UNKNOWN	SYBR	None	AMP	1.1989			19.6402	0.9777	20.1671	2.54168	TRUE	0.0671388	TRUE	3	16
102	E6	FALSE	Sample 1	Mx1	UNKNOWN	SYBR	None	AMP	1.202			19.2036	0.973232	20.1671	2.54168	TRUE	0.0671388	TRUE	3	15
103	E7	FALSE	Sample 1	Mx1	UNKNOWN	SYBR	None	AMP	1.20193			18.144	0.983231	20.1671	2.54168	TRUE	0.0671388	TRUE	3	14
104	E8	FALSE	Sample 1	Mx1	UNKNOWN	SYBR	None	AMP	1.20938			19.0964	0.983819	20.1671	2.54168	TRUE	0.0671388	TRUE	3	15
105	E9	FALSE	Sample 1	Mx1	UNKNOWN	SYBR	None	AMP	1.20144			17.6544	0.983784	20.1671	2.54168	TRUE	0.0671388	TRUE	3	14
106	E10	FALSE	Sample 3	OAS1	UNKNOWN	SYBR	None	AMP	1.05443			30.2053	0.970336	23.8917	2.47505	TRUE	0.0434069	TRUE	3	27
107	E11	FALSE	Sample 3	OAS1	UNKNOWN	SYBR	None	AMP	1.15898			24.3164	0.964748	23.8917	2.47505	TRUE	0.0434069	TRUE	3	21
108	E12	FALSE	Sample 3	OAS1	UNKNOWN	SYBR	None	AMP	1.17099			24.3645	0.99289	23.8917	2.47505	TRUE	0.0434069	TRUE	3	21
109	E13	FALSE	Sample 3	OAS1	UNKNOWN	SYBR	None	AMP	1.1674			23.6007	0.985356	23.8917	2.47505	TRUE	0.0434069	TRUE	3	20
110	E14	FALSE	Sample 3	OAS1	UNKNOWN	SYBR	None	AMP	1.17358			23.6093	0.961024	23.8917	2.47505	TRUE	0.0434069	TRUE	3	21
111	E15	FALSE	Sample 3	OAS1	UNKNOWN	SYBR	None	AMP	1.15221			22.9167	0.982989	23.8917	2.47505	TRUE	0.0434069	TRUE	3	20
112	E16	FALSE	Sample 3	OAS1	UNKNOWN	SYBR	None	AMP	1.15971			21.7203	0.986307	23.8917	2.47505	TRUE	0.0434069	TRUE	3	18
113	E17	FALSE	Sample 3	OAS1	UNKNOWN	SYBR	None	AMP	1.16266			22.8807	0.983112	23.8917	2.47505	TRUE	0.0434069	TRUE	3	20
114	E18	FALSE	Sample 3	OAS1	UNKNOWN	SYBR	None	AMP	1.16856			20.7589	0.987677	23.8917	2.47505	TRUE	0.0434069	TRUE	3	17
121	F1	FALSE	Sample 1	Mx1	UNKNOWN	SYBR	None	AMP	1.18391			26.6709	0.98365	20.1671	2.54168	TRUE	0.0671388	TRUE	3	23
122	F2	FALSE	Sample 1	Mx1	UNKNOWN	SYBR	None	AMP	1.18888			20.136	0.987185	20.1671	2.54168	TRUE	0.0671388	TRUE	3	16
123	F3	FALSE	Sample 1	Mx1	UNKNOWN	SYBR	None	AMP	1.19106			20.2856	0.940713	20.1671	2.54168	TRUE	0.0671388	TRUE	3	16
124	F4	FALSE	Sample 1	Mx1	UNKNOWN	SYBR	None	AMP	1.19543			19.6545	0.975563	20.1671	2.54168	TRUE	0.0671388	TRUE	3	16
125	F5	FALSE	Sample 1	Mx1	UNKNOWN	SYBR	None	AMP	1.19782			19.6319	0.980724	20.1671	2.54168	TRUE	0.0671388	TRUE	3	16
126	F6	FALSE	Sample 1	Mx1	UNKNOWN	SYBR	None	AMP	1.19482			19.1683	0.987459	20.1671	2.54168	TRUE	0.0671388	TRUE	3	15
127	F7	FALSE	Sample 1	Mx1	UNKNOWN	SYBR	None	AMP	1.19637			18.1198	0.987768	20.1671	2.54168	TRUE	0.0671388	TRUE	3	14
128	F8	FALSE	Sample 1	Mx1	UNKNOWN	SYBR	None	AMP	1.20344			19.2119	0.977605	20.1671	2.54168	TRUE	0.0671388	TRUE	3	16
129	F9	FALSE	Sample 1	Mx1	UNKNOWN	SYBR	None	AMP	1.20095			17.6863	0.988865	20.1671	2.54168	TRUE	0.0671388	TRUE	3	14
130	F10	FALSE	Sample 3	OAS1	UNKNOWN	SYBR	None	AMP	1.09902			30.1784	0.980051	23.8917	2.47505	TRUE	0.0434069	TRUE	3	27
131	F11	FALSE	Sample 3	OAS1	UNKNOWN	SYBR	None	AMP	1.15638			24.2846	0.986046	23.8917	2.47505	TRUE	0.0434069	TRUE	3	21
132	F12	FALSE	Sample 3	OAS1	UNKNOWN	SYBR	None	AMP	1.16613			24.5295	0.986564	23.8917	2.47505	TRUE	0.0434069	TRUE	3	21
133	F13	FALSE	Sample 3	OAS1	UNKNOWN	SYBR	None	AMP	1.13997			23.7771	0.9866	23.8917	2.47505	TRUE	0.0434069	TRUE	3	20
134	F14	FALSE	Sample 3	OAS1	UNKNOWN	SYBR	None	AMP	1.16227			23.8223	0.984889	23.8917	2.47505	TRUE	0.0434069	TRUE	3	21
135	F15	FALSE	Sample 3	OAS1	UNKNOWN	SYBR	None	AMP	1.17866			22.7343	0.986362	23.8917	2.47505	TRUE	0.0434069	TRUE	3	19
136	F16	FALSE	Sample 3	OAS1	UNKNOWN	SYBR	None	AMP	1.15292			21.8784	0.99123	23.8917	2.47505	TRUE	0.0434069	TRUE	3	18
137	F17	FALSE	Sample 3	OAS1	UNKNOWN	SYBR	None	AMP	1.1559			23.0152	0.977748	23.8917	2.47505	TRUE	0.0434069	TRUE	3	20
138	F18	FALSE	Sample 3	OAS1	UNKNOWN	SYBR	None	AMP	1.1551			20.7311	0.984322	23.8917	2.47505	TRUE	0.0434069	TRUE	3	17
145	G1	FALSE	Sample 1	Mx1	UNKNOWN	SYBR	None	AMP	1.19704			26.6972	0.97598	20.1671	2.54168	TRUE	0.0671388	TRUE	3	21
146	G2	FALSE	Sample 1	Mx1	UNKNOWN	SYBR	None	AMP	1.19567			21.6694	0.982703	20.1671	2.54168	TRUE	0.0671388	TRUE	3	18
147	G3	FALSE	Sample 1	Mx1	UNKNOWN	SYBR	None	AMP	1.20139			19.9942	0.986639	20.1671	2.54168	TRUE	0.0671388	TRUE	3	16
148	G4	FALSE	Sample 1	Mx1	UNKNOWN	SYBR	None	AMP	1.20607			19.7229	0.980501	20.1671	2.54168	TRUE	0.0671388	TRUE	3	16
149	G5	FALSE	Sample 1	Mx1	UNKNOWN	SYBR	None	AMP	1.2076			19.8377	0.989274	20.1671	2.54168	TRUE	0.0671388	TRUE	3	16
150	G6	FALSE	Sample 1	Mx1	UNKNOWN	SYBR	None	AMP	1.21138			19.1375	0.978047	20.1671	2.54168	TRUE	0.0671388	TRUE	3	15
151	G7	FALSE	Sample 1	Mx1	UNKNOWN	SYBR	None	AMP	1.2107			18.0212	0.980944	20.1671	2.54168	TRUE	0.0671388	TRUE	3	14
152	G8	FALSE	Sample 1	Mx1	UNKNOWN	SYBR	None	AMP	1.20765			19.2126	0.975875	20.1671	2.54168	TRUE	0.0671388	TRUE	3	16
153	G9	FALSE	Sample 1	Mx1	UNKNOWN	SYBR	None	AMP	1.20983			17.5523	0.987605	20.1671	2.54168	TRUE	0.0671388	TRUE	3	14
154	G10	FALSE	Sample 3	OAS1	UNKNOWN	SYBR	None	AMP	1.0879			30.385	0.981405	23.8917	2.47505	TRUE	0.0434069	TRUE	3	27
155	G11	FALSE	Sample 3	OAS1	UNKNOWN	SYBR	None	AMP	1.16344			24.9009	0.981514	23.8917	2.47505	TRUE	0.0434069	TRUE	3	21
156	G12	FALSE	Sample 3	OAS1	UNKNOWN	SYBR	None	AMP	1.1706			24.0488	0.987848	23.8917	2.47505	TRUE	0.0434069	TRUE	3	20
157	G13	FALSE	Sample 3	OAS1	UNKNOWN	SYBR	None	AMP	1.17674			23.4765	0.981219	23.8917	2.47505	TRUE	0.0434069	TRUE	3	20
158	G14	FALSE	Sample 3	OAS1	UNKNOWN	SYBR	None	AMP	1.18548			23.7694	0.990624	23.8917	2.47505	TRUE	0.0434069	TRUE	3	21
159	G15	FALSE	Sample 3	OAS1	UNKNOWN	SYBR	None	AMP	1.16386			22.8916	0.978343	23.8917	2.47505	TRUE	0.0434069	TRUE	3	20
160	G16	FALSE	Sample 3	OAS1	UNKNOWN	SYBR	None	AMP	1.16588			21.5202	0.987953	23.8917	2.47505	TRUE	0.0434069	TRUE	3	18
161	G17	FALSE	Sample 3	OAS1	UNKNOWN	SYBR	None	AMP	1.16863			22.8302	0.983818	23.8917	2.47505	TRUE	0.0434069	TRUE	3	20
162	G18	FALSE	Sample 3	OAS1	UNKNOWN	SYBR	None	AMP	1.16053			20.7648	0.984517	23.8917	2.47505	TRUE	0.0434069	TRUE	3	18
169	H1	FALSE	Sample 1	Mx1	UNKNOWN	SYBR	None	AMP	1.1253			27.3439	0.879441	20.1671	2.54168	TRUE	0.0671388	TRUE	3	24
170	H2	FALSE	Sample 1	Mx1	UNKNOWN	SYBR	None	AMP	1.18962			21.6506	0.985482	20.1671	2.54168	TRUE	0.0671388	TRUE	3	18
171	H3	FALSE	Sample 1	Mx1	UNKNOWN	SYBR	None	AMP	1.20044			20.0279	0.98741	20.1671	2.54168	TRUE	0.0671388	TRUE	3	16
172	H4	FALSE	Sample 1	Mx1	UNKNOWN	SYBR	None	AMP	1.19918			19.712	0.97983	20.1671	2.54168	TRUE	0.0671388	TRUE	3	14
173	H5	FALSE	Sample 1	Mx1	UNKNOWN	SYBR	None	AMP	1.20627			19.6989	0.984861	20.1671	2.54168	TRUE	0.0671388	TRUE	3	15
174	H6	FALSE	Sample 1	Mx1	UNKNOWN	SYBR	None	AMP	1.20206			19.1594	0.982124	20.1671	2.54168	TRUE	0.0671388	TRUE	3	15
175	H7	FALSE	Sample 1	Mx1	UNKNOWN	SYBR	None	AMP	1.20514			18.3217	0.983744	20.1671	2.54168	TRUE	0.0671388	TRUE	3	14
176	H8	FALSE	Sample 1	Mx1	UNKNOWN	SYBR	None	AMP	1.20264			19.2087	0.981431	20.1671	2.54168	TRUE	0.0671388	TRUE	3	15
177	H9	FALSE	Sample 1	Mx1	UNKNOWN	SYBR	None	AMP	1.20132			17.5058	0.978895	20.1671	2.54168	TRUE	0.0671388	TRUE	3	13
178	H10	FALSE	Sample 3	OAS1	UNKNOWN	SYBR	None	AMP	1.08308			29.9993	0.977335	23.8917	2.47505	TRUE	0.0434069	TRUE	3	27
179	H11	FALSE	Sample 3	OAS1	UNKNOWN	SYBR	None	AMP	1.14853			25.1006	0.972229	23.8917	2.47505	TRUE	0.0434069	TRUE	3	22
180	H12	FALSE	Sample 3	OAS1	UNKNOWN	SYBR	None	AMP	1.16231			24.3356	0.991307	23.8917	2.47505	TRUE	0.0434069	TRUE	3	21
181	H13	FALSE	Sample 3	OAS1	UNKNOWN	SYBR	None	AMP	1.17416			23.4721	0.98002	23.8917	2.47505	TRUE	0.0434069	TRUE	3	20
182	H14	FALSE	Sample 3	OAS1	UNKNOWN	SYBR	None	AMP	1.16791			23.7818	0.979795	23.8917	2.47505	TRUE	0.0434069	TRUE	3	21
183	H15	FALSE	Sample 3	OAS1	UNKNOWN	SYBR	None	AMP	1.15776			22.8674	0.985802	23.8917	2.47505	TRUE	0.0434069	TRUE	3	19
184	H16	FALSE	Sample 3	OAS1	UNKNOWN	SYBR	None	AMP	1.16154			21.8268	0.985548	23.8917	2.47505	TRUE	0.0434069	TRUE	3	19
185	H17	FALSE	Sample 3	OAS1	UNKNOWN	SYBR	None	AMP	1.16494			22.7745	0.988597	23.8917	2.47505	TRUE	0.0434069	TRUE	3	19
186	H18	FALSE	Sample 3	OAS1	UNKNOWN	SYBR	None	AMP	1.16094			20.667	0.989624	23.8917	2.47505	TRUE	0.0434069	TRUE	3	18
193	I1	FALSE	Sample 1	Mx1	UNKNOWN	SYBR	None	AMP	1.18804			26.7336	0.988068	20.1671	2.54168	TRUE	0.0671388	TRUE	3	23
194	I2	FALSE	Sample 1	Mx1	UNKNOWN	SYBR	None	AMP	1.18352			21.6912	0.985837	20.1671	2.54168	TRUE	0.0671388	TRUE	3	17
195	I3	FALSE	Sample 1	Mx1	UNKNOWN	SYBR	None	AMP	1.19414			20.2335	0.981352	20.1671	2.54168	TRUE	0.0671388	TRUE	3	17
196	I4	FALSE	Sample 1	Mx1	UNKNOWN	SYBR	None	AMP	1.19751			19.8164	0.966294	20.1671	2.54168	TRUE	0.0671388	TRUE	3	16
197	I5	FALSE	Sample 1	Mx1	UNKNOWN	SYBR	None	AMP	1.20284			19.7193	0.984831	20.1671	2.54168	TRUE	0.0671388	TRUE	3	15
198	I6	FALSE	Sample 1	Mx1	UNKNOWN	SYBR	None	AMP	1.19621			19.2455	0.975347	20.1671	2.54168	TRUE	0.0671388	TRUE	3	16
199	I7	FALSE	Sample 1	Mx1	UNKNOWN	SYBR	None	AMP	1.20006			18.2546	0.964296	20.1671	2.54168	TRUE	0.0671388	TRUE	3	15
200	I8	FALSE	Sample 1	Mx1	UNKNOWN	SYBR	None	AMP	1.20115			19.2382	0.985299	20.1671	2.54168	TRUE	0.0671388	TRUE	3	16
201	I9	FALSE	Sample 1	Mx1	UNKNOWN	SYBR	None	AMP	1.20065			17.408	0.982902	20.1671	2.54168	TRUE	0.0671388	TRUE	3	13
202	I10	FALSE	Sample 3	OAS1	UNKNOWN	SYBR	None	AMP	1.10892			29.4469	0.984781	23.8917	2.47505	TRUE	0.0434069	TRUE	3	26
203	I11	FALSE	Sample 3	OAS1	UNKNOWN	SYBR	None	AMP	1.14402			25.3486	0.990761	23.8917	2.47505	TRUE	0.0434069	TRUE	3	22
204	I12	FALSE	Sample 3	OAS1	UNKNOWN	SYBR	None	AMP	1.1571			24.2791	0.988162	23.8917	2.47505	TRUE	0.0434069	TRUE	3	21
205	I13	FALSE	Sample 3	OAS1	UNKNOWN	SYBR	None	AMP	1.18227			23.3382	0.990884	23.8917	2.47505	TRUE	0.0434069	TRUE	3	20
206	I14	FALSE	Sample 3	OAS1	UNKNOWN	SYBR	None	AMP	1.16204			23.8793	0.984848	23.8917	2.47505	TRUE	0.0434069	TRUE	3	21
207	I15	FALSE	Sample 3	OAS1	UNKNOWN	SYBR	None	AMP	1.15203			22.8012	0.989329	23.8917	2.47505	TRUE	0.0434069	TRUE	3	19
208	I16	FALSE	Sample 3	OAS1	UNKNOWN	SYBR	None	AMP	1.16357			21.8113	0.987917	23.8917	2.47505	TRUE	0.0434069	TRUE	3	18
209	I17	FALSE	Sample 3	OAS1	UNKNOWN	SYBR	None	AMP	1.16001			22.7466	0.992431	23.8917	2.47505	TRUE	0.0434069	TRUE	3	20
210	I18	FALSE	Sample 3	OAS1	UNKNOWN	SYBR	None	AMP	1.1573			20.5536	0.986889	23.8917	2.47505	TRUE	0.0434069	TRUE	3	17

## Sheet: Amplification Data
File Name	E:\shahi\SYBR one-step_20240212_115708.eds
Comment
Operator	Admin
Barcode
Instrument Type	QuantStudio™ 6 Pro System
Block Type	384-Well Block
Instrument Name	QS6Pro-2778621060027
Instrument Serial Number	2778621060027
Heated Cover Serial Number	2779321031001
Block serial number	2778321020885
Run Start Date/Time	2024-02-12 11:57:18 AM EST
Run End Data/Time	2024-02-12 01:48:39 PM EST
Run Duration	111 minutes 20 seconds
Sample Volume	10.0
Cover Temperature	105.0
Passive Reference	ROX
PCR Stage/Step Number	Stage 2 Step 3
Quantification Cycle Method	CT
Analysis Date/Time	2024-02-12 01:52:31 PM EST
Software Name and Version	Design & Analysis Software v2.7.0
Plugin Name and Version	Primary Analysis v1.8.0, Presence Absence v2.3.0
Reduce dye signal crosstalk by algorithm	No (Default)
Exported On	2024-02-12 01:52:38 PM EST
Well	Well Position	Cycle Number	Target	Rn	dRn	Sample	Omit
1	A1	1	Mx1	-0.0628774	0.000788865	Sample 1	FALSE
1	A1	2	Mx1	-0.0635922	0.00013104	Sample 1	FALSE
1	A1	3	Mx1	-0.0632748	0.000505351	Sample 1	FALSE
1	A1	4	Mx1	-0.0599896	0.0038474	Sample 1	FALSE
1	A1	5	Mx1	-0.0630827	0.000811201	Sample 1	FALSE
1	A1	6	Mx1	-0.0645092	-0.0005584	Sample 1	FALSE
1	A1	7	Mx1	-0.0645845	-0.000576772	Sample 1	FALSE
1	A1	8	Mx1	-0.0657063	-0.00164167	Sample 1	FALSE
1	A1	9	Mx1	-0.0662487	-0.00212717	Sample 1	FALSE
1	A1	10	Mx1	-0.0662218	-0.00204332	Sample 1	FALSE
1	A1	11	Mx1	-0.0668824	-0.00264704	Sample 1	FALSE
1	A1	12	Mx1	-0.0664573	-0.00216501	Sample 1	FALSE
1	A1	13	Mx1	-0.0626049	0.00174435	Sample 1	FALSE
1	A1	14	Mx1	-0.0603187	0.0040874	Sample 1	FALSE
1	A1	15	Mx1	-0.0620456	0.00241746	Sample 1	FALSE
1	A1	16	Mx1	-0.0631017	0.00141827	Sample 1	FALSE
1	A1	17	Mx1	-0.0638602	0.000716681	Sample 1	FALSE
1	A1	18	Mx1	-0.0671856	-0.00255186	Sample 1	FALSE
1	A1	19	Mx1	-0.0678397	-0.00314903	Sample 1	FALSE
1	A1	20	Mx1	-0.0664251	-0.00167751	Sample 1	FALSE
1	A1	21	Mx1	-0.0649482	-0.000143713	Sample 1	FALSE
1	A1	22	Mx1	-0.0645237	0.000337708	Sample 1	FALSE
1	A1	23	Mx1	-0.0615226	0.00339568	Sample 1	FALSE
1	A1	24	Mx1	-0.0559295	0.00904572	Sample 1	FALSE
1	A1	25	Mx1	-0.043886	0.0211461	Sample 1	FALSE
1	A1	26	Mx1	-0.0205098	0.0445792	Sample 1	FALSE
1	A1	27	Mx1	0.0167856	0.0819316	Sample 1	FALSE
1	A1	28	Mx1	0.077126	0.142329	Sample 1	FALSE
1	A1	29	Mx1	0.170143	0.235403	Sample 1	FALSE
1	A1	30	Mx1	0.290704	0.356021	Sample 1	FALSE
1	A1	31	Mx1	0.418109	0.483483	Sample 1	FALSE
1	A1	32	Mx1	0.539294	0.604725	Sample 1	FALSE
1	A1	33	Mx1	0.64662	0.712107	Sample 1	FALSE
1	A1	34	Mx1	0.731912	0.797456	Sample 1	FALSE
1	A1	35	Mx1	0.801157	0.866758	Sample 1	FALSE
1	A1	36	Mx1	0.856241	0.921899	Sample 1	FALSE
1	A1	37	Mx1	0.907377	0.973092	Sample 1	FALSE
1	A1	38	Mx1	0.941821	1.00759	Sample 1	FALSE
1	A1	39	Mx1	0.963792	1.02962	Sample 1	FALSE
1	A1	40	Mx1	0.975158	1.04104	Sample 1	FALSE
2	A2	1	Mx1	-0.0725094	0.00655908	Sample 1	FALSE
2	A2	2	Mx1	-0.0717877	0.00669245	Sample 1	FALSE
2	A2	3	Mx1	-0.0752399	0.00265183	Sample 1	FALSE
2	A2	4	Mx1	-0.0795983	-0.00229494	Sample 1	FALSE
2	A2	5	Mx1	-0.0789713	-0.00225621	Sample 1	FALSE
2	A2	6	Mx1	-0.0729976	0.00312909	Sample 1	FALSE
2	A2	7	Mx1	-0.0732433	0.00229504	Sample 1	FALSE
2	A2	8	Mx1	-0.074681	0.000269011	Sample 1	FALSE
2	A2	9	Mx1	-0.0771507	-0.00278904	Sample 1	FALSE
2	A2	10	Mx1	-0.0774283	-0.00365501	Sample 1	FALSE
2	A2	11	Mx1	-0.0739495	-0.000764577	Sample 1	FALSE
2	A2	12	Mx1	-0.0715475	0.00104903	Sample 1	FALSE
2	A2	13	Mx1	-0.0712602	0.000748038	Sample 1	FALSE
2	A2	14	Mx1	-0.0701605	0.00125934	Sample 1	FALSE
2	A2	15	Mx1	-0.0707289	0.000102607	Sample 1	FALSE
2	A2	16	Mx1	-0.0699874	0.000255772	Sample 1	FALSE
2	A2	17	Mx1	-0.0637466	0.00590822	Sample 1	FALSE
2	A2	18	Mx1	-0.0570633	0.0120031	Sample 1	FALSE
2	A2	19	Mx1	-0.0386038	0.0298743	Sample 1	FALSE
2	A2	20	Mx1	-0.00914935	0.0587404	Sample 1	FALSE
2	A2	21	Mx1	0.04635	0.113651	Sample 1	FALSE
2	A2	22	Mx1	0.125395	0.192108	Sample 1	FALSE
2	A2	23	Mx1	0.226612	0.292737	Sample 1	FALSE
2	A2	24	Mx1	0.351423	0.41696	Sample 1	FALSE
2	A2	25	Mx1	0.480583	0.545531	Sample 1	FALSE
2	A2	26	Mx1	0.590579	0.654939	Sample 1	FALSE
2	A2	27	Mx1	0.685424	0.749195	Sample 1	FALSE
2	A2	28	Mx1	0.765571	0.828754	Sample 1	FALSE
2	A2	29	Mx1	0.82705	0.889644	Sample 1	FALSE
2	A2	30	Mx1	0.878863	0.940869	Sample 1	FALSE
2	A2	31	Mx1	0.919594	0.981012	Sample 1	FALSE
2	A2	32	Mx1	0.949857	1.01069	Sample 1	FALSE
2	A2	33	Mx1	0.972869	1.03311	Sample 1	FALSE
2	A2	34	Mx1	0.992725	1.05238	Sample 1	FALSE
2	A2	35	Mx1	1.00946	1.06852	Sample 1	FALSE
2	A2	36	Mx1	1.01649	1.07497	Sample 1	FALSE
2	A2	37	Mx1	1.02708	1.08497	Sample 1	FALSE
2	A2	38	Mx1	1.02675	1.08404	Sample 1	FALSE
2	A2	39	Mx1	1.02463	1.08134	Sample 1	FALSE
2	A2	40	Mx1	1.02818	1.0843	Sample 1	FALSE
3	A3	1	Mx1	0.169923	-0.00265876	Sample 1	FALSE
3	A3	2	Mx1	0.17264	0.00171926	Sample 1	FALSE
3	A3	3	Mx1	0.173823	0.00456498	Sample 1	FALSE
3	A3	4	Mx1	0.172651	0.00505438	Sample 1	FALSE
3	A3	5	Mx1	0.170288	0.00435397	Sample 1	FALSE
3	A3	6	Mx1	0.16424	-3.20778e-05	Sample 1	FALSE
3	A3	7	Mx1	0.157592	-0.00501833	Sample 1	FALSE
3	A3	8	Mx1	0.154938	-0.00601021	Sample 1	FALSE
3	A3	9	Mx1	0.15408	-0.00520626	Sample 1	FALSE
3	A3	10	Mx1	0.154494	-0.00313106	Sample 1	FALSE
3	A3	11	Mx1	0.154069	-0.00189317	Sample 1	FALSE
3	A3	12	Mx1	0.153552	-0.000748687	Sample 1	FALSE
3	A3	13	Mx1	0.151126	-0.00151231	Sample 1	FALSE
3	A3	14	Mx1	0.150418	-0.000558319	Sample 1	FALSE
3	A3	15	Mx1	0.151578	0.00226341	Sample 1	FALSE
3	A3	16	Mx1	0.152284	0.00463102	Sample 1	FALSE
3	A3	17	Mx1	0.149234	0.00324266	Sample 1	FALSE
3	A3	18	Mx1	0.150225	0.0058958	Sample 1	FALSE
3	A3	19	Mx1	0.161527	0.0188599	Sample 1	FALSE
3	A3	20	Mx1	0.185636	0.0446315	Sample 1	FALSE
3	A3	21	Mx1	0.222783	0.0834401	Sample 1	FALSE
3	A3	22	Mx1	0.277887	0.140206	Sample 1	FALSE
3	A3	23	Mx1	0.352132	0.216113	Sample 1	FALSE
3	A3	24	Mx1	0.440188	0.305831	Sample 1	FALSE
3	A3	25	Mx1	0.535903	0.403208	Sample 1	FALSE
3	A3	26	Mx1	0.627701	0.496668	Sample 1	FALSE
3	A3	27	Mx1	0.709117	0.579746	Sample 1	FALSE
3	A3	28	Mx1	0.785468	0.657759	Sample 1	FALSE
3	A3	29	Mx1	0.854174	0.728127	Sample 1	FALSE
3	A3	30	Mx1	0.906072	0.781687	Sample 1	FALSE
3	A3	31	Mx1	0.950637	0.827914	Sample 1	FALSE
3	A3	32	Mx1	0.990908	0.869846	Sample 1	FALSE
3	A3	33	Mx1	1.02299	0.903595	Sample 1	FALSE
3	A3	34	Mx1	1.04696	0.929221	Sample 1	FALSE
3	A3	35	Mx1	1.06349	0.947415	Sample 1	FALSE
3	A3	36	Mx1	1.07247	0.958056	Sample 1	FALSE
3	A3	37	Mx1	1.07904	0.966287	Sample 1	FALSE
3	A3	38	Mx1	1.0849	0.973813	Sample 1	FALSE
3	A3	39	Mx1	1.08466	0.975233	Sample 1	FALSE
3	A3	40	Mx1	1.08494	0.97717	Sample 1	FALSE
4	A4	1	Mx1	-0.0443871	-0.00514224	Sample 1	FALSE
4	A4	2	Mx1	-0.0441436	-0.0049984	Sample 1	FALSE
4	A4	3	Mx1	-0.0426976	-0.00365198	Sample 1	FALSE
4	A4	4	Mx1	-0.0359633	0.00298276	Sample 1	FALSE
4	A4	5	Mx1	-0.0335588	0.00528764	Sample 1	FALSE
4	A4	6	Mx1	-0.0371006	0.00164626	Sample 1	FALSE
4	A4	7	Mx1	-0.0407127	-0.00206536	Sample 1	FALSE
4	A4	8	Mx1	-0.0413802	-0.00283244	Sample 1	FALSE
4	A4	9	Mx1	-0.0398985	-0.00145039	Sample 1	FALSE
4	A4	10	Mx1	-0.0399894	-0.00164084	Sample 1	FALSE
4	A4	11	Mx1	-0.0400105	-0.00176157	Sample 1	FALSE
4	A4	12	Mx1	-0.0392565	-0.00110717	Sample 1	FALSE
4	A4	13	Mx1	-0.0350336	0.00301615	Sample 1	FALSE
4	A4	14	Mx1	-0.0370376	0.000912595	Sample 1	FALSE
4	A4	15	Mx1	-0.0371863	0.000664337	Sample 1	FALSE
4	A4	16	Mx1	-0.0308149	0.00693617	Sample 1	FALSE
4	A4	17	Mx1	-0.0237659	0.0138855	Sample 1	FALSE
4	A4	18	Mx1	-0.0159187	0.0216332	Sample 1	FALSE
4	A4	19	Mx1	0.00739268	0.044845	Sample 1	FALSE
4	A4	20	Mx1	0.0455438	0.0828964	Sample 1	FALSE
4	A4	21	Mx1	0.10906	0.146313	Sample 1	FALSE
4	A4	22	Mx1	0.201045	0.238198	Sample 1	FALSE
4	A4	23	Mx1	0.317334	0.354388	Sample 1	FALSE
4	A4	24	Mx1	0.452207	0.489161	Sample 1	FALSE
4	A4	25	Mx1	0.575788	0.612643	Sample 1	FALSE
4	A4	26	Mx1	0.680647	0.717402	Sample 1	FALSE
4	A4	27	Mx1	0.761372	0.798027	Sample 1	FALSE
4	A4	28	Mx1	0.837546	0.874102	Sample 1	FALSE
4	A4	29	Mx1	0.897126	0.933582	Sample 1	FALSE
4	A4	30	Mx1	0.946257	0.982614	Sample 1	FALSE
4	A4	31	Mx1	0.985973	1.02223	Sample 1	FALSE
4	A4	32	Mx1	1.01864	1.0548	Sample 1	FALSE
4	A4	33	Mx1	1.04062	1.07668	Sample 1	FALSE
4	A4	34	Mx1	1.04775	1.08371	Sample 1	FALSE
4	A4	35	Mx1	1.06398	1.09983	Sample 1	FALSE
4	A4	36	Mx1	1.07352	1.10928	Sample 1	FALSE
4	A4	37	Mx1	1.07731	1.11297	Sample 1	FALSE
4	A4	38	Mx1	1.08135	1.11691	Sample 1	FALSE
4	A4	39	Mx1	1.08339	1.11885	Sample 1	FALSE
4	A4	40	Mx1	1.08242	1.11778	Sample 1	FALSE
5	A5	1	Mx1	-0.0389104	0.00257527	Sample 1	FALSE
5	A5	2	Mx1	-0.0380618	0.00264884	Sample 1	FALSE
5	A5	3	Mx1	-0.0374068	0.00252874	Sample 1	FALSE
5	A5	4	Mx1	-0.0367321	0.00242833	Sample 1	FALSE
5	A5	5	Mx1	-0.036666	0.00171927	Sample 1	FALSE
5	A5	6	Mx1	-0.0369506	0.000659655	Sample 1	FALSE
5	A5	7	Mx1	-0.0373395	-0.000504378	Sample 1	FALSE
5	A5	8	Mx1	-0.0376176	-0.00155761	Sample 1	FALSE
5	A5	9	Mx1	-0.0381173	-0.00283237	Sample 1	FALSE
5	A5	10	Mx1	-0.0378375	-0.0033277	Sample 1	FALSE
5	A5	11	Mx1	-0.0358037	-0.00206901	Sample 1	FALSE
5	A5	12	Mx1	-0.035399	-0.00243943	Sample 1	FALSE
5	A5	13	Mx1	-0.0337842	-0.00159975	Sample 1	FALSE
5	A5	14	Mx1	-0.0324281	-0.00101868	Sample 1	FALSE
5	A5	15	Mx1	-0.0296828	0.000951519	Sample 1	FALSE
5	A5	16	Mx1	-0.0275387	0.00232045	Sample 1	FALSE
5	A5	17	Mx1	-0.0243431	0.00474098	Sample 1	FALSE
5	A5	18	Mx1	-0.0168018	0.0115072	Sample 1	FALSE
5	A5	19	Mx1	0.00370814	0.031242	Sample 1	FALSE
5	A5	20	Mx1	0.0408742	0.0676329	Sample 1	FALSE
5	A5	21	Mx1	0.099369	0.125353	Sample 1	FALSE
5	A5	22	Mx1	0.18355	0.208758	Sample 1	FALSE
5	A5	23	Mx1	0.297893	0.322326	Sample 1	FALSE
5	A5	24	Mx1	0.429045	0.452703	Sample 1	FALSE
5	A5	25	Mx1	0.555223	0.578106	Sample 1	FALSE
5	A5	26	Mx1	0.661006	0.683114	Sample 1	FALSE
5	A5	27	Mx1	0.753885	0.775218	Sample 1	FALSE
5	A5	28	Mx1	0.82285	0.843407	Sample 1	FALSE
5	A5	29	Mx1	0.884966	0.904749	Sample 1	FALSE
5	A5	30	Mx1	0.934431	0.953438	Sample 1	FALSE
5	A5	31	Mx1	0.974854	0.993087	Sample 1	FALSE
5	A5	32	Mx1	1.00371	1.02117	Sample 1	FALSE
5	A5	33	Mx1	1.02809	1.04477	Sample 1	FALSE
5	A5	34	Mx1	1.04414	1.06005	Sample 1	FALSE
5	A5	35	Mx1	1.05807	1.0732	Sample 1	FALSE
5	A5	36	Mx1	1.06834	1.08269	Sample 1	FALSE
5	A5	37	Mx1	1.07346	1.08704	Sample 1	FALSE
5	A5	38	Mx1	1.07918	1.09199	Sample 1	FALSE
5	A5	39	Mx1	1.08205	1.09408	Sample 1	FALSE
5	A5	40	Mx1	1.08409	1.09535	Sample 1	FALSE
6	A6	1	Mx1	-0.0477267	-2.58107e-05	Sample 1	FALSE
6	A6	2	Mx1	-0.0468688	0.000676636	Sample 1	FALSE
6	A6	3	Mx1	-0.0443928	0.00299726	Sample 1	FALSE
6	A6	4	Mx1	-0.044507	0.00272772	Sample 1	FALSE
6	A6	5	Mx1	-0.0458346	0.00124475	Sample 1	FALSE
6	A6	6	Mx1	-0.0499048	-0.00298083	Sample 1	FALSE
6	A6	7	Mx1	-0.0506049	-0.00383638	Sample 1	FALSE
6	A6	8	Mx1	-0.048592	-0.00197882	Sample 1	FALSE
6	A6	9	Mx1	-0.0457671	0.000690707	Sample 1	FALSE
6	A6	10	Mx1	-0.0466447	-0.000342326	Sample 1	FALSE
6	A6	11	Mx1	-0.0474176	-0.00127063	Sample 1	FALSE
6	A6	12	Mx1	-0.0473884	-0.00139682	Sample 1	FALSE
6	A6	13	Mx1	-0.0469392	-0.00110297	Sample 1	FALSE
6	A6	14	Mx1	-0.0436837	0.00199711	Sample 1	FALSE
6	A6	15	Mx1	-0.0422742	0.00325124	Sample 1	FALSE
6	A6	16	Mx1	-0.0379096	0.0074605	Sample 1	FALSE
6	A6	17	Mx1	-0.0286367	0.0165779	Sample 1	FALSE
6	A6	18	Mx1	-0.0134039	0.0316554	Sample 1	FALSE
6	A6	19	Mx1	0.0175539	0.0624578	Sample 1	FALSE
6	A6	20	Mx1	0.0664233	0.111172	Sample 1	FALSE
6	A6	21	Mx1	0.139153	0.183746	Sample 1	FALSE
6	A6	22	Mx1	0.243718	0.288155	Sample 1	FALSE
6	A6	23	Mx1	0.369371	0.413653	Sample 1	FALSE
6	A6	24	Mx1	0.503552	0.547679	Sample 1	FALSE
6	A6	25	Mx1	0.623679	0.66765	Sample 1	FALSE
6	A6	26	Mx1	0.732065	0.775882	Sample 1	FALSE
6	A6	27	Mx1	0.814881	0.858541	Sample 1	FALSE
6	A6	28	Mx1	0.885325	0.92883	Sample 1	FALSE
6	A6	29	Mx1	0.94446	0.98781	Sample 1	FALSE
6	A6	30	Mx1	0.987874	1.03107	Sample 1	FALSE
6	A6	31	Mx1	1.02099	1.06403	Sample 1	FALSE
6	A6	32	Mx1	1.04905	1.09193	Sample 1	FALSE
6	A6	33	Mx1	1.07001	1.11273	Sample 1	FALSE
6	A6	34	Mx1	1.08454	1.12711	Sample 1	FALSE
6	A6	35	Mx1	1.09388	1.13629	Sample 1	FALSE
6	A6	36	Mx1	1.10148	1.14375	Sample 1	FALSE
6	A6	37	Mx1	1.10554	1.14765	Sample 1	FALSE
6	A6	38	Mx1	1.10841	1.15036	Sample 1	FALSE
6	A6	39	Mx1	1.11017	1.15196	Sample 1	FALSE
6	A6	40	Mx1	1.11112	1.15276	Sample 1	FALSE
7	A7	1	Mx1	0.0182563	0.0103541	Sample 1	FALSE
7	A7	2	Mx1	0.0194032	0.00883121	Sample 1	FALSE
7	A7	3	Mx1	0.020112	0.00687018	Sample 1	FALSE
7	A7	4	Mx1	0.0215184	0.00560674	Sample 1	FALSE
7	A7	5	Mx1	0.0183917	-0.000189826	Sample 1	FALSE
7	A7	6	Mx1	0.0180488	-0.00320249	Sample 1	FALSE
7	A7	7	Mx1	0.0210866	-0.0028346	Sample 1	FALSE
7	A7	8	Mx1	0.0218848	-0.00470622	Sample 1	FALSE
7	A7	9	Mx1	0.0237438	-0.00551705	Sample 1	FALSE
7	A7	10	Mx1	0.0251306	-0.00680002	Sample 1	FALSE
7	A7	11	Mx1	0.031799	-0.00280153	Sample 1	FALSE
7	A7	12	Mx1	0.0386365	0.00136618	Sample 1	FALSE
7	A7	13	Mx1	0.0441662	0.00422602	Sample 1	FALSE
7	A7	14	Mx1	0.0505926	0.00798261	Sample 1	FALSE
7	A7	15	Mx1	0.0579551	0.0126753	Sample 1	FALSE
7	A7	16	Mx1	0.0709296	0.02298	Sample 1	FALSE
7	A7	17	Mx1	0.0899468	0.0393273	Sample 1	FALSE
7	A7	18	Mx1	0.119787	0.0664979	Sample 1	FALSE
7	A7	19	Mx1	0.166832	0.110873	Sample 1	FALSE
7	A7	20	Mx1	0.237228	0.178599	Sample 1	FALSE
7	A7	21	Mx1	0.342212	0.280913	Sample 1	FALSE
7	A7	22	Mx1	0.468559	0.40459	Sample 1	FALSE
7	A7	23	Mx1	0.596044	0.529406	Sample 1	FALSE
7	A7	24	Mx1	0.708033	0.638725	Sample 1	FALSE
7	A7	25	Mx1	0.809142	0.737163	Sample 1	FALSE
7	A7	26	Mx1	0.893996	0.819348	Sample 1	FALSE
7	A7	27	Mx1	0.965674	0.888356	Sample 1	FALSE
7	A7	28	Mx1	1.02708	0.94709	Sample 1	FALSE
7	A7	29	Mx1	1.06568	0.983025	Sample 1	FALSE
7	A7	30	Mx1	1.09863	1.0133	Sample 1	FALSE
7	A7	31	Mx1	1.13066	1.04266	Sample 1	FALSE
7	A7	32	Mx1	1.15007	1.0594	Sample 1	FALSE
7	A7	33	Mx1	1.16404	1.0707	Sample 1	FALSE
7	A7	34	Mx1	1.17982	1.08382	Sample 1	FALSE
7	A7	35	Mx1	1.18827	1.08959	Sample 1	FALSE
7	A7	36	Mx1	1.19415	1.0928	Sample 1	FALSE
7	A7	37	Mx1	1.19704	1.09303	Sample 1	FALSE
7	A7	38	Mx1	1.20096	1.09428	Sample 1	FALSE
7	A7	39	Mx1	1.20314	1.09378	Sample 1	FALSE
7	A7	40	Mx1	1.20002	1.088	Sample 1	FALSE
8	A8	1	Mx1	-0.0298728	0.000243557	Sample 1	FALSE
8	A8	2	Mx1	-0.0300912	-0.000335973	Sample 1	FALSE
8	A8	3	Mx1	-0.0297306	-0.000336499	Sample 1	FALSE
8	A8	4	Mx1	-0.0273924	0.00164062	Sample 1	FALSE
8	A8	5	Mx1	-0.0260428	0.00262905	Sample 1	FALSE
8	A8	6	Mx1	-0.0276725	0.000638267	Sample 1	FALSE
8	A8	7	Mx1	-0.0296408	-0.00169119	Sample 1	FALSE
8	A8	8	Mx1	-0.0297636	-0.00217507	Sample 1	FALSE
8	A8	9	Mx1	-0.0282443	-0.00101689	Sample 1	FALSE
8	A8	10	Mx1	-0.0281418	-0.00127555	Sample 1	FALSE
8	A8	11	Mx1	-0.0277994	-0.00129422	Sample 1	FALSE
8	A8	12	Mx1	-0.0266621	-0.000518106	Sample 1	FALSE
8	A8	13	Mx1	-0.0252526	0.000530304	Sample 1	FALSE
8	A8	14	Mx1	-0.0245608	0.000860965	Sample 1	FALSE
8	A8	15	Mx1	-0.0230523	0.00200833	Sample 1	FALSE
8	A8	16	Mx1	-0.0193505	0.00534905	Sample 1	FALSE
8	A8	17	Mx1	-0.00998741	0.014351	Sample 1	FALSE
8	A8	18	Mx1	0.00154319	0.0255205	Sample 1	FALSE
8	A8	19	Mx1	0.0273325	0.0509486	Sample 1	FALSE
8	A8	20	Mx1	0.077744	0.100999	Sample 1	FALSE
8	A8	21	Mx1	0.154781	0.177675	Sample 1	FALSE
8	A8	22	Mx1	0.259876	0.282408	Sample 1	FALSE
8	A8	23	Mx1	0.387702	0.409873	Sample 1	FALSE
8	A8	24	Mx1	0.519885	0.541696	Sample 1	FALSE
8	A8	25	Mx1	0.640931	0.662381	Sample 1	FALSE
8	A8	26	Mx1	0.741627	0.762715	Sample 1	FALSE
8	A8	27	Mx1	0.830814	0.851541	Sample 1	FALSE
8	A8	28	Mx1	0.902374	0.92274	Sample 1	FALSE
8	A8	29	Mx1	0.960806	0.980811	Sample 1	FALSE
8	A8	30	Mx1	1.00663	1.02627	Sample 1	FALSE
8	A8	31	Mx1	1.03864	1.05792	Sample 1	FALSE
8	A8	32	Mx1	1.06426	1.08318	Sample 1	FALSE
8	A8	33	Mx1	1.0877	1.10626	Sample 1	FALSE
8	A8	34	Mx1	1.09992	1.11812	Sample 1	FALSE
8	A8	35	Mx1	1.10977	1.12761	Sample 1	FALSE
8	A8	36	Mx1	1.1181	1.13558	Sample 1	FALSE
8	A8	37	Mx1	1.12306	1.14017	Sample 1	FALSE
8	A8	38	Mx1	1.12483	1.14159	Sample 1	FALSE
8	A8	39	Mx1	1.12587	1.14226	Sample 1	FALSE
8	A8	40	Mx1	1.12747	1.14351	Sample 1	FALSE
9	A9	1	Mx1	0.122753	-0.00150496	Sample 1	FALSE
9	A9	2	Mx1	0.123161	-0.00109398	Sample 1	FALSE
9	A9	3	Mx1	0.123588	-0.000664361	Sample 1	FALSE
9	A9	4	Mx1	0.124707	0.000457372	Sample 1	FALSE
9	A9	5	Mx1	0.12476	0.000513299	Sample 1	FALSE
9	A9	6	Mx1	0.125281	0.00103808	Sample 1	FALSE
9	A9	7	Mx1	0.125647	0.00140686	Sample 1	FALSE
9	A9	8	Mx1	0.126622	0.00238494	Sample 1	FALSE
9	A9	9	Mx1	0.121991	-0.00224305	Sample 1	FALSE
9	A9	10	Mx1	0.121032	-0.00319985	Sample 1	FALSE
9	A9	11	Mx1	0.122045	-0.00218344	Sample 1	FALSE
9	A9	12	Mx1	0.122319	-0.00190623	Sample 1	FALSE
9	A9	13	Mx1	0.124252	2.97283e-05	Sample 1	FALSE
9	A9	14	Mx1	0.128586	0.00436666	Sample 1	FALSE
9	A9	15	Mx1	0.135379	0.0111628	Sample 1	FALSE
9	A9	16	Mx1	0.147565	0.023351	Sample 1	FALSE
9	A9	17	Mx1	0.168507	0.0442966	Sample 1	FALSE
9	A9	18	Mx1	0.207987	0.0837787	Sample 1	FALSE
9	A9	19	Mx1	0.265208	0.141003	Sample 1	FALSE
9	A9	20	Mx1	0.360381	0.236179	Sample 1	FALSE
9	A9	21	Mx1	0.481604	0.357405	Sample 1	FALSE
9	A9	22	Mx1	0.613985	0.489789	Sample 1	FALSE
9	A9	23	Mx1	0.740068	0.615875	Sample 1	FALSE
9	A9	24	Mx1	0.853033	0.728843	Sample 1	FALSE
9	A9	25	Mx1	0.947899	0.823712	Sample 1	FALSE
9	A9	26	Mx1	1.02708	0.902892	Sample 1	FALSE
9	A9	27	Mx1	1.09101	0.966829	Sample 1	FALSE
9	A9	28	Mx1	1.14395	1.01977	Sample 1	FALSE
9	A9	29	Mx1	1.18071	1.05653	Sample 1	FALSE
9	A9	30	Mx1	1.21256	1.08839	Sample 1	FALSE
9	A9	31	Mx1	1.23468	1.11051	Sample 1	FALSE
9	A9	32	Mx1	1.25367	1.1295	Sample 1	FALSE
9	A9	33	Mx1	1.2695	1.14534	Sample 1	FALSE
9	A9	34	Mx1	1.28091	1.15675	Sample 1	FALSE
9	A9	35	Mx1	1.29068	1.16653	Sample 1	FALSE
9	A9	36	Mx1	1.29	1.16585	Sample 1	FALSE
9	A9	37	Mx1	1.29485	1.1707	Sample 1	FALSE
9	A9	38	Mx1	1.29863	1.17448	Sample 1	FALSE
9	A9	39	Mx1	1.29373	1.16958	Sample 1	FALSE
9	A9	40	Mx1	1.29267	1.16853	Sample 1	FALSE
10	A10	1	OAS1	0.0149754	0.00097327	Sample 3	FALSE
10	A10	2	OAS1	0.0159914	0.00230578	Sample 3	FALSE
10	A10	3	OAS1	0.015751	0.00238186	Sample 3	FALSE
10	A10	4	OAS1	0.0153719	0.00231925	Sample 3	FALSE
10	A10	5	OAS1	0.0144286	0.00169249	Sample 3	FALSE
10	A10	6	OAS1	0.0120997	-0.000319921	Sample 3	FALSE
10	A10	7	OAS1	0.00619517	-0.00590794	Sample 3	FALSE
10	A10	8	OAS1	0.00615459	-0.00563203	Sample 3	FALSE
10	A10	9	OAS1	0.0117734	0.000303269	Sample 3	FALSE
10	A10	10	OAS1	0.0130972	0.00194354	Sample 3	FALSE
10	A10	11	OAS1	0.012709	0.00187187	Sample 3	FALSE
10	A10	12	OAS1	0.0111992	0.000678544	Sample 3	FALSE
10	A10	13	OAS1	0.0102211	1.69784e-05	Sample 3	FALSE
10	A10	14	OAS1	0.0100455	0.000157862	Sample 3	FALSE
10	A10	15	OAS1	0.0110896	0.00151849	Sample 3	FALSE
10	A10	16	OAS1	0.011926	0.00267135	Sample 3	FALSE
10	A10	17	OAS1	0.00986788	0.000929718	Sample 3	FALSE
10	A10	18	OAS1	0.00602616	-0.0025955	Sample 3	FALSE
10	A10	19	OAS1	0.00559154	-0.00271363	Sample 3	FALSE
10	A10	20	OAS1	0.00751417	-0.00047451	Sample 3	FALSE
10	A10	21	OAS1	0.00695299	-0.000719195	Sample 3	FALSE
10	A10	22	OAS1	0.00644342	-0.000912267	Sample 3	FALSE
10	A10	23	OAS1	0.00672877	-0.000310418	Sample 3	FALSE
10	A10	24	OAS1	0.00729073	0.000568033	Sample 3	FALSE
10	A10	25	OAS1	0.00700097	0.000594772	Sample 3	FALSE
10	A10	26	OAS1	0.0080271	0.00193739	Sample 3	FALSE
10	A10	27	OAS1	0.0144652	0.00869197	Sample 3	FALSE
10	A10	28	OAS1	0.0214983	0.0160416	Sample 3	FALSE
10	A10	29	OAS1	0.0336233	0.0284831	Sample 3	FALSE
10	A10	30	OAS1	0.0518013	0.0469776	Sample 3	FALSE
10	A10	31	OAS1	0.0820237	0.0775165	Sample 3	FALSE
10	A10	32	OAS1	0.138019	0.133829	Sample 3	FALSE
10	A10	33	OAS1	0.219999	0.216124	Sample 3	FALSE
10	A10	34	OAS1	0.316095	0.312538	Sample 3	FALSE
10	A10	35	OAS1	0.409156	0.405915	Sample 3	FALSE
10	A10	36	OAS1	0.481895	0.47897	Sample 3	FALSE
10	A10	37	OAS1	0.53747	0.534862	Sample 3	FALSE
10	A10	38	OAS1	0.586503	0.584211	Sample 3	FALSE
10	A10	39	OAS1	0.622503	0.620527	Sample 3	FALSE
10	A10	40	OAS1	0.646233	0.644575	Sample 3	FALSE
11	A11	1	OAS1	-0.054406	0.00023831	Sample 3	FALSE
11	A11	2	OAS1	-0.0529664	0.0012517	Sample 3	FALSE
11	A11	3	OAS1	-0.0525503	0.00124155	Sample 3	FALSE
11	A11	4	OAS1	-0.0518741	0.0014915	Sample 3	FALSE
11	A11	5	OAS1	-0.0514274	0.00151196	Sample 3	FALSE
11	A11	6	OAS1	-0.0515943	0.000918841	Sample 3	FALSE
11	A11	7	OAS1	-0.0501812	0.00190576	Sample 3	FALSE
11	A11	8	OAS1	-0.0486733	0.00298741	Sample 3	FALSE
11	A11	9	OAS1	-0.0512519	-1.74571e-05	Sample 3	FALSE
11	A11	10	OAS1	-0.0519698	-0.00116158	Sample 3	FALSE
11	A11	11	OAS1	-0.050502	-0.00012002	Sample 3	FALSE
11	A11	12	OAS1	-0.0518755	-0.00191979	Sample 3	FALSE
11	A11	13	OAS1	-0.0532192	-0.00368967	Sample 3	FALSE
11	A11	14	OAS1	-0.0554729	-0.00636958	Sample 3	FALSE
11	A11	15	OAS1	-0.0547216	-0.00604451	Sample 3	FALSE
11	A11	16	OAS1	-0.0490196	-0.000768784	Sample 3	FALSE
11	A11	17	OAS1	-0.0459884	0.00183613	Sample 3	FALSE
11	A11	18	OAS1	-0.0480467	-0.000648373	Sample 3	FALSE
11	A11	19	OAS1	-0.0491055	-0.00213336	Sample 3	FALSE
11	A11	20	OAS1	-0.0470822	-0.000536329	Sample 3	FALSE
11	A11	21	OAS1	-0.0407136	0.005406	Sample 3	FALSE
11	A11	22	OAS1	-0.0395831	0.00611028	Sample 3	FALSE
11	A11	23	OAS1	-0.036825	0.0084422	Sample 3	FALSE
11	A11	24	OAS1	-0.0204697	0.0243712	Sample 3	FALSE
11	A11	25	OAS1	0.0121381	0.0565528	Sample 3	FALSE
11	A11	26	OAS1	0.0663138	0.110302	Sample 3	FALSE
11	A11	27	OAS1	0.152924	0.196487	Sample 3	FALSE
11	A11	28	OAS1	0.254004	0.29714	Sample 3	FALSE
11	A11	29	OAS1	0.358525	0.401235	Sample 3	FALSE
11	A11	30	OAS1	0.460226	0.50251	Sample 3	FALSE
11	A11	31	OAS1	0.553555	0.595412	Sample 3	FALSE
11	A11	32	OAS1	0.642581	0.684012	Sample 3	FALSE
11	A11	33	OAS1	0.71589	0.756895	Sample 3	FALSE
11	A11	34	OAS1	0.777702	0.81828	Sample 3	FALSE
11	A11	35	OAS1	0.831892	0.872045	Sample 3	FALSE
11	A11	36	OAS1	0.880544	0.92027	Sample 3	FALSE
11	A11	37	OAS1	0.91828	0.95758	Sample 3	FALSE
11	A11	38	OAS1	0.951616	0.990489	Sample 3	FALSE
11	A11	39	OAS1	0.975703	1.01415	Sample 3	FALSE
11	A11	40	OAS1	0.994528	1.03255	Sample 3	FALSE
12	A12	1	OAS1	-0.0315783	0.00277912	Sample 3	FALSE
12	A12	2	OAS1	-0.0318745	0.00226966	Sample 3	FALSE
12	A12	3	OAS1	-0.0334737	0.000457054	Sample 3	FALSE
12	A12	4	OAS1	-0.033919	-0.000201573	Sample 3	FALSE
12	A12	5	OAS1	-0.0330476	0.000456481	Sample 3	FALSE
12	A12	6	OAS1	-0.0330582	0.000232621	Sample 3	FALSE
12	A12	7	OAS1	-0.0340507	-0.000973215	Sample 3	FALSE
12	A12	8	OAS1	-0.0338614	-0.000997317	Sample 3	FALSE
12	A12	9	OAS1	-0.0312397	0.0014111	Sample 3	FALSE
12	A12	10	OAS1	-0.0318121	0.000625308	Sample 3	FALSE
12	A12	11	OAS1	-0.0349842	-0.0027601	Sample 3	FALSE
12	A12	12	OAS1	-0.0348337	-0.00282293	Sample 3	FALSE
12	A12	13	OAS1	-0.0306746	0.00112279	Sample 3	FALSE
12	A12	14	OAS1	-0.0283948	0.00318928	Sample 3	FALSE
12	A12	15	OAS1	-0.0286261	0.00274461	Sample 3	FALSE
12	A12	16	OAS1	-0.0290338	0.00212356	Sample 3	FALSE
12	A12	17	OAS1	-0.0310063	-6.2229e-05	Sample 3	FALSE
12	A12	18	OAS1	-0.0334206	-0.00268984	Sample 3	FALSE
12	A12	19	OAS1	-0.033918	-0.00340063	Sample 3	FALSE
12	A12	20	OAS1	-0.031775	-0.00147089	Sample 3	FALSE
12	A12	21	OAS1	-0.0286843	0.0014064	Sample 3	FALSE
12	A12	22	OAS1	-0.0282679	0.00160952	Sample 3	FALSE
12	A12	23	OAS1	-0.0239104	0.00575366	Sample 3	FALSE
12	A12	24	OAS1	-0.00787063	0.0215801	Sample 3	FALSE
12	A12	25	OAS1	0.0137773	0.0430147	Sample 3	FALSE
12	A12	26	OAS1	0.0481893	0.0772133	Sample 3	FALSE
12	A12	27	OAS1	0.111126	0.139937	Sample 3	FALSE
12	A12	28	OAS1	0.199734	0.228332	Sample 3	FALSE
12	A12	29	OAS1	0.304683	0.333067	Sample 3	FALSE
12	A12	30	OAS1	0.41395	0.442121	Sample 3	FALSE
12	A12	31	OAS1	0.515042	0.543	Sample 3	FALSE
12	A12	32	OAS1	0.609204	0.636948	Sample 3	FALSE
12	A12	33	OAS1	0.689812	0.717342	Sample 3	FALSE
12	A12	34	OAS1	0.7593	0.786617	Sample 3	FALSE
12	A12	35	OAS1	0.817796	0.8449	Sample 3	FALSE
12	A12	36	OAS1	0.864996	0.891887	Sample 3	FALSE
12	A12	37	OAS1	0.906933	0.93361	Sample 3	FALSE
12	A12	38	OAS1	0.943244	0.969708	Sample 3	FALSE
12	A12	39	OAS1	0.965374	0.991625	Sample 3	FALSE
12	A12	40	OAS1	0.981043	1.00708	Sample 3	FALSE
13	A13	1	OAS1	-0.0387785	-0.00200169	Sample 3	FALSE
13	A13	2	OAS1	-0.0371887	-0.000194252	Sample 3	FALSE
13	A13	3	OAS1	-0.0375029	-0.000290874	Sample 3	FALSE
13	A13	4	OAS1	-0.0378873	-0.000457591	Sample 3	FALSE
13	A13	5	OAS1	-0.0366504	0.000996889	Sample 3	FALSE
13	A13	6	OAS1	-0.0362639	0.00160099	Sample 3	FALSE
13	A13	7	OAS1	-0.0349245	0.00315808	Sample 3	FALSE
13	A13	8	OAS1	-0.0380505	0.00024971	Sample 3	FALSE
13	A13	9	OAS1	-0.039842	-0.00132419	Sample 3	FALSE
13	A13	10	OAS1	-0.0409955	-0.00226009	Sample 3	FALSE
13	A13	11	OAS1	-0.0417304	-0.00277733	Sample 3	FALSE
13	A13	12	OAS1	-0.0408058	-0.00163514	Sample 3	FALSE
13	A13	13	OAS1	-0.0374107	0.00197762	Sample 3	FALSE
13	A13	14	OAS1	-0.0408587	-0.00125271	Sample 3	FALSE
13	A13	15	OAS1	-0.0415108	-0.00168717	Sample 3	FALSE
13	A13	16	OAS1	-0.0394212	0.000620061	Sample 3	FALSE
13	A13	17	OAS1	-0.0393137	0.00094519	Sample 3	FALSE
13	A13	18	OAS1	-0.0397284	0.000748115	Sample 3	FALSE
13	A13	19	OAS1	-0.0393057	0.00138845	Sample 3	FALSE
13	A13	20	OAS1	-0.0351094	0.00580236	Sample 3	FALSE
13	A13	21	OAS1	-0.0279557	0.0131736	Sample 3	FALSE
13	A13	22	OAS1	-0.0216682	0.0196788	Sample 3	FALSE
13	A13	23	OAS1	-0.0125313	0.0290333	Sample 3	FALSE
13	A13	24	OAS1	0.0148226	0.0566049	Sample 3	FALSE
13	A13	25	OAS1	0.0592978	0.101298	Sample 3	FALSE
13	A13	26	OAS1	0.126149	0.168367	Sample 3	FALSE
13	A13	27	OAS1	0.218577	0.261012	Sample 3	FALSE
13	A13	28	OAS1	0.32649	0.369143	Sample 3	FALSE
13	A13	29	OAS1	0.430738	0.473609	Sample 3	FALSE
13	A13	30	OAS1	0.531078	0.574166	Sample 3	FALSE
13	A13	31	OAS1	0.622195	0.665501	Sample 3	FALSE
13	A13	32	OAS1	0.71632	0.759843	Sample 3	FALSE
13	A13	33	OAS1	0.798292	0.842033	Sample 3	FALSE
13	A13	34	OAS1	0.860616	0.904575	Sample 3	FALSE
13	A13	35	OAS1	0.916913	0.96109	Sample 3	FALSE
13	A13	36	OAS1	0.957191	1.00159	Sample 3	FALSE
13	A13	37	OAS1	0.990241	1.03485	Sample 3	FALSE
13	A13	38	OAS1	1.02237	1.0672	Sample 3	FALSE
13	A13	39	OAS1	1.04848	1.09352	Sample 3	FALSE
13	A13	40	OAS1	1.06243	1.10769	Sample 3	FALSE
14	A14	1	OAS1	-0.0280913	0.0166762	Sample 3	FALSE
14	A14	2	OAS1	-0.0259159	0.0160712	Sample 3	FALSE
14	A14	3	OAS1	-0.0244591	0.0147476	Sample 3	FALSE
14	A14	4	OAS1	-0.0263039	0.0101224	Sample 3	FALSE
14	A14	5	OAS1	-0.0266421	0.00700384	Sample 3	FALSE
14	A14	6	OAS1	-0.0254919	0.00537364	Sample 3	FALSE
14	A14	7	OAS1	-0.0293342	-0.00124905	Sample 3	FALSE
14	A14	8	OAS1	-0.0303285	-0.00502373	Sample 3	FALSE
14	A14	9	OAS1	-0.0293282	-0.00680382	Sample 3	FALSE
14	A14	10	OAS1	-0.0287619	-0.00901796	Sample 3	FALSE
14	A14	11	OAS1	-0.0265647	-0.00960116	Sample 3	FALSE
14	A14	12	OAS1	-0.0255929	-0.0114097	Sample 3	FALSE
14	A14	13	OAS1	-0.0224653	-0.0110625	Sample 3	FALSE
14	A14	14	OAS1	-0.0219781	-0.0133557	Sample 3	FALSE
14	A14	15	OAS1	-0.0182323	-0.0123903	Sample 3	FALSE
14	A14	16	OAS1	-0.00495338	-0.00189178	Sample 3	FALSE
14	A14	17	OAS1	0.00548592	0.00576713	Sample 3	FALSE
14	A14	18	OAS1	0.0138595	0.0113604	Sample 3	FALSE
14	A14	19	OAS1	0.0186229	0.0133434	Sample 3	FALSE
14	A14	20	OAS1	0.0221473	0.0140873	Sample 3	FALSE
14	A14	21	OAS1	0.0293754	0.0185351	Sample 3	FALSE
14	A14	22	OAS1	0.0368983	0.0232776	Sample 3	FALSE
14	A14	23	OAS1	0.0513385	0.0349374	Sample 3	FALSE
14	A14	24	OAS1	0.077069	0.0578874	Sample 3	FALSE
14	A14	25	OAS1	0.118956	0.0969937	Sample 3	FALSE
14	A14	26	OAS1	0.176535	0.151793	Sample 3	FALSE
14	A14	27	OAS1	0.264554	0.237031	Sample 3	FALSE
14	A14	28	OAS1	0.370323	0.34002	Sample 3	FALSE
14	A14	29	OAS1	0.477264	0.44418	Sample 3	FALSE
14	A14	30	OAS1	0.575377	0.539513	Sample 3	FALSE
14	A14	31	OAS1	0.666659	0.628015	Sample 3	FALSE
14	A14	32	OAS1	0.750999	0.709574	Sample 3	FALSE
14	A14	33	OAS1	0.822407	0.778202	Sample 3	FALSE
14	A14	34	OAS1	0.884591	0.837605	Sample 3	FALSE
14	A14	35	OAS1	0.938279	0.888513	Sample 3	FALSE
14	A14	36	OAS1	0.982933	0.930386	Sample 3	FALSE
14	A14	37	OAS1	1.0183	0.962976	Sample 3	FALSE
14	A14	38	OAS1	1.04721	0.989101	Sample 3	FALSE
14	A14	39	OAS1	1.07325	1.01236	Sample 3	FALSE
14	A14	40	OAS1	1.08479	1.02113	Sample 3	FALSE
15	A15	1	OAS1	-0.157912	-0.013996	Sample 3	FALSE
15	A15	2	OAS1	-0.156277	-0.0163469	Sample 3	FALSE
15	A15	3	OAS1	-0.148268	-0.0123233	Sample 3	FALSE
15	A15	4	OAS1	-0.137705	-0.00574588	Sample 3	FALSE
15	A15	5	OAS1	-0.130328	-0.00235393	Sample 3	FALSE
15	A15	6	OAS1	-0.123335	0.000653463	Sample 3	FALSE
15	A15	7	OAS1	-0.117743	0.00226001	Sample 3	FALSE
15	A15	8	OAS1	-0.11189	0.00412732	Sample 3	FALSE
15	A15	9	OAS1	-0.109534	0.00249774	Sample 3	FALSE
15	A15	10	OAS1	-0.104874	0.00317233	Sample 3	FALSE
15	A15	11	OAS1	-0.0975852	0.00647545	Sample 3	FALSE
15	A15	12	OAS1	-0.0944617	0.00561336	Sample 3	FALSE
15	A15	13	OAS1	-0.0909857	0.00510384	Sample 3	FALSE
15	A15	14	OAS1	-0.0878114	0.00429266	Sample 3	FALSE
15	A15	15	OAS1	-0.0832881	0.00483045	Sample 3	FALSE
15	A15	16	OAS1	-0.0817482	0.00238481	Sample 3	FALSE
15	A15	17	OAS1	-0.0797706	0.000376805	Sample 3	FALSE
15	A15	18	OAS1	-0.0794833	-0.00332139	Sample 3	FALSE
15	A15	19	OAS1	-0.0793793	-0.00720297	Sample 3	FALSE
15	A15	20	OAS1	-0.0751928	-0.00700194	Sample 3	FALSE
15	A15	21	OAS1	-0.0680442	-0.00383887	Sample 3	FALSE
15	A15	22	OAS1	-0.0577101	0.00250967	Sample 3	FALSE
15	A15	23	OAS1	-0.0386314	0.0176029	Sample 3	FALSE
15	A15	24	OAS1	-0.000972806	0.0512759	Sample 3	FALSE
15	A15	25	OAS1	0.0640635	0.112327	Sample 3	FALSE
15	A15	26	OAS1	0.150725	0.195003	Sample 3	FALSE
15	A15	27	OAS1	0.257068	0.29736	Sample 3	FALSE
15	A15	28	OAS1	0.369859	0.406166	Sample 3	FALSE
15	A15	29	OAS1	0.475628	0.507949	Sample 3	FALSE
15	A15	30	OAS1	0.576169	0.604505	Sample 3	FALSE
15	A15	31	OAS1	0.662723	0.687073	Sample 3	FALSE
15	A15	32	OAS1	0.738953	0.759318	Sample 3	FALSE
15	A15	33	OAS1	0.804568	0.820947	Sample 3	FALSE
15	A15	34	OAS1	0.856482	0.868875	Sample 3	FALSE
15	A15	35	OAS1	0.903001	0.911409	Sample 3	FALSE
15	A15	36	OAS1	0.943366	0.947788	Sample 3	FALSE
15	A15	37	OAS1	0.974731	0.975168	Sample 3	FALSE
15	A15	38	OAS1	1.00858	1.00503	Sample 3	FALSE
15	A15	39	OAS1	1.02879	1.02125	Sample 3	FALSE
15	A15	40	OAS1	1.04128	1.02976	Sample 3	FALSE
16	A16	1	OAS1	-0.0250059	0.000281057	Sample 3	FALSE
16	A16	2	OAS1	-0.0237878	0.0013877	Sample 3	FALSE
16	A16	3	OAS1	-0.0238037	0.00126027	Sample 3	FALSE
16	A16	4	OAS1	-0.023722	0.00123047	Sample 3	FALSE
16	A16	5	OAS1	-0.0214563	0.00338457	Sample 3	FALSE
16	A16	6	OAS1	-0.0224596	0.00226984	Sample 3	FALSE
16	A16	7	OAS1	-0.0265336	-0.00191568	Sample 3	FALSE
16	A16	8	OAS1	-0.0272331	-0.00272672	Sample 3	FALSE
16	A16	9	OAS1	-0.0260888	-0.00169395	Sample 3	FALSE
16	A16	10	OAS1	-0.026125	-0.00184166	Sample 3	FALSE
16	A16	11	OAS1	-0.0259791	-0.00180727	Sample 3	FALSE
16	A16	12	OAS1	-0.0245154	-0.00045506	Sample 3	FALSE
16	A16	13	OAS1	-0.0237639	0.000184904	Sample 3	FALSE
16	A16	14	OAS1	-0.0245203	-0.00068303	Sample 3	FALSE
16	A16	15	OAS1	-0.0250557	-0.00132995	Sample 3	FALSE
16	A16	16	OAS1	-0.0249746	-0.00136041	Sample 3	FALSE
16	A16	17	OAS1	-0.0244653	-0.000962555	Sample 3	FALSE
16	A16	18	OAS1	-0.0211326	0.00225861	Sample 3	FALSE
16	A16	19	OAS1	-0.0190921	0.00418761	Sample 3	FALSE
16	A16	20	OAS1	-0.0122016	0.0109666	Sample 3	FALSE
16	A16	21	OAS1	-0.000363724	0.0226929	Sample 3	FALSE
16	A16	22	OAS1	0.0187664	0.0417115	Sample 3	FALSE
16	A16	23	OAS1	0.0549647	0.0777983	Sample 3	FALSE
16	A16	24	OAS1	0.115047	0.137769	Sample 3	FALSE
16	A16	25	OAS1	0.199421	0.222031	Sample 3	FALSE
16	A16	26	OAS1	0.296893	0.319392	Sample 3	FALSE
16	A16	27	OAS1	0.39661	0.418998	Sample 3	FALSE
16	A16	28	OAS1	0.497546	0.519822	Sample 3	FALSE
16	A16	29	OAS1	0.588744	0.610909	Sample 3	FALSE
16	A16	30	OAS1	0.664987	0.68704	Sample 3	FALSE
16	A16	31	OAS1	0.737551	0.759493	Sample 3	FALSE
16	A16	32	OAS1	0.802262	0.824092	Sample 3	FALSE
16	A16	33	OAS1	0.854288	0.876006	Sample 3	FALSE
16	A16	34	OAS1	0.89973	0.921337	Sample 3	FALSE
16	A16	35	OAS1	0.941827	0.963323	Sample 3	FALSE
16	A16	36	OAS1	0.973681	0.995065	Sample 3	FALSE
16	A16	37	OAS1	1.0041	1.02537	Sample 3	FALSE
16	A16	38	OAS1	1.02778	1.04894	Sample 3	FALSE
16	A16	39	OAS1	1.04239	1.06343	Sample 3	FALSE
16	A16	40	OAS1	1.05579	1.07673	Sample 3	FALSE
17	A17	1	OAS1	-0.0445793	0.00357548	Sample 3	FALSE
17	A17	2	OAS1	-0.0435037	0.00431241	Sample 3	FALSE
17	A17	3	OAS1	-0.0437612	0.0037163	Sample 3	FALSE
17	A17	4	OAS1	-0.0447851	0.00235383	Sample 3	FALSE
17	A17	5	OAS1	-0.0462237	0.000576581	Sample 3	FALSE
17	A17	6	OAS1	-0.0471106	-0.000648935	Sample 3	FALSE
17	A17	7	OAS1	-0.0481966	-0.00207356	Sample 3	FALSE
17	A17	8	OAS1	-0.0479907	-0.00220627	Sample 3	FALSE
17	A17	9	OAS1	-0.0460493	-0.00060354	Sample 3	FALSE
17	A17	10	OAS1	-0.0456469	-0.00053974	Sample 3	FALSE
17	A17	11	OAS1	-0.0446058	0.000162765	Sample 3	FALSE
17	A17	12	OAS1	-0.0451586	-0.00072873	Sample 3	FALSE
17	A17	13	OAS1	-0.0456162	-0.00152487	Sample 3	FALSE
17	A17	14	OAS1	-0.0452724	-0.00151972	Sample 3	FALSE
17	A17	15	OAS1	-0.0453066	-0.00189257	Sample 3	FALSE
17	A17	16	OAS1	-0.0437682	-0.000692786	Sample 3	FALSE
17	A17	17	OAS1	-0.0429807	-0.000243951	Sample 3	FALSE
17	A17	18	OAS1	-0.0424045	-6.36583e-06	Sample 3	FALSE
17	A17	19	OAS1	-0.0398579	0.00220162	Sample 3	FALSE
17	A17	20	OAS1	-0.038051	0.00366992	Sample 3	FALSE
17	A17	21	OAS1	-0.0328748	0.00850752	Sample 3	FALSE
17	A17	22	OAS1	-0.0246402	0.0164035	Sample 3	FALSE
17	A17	23	OAS1	-0.00367981	0.0370252	Sample 3	FALSE
17	A17	24	OAS1	0.0316991	0.0720655	Sample 3	FALSE
17	A17	25	OAS1	0.0870475	0.127075	Sample 3	FALSE
17	A17	26	OAS1	0.166509	0.206198	Sample 3	FALSE
17	A17	27	OAS1	0.26494	0.304291	Sample 3	FALSE
17	A17	28	OAS1	0.370963	0.409975	Sample 3	FALSE
17	A17	29	OAS1	0.474293	0.512966	Sample 3	FALSE
17	A17	30	OAS1	0.56997	0.608305	Sample 3	FALSE
17	A17	31	OAS1	0.647802	0.685798	Sample 3	FALSE
17	A17	32	OAS1	0.717961	0.755618	Sample 3	FALSE
17	A17	33	OAS1	0.780489	0.817808	Sample 3	FALSE
17	A17	34	OAS1	0.834781	0.871762	Sample 3	FALSE
17	A17	35	OAS1	0.880357	0.916999	Sample 3	FALSE
17	A17	36	OAS1	0.916345	0.952648	Sample 3	FALSE
17	A17	37	OAS1	0.949958	0.985922	Sample 3	FALSE
17	A17	38	OAS1	0.979278	1.0149	Sample 3	FALSE
17	A17	39	OAS1	0.997222	1.03251	Sample 3	FALSE
17	A17	40	OAS1	1.00639	1.04134	Sample 3	FALSE
18	A18	1	OAS1	-0.0510801	0.00281486	Sample 3	FALSE
18	A18	2	OAS1	-0.0503848	0.00318101	Sample 3	FALSE
18	A18	3	OAS1	-0.0507517	0.00248498	Sample 3	FALSE
18	A18	4	OAS1	-0.05145	0.0014575	Sample 3	FALSE
18	A18	5	OAS1	-0.0519989	0.000579494	Sample 3	FALSE
18	A18	6	OAS1	-0.052824	-0.000574788	Sample 3	FALSE
18	A18	7	OAS1	-0.0543236	-0.00240351	Sample 3	FALSE
18	A18	8	OAS1	-0.0538597	-0.00226872	Sample 3	FALSE
18	A18	9	OAS1	-0.0498829	0.00137884	Sample 3	FALSE
18	A18	10	OAS1	-0.0474791	0.00345356	Sample 3	FALSE
18	A18	11	OAS1	-0.0511914	-0.000587884	Sample 3	FALSE
18	A18	12	OAS1	-0.0523803	-0.00210599	Sample 3	FALSE
18	A18	13	OAS1	-0.0514968	-0.00155165	Sample 3	FALSE
18	A18	14	OAS1	-0.0518841	-0.00226809	Sample 3	FALSE
18	A18	15	OAS1	-0.0533865	-0.00409966	Sample 3	FALSE
18	A18	16	OAS1	-0.052285	-0.00332733	Sample 3	FALSE
18	A18	17	OAS1	-0.0453212	0.00330735	Sample 3	FALSE
18	A18	18	OAS1	-0.0417735	0.00652588	Sample 3	FALSE
18	A18	19	OAS1	-0.0374665	0.0105037	Sample 3	FALSE
18	A18	20	OAS1	-0.0249909	0.0226502	Sample 3	FALSE
18	A18	21	OAS1	-0.0018978	0.0454142	Sample 3	FALSE
18	A18	22	OAS1	0.034121	0.0811038	Sample 3	FALSE
18	A18	23	OAS1	0.0936103	0.140264	Sample 3	FALSE
18	A18	24	OAS1	0.187041	0.233365	Sample 3	FALSE
18	A18	25	OAS1	0.294542	0.340537	Sample 3	FALSE
18	A18	26	OAS1	0.401408	0.447075	Sample 3	FALSE
18	A18	27	OAS1	0.50272	0.548057	Sample 3	FALSE
18	A18	28	OAS1	0.593512	0.63852	Sample 3	FALSE
18	A18	29	OAS1	0.676703	0.721381	Sample 3	FALSE
18	A18	30	OAS1	0.746757	0.791107	Sample 3	FALSE
18	A18	31	OAS1	0.809075	0.853095	Sample 3	FALSE
18	A18	32	OAS1	0.860676	0.904368	Sample 3	FALSE
18	A18	33	OAS1	0.916945	0.960307	Sample 3	FALSE
18	A18	34	OAS1	0.959526	1.00256	Sample 3	FALSE
18	A18	35	OAS1	0.98899	1.03169	Sample 3	FALSE
18	A18	36	OAS1	1.01693	1.0593	Sample 3	FALSE
18	A18	37	OAS1	1.04137	1.08341	Sample 3	FALSE
18	A18	38	OAS1	1.06441	1.10613	Sample 3	FALSE
18	A18	39	OAS1	1.0753	1.11669	Sample 3	FALSE
18	A18	40	OAS1	1.08896	1.13002	Sample 3	FALSE
19	A19	1	Mx1	-0.0811806	0.0134441	Sample 2	FALSE
19	A19	2	Mx1	-0.0792933	0.0153314	Sample 2	FALSE
19	A19	3	Mx1	-0.0797987	0.014826	Sample 2	FALSE
19	A19	4	Mx1	-0.0783916	0.0162331	Sample 2	FALSE
19	A19	5	Mx1	-0.0762995	0.0183252	Sample 2	FALSE
19	A19	6	Mx1	-0.0765567	0.0180679	Sample 2	FALSE
19	A19	7	Mx1	-0.0759899	0.0186348	Sample 2	FALSE
19	A19	8	Mx1	-0.0755177	0.019107	Sample 2	FALSE
19	A19	9	Mx1	-0.0723306	0.0222941	Sample 2	FALSE
19	A19	10	Mx1	-0.0729263	0.0216984	Sample 2	FALSE
19	A19	11	Mx1	-0.0733037	0.021321	Sample 2	FALSE
19	A19	12	Mx1	-0.0746135	0.0200112	Sample 2	FALSE
19	A19	13	Mx1	-0.0743225	0.0203022	Sample 2	FALSE
19	A19	14	Mx1	-0.075486	0.0191387	Sample 2	FALSE
19	A19	15	Mx1	-0.0756348	0.0189899	Sample 2	FALSE
19	A19	16	Mx1	-0.0785813	0.0160434	Sample 2	FALSE
19	A19	17	Mx1	-0.0833286	0.0112961	Sample 2	FALSE
19	A19	18	Mx1	-0.0857843	0.00884044	Sample 2	FALSE
19	A19	19	Mx1	-0.0871139	0.00751078	Sample 2	FALSE
19	A19	20	Mx1	-0.0879747	0.00664994	Sample 2	FALSE
19	A19	21	Mx1	-0.0878223	0.00680242	Sample 2	FALSE
19	A19	22	Mx1	-0.0896457	0.00497896	Sample 2	FALSE
19	A19	23	Mx1	-0.0935127	0.00111202	Sample 2	FALSE
19	A19	24	Mx1	-0.0999823	-0.00535761	Sample 2	FALSE
19	A19	25	Mx1	-0.104486	-0.00986139	Sample 2	FALSE
19	A19	26	Mx1	-0.105886	-0.0112614	Sample 2	FALSE
19	A19	27	Mx1	-0.105495	-0.0108707	Sample 2	FALSE
19	A19	28	Mx1	-0.109132	-0.0145073	Sample 2	FALSE
19	A19	29	Mx1	-0.112821	-0.0181964	Sample 2	FALSE
19	A19	30	Mx1	-0.114235	-0.01961	Sample 2	FALSE
19	A19	31	Mx1	-0.116456	-0.0218314	Sample 2	FALSE
19	A19	32	Mx1	-0.121363	-0.0267383	Sample 2	FALSE
19	A19	33	Mx1	-0.122269	-0.0276445	Sample 2	FALSE
19	A19	34	Mx1	-0.120562	-0.025937	Sample 2	FALSE
19	A19	35	Mx1	-0.121138	-0.026513	Sample 2	FALSE
19	A19	36	Mx1	-0.120832	-0.0262072	Sample 2	FALSE
19	A19	37	Mx1	-0.117948	-0.0233235	Sample 2	FALSE
19	A19	38	Mx1	-0.117463	-0.0228379	Sample 2	FALSE
19	A19	39	Mx1	-0.116111	-0.0214858	Sample 2	FALSE
19	A19	40	Mx1	-0.114418	-0.0197935	Sample 2	FALSE
25	B1	1	Mx1	0.0112987	-0.0037512	Sample 1	FALSE
25	B1	2	Mx1	0.0122199	-0.00262623	Sample 1	FALSE
25	B1	3	Mx1	0.0130193	-0.00162314	Sample 1	FALSE
25	B1	4	Mx1	0.0167606	0.00232196	Sample 1	FALSE
25	B1	5	Mx1	0.0183498	0.00411489	Sample 1	FALSE
25	B1	6	Mx1	0.0161777	0.00214656	Sample 1	FALSE
25	B1	7	Mx1	0.0145051	0.000677738	Sample 1	FALSE
25	B1	8	Mx1	0.0125983	-0.00102533	Sample 1	FALSE
25	B1	9	Mx1	0.0119361	-0.00148377	Sample 1	FALSE
25	B1	10	Mx1	0.0122653	-0.00095088	Sample 1	FALSE
25	B1	11	Mx1	0.00971147	-0.00330093	Sample 1	FALSE
25	B1	12	Mx1	0.00976817	-0.00304049	Sample 1	FALSE
25	B1	13	Mx1	0.013562	0.000957104	Sample 1	FALSE
25	B1	14	Mx1	0.0128698	0.000468623	Sample 1	FALSE
25	B1	15	Mx1	0.0120937	-0.000103748	Sample 1	FALSE
25	B1	16	Mx1	0.0124159	0.000422271	Sample 1	FALSE
25	B1	17	Mx1	0.0108735	-0.000916421	Sample 1	FALSE
25	B1	18	Mx1	0.00782382	-0.00376234	Sample 1	FALSE
25	B1	19	Mx1	0.00835416	-0.00302825	Sample 1	FALSE
25	B1	20	Mx1	0.0129567	0.00177807	Sample 1	FALSE
25	B1	21	Mx1	0.0122279	0.00125299	Sample 1	FALSE
25	B1	22	Mx1	0.0119525	0.00118131	Sample 1	FALSE
25	B1	23	Mx1	0.0144812	0.00391377	Sample 1	FALSE
25	B1	24	Mx1	0.0167126	0.00634899	Sample 1	FALSE
25	B1	25	Mx1	0.0292915	0.0191316	Sample 1	FALSE
25	B1	26	Mx1	0.0520085	0.0420524	Sample 1	FALSE
25	B1	27	Mx1	0.0867762	0.0770238	Sample 1	FALSE
25	B1	28	Mx1	0.14581	0.136261	Sample 1	FALSE
25	B1	29	Mx1	0.234757	0.225412	Sample 1	FALSE
25	B1	30	Mx1	0.346498	0.337356	Sample 1	FALSE
25	B1	31	Mx1	0.476377	0.467439	Sample 1	FALSE
25	B1	32	Mx1	0.588375	0.579642	Sample 1	FALSE
25	B1	33	Mx1	0.684447	0.675917	Sample 1	FALSE
25	B1	34	Mx1	0.766512	0.758185	Sample 1	FALSE
25	B1	35	Mx1	0.834956	0.826833	Sample 1	FALSE
25	B1	36	Mx1	0.885445	0.877526	Sample 1	FALSE
25	B1	37	Mx1	0.926415	0.9187	Sample 1	FALSE
25	B1	38	Mx1	0.963505	0.955994	Sample 1	FALSE
25	B1	39	Mx1	0.988603	0.981295	Sample 1	FALSE
25	B1	40	Mx1	0.998285	0.991181	Sample 1	FALSE
26	B2	1	Mx1	-0.0602207	-2.52304e-05	Sample 1	FALSE
26	B2	2	Mx1	-0.0582489	0.00157951	Sample 1	FALSE
26	B2	3	Mx1	-0.0576151	0.00184619	Sample 1	FALSE
26	B2	4	Mx1	-0.060019	-0.000924756	Sample 1	FALSE
26	B2	5	Mx1	-0.0604314	-0.0017043	Sample 1	FALSE
26	B2	6	Mx1	-0.0579201	0.000439972	Sample 1	FALSE
26	B2	7	Mx1	-0.0575989	0.000394087	Sample 1	FALSE
26	B2	8	Mx1	-0.0583495	-0.000723665	Sample 1	FALSE
26	B2	9	Mx1	-0.0583475	-0.0010887	Sample 1	FALSE
26	B2	10	Mx1	-0.0558606	0.00103112	Sample 1	FALSE
26	B2	11	Mx1	-0.0550264	0.0014982	Sample 1	FALSE
26	B2	12	Mx1	-0.0557327	0.000424768	Sample 1	FALSE
26	B2	13	Mx1	-0.0562125	-0.000422125	Sample 1	FALSE
26	B2	14	Mx1	-0.0565641	-0.00114078	Sample 1	FALSE
26	B2	15	Mx1	-0.0555776	-0.000521312	Sample 1	FALSE
26	B2	16	Mx1	-0.0537979	0.000891298	Sample 1	FALSE
26	B2	17	Mx1	-0.0476831	0.00663895	Sample 1	FALSE
26	B2	18	Mx1	-0.0412436	0.0127114	Sample 1	FALSE
26	B2	19	Mx1	-0.0278314	0.0257565	Sample 1	FALSE
26	B2	20	Mx1	0.00568836	0.0589092	Sample 1	FALSE
26	B2	21	Mx1	0.0532944	0.106148	Sample 1	FALSE
26	B2	22	Mx1	0.127164	0.17965	Sample 1	FALSE
26	B2	23	Mx1	0.231762	0.283881	Sample 1	FALSE
26	B2	24	Mx1	0.35248	0.404232	Sample 1	FALSE
26	B2	25	Mx1	0.479858	0.531243	Sample 1	FALSE
26	B2	26	Mx1	0.589614	0.640632	Sample 1	FALSE
26	B2	27	Mx1	0.681772	0.732423	Sample 1	FALSE
26	B2	28	Mx1	0.761123	0.811407	Sample 1	FALSE
26	B2	29	Mx1	0.828435	0.878352	Sample 1	FALSE
26	B2	30	Mx1	0.873625	0.923175	Sample 1	FALSE
26	B2	31	Mx1	0.917084	0.966266	Sample 1	FALSE
26	B2	32	Mx1	0.949398	0.998214	Sample 1	FALSE
26	B2	33	Mx1	0.97868	1.02713	Sample 1	FALSE
26	B2	34	Mx1	1.00041	1.04849	Sample 1	FALSE
26	B2	35	Mx1	1.00852	1.05624	Sample 1	FALSE
26	B2	36	Mx1	1.01954	1.06688	Sample 1	FALSE
26	B2	37	Mx1	1.02172	1.0687	Sample 1	FALSE
26	B2	38	Mx1	1.02818	1.07479	Sample 1	FALSE
26	B2	39	Mx1	1.0345	1.08074	Sample 1	FALSE
26	B2	40	Mx1	1.03511	1.08099	Sample 1	FALSE
27	B3	1	Mx1	-0.0193579	-0.00219464	Sample 1	FALSE
27	B3	2	Mx1	-0.016397	-0.00052638	Sample 1	FALSE
27	B3	3	Mx1	-0.0114997	0.0030783	Sample 1	FALSE
27	B3	4	Mx1	-0.0094116	0.00387377	Sample 1	FALSE
27	B3	5	Mx1	-0.0100633	0.00192946	Sample 1	FALSE
27	B3	6	Mx1	-0.0111487	-0.000448563	Sample 1	FALSE
27	B3	7	Mx1	-0.0112237	-0.00181617	Sample 1	FALSE
27	B3	8	Mx1	-0.00820653	-9.16404e-05	Sample 1	FALSE
27	B3	9	Mx1	-0.0101821	-0.0033598	Sample 1	FALSE
27	B3	10	Mx1	-0.0104019	-0.00487226	Sample 1	FALSE
27	B3	11	Mx1	-0.00522773	-0.000990712	Sample 1	FALSE
27	B3	12	Mx1	-0.00413815	-0.00119375	Sample 1	FALSE
27	B3	13	Mx1	-0.00461595	-0.00296418	Sample 1	FALSE
27	B3	14	Mx1	-0.00449204	-0.00413289	Sample 1	FALSE
27	B3	15	Mx1	0.0011181	0.000184632	Sample 1	FALSE
27	B3	16	Mx1	0.0063215	0.0040954	Sample 1	FALSE
27	B3	17	Mx1	0.0102271	0.00670841	Sample 1	FALSE
27	B3	18	Mx1	0.0148086	0.00999728	Sample 1	FALSE
27	B3	19	Mx1	0.0275862	0.0214822	Sample 1	FALSE
27	B3	20	Mx1	0.0527483	0.0453517	Sample 1	FALSE
27	B3	21	Mx1	0.0927809	0.0840917	Sample 1	FALSE
27	B3	22	Mx1	0.160392	0.15041	Sample 1	FALSE
27	B3	23	Mx1	0.25834	0.247066	Sample 1	FALSE
27	B3	24	Mx1	0.379896	0.367329	Sample 1	FALSE
27	B3	25	Mx1	0.504832	0.490973	Sample 1	FALSE
27	B3	26	Mx1	0.630546	0.615394	Sample 1	FALSE
27	B3	27	Mx1	0.732493	0.716048	Sample 1	FALSE
27	B3	28	Mx1	0.815849	0.798111	Sample 1	FALSE
27	B3	29	Mx1	0.885844	0.866813	Sample 1	FALSE
27	B3	30	Mx1	0.942777	0.922454	Sample 1	FALSE
27	B3	31	Mx1	0.990898	0.969282	Sample 1	FALSE
27	B3	32	Mx1	1.02704	1.00414	Sample 1	FALSE
27	B3	33	Mx1	1.05704	1.03284	Sample 1	FALSE
27	B3	34	Mx1	1.07949	1.05399	Sample 1	FALSE
27	B3	35	Mx1	1.09599	1.0692	Sample 1	FALSE
27	B3	36	Mx1	1.10552	1.07745	Sample 1	FALSE
27	B3	37	Mx1	1.10955	1.08018	Sample 1	FALSE
27	B3	38	Mx1	1.11575	1.08508	Sample 1	FALSE
27	B3	39	Mx1	1.12001	1.08805	Sample 1	FALSE
27	B3	40	Mx1	1.12305	1.0898	Sample 1	FALSE
28	B4	1	Mx1	-0.0359534	0.000464821	Sample 1	FALSE
28	B4	2	Mx1	-0.0338607	0.00176333	Sample 1	FALSE
28	B4	3	Mx1	-0.0317803	0.00304939	Sample 1	FALSE
28	B4	4	Mx1	-0.0335632	0.000472313	Sample 1	FALSE
28	B4	5	Mx1	-0.0336833	-0.000442101	Sample 1	FALSE
28	B4	6	Mx1	-0.0306872	0.0017597	Sample 1	FALSE
28	B4	7	Mx1	-0.0321422	-0.0004895	Sample 1	FALSE
28	B4	8	Mx1	-0.0331111	-0.00225264	Sample 1	FALSE
28	B4	9	Mx1	-0.0322898	-0.00222566	Sample 1	FALSE
28	B4	10	Mx1	-0.0318092	-0.00253933	Sample 1	FALSE
28	B4	11	Mx1	-0.0317194	-0.00324382	Sample 1	FALSE
28	B4	12	Mx1	-0.0282422	-0.000560836	Sample 1	FALSE
28	B4	13	Mx1	-0.0242333	0.00265383	Sample 1	FALSE
28	B4	14	Mx1	-0.0235752	0.00251763	Sample 1	FALSE
28	B4	15	Mx1	-0.0246345	0.00066404	Sample 1	FALSE
28	B4	16	Mx1	-0.0238674	0.00063696	Sample 1	FALSE
28	B4	17	Mx1	-0.0154622	0.00824788	Sample 1	FALSE
28	B4	18	Mx1	-0.0063169	0.0165989	Sample 1	FALSE
28	B4	19	Mx1	0.0148688	0.0369903	Sample 1	FALSE
28	B4	20	Mx1	0.0573961	0.0787234	Sample 1	FALSE
28	B4	21	Mx1	0.120283	0.140816	Sample 1	FALSE
28	B4	22	Mx1	0.215465	0.235204	Sample 1	FALSE
28	B4	23	Mx1	0.334181	0.353126	Sample 1	FALSE
28	B4	24	Mx1	0.466345	0.484495	Sample 1	FALSE
28	B4	25	Mx1	0.587494	0.60485	Sample 1	FALSE
28	B4	26	Mx1	0.698136	0.714698	Sample 1	FALSE
28	B4	27	Mx1	0.785826	0.801593	Sample 1	FALSE
28	B4	28	Mx1	0.858066	0.873039	Sample 1	FALSE
28	B4	29	Mx1	0.923311	0.93749	Sample 1	FALSE
28	B4	30	Mx1	0.97088	0.984265	Sample 1	FALSE
28	B4	31	Mx1	1.00873	1.02132	Sample 1	FALSE
28	B4	32	Mx1	1.03359	1.04538	Sample 1	FALSE
28	B4	33	Mx1	1.0598	1.0708	Sample 1	FALSE
28	B4	34	Mx1	1.07927	1.08948	Sample 1	FALSE
28	B4	35	Mx1	1.09041	1.09983	Sample 1	FALSE
28	B4	36	Mx1	1.09988	1.1085	Sample 1	FALSE
28	B4	37	Mx1	1.10259	1.11042	Sample 1	FALSE
28	B4	38	Mx1	1.10828	1.11531	Sample 1	FALSE
28	B4	39	Mx1	1.11201	1.11825	Sample 1	FALSE
28	B4	40	Mx1	1.11635	1.1218	Sample 1	FALSE
29	B5	1	Mx1	-0.048167	-0.00498556	Sample 1	FALSE
29	B5	2	Mx1	-0.0442502	-0.00142428	Sample 1	FALSE
29	B5	3	Mx1	-0.0415968	0.000873651	Sample 1	FALSE
29	B5	4	Mx1	-0.0419067	0.000208348	Sample 1	FALSE
29	B5	5	Mx1	-0.0412526	0.000506959	Sample 1	FALSE
29	B5	6	Mx1	-0.0415981	-0.000193936	Sample 1	FALSE
29	B5	7	Mx1	-0.0408546	0.000194097	Sample 1	FALSE
29	B5	8	Mx1	-0.0411701	-0.00047684	Sample 1	FALSE
29	B5	9	Mx1	-0.0402861	5.1678e-05	Sample 1	FALSE
29	B5	10	Mx1	-0.0407229	-0.000740591	Sample 1	FALSE
29	B5	11	Mx1	-0.0405426	-0.00091571	Sample 1	FALSE
29	B5	12	Mx1	-0.0403146	-0.00104319	Sample 1	FALSE
29	B5	13	Mx1	-0.0393063	-0.000390363	Sample 1	FALSE
29	B5	14	Mx1	-0.0389516	-0.000391142	Sample 1	FALSE
29	B5	15	Mx1	-0.0388455	-0.00064051	Sample 1	FALSE
29	B5	16	Mx1	-0.034892	0.00295755	Sample 1	FALSE
29	B5	17	Mx1	-0.0308155	0.0066786	Sample 1	FALSE
29	B5	18	Mx1	-0.0204612	0.0166774	Sample 1	FALSE
29	B5	19	Mx1	0.00195549	0.0387387	Sample 1	FALSE
29	B5	20	Mx1	0.0403694	0.0767972	Sample 1	FALSE
29	B5	21	Mx1	0.103837	0.139909	Sample 1	FALSE
29	B5	22	Mx1	0.191027	0.226744	Sample 1	FALSE
29	B5	23	Mx1	0.307967	0.343328	Sample 1	FALSE
29	B5	24	Mx1	0.445189	0.480195	Sample 1	FALSE
29	B5	25	Mx1	0.567677	0.602327	Sample 1	FALSE
29	B5	26	Mx1	0.676858	0.711153	Sample 1	FALSE
29	B5	27	Mx1	0.774911	0.808851	Sample 1	FALSE
29	B5	28	Mx1	0.848325	0.881909	Sample 1	FALSE
29	B5	29	Mx1	0.912023	0.945252	Sample 1	FALSE
29	B5	30	Mx1	0.963815	0.996688	Sample 1	FALSE
29	B5	31	Mx1	1.00425	1.03677	Sample 1	FALSE
29	B5	32	Mx1	1.03367	1.06583	Sample 1	FALSE
29	B5	33	Mx1	1.06007	1.09188	Sample 1	FALSE
29	B5	34	Mx1	1.07647	1.10792	Sample 1	FALSE
29	B5	35	Mx1	1.08819	1.11929	Sample 1	FALSE
29	B5	36	Mx1	1.09577	1.12651	Sample 1	FALSE
29	B5	37	Mx1	1.10007	1.13045	Sample 1	FALSE
29	B5	38	Mx1	1.10837	1.1384	Sample 1	FALSE
29	B5	39	Mx1	1.11424	1.14391	Sample 1	FALSE
29	B5	40	Mx1	1.11623	1.14555	Sample 1	FALSE
30	B6	1	Mx1	-0.0617054	-0.00313958	Sample 1	FALSE
30	B6	2	Mx1	-0.0575068	0.000705066	Sample 1	FALSE
30	B6	3	Mx1	-0.0556152	0.00224259	Sample 1	FALSE
30	B6	4	Mx1	-0.0563455	0.00115837	Sample 1	FALSE
30	B6	5	Mx1	-0.0584398	-0.00129001	Sample 1	FALSE
30	B6	6	Mx1	-0.0590206	-0.00222471	Sample 1	FALSE
30	B6	7	Mx1	-0.0572645	-0.000822651	Sample 1	FALSE
30	B6	8	Mx1	-0.0569552	-0.000867364	Sample 1	FALSE
30	B6	9	Mx1	-0.0551298	0.000604076	Sample 1	FALSE
30	B6	10	Mx1	-0.0554957	-0.000115842	Sample 1	FALSE
30	B6	11	Mx1	-0.0558596	-0.000833748	Sample 1	FALSE
30	B6	12	Mx1	-0.053493	0.00117885	Sample 1	FALSE
30	B6	13	Mx1	-0.0526604	0.00165752	Sample 1	FALSE
30	B6	14	Mx1	-0.0546037	-0.000639774	Sample 1	FALSE
30	B6	15	Mx1	-0.0536572	-4.73095e-05	Sample 1	FALSE
30	B6	16	Mx1	-0.044002	0.00925393	Sample 1	FALSE
30	B6	17	Mx1	-0.0354688	0.0174332	Sample 1	FALSE
30	B6	18	Mx1	-0.0233203	0.0292276	Sample 1	FALSE
30	B6	19	Mx1	0.00446978	0.0566637	Sample 1	FALSE
30	B6	20	Mx1	0.0567399	0.10858	Sample 1	FALSE
30	B6	21	Mx1	0.136514	0.188	Sample 1	FALSE
30	B6	22	Mx1	0.242629	0.293761	Sample 1	FALSE
30	B6	23	Mx1	0.371132	0.42191	Sample 1	FALSE
30	B6	24	Mx1	0.505653	0.556077	Sample 1	FALSE
30	B6	25	Mx1	0.624698	0.674768	Sample 1	FALSE
30	B6	26	Mx1	0.731419	0.781135	Sample 1	FALSE
30	B6	27	Mx1	0.813575	0.862937	Sample 1	FALSE
30	B6	28	Mx1	0.875924	0.924932	Sample 1	FALSE
30	B6	29	Mx1	0.930391	0.979045	Sample 1	FALSE
30	B6	30	Mx1	0.974582	1.02288	Sample 1	FALSE
30	B6	31	Mx1	1.0124	1.06035	Sample 1	FALSE
30	B6	32	Mx1	1.03743	1.08502	Sample 1	FALSE
30	B6	33	Mx1	1.05501	1.10225	Sample 1	FALSE
30	B6	34	Mx1	1.07476	1.12165	Sample 1	FALSE
30	B6	35	Mx1	1.08608	1.13261	Sample 1	FALSE
30	B6	36	Mx1	1.09627	1.14245	Sample 1	FALSE
30	B6	37	Mx1	1.09911	1.14493	Sample 1	FALSE
30	B6	38	Mx1	1.10164	1.1471	Sample 1	FALSE
30	B6	39	Mx1	1.10111	1.14622	Sample 1	FALSE
30	B6	40	Mx1	1.10295	1.14771	Sample 1	FALSE
31	B7	1	Mx1	0.0122887	-0.0043716	Sample 1	FALSE
31	B7	2	Mx1	0.0129025	-0.00352532	Sample 1	FALSE
31	B7	3	Mx1	0.0180528	0.00185746	Sample 1	FALSE
31	B7	4	Mx1	0.0189175	0.0029547	Sample 1	FALSE
31	B7	5	Mx1	0.0176626	0.00193232	Sample 1	FALSE
31	B7	6	Mx1	0.0154369	-6.09548e-05	Sample 1	FALSE
31	B7	7	Mx1	0.0134539	-0.00181147	Sample 1	FALSE
31	B7	8	Mx1	0.0095372	-0.00549567	Sample 1	FALSE
31	B7	9	Mx1	0.0095471	-0.00525328	Sample 1	FALSE
31	B7	10	Mx1	0.0134826	-0.00108534	Sample 1	FALSE
31	B7	11	Mx1	0.0151303	0.000794942	Sample 1	FALSE
31	B7	12	Mx1	0.0167847	0.0026818	Sample 1	FALSE
31	B7	13	Mx1	0.0155017	0.00163131	Sample 1	FALSE
31	B7	14	Mx1	0.0154921	0.00185418	Sample 1	FALSE
31	B7	15	Mx1	0.0204545	0.00704905	Sample 1	FALSE
31	B7	16	Mx1	0.0281117	0.0149387	Sample 1	FALSE
31	B7	17	Mx1	0.042237	0.0292965	Sample 1	FALSE
31	B7	18	Mx1	0.0709833	0.0582753	Sample 1	FALSE
31	B7	19	Mx1	0.117401	0.104926	Sample 1	FALSE
31	B7	20	Mx1	0.194575	0.182332	Sample 1	FALSE
31	B7	21	Mx1	0.298726	0.286715	Sample 1	FALSE
31	B7	22	Mx1	0.426768	0.41499	Sample 1	FALSE
31	B7	23	Mx1	0.562542	0.550996	Sample 1	FALSE
31	B7	24	Mx1	0.683033	0.67172	Sample 1	FALSE
31	B7	25	Mx1	0.791549	0.780468	Sample 1	FALSE
31	B7	26	Mx1	0.879333	0.868485	Sample 1	FALSE
31	B7	27	Mx1	0.946019	0.935404	Sample 1	FALSE
31	B7	28	Mx1	1.00302	0.992638	Sample 1	FALSE
31	B7	29	Mx1	1.05015	1.04	Sample 1	FALSE
31	B7	30	Mx1	1.08407	1.07415	Sample 1	FALSE
31	B7	31	Mx1	1.11403	1.10434	Sample 1	FALSE
31	B7	32	Mx1	1.13129	1.12184	Sample 1	FALSE
31	B7	33	Mx1	1.15137	1.14215	Sample 1	FALSE
31	B7	34	Mx1	1.16606	1.15707	Sample 1	FALSE
31	B7	35	Mx1	1.17073	1.16198	Sample 1	FALSE
31	B7	36	Mx1	1.18011	1.17158	Sample 1	FALSE
31	B7	37	Mx1	1.18446	1.17617	Sample 1	FALSE
31	B7	38	Mx1	1.18495	1.1769	Sample 1	FALSE
31	B7	39	Mx1	1.18592	1.1781	Sample 1	FALSE
31	B7	40	Mx1	1.18617	1.17857	Sample 1	FALSE
32	B8	1	Mx1	-0.0742612	-0.00121623	Sample 1	FALSE
32	B8	2	Mx1	-0.0726684	0.000248133	Sample 1	FALSE
32	B8	3	Mx1	-0.0724329	0.000355222	Sample 1	FALSE
32	B8	4	Mx1	-0.0728654	-0.000205663	Sample 1	FALSE
32	B8	5	Mx1	-0.0731084	-0.000577049	Sample 1	FALSE
32	B8	6	Mx1	-0.0719561	0.000446826	Sample 1	FALSE
32	B8	7	Mx1	-0.070467	0.00180753	Sample 1	FALSE
32	B8	8	Mx1	-0.069998	0.0021482	Sample 1	FALSE
32	B8	9	Mx1	-0.0736093	-0.0015915	Sample 1	FALSE
32	B8	10	Mx1	-0.0746254	-0.00273602	Sample 1	FALSE
32	B8	11	Mx1	-0.0732533	-0.00149238	Sample 1	FALSE
32	B8	12	Mx1	-0.0717077	-7.51703e-05	Sample 1	FALSE
32	B8	13	Mx1	-0.0717209	-0.000216774	Sample 1	FALSE
32	B8	14	Mx1	-0.0712671	0.00010867	Sample 1	FALSE
32	B8	15	Mx1	-0.0692193	0.0020281	Sample 1	FALSE
32	B8	16	Mx1	-0.0612068	0.00991215	Sample 1	FALSE
32	B8	17	Mx1	-0.0553866	0.0156039	Sample 1	FALSE
32	B8	18	Mx1	-0.041899	0.0289632	Sample 1	FALSE
32	B8	19	Mx1	-0.0135454	0.0571883	Sample 1	FALSE
32	B8	20	Mx1	0.0331718	0.103777	Sample 1	FALSE
32	B8	21	Mx1	0.113342	0.183819	Sample 1	FALSE
32	B8	22	Mx1	0.221658	0.292007	Sample 1	FALSE
32	B8	23	Mx1	0.349325	0.419545	Sample 1	FALSE
32	B8	24	Mx1	0.481641	0.551733	Sample 1	FALSE
32	B8	25	Mx1	0.604083	0.674046	Sample 1	FALSE
32	B8	26	Mx1	0.709956	0.779791	Sample 1	FALSE
32	B8	27	Mx1	0.794001	0.863707	Sample 1	FALSE
32	B8	28	Mx1	0.867932	0.93751	Sample 1	FALSE
32	B8	29	Mx1	0.932444	1.00189	Sample 1	FALSE
32	B8	30	Mx1	0.978385	1.04771	Sample 1	FALSE
32	B8	31	Mx1	1.01151	1.0807	Sample 1	FALSE
32	B8	32	Mx1	1.03936	1.10843	Sample 1	FALSE
32	B8	33	Mx1	1.059	1.12794	Sample 1	FALSE
32	B8	34	Mx1	1.07533	1.14413	Sample 1	FALSE
32	B8	35	Mx1	1.08414	1.15281	Sample 1	FALSE
32	B8	36	Mx1	1.09369	1.16224	Sample 1	FALSE
32	B8	37	Mx1	1.10065	1.16907	Sample 1	FALSE
32	B8	38	Mx1	1.10444	1.17273	Sample 1	FALSE
32	B8	39	Mx1	1.11016	1.17833	Sample 1	FALSE
32	B8	40	Mx1	1.10763	1.17567	Sample 1	FALSE
33	B9	1	Mx1	-0.0796682	0.000414761	Sample 1	FALSE
33	B9	2	Mx1	-0.0772716	0.00238619	Sample 1	FALSE
33	B9	3	Mx1	-0.0771185	0.00211425	Sample 1	FALSE
33	B9	4	Mx1	-0.0788698	-6.22096e-05	Sample 1	FALSE
33	B9	5	Mx1	-0.0795451	-0.00116257	Sample 1	FALSE
33	B9	6	Mx1	-0.0784924	-0.000534956	Sample 1	FALSE
33	B9	7	Mx1	-0.0769609	0.000571448	Sample 1	FALSE
33	B9	8	Mx1	-0.0762317	0.000875543	Sample 1	FALSE
33	B9	9	Mx1	-0.0772976	-0.000615452	Sample 1	FALSE
33	B9	10	Mx1	-0.0780244	-0.0017674	Sample 1	FALSE
33	B9	11	Mx1	-0.0774694	-0.00163746	Sample 1	FALSE
33	B9	12	Mx1	-0.0767618	-0.00135494	Sample 1	FALSE
33	B9	13	Mx1	-0.0743579	0.000623803	Sample 1	FALSE
33	B9	14	Mx1	-0.0716067	0.00294993	Sample 1	FALSE
33	B9	15	Mx1	-0.0646457	0.00948587	Sample 1	FALSE
33	B9	16	Mx1	-0.0523568	0.0213496	Sample 1	FALSE
33	B9	17	Mx1	-0.0310585	0.0422229	Sample 1	FALSE
33	B9	18	Mx1	0.00413162	0.0769879	Sample 1	FALSE
33	B9	19	Mx1	0.0682569	0.140688	Sample 1	FALSE
33	B9	20	Mx1	0.165865	0.237871	Sample 1	FALSE
33	B9	21	Mx1	0.290329	0.36191	Sample 1	FALSE
33	B9	22	Mx1	0.423102	0.494258	Sample 1	FALSE
33	B9	23	Mx1	0.554387	0.625118	Sample 1	FALSE
33	B9	24	Mx1	0.670636	0.740942	Sample 1	FALSE
33	B9	25	Mx1	0.765121	0.835001	Sample 1	FALSE
33	B9	26	Mx1	0.844713	0.914168	Sample 1	FALSE
33	B9	27	Mx1	0.909216	0.978246	Sample 1	FALSE
33	B9	28	Mx1	0.96066	1.02926	Sample 1	FALSE
33	B9	29	Mx1	0.99787	1.06605	Sample 1	FALSE
33	B9	30	Mx1	1.03001	1.09776	Sample 1	FALSE
33	B9	31	Mx1	1.05475	1.12208	Sample 1	FALSE
33	B9	32	Mx1	1.06799	1.13489	Sample 1	FALSE
33	B9	33	Mx1	1.07659	1.14307	Sample 1	FALSE
33	B9	34	Mx1	1.08858	1.15464	Sample 1	FALSE
33	B9	35	Mx1	1.09628	1.16191	Sample 1	FALSE
33	B9	36	Mx1	1.09919	1.16439	Sample 1	FALSE
33	B9	37	Mx1	1.10354	1.16832	Sample 1	FALSE
33	B9	38	Mx1	1.10658	1.17094	Sample 1	FALSE
33	B9	39	Mx1	1.11193	1.17586	Sample 1	FALSE
33	B9	40	Mx1	1.1117	1.1752	Sample 1	FALSE
34	B10	1	OAS1	-0.039991	-0.00193499	Sample 3	FALSE
34	B10	2	OAS1	-0.0385245	-0.000545269	Sample 3	FALSE
34	B10	3	OAS1	-0.0383102	-0.000407656	Sample 3	FALSE
34	B10	4	OAS1	-0.038645	-0.000819297	Sample 3	FALSE
34	B10	5	OAS1	-0.0388922	-0.00114321	Sample 3	FALSE
34	B10	6	OAS1	-0.0382085	-0.000536346	Sample 3	FALSE
34	B10	7	OAS1	-0.0381012	-0.000505769	Sample 3	FALSE
34	B10	8	OAS1	-0.0364195	0.00109918	Sample 3	FALSE
34	B10	9	OAS1	-0.0351591	0.00228275	Sample 3	FALSE
34	B10	10	OAS1	-0.0357206	0.00164447	Sample 3	FALSE
34	B10	11	OAS1	-0.0358472	0.00144114	Sample 3	FALSE
34	B10	12	OAS1	-0.0346856	0.00252593	Sample 3	FALSE
34	B10	13	OAS1	-0.0389673	-0.00183258	Sample 3	FALSE
34	B10	14	OAS1	-0.0402592	-0.00320126	Sample 3	FALSE
34	B10	15	OAS1	-0.0391623	-0.00218107	Sample 3	FALSE
34	B10	16	OAS1	-0.0380392	-0.00113479	Sample 3	FALSE
34	B10	17	OAS1	-0.0369987	-0.000171025	Sample 3	FALSE
34	B10	18	OAS1	-0.0352056	0.00154527	Sample 3	FALSE
34	B10	19	OAS1	-0.0344774	0.00219666	Sample 3	FALSE
34	B10	20	OAS1	-0.034284	0.00231336	Sample 3	FALSE
34	B10	21	OAS1	-0.0341632	0.00235733	Sample 3	FALSE
34	B10	22	OAS1	-0.0389248	-0.00248105	Sample 3	FALSE
34	B10	23	OAS1	-0.0400371	-0.00367007	Sample 3	FALSE
34	B10	24	OAS1	-0.038006	-0.00171572	Sample 3	FALSE
34	B10	25	OAS1	-0.0362745	-6.10122e-05	Sample 3	FALSE
34	B10	26	OAS1	-0.0336819	0.00245479	Sample 3	FALSE
34	B10	27	OAS1	-0.0276196	0.00844027	Sample 3	FALSE
34	B10	28	OAS1	-0.019208	0.0167751	Sample 3	FALSE
34	B10	29	OAS1	-0.00385897	0.0320474	Sample 3	FALSE
34	B10	30	OAS1	0.022385	0.0582146	Sample 3	FALSE
34	B10	31	OAS1	0.071156	0.106909	Sample 3	FALSE
34	B10	32	OAS1	0.138485	0.174161	Sample 3	FALSE
34	B10	33	OAS1	0.219664	0.255263	Sample 3	FALSE
34	B10	34	OAS1	0.296786	0.332309	Sample 3	FALSE
34	B10	35	OAS1	0.353205	0.38865	Sample 3	FALSE
34	B10	36	OAS1	0.397334	0.432703	Sample 3	FALSE
34	B10	37	OAS1	0.430787	0.466079	Sample 3	FALSE
34	B10	38	OAS1	0.454526	0.489741	Sample 3	FALSE
34	B10	39	OAS1	0.473856	0.508995	Sample 3	FALSE
34	B10	40	OAS1	0.485412	0.520474	Sample 3	FALSE
35	B11	1	OAS1	-0.013549	-0.000400706	Sample 3	FALSE
35	B11	2	OAS1	-0.0113194	0.00149076	Sample 3	FALSE
35	B11	3	OAS1	-0.0116428	0.000829194	Sample 3	FALSE
35	B11	4	OAS1	-0.0123496	-0.000215663	Sample 3	FALSE
35	B11	5	OAS1	-0.0111745	0.000621305	Sample 3	FALSE
35	B11	6	OAS1	-0.00812218	0.00333551	Sample 3	FALSE
35	B11	7	OAS1	-0.00829789	0.00282168	Sample 3	FALSE
35	B11	8	OAS1	-0.00956987	0.00121159	Sample 3	FALSE
35	B11	9	OAS1	-0.0103071	0.000136251	Sample 3	FALSE
35	B11	10	OAS1	-0.00984479	0.000260446	Sample 3	FALSE
35	B11	11	OAS1	-0.00919366	0.000573461	Sample 3	FALSE
35	B11	12	OAS1	-0.0105285	-0.00109947	Sample 3	FALSE
35	B11	13	OAS1	-0.0142347	-0.00514379	Sample 3	FALSE
35	B11	14	OAS1	-0.014273	-0.00552019	Sample 3	FALSE
35	B11	15	OAS1	-0.0100711	-0.00165646	Sample 3	FALSE
35	B11	16	OAS1	-0.00976847	-0.00169192	Sample 3	FALSE
35	B11	17	OAS1	-0.0104729	-0.00273449	Sample 3	FALSE
35	B11	18	OAS1	-0.00985898	-0.00245866	Sample 3	FALSE
35	B11	19	OAS1	-0.00792374	-0.000861537	Sample 3	FALSE
35	B11	20	OAS1	-0.00714891	-0.000424816	Sample 3	FALSE
35	B11	21	OAS1	-0.00254283	0.00384315	Sample 3	FALSE
35	B11	22	OAS1	0.00212655	0.00817441	Sample 3	FALSE
35	B11	23	OAS1	0.00740607	0.0131158	Sample 3	FALSE
35	B11	24	OAS1	0.023095	0.0284666	Sample 3	FALSE
35	B11	25	OAS1	0.0515204	0.056554	Sample 3	FALSE
35	B11	26	OAS1	0.0975147	0.10221	Sample 3	FALSE
35	B11	27	OAS1	0.16488	0.169237	Sample 3	FALSE
35	B11	28	OAS1	0.260413	0.264432	Sample 3	FALSE
35	B11	29	OAS1	0.369697	0.373378	Sample 3	FALSE
35	B11	30	OAS1	0.469812	0.473155	Sample 3	FALSE
35	B11	31	OAS1	0.561736	0.564741	Sample 3	FALSE
35	B11	32	OAS1	0.648257	0.650923	Sample 3	FALSE
35	B11	33	OAS1	0.727013	0.729341	Sample 3	FALSE
35	B11	34	OAS1	0.794789	0.79678	Sample 3	FALSE
35	B11	35	OAS1	0.848226	0.849879	Sample 3	FALSE
35	B11	36	OAS1	0.89489	0.896205	Sample 3	FALSE
35	B11	37	OAS1	0.933488	0.934464	Sample 3	FALSE
35	B11	38	OAS1	0.963702	0.96434	Sample 3	FALSE
35	B11	39	OAS1	0.992316	0.992616	Sample 3	FALSE
35	B11	40	OAS1	1.00919	1.00915	Sample 3	FALSE
36	B12	1	OAS1	-0.0580974	0.00166984	Sample 3	FALSE
36	B12	2	OAS1	-0.0560511	0.00336495	Sample 3	FALSE
36	B12	3	OAS1	-0.0545711	0.00449375	Sample 3	FALSE
36	B12	4	OAS1	-0.055318	0.00339562	Sample 3	FALSE
36	B12	5	OAS1	-0.0572428	0.00111957	Sample 3	FALSE
36	B12	6	OAS1	-0.0617582	-0.00374698	Sample 3	FALSE
36	B12	7	OAS1	-0.0615172	-0.00385725	Sample 3	FALSE
36	B12	8	OAS1	-0.0560948	0.00121395	Sample 3	FALSE
36	B12	9	OAS1	-0.0557745	0.00118304	Sample 3	FALSE
36	B12	10	OAS1	-0.0579321	-0.00132577	Sample 3	FALSE
36	B12	11	OAS1	-0.0583042	-0.00204915	Sample 3	FALSE
36	B12	12	OAS1	-0.0564947	-0.000590848	Sample 3	FALSE
36	B12	13	OAS1	-0.0567296	-0.00117697	Sample 3	FALSE
36	B12	14	OAS1	-0.0564782	-0.0012768	Sample 3	FALSE
36	B12	15	OAS1	-0.0539664	0.000883805	Sample 3	FALSE
36	B12	16	OAS1	-0.0549099	-0.000410904	Sample 3	FALSE
36	B12	17	OAS1	-0.0559155	-0.00176774	Sample 3	FALSE
36	B12	18	OAS1	-0.0560606	-0.00226407	Sample 3	FALSE
36	B12	19	OAS1	-0.0557077	-0.00226234	Sample 3	FALSE
36	B12	20	OAS1	-0.051685	0.00140916	Sample 3	FALSE
36	B12	21	OAS1	-0.0495344	0.00320847	Sample 3	FALSE
36	B12	22	OAS1	-0.0485702	0.00382146	Sample 3	FALSE
36	B12	23	OAS1	-0.0436652	0.00837524	Sample 3	FALSE
36	B12	24	OAS1	-0.0297806	0.0219087	Sample 3	FALSE
36	B12	25	OAS1	-0.00331329	0.0480247	Sample 3	FALSE
36	B12	26	OAS1	0.0380924	0.0890792	Sample 3	FALSE
36	B12	27	OAS1	0.102185	0.152821	Sample 3	FALSE
36	B12	28	OAS1	0.189319	0.239603	Sample 3	FALSE
36	B12	29	OAS1	0.299474	0.349407	Sample 3	FALSE
36	B12	30	OAS1	0.41609	0.465672	Sample 3	FALSE
36	B12	31	OAS1	0.520073	0.569304	Sample 3	FALSE
36	B12	32	OAS1	0.610733	0.659613	Sample 3	FALSE
36	B12	33	OAS1	0.693969	0.742497	Sample 3	FALSE
36	B12	34	OAS1	0.761965	0.810142	Sample 3	FALSE
36	B12	35	OAS1	0.818662	0.866487	Sample 3	FALSE
36	B12	36	OAS1	0.864946	0.912421	Sample 3	FALSE
36	B12	37	OAS1	0.902696	0.94982	Sample 3	FALSE
36	B12	38	OAS1	0.934209	0.980981	Sample 3	FALSE
36	B12	39	OAS1	0.959501	1.00592	Sample 3	FALSE
36	B12	40	OAS1	0.969087	1.01516	Sample 3	FALSE
37	B13	1	OAS1	-0.0557794	-0.0024969	Sample 3	FALSE
37	B13	2	OAS1	-0.0541073	-0.000726834	Sample 3	FALSE
37	B13	3	OAS1	-0.0523903	0.00108815	Sample 3	FALSE
37	B13	4	OAS1	-0.0526653	0.000911107	Sample 3	FALSE
37	B13	5	OAS1	-0.0526227	0.00105174	Sample 3	FALSE
37	B13	6	OAS1	-0.0527559	0.00101645	Sample 3	FALSE
37	B13	7	OAS1	-0.0522735	0.00159687	Sample 3	FALSE
37	B13	8	OAS1	-0.055255	-0.00128663	Sample 3	FALSE
37	B13	9	OAS1	-0.0564675	-0.00240118	Sample 3	FALSE
37	B13	10	OAS1	-0.0566955	-0.00253122	Sample 3	FALSE
37	B13	11	OAS1	-0.0569962	-0.0027339	Sample 3	FALSE
37	B13	12	OAS1	-0.0562228	-0.00186256	Sample 3	FALSE
37	B13	13	OAS1	-0.054505	-4.6734e-05	Sample 3	FALSE
37	B13	14	OAS1	-0.0539924	0.00056387	Sample 3	FALSE
37	B13	15	OAS1	-0.0520443	0.00260991	Sample 3	FALSE
37	B13	16	OAS1	-0.0533084	0.00144382	Sample 3	FALSE
37	B13	17	OAS1	-0.0544606	0.00038964	Sample 3	FALSE
37	B13	18	OAS1	-0.0553602	-0.000412013	Sample 3	FALSE
37	B13	19	OAS1	-0.0544435	0.000602692	Sample 3	FALSE
37	B13	20	OAS1	-0.0474125	0.0077316	Sample 3	FALSE
37	B13	21	OAS1	-0.0413081	0.0139341	Sample 3	FALSE
37	B13	22	OAS1	-0.0349857	0.0203544	Sample 3	FALSE
37	B13	23	OAS1	-0.0204147	0.0350234	Sample 3	FALSE
37	B13	24	OAS1	0.0094463	0.0649824	Sample 3	FALSE
37	B13	25	OAS1	0.0598506	0.115485	Sample 3	FALSE
37	B13	26	OAS1	0.136528	0.19226	Sample 3	FALSE
37	B13	27	OAS1	0.236247	0.292077	Sample 3	FALSE
37	B13	28	OAS1	0.347895	0.403823	Sample 3	FALSE
37	B13	29	OAS1	0.460912	0.516938	Sample 3	FALSE
37	B13	30	OAS1	0.562443	0.618567	Sample 3	FALSE
37	B13	31	OAS1	0.654072	0.710294	Sample 3	FALSE
37	B13	32	OAS1	0.729539	0.785859	Sample 3	FALSE
37	B13	33	OAS1	0.804565	0.860983	Sample 3	FALSE
37	B13	34	OAS1	0.864956	0.921472	Sample 3	FALSE
37	B13	35	OAS1	0.909692	0.966306	Sample 3	FALSE
37	B13	36	OAS1	0.952499	1.00921	Sample 3	FALSE
37	B13	37	OAS1	0.984838	1.04165	Sample 3	FALSE
37	B13	38	OAS1	1.01383	1.07074	Sample 3	FALSE
37	B13	39	OAS1	1.03567	1.09267	Sample 3	FALSE
37	B13	40	OAS1	1.04339	1.10049	Sample 3	FALSE
38	B14	1	OAS1	-0.0722017	0.000954421	Sample 3	FALSE
38	B14	2	OAS1	-0.072057	0.00103173	Sample 3	FALSE
38	B14	3	OAS1	-0.0707176	0.00230376	Sample 3	FALSE
38	B14	4	OAS1	-0.0719995	0.000954398	Sample 3	FALSE
38	B14	5	OAS1	-0.0726263	0.000260237	Sample 3	FALSE
38	B14	6	OAS1	-0.0719069	0.000912194	Sample 3	FALSE
38	B14	7	OAS1	-0.0727534	-1.71418e-06	Sample 3	FALSE
38	B14	8	OAS1	-0.0755246	-0.0028403	Sample 3	FALSE
38	B14	9	OAS1	-0.0755075	-0.00289058	Sample 3	FALSE
38	B14	10	OAS1	-0.0729665	-0.000416988	Sample 3	FALSE
38	B14	11	OAS1	-0.0723281	0.000153966	Sample 3	FALSE
38	B14	12	OAS1	-0.0723457	6.90244e-05	Sample 3	FALSE
38	B14	13	OAS1	-0.0714498	0.000897516	Sample 3	FALSE
38	B14	14	OAS1	-0.0718066	0.000473312	Sample 3	FALSE
38	B14	15	OAS1	-0.0724709	-0.000258415	Sample 3	FALSE
38	B14	16	OAS1	-0.0733149	-0.00116981	Sample 3	FALSE
38	B14	17	OAS1	-0.0736117	-0.00153405	Sample 3	FALSE
38	B14	18	OAS1	-0.0727632	-0.000752971	Sample 3	FALSE
38	B14	19	OAS1	-0.0719601	-1.72538e-05	Sample 3	FALSE
38	B14	20	OAS1	-0.0680178	0.00385768	Sample 3	FALSE
38	B14	21	OAS1	-0.0647347	0.00707339	Sample 3	FALSE
38	B14	22	OAS1	-0.0564847	0.015256	Sample 3	FALSE
38	B14	23	OAS1	-0.0468918	0.0247814	Sample 3	FALSE
38	B14	24	OAS1	-0.0281707	0.0434351	Sample 3	FALSE
38	B14	25	OAS1	0.00822386	0.0797623	Sample 3	FALSE
38	B14	26	OAS1	0.0646095	0.136081	Sample 3	FALSE
38	B14	27	OAS1	0.142482	0.213886	Sample 3	FALSE
38	B14	28	OAS1	0.242697	0.314033	Sample 3	FALSE
38	B14	29	OAS1	0.349061	0.42033	Sample 3	FALSE
38	B14	30	OAS1	0.455957	0.527159	Sample 3	FALSE
38	B14	31	OAS1	0.549662	0.620796	Sample 3	FALSE
38	B14	32	OAS1	0.626027	0.697093	Sample 3	FALSE
38	B14	33	OAS1	0.702787	0.773786	Sample 3	FALSE
38	B14	34	OAS1	0.76756	0.838492	Sample 3	FALSE
38	B14	35	OAS1	0.820869	0.891734	Sample 3	FALSE
38	B14	36	OAS1	0.86602	0.936817	Sample 3	FALSE
38	B14	37	OAS1	0.905299	0.976029	Sample 3	FALSE
38	B14	38	OAS1	0.93552	1.00618	Sample 3	FALSE
38	B14	39	OAS1	0.960359	1.03095	Sample 3	FALSE
38	B14	40	OAS1	0.979748	1.05028	Sample 3	FALSE
39	B15	1	OAS1	-0.0155717	-0.00308698	Sample 3	FALSE
39	B15	2	OAS1	-0.0134468	-0.00101243	Sample 3	FALSE
39	B15	3	OAS1	-0.0111728	0.0012113	Sample 3	FALSE
39	B15	4	OAS1	-0.0100853	0.00224844	Sample 3	FALSE
39	B15	5	OAS1	-0.010487	0.00179649	Sample 3	FALSE
39	B15	6	OAS1	-0.0105022	0.00173095	Sample 3	FALSE
39	B15	7	OAS1	-0.0115389	0.000643934	Sample 3	FALSE
39	B15	8	OAS1	-0.0137254	-0.00159294	Sample 3	FALSE
39	B15	9	OAS1	-0.0152466	-0.00316438	Sample 3	FALSE
39	B15	10	OAS1	-0.01515	-0.00311818	Sample 3	FALSE
39	B15	11	OAS1	-0.0117828	0.000198699	Sample 3	FALSE
39	B15	12	OAS1	-0.0103611	0.0015701	Sample 3	FALSE
39	B15	13	OAS1	-0.0138035	-0.00192257	Sample 3	FALSE
39	B15	14	OAS1	-0.0146991	-0.00286852	Sample 3	FALSE
39	B15	15	OAS1	-0.0130015	-0.00122121	Sample 3	FALSE
39	B15	16	OAS1	-0.013135	-0.00140505	Sample 3	FALSE
39	B15	17	OAS1	-0.0129982	-0.00131858	Sample 3	FALSE
39	B15	18	OAS1	-0.0116515	-2.21566e-05	Sample 3	FALSE
39	B15	19	OAS1	-0.0105465	0.0010325	Sample 3	FALSE
39	B15	20	OAS1	-0.00532752	0.00620117	Sample 3	FALSE
39	B15	21	OAS1	-0.00199594	0.00948243	Sample 3	FALSE
39	B15	22	OAS1	0.0128111	0.0242392	Sample 3	FALSE
39	B15	23	OAS1	0.0342644	0.0456421	Sample 3	FALSE
39	B15	24	OAS1	0.0685153	0.0798427	Sample 3	FALSE
39	B15	25	OAS1	0.131776	0.143053	Sample 3	FALSE
39	B15	26	OAS1	0.217467	0.228694	Sample 3	FALSE
39	B15	27	OAS1	0.325288	0.336465	Sample 3	FALSE
39	B15	28	OAS1	0.436207	0.447333	Sample 3	FALSE
39	B15	29	OAS1	0.543201	0.554277	Sample 3	FALSE
39	B15	30	OAS1	0.639574	0.6506	Sample 3	FALSE
39	B15	31	OAS1	0.723755	0.73473	Sample 3	FALSE
39	B15	32	OAS1	0.793128	0.804053	Sample 3	FALSE
39	B15	33	OAS1	0.859288	0.870162	Sample 3	FALSE
39	B15	34	OAS1	0.918958	0.929782	Sample 3	FALSE
39	B15	35	OAS1	0.963801	0.974575	Sample 3	FALSE
39	B15	36	OAS1	1.00956	1.02028	Sample 3	FALSE
39	B15	37	OAS1	1.0409	1.05157	Sample 3	FALSE
39	B15	38	OAS1	1.06999	1.08061	Sample 3	FALSE
39	B15	39	OAS1	1.08857	1.09914	Sample 3	FALSE
39	B15	40	OAS1	1.10232	1.11284	Sample 3	FALSE
40	B16	1	OAS1	-0.0591807	-0.000536282	Sample 3	FALSE
40	B16	2	OAS1	-0.0587335	-0.000504647	Sample 3	FALSE
40	B16	3	OAS1	-0.0534221	0.00439126	Sample 3	FALSE
40	B16	4	OAS1	-0.0514585	0.00593933	Sample 3	FALSE
40	B16	5	OAS1	-0.0539735	0.00300887	Sample 3	FALSE
40	B16	6	OAS1	-0.0584283	-0.00186145	Sample 3	FALSE
40	B16	7	OAS1	-0.0595482	-0.00339685	Sample 3	FALSE
40	B16	8	OAS1	-0.0585862	-0.00285033	Sample 3	FALSE
40	B16	9	OAS1	-0.0567577	-0.00143738	Sample 3	FALSE
40	B16	10	OAS1	-0.0591273	-0.00422244	Sample 3	FALSE
40	B16	11	OAS1	-0.0591956	-0.00470627	Sample 3	FALSE
40	B16	12	OAS1	-0.0560193	-0.00194552	Sample 3	FALSE
40	B16	13	OAS1	-0.055238	-0.00157969	Sample 3	FALSE
40	B16	14	OAS1	-0.0547904	-0.00154757	Sample 3	FALSE
40	B16	15	OAS1	-0.0513287	0.00149855	Sample 3	FALSE
40	B16	16	OAS1	-0.0508626	0.00154916	Sample 3	FALSE
40	B16	17	OAS1	-0.0505094	0.00148681	Sample 3	FALSE
40	B16	18	OAS1	-0.049495	0.00208578	Sample 3	FALSE
40	B16	19	OAS1	-0.0475775	0.00358777	Sample 3	FALSE
40	B16	20	OAS1	-0.0382086	0.0125412	Sample 3	FALSE
40	B16	21	OAS1	-0.0266586	0.0236756	Sample 3	FALSE
40	B16	22	OAS1	-0.00370569	0.046213	Sample 3	FALSE
40	B16	23	OAS1	0.0360541	0.0855573	Sample 3	FALSE
40	B16	24	OAS1	0.0984724	0.14756	Sample 3	FALSE
40	B16	25	OAS1	0.190677	0.239349	Sample 3	FALSE
40	B16	26	OAS1	0.29573	0.343986	Sample 3	FALSE
40	B16	27	OAS1	0.409762	0.457603	Sample 3	FALSE
40	B16	28	OAS1	0.515009	0.562435	Sample 3	FALSE
40	B16	29	OAS1	0.609604	0.656614	Sample 3	FALSE
40	B16	30	OAS1	0.693486	0.740081	Sample 3	FALSE
40	B16	31	OAS1	0.76956	0.815739	Sample 3	FALSE
40	B16	32	OAS1	0.837592	0.883356	Sample 3	FALSE
40	B16	33	OAS1	0.894724	0.940073	Sample 3	FALSE
40	B16	34	OAS1	0.946057	0.99099	Sample 3	FALSE
40	B16	35	OAS1	0.984141	1.02866	Sample 3	FALSE
40	B16	36	OAS1	1.02124	1.06534	Sample 3	FALSE
40	B16	37	OAS1	1.04824	1.09193	Sample 3	FALSE
40	B16	38	OAS1	1.06875	1.11202	Sample 3	FALSE
40	B16	39	OAS1	1.08789	1.13075	Sample 3	FALSE
40	B16	40	OAS1	1.09699	1.13943	Sample 3	FALSE
41	B17	1	OAS1	-0.0423665	-0.00055315	Sample 3	FALSE
41	B17	2	OAS1	-0.0408848	0.000617881	Sample 3	FALSE
41	B17	3	OAS1	-0.0395483	0.00164365	Sample 3	FALSE
41	B17	4	OAS1	-0.039536	0.00134526	Sample 3	FALSE
41	B17	5	OAS1	-0.0385033	0.0020673	Sample 3	FALSE
41	B17	6	OAS1	-0.0394127	0.000847254	Sample 3	FALSE
41	B17	7	OAS1	-0.0423175	-0.00236828	Sample 3	FALSE
41	B17	8	OAS1	-0.0423804	-0.0027419	Sample 3	FALSE
41	B17	9	OAS1	-0.0388707	0.000457133	Sample 3	FALSE
41	B17	10	OAS1	-0.0383454	0.000671703	Sample 3	FALSE
41	B17	11	OAS1	-0.0374028	0.00130367	Sample 3	FALSE
41	B17	12	OAS1	-0.0381662	0.000229606	Sample 3	FALSE
41	B17	13	OAS1	-0.0429694	-0.00488429	Sample 3	FALSE
41	B17	14	OAS1	-0.0430603	-0.00528589	Sample 3	FALSE
41	B17	15	OAS1	-0.0377591	-0.000295367	Sample 3	FALSE
41	B17	16	OAS1	-0.0360239	0.00112906	Sample 3	FALSE
41	B17	17	OAS1	-0.0362321	0.000610159	Sample 3	FALSE
41	B17	18	OAS1	-0.0347292	0.00180239	Sample 3	FALSE
41	B17	19	OAS1	-0.0327524	0.00346855	Sample 3	FALSE
41	B17	20	OAS1	-0.028378	0.00753224	Sample 3	FALSE
41	B17	21	OAS1	-0.0201821	0.0154174	Sample 3	FALSE
41	B17	22	OAS1	-0.00844375	0.0268451	Sample 3	FALSE
41	B17	23	OAS1	0.012682	0.0476601	Sample 3	FALSE
41	B17	24	OAS1	0.0516956	0.0863631	Sample 3	FALSE
41	B17	25	OAS1	0.115647	0.150003	Sample 3	FALSE
41	B17	26	OAS1	0.204953	0.238999	Sample 3	FALSE
41	B17	27	OAS1	0.312714	0.346449	Sample 3	FALSE
41	B17	28	OAS1	0.424749	0.458174	Sample 3	FALSE
41	B17	29	OAS1	0.529902	0.563016	Sample 3	FALSE
41	B17	30	OAS1	0.624645	0.657449	Sample 3	FALSE
41	B17	31	OAS1	0.708104	0.740597	Sample 3	FALSE
41	B17	32	OAS1	0.780264	0.812446	Sample 3	FALSE
41	B17	33	OAS1	0.845001	0.876872	Sample 3	FALSE
41	B17	34	OAS1	0.898294	0.929855	Sample 3	FALSE
41	B17	35	OAS1	0.943506	0.974755	Sample 3	FALSE
41	B17	36	OAS1	0.981106	1.01205	Sample 3	FALSE
41	B17	37	OAS1	1.00937	1.03999	Sample 3	FALSE
41	B17	38	OAS1	1.03523	1.06555	Sample 3	FALSE
41	B17	39	OAS1	1.05405	1.08406	Sample 3	FALSE
41	B17	40	OAS1	1.06609	1.09578	Sample 3	FALSE
42	B18	1	OAS1	-0.0937992	-0.0474577	Sample 3	FALSE
42	B18	2	OAS1	-0.0911115	-0.0466193	Sample 3	FALSE
42	B18	3	OAS1	-0.0777242	-0.0350814	Sample 3	FALSE
42	B18	4	OAS1	-0.0379873	0.00280615	Sample 3	FALSE
42	B18	5	OAS1	-0.0290842	0.00985992	Sample 3	FALSE
42	B18	6	OAS1	-0.0286358	0.00845895	Sample 3	FALSE
42	B18	7	OAS1	-0.0265476	0.00869779	Sample 3	FALSE
42	B18	8	OAS1	-0.0251824	0.00821368	Sample 3	FALSE
42	B18	9	OAS1	-0.0262044	0.00534231	Sample 3	FALSE
42	B18	10	OAS1	-0.025175	0.00452235	Sample 3	FALSE
42	B18	11	OAS1	-0.0252567	0.00259133	Sample 3	FALSE
42	B18	12	OAS1	-0.0228151	0.00318358	Sample 3	FALSE
42	B18	13	OAS1	-0.0239866	0.000162705	Sample 3	FALSE
42	B18	14	OAS1	-0.0255495	-0.0032495	Sample 3	FALSE
42	B18	15	OAS1	-0.0266445	-0.00619387	Sample 3	FALSE
42	B18	16	OAS1	-0.0229725	-0.00437118	Sample 3	FALSE
42	B18	17	OAS1	-0.0193084	-0.00255643	Sample 3	FALSE
42	B18	18	OAS1	-0.017289	-0.00238642	Sample 3	FALSE
42	B18	19	OAS1	-0.0115465	0.00150677	Sample 3	FALSE
42	B18	20	OAS1	0.00283707	0.014041	Sample 3	FALSE
42	B18	21	OAS1	0.023871	0.0332255	Sample 3	FALSE
42	B18	22	OAS1	0.0664002	0.0739054	Sample 3	FALSE
42	B18	23	OAS1	0.124927	0.130583	Sample 3	FALSE
42	B18	24	OAS1	0.212482	0.216289	Sample 3	FALSE
42	B18	25	OAS1	0.31678	0.318737	Sample 3	FALSE
42	B18	26	OAS1	0.425299	0.425407	Sample 3	FALSE
42	B18	27	OAS1	0.521636	0.519894	Sample 3	FALSE
42	B18	28	OAS1	0.616645	0.613055	Sample 3	FALSE
42	B18	29	OAS1	0.700693	0.695253	Sample 3	FALSE
42	B18	30	OAS1	0.775451	0.768161	Sample 3	FALSE
42	B18	31	OAS1	0.845363	0.836224	Sample 3	FALSE
42	B18	32	OAS1	0.897237	0.886249	Sample 3	FALSE
42	B18	33	OAS1	0.943351	0.930513	Sample 3	FALSE
42	B18	34	OAS1	0.992665	0.977978	Sample 3	FALSE
42	B18	35	OAS1	1.0273	1.01077	Sample 3	FALSE
42	B18	36	OAS1	1.05458	1.03619	Sample 3	FALSE
42	B18	37	OAS1	1.08031	1.06008	Sample 3	FALSE
42	B18	38	OAS1	1.09838	1.0763	Sample 3	FALSE
42	B18	39	OAS1	1.11381	1.08988	Sample 3	FALSE
42	B18	40	OAS1	1.12633	1.10055	Sample 3	FALSE
49	C1	1	Mx1	-0.0317845	-0.00575609	Sample 1	FALSE
49	C1	2	Mx1	-0.0292047	-0.00338952	Sample 1	FALSE
49	C1	3	Mx1	-0.0277356	-0.00213365	Sample 1	FALSE
49	C1	4	Mx1	-0.0257906	-0.000401818	Sample 1	FALSE
49	C1	5	Mx1	-0.0254577	-0.000282036	Sample 1	FALSE
49	C1	6	Mx1	-0.0252701	-0.000307681	Sample 1	FALSE
49	C1	7	Mx1	-0.0254119	-0.000662685	Sample 1	FALSE
49	C1	8	Mx1	-0.0221892	0.00234686	Sample 1	FALSE
49	C1	9	Mx1	-0.0184612	0.00586168	Sample 1	FALSE
49	C1	10	Mx1	-0.0224776	0.00163215	Sample 1	FALSE
49	C1	11	Mx1	-0.0247358	-0.000839328	Sample 1	FALSE
49	C1	12	Mx1	-0.0254347	-0.00175133	Sample 1	FALSE
49	C1	13	Mx1	-0.024687	-0.00121688	Sample 1	FALSE
49	C1	14	Mx1	-0.0254074	-0.00215042	Sample 1	FALSE
49	C1	15	Mx1	-0.0263889	-0.00334513	Sample 1	FALSE
49	C1	16	Mx1	-0.0260562	-0.00322559	Sample 1	FALSE
49	C1	17	Mx1	-0.0205234	0.002094	Sample 1	FALSE
49	C1	18	Mx1	-0.0167417	0.00566255	Sample 1	FALSE
49	C1	19	Mx1	-0.0183197	0.00387136	Sample 1	FALSE
49	C1	20	Mx1	-0.0233831	-0.00140521	Sample 1	FALSE
49	C1	21	Mx1	-0.0251753	-0.00341058	Sample 1	FALSE
49	C1	22	Mx1	-0.0239442	-0.00239269	Sample 1	FALSE
49	C1	23	Mx1	-0.0192819	0.00205643	Sample 1	FALSE
49	C1	24	Mx1	-0.0141529	0.00697218	Sample 1	FALSE
49	C1	25	Mx1	-0.0061819	0.01473	Sample 1	FALSE
49	C1	26	Mx1	0.0170143	0.0377131	Sample 1	FALSE
49	C1	27	Mx1	0.0571599	0.0776455	Sample 1	FALSE
49	C1	28	Mx1	0.117392	0.137665	Sample 1	FALSE
49	C1	29	Mx1	0.205265	0.225324	Sample 1	FALSE
49	C1	30	Mx1	0.321649	0.341495	Sample 1	FALSE
49	C1	31	Mx1	0.450579	0.470212	Sample 1	FALSE
49	C1	32	Mx1	0.565609	0.585028	Sample 1	FALSE
49	C1	33	Mx1	0.665226	0.684433	Sample 1	FALSE
49	C1	34	Mx1	0.751529	0.770523	Sample 1	FALSE
49	C1	35	Mx1	0.821697	0.840478	Sample 1	FALSE
49	C1	36	Mx1	0.876284	0.894851	Sample 1	FALSE
49	C1	37	Mx1	0.919791	0.938144	Sample 1	FALSE
49	C1	38	Mx1	0.952065	0.970206	Sample 1	FALSE
49	C1	39	Mx1	0.975685	0.993612	Sample 1	FALSE
49	C1	40	Mx1	0.988457	1.00617	Sample 1	FALSE
50	C2	1	Mx1	0.0395507	-0.000537536	Sample 1	FALSE
50	C2	2	Mx1	0.0386036	-0.000542712	Sample 1	FALSE
50	C2	3	Mx1	0.0376104	-0.000593967	Sample 1	FALSE
50	C2	4	Mx1	0.0386512	0.00138868	Sample 1	FALSE
50	C2	5	Mx1	0.0378905	0.00156988	Sample 1	FALSE
50	C2	6	Mx1	0.0361346	0.00075588	Sample 1	FALSE
50	C2	7	Mx1	0.0331429	-0.00129391	Sample 1	FALSE
50	C2	8	Mx1	0.0320989	-0.00139599	Sample 1	FALSE
50	C2	9	Mx1	0.0332308	0.000677778	Sample 1	FALSE
50	C2	10	Mx1	0.0329449	0.00133379	Sample 1	FALSE
50	C2	11	Mx1	0.0309249	0.000255764	Sample 1	FALSE
50	C2	12	Mx1	0.0286129	-0.00111439	Sample 1	FALSE
50	C2	13	Mx1	0.0236453	-0.00514008	Sample 1	FALSE
50	C2	14	Mx1	0.0238877	-0.00395573	Sample 1	FALSE
50	C2	15	Mx1	0.0297079	0.0028063	Sample 1	FALSE
50	C2	16	Mx1	0.0306656	0.00470599	Sample 1	FALSE
50	C2	17	Mx1	0.0331985	0.00818075	Sample 1	FALSE
50	C2	18	Mx1	0.0432558	0.0191799	Sample 1	FALSE
50	C2	19	Mx1	0.0592717	0.0361377	Sample 1	FALSE
50	C2	20	Mx1	0.0885209	0.0663289	Sample 1	FALSE
50	C2	21	Mx1	0.139175	0.117925	Sample 1	FALSE
50	C2	22	Mx1	0.217032	0.196724	Sample 1	FALSE
50	C2	23	Mx1	0.327656	0.308289	Sample 1	FALSE
50	C2	24	Mx1	0.450194	0.43177	Sample 1	FALSE
50	C2	25	Mx1	0.567852	0.55037	Sample 1	FALSE
50	C2	26	Mx1	0.67049	0.653949	Sample 1	FALSE
50	C2	27	Mx1	0.766939	0.751341	Sample 1	FALSE
50	C2	28	Mx1	0.849993	0.835337	Sample 1	FALSE
50	C2	29	Mx1	0.911278	0.897563	Sample 1	FALSE
50	C2	30	Mx1	0.965409	0.952636	Sample 1	FALSE
50	C2	31	Mx1	1.00736	0.995534	Sample 1	FALSE
50	C2	32	Mx1	1.03789	1.027	Sample 1	FALSE
50	C2	33	Mx1	1.06382	1.05387	Sample 1	FALSE
50	C2	34	Mx1	1.07756	1.06855	Sample 1	FALSE
50	C2	35	Mx1	1.08399	1.07593	Sample 1	FALSE
50	C2	36	Mx1	1.09501	1.08789	Sample 1	FALSE
50	C2	37	Mx1	1.10525	1.09907	Sample 1	FALSE
50	C2	38	Mx1	1.11421	1.10897	Sample 1	FALSE
50	C2	39	Mx1	1.11126	1.10696	Sample 1	FALSE
50	C2	40	Mx1	1.10533	1.10197	Sample 1	FALSE
51	C3	1	Mx1	0.0431842	-0.00135284	Sample 1	FALSE
51	C3	2	Mx1	0.0432652	-0.0010573	Sample 1	FALSE
51	C3	3	Mx1	0.0455092	0.00140132	Sample 1	FALSE
51	C3	4	Mx1	0.0458713	0.00197799	Sample 1	FALSE
51	C3	5	Mx1	0.0468683	0.00318958	Sample 1	FALSE
51	C3	6	Mx1	0.0440284	0.000564304	Sample 1	FALSE
51	C3	7	Mx1	0.0402643	-0.00298521	Sample 1	FALSE
51	C3	8	Mx1	0.0402675	-0.00276744	Sample 1	FALSE
51	C3	9	Mx1	0.0436623	0.000842003	Sample 1	FALSE
51	C3	10	Mx1	0.0425152	-9.05126e-05	Sample 1	FALSE
51	C3	11	Mx1	0.0411034	-0.00128765	Sample 1	FALSE
51	C3	12	Mx1	0.0390016	-0.00317495	Sample 1	FALSE
51	C3	13	Mx1	0.0388056	-0.00315627	Sample 1	FALSE
51	C3	14	Mx1	0.0399274	-0.00181989	Sample 1	FALSE
51	C3	15	Mx1	0.0406057	-0.000927042	Sample 1	FALSE
51	C3	16	Mx1	0.0436995	0.00238141	Sample 1	FALSE
51	C3	17	Mx1	0.0469559	0.00585236	Sample 1	FALSE
51	C3	18	Mx1	0.0549082	0.0140193	Sample 1	FALSE
51	C3	19	Mx1	0.0684294	0.027755	Sample 1	FALSE
51	C3	20	Mx1	0.0898931	0.0494334	Sample 1	FALSE
51	C3	21	Mx1	0.130985	0.0907401	Sample 1	FALSE
51	C3	22	Mx1	0.200284	0.160253	Sample 1	FALSE
51	C3	23	Mx1	0.295797	0.255981	Sample 1	FALSE
51	C3	24	Mx1	0.420184	0.380583	Sample 1	FALSE
51	C3	25	Mx1	0.546913	0.507526	Sample 1	FALSE
51	C3	26	Mx1	0.665181	0.626009	Sample 1	FALSE
51	C3	27	Mx1	0.771227	0.732269	Sample 1	FALSE
51	C3	28	Mx1	0.851585	0.812842	Sample 1	FALSE
51	C3	29	Mx1	0.91961	0.881082	Sample 1	FALSE
51	C3	30	Mx1	0.975361	0.937047	Sample 1	FALSE
51	C3	31	Mx1	1.01827	0.980168	Sample 1	FALSE
51	C3	32	Mx1	1.05677	1.01888	Sample 1	FALSE
51	C3	33	Mx1	1.08488	1.04721	Sample 1	FALSE
51	C3	34	Mx1	1.10713	1.06967	Sample 1	FALSE
51	C3	35	Mx1	1.12135	1.08411	Sample 1	FALSE
51	C3	36	Mx1	1.12856	1.09154	Sample 1	FALSE
51	C3	37	Mx1	1.13633	1.09952	Sample 1	FALSE
51	C3	38	Mx1	1.14208	1.10548	Sample 1	FALSE
51	C3	39	Mx1	1.14456	1.10817	Sample 1	FALSE
51	C3	40	Mx1	1.14165	1.10549	Sample 1	FALSE
52	C4	1	Mx1	-0.0503367	-0.00125911	Sample 1	FALSE
52	C4	2	Mx1	-0.0487814	-0.000314461	Sample 1	FALSE
52	C4	3	Mx1	-0.0483298	-0.000473484	Sample 1	FALSE
52	C4	4	Mx1	-0.0472163	2.93313e-05	Sample 1	FALSE
52	C4	5	Mx1	-0.0458177	0.00081724	Sample 1	FALSE
52	C4	6	Mx1	-0.0456015	0.000422767	Sample 1	FALSE
52	C4	7	Mx1	-0.043575	0.00183866	Sample 1	FALSE
52	C4	8	Mx1	-0.0437406	0.00106239	Sample 1	FALSE
52	C4	9	Mx1	-0.0449345	-0.000742196	Sample 1	FALSE
52	C4	10	Mx1	-0.0456293	-0.00204763	Sample 1	FALSE
52	C4	11	Mx1	-0.0444868	-0.00151582	Sample 1	FALSE
52	C4	12	Mx1	-0.0432377	-0.000877429	Sample 1	FALSE
52	C4	13	Mx1	-0.0433246	-0.00157495	Sample 1	FALSE
52	C4	14	Mx1	-0.0414042	-0.000265262	Sample 1	FALSE
52	C4	15	Mx1	-0.039164	0.00136435	Sample 1	FALSE
52	C4	16	Mx1	-0.0379556	0.00196204	Sample 1	FALSE
52	C4	17	Mx1	-0.0303289	0.00897812	Sample 1	FALSE
52	C4	18	Mx1	-0.019036	0.0196603	Sample 1	FALSE
52	C4	19	Mx1	0.00431002	0.0423957	Sample 1	FALSE
52	C4	20	Mx1	0.0442942	0.0817692	Sample 1	FALSE
52	C4	21	Mx1	0.107597	0.144462	Sample 1	FALSE
52	C4	22	Mx1	0.201255	0.237509	Sample 1	FALSE
52	C4	23	Mx1	0.322857	0.3585	Sample 1	FALSE
52	C4	24	Mx1	0.4515	0.486533	Sample 1	FALSE
52	C4	25	Mx1	0.578221	0.612643	Sample 1	FALSE
52	C4	26	Mx1	0.686185	0.719996	Sample 1	FALSE
52	C4	27	Mx1	0.772328	0.805528	Sample 1	FALSE
52	C4	28	Mx1	0.846478	0.879068	Sample 1	FALSE
52	C4	29	Mx1	0.905681	0.93766	Sample 1	FALSE
52	C4	30	Mx1	0.952755	0.984124	Sample 1	FALSE
52	C4	31	Mx1	0.991155	1.02191	Sample 1	FALSE
52	C4	32	Mx1	1.02085	1.051	Sample 1	FALSE
52	C4	33	Mx1	1.04439	1.07393	Sample 1	FALSE
52	C4	34	Mx1	1.06687	1.09579	Sample 1	FALSE
52	C4	35	Mx1	1.07794	1.10626	Sample 1	FALSE
52	C4	36	Mx1	1.08507	1.11277	Sample 1	FALSE
52	C4	37	Mx1	1.09069	1.11778	Sample 1	FALSE
52	C4	38	Mx1	1.09394	1.12043	Sample 1	FALSE
52	C4	39	Mx1	1.09406	1.11993	Sample 1	FALSE
52	C4	40	Mx1	1.09422	1.11948	Sample 1	FALSE
53	C5	1	Mx1	-0.0566409	-0.00311177	Sample 1	FALSE
53	C5	2	Mx1	-0.0547897	-0.00209015	Sample 1	FALSE
53	C5	3	Mx1	-0.0504356	0.00143439	Sample 1	FALSE
53	C5	4	Mx1	-0.0534771	-0.00243668	Sample 1	FALSE
53	C5	5	Mx1	-0.0532024	-0.00299163	Sample 1	FALSE
53	C5	6	Mx1	-0.0462986	0.00308254	Sample 1	FALSE
53	C5	7	Mx1	-0.0455471	0.00300454	Sample 1	FALSE
53	C5	8	Mx1	-0.046221	0.001501	Sample 1	FALSE
53	C5	9	Mx1	-0.0464623	0.000430134	Sample 1	FALSE
53	C5	10	Mx1	-0.0471309	-0.00106812	Sample 1	FALSE
53	C5	11	Mx1	-0.0477935	-0.00256025	Sample 1	FALSE
53	C5	12	Mx1	-0.0462313	-0.00182765	Sample 1	FALSE
53	C5	13	Mx1	-0.0443891	-0.000815084	Sample 1	FALSE
53	C5	14	Mx1	-0.0438779	-0.00113346	Sample 1	FALSE
53	C5	15	Mx1	-0.0400662	0.00184866	Sample 1	FALSE
53	C5	16	Mx1	-0.0395536	0.00153162	Sample 1	FALSE
53	C5	17	Mx1	-0.0380594	0.00219628	Sample 1	FALSE
53	C5	18	Mx1	-0.0241007	0.0153253	Sample 1	FALSE
53	C5	19	Mx1	-0.00173997	0.0368565	Sample 1	FALSE
53	C5	20	Mx1	0.0349678	0.0727346	Sample 1	FALSE
53	C5	21	Mx1	0.0983554	0.135293	Sample 1	FALSE
53	C5	22	Mx1	0.196893	0.233001	Sample 1	FALSE
53	C5	23	Mx1	0.325932	0.36121	Sample 1	FALSE
53	C5	24	Mx1	0.464889	0.499338	Sample 1	FALSE
53	C5	25	Mx1	0.622471	0.65609	Sample 1	FALSE
53	C5	26	Mx1	0.739963	0.772753	Sample 1	FALSE
53	C5	27	Mx1	0.836091	0.868051	Sample 1	FALSE
53	C5	28	Mx1	0.914367	0.945497	Sample 1	FALSE
53	C5	29	Mx1	0.972836	1.00314	Sample 1	FALSE
53	C5	30	Mx1	1.0246	1.05407	Sample 1	FALSE
53	C5	31	Mx1	1.0636	1.09224	Sample 1	FALSE
53	C5	32	Mx1	1.09286	1.12067	Sample 1	FALSE
53	C5	33	Mx1	1.114	1.14098	Sample 1	FALSE
53	C5	34	Mx1	1.13204	1.15819	Sample 1	FALSE
53	C5	35	Mx1	1.14064	1.16596	Sample 1	FALSE
53	C5	36	Mx1	1.1505	1.175	Sample 1	FALSE
53	C5	37	Mx1	1.15715	1.18081	Sample 1	FALSE
53	C5	38	Mx1	1.1559	1.17874	Sample 1	FALSE
53	C5	39	Mx1	1.15903	1.18103	Sample 1	FALSE
53	C5	40	Mx1	1.16114	1.18232	Sample 1	FALSE
54	C6	1	Mx1	-0.0210788	-0.00107853	Sample 1	FALSE
54	C6	2	Mx1	-0.0209227	-0.000992136	Sample 1	FALSE
54	C6	3	Mx1	-0.0182293	0.0016315	Sample 1	FALSE
54	C6	4	Mx1	-0.0172218	0.00256919	Sample 1	FALSE
54	C6	5	Mx1	-0.021639	-0.00191774	Sample 1	FALSE
54	C6	6	Mx1	-0.0225301	-0.00287857	Sample 1	FALSE
54	C6	7	Mx1	-0.0209687	-0.00138701	Sample 1	FALSE
54	C6	8	Mx1	-0.01941	0.000101944	Sample 1	FALSE
54	C6	9	Mx1	-0.0183703	0.00107187	Sample 1	FALSE
54	C6	10	Mx1	-0.0194266	-5.41179e-05	Sample 1	FALSE
54	C6	11	Mx1	-0.0197267	-0.000424033	Sample 1	FALSE
54	C6	12	Mx1	-0.018377	0.000855931	Sample 1	FALSE
54	C6	13	Mx1	-0.0189985	0.000164689	Sample 1	FALSE
54	C6	14	Mx1	-0.0188271	0.000266359	Sample 1	FALSE
54	C6	15	Mx1	-0.0141034	0.00492025	Sample 1	FALSE
54	C6	16	Mx1	-0.00637528	0.0125786	Sample 1	FALSE
54	C6	17	Mx1	-0.000235362	0.0186488	Sample 1	FALSE
54	C6	18	Mx1	0.0118743	0.0306887	Sample 1	FALSE
54	C6	19	Mx1	0.0365716	0.0553162	Sample 1	FALSE
54	C6	20	Mx1	0.0866866	0.105361	Sample 1	FALSE
54	C6	21	Mx1	0.162254	0.180859	Sample 1	FALSE
54	C6	22	Mx1	0.26777	0.286305	Sample 1	FALSE
54	C6	23	Mx1	0.394828	0.413293	Sample 1	FALSE
54	C6	24	Mx1	0.52049	0.538886	Sample 1	FALSE
54	C6	25	Mx1	0.635583	0.653909	Sample 1	FALSE
54	C6	26	Mx1	0.734538	0.752794	Sample 1	FALSE
54	C6	27	Mx1	0.819135	0.837321	Sample 1	FALSE
54	C6	28	Mx1	0.888824	0.90694	Sample 1	FALSE
54	C6	29	Mx1	0.943705	0.961752	Sample 1	FALSE
54	C6	30	Mx1	0.989115	1.00709	Sample 1	FALSE
54	C6	31	Mx1	1.02867	1.04658	Sample 1	FALSE
54	C6	32	Mx1	1.05879	1.07663	Sample 1	FALSE
54	C6	33	Mx1	1.07748	1.09525	Sample 1	FALSE
54	C6	34	Mx1	1.0901	1.1078	Sample 1	FALSE
54	C6	35	Mx1	1.09816	1.11579	Sample 1	FALSE
54	C6	36	Mx1	1.10502	1.12257	Sample 1	FALSE
54	C6	37	Mx1	1.11463	1.13212	Sample 1	FALSE
54	C6	38	Mx1	1.11825	1.13567	Sample 1	FALSE
54	C6	39	Mx1	1.1171	1.13445	Sample 1	FALSE
54	C6	40	Mx1	1.11765	1.13493	Sample 1	FALSE
55	C7	1	Mx1	-0.00653925	0.00207794	Sample 1	FALSE
55	C7	2	Mx1	-0.00625242	0.00201093	Sample 1	FALSE
55	C7	3	Mx1	-0.00546222	0.00244729	Sample 1	FALSE
55	C7	4	Mx1	-0.00645915	0.00109652	Sample 1	FALSE
55	C7	5	Mx1	-0.00725731	-5.548e-05	Sample 1	FALSE
55	C7	6	Mx1	-0.00725559	-0.0004076	Sample 1	FALSE
55	C7	7	Mx1	-0.00598505	0.000509099	Sample 1	FALSE
55	C7	8	Mx1	-0.00614868	-8.37507e-06	Sample 1	FALSE
55	C7	9	Mx1	-0.00702498	-0.00123851	Sample 1	FALSE
55	C7	10	Mx1	-0.00825207	-0.00281945	Sample 1	FALSE
55	C7	11	Mx1	-0.00827019	-0.0031914	Sample 1	FALSE
55	C7	12	Mx1	-0.0071874	-0.00246246	Sample 1	FALSE
55	C7	13	Mx1	-0.00563128	-0.00126018	Sample 1	FALSE
55	C7	14	Mx1	-0.00103579	0.00298148	Sample 1	FALSE
55	C7	15	Mx1	0.000745636	0.00440906	Sample 1	FALSE
55	C7	16	Mx1	0.00601497	0.00932456	Sample 1	FALSE
55	C7	17	Mx1	0.0206491	0.0236048	Sample 1	FALSE
55	C7	18	Mx1	0.0460041	0.048606	Sample 1	FALSE
55	C7	19	Mx1	0.0928849	0.095133	Sample 1	FALSE
55	C7	20	Mx1	0.169724	0.171618	Sample 1	FALSE
55	C7	21	Mx1	0.275301	0.276842	Sample 1	FALSE
55	C7	22	Mx1	0.40463	0.405817	Sample 1	FALSE
55	C7	23	Mx1	0.54445	0.545282	Sample 1	FALSE
55	C7	24	Mx1	0.663241	0.66372	Sample 1	FALSE
55	C7	25	Mx1	0.767646	0.767771	Sample 1	FALSE
55	C7	26	Mx1	0.855562	0.855333	Sample 1	FALSE
55	C7	27	Mx1	0.930268	0.929686	Sample 1	FALSE
55	C7	28	Mx1	0.985899	0.984962	Sample 1	FALSE
55	C7	29	Mx1	1.03335	1.03206	Sample 1	FALSE
55	C7	30	Mx1	1.0699	1.06826	Sample 1	FALSE
55	C7	31	Mx1	1.09326	1.09127	Sample 1	FALSE
55	C7	32	Mx1	1.11329	1.11094	Sample 1	FALSE
55	C7	33	Mx1	1.12916	1.12645	Sample 1	FALSE
55	C7	34	Mx1	1.145	1.14194	Sample 1	FALSE
55	C7	35	Mx1	1.15272	1.14931	Sample 1	FALSE
55	C7	36	Mx1	1.15504	1.15128	Sample 1	FALSE
55	C7	37	Mx1	1.15657	1.15245	Sample 1	FALSE
55	C7	38	Mx1	1.16064	1.15616	Sample 1	FALSE
55	C7	39	Mx1	1.16301	1.15818	Sample 1	FALSE
55	C7	40	Mx1	1.16223	1.15704	Sample 1	FALSE
56	C8	1	Mx1	-0.0371945	0.0037672	Sample 1	FALSE
56	C8	2	Mx1	-0.0370733	0.00297304	Sample 1	FALSE
56	C8	3	Mx1	-0.0357632	0.00336782	Sample 1	FALSE
56	C8	4	Mx1	-0.0366721	0.00154359	Sample 1	FALSE
56	C8	5	Mx1	-0.0364908	0.000809545	Sample 1	FALSE
56	C8	6	Mx1	-0.0342862	0.00209877	Sample 1	FALSE
56	C8	7	Mx1	-0.0360111	-0.000541488	Sample 1	FALSE
56	C8	8	Mx1	-0.0368574	-0.00230315	Sample 1	FALSE
56	C8	9	Mx1	-0.0369562	-0.00331725	Sample 1	FALSE
56	C8	10	Mx1	-0.0368546	-0.00413105	Sample 1	FALSE
56	C8	11	Mx1	-0.035166	-0.00335772	Sample 1	FALSE
56	C8	12	Mx1	-0.0324571	-0.00156419	Sample 1	FALSE
56	C8	13	Mx1	-0.0307082	-0.00073062	Sample 1	FALSE
56	C8	14	Mx1	-0.0280283	0.00103386	Sample 1	FALSE
56	C8	15	Mx1	-0.0258692	0.00227766	Sample 1	FALSE
56	C8	16	Mx1	-0.0224173	0.00481422	Sample 1	FALSE
56	C8	17	Mx1	-0.0169779	0.00933825	Sample 1	FALSE
56	C8	18	Mx1	-0.00440012	0.0210007	Sample 1	FALSE
56	C8	19	Mx1	0.0200649	0.0445503	Sample 1	FALSE
56	C8	20	Mx1	0.0719873	0.0955574	Sample 1	FALSE
56	C8	21	Mx1	0.150572	0.173226	Sample 1	FALSE
56	C8	22	Mx1	0.257733	0.279472	Sample 1	FALSE
56	C8	23	Mx1	0.391016	0.41184	Sample 1	FALSE
56	C8	24	Mx1	0.520391	0.540299	Sample 1	FALSE
56	C8	25	Mx1	0.642789	0.661783	Sample 1	FALSE
56	C8	26	Mx1	0.749558	0.767636	Sample 1	FALSE
56	C8	27	Mx1	0.838579	0.855742	Sample 1	FALSE
56	C8	28	Mx1	0.911058	0.927305	Sample 1	FALSE
56	C8	29	Mx1	0.962386	0.977718	Sample 1	FALSE
56	C8	30	Mx1	1.01117	1.02559	Sample 1	FALSE
56	C8	31	Mx1	1.04775	1.06126	Sample 1	FALSE
56	C8	32	Mx1	1.07324	1.08582	Sample 1	FALSE
56	C8	33	Mx1	1.09674	1.10841	Sample 1	FALSE
56	C8	34	Mx1	1.11062	1.12138	Sample 1	FALSE
56	C8	35	Mx1	1.11366	1.1235	Sample 1	FALSE
56	C8	36	Mx1	1.11934	1.12827	Sample 1	FALSE
56	C8	37	Mx1	1.12803	1.13604	Sample 1	FALSE
56	C8	38	Mx1	1.13026	1.13736	Sample 1	FALSE
56	C8	39	Mx1	1.13427	1.14044	Sample 1	FALSE
56	C8	40	Mx1	1.13508	1.14034	Sample 1	FALSE
57	C9	1	Mx1	-0.0432105	-0.0030006	Sample 1	FALSE
57	C9	2	Mx1	-0.0400698	0.000218185	Sample 1	FALSE
57	C9	3	Mx1	-0.0398048	0.000561361	Sample 1	FALSE
57	C9	4	Mx1	-0.0400067	0.000437569	Sample 1	FALSE
57	C9	5	Mx1	-0.0374083	0.00311403	Sample 1	FALSE
57	C9	6	Mx1	-0.0386059	0.00199454	Sample 1	FALSE
57	C9	7	Mx1	-0.0415861	-0.000907477	Sample 1	FALSE
57	C9	8	Mx1	-0.0429592	-0.00220246	Sample 1	FALSE
57	C9	9	Mx1	-0.0438895	-0.00305464	Sample 1	FALSE
57	C9	10	Mx1	-0.044152	-0.00323906	Sample 1	FALSE
57	C9	11	Mx1	-0.042782	-0.00179095	Sample 1	FALSE
57	C9	12	Mx1	-0.042411	-0.00134183	Sample 1	FALSE
57	C9	13	Mx1	-0.0398275	0.00131981	Sample 1	FALSE
57	C9	14	Mx1	-0.0361164	0.0051091	Sample 1	FALSE
57	C9	15	Mx1	-0.0286883	0.0126153	Sample 1	FALSE
57	C9	16	Mx1	-0.0170429	0.0243388	Sample 1	FALSE
57	C9	17	Mx1	0.00389074	0.0453506	Sample 1	FALSE
57	C9	18	Mx1	0.0392102	0.0807481	Sample 1	FALSE
57	C9	19	Mx1	0.0968437	0.13846	Sample 1	FALSE
57	C9	20	Mx1	0.189515	0.231209	Sample 1	FALSE
57	C9	21	Mx1	0.309229	0.351001	Sample 1	FALSE
57	C9	22	Mx1	0.446492	0.488343	Sample 1	FALSE
57	C9	23	Mx1	0.577038	0.618966	Sample 1	FALSE
57	C9	24	Mx1	0.689646	0.731653	Sample 1	FALSE
57	C9	25	Mx1	0.786352	0.828437	Sample 1	FALSE
57	C9	26	Mx1	0.865818	0.907981	Sample 1	FALSE
57	C9	27	Mx1	0.934515	0.976757	Sample 1	FALSE
57	C9	28	Mx1	0.984618	1.02694	Sample 1	FALSE
57	C9	29	Mx1	1.02749	1.06989	Sample 1	FALSE
57	C9	30	Mx1	1.06152	1.10399	Sample 1	FALSE
57	C9	31	Mx1	1.08103	1.12358	Sample 1	FALSE
57	C9	32	Mx1	1.09878	1.14142	Sample 1	FALSE
57	C9	33	Mx1	1.11404	1.15675	Sample 1	FALSE
57	C9	34	Mx1	1.1283	1.17109	Sample 1	FALSE
57	C9	35	Mx1	1.13036	1.17322	Sample 1	FALSE
57	C9	36	Mx1	1.13295	1.17589	Sample 1	FALSE
57	C9	37	Mx1	1.13987	1.18289	Sample 1	FALSE
57	C9	38	Mx1	1.1407	1.1838	Sample 1	FALSE
57	C9	39	Mx1	1.14145	1.18463	Sample 1	FALSE
57	C9	40	Mx1	1.14217	1.18543	Sample 1	FALSE
58	C10	1	OAS1	-0.0145511	-9.99016e-06	Sample 3	FALSE
58	C10	2	OAS1	-0.0150302	-0.000594148	Sample 3	FALSE
58	C10	3	OAS1	-0.0149368	-0.000605678	Sample 3	FALSE
58	C10	4	OAS1	-0.0129085	0.00131761	Sample 3	FALSE
58	C10	5	OAS1	-0.0127812	0.0013399	Sample 3	FALSE
58	C10	6	OAS1	-0.0124036	0.00161252	Sample 3	FALSE
58	C10	7	OAS1	-0.011267	0.00264405	Sample 3	FALSE
58	C10	8	OAS1	-0.0118381	0.00196793	Sample 3	FALSE
58	C10	9	OAS1	-0.0143481	-0.000647071	Sample 3	FALSE
58	C10	10	OAS1	-0.0146419	-0.0010458	Sample 3	FALSE
58	C10	11	OAS1	-0.0132577	0.0002334	Sample 3	FALSE
58	C10	12	OAS1	-0.0155453	-0.00215925	Sample 3	FALSE
58	C10	13	OAS1	-0.0161332	-0.00285218	Sample 3	FALSE
58	C10	14	OAS1	-0.0149962	-0.00182011	Sample 3	FALSE
58	C10	15	OAS1	-0.0123272	0.000743855	Sample 3	FALSE
58	C10	16	OAS1	-0.0124138	0.000552182	Sample 3	FALSE
58	C10	17	OAS1	-0.0138884	-0.00102736	Sample 3	FALSE
58	C10	18	OAS1	-0.0145294	-0.00177338	Sample 3	FALSE
58	C10	19	OAS1	-0.0149204	-0.0022694	Sample 3	FALSE
58	C10	20	OAS1	-0.0156608	-0.00311479	Sample 3	FALSE
58	C10	21	OAS1	-0.0155304	-0.00308938	Sample 3	FALSE
58	C10	22	OAS1	-0.0131434	-0.000807369	Sample 3	FALSE
58	C10	23	OAS1	-0.00985226	0.00237873	Sample 3	FALSE
58	C10	24	OAS1	-0.00952891	0.00259709	Sample 3	FALSE
58	C10	25	OAS1	-0.00909487	0.00292612	Sample 3	FALSE
58	C10	26	OAS1	-0.00901758	0.0028984	Sample 3	FALSE
58	C10	27	OAS1	-0.00550731	0.00630367	Sample 3	FALSE
58	C10	28	OAS1	0.00276273	0.0144687	Sample 3	FALSE
58	C10	29	OAS1	0.0137599	0.0253609	Sample 3	FALSE
58	C10	30	OAS1	0.0325593	0.0440553	Sample 3	FALSE
58	C10	31	OAS1	0.0638308	0.0752217	Sample 3	FALSE
58	C10	32	OAS1	0.117586	0.128872	Sample 3	FALSE
58	C10	33	OAS1	0.195416	0.206597	Sample 3	FALSE
58	C10	34	OAS1	0.275171	0.286247	Sample 3	FALSE
58	C10	35	OAS1	0.342465	0.353436	Sample 3	FALSE
58	C10	36	OAS1	0.390373	0.401239	Sample 3	FALSE
58	C10	37	OAS1	0.42611	0.436871	Sample 3	FALSE
58	C10	38	OAS1	0.453893	0.464549	Sample 3	FALSE
58	C10	39	OAS1	0.479994	0.490545	Sample 3	FALSE
58	C10	40	OAS1	0.500269	0.510715	Sample 3	FALSE
59	C11	1	OAS1	0.0499921	-0.0119945	Sample 3	FALSE
59	C11	2	OAS1	0.052285	-0.00974154	Sample 3	FALSE
59	C11	3	OAS1	0.0561612	-0.0059053	Sample 3	FALSE
59	C11	4	OAS1	0.0575435	-0.00456303	Sample 3	FALSE
59	C11	5	OAS1	0.0628899	0.000743448	Sample 3	FALSE
59	C11	6	OAS1	0.0651199	0.0029334	Sample 3	FALSE
59	C11	7	OAS1	0.064921	0.00269462	Sample 3	FALSE
59	C11	8	OAS1	0.0659609	0.0036945	Sample 3	FALSE
59	C11	9	OAS1	0.0654972	0.00319085	Sample 3	FALSE
59	C11	10	OAS1	0.0658212	0.00347482	Sample 3	FALSE
59	C11	11	OAS1	0.0649679	0.00258155	Sample 3	FALSE
59	C11	12	OAS1	0.0616067	-0.000819595	Sample 3	FALSE
59	C11	13	OAS1	0.0603873	-0.00207897	Sample 3	FALSE
59	C11	14	OAS1	0.0615429	-0.000963302	Sample 3	FALSE
59	C11	15	OAS1	0.0613897	-0.00115653	Sample 3	FALSE
59	C11	16	OAS1	0.0617814	-0.000804746	Sample 3	FALSE
59	C11	17	OAS1	0.0610077	-0.00161845	Sample 3	FALSE
59	C11	18	OAS1	0.0602561	-0.00241002	Sample 3	FALSE
59	C11	19	OAS1	0.0609276	-0.00177851	Sample 3	FALSE
59	C11	20	OAS1	0.0616099	-0.00113621	Sample 3	FALSE
59	C11	21	OAS1	0.0667075	0.00392147	Sample 3	FALSE
59	C11	22	OAS1	0.0703795	0.00755344	Sample 3	FALSE
59	C11	23	OAS1	0.0794071	0.0165412	Sample 3	FALSE
59	C11	24	OAS1	0.0975758	0.0346698	Sample 3	FALSE
59	C11	25	OAS1	0.126776	0.0638302	Sample 3	FALSE
59	C11	26	OAS1	0.174444	0.111458	Sample 3	FALSE
59	C11	27	OAS1	0.249782	0.186756	Sample 3	FALSE
59	C11	28	OAS1	0.343703	0.280637	Sample 3	FALSE
59	C11	29	OAS1	0.451758	0.388653	Sample 3	FALSE
59	C11	30	OAS1	0.556118	0.492972	Sample 3	FALSE
59	C11	31	OAS1	0.651628	0.588442	Sample 3	FALSE
59	C11	32	OAS1	0.735241	0.672016	Sample 3	FALSE
59	C11	33	OAS1	0.806704	0.743438	Sample 3	FALSE
59	C11	34	OAS1	0.872164	0.808858	Sample 3	FALSE
59	C11	35	OAS1	0.924367	0.861021	Sample 3	FALSE
59	C11	36	OAS1	0.974386	0.911	Sample 3	FALSE
59	C11	37	OAS1	1.01135	0.947928	Sample 3	FALSE
59	C11	38	OAS1	1.04262	0.979152	Sample 3	FALSE
59	C11	39	OAS1	1.0638	1.00029	Sample 3	FALSE
59	C11	40	OAS1	1.08091	1.01736	Sample 3	FALSE
60	C12	1	OAS1	-0.0166919	0.00242694	Sample 3	FALSE
60	C12	2	OAS1	-0.0170522	0.0018715	Sample 3	FALSE
60	C12	3	OAS1	-0.018613	0.000115651	Sample 3	FALSE
60	C12	4	OAS1	-0.0182637	0.000269808	Sample 3	FALSE
60	C12	5	OAS1	-0.0150051	0.00333336	Sample 3	FALSE
60	C12	6	OAS1	-0.016222	0.00192134	Sample 3	FALSE
60	C12	7	OAS1	-0.0169886	0.00095971	Sample 3	FALSE
60	C12	8	OAS1	-0.0166537	0.00109948	Sample 3	FALSE
60	C12	9	OAS1	-0.0178625	-0.000304392	Sample 3	FALSE
60	C12	10	OAS1	-0.0194128	-0.00204982	Sample 3	FALSE
60	C12	11	OAS1	-0.0197122	-0.0025443	Sample 3	FALSE
60	C12	12	OAS1	-0.0189264	-0.00195359	Sample 3	FALSE
60	C12	13	OAS1	-0.018239	-0.00146123	Sample 3	FALSE
60	C12	14	OAS1	-0.0182585	-0.00167584	Sample 3	FALSE
60	C12	15	OAS1	-0.0172868	-0.000899274	Sample 3	FALSE
60	C12	16	OAS1	-0.0163364	-0.00014396	Sample 3	FALSE
60	C12	17	OAS1	-0.0195151	-0.00351771	Sample 3	FALSE
60	C12	18	OAS1	-0.0191566	-0.00335435	Sample 3	FALSE
60	C12	19	OAS1	-0.01405	0.00155715	Sample 3	FALSE
60	C12	20	OAS1	-0.0121819	0.00323022	Sample 3	FALSE
60	C12	21	OAS1	-0.00979928	0.00541774	Sample 3	FALSE
60	C12	22	OAS1	-0.00730737	0.00771456	Sample 3	FALSE
60	C12	23	OAS1	0.00230957	0.0171364	Sample 3	FALSE
60	C12	24	OAS1	0.0164363	0.031068	Sample 3	FALSE
60	C12	25	OAS1	0.0395469	0.0539835	Sample 3	FALSE
60	C12	26	OAS1	0.0823611	0.0966027	Sample 3	FALSE
60	C12	27	OAS1	0.149609	0.163655	Sample 3	FALSE
60	C12	28	OAS1	0.245048	0.258899	Sample 3	FALSE
60	C12	29	OAS1	0.359449	0.373106	Sample 3	FALSE
60	C12	30	OAS1	0.471986	0.485447	Sample 3	FALSE
60	C12	31	OAS1	0.571698	0.584964	Sample 3	FALSE
60	C12	32	OAS1	0.661116	0.674187	Sample 3	FALSE
60	C12	33	OAS1	0.743271	0.756147	Sample 3	FALSE
60	C12	34	OAS1	0.810197	0.822878	Sample 3	FALSE
60	C12	35	OAS1	0.866481	0.878966	Sample 3	FALSE
60	C12	36	OAS1	0.910019	0.92231	Sample 3	FALSE
60	C12	37	OAS1	0.948084	0.96018	Sample 3	FALSE
60	C12	38	OAS1	0.979159	0.99106	Sample 3	FALSE
60	C12	39	OAS1	1.00392	1.01562	Sample 3	FALSE
60	C12	40	OAS1	1.01943	1.03094	Sample 3	FALSE
61	C13	1	OAS1	-0.0637495	0.00192814	Sample 3	FALSE
61	C13	2	OAS1	-0.0638148	0.00150455	Sample 3	FALSE
61	C13	3	OAS1	-0.06492	4.10989e-05	Sample 3	FALSE
61	C13	4	OAS1	-0.0674317	-0.00282882	Sample 3	FALSE
61	C13	5	OAS1	-0.066754	-0.00250939	Sample 3	FALSE
61	C13	6	OAS1	-0.0615981	0.00228825	Sample 3	FALSE
61	C13	7	OAS1	-0.0603326	0.00319547	Sample 3	FALSE
61	C13	8	OAS1	-0.0609223	0.00224758	Sample 3	FALSE
61	C13	9	OAS1	-0.0613866	0.001425	Sample 3	FALSE
61	C13	10	OAS1	-0.0620085	0.000444776	Sample 3	FALSE
61	C13	11	OAS1	-0.0621318	-3.67003e-05	Sample 3	FALSE
61	C13	12	OAS1	-0.0618891	-0.000152338	Sample 3	FALSE
61	C13	13	OAS1	-0.0624231	-0.00104451	Sample 3	FALSE
61	C13	14	OAS1	-0.0624019	-0.00138158	Sample 3	FALSE
61	C13	15	OAS1	-0.0615836	-0.000921542	Sample 3	FALSE
61	C13	16	OAS1	-0.0626248	-0.00232103	Sample 3	FALSE
[truncated: 4,544 more rows]

## Sheet: Multicomponent
File Name	E:\shahi\SYBR one-step_20240212_115708.eds
Comment
Operator	Admin
Barcode
Instrument Type	QuantStudio™ 6 Pro System
Block Type	384-Well Block
Instrument Name	QS6Pro-2778621060027
Instrument Serial Number	2778621060027
Heated Cover Serial Number	2779321031001
Block serial number	2778321020885
Run Start Date/Time	2024-02-12 11:57:18 AM EST
Run End Data/Time	2024-02-12 01:48:39 PM EST
Run Duration	111 minutes 20 seconds
Sample Volume	10.0
Cover Temperature	105.0
Passive Reference	ROX
PCR Stage/Step Number	Stage 2 Step 3
Quantification Cycle Method	CT
Analysis Date/Time	2024-02-12 01:52:31 PM EST
Software Name and Version	Design & Analysis Software v2.7.0
Plugin Name and Version	Primary Analysis v1.8.0, Presence Absence v2.3.0
Reduce dye signal crosstalk by algorithm	No (Default)
Exported On	2024-02-12 01:52:38 PM EST
Well	Well Position	Stage Number	Step Number	Cycle Number	SYBR	ROX
1	A1	2	3	1	-7033.66	111863
1	A1	2	3	2	-7110.06	111807
1	A1	2	3	3	-7071.49	111758
1	A1	2	3	4	-6696.25	111624
1	A1	2	3	5	-7030.65	111451
1	A1	2	3	6	-7181.28	111322
1	A1	2	3	7	-7185.46	111257
1	A1	2	3	8	-7303.73	111157
1	A1	2	3	9	-7359.46	111088
1	A1	2	3	10	-7350.79	111003
1	A1	2	3	11	-7422.02	110971
1	A1	2	3	12	-7372.02	110929
1	A1	2	3	13	-6950.36	111020
1	A1	2	3	14	-6692.37	110950
1	A1	2	3	15	-6876.26	110826
1	A1	2	3	16	-6988.22	110745
1	A1	2	3	17	-7075.64	110799
1	A1	2	3	18	-7451.34	110907
1	A1	2	3	19	-7516.53	110798
1	A1	2	3	20	-7354.49	110719
1	A1	2	3	21	-7193.4	110756
1	A1	2	3	22	-7144.42	110726
1	A1	2	3	23	-6811.16	110710
1	A1	2	3	24	-6175.1	110409
1	A1	2	3	25	-4841.49	110320
1	A1	2	3	26	-2264.47	110409
1	A1	2	3	27	1853.02	110393
1	A1	2	3	28	8513.69	110387
1	A1	2	3	29	18775.8	110353
1	A1	2	3	30	32081.4	110358
1	A1	2	3	31	46115.5	110295
1	A1	2	3	32	59415.2	110172
1	A1	2	3	33	71203.6	110117
1	A1	2	3	34	80566.2	110076
1	A1	2	3	35	88193.2	110082
1	A1	2	3	36	94311.6	110146
1	A1	2	3	37	99953.6	110157
1	A1	2	3	38	103808	110220
1	A1	2	3	39	106256	110247
1	A1	2	3	40	107481	110219
2	A2	2	3	1	-10689.4	147421
2	A2	2	3	2	-10577.9	147350
2	A2	2	3	3	-11070.1	147130
2	A2	2	3	4	-11677.4	146704
2	A2	2	3	5	-11569.9	146508
2	A2	2	3	6	-10691.1	146458
2	A2	2	3	7	-10731.1	146513
2	A2	2	3	8	-10950.2	146626
2	A2	2	3	9	-11289.4	146329
2	A2	2	3	10	-11301.3	145958
2	A2	2	3	11	-10782.7	145812
2	A2	2	3	12	-10434.1	145835
2	A2	2	3	13	-10416.7	146178
2	A2	2	3	14	-10260.3	146241
2	A2	2	3	15	-10330	146050
2	A2	2	3	16	-10214.3	145945
2	A2	2	3	17	-9303.41	145944
2	A2	2	3	18	-8324.55	145883
2	A2	2	3	19	-5629.92	145839
2	A2	2	3	20	-1333.69	145769
2	A2	2	3	21	6753.8	145713
2	A2	2	3	22	18266.4	145672
2	A2	2	3	23	33021.9	145720
2	A2	2	3	24	51198.9	145690
2	A2	2	3	25	69994.1	145644
2	A2	2	3	26	86029.6	145670
2	A2	2	3	27	99811.1	145620
2	A2	2	3	28	111453	145582
2	A2	2	3	29	120415	145596
2	A2	2	3	30	127772	145384
2	A2	2	3	31	133673	145361
2	A2	2	3	32	138264	145563
2	A2	2	3	33	141621	145570
2	A2	2	3	34	144277	145335
2	A2	2	3	35	146651	145277
2	A2	2	3	36	147687	145291
2	A2	2	3	37	149284	145348
2	A2	2	3	38	149476	145583
2	A2	2	3	39	149238	145650
2	A2	2	3	40	149970	145860
3	A3	2	3	1	20784.5	122317
3	A3	2	3	2	21119.3	122331
3	A3	2	3	3	21288.5	122472
3	A3	2	3	4	21130	122386
3	A3	2	3	5	20838.2	122370
3	A3	2	3	6	20129.1	122559
3	A3	2	3	7	19359	122842
3	A3	2	3	8	19052.9	122971
3	A3	2	3	9	18981.2	123190
3	A3	2	3	10	19035.7	123214
3	A3	2	3	11	19014	123412
3	A3	2	3	12	18998.3	123725
3	A3	2	3	13	18726.1	123910
3	A3	2	3	14	18664.9	124086
3	A3	2	3	15	18855.9	124397
3	A3	2	3	16	18963.2	124525
3	A3	2	3	17	18596	124610
3	A3	2	3	18	18733.7	124704
3	A3	2	3	19	20227	125224
3	A3	2	3	20	23314.6	125593
3	A3	2	3	21	28025.5	125797
3	A3	2	3	22	35037.5	126085
3	A3	2	3	23	44596.7	126648
3	A3	2	3	24	55954.7	127115
3	A3	2	3	25	68227.4	127313
3	A3	2	3	26	80067.2	127556
3	A3	2	3	27	90711.5	127922
3	A3	2	3	28	100652	128143
3	A3	2	3	29	109842	128594
3	A3	2	3	30	116790	128897
3	A3	2	3	31	122541	128904
3	A3	2	3	32	128026	129201
3	A3	2	3	33	132418	129442
3	A3	2	3	34	135586	129505
3	A3	2	3	35	137907	129674
3	A3	2	3	36	139177	129773
3	A3	2	3	37	140449	130161
3	A3	2	3	38	141279	130223
3	A3	2	3	39	141382	130347
3	A3	2	3	40	141711	130617
4	A4	2	3	1	-5068.82	114196
4	A4	2	3	2	-5027.92	113899
4	A4	2	3	3	-4852.01	113636
4	A4	2	3	4	-4081.35	113487
4	A4	2	3	5	-3798.08	113177
4	A4	2	3	6	-4191.72	112982
4	A4	2	3	7	-4596.56	112902
4	A4	2	3	8	-4674.98	112976
4	A4	2	3	9	-4506.09	112939
4	A4	2	3	10	-4513.23	112861
4	A4	2	3	11	-4508.76	112689
4	A4	2	3	12	-4419.47	112579
4	A4	2	3	13	-3943.49	112563
4	A4	2	3	14	-4172.64	112659
4	A4	2	3	15	-4188.2	112627
4	A4	2	3	16	-3469.59	112595
4	A4	2	3	17	-2671.82	112422
4	A4	2	3	18	-1788.47	112350
4	A4	2	3	19	830.97	112405
4	A4	2	3	20	5119.53	112409
4	A4	2	3	21	12271.9	112524
4	A4	2	3	22	22601.2	112419
4	A4	2	3	23	35615.3	112233
4	A4	2	3	24	50726.3	112175
4	A4	2	3	25	64631.9	112249
4	A4	2	3	26	76463.6	112340
4	A4	2	3	27	85548.1	112361
4	A4	2	3	28	94062.2	112307
4	A4	2	3	29	100708	112257
4	A4	2	3	30	106203	112235
4	A4	2	3	31	110643	112217
4	A4	2	3	32	114103	112015
4	A4	2	3	33	116543	111994
4	A4	2	3	34	117469	112115
4	A4	2	3	35	119250	112080
4	A4	2	3	36	120280	112042
4	A4	2	3	37	120698	112037
4	A4	2	3	38	121156	112041
4	A4	2	3	39	121473	112123
4	A4	2	3	40	121371	112130
5	A5	2	3	1	-4755.5	122217
5	A5	2	3	2	-4648.98	122143
5	A5	2	3	3	-4552.79	121710
5	A5	2	3	4	-4460	121420
5	A5	2	3	5	-4437.17	121016
5	A5	2	3	6	-4468.58	120934
5	A5	2	3	7	-4526.41	121223
5	A5	2	3	8	-4554.92	121085
5	A5	2	3	9	-4606.21	120843
5	A5	2	3	10	-4567.77	120721
5	A5	2	3	11	-4320.53	120673
5	A5	2	3	12	-4268.74	120589
5	A5	2	3	13	-4072.05	120531
5	A5	2	3	14	-3910.25	120582
5	A5	2	3	15	-3584.2	120750
5	A5	2	3	16	-3323.75	120694
5	A5	2	3	17	-2935.41	120585
5	A5	2	3	18	-2023.57	120438
5	A5	2	3	19	445.676	120188
5	A5	2	3	20	4910.33	120133
5	A5	2	3	21	11955.1	120310
5	A5	2	3	22	22120.3	120514
5	A5	2	3	23	35891.8	120486
5	A5	2	3	24	51660.2	120407
5	A5	2	3	25	66790.9	120296
5	A5	2	3	26	79437.8	120177
5	A5	2	3	27	90539.2	120097
5	A5	2	3	28	98735.9	119993
5	A5	2	3	29	106134	119930
5	A5	2	3	30	112111	119978
5	A5	2	3	31	117171	120194
5	A5	2	3	32	120566	120120
5	A5	2	3	33	123444	120071
5	A5	2	3	34	125421	120119
5	A5	2	3	35	127081	120107
5	A5	2	3	36	128193	119993
5	A5	2	3	37	128764	119952
5	A5	2	3	38	129447	119950
5	A5	2	3	39	129805	119963
5	A5	2	3	40	130154	120058
6	A6	2	3	1	-5463.1	114466
6	A6	2	3	2	-5353.97	114233
6	A6	2	3	3	-5061.26	114011
6	A6	2	3	4	-5070.17	113918
6	A6	2	3	5	-5217.48	113833
6	A6	2	3	6	-5677.85	113774
6	A6	2	3	7	-5755.9	113742
6	A6	2	3	8	-5525.24	113707
6	A6	2	3	9	-5203.19	113689
6	A6	2	3	10	-5303.01	113690
6	A6	2	3	11	-5390.35	113678
6	A6	2	3	12	-5389.08	113721
6	A6	2	3	13	-5335.99	113679
6	A6	2	3	14	-4961.27	113572
6	A6	2	3	15	-4800.78	113563
6	A6	2	3	16	-4307.52	113626
6	A6	2	3	17	-3253.87	113626
6	A6	2	3	18	-1523.49	113660
6	A6	2	3	19	1996.97	113762
6	A6	2	3	20	7561.73	113842
6	A6	2	3	21	15839.7	113830
6	A6	2	3	22	27753.1	113874
6	A6	2	3	23	42060.7	113871
6	A6	2	3	24	57323.4	113838
6	A6	2	3	25	71015.7	113866
6	A6	2	3	26	83366.6	113879
6	A6	2	3	27	92930.5	114042
6	A6	2	3	28	100964	114042
6	A6	2	3	29	107650	113980
6	A6	2	3	30	112566	113947
6	A6	2	3	31	116486	114091
6	A6	2	3	32	119892	114286
6	A6	2	3	33	122303	114301
6	A6	2	3	34	123941	114280
6	A6	2	3	35	125169	114427
6	A6	2	3	36	126201	114573
6	A6	2	3	37	126806	114700
6	A6	2	3	38	127093	114663
6	A6	2	3	39	127363	114724
6	A6	2	3	40	127517	114764
7	A7	2	3	1	2177.81	119291
7	A7	2	3	2	2320.78	119608
7	A7	2	3	3	2415.53	120104
7	A7	2	3	4	2591.62	120438
7	A7	2	3	5	2217.78	120586
7	A7	2	3	6	2178.36	120693
7	A7	2	3	7	2549.22	120893
7	A7	2	3	8	2653.37	121243
7	A7	2	3	9	2893.32	121856
7	A7	2	3	10	3089.16	122924
7	A7	2	3	11	3954.17	124349
7	A7	2	3	12	4837.86	125215
7	A7	2	3	13	5540.97	125457
7	A7	2	3	14	6355.72	125625
7	A7	2	3	15	7292.55	125831
7	A7	2	3	16	8927.34	125862
7	A7	2	3	17	11330.8	125972
7	A7	2	3	18	15123	126249
7	A7	2	3	19	21052	126186
7	A7	2	3	20	29943.2	126221
7	A7	2	3	21	43279.4	126470
7	A7	2	3	22	59201.2	126347
7	A7	2	3	23	75375.4	126459
7	A7	2	3	24	89628	126587
7	A7	2	3	25	102274	126398
7	A7	2	3	26	112995	126393
7	A7	2	3	27	122123	126464
7	A7	2	3	28	129712	126292
7	A7	2	3	29	134722	126419
7	A7	2	3	30	139167	126673
7	A7	2	3	31	143045	126515
7	A7	2	3	32	145511	126523
7	A7	2	3	33	147421	126646
7	A7	2	3	34	149302	126546
7	A7	2	3	35	150664	126793
7	A7	2	3	36	151438	126816
7	A7	2	3	37	151674	126707
7	A7	2	3	38	152250	126773
7	A7	2	3	39	152556	126798
7	A7	2	3	40	152175	126810
8	A8	2	3	1	-3810.49	127557
8	A8	2	3	2	-3836.21	127486
8	A8	2	3	3	-3784.75	127302
8	A8	2	3	4	-3477.13	126938
8	A8	2	3	5	-3299.71	126703
8	A8	2	3	6	-3501.49	126533
8	A8	2	3	7	-3746.54	126398
8	A8	2	3	8	-3759.28	126305
8	A8	2	3	9	-3566.09	126259
8	A8	2	3	10	-3551.41	126197
8	A8	2	3	11	-3504.74	126073
8	A8	2	3	12	-3359.03	125985
8	A8	2	3	13	-3181.39	125983
8	A8	2	3	14	-3093.24	125942
8	A8	2	3	15	-2904.31	125988
8	A8	2	3	16	-2436.85	125932
8	A8	2	3	17	-1257.17	125875
8	A8	2	3	18	194.161	125818
8	A8	2	3	19	3439.27	125831
8	A8	2	3	20	9781.86	125821
8	A8	2	3	21	19493.7	125944
8	A8	2	3	22	32708.7	125863
8	A8	2	3	23	48762.6	125774
8	A8	2	3	24	65376.9	125752
8	A8	2	3	25	80597.5	125751
8	A8	2	3	26	93236.4	125719
8	A8	2	3	27	104453	125724
8	A8	2	3	28	113234	125485
8	A8	2	3	29	120457	125371
8	A8	2	3	30	126108	125277
8	A8	2	3	31	130134	125293
8	A8	2	3	32	133509	125447
8	A8	2	3	33	136456	125454
8	A8	2	3	34	137921	125392
8	A8	2	3	35	139046	125292
8	A8	2	3	36	140092	125295
8	A8	2	3	37	140840	125408
8	A8	2	3	38	141024	125373
8	A8	2	3	39	141140	125361
8	A8	2	3	40	141458	125465
9	A9	2	3	1	15109.4	123088
9	A9	2	3	2	15147.4	122988
9	A9	2	3	3	15150.6	122589
9	A9	2	3	4	15262.5	122387
9	A9	2	3	5	15256.1	122284
9	A9	2	3	6	15303	122149
9	A9	2	3	7	15329.5	122004
9	A9	2	3	8	15437.7	121920
9	A9	2	3	9	14880.7	121981
9	A9	2	3	10	14753.2	121895
9	A9	2	3	11	14865.8	121806
9	A9	2	3	12	14901.8	121827
9	A9	2	3	13	15127.7	121750
9	A9	2	3	14	15644.3	121664
9	A9	2	3	15	16457.6	121567
9	A9	2	3	16	17930.1	121507
9	A9	2	3	17	20477	121520
9	A9	2	3	18	25262.7	121463
9	A9	2	3	19	32203.6	121428
9	A9	2	3	20	43742.1	121377
9	A9	2	3	21	58463.6	121394
9	A9	2	3	22	74500.5	121339
9	A9	2	3	23	89781	121315
9	A9	2	3	24	103512	121346
9	A9	2	3	25	114957	121276
9	A9	2	3	26	124431	121151
9	A9	2	3	27	132123	121101
9	A9	2	3	28	138631	121187
9	A9	2	3	29	143216	121297
9	A9	2	3	30	147026	121252
9	A9	2	3	31	149632	121191
9	A9	2	3	32	151881	121150
9	A9	2	3	33	153562	120962
9	A9	2	3	34	154797	120850
9	A9	2	3	35	156000	120866
9	A9	2	3	36	156067	120982
9	A9	2	3	37	156545	120898
9	A9	2	3	38	156959	120865
9	A9	2	3	39	156428	120913
9	A9	2	3	40	156401	120990
10	A10	2	3	1	1764.19	117806
10	A10	2	3	2	1884.16	117824
10	A10	2	3	3	1851.09	117522
10	A10	2	3	4	1803.77	117343
10	A10	2	3	5	1691.76	117250
10	A10	2	3	6	1416.9	117102
10	A10	2	3	7	723.973	116861
10	A10	2	3	8	718.825	116795
10	A10	2	3	9	1377.09	116966
10	A10	2	3	10	1531.5	116934
10	A10	2	3	11	1485.3	116870
10	A10	2	3	12	1308.19	116811
10	A10	2	3	13	1194.64	116880
10	A10	2	3	14	1174.76	116944
10	A10	2	3	15	1296.16	116880
10	A10	2	3	16	1393.65	116858
10	A10	2	3	17	1153.75	116919
10	A10	2	3	18	704.152	116849
10	A10	2	3	19	652.755	116740
10	A10	2	3	20	876.497	116646
10	A10	2	3	21	810.469	116564
10	A10	2	3	22	750.958	116547
10	A10	2	3	23	785.31	116709
10	A10	2	3	24	850.83	116700
10	A10	2	3	25	816.823	116673
10	A10	2	3	26	935.006	116481
10	A10	2	3	27	1682.39	116306
10	A10	2	3	28	2500.07	116291
10	A10	2	3	29	3913.91	116405
10	A10	2	3	30	6018.48	116184
10	A10	2	3	31	9527.75	116158
10	A10	2	3	32	16053	116310
10	A10	2	3	33	25576	116255
10	A10	2	3	34	36750.4	116264
10	A10	2	3	35	47665	116496
10	A10	2	3	36	56171.3	116563
10	A10	2	3	37	62568.9	116414
10	A10	2	3	38	68234.5	116341
10	A10	2	3	39	72435	116361
10	A10	2	3	40	75230	116413
11	A11	2	3	1	-6542.27	120249
11	A11	2	3	2	-6373.64	120334
11	A11	2	3	3	-6324.46	120351
11	A11	2	3	4	-6244.39	120376
11	A11	2	3	5	-6187.67	120319
11	A11	2	3	6	-6208.16	120326
11	A11	2	3	7	-6049.43	120552
11	A11	2	3	8	-5873.9	120680
11	A11	2	3	9	-6189.99	120776
11	A11	2	3	10	-6274.76	120739
11	A11	2	3	11	-6098.22	120752
11	A11	2	3	12	-6269.91	120865
11	A11	2	3	13	-6442.32	121053
11	A11	2	3	14	-6718.66	121116
11	A11	2	3	15	-6633.84	121229
11	A11	2	3	16	-5950.46	121389
11	A11	2	3	17	-5598.98	121748
11	A11	2	3	18	-5852.16	121802
11	A11	2	3	19	-5981.89	121817
11	A11	2	3	20	-5734.05	121788
11	A11	2	3	21	-4970.92	122095
11	A11	2	3	22	-4850.04	122528
11	A11	2	3	23	-4526.04	122907
11	A11	2	3	24	-2524.36	123322
11	A11	2	3	25	1509.19	124335
11	A11	2	3	26	8347.49	125879
11	A11	2	3	27	19568	127959
11	A11	2	3	28	32728.3	128850
11	A11	2	3	29	46275.1	129071
11	A11	2	3	30	59436	129145
11	A11	2	3	31	71663	129460
11	A11	2	3	32	83229.2	129523
11	A11	2	3	33	92747.5	129555
11	A11	2	3	34	100604	129361
11	A11	2	3	35	107676	129435
11	A11	2	3	36	114014	129482
11	A11	2	3	37	118992	129582
11	A11	2	3	38	123263	129530
11	A11	2	3	39	126393	129541
11	A11	2	3	40	128724	129433
12	A12	2	3	1	-3717.58	117726
12	A12	2	3	2	-3750.61	117668
12	A12	2	3	3	-3930.63	117424
12	A12	2	3	4	-3977.97	117278
12	A12	2	3	5	-3869.49	117088
12	A12	2	3	6	-3868.24	117013
12	A12	2	3	7	-3982.72	116965
12	A12	2	3	8	-3960.82	116972
12	A12	2	3	9	-3657.17	117068
12	A12	2	3	10	-3728.3	117197
12	A12	2	3	11	-4106.39	117378
12	A12	2	3	12	-4087.46	117342
12	A12	2	3	13	-3595.22	117205
12	A12	2	3	14	-3326.83	117163
12	A12	2	3	15	-3356.3	117246
12	A12	2	3	16	-3404.34	117254
12	A12	2	3	17	-3635.99	117266
12	A12	2	3	18	-3923.56	117400
12	A12	2	3	19	-3972.68	117126
12	A12	2	3	20	-3721.95	117135
12	A12	2	3	21	-3372.42	117570
12	A12	2	3	22	-3325.49	117642
12	A12	2	3	23	-2811.71	117594
12	A12	2	3	24	-925.278	117561
12	A12	2	3	25	1621.26	117676
12	A12	2	3	26	5668.57	117631
12	A12	2	3	27	13065.1	117570
12	A12	2	3	28	23491.2	117613
12	A12	2	3	29	35898.1	117821
12	A12	2	3	30	48877.5	118076
12	A12	2	3	31	60830.6	118108
12	A12	2	3	32	71888.8	118004
12	A12	2	3	33	81384.9	117981
12	A12	2	3	34	89794.7	118260
12	A12	2	3	35	96896.2	118485
12	A12	2	3	36	102679	118705
12	A12	2	3	37	107661	118709
12	A12	2	3	38	111714	118435
12	A12	2	3	39	114278	118377
12	A12	2	3	40	116521	118773
13	A13	2	3	1	-4798.28	123736
13	A13	2	3	2	-4604.66	123819
13	A13	2	3	3	-4641.72	123770
13	A13	2	3	4	-4684.08	123632
13	A13	2	3	5	-4527.87	123542
13	A13	2	3	6	-4479.72	123531
13	A13	2	3	7	-4320.06	123697
13	A13	2	3	8	-4703.14	123603
13	A13	2	3	9	-4910.74	123255
13	A13	2	3	10	-5055.3	123313
13	A13	2	3	11	-5170.4	123900
13	A13	2	3	12	-5063.97	124099
13	A13	2	3	13	-4646.25	124196
13	A13	2	3	14	-5077.09	124260
13	A13	2	3	15	-5152.25	124118
13	A13	2	3	16	-4889.31	124028
13	A13	2	3	17	-4879.02	124105
13	A13	2	3	18	-4935.94	124242
13	A13	2	3	19	-4894.54	124525
13	A13	2	3	20	-4372.98	124553
13	A13	2	3	21	-3484.11	124630
13	A13	2	3	22	-2705.98	124883
13	A13	2	3	23	-1569.07	125212
13	A13	2	3	24	1857.17	125293
13	A13	2	3	25	7438.77	125448
13	A13	2	3	26	15870.5	125807
13	A13	2	3	27	27523.7	125922
13	A13	2	3	28	41199.5	126189
13	A13	2	3	29	54490	126504
13	A13	2	3	30	67272.1	126671
13	A13	2	3	31	79137.5	127191
13	A13	2	3	32	92217.8	128738
13	A13	2	3	33	103994	130271
13	A13	2	3	34	113026	131331
13	A13	2	3	35	120534	131457
13	A13	2	3	36	125951	131584
13	A13	2	3	37	130521	131807
13	A13	2	3	38	134863	131911
13	A13	2	3	39	138241	131849
13	A13	2	3	40	140043	131814
14	A14	2	3	1	-3257.95	115977
14	A14	2	3	2	-3003.96	115912
14	A14	2	3	3	-2834.5	115887
14	A14	2	3	4	-3051.01	115991
14	A14	2	3	5	-3097.2	116252
14	A14	2	3	6	-2964.43	116289
14	A14	2	3	7	-3409.66	116235
14	A14	2	3	8	-3526.92	116291
14	A14	2	3	9	-3419.65	116600
14	A14	2	3	10	-3358.56	116771
14	A14	2	3	11	-3106.89	116955
14	A14	2	3	12	-3002.4	117314
14	A14	2	3	13	-2645.73	117770
14	A14	2	3	14	-2607.75	118653
14	A14	2	3	15	-2188.09	120012
14	A14	2	3	16	-601.146	121361
14	A14	2	3	17	670.38	122200
14	A14	2	3	18	1697.2	122457
14	A14	2	3	19	2282.75	122577
14	A14	2	3	20	2716.41	122652
14	A14	2	3	21	3608.38	122837
14	A14	2	3	22	4536.6	122949
14	A14	2	3	23	6318.43	123074
14	A14	2	3	24	9498.45	123246
14	A14	2	3	25	14664.7	123278
14	A14	2	3	26	21761.7	123271
14	A14	2	3	27	32614.7	123282
14	A14	2	3	28	45630	123217
14	A14	2	3	29	58721.6	123038
14	A14	2	3	30	70869.5	123171
14	A14	2	3	31	82112.5	123170
14	A14	2	3	32	92511.1	123184
14	A14	2	3	33	101428	123331
14	A14	2	3	34	109077	123307
14	A14	2	3	35	115613	123218
14	A14	2	3	36	120904	123004
14	A14	2	3	37	125206	122956
14	A14	2	3	38	128533	122739
14	A14	2	3	39	131679	122692
14	A14	2	3	40	133323	122901
15	A15	2	3	1	-10146.5	64254.1
15	A15	2	3	2	-10218.3	65385.6
15	A15	2	3	3	-10321	69610.7
15	A15	2	3	4	-10282.7	74672.1
15	A15	2	3	5	-10513.9	80672.8
15	A15	2	3	6	-10766.8	87297.4
15	A15	2	3	7	-11149.6	94694.9
15	A15	2	3	8	-11383.3	101737
15	A15	2	3	9	-11753.8	107307
15	A15	2	3	10	-11733.3	111880
15	A15	2	3	11	-11301.4	115811
15	A15	2	3	12	-11202	118587
15	A15	2	3	13	-10983	120712
15	A15	2	3	14	-10727.8	122168
15	A15	2	3	15	-10241.3	122962
15	A15	2	3	16	-10080.3	123310
15	A15	2	3	17	-9844.07	123405
15	A15	2	3	18	-9772.92	122956
15	A15	2	3	19	-9775.84	123153
15	A15	2	3	20	-9235.45	122824
15	A15	2	3	21	-8336.11	122510
15	A15	2	3	22	-7051.06	122181
15	A15	2	3	23	-4712.68	121991
15	A15	2	3	24	-118.683	122001
15	A15	2	3	25	7813.59	121966
15	A15	2	3	26	18369.3	121873
15	A15	2	3	27	31281.7	121687
15	A15	2	3	28	44945.4	121520
15	A15	2	3	29	57859.1	121648
15	A15	2	3	30	70012.8	121514
15	A15	2	3	31	80614.4	121641
15	A15	2	3	32	89905	121665
15	A15	2	3	33	97814.5	121574
15	A15	2	3	34	104234	121700
15	A15	2	3	35	109857	121658
15	A15	2	3	36	114846	121740
15	A15	2	3	37	118708	121786
15	A15	2	3	38	122741	121696
15	A15	2	3	39	125000	121503
15	A15	2	3	40	126731	121707
16	A16	2	3	1	-2847.44	113870
16	A16	2	3	2	-2706.81	113790
16	A16	2	3	3	-2701.19	113478
16	A16	2	3	4	-2688	113313
16	A16	2	3	5	-2429.46	113228
16	A16	2	3	6	-2541.14	113143
16	A16	2	3	7	-3001.9	113136
16	A16	2	3	8	-3079.79	113090
16	A16	2	3	9	-2950.96	113112
16	A16	2	3	10	-2953.3	113045
16	A16	2	3	11	-2935.51	112995
16	A16	2	3	12	-2768.62	112934
16	A16	2	3	13	-2684.24	112955
16	A16	2	3	14	-2767.6	112870
16	A16	2	3	15	-2826.64	112814
16	A16	2	3	16	-2819.17	112882
16	A16	2	3	17	-2758.13	112737
16	A16	2	3	18	-2380.21	112632
16	A16	2	3	19	-2149.37	112579
16	A16	2	3	20	-1373.75	112587
16	A16	2	3	21	-41.0174	112771
16	A16	2	3	22	2115.36	112721
16	A16	2	3	23	6191.79	112650
16	A16	2	3	24	12965.8	112700
16	A16	2	3	25	22496.6	112810
16	A16	2	3	26	33477.2	112758
16	A16	2	3	27	44683.2	112663
16	A16	2	3	28	56002.1	112557
16	A16	2	3	29	66234.6	112501
16	A16	2	3	30	74819	112512
16	A16	2	3	31	82895.2	112393
16	A16	2	3	32	90043.9	112237
16	A16	2	3	33	95870.1	112222
16	A16	2	3	34	101064	112327
16	A16	2	3	35	105789	112323
16	A16	2	3	36	109336	112291
16	A16	2	3	37	112656	112197
16	A16	2	3	38	115332	112215
16	A16	2	3	39	117191	112426
16	A16	2	3	40	118890	112608
17	A17	2	3	1	-4741.75	106367
17	A17	2	3	2	-4627.18	106363
17	A17	2	3	3	-4652.78	106322
17	A17	2	3	4	-4753.96	106151
17	A17	2	3	5	-4899.78	106002
17	A17	2	3	6	-4987.75	105873
17	A17	2	3	7	-5094.48	105702
17	A17	2	3	8	-5068.36	105611
17	A17	2	3	9	-4865.23	105653
17	A17	2	3	10	-4819.56	105583
17	A17	2	3	11	-4705.97	105501
17	A17	2	3	12	-4761.21	105433
17	A17	2	3	13	-4812.25	105494
17	A17	2	3	14	-4778.74	105555
17	A17	2	3	15	-4769.82	105279
17	A17	2	3	16	-4603.59	105181
17	A17	2	3	17	-4525.73	105297
17	A17	2	3	18	-4467.68	105358
17	A17	2	3	19	-4197.07	105301
17	A17	2	3	20	-4005.72	105272
17	A17	2	3	21	-3461.45	105292
17	A17	2	3	22	-2591.62	105179
17	A17	2	3	23	-386.79	105111
17	A17	2	3	24	3332.56	105131
17	A17	2	3	25	9149.51	105109
17	A17	2	3	26	17510.4	105162
17	A17	2	3	27	27861.4	105161
17	A17	2	3	28	39005	105145
17	A17	2	3	29	49889.2	105186
17	A17	2	3	30	59904	105100
17	A17	2	3	31	67946.4	104887
17	A17	2	3	32	75293.6	104871
17	A17	2	3	33	82002.3	105065
17	A17	2	3	34	87639.1	104984
17	A17	2	3	35	92248	104785
17	A17	2	3	36	96012.2	104777
17	A17	2	3	37	99675.3	104926
17	A17	2	3	38	102803	104978
17	A17	2	3	39	104851	105143
17	A17	2	3	40	105807	105135
18	A18	2	3	1	-6267.38	122697
18	A18	2	3	2	-6171.01	122478
18	A18	2	3	3	-6198.25	122129
18	A18	2	3	4	-6269.12	121849
18	A18	2	3	5	-6311.43	121376
18	A18	2	3	6	-6400.88	121174
18	A18	2	3	7	-6580.97	121144
18	A18	2	3	8	-6524.45	121138
18	A18	2	3	9	-6037.13	121026
18	A18	2	3	10	-5739.51	120885
18	A18	2	3	11	-6179.88	120721
18	A18	2	3	12	-6319.36	120644
18	A18	2	3	13	-6214.94	120686
18	A18	2	3	14	-6252.45	120508
18	A18	2	3	15	-6428.9	120422
18	A18	2	3	16	-6298.86	120472
18	A18	2	3	17	-5455.9	120383
18	A18	2	3	18	-5026.31	120323
18	A18	2	3	19	-4510.02	120375
18	A18	2	3	20	-3006.08	120287
18	A18	2	3	21	-227.86	120065
18	A18	2	3	22	4095.9	120040
18	A18	2	3	23	11256.2	120245
18	A18	2	3	24	22500.2	120296
18	A18	2	3	25	35464.4	120406
18	A18	2	3	26	48322.5	120382
18	A18	2	3	27	60434.2	120214
18	A18	2	3	28	71275.4	120091
18	A18	2	3	29	81251.2	120069
18	A18	2	3	30	89772.8	120217
18	A18	2	3	31	97343.7	120315
18	A18	2	3	32	103461	120209
18	A18	2	3	33	110114	120088
18	A18	2	3	34	115190	120048
18	A18	2	3	35	118785	120107
18	A18	2	3	36	122148	120115
18	A18	2	3	37	125008	120042
18	A18	2	3	38	127617	119894
18	A18	2	3	39	128939	119910
18	A18	2	3	40	130813	120127
19	A19	2	3	1	-9932.38	122349
19	A19	2	3	2	-9694.41	122260
19	A19	2	3	3	-9714.09	121733
19	A19	2	3	4	-9525.94	121517
19	A19	2	3	5	-9271.46	121514
19	A19	2	3	6	-9292.01	121374
19	A19	2	3	7	-9214.78	121263
19	A19	2	3	8	-9161.22	121312
19	A19	2	3	9	-8769.46	121241
19	A19	2	3	10	-8834.75	121146
19	A19	2	3	11	-8883.25	121184
19	A19	2	3	12	-9037.04	121118
19	A19	2	3	13	-8996.42	121046
19	A19	2	3	14	-9138.1	121057
19	A19	2	3	15	-9159.9	121107
19	A19	2	3	16	-9511.03	121034
19	A19	2	3	17	-10089.4	121079
19	A19	2	3	18	-10402.2	121260
19	A19	2	3	19	-10553.5	121146
19	A19	2	3	20	-10648.9	121045
19	A19	2	3	21	-10636.4	121113
19	A19	2	3	22	-10850.8	121041
19	A19	2	3	23	-11312.8	120976
19	A19	2	3	24	-12082.4	120846
19	A19	2	3	25	-12602.8	120617
19	A19	2	3	26	-12754.8	120458
19	A19	2	3	27	-12680.7	120201
19	A19	2	3	28	-13079.7	119852
19	A19	2	3	29	-13519.1	119828
19	A19	2	3	30	-13712.4	120038
19	A19	2	3	31	-13982.5	120067
19	A19	2	3	32	-14571.9	120069
19	A19	2	3	33	-14653.2	119844
19	A19	2	3	34	-14448.4	119843
19	A19	2	3	35	-14549.6	120108
19	A19	2	3	36	-14515.9	120133
19	A19	2	3	37	-14141.8	119898
19	A19	2	3	38	-14077.3	119845
19	A19	2	3	39	-13927.4	119950
19	A19	2	3	40	-13735.5	120046
25	B1	2	3	1	1218.41	107836
25	B1	2	3	2	1316.66	107747
25	B1	2	3	3	1399.69	107509
25	B1	2	3	4	1799	107335
25	B1	2	3	5	1966.38	107161
25	B1	2	3	6	1730.94	106995
25	B1	2	3	7	1550.45	106890
25	B1	2	3	8	1346.77	106901
25	B1	2	3	9	1276.14	106914
25	B1	2	3	10	1309.6	106773
25	B1	2	3	11	1035.32	106608
25	B1	2	3	12	1040.7	106540
25	B1	2	3	13	1446.09	106628
25	B1	2	3	14	1372.32	106632
25	B1	2	3	15	1288.48	106542
25	B1	2	3	16	1321.27	106417
25	B1	2	3	17	1156.33	106344
25	B1	2	3	18	832.289	106379
25	B1	2	3	19	889.866	106518
25	B1	2	3	20	1379.66	106482
25	B1	2	3	21	1300	106314
25	B1	2	3	22	1270.12	106264
25	B1	2	3	23	1540.39	106372
25	B1	2	3	24	1777.11	106333
25	B1	2	3	25	3111.97	106241
25	B1	2	3	26	5522.47	106184
25	B1	2	3	27	9214.56	106188
25	B1	2	3	28	15489.4	106230
25	B1	2	3	29	24939.5	106235
25	B1	2	3	30	36759.8	106090
25	B1	2	3	31	50525	106061
25	B1	2	3	32	62474.2	106181
25	B1	2	3	33	72660.6	106159
25	B1	2	3	34	81315.8	106086
25	B1	2	3	35	88553.4	106058
25	B1	2	3	36	93945.5	106100
25	B1	2	3	37	98253.7	106058
25	B1	2	3	38	102088	105954
25	B1	2	3	39	104766	105973
25	B1	2	3	40	105978	106160
26	B2	2	3	1	-6601.67	109625
26	B2	2	3	2	-6377.56	109488
26	B2	2	3	3	-6297.96	109311
26	B2	2	3	4	-6555.33	109221
26	B2	2	3	5	-6587.77	109012
26	B2	2	3	6	-6304.58	108850
26	B2	2	3	7	-6263.38	108741
26	B2	2	3	8	-6342.18	108693
26	B2	2	3	9	-6331.19	108508
26	B2	2	3	10	-6056.4	108420
26	B2	2	3	11	-5970.45	108502
26	B2	2	3	12	-6043.03	108429
26	B2	2	3	13	-6092.19	108378
26	B2	2	3	14	-6139.13	108534
26	B2	2	3	15	-6033.84	108566
26	B2	2	3	16	-5837.71	108512
26	B2	2	3	17	-5164.55	108310
26	B2	2	3	18	-4462.59	108201
26	B2	2	3	19	-3010.79	108180
26	B2	2	3	20	614.884	108095
26	B2	2	3	21	5759.85	108076
26	B2	2	3	22	13768.1	108270
26	B2	2	3	23	25087.1	108245
26	B2	2	3	24	38121.2	108152
26	B2	2	3	25	51823.4	107997
26	B2	2	3	26	63622.9	107906
26	B2	2	3	27	73542	107869
26	B2	2	3	28	82112	107883
26	B2	2	3	29	89293.4	107786
26	B2	2	3	30	94142.9	107761
26	B2	2	3	31	98911	107854
26	B2	2	3	32	102276	107728
26	B2	2	3	33	105375	107671
26	B2	2	3	34	107717	107673
26	B2	2	3	35	108502	107585
26	B2	2	3	36	109729	107627
26	B2	2	3	37	110233	107890
26	B2	2	3	38	110946	107905
26	B2	2	3	39	111592	107870
26	B2	2	3	40	111616	107830
27	B3	2	3	1	-2141.62	110633
27	B3	2	3	2	-1812.45	110536
27	B3	2	3	3	-1268.92	110343
27	B3	2	3	4	-1037.01	110184
27	B3	2	3	5	-1107.6	110064
27	B3	2	3	6	-1225.21	109897
27	B3	2	3	7	-1231.79	109749
27	B3	2	3	8	-899.693	109631
27	B3	2	3	9	-1115.02	109508
27	B3	2	3	10	-1138.32	109434
27	B3	2	3	11	-572.241	109463
27	B3	2	3	12	-452.908	109447
27	B3	2	3	13	-504.772	109354
27	B3	2	3	14	-490.901	109282
27	B3	2	3	15	122.11	109212
27	B3	2	3	16	690.56	109240
27	B3	2	3	17	1116.76	109196
27	B3	2	3	18	1616.23	109141
27	B3	2	3	19	3013.33	109233
27	B3	2	3	20	5771.54	109417
27	B3	2	3	21	10146.7	109362
27	B3	2	3	22	17523.5	109254
27	B3	2	3	23	28199.9	109158
27	B3	2	3	24	41451.1	109112
27	B3	2	3	25	55037.4	109021
27	B3	2	3	26	68617	108822
27	B3	2	3	27	79656.8	108747
27	B3	2	3	28	88780	108819
27	B3	2	3	29	96423	108849
27	B3	2	3	30	102602	108829
27	B3	2	3	31	107749	108739
27	B3	2	3	32	111433	108498
27	B3	2	3	33	114630	108444
27	B3	2	3	34	117125	108501
27	B3	2	3	35	118797	108393
27	B3	2	3	36	119836	108397
27	B3	2	3	37	120456	108563
27	B3	2	3	38	121214	108639
27	B3	2	3	39	121707	108666
27	B3	2	3	40	122079	108704
28	B4	2	3	1	-4056.66	112831
28	B4	2	3	2	-3813.72	112630
28	B4	2	3	3	-3573.03	112429
28	B4	2	3	4	-3771.88	112382
28	B4	2	3	5	-3786.93	112428
28	B4	2	3	6	-3448.61	112379
28	B4	2	3	7	-3608.43	112265
28	B4	2	3	8	-3714.69	112189
28	B4	2	3	9	-3626.54	112312
28	B4	2	3	10	-3573.99	112357
28	B4	2	3	11	-3556.67	112129
28	B4	2	3	12	-3163.84	112025
28	B4	2	3	13	-2717.04	112120
28	B4	2	3	14	-2642.18	112074
28	B4	2	3	15	-2759.37	112012
28	B4	2	3	16	-2674.41	112053
28	B4	2	3	17	-1730.7	111931
28	B4	2	3	18	-706.579	111856
28	B4	2	3	19	1664.34	111935
28	B4	2	3	20	6424.48	111932
28	B4	2	3	21	13473.8	112017
28	B4	2	3	22	24114.2	111917
28	B4	2	3	23	37320.5	111677
28	B4	2	3	24	52011.1	111529
28	B4	2	3	25	65416.7	111349
28	B4	2	3	26	77705.6	111304
28	B4	2	3	27	87546.5	111407
28	B4	2	3	28	95565.6	111373
28	B4	2	3	29	102802	111341
28	B4	2	3	30	108164	111408
28	B4	2	3	31	112374	111402
28	B4	2	3	32	115190	111447
28	B4	2	3	33	118054	111393
28	B4	2	3	34	120102	111280
28	B4	2	3	35	121313	111254
28	B4	2	3	36	122498	111374
28	B4	2	3	37	122821	111393
28	B4	2	3	38	123183	111147
28	B4	2	3	39	123554	111109
28	B4	2	3	40	124164	111222
29	B5	2	3	1	-5955.48	123642
29	B5	2	3	2	-5463.35	123465
29	B5	2	3	3	-5127.47	123266
29	B5	2	3	4	-5163.85	123223
29	B5	2	3	5	-5076.88	123068
29	B5	2	3	6	-5109.03	122819
29	B5	2	3	7	-5009.24	122611
29	B5	2	3	8	-5036.65	122338
29	B5	2	3	9	-4923.43	122212
29	B5	2	3	10	-4979.17	122270
29	B5	2	3	11	-4959.92	122339
29	B5	2	3	12	-4930.14	122292
29	B5	2	3	13	-4808.64	122338
29	B5	2	3	14	-4762.92	122278
29	B5	2	3	15	-4750.59	122294
29	B5	2	3	16	-4269.64	122367
29	B5	2	3	17	-3770.57	122360
29	B5	2	3	18	-2498.87	122127
29	B5	2	3	19	238.584	122008
29	B5	2	3	20	4925.71	122016
29	B5	2	3	21	12661.4	121936
29	B5	2	3	22	23273.3	121833
29	B5	2	3	23	37504.4	121781
29	B5	2	3	24	54263.6	121889
29	B5	2	3	25	69209.3	121917
29	B5	2	3	26	82430.3	121784
29	B5	2	3	27	94324.7	121723
29	B5	2	3	28	103340	121817
29	B5	2	3	29	111128	121847
29	B5	2	3	30	117627	122043
29	B5	2	3	31	122398	121880
29	B5	2	3	32	125829	121731
29	B5	2	3	33	128873	121570
29	B5	2	3	34	130809	121516
29	B5	2	3	35	132320	121597
29	B5	2	3	36	133236	121591
29	B5	2	3	37	133744	121579
29	B5	2	3	38	134402	121261
29	B5	2	3	39	135050	121204
29	B5	2	3	40	135428	121326
30	B6	2	3	1	-7008.62	113582
30	B6	2	3	2	-6538.47	113699
30	B6	2	3	3	-6336.78	113940
30	B6	2	3	4	-6422.38	113982
30	B6	2	3	5	-6670.92	114150
30	B6	2	3	6	-6744.8	114279
30	B6	2	3	7	-6543.18	114262
30	B6	2	3	8	-6510.98	114318
30	B6	2	3	9	-6307.22	114407
30	B6	2	3	10	-6351.57	114451
30	B6	2	3	11	-6396.56	114511
30	B6	2	3	12	-6121.88	114442
30	B6	2	3	13	-6024.27	114398
30	B6	2	3	14	-6260.5	114653
30	B6	2	3	15	-6166.11	114917
30	B6	2	3	16	-5055.87	114901
30	B6	2	3	17	-4077.88	114971
30	B6	2	3	18	-2680.88	114959
30	B6	2	3	19	514.548	115117
30	B6	2	3	20	6542.82	115313
30	B6	2	3	21	15733.2	115250
30	B6	2	3	22	27957.1	115226
30	B6	2	3	23	42773.4	115251
30	B6	2	3	24	58406.9	115508
30	B6	2	3	25	72228.9	115622
30	B6	2	3	26	84545.7	115591
30	B6	2	3	27	94076.2	115633
30	B6	2	3	28	101267	115612
30	B6	2	3	29	107857	115926
30	B6	2	3	30	113215	116167
30	B6	2	3	31	117915	116470
30	B6	2	3	32	120977	116613
30	B6	2	3	33	123082	116665
30	B6	2	3	34	125316	116598
30	B6	2	3	35	126892	116835
30	B6	2	3	36	128251	116988
30	B6	2	3	37	128808	117193
30	B6	2	3	38	129458	117514
30	B6	2	3	39	129548	117652
30	B6	2	3	40	130060	117920
31	B7	2	3	1	1474.08	119955
31	B7	2	3	2	1546.84	119887
31	B7	2	3	3	2162.38	119781
31	B7	2	3	4	2262.87	119618
31	B7	2	3	5	2109.31	119422
31	B7	2	3	6	1841.26	119277
31	B7	2	3	7	1603.76	119204
31	B7	2	3	8	1135.77	119089
31	B7	2	3	9	1136.08	118997
31	B7	2	3	10	1602.83	118882
31	B7	2	3	11	1797.22	118783
31	B7	2	3	12	1992.62	118716
31	B7	2	3	13	1841.56	118797
31	B7	2	3	14	1839.53	118740
31	B7	2	3	15	2427.19	118663
31	B7	2	3	16	3334.07	118601
31	B7	2	3	17	5006.69	118538
31	B7	2	3	18	8417.15	118579
31	B7	2	3	19	13913.5	118512
31	B7	2	3	20	23050.7	118467
31	B7	2	3	21	35406.5	118525
31	B7	2	3	22	50571.8	118499
31	B7	2	3	23	66613.9	118416
31	B7	2	3	24	80811.9	118313
31	B7	2	3	25	93555.8	118193
31	B7	2	3	26	103882	118137
31	B7	2	3	27	111804	118184
31	B7	2	3	28	118506	118149
31	B7	2	3	29	124073	118148
31	B7	2	3	30	128123	118187
31	B7	2	3	31	131611	118140
31	B7	2	3	32	133435	117950
31	B7	2	3	33	135762	117914
31	B7	2	3	34	137601	118005
31	B7	2	3	35	137910	117798
31	B7	2	3	36	138972	117762
31	B7	2	3	37	139590	117851
31	B7	2	3	38	139543	117762
31	B7	2	3	39	139642	117750
31	B7	2	3	40	139765	117829
32	B8	2	3	1	-8805.49	118575
32	B8	2	3	2	-8616.81	118577
32	B8	2	3	3	-8586.25	118541
32	B8	2	3	4	-8634.23	118496
32	B8	2	3	5	-8664.03	118509
32	B8	2	3	6	-8537.33	118646
32	B8	2	3	7	-8355.47	118573
32	B8	2	3	8	-8295.95	118517
32	B8	2	3	9	-8722.16	118493
32	B8	2	3	10	-8838.81	118442
32	B8	2	3	11	-8674.35	118416
32	B8	2	3	12	-8491.83	118423
32	B8	2	3	13	-8501.73	118539
32	B8	2	3	14	-8464.83	118776
32	B8	2	3	15	-8215.82	118693
32	B8	2	3	16	-7257	118565
32	B8	2	3	17	-6568.61	118596
32	B8	2	3	18	-4980.78	118876
32	B8	2	3	19	-1609.27	118805
32	B8	2	3	20	3939.74	118768
32	B8	2	3	21	13480.1	118933
32	B8	2	3	22	26375.4	118992
32	B8	2	3	23	41586.2	119047
32	B8	2	3	24	57349.8	119071
32	B8	2	3	25	71893.5	119013
32	B8	2	3	26	84492.2	119010
32	B8	2	3	27	94568.8	119104
32	B8	2	3	28	103461	119204
32	B8	2	3	29	111114	119164
32	B8	2	3	30	116637	119214
32	B8	2	3	31	120749	119375
32	B8	2	3	32	124168	119465
32	B8	2	3	33	126499	119451
32	B8	2	3	34	128509	119507
32	B8	2	3	35	129716	119649
32	B8	2	3	36	130859	119649
32	B8	2	3	37	131664	119625
32	B8	2	3	38	132373	119856
32	B8	2	3	39	133054	119851
32	B8	2	3	40	132843	119934
33	B9	2	3	1	-10028.2	125874
33	B9	2	3	2	-9722.66	125824
33	B9	2	3	3	-9685.02	125586
33	B9	2	3	4	-9874.28	125197
33	B9	2	3	5	-9946.55	125043
33	B9	2	3	6	-9821.83	125131
33	B9	2	3	7	-9622.24	125028
33	B9	2	3	8	-9516.2	124833
33	B9	2	3	9	-9629.11	124572
33	B9	2	3	10	-9707.95	124422
33	B9	2	3	11	-9635.28	124375
33	B9	2	3	12	-9550.39	124416
33	B9	2	3	13	-9245.57	124339
33	B9	2	3	14	-8897.42	124254
33	B9	2	3	15	-8026.98	124169
33	B9	2	3	16	-6499.59	124140
33	B9	2	3	17	-3854.15	124093
33	B9	2	3	18	512.935	124148
33	B9	2	3	19	8467.14	124048
33	B9	2	3	20	20536.5	123814
33	B9	2	3	21	35929.5	123755
33	B9	2	3	22	52421.6	123898
33	B9	2	3	23	68692.8	123908
33	B9	2	3	24	83095.7	123906
33	B9	2	3	25	94759.3	123849
33	B9	2	3	26	104594	123822
33	B9	2	3	27	112570	123810
33	B9	2	3	28	118907	123776
33	B9	2	3	29	123561	123825
33	B9	2	3	30	127484	123770
33	B9	2	3	31	130441	123670
33	B9	2	3	32	131985	123584
33	B9	2	3	33	133008	123546
33	B9	2	3	34	134525	123577
33	B9	2	3	35	135414	123521
33	B9	2	3	36	135621	123383
33	B9	2	3	37	136163	123387
33	B9	2	3	38	136680	123516
33	B9	2	3	39	137257	123440
33	B9	2	3	40	137178	123395
34	B10	2	3	1	-5016	125428
34	B10	2	3	2	-4826.64	125288
34	B10	2	3	3	-4792.74	125104
34	B10	2	3	4	-4828.44	124944
34	B10	2	3	5	-4854.98	124832
34	B10	2	3	6	-4766.91	124760
34	B10	2	3	7	-4748.69	124634
34	B10	2	3	8	-4534.76	124515
34	B10	2	3	9	-4372.3	124358
34	B10	2	3	10	-4439.76	124291
34	B10	2	3	11	-4455.97	124305
34	B10	2	3	12	-4312.31	124326
34	B10	2	3	13	-4852.15	124518
34	B10	2	3	14	-5012.86	124515
34	B10	2	3	15	-4875.32	124490
34	B10	2	3	16	-4733.31	124432
34	B10	2	3	17	-4602.02	124383
34	B10	2	3	18	-4376.36	124309
34	B10	2	3	19	-4282.72	124218
34	B10	2	3	20	-4253.35	124062
34	B10	2	3	21	-4237.63	124041
34	B10	2	3	22	-4831.16	124115
34	B10	2	3	23	-4972.11	124188
34	B10	2	3	24	-4723.47	124282
34	B10	2	3	25	-4506.72	124240
34	B10	2	3	26	-4182.73	124183
34	B10	2	3	27	-3428.67	124139
34	B10	2	3	28	-2383.85	124107
34	B10	2	3	29	-478.872	124093
34	B10	2	3	30	2777.72	124088
34	B10	2	3	31	8835.36	124169
34	B10	2	3	32	17215.6	124314
34	B10	2	3	33	27331.8	124425
34	B10	2	3	34	36912.9	124375
34	B10	2	3	35	43883.9	124245
34	B10	2	3	36	49342.5	124184
34	B10	2	3	37	53511.4	124218
34	B10	2	3	38	56529	124369
34	B10	2	3	39	58903.8	124307
34	B10	2	3	40	60309.4	124244
35	B11	2	3	1	-1676.38	123727
35	B11	2	3	2	-1400.35	123712
35	B11	2	3	3	-1438.88	123585
35	B11	2	3	4	-1524.16	123418
35	B11	2	3	5	-1377.27	123251
35	B11	2	3	6	-1000.01	123121
35	B11	2	3	7	-1021.29	123078
35	B11	2	3	8	-1176.77	122966
35	B11	2	3	9	-1266.86	122911
35	B11	2	3	10	-1210.78	122987
35	B11	2	3	11	-1130.22	122935
35	B11	2	3	12	-1293.03	122812
35	B11	2	3	13	-1747.58	122769
35	B11	2	3	14	-1753.62	122863
35	B11	2	3	15	-1235.27	122655
35	B11	2	3	16	-1196.7	122506
35	B11	2	3	17	-1282.88	122495
35	B11	2	3	18	-1209.14	122643
35	B11	2	3	19	-971.026	122546
35	B11	2	3	20	-874.992	122395
35	B11	2	3	21	-310.712	122192
35	B11	2	3	22	259.727	122136
35	B11	2	3	23	905.518	122267
35	B11	2	3	24	2820.37	122121
35	B11	2	3	25	6284.87	121988
35	B11	2	3	26	11893.1	121963
35	B11	2	3	27	20134.1	122114
35	B11	2	3	28	31792.4	122085
35	B11	2	3	29	45120.6	122047
35	B11	2	3	30	57377.7	122129
35	B11	2	3	31	68607.6	122135
35	B11	2	3	32	79205.1	122182
35	B11	2	3	33	88554.2	121806
35	B11	2	3	34	96749.4	121730
35	B11	2	3	35	103424	121929
35	B11	2	3	36	109114	121930
35	B11	2	3	37	113744	121849
35	B11	2	3	38	117197	121612
35	B11	2	3	39	120723	121658
35	B11	2	3	40	123220	122099
36	B12	2	3	1	-7065.8	121620
36	B12	2	3	2	-6821.74	121706
36	B12	2	3	3	-6639.62	121669
36	B12	2	3	4	-6716.45	121415
36	B12	2	3	5	-6942.86	121288
36	B12	2	3	6	-7492.5	121320
36	B12	2	3	7	-7458.55	121243
36	B12	2	3	8	-6795.53	121144
36	B12	2	3	9	-6743.25	120902
36	B12	2	3	10	-6999.35	120820
36	B12	2	3	11	-7053.08	120970
36	B12	2	3	12	-6833.05	120950
36	B12	2	3	13	-6844.84	120657
36	B12	2	3	14	-6811.71	120608
36	B12	2	3	15	-6521.8	120849
36	B12	2	3	16	-6628.47	120715
36	B12	2	3	17	-6745.96	120646
36	B12	2	3	18	-6769.96	120761
36	B12	2	3	19	-6723.91	120700
36	B12	2	3	20	-6234.64	120628
36	B12	2	3	21	-5977.17	120667
36	B12	2	3	22	-5864.32	120739
36	B12	2	3	23	-5269.98	120691
36	B12	2	3	24	-3591.03	120583
36	B12	2	3	25	-399.401	120545
36	B12	2	3	26	4596.35	120663
36	B12	2	3	27	12328.1	120645
36	B12	2	3	28	22834.8	120616
36	B12	2	3	29	36102.2	120552
36	B12	2	3	30	50145.1	120515
36	B12	2	3	31	62725	120608
36	B12	2	3	32	73619	120542
36	B12	2	3	33	83409.5	120192
36	B12	2	3	34	91569.1	120175
36	B12	2	3	35	98597.9	120438
36	B12	2	3	36	104136	120395
36	B12	2	3	37	108637	120348
36	B12	2	3	38	112490	120412
36	B12	2	3	39	115552	120430
36	B12	2	3	40	116665	120387
37	B13	2	3	1	-6840.65	122638
37	B13	2	3	2	-6631.38	122560
37	B13	2	3	3	-6411.47	122379
37	B13	2	3	4	-6434.63	122180
37	B13	2	3	5	-6421.22	122024
37	B13	2	3	6	-6433.59	121950
37	B13	2	3	7	-6367.58	121813
37	B13	2	3	8	-6722.94	121671
37	B13	2	3	9	-6865.17	121577
37	B13	2	3	10	-6892.98	121579
37	B13	2	3	11	-6918.64	121388
37	B13	2	3	12	-6816.4	121239
37	B13	2	3	13	-6602.85	121142
37	B13	2	3	14	-6538.59	121102
37	B13	2	3	15	-6310.99	121262
37	B13	2	3	16	-6457.62	121137
37	B13	2	3	17	-6591.08	121025
37	B13	2	3	18	-6699.25	121012
37	B13	2	3	19	-6584.47	120941
37	B13	2	3	20	-5732.73	120912
37	B13	2	3	21	-4993.31	120880
37	B13	2	3	22	-4229.18	120883
37	B13	2	3	23	-2470.42	121012
37	B13	2	3	24	1142.8	120978
37	B13	2	3	25	7235.88	120899
37	B13	2	3	26	16494.1	120811
37	B13	2	3	27	28471.6	120516
37	B13	2	3	28	41891.1	120413
37	B13	2	3	29	55527.6	120473
37	B13	2	3	30	67830.5	120600
37	B13	2	3	31	78901	120630
37	B13	2	3	32	87895.1	120480
37	B13	2	3	33	96879.3	120412
37	B13	2	3	34	104175	120440
37	B13	2	3	35	109535	120409
37	B13	2	3	36	114673	120392
37	B13	2	3	37	118502	120326
37	B13	2	3	38	121826	120164
37	B13	2	3	39	124484	120197
37	B13	2	3	40	125729	120501
38	B14	2	3	1	-8465.75	117251
38	B14	2	3	2	-8444.51	117192
38	B14	2	3	3	-8277.1	117045
38	B14	2	3	4	-8406.64	116760
38	B14	2	3	5	-8476.33	116712
38	B14	2	3	6	-8400.95	116831
38	B14	2	3	7	-8510.33	116975
38	B14	2	3	8	-8836.14	116997
38	B14	2	3	9	-8842.03	117101
38	B14	2	3	10	-8541.21	117057
38	B14	2	3	11	-8465.9	117049
38	B14	2	3	12	-8481.86	117241
38	B14	2	3	13	-8375.46	117222
38	B14	2	3	14	-8413.74	117172
38	B14	2	3	15	-8497.1	117248
38	B14	2	3	16	-8606.18	117387
38	B14	2	3	17	-8637.88	117344
38	B14	2	3	18	-8534.44	117290
38	B14	2	3	19	-8444.1	117344
38	B14	2	3	20	-7995.93	117557
38	B14	2	3	21	-7613.47	117610
38	B14	2	3	22	-6643.78	117621
38	B14	2	3	23	-5514.78	117606
38	B14	2	3	24	-3315.71	117700
38	B14	2	3	25	967.541	117650
38	B14	2	3	26	7604.04	117692
38	B14	2	3	27	16809	117973
38	B14	2	3	28	28618.1	117917
38	B14	2	3	29	41118.5	117797
38	B14	2	3	30	53691.6	117756
38	B14	2	3	31	64700.8	117710
38	B14	2	3	32	73678.8	117693
38	B14	2	3	33	82878.5	117928
38	B14	2	3	34	90517.6	117929
38	B14	2	3	35	96915.8	118065
38	B14	2	3	36	102458	118310
38	B14	2	3	37	107065	118265
38	B14	2	3	38	110590	118212
38	B14	2	3	39	113490	118175
38	B14	2	3	40	116011	118409
39	B15	2	3	1	-1752.22	112526
39	B15	2	3	2	-1512.1	112450
39	B15	2	3	3	-1255.12	112337
39	B15	2	3	4	-1133.14	112355
39	B15	2	3	5	-1175.97	112137
39	B15	2	3	6	-1176.44	112018
39	B15	2	3	7	-1293.31	112083
39	B15	2	3	8	-1536.59	111952
39	B15	2	3	9	-1705.03	111831
39	B15	2	3	10	-1693.56	111786
39	B15	2	3	11	-1315.57	111651
39	B15	2	3	12	-1155.74	111546
39	B15	2	3	13	-1539.82	111553
39	B15	2	3	14	-1641.42	111668
39	B15	2	3	15	-1452.06	111684
39	B15	2	3	16	-1467.08	111692
39	B15	2	3	17	-1450.84	111619
39	B15	2	3	18	-1300.14	111586
39	B15	2	3	19	-1176.25	111530
39	B15	2	3	20	-593.25	111356
39	B15	2	3	21	-222.08	111265
39	B15	2	3	22	1425.51	111271
39	B15	2	3	23	3810.23	111201
39	B15	2	3	24	7616.39	111163
39	B15	2	3	25	14667.4	111306
39	B15	2	3	26	24230.8	111423
39	B15	2	3	27	36227.8	111371
39	B15	2	3	28	48561.6	111327
39	B15	2	3	29	60486.7	111352
39	B15	2	3	30	71244.6	111394
39	B15	2	3	31	80616.1	111386
39	B15	2	3	32	88293.5	111323
39	B15	2	3	33	95626.9	111286
39	B15	2	3	34	102149	111157
39	B15	2	3	35	107002	111021
39	B15	2	3	36	111838	110779
39	B15	2	3	37	115252	110723
39	B15	2	3	38	118485	110735
39	B15	2	3	39	120638	110822
39	B15	2	3	40	122579	111201
40	B16	2	3	1	-6617.28	111815
40	B16	2	3	2	-6565.28	111781
40	B16	2	3	3	-5968.42	111722
40	B16	2	3	4	-5743.79	111620
40	B16	2	3	5	-6019.22	111522
40	B16	2	3	6	-6507.1	111369
40	B16	2	3	7	-6624.28	111242
40	B16	2	3	8	-6519.88	111287
40	B16	2	3	9	-6331.38	111551
40	B16	2	3	10	-6593.61	111516
40	B16	2	3	11	-6597.61	111454
40	B16	2	3	12	-6244.59	111472
40	B16	2	3	13	-6161.6	111546
40	B16	2	3	14	-6116.18	111629
40	B16	2	3	15	-5734.33	111718
40	B16	2	3	16	-5679.56	111665
40	B16	2	3	17	-5636.83	111599
40	B16	2	3	18	-5525.91	111646
40	B16	2	3	19	-5322.06	111861
40	B16	2	3	20	-4276.53	111926
40	B16	2	3	21	-2983.96	111932
40	B16	2	3	22	-414.862	111953
40	B16	2	3	23	4040.88	112078
40	B16	2	3	24	11033.3	112045
40	B16	2	3	25	21361.8	112031
40	B16	2	3	26	33124.3	112009
40	B16	2	3	27	45955.4	112151
40	B16	2	3	28	57756	112146
40	B16	2	3	29	68443.1	112275
40	B16	2	3	30	78013.7	112495
40	B16	2	3	31	86583.9	112511
40	B16	2	3	32	94238.1	112511
40	B16	2	3	33	100651	112494
40	B16	2	3	34	106445	112514
40	B16	2	3	35	111121	112912
40	B16	2	3	36	115277	112880
40	B16	2	3	37	118236	112794
40	B16	2	3	38	120698	112933
40	B16	2	3	39	122857	112931
40	B16	2	3	40	124123	113149
41	B17	2	3	1	-5163.17	121869
41	B17	2	3	2	-4982.29	121862
41	B17	2	3	3	-4812.91	121697
41	B17	2	3	4	-4801.15	121437
41	B17	2	3	5	-4670.52	121302
41	B17	2	3	6	-4781.19	121311
41	B17	2	3	7	-5128.16	121183
41	B17	2	3	8	-5130.69	121063
41	B17	2	3	9	-4703.28	120998
41	B17	2	3	10	-4631.47	120783
41	B17	2	3	11	-4514.9	120710
41	B17	2	3	12	-4613.5	120879
41	B17	2	3	13	-5192.56	120843
41	B17	2	3	14	-5201.16	120788
41	B17	2	3	15	-4558.23	120719
41	B17	2	3	16	-4349.17	120730
41	B17	2	3	17	-4372.08	120669
41	B17	2	3	18	-4190.83	120672
41	B17	2	3	19	-3953.26	120702
41	B17	2	3	20	-3421.37	120564
41	B17	2	3	21	-2431.39	120472
41	B17	2	3	22	-1017.24	120472
41	B17	2	3	23	1527.6	120455
41	B17	2	3	24	6229.94	120512
41	B17	2	3	25	13929	120444
41	B17	2	3	26	24672.6	120382
41	B17	2	3	27	37657.2	120421
41	B17	2	3	28	51131.8	120381
41	B17	2	3	29	63751.1	120307
41	B17	2	3	30	75115.2	120253
41	B17	2	3	31	85155.1	120258
41	B17	2	3	32	93963.9	120426
41	B17	2	3	33	101575	120207
41	B17	2	3	34	107851	120062
41	B17	2	3	35	113125	119899
41	B17	2	3	36	117625	119890
41	B17	2	3	37	121133	120009
41	B17	2	3	38	124254	120025
41	B17	2	3	39	126565	120075
41	B17	2	3	40	127988	120054
42	B18	2	3	1	-9315.72	99315.6
42	B18	2	3	2	-9195.89	100930
42	B18	2	3	3	-8229.34	105879
42	B18	2	3	4	-4390.55	115579
42	B18	2	3	5	-3442.02	118347
42	B18	2	3	6	-3395.49	118575
42	B18	2	3	7	-3147.9	118575
42	B18	2	3	8	-2989.41	118710
42	B18	2	3	9	-3109.72	118671
42	B18	2	3	10	-2987.71	118677
42	B18	2	3	11	-2993.58	118526
42	B18	2	3	12	-2708.51	118716
42	B18	2	3	13	-2847.56	118714
42	B18	2	3	14	-3036.13	118833
42	B18	2	3	15	-3165.53	118806
42	B18	2	3	16	-2728.41	118769
42	B18	2	3	17	-2292.94	118754
42	B18	2	3	18	-2053.55	118778
42	B18	2	3	19	-1372.88	118900
42	B18	2	3	20	337.165	118843
42	B18	2	3	21	2836.13	118811
42	B18	2	3	22	7884.44	118741
42	B18	2	3	23	14830	118710
42	B18	2	3	24	25296	119050
42	B18	2	3	25	37660.4	118885
42	B18	2	3	26	50457.9	118641
42	B18	2	3	27	61909.1	118683
42	B18	2	3	28	73225	118747
42	B18	2	3	29	83333.7	118930
42	B18	2	3	30	92164.6	118853
42	B18	2	3	31	100375	118736
42	B18	2	3	32	106590	118797
42	B18	2	3	33	112050	118778
42	B18	2	3	34	117841	118712
42	B18	2	3	35	121845	118607
42	B18	2	3	36	125298	118813
42	B18	2	3	37	128341	118800
42	B18	2	3	38	130602	118903
42	B18	2	3	39	132260	118745
42	B18	2	3	40	133509	118534
49	C1	2	3	1	-3380.01	106342
49	C1	2	3	2	-3096.64	106032
49	C1	2	3	3	-2933.55	105768
49	C1	2	3	4	-2725.31	105671
49	C1	2	3	5	-2686.34	105522
49	C1	2	3	6	-2661.5	105322
49	C1	2	3	7	-2672.84	105181
49	C1	2	3	8	-2332.11	105101
49	C1	2	3	9	-1940.73	105125
49	C1	2	3	10	-2361.95	105080
49	C1	2	3	11	-2600.43	105128
49	C1	2	3	12	-2672.85	105087
49	C1	2	3	13	-2591.91	104991
49	C1	2	3	14	-2666.81	104962
49	C1	2	3	15	-2772.45	105061
49	C1	2	3	16	-2737.62	105066
49	C1	2	3	17	-2153.37	104922
49	C1	2	3	18	-1751.55	104622
49	C1	2	3	19	-1914.62	104511
49	C1	2	3	20	-2445.56	104587
49	C1	2	3	21	-2638.37	104800
49	C1	2	3	22	-2503.55	104558
49	C1	2	3	23	-2014.93	104499
49	C1	2	3	24	-1482.02	104714
49	C1	2	3	25	-647.302	104709
49	C1	2	3	26	1780.55	104650
49	C1	2	3	27	5985.52	104715
49	C1	2	3	28	12310.5	104866
49	C1	2	3	29	21519.9	104840
49	C1	2	3	30	33702.7	104781
49	C1	2	3	31	47139.9	104621
49	C1	2	3	32	59141	104562
49	C1	2	3	33	69611.5	104643
49	C1	2	3	34	78578	104557
49	C1	2	3	35	85733.6	104337
49	C1	2	3	36	91303.8	104194
49	C1	2	3	37	95854.1	104213
49	C1	2	3	38	99359.6	104362
49	C1	2	3	39	101731	104266
49	C1	2	3	40	103011	104214
50	C2	2	3	1	4534.71	114656
50	C2	2	3	2	4423.57	114589
50	C2	2	3	3	4305.63	114480
50	C2	2	3	4	4419.24	114337
50	C2	2	3	5	4327.04	114198
50	C2	2	3	6	4118.08	113965
50	C2	2	3	7	3768.45	113703
50	C2	2	3	8	3645.81	113580
50	C2	2	3	9	3773.63	113558
50	C2	2	3	10	3734.61	113359
50	C2	2	3	11	3502.2	113248
50	C2	2	3	12	3240.21	113243
50	C2	2	3	13	2677.45	113234
50	C2	2	3	14	2709.48	113426
50	C2	2	3	15	3372.49	113522
50	C2	2	3	16	3483.53	113597
50	C2	2	3	17	3762.95	113347
50	C2	2	3	18	4896.16	113191
50	C2	2	3	19	6702.06	113074
50	C2	2	3	20	10002.7	112998
50	C2	2	3	21	15724.3	112982
50	C2	2	3	22	24510.9	112936
50	C2	2	3	23	37010.2	112955
50	C2	2	3	24	50876.3	113010
50	C2	2	3	25	64147.2	112965
50	C2	2	3	26	75689.7	112887
50	C2	2	3	27	86436.7	112703
50	C2	2	3	28	95681.1	112567
50	C2	2	3	29	102619	112610
50	C2	2	3	30	108987	112892
50	C2	2	3	31	113749	112917
50	C2	2	3	32	116968	112698
50	C2	2	3	33	119817	112628
50	C2	2	3	34	121383	112646
50	C2	2	3	35	122102	112641
50	C2	2	3	36	123385	112679
50	C2	2	3	37	124523	112665
50	C2	2	3	38	125561	112691
50	C2	2	3	39	125336	112787
50	C2	2	3	40	124650	112772
51	C3	2	3	1	4730.96	109553
51	C3	2	3	2	4726.83	109253
51	C3	2	3	3	4961.87	109030
51	C3	2	3	4	5001.51	109034
51	C3	2	3	5	5105.33	108929
51	C3	2	3	6	4791.77	108834
51	C3	2	3	7	4382.73	108849
51	C3	2	3	8	4381.41	108808
51	C3	2	3	9	4751.3	108819
51	C3	2	3	10	4621.15	108694
51	C3	2	3	11	4463.68	108596
51	C3	2	3	12	4235.1	108588
51	C3	2	3	13	4211.3	108523
51	C3	2	3	14	4333.19	108527
51	C3	2	3	15	4409.13	108584
51	C3	2	3	16	4739.12	108448
51	C3	2	3	17	5088.83	108375
51	C3	2	3	18	5955.91	108470
51	C3	2	3	19	7426.72	108531
51	C3	2	3	20	9753.26	108498
51	C3	2	3	21	14194.5	108367
51	C3	2	3	22	21690.4	108298
51	C3	2	3	23	32046.8	108340
51	C3	2	3	24	45482.5	108244
51	C3	2	3	25	59068.5	108004
51	C3	2	3	26	71820.1	107971
51	C3	2	3	27	83385.6	108121
51	C3	2	3	28	91939.8	107963
51	C3	2	3	29	99233.3	107908
51	C3	2	3	30	105342	108003
51	C3	2	3	31	110013	108040
51	C3	2	3	32	113966	107844
51	C3	2	3	33	116946	107796
51	C3	2	3	34	119401	107848
51	C3	2	3	35	121059	107959
51	C3	2	3	36	121886	108002
51	C3	2	3	37	122696	107976
51	C3	2	3	38	123295	107957
51	C3	2	3	39	123634	108019
51	C3	2	3	40	123549	108219
52	C4	2	3	1	-5890.34	117019
52	C4	2	3	2	-5697.36	116794
52	C4	2	3	3	-5633.07	116555
52	C4	2	3	4	-5496.81	116418
52	C4	2	3	5	-5322.91	116176
52	C4	2	3	6	-5290.02	116005
52	C4	2	3	7	-5049.75	115886
52	C4	2	3	8	-5066	115819
52	C4	2	3	9	-5209.56	115937
52	C4	2	3	10	-5283.83	115799
52	C4	2	3	11	-5145.42	115662
52	C4	2	3	12	-4998.39	115602
52	C4	2	3	13	-5006.13	115549
52	C4	2	3	14	-4780.06	115449
52	C4	2	3	15	-4519.78	115407
52	C4	2	3	16	-4383.51	115490
52	C4	2	3	17	-3500.42	115415
52	C4	2	3	18	-2195.35	115326
52	C4	2	3	19	497.218	115363
52	C4	2	3	20	5114.13	115458
52	C4	2	3	21	12414.2	115376
52	C4	2	3	22	23188.9	115222
52	C4	2	3	23	37175.5	115145
52	C4	2	3	24	51993.4	115157
52	C4	2	3	25	66476.3	114967
52	C4	2	3	26	78829.5	114881
52	C4	2	3	27	88763.1	114929
52	C4	2	3	28	97327	114979
52	C4	2	3	29	104060	114897
52	C4	2	3	30	109173	114586
52	C4	2	3	31	113576	114590
52	C4	2	3	32	117303	114907
52	C4	2	3	33	120014	114912
52	C4	2	3	34	122478	114802
52	C4	2	3	35	123688	114744
52	C4	2	3	36	124503	114743
52	C4	2	3	37	125117	114714
52	C4	2	3	38	125500	114722
52	C4	2	3	39	125510	114719
52	C4	2	3	40	125489	114683
53	C5	2	3	1	-6752.59	119218
53	C5	2	3	2	-6526.88	119126
53	C5	2	3	3	-5992.46	118814
53	C5	2	3	4	-6344.63	118642
53	C5	2	3	5	-6312.88	118658
53	C5	2	3	6	-5495.99	118707
53	C5	2	3	7	-5404.35	118654
53	C5	2	3	8	-5478.57	118530
53	C5	2	3	9	-5504.47	118472
53	C5	2	3	10	-5576.61	118322
53	C5	2	3	11	-5646.97	118154
53	C5	2	3	12	-5458.11	118061
53	C5	2	3	13	-5246.13	118185
53	C5	2	3	14	-5188.94	118259
53	C5	2	3	15	-4736.38	118214
53	C5	2	3	16	-4668.68	118034
53	C5	2	3	17	-4487.02	117895
53	C5	2	3	18	-2840.42	117856
53	C5	2	3	19	-205.148	117903
53	C5	2	3	20	4121.69	117871
53	C5	2	3	21	11580.5	117741
53	C5	2	3	22	23147	117561
53	C5	2	3	23	38275.9	117435
53	C5	2	3	24	54536.9	117312
53	C5	2	3	25	72908.2	117127
53	C5	2	3	26	86611.6	117048
53	C5	2	3	27	97880.8	117070
53	C5	2	3	28	107021	117044
53	C5	2	3	29	113894	117074
53	C5	2	3	30	119871	116993
53	C5	2	3	31	124229	116801
53	C5	2	3	32	127588	116747
53	C5	2	3	33	130171	116850
53	C5	2	3	34	132532	117074
53	C5	2	3	35	133438	116985
53	C5	2	3	36	134282	116716
53	C5	2	3	37	135017	116681
53	C5	2	3	38	135047	116832
53	C5	2	3	39	135600	116995
53	C5	2	3	40	135870	117014
54	C6	2	3	1	-2334.28	110740
54	C6	2	3	2	-2314.87	110639
54	C6	2	3	3	-2016.44	110616
54	C6	2	3	4	-1907.33	110751
54	C6	2	3	5	-2398.81	110856
54	C6	2	3	6	-2497.85	110868
54	C6	2	3	7	-2326.97	110973
54	C6	2	3	8	-2154.22	110985
54	C6	2	3	9	-2040.61	111082
54	C6	2	3	10	-2157.33	111051
54	C6	2	3	11	-2189.75	111004
54	C6	2	3	12	-2038.63	110934
54	C6	2	3	13	-2107.53	110931
54	C6	2	3	14	-2092.25	111130
54	C6	2	3	15	-1567.69	111157
54	C6	2	3	16	-709.279	111255
54	C6	2	3	17	-26.1863	111260
54	C6	2	3	18	1322.62	111385
54	C6	2	3	19	4072.96	111369
54	C6	2	3	20	9661.17	111449
54	C6	2	3	21	18095.7	111527
54	C6	2	3	22	29827.1	111391
54	C6	2	3	23	43958.5	111336
54	C6	2	3	24	58037.1	111505
54	C6	2	3	25	70855.9	111482
54	C6	2	3	26	81849.6	111430
54	C6	2	3	27	91256	111405
54	C6	2	3	28	99122.3	111521
54	C6	2	3	29	105398	111686
54	C6	2	3	30	110452	111668
54	C6	2	3	31	114817	111617
54	C6	2	3	32	118132	111572
54	C6	2	3	33	120172	111530
54	C6	2	3	34	121719	111658
54	C6	2	3	35	122615	111655
54	C6	2	3	36	123518	111779
54	C6	2	3	37	124538	111730
54	C6	2	3	38	124881	111675
54	C6	2	3	39	124920	111825
54	C6	2	3	40	124930	111779
55	C7	2	3	1	-765.348	117039
55	C7	2	3	2	-730.705	116868
55	C7	2	3	3	-637.21	116658
55	C7	2	3	4	-752.634	116522
55	C7	2	3	5	-844.624	116383
55	C7	2	3	6	-843.565	116264
55	C7	2	3	7	-695.085	116137
55	C7	2	3	8	-713.484	116039
55	C7	2	3	9	-814.747	115979
55	C7	2	3	10	-956.904	115959
55	C7	2	3	11	-960.35	116122
55	C7	2	3	12	-832.292	115799
55	C7	2	3	13	-651.586	115708
55	C7	2	3	14	-120.111	115962
55	C7	2	3	15	86.4283	115912
55	C7	2	3	16	695.897	115694
55	C7	2	3	17	2383.97	115452
55	C7	2	3	18	5308.45	115391
55	C7	2	3	19	10735.9	115583
55	C7	2	3	20	19648.5	115767
55	C7	2	3	21	31848.7	115687
55	C7	2	3	22	46769.1	115585
55	C7	2	3	23	62895	115520
55	C7	2	3	24	76566.7	115443
55	C7	2	3	25	88570.9	115380
55	C7	2	3	26	98660.5	115317
55	C7	2	3	27	107243	115282
55	C7	2	3	28	113597	115222
55	C7	2	3	29	118994	115153
55	C7	2	3	30	123148	115102
55	C7	2	3	31	125801	115069
55	C7	2	3	32	128076	115042
55	C7	2	3	33	129912	115053
55	C7	2	3	34	131740	115057
55	C7	2	3	35	132626	115055
55	C7	2	3	36	132786	114962
55	C7	2	3	37	132936	114940
55	C7	2	3	38	133462	114990
55	C7	2	3	39	133898	115130
55	C7	2	3	40	133905	115214
56	C8	2	3	1	-4556.54	122506
56	C8	2	3	2	-4538.19	122411
56	C8	2	3	3	-4366.39	122092
56	C8	2	3	4	-4465.53	121769
56	C8	2	3	5	-4437.56	121608
56	C8	2	3	6	-4167.79	121559
56	C8	2	3	7	-4371.09	121382
56	C8	2	3	8	-4471.02	121306
56	C8	2	3	9	-4490.36	121505
56	C8	2	3	10	-4477.52	121491
56	C8	2	3	11	-4264.63	121272
56	C8	2	3	12	-3931.73	121136
56	C8	2	3	13	-3721.07	121175
56	C8	2	3	14	-3402.15	121382
56	C8	2	3	15	-3137.97	121302
56	C8	2	3	16	-2714.52	121091
56	C8	2	3	17	-2054.67	121020
56	C8	2	3	18	-532.96	121124
56	C8	2	3	19	2423.79	120798
56	C8	2	3	20	8684.09	120634
56	C8	2	3	21	18154.2	120568
56	C8	2	3	22	31073.4	120564
56	C8	2	3	23	47241.2	120817
56	C8	2	3	24	62902.4	120875
56	C8	2	3	25	77546.1	120640
56	C8	2	3	26	90345.5	120532
56	C8	2	3	27	101082	120539
56	C8	2	3	28	109774	120491
56	C8	2	3	29	115949	120481
56	C8	2	3	30	121843	120497
56	C8	2	3	31	126209	120456
56	C8	2	3	32	129121	120310
56	C8	2	3	33	131874	120242
56	C8	2	3	34	133575	120271
56	C8	2	3	35	134043	120363
56	C8	2	3	36	134703	120341
56	C8	2	3	37	135554	120168
56	C8	2	3	38	135680	120043
56	C8	2	3	39	136238	120111
56	C8	2	3	40	136769	120493
57	C9	2	3	1	-5149.49	119172
57	C9	2	3	2	-4774.03	119143
57	C9	2	3	3	-4733.99	118930
57	C9	2	3	4	-4752.38	118790
57	C9	2	3	5	-4443.83	118793
57	C9	2	3	6	-4585.4	118775
57	C9	2	3	7	-4930.28	118556
57	C9	2	3	8	-5089.72	118478
57	C9	2	3	9	-5207.91	118660
57	C9	2	3	10	-5234.19	118549
57	C9	2	3	11	-5065.18	118395
57	C9	2	3	12	-5014.33	118232
57	C9	2	3	13	-4704.19	118114
57	C9	2	3	14	-4264.93	118089
57	C9	2	3	15	-3392.06	118239
57	C9	2	3	16	-2013.66	118152
57	C9	2	3	17	458.996	117972
57	C9	2	3	18	4619.65	117818
57	C9	2	3	19	11407.1	117789
57	C9	2	3	20	22359.8	117985
57	C9	2	3	21	36498.5	118031
57	C9	2	3	22	52654.9	117930
57	C9	2	3	23	68027.8	117891
57	C9	2	3	24	81371.3	117990
57	C9	2	3	25	92617.3	117781
57	C9	2	3	26	101890	117680
57	C9	2	3	27	109990	117697
57	C9	2	3	28	115910	117721
57	C9	2	3	29	120928	117693
57	C9	2	3	30	124793	117561
57	C9	2	3	31	127022	117501
57	C9	2	3	32	129099	117493
57	C9	2	3	33	130859	117464
57	C9	2	3	34	132538	117467
57	C9	2	3	35	132860	117538
57	C9	2	3	36	133175	117547
57	C9	2	3	37	133921	117489
57	C9	2	3	38	133893	117378
57	C9	2	3	39	133983	117380
57	C9	2	3	40	134207	117502
58	C10	2	3	1	-1604.96	110299
58	C10	2	3	2	-1657.41	110272
58	C10	2	3	3	-1647.25	110282
58	C10	2	3	4	-1424.88	110383
58	C10	2	3	5	-1411.21	110413
58	C10	2	3	6	-1370.28	110474
58	C10	2	3	7	-1246.12	110599
58	C10	2	3	8	-1308.3	110516
58	C10	2	3	9	-1585.5	110502
58	C10	2	3	10	-1620.6	110682
58	C10	2	3	11	-1467.27	110673
58	C10	2	3	12	-1720.23	110659
58	C10	2	3	13	-1786.49	110734
58	C10	2	3	14	-1660.5	110729
58	C10	2	3	15	-1364.47	110688
58	C10	2	3	16	-1373.95	110679
58	C10	2	3	17	-1537.7	110718
58	C10	2	3	18	-1613.32	111038
58	C10	2	3	19	-1657.4	111083
58	C10	2	3	20	-1741.51	111202
58	C10	2	3	21	-1727.28	111219
58	C10	2	3	22	-1459.37	111035
58	C10	2	3	23	-1093.68	111008
58	C10	2	3	24	-1061	111345
58	C10	2	3	25	-1014	111491
58	C10	2	3	26	-1006.42	111606
58	C10	2	3	27	-615.499	111760
58	C10	2	3	28	308.746	111754
58	C10	2	3	29	1535.57	111597
58	C10	2	3	30	3629.86	111485
58	C10	2	3	31	7118.42	111520
58	C10	2	3	32	13115.1	111536
58	C10	2	3	33	21800.3	111558
58	C10	2	3	34	30805.4	111950
58	C10	2	3	35	38367.8	112034
58	C10	2	3	36	43791.8	112180
58	C10	2	3	37	47781.6	112134
58	C10	2	3	38	50937.4	112223
58	C10	2	3	39	53916.6	112328
58	C10	2	3	40	56147.1	112234
59	C11	2	3	1	6093.33	121886
59	C11	2	3	2	6371.02	121852
59	C11	2	3	3	6833.19	121671
59	C11	2	3	4	6989.27	121461
59	C11	2	3	5	7629.36	121313
59	C11	2	3	6	7894.78	121235
59	C11	2	3	7	7866.81	121175
59	C11	2	3	8	7985.56	121065
59	C11	2	3	9	7924.09	120984
59	C11	2	3	10	7967.79	121052
59	C11	2	3	11	7861.48	121006
59	C11	2	3	12	7439.16	120752
59	C11	2	3	13	7286.11	120656
59	C11	2	3	14	7431.97	120761
59	C11	2	3	15	7414.13	120772
59	C11	2	3	16	7457.03	120700
59	C11	2	3	17	7361.79	120670
59	C11	2	3	18	7267.84	120616
59	C11	2	3	19	7349.55	120628
59	C11	2	3	20	7426.5	120541
59	C11	2	3	21	8034.28	120440
59	C11	2	3	22	8468.92	120332
59	C11	2	3	23	9551.06	120280
59	C11	2	3	24	11741.5	120333
59	C11	2	3	25	15260.1	120370
59	C11	2	3	26	20989	120320
59	C11	2	3	27	30043.7	120280
59	C11	2	3	28	41353.7	120318
59	C11	2	3	29	54316.5	120233
59	C11	2	3	30	66807	120131
59	C11	2	3	31	78190.2	119992
59	C11	2	3	32	88252.1	120032
59	C11	2	3	33	97054.2	120310
59	C11	2	3	34	104892	120266
59	C11	2	3	35	110977	120058
59	C11	2	3	36	116929	120003
59	C11	2	3	37	121388	120025
59	C11	2	3	38	125155	120039
59	C11	2	3	39	127819	120153
59	C11	2	3	40	129962	120235
60	C12	2	3	1	-2124.89	127301
60	C12	2	3	2	-2169.28	127214
60	C12	2	3	3	-2362.33	126919
60	C12	2	3	4	-2314.94	126750
60	C12	2	3	5	-1900.42	126652
60	C12	2	3	6	-2049.2	126322
60	C12	2	3	7	-2143.72	126186
60	C12	2	3	8	-2102.76	126264
60	C12	2	3	9	-2254.58	126219
60	C12	2	3	10	-2451.01	126257
60	C12	2	3	11	-2487.99	126215
60	C12	2	3	12	-2385.51	126041
60	C12	2	3	13	-2296.82	125929
60	C12	2	3	14	-2299.07	125918
60	C12	2	3	15	-2175.63	125855
60	C12	2	3	16	-2054.53	125763
60	C12	2	3	17	-2452.85	125690
60	C12	2	3	18	-2407.93	125697
60	C12	2	3	19	-1765.48	125656
60	C12	2	3	20	-1530.99	125678
60	C12	2	3	21	-1230.47	125568
60	C12	2	3	22	-916.738	125454
60	C12	2	3	23	289.716	125442
60	C12	2	3	24	2065.14	125645
60	C12	2	3	25	4967.67	125615
60	C12	2	3	26	10337.8	125518
60	C12	2	3	27	18768.7	125452
60	C12	2	3	28	30725.3	125385
60	C12	2	3	29	44960.5	125082
60	C12	2	3	30	59034.3	125076
60	C12	2	3	31	71678.1	125377
60	C12	2	3	32	82917.3	125420
60	C12	2	3	33	93087.7	125241
60	C12	2	3	34	101428	125189
60	C12	2	3	35	108561	125289
60	C12	2	3	36	114056	125334
60	C12	2	3	37	118768	125272
60	C12	2	3	38	122563	125172
60	C12	2	3	39	125627	125137
60	C12	2	3	40	127622	125190
61	C13	2	3	1	-7252.69	113769
61	C13	2	3	2	-7262.34	113803
61	C13	2	3	3	-7393.46	113886
61	C13	2	3	4	-7679.26	113882
61	C13	2	3	5	-7605.68	113936
61	C13	2	3	6	-7024.02	114030
61	C13	2	3	7	-6879.44	114025
61	C13	2	3	8	-6945.75	114010
61	C13	2	3	9	-7006.99	114145
61	C13	2	3	10	-7084.85	114256
61	C13	2	3	11	-7100.12	114275
61	C13	2	3	12	-7071.79	114265
61	C13	2	3	13	-7130.98	114236
61	C13	2	3	14	-7134.05	114324
61	C13	2	3	15	-7040.73	114328
61	C13	2	3	16	-7163.46	114387
[truncated: 4,544 more rows]

## Sheet: Raw Data
File Name	E:\shahi\SYBR one-step_20240212_115708.eds
Comment
Operator	Admin
Barcode
Instrument Type	QuantStudio™ 6 Pro System
Block Type	384-Well Block
Instrument Name	QS6Pro-2778621060027
Instrument Serial Number	2778621060027
Heated Cover Serial Number	2779321031001
Block serial number	2778321020885
Run Start Date/Time	2024-02-12 11:57:18 AM EST
Run End Data/Time	2024-02-12 01:48:39 PM EST
Run Duration	111 minutes 20 seconds
Sample Volume	10.0
Cover Temperature	105.0
Passive Reference	ROX
PCR Stage/Step Number	Stage 2 Step 3
Quantification Cycle Method	CT
Analysis Date/Time	2024-02-12 01:52:31 PM EST
Software Name and Version	Design & Analysis Software v2.7.0
Plugin Name and Version	Primary Analysis v1.8.0, Presence Absence v2.3.0
Reduce dye signal crosstalk by algorithm	No (Default)
Exported On	2024-02-12 01:52:39 PM EST
Well	Well Position	Stage Number	Step Number	Cycle Number	X1_M1	X2_M2	X3_M3	X4_M4	X5_M5
1	A1	2	3	1	-983.433	-783.491	15096.2	112487	397.9
2	A2	2	3	1	-2797.18	-116.404	22685.5	147177	4563.85
3	A3	2	3	1	27359.5	2849.9	19919.3	121569	2336.39
4	A4	2	3	1	1591.73	884.78	20205.7	113729	1537.53
5	A5	2	3	1	2541.57	896.713	22883.6	121247	2354.76
6	A6	2	3	1	1453.82	1944.83	22008.9	113747	1504.99
7	A7	2	3	1	9649.48	1636.91	23720.1	117638	2657.98
8	A8	2	3	1	4706.39	857.989	26745.9	126444	505.463
9	A9	2	3	1	23324.1	3535.76	27165.8	121832	2189.31
10	A10	2	3	1	9721.66	1133.12	25154	116437	3468.18
11	A11	2	3	1	1604.94	397.434	26820.8	118621	2786.25
12	A12	2	3	1	4726.7	-73.7713	25104.5	116508	675.491
13	A13	2	3	1	3739.08	349.911	26522.7	122204	649.163
14	A14	2	3	1	4616.7	1170.84	24940	114741	722.607
15	A15	2	3	1	-5539.9	-660.195	12884.2	61911.6	-603.322
16	A16	2	3	1	5082.08	1198.03	24235.4	113049	2521.34
17	A17	2	3	1	2570.73	1479.83	21095.2	105323	2762.32
18	A18	2	3	1	2204.13	1486.75	25020.7	121869	2445.34
19	A19	2	3	1	-1747.58	615.549	23157.7	121391	1062.68
20	A20	2	3	1	5817.88	384.066	1207.38	365.105	2163.03
21	A21	2	3	1	21103.7	973.125	221.444	2466.18	1389.29
22	A22	2	3	1	5033.8	635.84	-182.888	1090.5	3342.72
23	A23	2	3	1	724.716	1592.88	-369.391	1826.1	3627.21
24	A24	2	3	1	3907.06	-1010.7	-1026.45	703.266	4131.63
25	B1	2	3	1	6814.42	1176.02	16421.6	107722	3736.63
26	B2	2	3	1	-793.859	11.8502	17129.1	109535	40.0741
27	B3	2	3	1	3703.25	1498.1	18765.6	109971	2199.49
28	B4	2	3	1	2325.93	1376.7	20341.3	112652	501.35
29	B5	2	3	1	924.985	1411.26	22868.1	122845	260.494
30	B6	2	3	1	-487.627	803.062	21891.2	112351	273.375
31	B7	2	3	1	9165.65	2143.01	25239.4	118790	3022.24
32	B8	2	3	1	-1152.99	568.312	24575.5	117298	1064.47
33	B9	2	3	1	-1906.46	682.795	27867	124393	3422.99
34	B10	2	3	1	3360.21	1461.78	29626.7	123867	5319.5
35	B11	2	3	1	6577.85	1414.93	28531.1	122109	245.096
36	B12	2	3	1	1170.74	707.182	27572.5	119932	917.309
37	B13	2	3	1	1615.21	702.662	28806.3	121350	2054.62
38	B14	2	3	1	-156.39	967.982	26034.6	115894	1766.19
39	B15	2	3	1	5905.36	1547.03	26060.7	111126	1181.97
40	B16	2	3	1	1812.77	1134.91	24960.3	110700	134.412
41	B17	2	3	1	3200.62	1130.94	26194	120463	3298.17
42	B18	2	3	1	-2673.75	319.622	18644.9	96054.1	-468.123
43	B19	2	3	1	651.635	784.418	23297.7	118642	2913.3
44	B20	2	3	1	12404.4	2268.52	-311.686	798.5	7414.55
45	B21	2	3	1	4097.29	709.25	416.644	1919.47	3261.49
46	B22	2	3	1	-2145.9	942.765	722.861	-1093.34	2583.32
47	B23	2	3	1	2271.12	1607.22	522.153	-605.237	918.331
48	B24	2	3	1	8815.05	1284.84	202.956	1850.28	572.267
49	C1	2	3	1	1790.97	2087.77	17168.9	106088	1978.79
50	C2	2	3	1	11204.9	1925.9	19595.2	114371	667.664
51	C3	2	3	1	11898	1122.66	19735.1	109569	785.284
52	C4	2	3	1	866.564	1844.52	22772.7	116428	1313.96
53	C5	2	3	1	439.195	535.779	24323.1	118211	407.385
54	C6	2	3	1	4815.9	990.098	23100.5	109682	964.716
55	C7	2	3	1	6878.5	2063.68	25261.2	115929	1816.18
56	C8	2	3	1	3868.67	783.476	26916.6	121329	1421.47
57	C9	2	3	1	2509.49	812.405	27452.7	117632	951.125
58	C10	2	3	1	15941.8	2519.88	28029	120939	13664.8
59	C11	2	3	1	14228.7	2506.91	29266.7	120188	1313.63
60	C12	2	3	1	7316.2	2657.66	31082	125779	287.567
61	C13	2	3	1	890.183	613.874	26641.9	112156	463.28
62	C14	2	3	1	3227.97	1329.27	30117	126776	2955.54
63	C15	2	3	1	1446.55	1112.33	27006.4	116069	-121.889
64	C16	2	3	1	2383.67	1506.76	26361.1	116769	1687.36
65	C17	2	3	1	2665.15	1609.93	28687.8	128123	3191.56
66	C18	2	3	1	3596.23	847.784	28546.5	130255	4497.87
67	C19	2	3	1	14618.2	1457.06	427.072	3106.84	10889
68	C20	2	3	1	9070.2	2006.11	-481.046	357.679	6174.92
69	C21	2	3	1	7695.92	2863.03	74.4968	3650.31	4467.85
70	C22	2	3	1	17029.6	3682.46	1255.99	819.614	6161.31
71	C23	2	3	1	5116.84	919.137	251.954	1390.52	861.999
72	C24	2	3	1	-2248.99	62.1693	-121.69	-2114.53	2685.73
73	D1	2	3	1	4496.56	1770.94	19031.9	127518	2951.16
74	D2	2	3	1	9322.6	1294.78	18169.3	108760	769.982
75	D3	2	3	1	3419.51	1438.25	20473.8	109576	110.142
76	D4	2	3	1	-3357.85	1299.96	22891.3	116294	-705.732
77	D5	2	3	1	7628.9	1304.9	24934.3	118086	-1228.11
78	D6	2	3	1	1445.67	1072.07	25108.5	118191	734.372
79	D7	2	3	1	4267.76	1503.1	24983.2	112208	196.255
80	D8	2	3	1	7462.02	1005.27	26313.7	111574	-87.139
81	D9	2	3	1	2525.27	1549.51	27947.6	114864	874.302
82	D10	2	3	1	1271.52	1374.63	28843.7	117284	2895.33
83	D11	2	3	1	9065.16	1659.51	26272.6	107881	143.739
84	D12	2	3	1	9035.78	1266.64	27012.8	106951	737.469
85	D13	2	3	1	-759.091	758.245	25637.3	105343	1121.93
86	D14	2	3	1	5598.91	1794.95	28710.7	115567	7036.78
87	D15	2	3	1	167.835	1230.76	26611.7	111006	374.513
88	D16	2	3	1	7621.78	1504.01	27599.2	116382	352.587
89	D17	2	3	1	-786.583	2078.29	27317.7	120105	504.207
90	D18	2	3	1	-3786.38	314.788	21788.2	95286.4	1430.39
91	D19	2	3	1	14361.7	1517.73	680.74	2597.47	12864.8
92	D20	2	3	1	24582.3	1577.05	906.016	639.026	7454.45
93	D21	2	3	1	29799.4	4512.96	680.142	1326.02	6507.76
94	D22	2	3	1	15899.3	1569.29	943.641	645.888	4285.79
95	D23	2	3	1	19650	2953.82	1757.14	4024.61	2906.92
96	D24	2	3	1	996.082	-29.4475	-2012.86	-990.424	625.126
97	E1	2	3	1	10777.1	2397.28	22221	126477	2679.48
98	E2	2	3	1	13483.6	2059.94	22424.5	123373	1343.19
99	E3	2	3	1	7017.87	2248.62	23472.2	122356	1378.91
100	E4	2	3	1	8571.34	1779.97	23994.7	115082	1136.67
101	E5	2	3	1	1626.62	1210.96	25535.8	121596	1817.17
102	E6	2	3	1	-2076.33	948.134	26361.7	113344	1893.03
103	E7	2	3	1	736.798	1618.74	25603.8	112007	2034.3
104	E8	2	3	1	-2381.24	860.138	29044.7	116241	893.181
105	E9	2	3	1	1090.82	1566.67	27717.4	111263	45.014
106	E10	2	3	1	1368.19	953.934	28617.9	110281	520.022
107	E11	2	3	1	3088.21	1008.43	28596.6	109363	1634.38
108	E12	2	3	1	771.258	1946.79	28124	109216	1380.45
109	E13	2	3	1	-2237.45	1220.05	27858.5	112265	1673.05
110	E14	2	3	1	12586.6	2746.05	29831.3	111590	2301.12
111	E15	2	3	1	931.587	1428.69	29734.3	113921	-991.779
112	E16	2	3	1	-1424.41	1800.61	30188.1	120069	752.614
113	E17	2	3	1	5045.39	1615.71	28232.5	115982	1180.56
114	E18	2	3	1	1964.86	1308.8	26801.4	120585	621.563
115	E19	2	3	1	8628.76	2056.68	459.99	392.232	5932.46
116	E20	2	3	1	7084.44	1739.33	620.886	728.304	2663.14
117	E21	2	3	1	26179.7	3722.53	1594.34	1132.59	2617.19
118	E22	2	3	1	21828.1	2802.75	1032.35	1514.48	6160.1
119	E23	2	3	1	11754	2172.76	1045.39	2771.19	2085.14
120	E24	2	3	1	-13336.3	-714.95	-223.322	-632.537	3068.38
121	F1	2	3	1	20767.6	2780.92	20924.2	117604	2686.23
122	F2	2	3	1	12999.5	2745.33	22307.3	120394	1442.73
123	F3	2	3	1	3990.31	761.044	23995.3	120556	735.929
124	F4	2	3	1	-951.32	821.584	22910.5	111326	-149.824
125	F5	2	3	1	400.872	195.739	25306.1	118736	2241.68
126	F6	2	3	1	14399	2494.54	27307.5	115977	2071.03
127	F7	2	3	1	-1105.73	687.259	25997.7	112136	-467.009
128	F8	2	3	1	2132.23	1243.62	27984.2	112673	-298.62
129	F9	2	3	1	12990.5	2520.58	28174.4	107367	3284.71
130	F10	2	3	1	2174.13	1206.57	28498.1	112874	1606.22
131	F11	2	3	1	4609.56	1668.24	28042.8	107377	2473.39
132	F12	2	3	1	767.598	1299.26	27940.5	107327	-175.55
133	F13	2	3	1	-837.592	432.74	29983.5	114017	1043.12
134	F14	2	3	1	6342.43	1619.51	29566.2	113585	2982.43
135	F15	2	3	1	3062.45	1843.35	28249.3	109739	1422.18
136	F16	2	3	1	6178.68	1168.09	30614.9	122193	3096.11
137	F17	2	3	1	3357.52	975.483	30135.3	121698	751.399
138	F18	2	3	1	-712.547	1033.51	30155.8	125580	7784.72
139	F19	2	3	1	8163.16	1011.87	516.459	1530.5	7698.76
140	F20	2	3	1	14256.2	2246.4	636.092	3362.5	9982.9
141	F21	2	3	1	14826.5	2249.68	2209.85	2116.42	4985.54
142	F22	2	3	1	8021.16	1593.9	1677.97	48.8047	6352.5
143	F23	2	3	1	835.433	621.055	270.68	2131.67	5321.11
144	F24	2	3	1	2916.63	347.912	-1406.75	-2610.42	2224.1
145	G1	2	3	1	1827.51	1397.16	19022.4	107667	727.257
146	G2	2	3	1	5272.9	2360.39	22891.6	122501	2176.44
147	G3	2	3	1	2328.85	739.375	23278.4	122230	-1001.25
148	G4	2	3	1	-2502.59	154.81	22865.6	109667	203.491
149	G5	2	3	1	-3782.63	1364.82	24912.8	115039	1489.33
150	G6	2	3	1	-7194.43	2321.74	26596.9	112926	7.71338
151	G7	2	3	1	-34.9848	969.075	28592.2	117691	322.314
152	G8	2	3	1	8987.33	2092.77	28773.7	114294	-319.592
153	G9	2	3	1	986.325	1597.97	27968.7	108235	1909.36
154	G10	2	3	1	2911	620.165	28985	113131	757.275
155	G11	2	3	1	2405.76	1884.15	30044.4	112016	2498.95
156	G12	2	3	1	981.035	941.489	28719.2	105576	1077.05
157	G13	2	3	1	-2671.99	574.223	30046.4	112536	-529.856
158	G14	2	3	1	-443.237	893.452	28022.2	103891	-110.983
159	G15	2	3	1	1174.74	1498.28	30886.6	118163	1128.38
160	G16	2	3	1	2448.87	1521.62	30458.3	116331	690.028
161	G17	2	3	1	1242.8	1068.39	27144.1	113496	3494.42
162	G18	2	3	1	1013.11	1527.12	29059.7	120527	1062.1
163	G19	2	3	1	10466.7	314.95	-407.663	2028.5	8351.5
164	G20	2	3	1	4670.59	1943.62	550.106	3049.93	6956.57
165	G21	2	3	1	24715.6	2959.91	1835.26	2903.64	6753.57
166	G22	2	3	1	4943.78	553.698	300.093	3049.24	4404.47
167	G23	2	3	1	15072.6	3155.85	1685.79	2650.88	4412.28
168	G24	2	3	1	295.169	211.149	203.019	2157.27	2636.32
169	H1	2	3	1	31149.3	7181.72	27264.2	151727	2447.41
170	H2	2	3	1	4354.54	1258.21	24460.1	124665	1211.27
171	H3	2	3	1	7092.93	1977.41	24793.7	121606	407.094
172	H4	2	3	1	-113.256	1614.29	23332.3	110479	1524.86
173	H5	2	3	1	592.363	946.145	25929.5	114275	1773.31
174	H6	2	3	1	1133.4	1903.3	26760.7	111759	1918.76
175	H7	2	3	1	-1152.17	931.704	26420.2	110520	1300.02
176	H8	2	3	1	981.867	1530.4	29624	115837	1700.47
177	H9	2	3	1	-995.613	1441.39	26666	104553	1666.06
178	H10	2	3	1	754.04	1007.01	27814.3	104244	1158.57
179	H11	2	3	1	-2183.02	473.675	28658.8	108344	2143.95
180	H12	2	3	1	-3562.6	1404.31	28817.3	107070	2100.12
181	H13	2	3	1	276.342	1054.22	27674.2	104114	467.304
182	H14	2	3	1	936.093	1750.46	28774.9	107592	1492.14
183	H15	2	3	1	3009.84	2065.76	28575.3	109495	1712.12
184	H16	2	3	1	197.546	1507.39	31344.2	120244	567.527
185	H17	2	3	1	2593.95	2051.53	28915.9	115932	3489.56
186	H18	2	3	1	1000.12	1720.03	28426.3	116281	2176.55
187	H19	2	3	1	11258.6	1213.53	1112.8	2385.2	12150.7
188	H20	2	3	1	69599.4	9279.45	5874.7	10595.8	11509.8
189	H21	2	3	1	31733.8	3901.93	767.912	1658.62	5033.91
190	H22	2	3	1	4972.13	1225.99	334.172	2367.12	3937.11
191	H23	2	3	1	3872.78	817.198	880.767	1583.75	3407.21
192	H24	2	3	1	5307.79	1284.18	857.303	1829.42	3835.84
193	I1	2	3	1	11113.7	1402.24	21237.7	125660	3665.58
194	I2	2	3	1	13934.4	2080.56	22809.1	127641	3257.44
195	I3	2	3	1	1380.26	592.569	22517.2	123057	817.885
196	I4	2	3	1	1417.73	1645.77	24163.6	114762	3415.7
197	I5	2	3	1	876.149	1544.2	24943.3	113548	-663.328
198	I6	2	3	1	-2181.35	1263.59	25129.9	109407	2425.12
199	I7	2	3	1	5893.17	2361.5	26443.8	108752	2564.16
200	I8	2	3	1	-429.184	1713.76	27923.6	111635	909.867
201	I9	2	3	1	7851.75	941.73	26963.1	105448	-8.21719
202	I10	2	3	1	-2999.96	1647.04	27530.9	105909	589.135
203	I11	2	3	1	-1681.23	1108	28522.4	107314	363.758
204	I12	2	3	1	-1941.82	1667.83	29488.5	108775	-1724.12
205	I13	2	3	1	1481.72	1198.91	28457.7	104255	-1933
206	I14	2	3	1	3936.8	1770.43	28377.3	107957	69.2758
207	I15	2	3	1	5625.24	1521.83	28471.5	109213	1744.39
208	I16	2	3	1	848.755	791.804	28915.6	115699	1255.85
209	I17	2	3	1	602.753	620.902	27207.8	109122	2569.69
210	I18	2	3	1	13423.1	2232.29	27519.3	113065	-107.24
211	I19	2	3	1	8828.55	755.101	-570.551	2483.73	8080.13
212	I20	2	3	1	11466.7	1793.46	734.863	2563.26	9053.57
213	I21	2	3	1	4319.52	1186.65	-153.895	1786.19	6937.3
214	I22	2	3	1	7894.79	2001.61	638.358	1446.49	4676.13
215	I23	2	3	1	1726.56	1228.98	360.607	1741.85	3578.15
216	I24	2	3	1	11768.1	1264.28	1575.24	873.946	5978.38
217	J1	2	3	1	16307.8	2253.9	364.864	2781.18	12820.3
218	J2	2	3	1	20778.9	3752.77	2463.76	4755.49	14347.5
219	J3	2	3	1	14366.4	2052.82	1160.48	2658.63	19219
220	J4	2	3	1	12280.1	1458.05	1173.34	2948.13	19483.2
221	J5	2	3	1	17448.3	4063.75	2429.88	7088.39	23839.1
222	J6	2	3	1	3588.35	334.625	361.743	4517.08	18756.3
223	J7	2	3	1	12422.5	1469.67	318.737	3871.41	16153.8
224	J8	2	3	1	18616.1	2439.15	1258.93	4795.96	18501.5
225	J9	2	3	1	5553.58	599.733	431.309	3288.72	8132.67
226	J10	2	3	1	-1323.06	176.995	410.255	1380.04	2173.18
227	J11	2	3	1	3477.57	328.82	-247.998	131.024	-1041.93
228	J12	2	3	1	8827.39	1386.91	789.925	4586.69	15909.5
229	J13	2	3	1	10690.1	867.663	63.2259	2142.21	3078.91
230	J14	2	3	1	-122.107	189.924	-396.825	1417.38	2766.46
231	J15	2	3	1	4716.97	1247.17	703.282	1191.17	2839.06
232	J16	2	3	1	6870.53	1104.27	532.973	2212.71	11598.3
233	J17	2	3	1	6943.29	1090.52	1643.67	5813.54	4606.3
234	J18	2	3	1	5245.8	1002.33	277.772	2510.03	10804.5
235	J19	2	3	1	1003.31	643.932	-170.774	1406.02	3245.75
236	J20	2	3	1	7431.35	1121.69	534.799	2339.42	8568.36
237	J21	2	3	1	14320.3	2245.15	673.799	1769.21	8222.77
238	J22	2	3	1	4297.81	332.738	839.129	-241.953	1948.32
239	J23	2	3	1	10917.9	2285.32	567.144	2079.26	8538.81
240	J24	2	3	1	-3439.06	-65.2344	-1328.27	-295.814	5099.9
241	K1	2	3	1	22746.3	2189.09	840.787	2824.94	16791.6
242	K2	2	3	1	14931.1	2235.86	1196.98	1600.36	17831.4
243	K3	2	3	1	12051.9	1598.99	296.14	1544.56	17550.3
244	K4	2	3	1	7216.57	612.369	768.785	2599.25	17532.2
245	K5	2	3	1	7734.19	632.978	924.874	1727.17	17128
246	K6	2	3	1	7946.36	1314.46	245.608	1637.04	14410.2
247	K7	2	3	1	7466.41	823.367	1274.56	2907.42	14752.2
248	K8	2	3	1	8549.82	1085.81	556.523	2752.45	16137.5
249	K9	2	3	1	-3522.52	276.348	247.952	375.766	4176.29
250	K10	2	3	1	1064.86	67.9851	399.281	973.014	2743.92
251	K11	2	3	1	5486.39	1225.54	1310.86	1310.13	4361.84
252	K12	2	3	1	13163.8	1999.82	904.139	3599.65	13522.6
253	K13	2	3	1	518.76	185.873	512.811	1117.8	1586.03
254	K14	2	3	1	7784.43	1824.17	1514.16	1565.48	12372.7
255	K15	2	3	1	6778.48	978.805	1364.96	2560.21	10388.1
256	K16	2	3	1	5413.74	1099.54	632.13	2044.21	12603.8
257	K17	2	3	1	9561.62	1074.31	159.724	1193.79	7314.22
258	K18	2	3	1	5451.18	1238.78	1236.81	861.318	7945.14
259	K19	2	3	1	-8918.35	-348.813	-151.959	1605.27	7677.6
260	K20	2	3	1	16491.3	1516.67	805.198	1058.6	8252.2
261	K21	2	3	1	4238.62	1492.65	871.601	617.366	6527.35
262	K22	2	3	1	8322.95	1474.57	980.584	2106.69	6544.95
263	K23	2	3	1	-334.624	627.612	553.308	-128.866	1034.04
264	K24	2	3	1	4943.15	2044.46	472.722	1103.68	13339.8
265	L1	2	3	1	22768.6	3867.48	1433.42	5591.3	19441.3
266	L2	2	3	1	18629	2930.68	1472.32	2852.03	15586.3
267	L3	2	3	1	17265.7	2319.97	1143.43	3873.37	18050
268	L4	2	3	1	10778.8	1124.39	168.653	2853.61	16477.9
269	L5	2	3	1	5129.61	481.902	-724.742	2829.33	15383.7
270	L6	2	3	1	10147.2	237.022	-533.402	3420.44	18032.8
271	L7	2	3	1	5881.43	-86.8063	-227.898	1059.27	14247.5
272	L8	2	3	1	13419.5	909.017	1245.91	2293.08	16699.9
273	L9	2	3	1	6281.17	813.378	653.086	2150.27	13835.4
274	L10	2	3	1	4903.05	256.055	269.373	426.476	2772.88
275	L11	2	3	1	6191.26	714.932	498.67	3503.79	9147.66
276	L12	2	3	1	6341.45	411.969	447.094	2890.06	9871.45
277	L13	2	3	1	11979.9	1080.48	441.126	2149.61	9300.24
278	L14	2	3	1	8167.04	1243.8	243.69	2935.93	11620.4
279	L15	2	3	1	9432.86	1188.65	492.076	2425.64	7939.5
280	L16	2	3	1	3587.37	250.994	-281.469	246.722	1383.43
281	L17	2	3	1	10656.5	1448.37	-25.9382	2571.69	5311.53
282	L18	2	3	1	5761.52	805.609	514.06	910.06	4828.42
283	L19	2	3	1	11618.2	1852.67	1822.79	128.378	3865.81
284	L20	2	3	1	7798.1	453.687	657.068	818.665	6470.08
285	L21	2	3	1	4663.93	533.121	660.276	1876.06	5535.04
286	L22	2	3	1	4798.83	523.187	-602.434	1663.7	8271.98
287	L23	2	3	1	-144.433	-233.544	360.913	924.113	949.757
288	L24	2	3	1	1322.87	-164.728	-253.021	-30.427	695.508
289	M1	2	3	1	14360.6	3126.17	1566.08	1997.62	17224.4
290	M2	2	3	1	18003.7	3688.54	975.026	2402.06	17917.9
291	M3	2	3	1	13019	2489.13	1944.36	3393.2	15170
292	M4	2	3	1	10224.8	1369.23	2381.39	3489.09	17767.9
293	M5	2	3	1	7615.97	1904.07	946.407	2432.81	15328.4
294	M6	2	3	1	6698.19	1153.28	755.382	963.475	14337.9
295	M7	2	3	1	3981.64	1108.11	765.618	3648.99	12334.3
296	M8	2	3	1	4778.21	2205.88	495.447	2383.97	14111.6
297	M9	2	3	1	5672.23	1704.79	618.075	1207.22	13140.6
298	M10	2	3	1	6146.02	1134.62	1122.47	3157.72	10734.9
299	M11	2	3	1	4167.2	1457.04	1003.52	2584.54	10617.5
300	M12	2	3	1	5847.05	1105.88	575.548	2393.36	11392.9
301	M13	2	3	1	19172.9	3004.74	1657.63	2709.64	10869.4
302	M14	2	3	1	4504.2	1476.72	16.9444	1825.65	13060.8
303	M15	2	3	1	7231.91	1557.77	793.863	2998.3	9123.08
304	M16	2	3	1	3335.38	1212.74	701.212	1531.71	7821.77
305	M17	2	3	1	17510.5	2727.32	1753.63	1913.95	5012.65
306	M18	2	3	1	21336	2700.97	724.827	1834.8	6261.49
307	M19	2	3	1	5551.93	1612.27	514.549	719.519	2579.15
308	M20	2	3	1	39618.8	4182.99	1697.8	3313.95	2440.55
309	M21	2	3	1	15151.8	1828.36	587.949	921.571	3153.22
310	M22	2	3	1	8974.34	1251.75	383.488	-688.112	2371.86
311	M23	2	3	1	-3278.1	671.658	-636.629	-1854.06	-1146.11
312	M24	2	3	1	9352.45	1190.54	455.807	408.87	1221.76
313	N1	2	3	1	24320.8	3729.3	536.223	3465.61	17367.2
314	N2	2	3	1	20402	3838.08	754.538	4567.09	19521.7
315	N3	2	3	1	14539.2	2317.89	977.932	2501.21	16079.3
316	N4	2	3	1	13615.8	1327.61	461.645	2251.06	15725.7
317	N5	2	3	1	9029.62	1386.42	-113.524	2264.98	17226.3
318	N6	2	3	1	10986.7	359.774	-66.6494	3050.61	15406.9
319	N7	2	3	1	9104.29	1051.13	1155.4	3624.05	15947.8
320	N8	2	3	1	6624.76	164.429	577.038	2937.84	13697
321	N9	2	3	1	9990.28	802.403	226.655	2283.21	13112.6
322	N10	2	3	1	1305.13	370.356	-2.00022	2110.25	6566.16
323	N11	2	3	1	14844.5	1661.54	1071.86	2508.45	11481.4
324	N12	2	3	1	4890.79	1654.28	-32.0867	1923.75	10945.3
325	N13	2	3	1	15276.7	1266.13	901.696	2898.3	9621.1
326	N14	2	3	1	10875.9	1476.02	917.386	2726.83	8146.46
327	N15	2	3	1	21303.9	2394.62	1786.26	3782.66	5439.31
328	N16	2	3	1	20791.5	3423.01	-131.614	2526.66	7026.09
329	N17	2	3	1	336.565	348.197	167.445	1001.89	1774.85
330	N18	2	3	1	23654.6	2921.79	1794.99	3006.58	3570.02
331	N19	2	3	1	17417.5	1644.93	564.771	1546.79	3966.22
332	N20	2	3	1	9834.21	2038.47	1385.73	2077.89	6138.68
333	N21	2	3	1	14474.6	1427.95	712.083	3369.68	5198.63
334	N22	2	3	1	-2476.3	175.169	518.249	-467.429	558.939
335	N23	2	3	1	669.764	350.385	-679.889	414.814	1834.29
336	N24	2	3	1	16442.2	773.346	14.7161	2890.32	1253.4
337	O1	2	3	1	10165.9	1847.19	648.951	1765.36	19731.8
338	O2	2	3	1	12777.7	3047.19	495.483	3351.28	16264.5
339	O3	2	3	1	10958.1	2934.91	781.342	2648.87	17423.4
340	O4	2	3	1	6042.43	1648.4	610.161	2407.28	12144.5
341	O5	2	3	1	7388.06	1072.67	1380.72	3343.36	18810.5
342	O6	2	3	1	2699.01	1619.56	617.087	2873.75	18941.6
343	O7	2	3	1	12869.1	1355.41	392.672	3898.46	16430
344	O8	2	3	1	12476	1822.75	2638.74	4122.47	28804.4
345	O9	2	3	1	13366.9	977.427	1815.56	762.974	12644
346	O10	2	3	1	7595.59	2983.58	931.879	2806.95	24378.9
347	O11	2	3	1	4026.59	1001.17	-741.08	1133.84	12871
348	O12	2	3	1	-169.519	-1284.38	-828.585	397.808	8612.98
349	O13	2	3	1	4061.19	2126.52	-278.884	2810.09	7706.21
350	O14	2	3	1	4272.04	1228.09	455.359	2271.49	8369.98
351	O15	2	3	1	2964.73	1672.34	442.759	-145.637	7521.58
352	O16	2	3	1	3983.04	2358.59	498.987	844.187	8213.1
353	O17	2	3	1	5929.21	1783.54	326.681	-648.212	5527.29
354	O18	2	3	1	1305.63	1997.35	1239.45	377.598	4941.36
355	O19	2	3	1	28480.6	3273.63	1220.93	2160.95	8338.67
356	O20	2	3	1	18848	3118.97	766.214	-18.8065	2520.29
357	O21	2	3	1	5749.99	1930.11	-440.025	-1012.78	627.575
358	O22	2	3	1	19114.7	1951.4	1227.78	919.98	3614.82
359	O23	2	3	1	17703.3	3721.42	1713.59	1947.01	4495.11
360	O24	2	3	1	7905.73	2149.1	1599.48	-550.023	2487.33
361	P1	2	3	1	25003.3	5232.21	1148.53	2945.79	17882.4
362	P2	2	3	1	20380.7	3725.89	91.6658	747.002	13476.9
363	P3	2	3	1	15155.5	2430.35	1296.54	361.077	14052.3
364	P4	2	3	1	10514.4	1129.13	256.107	1008.55	11367.1
365	P5	2	3	1	9887.59	1268.28	947.632	764.55	9259.78
366	P6	2	3	1	8116.02	2001.9	1783.18	2640.12	12607
367	P7	2	3	1	7194.69	1493.22	997.962	2244.97	14671.3
368	P8	2	3	1	17295.3	2064.46	2234.95	2331.64	16031.4
369	P9	2	3	1	18029	3315.55	840.425	3262.01	17285.5
370	P10	2	3	1	8569.58	1359.9	725.296	1845.2	12576.3
371	P11	2	3	1	4205.75	1235.95	715.478	3244.16	5767.05
372	P12	2	3	1	2416.97	1471.73	734.639	3678.58	7568.32
373	P13	2	3	1	4661.33	1349.94	1047.36	2927.94	8543.05
374	P14	2	3	1	4131.58	1351.67	508.263	1591.64	7103.4
375	P15	2	3	1	2992.27	1670.56	798.822	1553.09	9830.83
376	P16	2	3	1	5065.02	1760.1	87.3141	1609.5	6993.26
377	P17	2	3	1	-834.284	572.98	426.652	-76.1204	-43.0477
378	P18	2	3	1	12289.5	2562.81	1038.29	1779.14	10494.6
379	P19	2	3	1	1823.41	1482.58	-370.781	666.654	7958.89
380	P20	2	3	1	2955.96	2550.85	198.37	1826.77	6998.33
381	P21	2	3	1	1075.86	2099.98	974.286	660.782	2682.99
382	P22	2	3	1	4249.69	2643.92	197.068	1860.02	7423.82
383	P23	2	3	1	2239.97	1735.79	806.287	551.918	4025.7
384	P24	2	3	1	7562.6	1335.5	992.406	115.354	-298.646
1	A1	2	3	2	-1138.49	-746.575	14714.8	111278	939.152
2	A2	2	3	2	-2308.33	-383.781	22334.1	146460	4235.89
3	A3	2	3	2	28362.8	2714.06	19711.9	121519	2447.23
4	A4	2	3	2	3294.47	827.473	20095.1	113833	1345.57
5	A5	2	3	2	2851.6	917.889	22430.5	121307	2303.69
6	A6	2	3	2	1694.36	1947.48	21881.7	113635	1336.04
7	A7	2	3	2	10711.1	1819.38	23916.9	118477	2604.72
8	A8	2	3	2	5646.92	657.205	26709.8	126077	512.362
9	A9	2	3	2	24055.7	3402.8	27110	121555	2421.78
10	A10	2	3	2	10609.5	986.91	25171	116650	3130.31
11	A11	2	3	2	2459.08	495.137	27021.6	119120	2937.88
12	A12	2	3	2	5277.65	212.644	25036.1	116384	682.206
13	A13	2	3	2	4408.35	647.596	26593.5	122730	745.901
14	A14	2	3	2	5360.37	1034.86	24870	114819	861.749
15	A15	2	3	2	-4961.96	-709.4	13152.3	64406.7	-195.837
16	A16	2	3	2	5914.13	957.205	23953.7	112563	2566.76
17	A17	2	3	2	3088.77	1397.17	21314.4	105287	3202.5
18	A18	2	3	2	2966.09	1286.35	24814.8	121541	2174.87
19	A19	2	3	2	-820.767	880.765	23222.9	121523	1349.28
20	A20	2	3	2	6122.47	58.6635	1132.19	569.464	2064.36
21	A21	2	3	2	22666.6	1120.1	211.56	2330.49	1885.12
22	A22	2	3	2	5839.82	368.933	-445.982	997.957	3920.38
23	A23	2	3	2	1793.5	1492.33	-245.834	1623.06	3804.85
24	A24	2	3	2	5115.54	-718.621	-1121.88	1002.25	4307.04
25	B1	2	3	2	8566.06	1267.72	16062.7	107190	3747.81
26	B2	2	3	2	-227.538	490.018	17218.7	108954	209.042
27	B3	2	3	2	4588.3	1386.85	18554.7	109809	2150
28	B4	2	3	2	2977.75	1225.19	20475.2	112018	710.315
29	B5	2	3	2	2350.84	1449.62	22979.4	122825	501.675
30	B6	2	3	2	866.64	1454.53	21677.4	112665	331.621
31	B7	2	3	2	9182.38	2225.71	25331	118526	2704.12
32	B8	2	3	2	-517.836	649.989	24619.8	117493	1164.75
33	B9	2	3	2	-822.23	1276.84	28137.7	124367	3431.42
34	B10	2	3	2	4410.54	1696.87	29349.9	123830	5022.51
35	B11	2	3	2	7458.96	1253.9	28630.5	122078	988.076
36	B12	2	3	2	1912.32	468.686	27761.4	120172	1132.32
37	B13	2	3	2	2141.18	919.14	28399.8	120903	2143.07
38	B14	2	3	2	-158.603	1110.34	26052.3	115982	2222.97
39	B15	2	3	2	6552.39	1805.63	25707.5	111053	985.959
40	B16	2	3	2	1228.58	1046.77	24884.4	110385	175.857
41	B17	2	3	2	3727.38	1017	26528.4	120508	3193.58
42	B18	2	3	2	-1434.76	446.189	19395.4	100214	-498.509
43	B19	2	3	2	2179.76	931.872	22891.3	118454	3024.8
44	B20	2	3	2	13011.2	2177.35	-234.19	773.362	7151.89
45	B21	2	3	2	4769.47	873.647	231.094	1831.23	3311.47
46	B22	2	3	2	-1340.26	1443.82	673.025	-987.464	2567.08
47	B23	2	3	2	2933.33	1246.2	928	-707.349	779.049
48	B24	2	3	2	9977.09	1281.89	110.277	2252.81	433.247
49	C1	2	3	2	2655.42	1960.4	17274.6	105945	1323.14
50	C2	2	3	2	11107.3	2141.79	19680.6	113740	554.131
51	C3	2	3	2	11205.1	1031.25	19602.5	108948	1019.23
52	C4	2	3	2	1738.72	1989.75	22746	116022	1435.88
53	C5	2	3	2	913.23	696.603	24178.2	117917	83.0804
54	C6	2	3	2	4819.93	929.998	23050.7	109873	1001.14
55	C7	2	3	2	6953.85	1947.58	25342.4	115811	1917.48
56	C8	2	3	2	3699.23	900.852	27168.7	120939	1490.16
57	C9	2	3	2	3684.17	870.931	27583.7	118047	727.996
58	C10	2	3	2	6082.74	1382.92	25740.5	108809	49.3591
59	C11	2	3	2	14954.6	2619.7	29043.4	120423	1549.48
60	C12	2	3	2	6774.07	2666.3	30924.1	125358	338.857
61	C13	2	3	2	892.215	531.718	26863.5	112210	533.316
62	C14	2	3	2	4357.07	1647.46	30130.1	127168	3815.18
63	C15	2	3	2	2082.74	1237.13	27003.5	116526	32.6257
64	C16	2	3	2	2097.9	1503.94	26528.6	116842	2068.5
65	C17	2	3	2	3598.64	1512.98	28672.4	128286	2883.58
66	C18	2	3	2	4438.23	780.951	28472.5	129965	4511.85
67	C19	2	3	2	14340.2	1676	398.781	3032.02	10710.3
68	C20	2	3	2	9906.19	1905.19	-577.008	402.131	5675.61
69	C21	2	3	2	7636.38	3030.23	-44.5654	3566.36	4595.04
70	C22	2	3	2	16378.9	4101.3	1371.81	595.655	6850.25
71	C23	2	3	2	5993.94	1091.88	246.627	1420.95	1036.49
72	C24	2	3	2	-706.447	-500.237	-157.306	-2020.95	3191.06
73	D1	2	3	2	5927.06	1751.04	19008.1	126938	2742.31
74	D2	2	3	2	8907.02	1407.51	18015.1	108269	912.348
75	D3	2	3	2	5097.92	1527.54	20477	109862	114.2
76	D4	2	3	2	-2566.78	1490.33	22939.6	116252	-1068.16
77	D5	2	3	2	8717.5	1753.77	24925.8	118154	-1006.95
78	D6	2	3	2	1010.27	1331.14	25064.1	118512	1061.37
79	D7	2	3	2	4884.68	1703.15	25186.8	112182	-12.7274
80	D8	2	3	2	7772.08	1208.14	26398.3	111514	-313.897
81	D9	2	3	2	3232.66	1438.13	27978.5	114822	1213.46
82	D10	2	3	2	752.008	1431.16	28910.6	117675	2640.48
83	D11	2	3	2	9153.55	1938.43	26340.9	107703	-61.5177
84	D12	2	3	2	9505.69	1675.19	26843.6	107056	888.615
85	D13	2	3	2	-600.045	649.876	25943.7	105412	657.61
86	D14	2	3	2	4695.61	1612.42	28684.6	114548	5190.11
87	D15	2	3	2	873.377	1166.6	26641	111160	512.943
88	D16	2	3	2	8097.78	1566.68	27632.9	116569	79.4879
89	D17	2	3	2	-424.876	2349.53	27653.8	120021	713.853
90	D18	2	3	2	-2218.72	293.808	22930.5	99690	1889.79
91	D19	2	3	2	13843.5	1572.58	454.131	2891.83	12777.3
92	D20	2	3	2	25317.1	2105.68	730.471	719.111	7345.24
93	D21	2	3	2	30814.8	5024.54	682.273	1397.86	6473.35
94	D22	2	3	2	15751.1	1575.77	820.463	1256.5	4199.14
95	D23	2	3	2	20183.5	3211.12	1588.11	3897.89	2942.04
96	D24	2	3	2	1089.93	-166.196	-2027.93	-1273.19	196.889
97	E1	2	3	2	11041.6	1928.19	22171.2	126370	2821.14
98	E2	2	3	2	14336.9	2220.18	22049.6	122645	1686.28
99	E3	2	3	2	6730.4	2340.77	23905	122586	1926.28
100	E4	2	3	2	9216.56	1763.07	24188.7	115328	1436.95
101	E5	2	3	2	1882.35	1038.45	25485.2	121318	2246.49
102	E6	2	3	2	-1928.7	854.567	26215.3	113531	2155.32
103	E7	2	3	2	1001.45	1420	25809.8	112079	1933.32
104	E8	2	3	2	-2212.53	712.913	28969.6	116225	1044.32
105	E9	2	3	2	1324.37	1901.63	27746.1	111144	624.562
106	E10	2	3	2	1915.51	1044.05	28707.5	110349	1032.89
107	E11	2	3	2	3529.83	1132.83	28513.6	109935	2203.28
108	E12	2	3	2	804.133	1711.71	28353.8	109082	1398.03
109	E13	2	3	2	-1798.92	977.293	28050.7	112644	1571.37
110	E14	2	3	2	13026.9	2608.64	29928.3	111545	2819.76
111	E15	2	3	2	1126.35	1498.96	29977	113398	-734.827
112	E16	2	3	2	-1277	1795.05	29972.2	119691	1354.95
113	E17	2	3	2	4781.66	1397.99	28337.6	116133	1270.77
114	E18	2	3	2	2155.25	1197.83	27226.9	120663	1085.05
115	E19	2	3	2	9800.58	1873.39	696.305	505.471	6506.52
116	E20	2	3	2	7209.53	1579.61	877.848	1097.84	3014.61
117	E21	2	3	2	26818.8	4165.08	1703.36	1119.39	2735.38
118	E22	2	3	2	22283.5	2605.38	1275.63	2052.83	6360.7
119	E23	2	3	2	12753.9	1900.24	1088.31	2883.82	2666.83
120	E24	2	3	2	-12851.5	-665.094	-71.0935	-342.413	3412.22
121	F1	2	3	2	19812.6	2724.65	20823.2	116770	2435.8
122	F2	2	3	2	11611.1	2948.33	21994.2	119560	1791.65
123	F3	2	3	2	3782.85	1099.36	23870.1	120282	1331.19
124	F4	2	3	2	-1337.75	1157.41	23062	111033	209.533
125	F5	2	3	2	1258.51	625.039	25230.1	118424	2454.65
126	F6	2	3	2	14251.7	2347.54	27207.7	115858	2194.49
127	F7	2	3	2	-940.082	739.657	25678.1	111676	-589.757
128	F8	2	3	2	1596.56	1261.97	28097.6	113200	-376.196
129	F9	2	3	2	12859.5	2322.27	28172.7	107110	2878.61
130	F10	2	3	2	2316.39	1264.53	28698.2	113015	1450.7
131	F11	2	3	2	4041.31	1617.35	28157.6	107473	2581.63
132	F12	2	3	2	1379.41	1115.55	27807.1	107123	-382.109
133	F13	2	3	2	-10.4864	517.268	30046.4	113765	793.275
134	F14	2	3	2	5938.11	1665.36	29534.7	113278	2928.39
135	F15	2	3	2	3064.17	2184.34	27997.8	109503	1248.29
136	F16	2	3	2	6444.51	1252.57	30438.5	122274	3394.34
137	F17	2	3	2	3571.17	856.308	30043	121521	789.111
138	F18	2	3	2	-16.878	1055.02	30171.6	125332	8122.49
139	F19	2	3	2	8944.98	1240.76	620.988	1431.71	8241.34
140	F20	2	3	2	14822.5	2539.78	499.059	3224.37	10388.2
141	F21	2	3	2	15234	2470.85	2086.51	2085.3	5144.77
142	F22	2	3	2	8161.47	1436.37	1679.83	142.292	6497.79
143	F23	2	3	2	1601.55	966.423	462.917	2037.92	4928.5
144	F24	2	3	2	2510.68	723.822	-1247.44	-2140.08	2431.54
145	G1	2	3	2	2260.93	1099.73	18843.7	107158	980.675
146	G2	2	3	2	5435.32	1901.28	22920.5	122389	1993.7
147	G3	2	3	2	2847.96	932.513	23422.3	122342	-683.932
148	G4	2	3	2	-2367.1	297.588	22976.8	109777	513.761
149	G5	2	3	2	-2553.44	1144	25064.9	114682	1158.05
150	G6	2	3	2	-6492.77	2246.71	26752.6	112764	184.32
151	G7	2	3	2	476.786	939.483	28716.5	117240	469.3
152	G8	2	3	2	9175.6	2207.49	28838.9	114299	-544.664
153	G9	2	3	2	1669.66	1870.37	28007.9	108374	1532.78
154	G10	2	3	2	3627.62	849.79	29137.7	112896	708.448
155	G11	2	3	2	2216.58	1890.29	30000.5	111516	1818.69
156	G12	2	3	2	1648.09	1023.16	28685	105211	799.905
157	G13	2	3	2	-2264.63	847.693	30019.5	112315	-494.526
158	G14	2	3	2	-894.182	906.131	27928.1	103693	-190.889
159	G15	2	3	2	1322.82	1522.37	30961.6	118371	1237.5
160	G16	2	3	2	1906.6	1665.17	30374.8	116040	775.855
161	G17	2	3	2	849.625	1084.66	27046.2	113410	3434.99
162	G18	2	3	2	1914.15	1475.47	29349.7	120462	1127.48
163	G19	2	3	2	10644.3	347.391	-290.019	2163.49	8977.42
164	G20	2	3	2	4123.11	1781.99	696.251	3104.42	7406.65
165	G21	2	3	2	25673.2	3027.44	2048.62	3011.45	6859.39
166	G22	2	3	2	5203.35	696.248	467.418	3116.38	4690.89
167	G23	2	3	2	15568.3	3426.5	1812.18	2624.91	4782.15
168	G24	2	3	2	559.786	-0.569222	322.911	1740.91	2624.43
169	H1	2	3	2	31607.7	7266.1	27186.7	151188	2481.16
170	H2	2	3	2	3983.51	886.671	23972.3	124630	1614.35
171	H3	2	3	2	7691.23	2171.75	24642.7	120863	792.974
172	H4	2	3	2	-277.691	1770.55	23196.9	110561	1643.44
173	H5	2	3	2	69.3751	762.679	25853.7	114040	1832.13
174	H6	2	3	2	524.28	1866.83	26655.4	111664	1920.26
175	H7	2	3	2	-376.602	740.039	26294.2	110237	1078.24
176	H8	2	3	2	685.146	1465.99	29490.2	115794	1526.17
177	H9	2	3	2	-1290.92	1766.18	26635.3	104332	1830.88
178	H10	2	3	2	797.437	1073.83	27915.8	104351	1167.82
179	H11	2	3	2	-2067.67	476.829	28784.5	108231	2476.56
180	H12	2	3	2	-3619.64	1265.8	28724.6	107056	1737.82
181	H13	2	3	2	182.887	883.259	27612	103928	475.887
182	H14	2	3	2	159.847	1585.14	28616.1	107403	1336.49
183	H15	2	3	2	2329.12	1934.09	28562.3	109554	1850.35
184	H16	2	3	2	92.5255	1442.86	31324.2	120536	212.008
185	H17	2	3	2	2343.89	2099.31	28862.9	115568	3351.81
186	H18	2	3	2	546.725	1632.06	28253.9	116020	2058.02
187	H19	2	3	2	10793.3	1370.59	1194.53	2418.47	12355.4
188	H20	2	3	2	69933.5	9413.92	5858.35	10683.2	11819.7
189	H21	2	3	2	31126.7	3772.71	864.748	1673.91	4870.13
190	H22	2	3	2	4640.34	1236.78	356.309	2092.76	4348.25
191	H23	2	3	2	3291.86	942.982	1099.15	1654.63	3382.57
192	H24	2	3	2	4380.1	1668.55	649.147	1791.96	4307.64
193	I1	2	3	2	10091.1	1175.44	21131.8	125910	3899.49
194	I2	2	3	2	14056.5	2195.07	22842.2	127946	3468
195	I3	2	3	2	1354.95	684.992	22826.1	122887	1100.65
196	I4	2	3	2	2180.02	1407.25	24077.3	114989	3574.97
197	I5	2	3	2	1197.93	1529.58	25200.7	113683	-717.25
198	I6	2	3	2	-2260.12	941.612	25290.6	109480	2018.92
199	I7	2	3	2	5487.69	2438.22	26334.1	108634	2742.23
200	I8	2	3	2	-275.577	1940.43	27738.5	111467	1051.06
201	I9	2	3	2	8143.06	821.441	26751.9	105131	-140.57
202	I10	2	3	2	-3063.44	1464.53	27427.8	106175	557.092
203	I11	2	3	2	-1856.19	1108.85	28528.5	106909	311.792
204	I12	2	3	2	-1994.9	1657.62	29670.7	108932	-2125
205	I13	2	3	2	1457.9	1206.97	28560.4	104063	-2156.84
206	I14	2	3	2	3760	1714.67	28397.8	107420	-99.2863
207	I15	2	3	2	5278.37	1531.48	28500.9	109341	1649.17
208	I16	2	3	2	931.254	767.044	28958.3	115575	1354.75
209	I17	2	3	2	1479.8	809.164	27063.5	108960	3052.47
210	I18	2	3	2	13618.1	2165.79	27371.2	113049	53.2826
211	I19	2	3	2	9746.2	891.84	-296.642	2360.46	8391.51
212	I20	2	3	2	11923.2	1807.63	715.283	2614.5	9396.27
213	I21	2	3	2	4099.51	1212.27	-218.57	1865.67	7380.61
214	I22	2	3	2	8192.16	1981.27	457.352	1446.02	4987.05
215	I23	2	3	2	1759.32	842.528	119.926	1914.7	3215.17
216	I24	2	3	2	12084.7	1330.3	1593.62	1106.59	5847.15
217	J1	2	3	2	16927.3	2217.83	202.826	2977.86	14026.6
218	J2	2	3	2	21977.4	3483.24	2466.54	4928.25	15393.3
219	J3	2	3	2	14663.7	1784.31	1238.66	2451.26	19908.6
220	J4	2	3	2	12399.1	1277.65	1637.83	2840.87	19611.9
221	J5	2	3	2	17050.3	4051.84	2381.54	7018.06	23451.6
222	J6	2	3	2	3639.1	287.514	348.327	4327.68	18294.8
223	J7	2	3	2	12620.6	1387.38	487.614	3698.94	15793.2
224	J8	2	3	2	17902.3	2117.35	1086.57	4532.55	18002.1
225	J9	2	3	2	4813.19	434.672	499.158	3042.82	7706.29
226	J10	2	3	2	-1149.49	1.52945	278.435	1267.21	1886.93
227	J11	2	3	2	2955.22	182.464	-305.039	143.397	-1235.91
228	J12	2	3	2	8705.39	1468.52	946.507	4337.63	15757.1
229	J13	2	3	2	10928	768.905	-74.1582	1941.15	2519.02
230	J14	2	3	2	392.745	169.737	-476.265	1295.05	2688.24
231	J15	2	3	2	4926.33	1183.4	588.913	872.931	2532.28
232	J16	2	3	2	7254.22	1278.95	623.76	2381.09	11939.5
233	J17	2	3	2	6580.47	884.216	1635.66	5416.57	3664.62
234	J18	2	3	2	5256.02	761.892	278.82	2517.54	11287
235	J19	2	3	2	538.071	622.449	-174.022	1452.9	3129.08
236	J20	2	3	2	7729.69	1064.94	300.509	2271.19	8533.25
237	J21	2	3	2	14081.3	2128.67	785.711	1769.96	8337.17
238	J22	2	3	2	4369.11	510.405	754.594	-397.968	1904.24
239	J23	2	3	2	11570.4	1881.36	603.029	2076.31	8225.72
240	J24	2	3	2	-4123.5	-395.394	-1501.64	-447.261	4719.29
241	K1	2	3	2	22824.3	2086.08	530.389	2872.55	17101.4
242	K2	2	3	2	15012.1	2056.95	1173.54	1441.51	18164.7
243	K3	2	3	2	12821.3	1270.66	422.262	1744.24	18184.4
244	K4	2	3	2	8008.4	614.347	1042.88	2802.36	17413.4
245	K5	2	3	2	8094.51	620.485	985.079	1812.09	17474.4
246	K6	2	3	2	7579.46	1026.43	232.09	1660.08	14272.1
247	K7	2	3	2	7980.17	679.698	1255.51	3177.05	14670.3
248	K8	2	3	2	8632.47	833.049	578.68	2900.89	16303.4
249	K9	2	3	2	-3531.89	68.2794	328.37	118.207	3606.1
250	K10	2	3	2	638.274	63.7899	375.503	816.852	2097.61
251	K11	2	3	2	5231.16	1242.1	1302.33	1548.18	3957.02
252	K12	2	3	2	12947	2123.69	972.778	3792.11	13464.6
253	K13	2	3	2	687.544	368.445	362.41	1258.33	1138.62
254	K14	2	3	2	8069.02	1726.79	1720.61	1760.87	12741.6
255	K15	2	3	2	7112.15	824.051	1268.31	2878.52	10498.6
256	K16	2	3	2	6161.27	1243.52	701.147	2202.73	12720.4
257	K17	2	3	2	9890.72	1094.55	310.625	1188.07	7727.71
258	K18	2	3	2	6077.09	1154	1409.58	844.21	7927.45
259	K19	2	3	2	-8881.88	-369.508	64.0726	1606.4	7756.57
260	K20	2	3	2	17007.5	1253.7	875.769	1074.46	8662.23
261	K21	2	3	2	5317.04	1424.66	924.932	918.862	6885.42
262	K22	2	3	2	7520.02	1315.25	1146.48	2179.49	6206.86
263	K23	2	3	2	-430.044	835.936	465.576	-600.641	1288.12
264	K24	2	3	2	5682.56	1981.36	528.903	814.285	13459.3
265	L1	2	3	2	23122.7	3638.67	1279.79	6046.16	19733.8
266	L2	2	3	2	18040.4	2474.28	1328.98	2954.57	15183.2
267	L3	2	3	2	18387.2	2374.49	1120.79	4292.63	18112.1
268	L4	2	3	2	10701.7	1146.04	48.9945	3102.14	16854.9
269	L5	2	3	2	4999.48	594.979	-612.876	3240.72	15604.7
270	L6	2	3	2	11008.7	29.0292	-688.286	3645.65	17885.6
271	L7	2	3	2	6068.98	446.289	-294.906	1246.43	14116.1
272	L8	2	3	2	13074.5	1032.92	1023.47	2402.79	16939.4
273	L9	2	3	2	6170.32	910.789	636.608	2140.77	13865.2
274	L10	2	3	2	4798.06	308.23	188.132	442.643	2498.38
275	L11	2	3	2	5769.1	958.859	603.105	3395.11	8201.27
276	L12	2	3	2	6458.85	635.511	563.002	3037.02	9946.39
277	L13	2	3	2	11997.1	986.269	207.323	2171.49	8641.79
278	L14	2	3	2	9015.91	1113.08	431.235	2819.55	11303.6
279	L15	2	3	2	9987.68	1359.78	523.724	2628.47	8065.08
280	L16	2	3	2	2904.72	132.809	-363.358	250.158	1097.45
281	L17	2	3	2	10936.3	1443.67	104.935	2694.45	5092.07
282	L18	2	3	2	6253.06	670.261	644.325	1080.13	4880.92
283	L19	2	3	2	11705.9	1504.27	1757.53	22.4548	3643.21
284	L20	2	3	2	7943.05	645.907	860.796	1221.24	6619.9
285	L21	2	3	2	5005.3	904.597	861.783	1717.02	5561.93
286	L22	2	3	2	5659.83	718.881	-859.448	1625.66	8473.34
287	L23	2	3	2	-314.415	-68.8628	422.977	726.618	306.01
288	L24	2	3	2	2214.09	-539.129	33.2921	109.374	547.628
289	M1	2	3	2	15022.4	3055.51	1539.12	2070.62	17447.7
290	M2	2	3	2	18359.7	3461.42	1072.08	2648.15	18083.5
291	M3	2	3	2	13069.2	2356.81	2021.25	3069.83	15964.2
292	M4	2	3	2	10624.8	1392.05	2616.07	3509.7	18819.9
293	M5	2	3	2	7516.4	1527.71	1164.78	2103.61	15295
294	M6	2	3	2	7284.35	1310.64	967.058	1013.73	14792.5
295	M7	2	3	2	4362.75	1216.64	811.276	3485.14	12511.2
296	M8	2	3	2	5487.75	2198.08	582.019	2456.52	14329.7
297	M9	2	3	2	5886.42	1849.2	620.297	1119.39	12770
298	M10	2	3	2	5933.26	1373.72	1232.74	3134.81	10409.1
299	M11	2	3	2	4401.37	1499.74	1001.01	2263.17	9899.33
300	M12	2	3	2	5908.83	995.449	654.486	2172.28	11668
301	M13	2	3	2	19453	3213.36	1701.26	2606.95	10594.5
302	M14	2	3	2	5329.95	1400.46	30.0231	1568.78	13152.4
303	M15	2	3	2	7356.58	1588.9	781.751	2919.79	9738.46
304	M16	2	3	2	3727.96	1194.83	776.953	1520.17	8595.43
305	M17	2	3	2	17328.8	2687	1839.83	1795.19	5127.31
306	M18	2	3	2	20736.4	2871.2	795.441	1733.19	6605.86
307	M19	2	3	2	5340.16	1512.56	557.915	782.535	2811.32
308	M20	2	3	2	39716.9	4183.46	1725.89	3388.91	2275.67
309	M21	2	3	2	15241.4	1499.18	721.866	856.852	3476.3
310	M22	2	3	2	9472.38	1265.5	352.861	-679.418	2541.31
311	M23	2	3	2	-3080.52	902.051	-489.426	-1921.97	-1150.37
312	M24	2	3	2	9468.96	1586.7	755.054	197.274	1624.47
313	N1	2	3	2	24832.3	3458.9	616.765	3395.99	17868.3
314	N2	2	3	2	19677.8	3490.9	840.402	4527.5	19701.5
315	N3	2	3	2	14301.6	2355.44	1026.31	2681.86	15895.9
316	N4	2	3	2	14001.5	1067.77	607.305	2349.34	16305.6
317	N5	2	3	2	9684.74	1272.25	-60.4973	2378.77	17023.9
318	N6	2	3	2	11636.5	523.712	125.752	3112.17	15037.5
319	N7	2	3	2	9367.32	1273.62	1200.21	3779.38	16384.6
320	N8	2	3	2	7048.16	319.916	494.044	2999.05	14155.9
321	N9	2	3	2	10047.9	757.652	472.323	2466.35	13439
322	N10	2	3	2	1388.64	490.623	15.5477	1846.66	6601.87
323	N11	2	3	2	14813.3	1749.95	1082.15	2327.88	11590
324	N12	2	3	2	5185.75	1343.79	72.3544	1782.78	10518.7
325	N13	2	3	2	15950.4	950.307	1069.99	2821.85	9716.4
326	N14	2	3	2	11379.8	1386.26	831.279	2856.96	8383.55
327	N15	2	3	2	21089	2618.56	1938.53	3461.85	5373.12
328	N16	2	3	2	20674.4	3393.93	10.7601	2580.57	6980.11
329	N17	2	3	2	196.204	292.133	367.328	1032.56	1848.27
330	N18	2	3	2	23421.6	2749.05	1904.73	2833.16	3558.37
331	N19	2	3	2	17799.2	1433.68	739.816	1739.75	4021.33
332	N20	2	3	2	10372.4	2025.02	1366.35	2108.75	6218
333	N21	2	3	2	14098.2	1091.72	778.749	3659.14	5049.12
334	N22	2	3	2	-1923.54	526.496	711.333	-336.421	815.132
335	N23	2	3	2	1623.67	687.633	-610.847	383.415	1475.76
336	N24	2	3	2	16480.4	471.508	282.557	2568.9	1266.9
337	O1	2	3	2	10701.7	1784.99	589.072	1822.08	20760.8
338	O2	2	3	2	11796.9	2487.96	323.085	3461.07	15895.2
339	O3	2	3	2	11182.9	2756.24	801.363	2377.87	18223.9
340	O4	2	3	2	7029.43	999.544	483.81	2389.26	12246.8
341	O5	2	3	2	7564.64	1169.17	1171.48	3167.72	19229.3
342	O6	2	3	2	3524.82	1542.44	597.089	2588.36	18902.9
343	O7	2	3	2	12283.3	1260.09	563.633	4119.22	16104.6
344	O8	2	3	2	12537	1393.35	2350.79	4264.29	28932.9
345	O9	2	3	2	12900.7	1006.12	2016.02	782.065	11921.4
346	O10	2	3	2	8820.55	2995.88	920.712	3345.83	24441.4
347	O11	2	3	2	3927.81	773.817	-1009.02	1159.69	13124.3
348	O12	2	3	2	490.389	-1280.21	-542.18	218.753	8844.69
349	O13	2	3	2	4546.08	2065.62	47.5208	2931.21	8151.66
350	O14	2	3	2	3628.56	1124.27	228.307	2248.14	8764.01
351	O15	2	3	2	3637.69	1487.31	586.719	-89.9186	7385.74
352	O16	2	3	2	5000.83	2203.43	339.538	1051.34	8302.97
353	O17	2	3	2	5626.58	1707	639.273	-751.293	5697.58
354	O18	2	3	2	1903.81	1794.92	1089.79	364.462	4956.16
355	O19	2	3	2	28510.2	3098.17	1376.6	2196.89	7881.32
356	O20	2	3	2	19091	3499.22	971.245	179.788	2280.18
357	O21	2	3	2	7116.24	1671.41	-290.747	-1122.98	685.468
358	O22	2	3	2	19049.4	2162.39	1326.22	928.466	3875.22
359	O23	2	3	2	17683.2	3448.08	1380.33	2064.96	4804.55
360	O24	2	3	2	7641.91	1779.59	1688.76	-492.471	2959.34
361	P1	2	3	2	24653	4718.55	1163.83	2636.14	17053.5
362	P2	2	3	2	21148.5	3700.3	-225.334	623.547	13547
363	P3	2	3	2	15306.4	2098.08	1192.81	324.494	14528.6
364	P4	2	3	2	10946.9	1578.25	46.7012	927.419	11740.3
365	P5	2	3	2	10957.2	1333.68	972.02	796.046	9318.96
366	P6	2	3	2	7912.3	2157.18	1382.22	2863.93	12738.6
367	P7	2	3	2	8083.41	1578.15	904.929	2443.26	14481.9
368	P8	2	3	2	16808.5	1987.83	2159.58	2145.6	15070.4
369	P9	2	3	2	16396.5	3243.27	916.805	2957.83	17512.8
370	P10	2	3	2	9388.85	1391.83	971.391	1569.51	12969.3
371	P11	2	3	2	3713.11	1183.83	609.439	3496.03	6352.47
372	P12	2	3	2	2650.74	1396.55	738.47	3475.9	7374.29
373	P13	2	3	2	4621.58	1175.41	971.759	2822.35	8472
374	P14	2	3	2	4290.1	1618.26	494.701	1678.37	7212.18
375	P15	2	3	2	3121.64	1623.31	688.131	1424.19	9186.21
376	P16	2	3	2	5194.77	1601.52	98.1516	1475.33	6722.7
377	P17	2	3	2	-1100.56	706.012	185.239	-223.033	298.971
378	P18	2	3	2	12173.1	2182.48	1292.3	1852.72	10460.9
379	P19	2	3	2	1150.7	1280.02	-188.916	586.302	7371.87
380	P20	2	3	2	3555.48	2480.11	288.204	1961.23	7092.83
381	P21	2	3	2	1386.76	1435.35	578.435	790.218	2937.61
382	P22	2	3	2	3366.31	2714.26	-146.31	1680.99	7831.34
383	P23	2	3	2	2406.21	1806.16	680.261	286.527	4090.61
384	P24	2	3	2	7181.23	1638.6	772.482	243.785	252.467
1	A1	2	3	3	-1346.95	-611.509	14706.7	111588	279.609
2	A2	2	3	3	-2490.63	-428.488	22743.7	146327	3890.77
3	A3	2	3	3	28458.2	2778.51	19790.1	121773	2166.25
4	A4	2	3	3	1597.82	1058.37	20249.4	112714	868.499
5	A5	2	3	3	2864.63	946.535	22801.8	120961	2134.73
6	A6	2	3	3	2124.27	1885.99	21959.5	112994	1679.24
7	A7	2	3	3	10082.2	1773.69	24118.3	118902	2575.25
8	A8	2	3	3	4632.79	510.672	26868.7	125975	510.06
9	A9	2	3	3	23345.4	3490.38	27177.8	121356	2299.19
10	A10	2	3	3	9953.07	1192.31	25003.3	116427	3407.64
11	A11	2	3	3	2025.92	650.811	27075.2	118797	2564.84
12	A12	2	3	3	4587.41	-145.083	24909.6	116343	637.159
13	A13	2	3	3	4263.03	304.353	26461.5	122377	855.778
14	A14	2	3	3	5492.41	1136.04	24704.4	114572	173.366
15	A15	2	3	3	-5358.01	-808.833	14096	68835.3	-452.148
16	A16	2	3	3	5416.64	897.489	24113.4	112399	2194.77
17	A17	2	3	3	2867.34	1250.43	21331	105307	2841.65
18	A18	2	3	3	2392.19	1184.22	24758.4	120979	2157.69
19	A19	2	3	3	-1292.23	611.849	23040.5	121075	1114.76
20	A20	2	3	3	5689.6	273.708	1078.4	361.588	1904.76
21	A21	2	3	3	22805.8	818.449	391.22	2431.69	2003.85
22	A22	2	3	3	5266.59	652.186	-107.006	1035.98	4197.65
23	A23	2	3	3	3049.08	1320.6	-78.3757	1823.62	3637.69
24	A24	2	3	3	3875.92	-1014.6	-876.81	1097.88	4109.13
25	B1	2	3	3	7027.87	904.45	16024.4	106986	3576.95
26	B2	2	3	3	-144.829	111.2	16882.1	108625	85.3168
27	B3	2	3	3	5112.29	1438.56	18580.8	109554	2523.5
28	B4	2	3	3	3217.41	1331.44	20160.7	111506	614.286
29	B5	2	3	3	2851.44	1441.56	22951	122165	-101.029
30	B6	2	3	3	898.042	1043.11	21845.2	112956	441.12
31	B7	2	3	3	10119.8	2139.3	25048.9	118509	2956.36
32	B8	2	3	3	-669.336	606.836	24416.6	117284	1532.7
33	B9	2	3	3	-1119.31	753.202	27394.6	124144	3388.73
34	B10	2	3	3	3819.96	1393.02	29124.4	123401	4707.55
35	B11	2	3	3	7881.91	1211.37	28669.4	121978	606.283
36	B12	2	3	3	2020.21	696.918	27357.4	120184	1434.31
37	B13	2	3	3	2531.57	436.384	28339.7	120741	2162.55
38	B14	2	3	3	141.476	1009.96	25747	115682	2447.24
39	B15	2	3	3	6753.63	1385.15	25754.9	110808	1285.61
40	B16	2	3	3	2062.21	1198.93	25085	110327	546.812
41	B17	2	3	3	3856.36	1049.48	26137.2	120306	3180.39
42	B18	2	3	3	-1851.95	260.377	20010.4	103185	-342.957
43	B19	2	3	3	2609.15	746.287	22863.3	118037	2941.41
44	B20	2	3	3	13105.8	2065.52	-406.748	924.519	7662.77
45	B21	2	3	3	4417.91	665.156	343.867	1752.95	3693.82
46	B22	2	3	3	-1465.1	1080.49	555.239	-1103.04	2939.56
47	B23	2	3	3	3869.92	1525	751.641	-486.485	1342.07
48	B24	2	3	3	10230.3	1267.58	95.9453	2092.38	788.647
49	C1	2	3	3	2569.4	1866.62	17476.4	105023	1357.63
50	C2	2	3	3	10688	2020.7	19578.6	113721	1014.76
51	C3	2	3	3	11903.9	1184.87	19346.5	108151	589.321
52	C4	2	3	3	1281.71	2057.73	22507.5	115435	1600.81
53	C5	2	3	3	1768.9	667.698	24135.4	117799	179.249
54	C6	2	3	3	5166.04	1019.68	22941.3	109397	591.222
55	C7	2	3	3	7080.41	2045.15	25185.1	115290	1848.18
56	C8	2	3	3	3996.66	933.184	27047.9	120743	1687.11
57	C9	2	3	3	3545.45	867.087	27314.7	117449	721.35
58	C10	2	3	3	5968.9	1201.65	25579.3	108776	79.1156
59	C11	2	3	3	15724.8	2846.74	28877.4	120002	1637.63
60	C12	2	3	3	7396.77	2731.16	31101.2	125184	665.346
61	C13	2	3	3	1297.64	722.753	26696.2	112374	751.433
62	C14	2	3	3	4546.71	1520.62	30003.7	126618	4107.3
63	C15	2	3	3	1707.05	1231.41	26825.1	115798	261.331
64	C16	2	3	3	2927.76	1561.63	26506.8	116426	2086.28
65	C17	2	3	3	3327.87	1412.6	28522.9	127989	3113.38
66	C18	2	3	3	4604.72	933.683	28461.9	129887	4343.71
67	C19	2	3	3	13813.8	1328.24	461.107	2956.45	10652.2
68	C20	2	3	3	9806.04	2133.36	-349.647	36.6918	6200.69
69	C21	2	3	3	8222.15	3027.4	123.144	3432.09	4922.17
70	C22	2	3	3	16719.1	3909.96	1383.44	1064.71	7135.15
71	C23	2	3	3	5865.01	1252.06	495.113	1199.13	1132.55
72	C24	2	3	3	-291.384	-377.768	-324.478	-1791.82	3071.87
73	D1	2	3	3	6768.07	1513.41	19176.5	126377	2614.71
74	D2	2	3	3	8894.87	1340.22	17998.8	107636	622.306
75	D3	2	3	3	4742.84	1772.31	20272.4	109390	368.536
76	D4	2	3	3	-2190.2	1099.01	22744.2	115980	-971.956
77	D5	2	3	3	9353.22	1130.31	24765.2	117749	-1014.78
78	D6	2	3	3	1522.01	1069.87	24797.4	117982	1285.36
79	D7	2	3	3	5315.54	1411.07	25080.7	112174	315.245
80	D8	2	3	3	8162.8	1091.59	26212.6	111458	-399.021
81	D9	2	3	3	3571.72	1847.96	27873	114512	1243.13
82	D10	2	3	3	879.757	1224.05	28820.4	116989	2908.21
83	D11	2	3	3	10307.8	1756.48	26245.4	107493	328.435
84	D12	2	3	3	9861.01	1508.72	26875.8	106724	580.15
85	D13	2	3	3	-256.426	574.334	25675.8	105357	965.513
86	D14	2	3	3	5258.72	1344.38	28362.7	114022	5127.58
87	D15	2	3	3	299.279	1068.55	26671.5	111368	449.231
88	D16	2	3	3	8276.41	1569.4	27615.4	115896	-153.126
89	D17	2	3	3	-207.525	1883.24	27379.5	119989	656.039
90	D18	2	3	3	-2321.09	479.243	24101.4	104316	1762.59
91	D19	2	3	3	14440	1419.99	519.082	2794.21	13042.1
92	D20	2	3	3	26448	1422.7	833.947	895.061	7836.89
93	D21	2	3	3	30421.9	4516.17	864.97	1579.25	6287.35
94	D22	2	3	3	16028.4	1350.73	888.969	1128.9	4401.89
95	D23	2	3	3	21165.6	2847.69	1642.74	4052.87	2843.21
96	D24	2	3	3	1959.74	-39.3128	-1993.51	-1167.95	375.193
97	E1	2	3	3	11400.8	2464.65	22225.8	125863	2787.32
98	E2	2	3	3	15535.8	2615.61	22285.8	122601	1784.97
99	E3	2	3	3	7509.93	2321.91	23844.2	121871	1491.46
100	E4	2	3	3	9796.15	1610.89	24150.5	115017	1015.85
101	E5	2	3	3	1745.68	1520.11	25525.9	120925	1825.29
102	E6	2	3	3	-1744.81	796.086	26263.7	113098	2236.83
103	E7	2	3	3	1342.05	1376.02	25840.1	111703	1358.71
104	E8	2	3	3	-1608.44	770.093	29118.4	115935	963.708
105	E9	2	3	3	671.608	1710.73	27650.5	111136	794.946
106	E10	2	3	3	2082.27	1137.24	28327.9	110047	1105.85
107	E11	2	3	3	4078.81	1195.55	28718.8	109259	2029.01
108	E12	2	3	3	850.658	1831.7	28315	108635	1228.27
109	E13	2	3	3	-1388.07	1087.38	27913.2	112006	1539.42
110	E14	2	3	3	13692.7	2647.3	29856.3	111191	2941.26
111	E15	2	3	3	1910.06	1492.75	29808.1	113388	-721.077
112	E16	2	3	3	-497.013	1874.44	29841.7	119355	691.141
113	E17	2	3	3	5161.75	1463.63	28162.9	115697	1395.74
114	E18	2	3	3	2536.82	1145.8	27121.6	120137	1292.19
115	E19	2	3	3	9521.24	1890.82	658.497	334.108	6115.88
116	E20	2	3	3	8112.01	1337.89	703.378	713.62	2552
117	E21	2	3	3	27281.1	3912.4	1933.52	1167.94	2524.18
118	E22	2	3	3	23215.7	3014.09	1154.36	1539.94	6219.53
119	E23	2	3	3	12978.6	2258.78	1217.49	2701.68	3009.79
120	E24	2	3	3	-11764.7	-598.724	-298.477	-374.838	3154.27
121	F1	2	3	3	19580.9	2958.1	20874.2	116828	2582.22
122	F2	2	3	3	13054.2	2851.03	21909.5	119098	1584.7
123	F3	2	3	3	5336.64	896.187	23808.2	119629	1213.51
124	F4	2	3	3	-246.596	1176.33	22888.7	111135	324.666
125	F5	2	3	3	2231.07	427.066	25258.6	118054	2169.99
126	F6	2	3	3	14322	2135.39	27283.1	115772	2291.52
127	F7	2	3	3	-459.468	717.352	25748.7	111832	-249.135
128	F8	2	3	3	2334.7	1371.45	28414.4	113308	-357.362
129	F9	2	3	3	13310.3	2410.86	28072.6	107003	2943.94
130	F10	2	3	3	1987.15	1197.72	28745.8	112837	1834.25
131	F11	2	3	3	4822.9	1592.19	28028.9	107250	2477.39
132	F12	2	3	3	1434.78	1104.42	27757	107197	-415.378
133	F13	2	3	3	26.9518	280.89	29864.1	113547	1159.71
134	F14	2	3	3	5989.25	1481.69	29612.9	113349	3142.59
135	F15	2	3	3	3182.88	1997.54	28156.9	109580	1250.86
136	F16	2	3	3	6957.63	1230.67	30415.7	122172	3550.02
137	F17	2	3	3	3228.27	990.557	30012.2	121322	674.279
138	F18	2	3	3	-279.17	1056.23	29888.1	125357	8679.87
139	F19	2	3	3	9099.03	1308	650.042	1468.17	8549.38
140	F20	2	3	3	15303.2	2006.82	753.089	3159.66	10368.6
141	F21	2	3	3	16222.9	2307.24	2338.52	2082.66	5287.83
142	F22	2	3	3	8762.33	1533.27	1639.63	356.38	6468.7
143	F23	2	3	3	2319.99	698.462	383.264	2233.26	5354.09
144	F24	2	3	3	2543.75	944.811	-1348.25	-2115.23	2288.89
145	G1	2	3	3	1633.44	1224.99	18824.9	106469	998.592
146	G2	2	3	3	5988.44	2313.67	22962.5	121891	2145.6
147	G3	2	3	3	2709.92	464.739	23410.7	121956	-1123.48
148	G4	2	3	3	-3032.95	-30.8798	23022.3	109261	434.344
149	G5	2	3	3	-3815.51	1184.77	24793.1	114094	1043.38
150	G6	2	3	3	-6860.5	1957.81	26672.8	112759	0.173529
151	G7	2	3	3	695.342	801.731	28735.6	117463	415.067
152	G8	2	3	3	9060.96	2209.54	28978.7	114265	-477.688
153	G9	2	3	3	1245.73	1594.2	27950.6	107954	1832.9
154	G10	2	3	3	3684.55	932.027	28999.9	112563	737.762
155	G11	2	3	3	2398.68	1858.01	30133.4	111878	1539.61
156	G12	2	3	3	1289.3	789.118	28473.9	105029	1020.54
157	G13	2	3	3	-2383.86	516.958	30010.4	112174	-557.216
158	G14	2	3	3	-1123.34	696.213	27791.4	103886	-280.616
159	G15	2	3	3	1054.24	1215.2	31045	118584	1332.75
160	G16	2	3	3	1866.38	1462.51	30630.6	115859	986.05
161	G17	2	3	3	930.761	1222.23	27237.3	113266	3177.91
162	G18	2	3	3	1587.67	1490.73	29372.5	120263	1134.21
163	G19	2	3	3	11109.4	474.146	1.54831	2046.43	8894.1
164	G20	2	3	3	4626.31	1777.66	599.742	3109.2	7453.96
165	G21	2	3	3	26089.9	3065.12	2116.06	2941.73	6865.31
166	G22	2	3	3	5495.12	728.286	812.805	3268.62	4817.62
167	G23	2	3	3	16183.4	3508.98	1693.03	2436.33	4812
168	G24	2	3	3	-260.423	285.661	271.565	1400.61	2689.09
169	H1	2	3	3	32411.2	7741.33	27496.6	150561	2328.17
170	H2	2	3	3	4346.61	1029.63	24240.9	123968	1338.03
171	H3	2	3	3	7409.58	2422.81	24583.4	120204	667.807
172	H4	2	3	3	66.7791	1753.38	23166.7	110005	1497.04
173	H5	2	3	3	227.997	787.652	25776	113719	1581.54
174	H6	2	3	3	775.578	1561.98	26787.5	111835	1847.94
175	H7	2	3	3	-1246.34	1015.77	26011.7	110068	1316.5
176	H8	2	3	3	322.371	1507.19	29486.7	115712	1589.23
177	H9	2	3	3	-1506.85	1616.6	26478.9	104383	1755.61
178	H10	2	3	3	530.112	943.383	27731.1	103865	1087.67
179	H11	2	3	3	-2282.93	709.42	28690.4	108099	2280.63
180	H12	2	3	3	-3506.82	1359.19	28688.4	106855	1734.13
181	H13	2	3	3	183.149	826.712	27476.8	103939	474.431
182	H14	2	3	3	812.52	1685.85	28639.1	107100	1525.5
183	H15	2	3	3	2545.27	1953.64	28380.9	109466	1865.42
184	H16	2	3	3	-8.80305	1234.21	31178.4	120200	181.836
185	H17	2	3	3	2347.12	2277.38	28681.6	115310	3296.56
186	H18	2	3	3	182.322	1712.75	28245.7	115830	1845.91
187	H19	2	3	3	10661.1	1357.06	1164.04	2575.01	12801.9
188	H20	2	3	3	71240.5	9246.35	5852.74	10822.7	11726.2
189	H21	2	3	3	31334.7	3932.06	741.848	1721.76	4574.35
190	H22	2	3	3	4500.06	1331.02	197.022	1964.52	4108.98
191	H23	2	3	3	2900.33	753.307	1237.28	1618.29	3552.56
192	H24	2	3	3	4913.99	1604.71	734.605	1774.57	4395.8
193	I1	2	3	3	10908.1	1419.57	21142.6	125202	3648.85
194	I2	2	3	3	13246.4	1934.25	22863	127568	3589.41
195	I3	2	3	3	649.431	847.433	22755.6	122751	1006.27
196	I4	2	3	3	1451.51	1661.55	24029.1	114825	3459.22
197	I5	2	3	3	1407.11	1636.63	25225.9	113039	-848.443
198	I6	2	3	3	-2120.37	1081.22	25327.8	109733	1932.29
199	I7	2	3	3	6553.72	2406.52	26635.7	108088	2748.42
200	I8	2	3	3	-196.884	1865.98	27764	111094	987.141
201	I9	2	3	3	8184.5	863.93	26911.1	104645	-213.41
202	I10	2	3	3	-2760.92	1459.91	27453.7	106118	771.81
203	I11	2	3	3	-1680.51	1066.61	28563.4	106751	275.806
204	I12	2	3	3	-2302.88	1408.86	29727.6	108809	-1594.28
205	I13	2	3	3	1610.34	1127.97	28374.7	103825	-2052.05
206	I14	2	3	3	3844.55	1770.8	28257	107422	-100.596
207	I15	2	3	3	5958.23	1425.05	28345.4	109065	1799.24
208	I16	2	3	3	508.716	922.45	28941.7	115388	1287.24
209	I17	2	3	3	674.906	870.178	27097.4	108412	2772.19
210	I18	2	3	3	13245.6	2003.68	27216.5	112762	260.22
211	I19	2	3	3	9539.92	777.228	-394.228	2225.54	8458.47
212	I20	2	3	3	12551.9	1724.6	849.898	2605.18	9482.65
213	I21	2	3	3	3958.68	1264.56	-154.511	1518.45	7276
214	I22	2	3	3	7991.29	2122.88	635.684	1285.46	4509.75
215	I23	2	3	3	1683.5	1091.74	335.293	1956.36	3440.2
216	I24	2	3	3	11823.1	1498.81	1470.01	531.526	5686.31
217	J1	2	3	3	17518.3	2247.17	283.869	3229.62	14372.3
218	J2	2	3	3	21811	3687.11	2348.6	4773.2	15314.9
219	J3	2	3	3	14268.6	1940.04	1223.22	2584.81	20075.1
220	J4	2	3	3	11821.9	1268.75	1518.02	2668.41	19356.2
221	J5	2	3	3	16650.1	3812.19	2482.87	7170.4	22846.8
222	J6	2	3	3	3460.68	156.232	82.8949	4484.93	17630
223	J7	2	3	3	12103.7	1519.56	212.866	3536.41	15473.5
224	J8	2	3	3	18058.6	2106.04	1083.52	4675.73	17786.6
225	J9	2	3	3	4646.32	437.32	415.001	3189.47	6983.02
226	J10	2	3	3	-1228.65	240.343	271.363	1297.98	1478.63
227	J11	2	3	3	3531.59	162.748	-107.51	121.648	-1371.27
228	J12	2	3	3	8259.99	1311.22	727.736	4367.9	15405.9
229	J13	2	3	3	10093.5	815.106	-107.606	1733.21	2396.04
230	J14	2	3	3	485.945	176.816	-630.888	1254.43	2748.66
231	J15	2	3	3	5354.02	1046.81	647.293	989.526	2838.91
232	J16	2	3	3	7329.26	1246.53	448.75	2473.77	12714.4
233	J17	2	3	3	5869.95	831.923	1472.03	5632.28	3436.53
234	J18	2	3	3	4941.11	844.189	283.228	2670.38	11387.6
235	J19	2	3	3	613.417	467.852	-138.015	1413.86	2915.36
236	J20	2	3	3	7536.48	937.142	458.641	2365.42	8678.8
237	J21	2	3	3	13839.4	2247.28	837.359	1717.12	8674.46
238	J22	2	3	3	4705.44	525.209	681.89	-209.171	2139.39
239	J23	2	3	3	12088	2064.18	534.906	1977.62	8126.17
240	J24	2	3	3	-3628.46	-245.941	-1363.36	-168.661	4741.82
241	K1	2	3	3	23246.7	1962.05	723.204	2936.08	17822.4
242	K2	2	3	3	15182.1	2008.61	1223.7	1857.1	18592.3
243	K3	2	3	3	12357.8	1300.87	273.464	1994.24	18209.1
244	K4	2	3	3	7958.57	977.156	941.804	2590.04	18483.5
245	K5	2	3	3	7846.54	814.274	1138.22	1921.74	17967.5
246	K6	2	3	3	7690.79	1014.65	173.606	1735.45	13951
247	K7	2	3	3	7167.03	883.991	1442.8	3077.95	14996.7
248	K8	2	3	3	8667.03	951.448	656.066	2941.38	16309.3
249	K9	2	3	3	-3893.26	-124.722	349.691	0.481081	3352.43
250	K10	2	3	3	482.78	-55.0002	536.152	709.147	1837.43
251	K11	2	3	3	4943.63	905.9	1420.15	1347.06	4163.81
252	K12	2	3	3	13133.6	1847.57	1259.5	3685.62	13524.7
253	K13	2	3	3	672.797	247.871	586.5	1361.12	1417.12
254	K14	2	3	3	8068.01	1775.29	1684.66	1755.04	12990.5
255	K15	2	3	3	6773.93	961.18	1207.07	2874.04	10347.5
256	K16	2	3	3	5868.02	1281.76	562.739	2194.43	12706.6
257	K17	2	3	3	9902.23	1203.14	131.803	1138.34	8210.52
258	K18	2	3	3	6766.1	1144.9	1560.39	999.331	8617.38
259	K19	2	3	3	-8744.75	-343.737	-7.18873	1715.47	8252.46
260	K20	2	3	3	17739.2	1581.63	832.387	1121.7	8597.04
261	K21	2	3	3	4916.45	1387.27	922.815	1010.04	6952.15
262	K22	2	3	3	7767.08	1144.37	1299.8	2157.22	6258.85
263	K23	2	3	3	-344.528	753.57	501.995	-229.44	1294.57
264	K24	2	3	3	5314.44	2222.22	645.44	844.453	13498.5
265	L1	2	3	3	22520.6	3543.72	1471.21	5597.04	20257.4
266	L2	2	3	3	17890.4	3017.53	1382.96	2798.31	15304.8
267	L3	2	3	3	18078.5	2308.48	1000.63	3922.55	18059.7
268	L4	2	3	3	10484	1690.91	122.823	2864.12	17081.3
269	L5	2	3	3	5312.7	477.262	-641.952	3123.88	16058.8
270	L6	2	3	3	10178.8	249.077	-418.353	3549	18151.1
271	L7	2	3	3	6466.02	219.33	-404.306	1266.84	14248.1
272	L8	2	3	3	13495.5	1003.27	1192.55	2157.81	17203.9
273	L9	2	3	3	6632.68	772.104	640.588	2110.87	14185
274	L10	2	3	3	4820.72	213.097	136.585	350.077	2016.74
275	L11	2	3	3	5214.2	799.015	535.776	3201.51	7402.68
276	L12	2	3	3	6296.77	542.978	304.091	2920.36	9718.97
277	L13	2	3	3	11573.7	1259.71	370.733	2226.93	8250.35
278	L14	2	3	3	8755.86	1372.91	385.66	2753.89	12009.5
279	L15	2	3	3	10331.4	1255.27	392.445	2542.97	8084.72
280	L16	2	3	3	3106.97	404.643	-265.63	249.154	1169.1
281	L17	2	3	3	10693.7	1839.82	-52.7316	2646.99	5546.46
282	L18	2	3	3	6134.62	892.824	389.952	1108.46	5372.28
283	L19	2	3	3	11070	1809.67	1697.96	120.059	4218.85
284	L20	2	3	3	7808.23	557.226	727.378	949.016	6760.79
285	L21	2	3	3	6052.16	1010.5	734.786	1610.9	6057.75
286	L22	2	3	3	5718.32	998.443	-774.652	1626.21	8953.75
287	L23	2	3	3	199.578	-129.792	445.019	843.269	811.748
288	L24	2	3	3	2384.74	254.004	-108.988	-91.951	796.486
289	M1	2	3	3	14697.2	2890.41	1414.32	2204.6	18608.2
290	M2	2	3	3	18952.3	3752.46	938.774	2458.46	18312.4
291	M3	2	3	3	12529	2444.79	2179.82	3204.62	15734.1
292	M4	2	3	3	10215.2	1425.55	2393.14	3734	18685.9
293	M5	2	3	3	7296.82	1845.27	1102.73	2175.16	15806.9
294	M6	2	3	3	7773.19	1223.04	1115.38	977.929	14710
295	M7	2	3	3	4903.4	1127.32	1116.29	3624.73	12820.4
296	M8	2	3	3	5397.77	2134.16	566.035	2575.4	14697.4
297	M9	2	3	3	6023.09	1878.63	524.177	889.162	12180.4
298	M10	2	3	3	6009.14	1220.7	1188.93	2976.72	9799.43
299	M11	2	3	3	3777.24	1402.1	916.331	2447.4	9494.79
300	M12	2	3	3	6427.88	1287.12	763.392	2245.79	11787.9
301	M13	2	3	3	18893.1	3183.06	1854.96	2712.66	10951
302	M14	2	3	3	5316.11	1570.44	17.8458	1867.76	13172.1
303	M15	2	3	3	7733.94	1553.1	793.182	2968.41	9933.03
304	M16	2	3	3	4204.55	1362.17	677.378	1442.48	8610.23
305	M17	2	3	3	17701.9	2850.05	1818.38	1906.87	5168.97
306	M18	2	3	3	21420.5	2870.42	771.768	1977.12	6701.61
307	M19	2	3	3	5545.15	1619.06	727.978	924.438	3042.27
308	M20	2	3	3	39804.5	4272.57	1732.99	3318.24	2595.14
309	M21	2	3	3	15674.3	1573.45	740.692	857.115	3706.93
310	M22	2	3	3	9786.5	1476.52	329.775	-821.665	3135.83
311	M23	2	3	3	-3455.8	714.022	-534.775	-1937.89	-1142.16
312	M24	2	3	3	9451.92	1395.88	621.869	330.428	1677.08
313	N1	2	3	3	25593.1	3426.35	711.547	3743.95	18062.4
314	N2	2	3	3	19740.3	3820.22	809.859	5051.21	19953
315	N3	2	3	3	13971.7	2300.03	1095.7	3019.31	16590.6
316	N4	2	3	3	13353.9	1223.71	686.574	2646.51	16333.2
317	N5	2	3	3	8674.79	1431.08	-71.1936	2403.14	17670.9
318	N6	2	3	3	11576.5	558.542	15.1307	3066.55	16014.8
319	N7	2	3	3	9387.74	1231.15	1150.35	3847.09	16530.7
320	N8	2	3	3	6964.47	112.251	673.438	3183.39	14452.3
321	N9	2	3	3	9803.86	872.593	375.719	2538.67	13551.8
322	N10	2	3	3	464.327	592.93	-192.138	1874.57	6191.54
323	N11	2	3	3	14757.3	1526.82	1137.78	2322.93	11834.3
324	N12	2	3	3	4723.79	1477.34	-28.7555	1804.13	10494.4
325	N13	2	3	3	15468.7	1101.72	878.094	3046.92	10298.6
326	N14	2	3	3	11052.4	1414.36	785.957	2692.52	8736.27
327	N15	2	3	3	21022.2	2737.74	1738.1	3747.9	6343.05
328	N16	2	3	3	20580.9	3316.08	27.329	2568.47	7322.72
329	N17	2	3	3	-206.025	280.3	431.94	931.7	1967.57
330	N18	2	3	3	23728.1	2806.63	1876.8	2906.65	3643.92
331	N19	2	3	3	17581.7	1422.69	615.097	1575.65	4440.86
332	N20	2	3	3	10831.1	2057.09	1168.73	2368.22	6627.83
333	N21	2	3	3	14809.7	1273.14	776.438	3665.52	5802.81
334	N22	2	3	3	-2791.45	163.601	535.959	-552.925	585.249
335	N23	2	3	3	930.661	555.98	-506.395	314.019	2267.12
336	N24	2	3	3	16981.6	1252.95	175.043	2806.36	1618.84
337	O1	2	3	3	9166.28	2067.42	629.263	1638.18	20726.1
338	O2	2	3	3	12000	2765.78	609.211	3026.59	16466.1
339	O3	2	3	3	11377.6	3118.81	741.539	2875.46	18515.6
340	O4	2	3	3	6361.24	1587.19	461.281	2408.49	13168
341	O5	2	3	3	7507.49	1021.36	1241.12	3296.83	19675.5
342	O6	2	3	3	3575.11	1580.28	810.58	2538.76	18886.3
343	O7	2	3	3	12559.5	1502.63	253.624	3599.7	16558.7
344	O8	2	3	3	13756.5	1527.29	2148.63	4374.86	28821.3
345	O9	2	3	3	13350.1	874.072	1718.97	341.889	11383.9
346	O10	2	3	3	9405.14	3199.02	1087.7	3285.39	24708.4
347	O11	2	3	3	4094.84	998.234	-782.995	1155.5	13386.1
348	O12	2	3	3	421.551	-1434.09	-766.595	281.691	9032.79
349	O13	2	3	3	3963.2	2006.6	44.3174	2956.04	8174.91
350	O14	2	3	3	3997.77	1308.26	427.879	2304.76	8622.22
351	O15	2	3	3	3867.74	1569.34	613.343	-119.258	7773.82
352	O16	2	3	3	4280.96	2214.21	281.765	1137.26	8787.27
353	O17	2	3	3	5980.25	1788.38	452.056	-828.747	5762.93
354	O18	2	3	3	1304.07	2034.48	1323.2	303.38	4841.21
355	O19	2	3	3	28201.7	3543.13	1277.72	2199.57	8215.31
356	O20	2	3	3	18986.7	3180.76	900.75	243.021	2559.18
357	O21	2	3	3	6702.96	1711.37	-430.954	-1191.63	459.048
358	O22	2	3	3	18873.3	2499.44	1519.61	954.251	4314.35
359	O23	2	3	3	18113.6	3760.56	1617.98	2019.33	5199.84
360	O24	2	3	3	8389.42	2124.57	1535.6	-420.559	2776.12
361	P1	2	3	3	23824.1	5218.32	998.09	2661.37	16817.6
362	P2	2	3	3	21287.3	3801.44	-259.022	630.264	13812.9
363	P3	2	3	3	15998.7	2147.31	1169.82	430.166	14852.8
364	P4	2	3	3	11426.8	1528.18	356.067	722.915	12111
365	P5	2	3	3	11239.6	1367.4	972.344	969.01	10059.3
366	P6	2	3	3	8521.76	2188.82	1453.25	2958.31	13020
367	P7	2	3	3	7296.96	1685.89	1066.79	2473.19	13973.3
368	P8	2	3	3	17441.2	1821.39	1866.05	1786.92	14541.9
369	P9	2	3	3	16881	3310.8	857.938	3101.6	16475.6
370	P10	2	3	3	9445.65	1415.81	1032.26	1476.58	13454.1
371	P11	2	3	3	4197.99	1141.85	689.261	3557.86	6470.09
372	P12	2	3	3	3244.9	1444.14	759.875	3803.71	7967.25
373	P13	2	3	3	4950.64	1223.18	923.337	2961.94	8726
374	P14	2	3	3	5069.94	1590.66	359.25	1570.74	7483.16
375	P15	2	3	3	3475.29	1414.16	673.702	1379.98	9602.66
376	P16	2	3	3	6095.9	1718.97	235.897	1417.11	6666.58
377	P17	2	3	3	-886.103	709.377	182.902	-242.365	230.421
378	P18	2	3	3	12009.3	2396.07	1121.59	1650.61	10165.5
379	P19	2	3	3	1431.4	1562.55	-249.496	486.579	7028.33
380	P20	2	3	3	2485.26	2369.9	130.548	2233.47	7121.2
381	P21	2	3	3	1510.24	1496.23	897.625	615.567	3216.72
382	P22	2	3	3	4142.66	2971.6	127.903	1672.48	7583.28
383	P23	2	3	3	2639.8	1773.41	812.95	597.332	4298.23
384	P24	2	3	3	7013.71	1307.43	735.507	139.777	448.778
1	A1	2	3	4	-635.163	-442.634	14749	111127	605.909
2	A2	2	3	4	-3135.37	-427.709	22215.3	146156	3873.43
3	A3	2	3	4	28220.7	2796.23	19704.9	121741	2508.95
4	A4	2	3	4	2710.91	1082.24	20193.9	112873	1080.84
5	A5	2	3	4	3036.65	294.928	22685.7	120410	2461.7
6	A6	2	3	4	1963.37	1788.08	21813.1	112872	1297.06
7	A7	2	3	4	10533.4	1985.23	24139.7	119265	2667.34
8	A8	2	3	4	5033.61	435.977	26619	125794	409.498
9	A9	2	3	4	23732.3	3629.13	27014	120881	2744.71
10	A10	2	3	4	10323.4	1311.45	24942.7	116001	3432.57
11	A11	2	3	4	2179.34	397.844	26957.7	118886	2691.34
12	A12	2	3	4	4363.63	-341.794	24940.3	115995	685.217
13	A13	2	3	4	4092.12	275.679	26460.9	122328	962.26
14	A14	2	3	4	5499.48	1061.06	24660.2	114637	763.241
15	A15	2	3	4	-4841.65	-558.21	15305.6	73697.7	46.9307
16	A16	2	3	4	5311.95	992.834	24063.7	112018	2322.76
17	A17	2	3	4	2765.74	1157.44	21272.3	105132	3139.35
18	A18	2	3	4	2283.94	1150.8	24733.7	120660	2066.34
19	A19	2	3	4	-1080.15	654.712	22857.7	120401	1225.14
20	A20	2	3	4	6161	-170.992	1066.9	461.352	2251.11
21	A21	2	3	4	22230.1	875.747	90.9578	2261.92	2085.21
22	A22	2	3	4	5670.99	414.747	-297.199	846.487	3686.59
23	A23	2	3	4	3382.6	1784.44	-389.308	1852.93	3613.15
24	A24	2	3	4	5457.82	-758.775	-1181.39	624.799	4055.49
25	B1	2	3	4	7580.21	1011.03	16079.7	106729	3667.68
26	B2	2	3	4	18.2768	116.3	17074.6	108601	313.802
27	B3	2	3	4	5382.07	1214.72	18589.7	109378	2481.12
28	B4	2	3	4	3214.92	1286.73	20194.6	111444	314.743
29	B5	2	3	4	2342.52	1490.54	22838	122196	-186.946
30	B6	2	3	4	991.394	1030.16	21834.3	112890	-15.0605
31	B7	2	3	4	10112.3	2149.51	25179.8	118296	3001.64
32	B8	2	3	4	-217.67	472.988	24598.4	117562	930.284
33	B9	2	3	4	-814.081	1101.17	27730	123904	3142.45
34	B10	2	3	4	4779.68	1482.33	29553.2	123223	4627.46
35	B11	2	3	4	7096.62	1237.46	28352	121791	842.269
36	B12	2	3	4	2492.96	329.321	27101.6	120301	689.5
37	B13	2	3	4	2257.01	661.613	28107.4	120697	1840.85
38	B14	2	3	4	644.628	1164.03	25667.9	115800	1995.75
39	B15	2	3	4	6964.74	1477.67	25997.1	111216	999.568
40	B16	2	3	4	2272.42	1128.37	24845.6	110344	203.278
41	B17	2	3	4	3785.26	1016.47	26293.2	120360	3330.19
42	B18	2	3	4	4860.55	1003.45	23469.9	116545	481.913
43	B19	2	3	4	2190.49	796.358	22869.4	117586	2910.62
44	B20	2	3	4	13014.3	2344.23	-309.168	829.588	7637.24
45	B21	2	3	4	5026.68	785.063	598.507	1970.31	3673.3
46	B22	2	3	4	-1465.71	842.113	584.777	-938.549	2692.05
47	B23	2	3	4	3433.37	1631.59	851.71	-333.705	1352.39
48	B24	2	3	4	11176	1824.8	246.709	2146.95	797.444
49	C1	2	3	4	2887.96	2025.71	16950.7	105035	1587.25
50	C2	2	3	4	10949.2	1859.5	19542.4	113502	937.081
51	C3	2	3	4	11431.1	1225.09	19312.2	108227	894.208
52	C4	2	3	4	1466.07	1854.75	22398.1	115360	1444.06
53	C5	2	3	4	2274.58	862.354	24020.8	117379	552.025
54	C6	2	3	4	5547.86	1185.5	22927.5	109570	999.36
55	C7	2	3	4	7215.49	1751.03	25010.2	115204	2085.26
56	C8	2	3	4	4502.98	862.846	26789.9	120448	1822.73
57	C9	2	3	4	3318.21	802.16	27298.2	117186	1412.51
58	C10	2	3	4	6862.22	1321.07	25596.2	108930	379.365
59	C11	2	3	4	15314.6	2746.1	28900.3	119808	1570.98
60	C12	2	3	4	6436.44	2619.8	30758.8	124851	198.977
61	C13	2	3	4	714.355	693.586	26667.5	112301	653.228
62	C14	2	3	4	4721.92	1630.03	29706.6	126540	4772.06
63	C15	2	3	4	2044.1	1171.19	26924.3	115726	90.5731
64	C16	2	3	4	1857.72	1581.78	26297.2	116079	2580.36
65	C17	2	3	4	3137.12	1399.73	28353.1	127752	3161.8
66	C18	2	3	4	4261.08	530.46	28392.4	129361	4495.3
67	C19	2	3	4	13145.2	1286.28	566.515	2859.46	10351.1
68	C20	2	3	4	9894.72	1928.27	-385.902	57.9892	6617.87
69	C21	2	3	4	8191.83	2602.68	-170.216	3574.39	5288.46
70	C22	2	3	4	17701.5	3787.7	1409.23	997.177	7036.96
71	C23	2	3	4	6531.7	1096.5	298.377	1312.36	1448.06
72	C24	2	3	4	-1265.44	-333.604	-8.59072	-1971.58	3257.57
73	D1	2	3	4	6516.89	1785.48	18850.5	126391	2948.81
74	D2	2	3	4	8692.28	1329.41	17912.1	107989	1173.43
75	D3	2	3	4	5194.98	1466.97	20175	108966	61.9812
76	D4	2	3	4	-2383.29	1405.92	22738.8	115794	-1352.16
77	D5	2	3	4	9480.05	1286.62	24817.7	118068	-655.36
78	D6	2	3	4	2426.49	1330.81	24640.8	117943	1277.56
79	D7	2	3	4	5905.25	1614.39	24847.5	111909	241.251
80	D8	2	3	4	7870.68	1095.36	26032.4	110981	-255.171
81	D9	2	3	4	3636.56	1651.63	27869.4	114433	842.734
82	D10	2	3	4	550.844	1326.47	28522.1	117364	2989.15
83	D11	2	3	4	10002	2035.33	25997.7	107409	-7.6538
84	D12	2	3	4	10114.1	1344.92	27034.1	106639	679.32
85	D13	2	3	4	307.667	528.221	25484.6	105216	951.428
86	D14	2	3	4	5053.33	1427.06	28398.2	113993	4518.16
87	D15	2	3	4	590.547	1257.63	26577.4	111290	455.08
88	D16	2	3	4	7902.35	1699.61	27080.7	115811	438.582
89	D17	2	3	4	11.2523	2065.56	27435.6	119449	745.446
90	D18	2	3	4	-729.929	590.012	24804.2	108659	2125.61
91	D19	2	3	4	13692.7	1606.88	472.869	2698.94	13178.3
92	D20	2	3	4	25995.9	1776.61	569.061	623.142	7819.84
93	D21	2	3	4	31012.6	4721.28	805.169	1216.94	6559.51
94	D22	2	3	4	16472.4	1629.15	750.643	1126	4716.46
95	D23	2	3	4	20906.9	2996.28	1646.27	4037.44	3390.05
96	D24	2	3	4	1628.01	-161.423	-1983.82	-1091.56	908.969
97	E1	2	3	4	11426.4	2805.26	22120.7	125877	3056.23
98	E2	2	3	4	15536.8	2575.32	22083.6	121835	1882.49
99	E3	2	3	4	8081.6	2318.13	23431.9	121645	2075.72
100	E4	2	3	4	10291.8	1912.42	24186	114800	1486.21
101	E5	2	3	4	2836.8	1182.01	25361.8	120493	2103.51
102	E6	2	3	4	-995.887	770.089	26209.2	113111	2255.17
103	E7	2	3	4	962.593	1616.08	25681.5	111652	2001.63
104	E8	2	3	4	-1614.06	930.574	28892.8	115911	1181.23
105	E9	2	3	4	1071.22	1779.41	27597.6	111028	616.483
106	E10	2	3	4	1710.54	1061.78	28490.3	110007	900.047
107	E11	2	3	4	4237.31	1372.69	28315.5	109324	2296.42
108	E12	2	3	4	1058.76	1964.56	28141.6	108552	815.01
109	E13	2	3	4	-1729.14	1247.48	27837.1	111824	1831.3
110	E14	2	3	4	13877.1	2893.66	29770.9	111137	3328.58
111	E15	2	3	4	1352.24	1631.06	29765.3	113008	-813.866
112	E16	2	3	4	-1048.11	2108.11	29998.8	119186	1120.65
113	E17	2	3	4	5251.55	1698.11	28283.1	115491	1419.03
114	E18	2	3	4	2571.53	1063.01	27060.9	119859	1143.9
115	E19	2	3	4	8731.2	2022.18	765.635	302.649	6696.74
116	E20	2	3	4	8524.27	1615.1	609.537	613.265	2676.6
117	E21	2	3	4	27375.1	3845.44	1628.41	1222.31	2937.85
118	E22	2	3	4	23383.7	2807.77	1008.18	1734.45	6765.97
119	E23	2	3	4	12748.1	2432.72	1022.75	2980.23	2988.24
120	E24	2	3	4	-13330.6	-712.382	-152.166	-262.082	3026.45
121	F1	2	3	4	18782.5	3099.47	20632.2	116232	2896.74
122	F2	2	3	4	12224.2	3060.28	21877.6	118990	1937.37
123	F3	2	3	4	5955.5	1338.22	23603.1	119457	1238.79
124	F4	2	3	4	-1047.43	1233.16	22768.5	110789	20.8823
125	F5	2	3	4	797.646	588.221	25176.3	118380	2558.82
126	F6	2	3	4	14068.9	2245	27185.7	115528	2005.01
127	F7	2	3	4	-638.794	892.899	25749.1	111424	-409.21
128	F8	2	3	4	1940.75	1391.81	28403.9	113540	-437.702
129	F9	2	3	4	12650	2399.86	28260.5	106980	2724.21
130	F10	2	3	4	2373.03	1177.88	28600.1	112886	1978.41
131	F11	2	3	4	4533.44	1534.05	27827	107242	2486.2
132	F12	2	3	4	498.466	1093.64	27893.6	107214	-511.988
133	F13	2	3	4	-423.476	205.9	29827.9	113822	1021.66
134	F14	2	3	4	6028.63	1562.36	29267.6	113100	3096.13
135	F15	2	3	4	2620.26	2124.21	28042.5	109438	1440.04
136	F16	2	3	4	6454.49	1305.53	30401.1	121403	3486.9
137	F17	2	3	4	2870.19	1098.32	29891.4	120889	891.069
138	F18	2	3	4	-85.0791	1172.6	29845.5	125615	7996.85
139	F19	2	3	4	8945.51	1159.71	485.583	1671.66	8324.72
140	F20	2	3	4	14311.4	2555.76	623.4	3394.54	10639.8
141	F21	2	3	4	16300.6	2261.93	2208.56	2191.56	5227.6
142	F22	2	3	4	8452.22	1457.07	1599.39	214.327	6641.1
143	F23	2	3	4	1772.91	1013.98	575.134	2284.46	5760.8
144	F24	2	3	4	2992.27	864.229	-1332.7	-2367.04	2303.76
145	G1	2	3	4	2344.9	1246.58	19011.4	106471	926.3
146	G2	2	3	4	7034.87	2619.32	22961.2	121774	1656.17
147	G3	2	3	4	2994.69	842.561	23395.4	121742	-894.647
148	G4	2	3	4	-2202.16	275.547	22822.2	109074	62.518
149	G5	2	3	4	-3035.41	1208.85	24689.8	113757	1109.53
150	G6	2	3	4	-6534.15	2168.02	26526.8	112549	424.725
151	G7	2	3	4	1006.96	799.279	28525.8	117112	98.7697
152	G8	2	3	4	9215.33	2072.74	28890.8	114394	-391.234
153	G9	2	3	4	1399.23	1680.3	27829.6	107735	1815.24
154	G10	2	3	4	3495.73	965.711	29024.6	112388	860.159
155	G11	2	3	4	2319.31	2104.4	29975.1	111555	1533.32
156	G12	2	3	4	1201.09	847.601	28420.3	105095	778.407
157	G13	2	3	4	-2579.53	423.952	29881.4	112025	-472.479
158	G14	2	3	4	-1030.44	940.34	27981.5	104064	-414.932
159	G15	2	3	4	1291.21	1517.41	31188.1	118548	1228.79
160	G16	2	3	4	1789.52	1423.45	30297.4	115488	903.389
161	G17	2	3	4	890.832	1189.98	26910.4	112952	3222.77
162	G18	2	3	4	1573.15	1479.03	29044.3	120559	1174.48
163	G19	2	3	4	10889.8	290.415	-280.474	2242.56	8865.89
164	G20	2	3	4	4855.06	1892.62	612.279	3120.26	7413.01
165	G21	2	3	4	26659.5	2857.88	2019.58	3087.43	6887.28
166	G22	2	3	4	5975.1	576.877	584.239	3412.15	4733.47
167	G23	2	3	4	16333.1	3658.1	1852.9	2727.47	4913.25
168	G24	2	3	4	691.942	264.651	224.883	1755.56	2637.9
169	H1	2	3	4	33880.2	7652.37	27158.3	150711	2458.53
170	H2	2	3	4	4627.52	957.934	23885.3	123512	1545.46
171	H3	2	3	4	7389.92	1972.63	24436.2	119790	503.632
172	H4	2	3	4	-515.289	1642.3	22999.9	110238	1876.73
173	H5	2	3	4	-252.937	839.055	25791.1	113554	2000.19
174	H6	2	3	4	-10.6788	1749.15	26634.5	111860	2106.06
175	H7	2	3	4	-789.794	860.304	25991.8	110106	1280.16
176	H8	2	3	4	276.299	1578.12	29465.9	115817	2058.3
177	H9	2	3	4	-928.472	1764.26	26712.5	104194	2103.64
178	H10	2	3	4	787.764	723.965	27767.2	103839	1034.85
179	H11	2	3	4	-1362.34	655.463	28432.4	107742	2461.16
180	H12	2	3	4	-3143.2	1161.2	28603.8	106503	2089.89
181	H13	2	3	4	82.887	980.045	27471.4	103994	539.813
182	H14	2	3	4	1030.79	1569.05	28589.1	107115	1614.04
183	H15	2	3	4	2631.7	1635.1	28142.3	109391	1807.95
184	H16	2	3	4	462.986	1391.82	30927.7	119611	306.238
185	H17	2	3	4	2688.92	1921.2	28562	115103	3441.81
186	H18	2	3	4	590.078	1728.85	28340.4	115564	2073.69
187	H19	2	3	4	11135.5	1274.16	1163.03	2403.55	12292.6
188	H20	2	3	4	71718.7	9269.04	5873.51	10878.9	12078.4
189	H21	2	3	4	32091.4	3775.14	710.075	1616.25	4989.57
190	H22	2	3	4	4496.24	1096.47	96.5219	2291.42	4458.78
191	H23	2	3	4	3195.88	889.481	1139.71	1424.92	3659.82
192	H24	2	3	4	4702.8	1721.13	857.43	1777.53	4593.17
193	I1	2	3	4	9932.57	1117.21	21067.8	125326	3352.04
194	I2	2	3	4	13428.5	2184.29	22839.2	127228	3854.74
195	I3	2	3	4	1352.83	632.913	22534.7	122121	953.171
196	I4	2	3	4	1776.75	1768.55	23916.3	114792	3497.16
197	I5	2	3	4	838.285	1331	24992	112733	-1050.44
198	I6	2	3	4	-2061.38	995.635	25334.5	109453	2112.18
199	I7	2	3	4	6108.54	2076.32	26087	108226	2994.49
200	I8	2	3	4	-233.563	1642.65	27759.8	111468	648.453
201	I9	2	3	4	8572.3	929.403	26751.7	104477	-157.803
202	I10	2	3	4	-3403.39	1491.06	27364.6	105958	428.038
203	I11	2	3	4	-1489.61	1145.74	28483.5	106312	69.5151
204	I12	2	3	4	-2186.14	1670.03	29548.1	108567	-1614.26
205	I13	2	3	4	1443.81	1148.16	28383.1	103960	-1958.88
206	I14	2	3	4	4097.17	1800.79	28051.3	107260	-37.6645
207	I15	2	3	4	5300.63	1429.43	28252.4	108582	1545.87
208	I16	2	3	4	718.617	741.524	28789.8	115099	1214.97
209	I17	2	3	4	1218.7	994.596	26929.5	108449	2774.07
210	I18	2	3	4	14206.9	2185.76	27214.7	112354	108.73
211	I19	2	3	4	9476.24	1094.75	-508.942	2367.07	8454.15
212	I20	2	3	4	11974.2	1991.86	795.697	2661.9	9180.34
213	I21	2	3	4	4948.6	1219.17	-272.399	1765.59	7378.99
214	I22	2	3	4	7711.5	2125.08	474.127	1246.19	4547.09
215	I23	2	3	4	1834.93	1146.79	374.604	1844.47	3557.21
216	I24	2	3	4	11756.4	1055.56	1403.87	894.693	5182.76
217	J1	2	3	4	17570	2317.27	59.2368	3217.25	15208.4
218	J2	2	3	4	21388.7	3982.5	2197.14	5040.05	16252.4
219	J3	2	3	4	14616.1	1983.32	796.041	2663.51	20224.5
220	J4	2	3	4	11848.7	1325.09	1462.09	2706.98	19037.1
221	J5	2	3	4	15831.9	4312.32	2580.9	6967.55	22939.6
222	J6	2	3	4	3585.76	170.16	533.704	4035.44	17220.8
223	J7	2	3	4	11630.8	1441.65	253.208	3479.51	14539.8
224	J8	2	3	4	17764.5	2088.63	1105.84	4580.62	16942.8
225	J9	2	3	4	4220.89	491.852	454.993	3159.91	6709.07
226	J10	2	3	4	-1459.22	78.2283	346.186	1342.05	1614.05
227	J11	2	3	4	3274.85	167.391	-99.6865	185.524	-1345.95
228	J12	2	3	4	7532.61	1342.1	506.961	4150.1	14823.6
229	J13	2	3	4	10478.9	774.409	-166.852	1740.16	2153.58
230	J14	2	3	4	-109.286	291.346	-467.808	1231.48	3194.81
231	J15	2	3	4	4876.81	1224.64	627.169	993.453	2779.44
232	J16	2	3	4	7560.65	1269.9	568.219	2330.58	12374.7
233	J17	2	3	4	6219.69	834.426	1640.88	5434.67	2747.64
234	J18	2	3	4	5127.43	1110.22	254.847	2894.25	11454.1
235	J19	2	3	4	286.886	491.083	-467.805	1369.01	2770.39
236	J20	2	3	4	8355.01	1071.35	542.793	2405.36	9031.98
237	J21	2	3	4	14593.5	2189.97	676.632	1926.9	8959.13
238	J22	2	3	4	4082.35	391.458	685.271	-284.801	2167.5
239	J23	2	3	4	12200.7	1981.57	320.224	2187.22	8372.79
240	J24	2	3	4	-4846.44	-540.092	-1199.39	110.243	4617.47
241	K1	2	3	4	22894.4	2209.96	927.287	3107.85	18217.4
242	K2	2	3	4	14748.4	1796.94	1550.28	1809.2	18577.7
243	K3	2	3	4	12736.2	1443.76	265.836	1855.3	18692.3
244	K4	2	3	4	7490.25	736.952	781.047	2760.99	18224.4
245	K5	2	3	4	8246.75	796.216	1022.27	1873.01	18134
246	K6	2	3	4	8273.5	1188.31	383.986	1776.29	14077.6
247	K7	2	3	4	7255.75	838.393	1575.94	2975.3	14777.8
248	K8	2	3	4	8704.51	918.867	573.634	2971.03	16232.9
249	K9	2	3	4	-4047.12	-8.87127	268.032	-99.2966	2702.83
250	K10	2	3	4	81.3235	-83.671	517.333	705.146	1336.48
251	K11	2	3	4	4464.73	936.936	1286.06	930.068	3483.91
252	K12	2	3	4	13467.4	2084.12	1072.93	3645.46	13368.1
253	K13	2	3	4	696.4	369.664	476.504	1147.99	1142.83
254	K14	2	3	4	7645.28	1784.12	1715.72	1687.92	12986.8
255	K15	2	3	4	6523.97	886.152	1412.9	2855.7	9869.57
256	K16	2	3	4	6218.26	1128.33	609.193	2194.87	12796.7
257	K17	2	3	4	10402.4	1057.12	447.511	1445.83	7875.35
258	K18	2	3	4	6718.16	1043.63	1394.07	928.055	8388.45
259	K19	2	3	4	-8736.59	-200.671	115.536	1714.42	8231.43
260	K20	2	3	4	16742.6	1461.8	1049.4	979.8	8943.6
261	K21	2	3	4	4929	1346.45	1099.69	1010.81	7350.15
262	K22	2	3	4	7423	1391.47	1133.32	2070.85	6081.28
263	K23	2	3	4	25.931	934.238	733.565	-169.013	1793.85
264	K24	2	3	4	5038.97	1680.23	550.352	946.045	14064.2
265	L1	2	3	4	23172.4	3752.86	1196.49	5877.17	20853.9
266	L2	2	3	4	18537.2	2532.28	1465.49	2943.14	15149.1
267	L3	2	3	4	17377.3	2220.94	1033.71	4158.02	18192.5
268	L4	2	3	4	10565	1252.16	2.15481	3087.94	17788.8
269	L5	2	3	4	5151.19	712.472	-723.373	3178.18	15935.1
270	L6	2	3	4	11032.8	2.48735	-590.925	3614.62	17785.2
271	L7	2	3	4	6308.77	163.553	-474.517	1276.15	14275.5
272	L8	2	3	4	13519.3	926.703	1125.33	2437.72	17533.3
273	L9	2	3	4	6568.97	738.555	749.957	2343.4	14264.9
274	L10	2	3	4	4843.13	96.1647	146.251	421.049	1940.28
275	L11	2	3	4	4880.97	710.548	494.38	3117.18	6665.39
276	L12	2	3	4	6461.94	634.807	270.114	2981.1	9457.63
277	L13	2	3	4	11642.1	913.916	242.302	1849.89	7890.11
278	L14	2	3	4	8615.95	1182.64	376.909	2662.62	11702.6
279	L15	2	3	4	10015.4	1350.6	409.301	2575.33	8209.93
280	L16	2	3	4	2908.49	75.2748	-485.386	194.495	1241.43
281	L17	2	3	4	10435.5	1499.84	25.8169	2730.35	5689.63
282	L18	2	3	4	5504.95	913.331	391.853	1152.79	5307.65
283	L19	2	3	4	11899.4	1802.84	1709.45	103.319	3888.04
284	L20	2	3	4	8279.33	360.053	1011.34	901.598	6933.14
285	L21	2	3	4	5625.94	946.519	794.512	1877.35	6027.29
286	L22	2	3	4	5661.97	762.741	-567.931	1726.09	8768.1
287	L23	2	3	4	-218.286	-400.164	344.986	830.535	771.09
288	L24	2	3	4	1376.63	-252.274	-108.507	220.421	611.927
289	M1	2	3	4	15194.7	3080.29	1818.24	2159.33	19096.4
290	M2	2	3	4	18980.1	4147.49	1093.37	2601.77	18287.4
291	M3	2	3	4	13228.3	2470.33	1982.36	2985.06	15967.6
292	M4	2	3	4	10273.3	1532.26	2447.37	3138.3	19272.4
293	M5	2	3	4	8370.15	1757.1	1182.45	2130.84	15537
294	M6	2	3	4	7329.37	1395.13	1072.44	866.579	14805.2
295	M7	2	3	4	4536.81	1134.74	1081.05	3616.53	12656
296	M8	2	3	4	5049.37	2264.81	743.257	2427.21	15091.5
297	M9	2	3	4	5958.72	2066.66	607.056	1026.06	12368.1
298	M10	2	3	4	6236.97	1274.61	1112.98	2653.23	9310.22
299	M11	2	3	4	3695.86	1405.82	1010.36	2294.62	8570.14
300	M12	2	3	4	6543.34	1144.98	707.157	2368.6	11953.8
301	M13	2	3	4	19751	3214.93	1775.19	2610	10735.5
302	M14	2	3	4	5723.5	1675.08	61.5319	1815.31	13169.3
303	M15	2	3	4	7835.34	1497.83	820.073	3044.07	10044.6
304	M16	2	3	4	3824.71	1239.15	756.177	1643.08	8563.43
305	M17	2	3	4	17994.3	2700.72	1753.77	2104.54	5310.92
306	M18	2	3	4	21300.4	2777.98	824.631	2018.78	6534.84
307	M19	2	3	4	5162.82	1586.89	704.455	772.917	2603.23
308	M20	2	3	4	40558.2	4560.26	1733.51	3315.6	2500.64
309	M21	2	3	4	15624.1	1717.6	806.656	921.747	4149.93
310	M22	2	3	4	9744.38	1809.08	621.712	-444.019	3263.92
311	M23	2	3	4	-2658.15	630.361	-517.312	-2180.89	-1087.47
312	M24	2	3	4	10032.5	1544.11	582.836	243.993	2040.16
313	N1	2	3	4	24195.7	3858.42	685.581	3953.78	18606.1
314	N2	2	3	4	20112.1	3978.06	732.213	4641.55	19726.6
315	N3	2	3	4	14280.2	2325.96	1020.44	2645.61	15812.2
316	N4	2	3	4	14360.1	1195.53	641.372	2105.59	16445.1
317	N5	2	3	4	9505.57	1252.12	-70.2062	2432.28	17432
318	N6	2	3	4	11239.8	468.484	-84.6461	2893.82	16072
319	N7	2	3	4	9421.71	1266.81	1185.5	3706.12	15941.9
320	N8	2	3	4	6335.68	562.785	615.69	2846.43	14097
321	N9	2	3	4	9746.04	861.932	432.363	2308.15	13807.1
322	N10	2	3	4	506.163	583.868	-76.4384	1789.15	5818.07
323	N11	2	3	4	14988.1	1634.53	1126.26	2289.66	11648.7
324	N12	2	3	4	4878.45	1532.24	-15.6377	1680.22	10757.2
325	N13	2	3	4	15589.3	1215.92	927.383	2913.79	10196.7
326	N14	2	3	4	11232.6	1488.62	888.974	2698.36	8752.95
327	N15	2	3	4	21377	2646.8	1809.49	3618.99	5976.33
328	N16	2	3	4	20722.4	3205.76	113.667	2332.24	7239.47
329	N17	2	3	4	20.2879	277.416	458.43	983.409	1913.25
330	N18	2	3	4	24021.8	2907.6	1946.71	2880.05	4150.52
331	N19	2	3	4	17830	1661.04	643.514	1440.65	4280.34
332	N20	2	3	4	10668.3	1974.8	1424.49	1871.75	6664.16
333	N21	2	3	4	15133.3	1218.31	806.15	3482.94	5851.31
334	N22	2	3	4	-2592.19	337.435	812.14	-395.155	864.262
335	N23	2	3	4	794.564	454.842	-527.589	389.563	2265.41
336	N24	2	3	4	16989.5	978.54	156.606	2957.8	1601.6
337	O1	2	3	4	10149.9	1743.48	675.816	2066.44	20426.5
338	O2	2	3	4	12558.4	2796.03	721.788	3490.78	17125.1
339	O3	2	3	4	11538.3	3236.53	848.812	2778.05	18670.2
340	O4	2	3	4	6548.78	1098.54	450.452	2644.19	13130.5
341	O5	2	3	4	7891.09	828.265	1335.36	3428.46	19563.9
342	O6	2	3	4	3485.37	1906.38	661.841	2645.11	18526.6
343	O7	2	3	4	12788.4	1429.23	510.709	3821.64	15994.1
344	O8	2	3	4	13714.2	1812.62	3004.45	4152	27796.3
345	O9	2	3	4	12892.4	1142.69	1854.29	672.447	10579.5
346	O10	2	3	4	9198.97	3326.85	973.564	3238.01	24435
347	O11	2	3	4	4412.15	927.696	-714.335	1283.88	13104
348	O12	2	3	4	262.644	-1327.21	-655.956	680.545	9127.65
349	O13	2	3	4	4362.18	2035.5	16.8295	2900.8	8320.73
350	O14	2	3	4	4483.16	1252.59	478.193	2516.31	8613.96
351	O15	2	3	4	3541.66	1699.79	599.089	175.909	8074.64
352	O16	2	3	4	5692.95	1587.5	280.98	1016.82	9190.33
353	O17	2	3	4	5830.79	1854.06	623.873	-670.962	5567.37
354	O18	2	3	4	1181.77	2122.85	1187.2	679.455	5110.93
355	O19	2	3	4	28506.8	2870.16	1355.25	2426.97	7807.14
356	O20	2	3	4	19220.7	2907.04	1003.79	422.732	2349.73
357	O21	2	3	4	7118.08	1639.71	-280.605	-1246.39	533.309
358	O22	2	3	4	20211.6	2214.62	1325.35	1116.55	3565.93
359	O23	2	3	4	18432.6	3601.31	1527.64	2008.85	4706.39
360	O24	2	3	4	7405.77	1642.53	1758.73	-859.594	2283.51
361	P1	2	3	4	24746.1	4847.93	1025.99	2990.56	16364.2
362	P2	2	3	4	20952.5	3320.91	-84.7692	769.678	14097.6
363	P3	2	3	4	16028.7	1695.66	1405.52	445.514	15132.8
364	P4	2	3	4	11175.1	1340.34	343.422	1026.05	12424.6
365	P5	2	3	4	11343.1	1283.95	982.219	1139.68	10469.9
366	P6	2	3	4	8686.35	2153.21	1532.09	2825.69	13682.7
367	P7	2	3	4	7652.09	1359.85	1044	2278.97	14034.4
368	P8	2	3	4	16120.5	1557.64	2245.88	2005.11	14228.8
369	P9	2	3	4	16674.7	3055.12	935.181	2588.89	17096.1
370	P10	2	3	4	9435.39	1242.46	908	1848.97	13545.3
371	P11	2	3	4	4279.54	1100.28	741.405	3507.68	6843.98
372	P12	2	3	4	3201.41	1568.19	762.848	3568.22	8260.22
373	P13	2	3	4	5138.27	1246.59	1039.43	2992.31	8786.03
374	P14	2	3	4	4564.78	1425.92	362.753	1812.64	7158.85
375	P15	2	3	4	3444.2	1714.18	779.561	1541.53	9586.44
376	P16	2	3	4	5259.21	1575.44	186.52	1412.89	7071.51
377	P17	2	3	4	-82.9972	481.065	211.019	-300.28	92.927
378	P18	2	3	4	11955.6	2108.01	1275.46	1627.82	9994.99
379	P19	2	3	4	1108.65	1006.02	-203.927	508.051	6978.44
380	P20	2	3	4	3365.22	2625.16	45.8128	1920.01	7374.71
381	P21	2	3	4	1636.27	1563.67	755.936	621.543	3008.28
382	P22	2	3	4	4586.28	2934.92	-48.2488	1699.48	7798.88
383	P23	2	3	4	2867.66	1680.75	702.016	549.094	4485.14
384	P24	2	3	4	7745.45	1367.79	1019.95	-36.6598	104.271
1	A1	2	3	5	-628.431	-697.211	14625.7	111013	577.872
2	A2	2	3	5	-3913.82	268.889	22425.4	145595	4338.48
3	A3	2	3	5	28160.6	3249.7	19429.8	121584	2945.09
4	A4	2	3	5	3092.9	995.947	19937.1	112504	1438.19
5	A5	2	3	5	3022.38	590.979	22785.3	120570	2418.49
6	A6	2	3	5	1923.8	1888.06	21692	112839	1366.81
7	A7	2	3	5	10833.2	1848.73	24167.1	119374	3071.45
8	A8	2	3	5	5341.19	775.676	26579.7	125346	700.797
9	A9	2	3	5	23458.2	3476.48	27056.9	121224	2492.23
10	A10	2	3	5	9814.23	1059.01	24859.1	116209	4151.08
11	A11	2	3	5	2735.64	646.944	27074.4	119039	2909.6
12	A12	2	3	5	4529.78	21.4594	24950.6	116339	751.95
13	A13	2	3	5	4383.67	770.225	26473.4	122133	827.411
14	A14	2	3	5	5094.88	1129.67	24658.2	115020	1142.3
15	A15	2	3	5	-4561.56	-326.342	16191.3	79819.1	1.19886
16	A16	2	3	5	6092.61	1151.4	24027.7	111966	2546.1
17	A17	2	3	5	3130.27	1209.97	21153.3	104934	3208.08
18	A18	2	3	5	2487.58	1553.88	24625.2	120584	2302.3
19	A19	2	3	5	-735.653	853.206	22954.5	120474	1362.49
20	A20	2	3	5	6789.62	220.673	964.051	331.48	2470.56
21	A21	2	3	5	23344.1	1051.39	304.521	2341.5	2548.36
22	A22	2	3	5	5551.89	467.05	-291.649	1028.62	3959.21
23	A23	2	3	5	2797.7	1695.22	-315.789	1771.03	3902.57
24	A24	2	3	5	5185.37	-599.8	-1143.2	883.167	4479.26
25	B1	2	3	5	7804.51	846.512	16025.7	106667	3686.75
26	B2	2	3	5	-635.79	318.71	16862.1	108440	38.0528
27	B3	2	3	5	5207.36	1420.76	18495.5	109295	2147.64
28	B4	2	3	5	2759.58	1499.63	20072	111555	636.627
29	B5	2	3	5	2909.18	1489.87	22691.6	122076	-307.427
30	B6	2	3	5	730.621	1052.51	21906.7	113112	551.651
31	B7	2	3	5	9909.23	2245.34	25318.1	118210	2611.92
32	B8	2	3	5	-790.132	653.342	24401.2	117209	884.385
33	B9	2	3	5	-1519.13	1038.66	27449	123461	3106.29
34	B10	2	3	5	3702.29	1438.86	29136.6	123102	4604.7
35	B11	2	3	5	7184.07	1304.18	28643.8	121654	678.901
36	B12	2	3	5	1766.02	546.719	27115.2	119736	780.224
37	B13	2	3	5	2532.61	840.425	28322.6	120351	1720.81
38	B14	2	3	5	-221.773	1001.72	25789.1	115264	2122.1
39	B15	2	3	5	6799.42	1411.49	25595.8	110818	896.298
40	B16	2	3	5	2969.97	1374.19	24865.7	110153	238.774
41	B17	2	3	5	4196.16	998.61	25956.4	119862	3332.34
42	B18	2	3	5	4896.19	1129.18	23490.7	117283	782.702
43	B19	2	3	5	1845.5	1055.32	22623.5	117783	2928.32
44	B20	2	3	5	12171	2467.84	-233.08	790.844	7595.33
45	B21	2	3	5	4996.23	688.102	501.99	2035.15	4007.03
46	B22	2	3	5	-1372.69	1210.29	730.524	-810.09	2900.41
47	B23	2	3	5	3846.76	1765.63	654.117	-424.093	1407.67
48	B24	2	3	5	10858.6	1430.55	282.63	2457.8	682.098
49	C1	2	3	5	2814.71	2152.9	17164.5	104828	1347.44
50	C2	2	3	5	11265.4	1972.59	19591.5	113418	862.988
51	C3	2	3	5	11954.5	1262.61	19318.9	108157	947.538
52	C4	2	3	5	1887.24	1883.58	22799.5	115345	1431.38
53	C5	2	3	5	926.129	682.967	24198	117407	294.786
54	C6	2	3	5	5383.38	901.269	22889.3	110053	812.906
55	C7	2	3	5	6835.24	1822.79	25175	115010	2285.11
56	C8	2	3	5	3691.86	1010.52	26813	120096	1589.31
57	C9	2	3	5	3879.27	747.932	27299.5	117220	902.057
58	C10	2	3	5	6256.48	1300.06	25579.9	108928	147.985
59	C11	2	3	5	16251.5	2690.92	29013.2	119574	1512.15
60	C12	2	3	5	7279.49	2821.02	30851.6	124951	259.228
61	C13	2	3	5	393.02	575.493	26691.4	112358	1081.19
62	C14	2	3	5	4701.69	1700.5	30025.8	126350	5111.37
63	C15	2	3	5	1245.96	1421.34	26934.4	115569	528.237
64	C16	2	3	5	2683.32	1651.56	26534.7	116251	1977.41
65	C17	2	3	5	3189.45	1712.45	28403.7	127660	2978.78
66	C18	2	3	5	4319.83	1055.65	28119.3	129178	4215.54
67	C19	2	3	5	13312.4	1688.23	608.057	2789.58	10314.2
68	C20	2	3	5	9093.06	2055.85	-320.779	268.302	6447.17
69	C21	2	3	5	8167.52	2774.94	71.3349	3770.66	4945.77
70	C22	2	3	5	17478.6	4001.52	1300.82	975.141	6982.83
71	C23	2	3	5	6485.63	965.102	427.411	1449.78	1814.01
72	C24	2	3	5	-752.65	-63.5634	-108.868	-1968.61	2764.22
73	D1	2	3	5	7724.11	1797.53	18917.1	125792	2481.48
74	D2	2	3	5	8600.77	1341.6	17863.7	107101	886.87
75	D3	2	3	5	5016.1	1561.09	20431.2	109121	473.131
76	D4	2	3	5	-2189.72	1473.98	22877.1	115909	-1015.23
77	D5	2	3	5	9386.45	1538.89	24939.7	117432	-871.283
78	D6	2	3	5	2576.43	1388.49	24767.1	117614	1004.14
79	D7	2	3	5	5309.68	1502.48	24918.6	111665	344.477
80	D8	2	3	5	8123.23	961.311	26049.1	111095	-218.645
81	D9	2	3	5	3330.24	1713.69	27865.8	114338	1178.13
82	D10	2	3	5	809.827	1638.72	28806.7	117188	3149.95
83	D11	2	3	5	10240.2	1988.59	26231	107394	-321.763
84	D12	2	3	5	10350.3	1588.98	26991.8	106527	815.612
85	D13	2	3	5	266.136	600.556	25547.4	105031	908.208
86	D14	2	3	5	4465.89	1565.08	28252.1	113730	4968.62
87	D15	2	3	5	829.864	1293.15	26541.4	111103	307.314
88	D16	2	3	5	8756.84	1625.1	27481.7	115719	632.526
89	D17	2	3	5	-122.742	1903.31	27360.6	119196	918.039
90	D18	2	3	5	485.616	760.767	25948.2	113250	2277.03
91	D19	2	3	5	14336	1707.9	483.952	2572.79	13431.7
92	D20	2	3	5	26693.2	1666.7	758.116	588.938	8111.84
93	D21	2	3	5	31234.7	4653.26	1039.56	2008.03	6460.12
94	D22	2	3	5	16339.7	1403.8	1032.25	1230.86	5003.03
95	D23	2	3	5	20933.3	3608.57	1715.14	4154.28	3080.42
96	D24	2	3	5	2015.26	307.244	-2223.59	-675.066	900.682
97	E1	2	3	5	10562.2	2275.85	22045.9	125195	3228.92
98	E2	2	3	5	15747.5	2410.78	22183.3	121909	1864.76
99	E3	2	3	5	7533.85	2310.71	23704.6	121858	1947.5
100	E4	2	3	5	9216.15	1572.62	23859.7	114453	1678.01
101	E5	2	3	5	2020.14	1331.1	25359.5	120521	2271.66
102	E6	2	3	5	-982.016	906.958	26260.8	112733	2635.22
103	E7	2	3	5	850.117	1541.61	25490.9	111776	1935.88
104	E8	2	3	5	-1512.83	872.722	28854.4	115443	993.785
105	E9	2	3	5	1273.37	1856.65	27651.5	110733	774.988
106	E10	2	3	5	1813.88	940.042	28541.3	110309	828.863
107	E11	2	3	5	4103.29	1146.72	28469.4	109103	2125.15
108	E12	2	3	5	639.273	1919.02	28100.8	108402	1370.67
109	E13	2	3	5	-1353.41	1237.59	27837.2	111834	1918.26
110	E14	2	3	5	13930.6	2671.82	29672.5	111261	3487.5
111	E15	2	3	5	1398.09	1210.6	29600.5	113093	-502.333
112	E16	2	3	5	-1188.32	1870.31	29870.6	119134	996.582
113	E17	2	3	5	5234.94	1713.88	28290.4	115400	1853.05
114	E18	2	3	5	2608.39	1388.62	26880.4	119667	1075.03
115	E19	2	3	5	9076.08	2160.75	611.189	343.88	6853.21
116	E20	2	3	5	8446.32	1722.01	838.211	845.833	3295.61
117	E21	2	3	5	27587	4471.61	1833.36	1107.95	3384.72
118	E22	2	3	5	23992	3233.31	1128.61	1628.43	6657.28
119	E23	2	3	5	12186.8	2206.4	921.581	2940.06	3719.73
120	E24	2	3	5	-12092.1	-533.897	-503.72	-384.835	3237.8
121	F1	2	3	5	19354.4	2938.68	20606.2	116561	2983.83
122	F2	2	3	5	11583.9	2994.37	21818.1	118580	1462.77
123	F3	2	3	5	5480.43	1177.03	23733.5	119148	1327.79
124	F4	2	3	5	-869.09	1205.37	22827.4	110556	-87.3909
125	F5	2	3	5	1335	373.667	24904.8	118278	2713.49
126	F6	2	3	5	14276.6	2241.01	26944.1	115191	2274.46
127	F7	2	3	5	-1202.5	896.006	25440.7	110965	-465.007
128	F8	2	3	5	1884.87	1259.15	28039.9	113643	-199.861
129	F9	2	3	5	12493.7	2469.65	27641.2	106642	2839.74
130	F10	2	3	5	1562.93	1234.33	28247.9	112879	1534.24
131	F11	2	3	5	4337.7	1546.55	27797.6	107670	2273.88
132	F12	2	3	5	909.148	1270.71	27780.8	107062	-53.3749
133	F13	2	3	5	-606.347	488.842	29835.4	113831	1239.84
134	F14	2	3	5	5614.59	1620.99	29379.4	112917	2818.37
135	F15	2	3	5	2798.98	2107.36	28008.3	109406	960.983
136	F16	2	3	5	6256.95	1136.13	30270.3	121777	3440.06
137	F17	2	3	5	2327.44	899.359	29786.4	120718	1067.66
138	F18	2	3	5	-373.594	1181.8	29650.3	125252	8072.86
139	F19	2	3	5	8871.82	1302.92	427.265	1687.81	8426.02
140	F20	2	3	5	14896.5	2395.2	496.093	3505.61	10463.6
141	F21	2	3	5	16613.6	2555.27	2215.88	1985.72	4886.51
142	F22	2	3	5	8677.23	1276.61	1499.91	128.557	6995.59
143	F23	2	3	5	1800.67	609.836	506.099	2183.46	5802.72
144	F24	2	3	5	3249.32	1217.75	-1518.77	-2391.65	2320.03
145	G1	2	3	5	1704.75	1160.93	18890	106175	925.669
146	G2	2	3	5	5221.09	2203.26	22930	121554	2570.67
147	G3	2	3	5	2407.6	1003.52	23152.1	122078	-986.55
148	G4	2	3	5	-2816.18	-121.403	22778.7	108649	603.125
149	G5	2	3	5	-3734.89	1377.9	24676.6	113592	1359.75
150	G6	2	3	5	-6530.26	2000.19	26647.8	112231	307.277
151	G7	2	3	5	608.262	944.198	28623.1	116786	527.794
152	G8	2	3	5	9208.26	1928.79	28925.1	114115	-521.749
153	G9	2	3	5	1663.61	1799.3	27762	107565	1838.54
154	G10	2	3	5	3392.75	758.68	28745.4	111949	970.351
155	G11	2	3	5	2523.05	1998.61	30003.5	111238	1838.12
156	G12	2	3	5	1379.46	956.535	28216.5	104757	860.052
157	G13	2	3	5	-2896.48	322.691	29882.7	111815	-513.121
158	G14	2	3	5	-1103.01	937.715	27842.9	103585	-336.128
159	G15	2	3	5	808.072	1506.17	30893.2	118332	1341.23
160	G16	2	3	5	1613.04	1639.02	30322.5	115389	1025
161	G17	2	3	5	870.756	1193.66	27080.5	112614	3385.68
162	G18	2	3	5	1371.09	1418.43	29108.8	119844	1352.25
163	G19	2	3	5	10907.2	171.979	-126.699	2260.89	8635.78
164	G20	2	3	5	5231.81	1831.23	762.427	3114.35	7506.9
165	G21	2	3	5	25760.7	3015.57	1992.18	2697.86	6435.39
166	G22	2	3	5	5148.52	543.861	441.362	3446.69	5190.36
167	G23	2	3	5	16541.9	3096.09	1713.47	2659.41	5153.95
168	G24	2	3	5	1016.87	-26.4875	76.6419	1624.56	2609.46
169	H1	2	3	5	33929.3	7583.35	26974.7	150930	1676.74
170	H2	2	3	5	5226.22	1375.94	23806.3	123299	1144.8
171	H3	2	3	5	7678.14	1953.72	24352.1	119962	715.598
172	H4	2	3	5	-248.258	1852.78	23280.8	109578	1466.89
173	H5	2	3	5	78.7155	822.479	25812.8	113147	1777.66
174	H6	2	3	5	428.762	1625.69	26596	111260	2044.35
175	H7	2	3	5	-1167.37	977.651	26049.3	109997	1161.9
176	H8	2	3	5	487.794	1470.35	29655.8	115441	1596.85
177	H9	2	3	5	-1066.83	1742.14	26361.8	104075	1775.47
178	H10	2	3	5	399.957	1026.99	27771.8	103665	1106.47
179	H11	2	3	5	-1989.59	907.526	28456.9	107627	2561.07
180	H12	2	3	5	-3413.71	1151.03	28716.3	106370	1655.1
181	H13	2	3	5	15.8755	902.859	27482.3	103748	182.695
182	H14	2	3	5	914.583	1573.8	28496	106834	1207.19
183	H15	2	3	5	2627.52	1941.49	28450.3	109365	1781.73
184	H16	2	3	5	310.003	1395.19	31031.3	119120	480.37
185	H17	2	3	5	2638.11	1944.36	28777.8	114914	2924.27
186	H18	2	3	5	1247.65	1600.41	28125.8	115517	1864.93
187	H19	2	3	5	10582.7	1284.72	1285.39	2480.97	12851.2
188	H20	2	3	5	71493.5	9408.22	5947.12	10961.4	12077.3
189	H21	2	3	5	31968.9	3965.84	794.346	1704.21	4780.95
190	H22	2	3	5	4939.72	1467.61	406.932	2240.15	4699.05
191	H23	2	3	5	3720.19	685.72	1279.45	1736.03	3710.76
192	H24	2	3	5	4773.03	1439.58	552.527	1898.84	4830.91
193	I1	2	3	5	11051.6	1177.84	21087	125001	3698.49
194	I2	2	3	5	12931	2025.97	22740.3	127179	3569.63
195	I3	2	3	5	593.333	842.262	22670.1	122229	884.29
196	I4	2	3	5	2475.23	1718.8	24003.8	114423	3420.63
197	I5	2	3	5	1127.58	1782.88	25043	112867	-724.864
198	I6	2	3	5	-2469.69	1259.5	25331.8	109603	2004.85
199	I7	2	3	5	5730.63	1971.83	26318.8	108186	3107.95
200	I8	2	3	5	-355.237	1717.72	27792.6	111387	821.596
201	I9	2	3	5	7745.39	824.973	26675.3	104585	-218.006
202	I10	2	3	5	-2845.32	1598.41	27291.5	105670	721.016
203	I11	2	3	5	-1979.22	1372.53	28445.5	106481	-8.30172
204	I12	2	3	5	-2165.67	1423.32	29719.1	108613	-1753.87
205	I13	2	3	5	1341.8	1244.1	28130.5	103840	-2171.16
206	I14	2	3	5	4186.49	1941.88	28196.4	107052	-81.7305
207	I15	2	3	5	5623.68	1399.59	28317.3	108744	1436.11
208	I16	2	3	5	1067.41	748.157	28849.6	114832	1402.93
209	I17	2	3	5	913.552	770.213	26804.8	108471	2574.55
210	I18	2	3	5	13014.6	2248.91	27236.4	112206	47.8831
211	I19	2	3	5	9756.99	919.237	-489.921	2546.73	8410.31
212	I20	2	3	5	11539	1821.87	770.418	2507.24	9674.66
213	I21	2	3	5	4550.18	1332.57	-171.168	1676.43	7639.95
214	I22	2	3	5	7895.63	1682.05	555.577	1249.32	4647.13
215	I23	2	3	5	2190.24	1091.58	404.218	2117.5	3421.21
216	I24	2	3	5	11945.4	1284.93	1499.29	907.937	5777.09
217	J1	2	3	5	18410.4	2175.87	197.421	3466.23	15455.4
218	J2	2	3	5	22008.3	3772.52	2332.18	4974.81	16515.5
219	J3	2	3	5	14801	1921.32	1205.69	2670.46	20372.1
220	J4	2	3	5	11778.6	1037.02	1169.83	2769.96	18194
221	J5	2	3	5	15875	3783.11	2394.66	6898.16	21893.3
222	J6	2	3	5	2857.69	3.66064	89.1467	4003	16350
223	J7	2	3	5	11812.2	1280.38	239.781	3341.53	13546.5
224	J8	2	3	5	16646.1	2059.72	1129.08	4391.53	15856.1
225	J9	2	3	5	4300.72	274.221	283.384	2938.06	6425.8
226	J10	2	3	5	-906.272	56.6124	415.79	1341.58	1721.49
227	J11	2	3	5	3181.25	99.1742	-422.257	130.472	-1331.31
228	J12	2	3	5	7768.43	1091.47	611.526	4125.41	13896.8
229	J13	2	3	5	10015.5	669.571	-82.4138	1729.77	1603.69
230	J14	2	3	5	132.463	-10.1679	-523.417	1335.83	2749.38
231	J15	2	3	5	5369.46	1016.62	555.649	1031.27	2806.72
232	J16	2	3	5	7610.63	1247.75	529.109	2434.21	12070.9
233	J17	2	3	5	5208.14	696.362	1747.7	5363.48	2734.56
234	J18	2	3	5	5791.32	890.499	281.573	2887.36	11433
235	J19	2	3	5	582.342	393.122	-303.978	1479.94	2699.55
236	J20	2	3	5	8064.47	693.813	500.326	2394.62	9020.4
237	J21	2	3	5	14562.1	2390.13	824.612	2156.21	8938.39
238	J22	2	3	5	4326.35	381.803	762.303	-341.323	1862.06
239	J23	2	3	5	12038.3	1906.07	496.245	2042.59	8203.21
240	J24	2	3	5	-4095.17	-407.631	-1264.79	-107.626	4674.23
241	K1	2	3	5	22890.9	1826.97	818.875	3109.89	18984.6
242	K2	2	3	5	15049.1	1424.7	1272.39	1904.92	19224.9
243	K3	2	3	5	12148.1	1252.38	400.317	2058.99	19454
244	K4	2	3	5	8043.72	741.414	950.992	2814.63	18889.1
245	K5	2	3	5	7124.45	484.903	1144.71	2078.28	17824.9
246	K6	2	3	5	7739.19	1086.57	-93.1038	1744.49	13660
247	K7	2	3	5	7747.5	599.166	1488.01	2917.47	14731.3
248	K8	2	3	5	8670.2	661.868	562.334	3016.56	15717.1
249	K9	2	3	5	-4822.13	-34.0277	349.203	-83.391	2459.2
250	K10	2	3	5	281.764	-60.9673	449.105	772.241	1217.65
251	K11	2	3	5	4886.4	1044.4	1368.57	1286.65	3187.88
252	K12	2	3	5	13049	2119.84	1029.66	3558.77	13250.6
253	K13	2	3	5	549.863	159.581	555.493	1213.96	1175.9
254	K14	2	3	5	8008.27	1867.94	1868.13	1843.36	12797.6
255	K15	2	3	5	6580.2	708.202	1325.89	2780.96	9521.54
256	K16	2	3	5	6214.77	1104.38	704.842	2237.96	12844.7
257	K17	2	3	5	10398.2	1006.18	285.947	1142.43	8076.61
258	K18	2	3	5	6862.74	1214.4	1307.01	1164.04	8550.67
259	K19	2	3	5	-8565.49	-413.159	411.05	1801.7	7940.28
260	K20	2	3	5	17333	1604.84	881.795	1235.22	8918.9
261	K21	2	3	5	5104.54	1251.26	967.583	1219.09	7120.17
262	K22	2	3	5	7716.96	935.622	1178.09	2130.14	5880.4
263	K23	2	3	5	-466.699	640.14	534.326	4.22746	1641.61
264	K24	2	3	5	5295.46	1838.06	392.433	849.045	13915.9
265	L1	2	3	5	23839.2	3709.46	1214.83	6222.21	21350.1
266	L2	2	3	5	18208.1	2537.17	1265.78	2992.72	15167
267	L3	2	3	5	17727	2516.01	992.887	4084.01	18320.8
268	L4	2	3	5	10684.3	1474.56	115.178	3303.66	17544.3
269	L5	2	3	5	5440.57	921.766	-601.955	3203.82	16158.9
270	L6	2	3	5	10832.6	171.997	-604.447	3997.31	17715
271	L7	2	3	5	6431.61	368.593	-388.295	1267.63	13798.6
272	L8	2	3	5	13800.4	1065.92	1057.05	2324.6	17234.9
273	L9	2	3	5	6495.81	965.844	702.169	2293.49	14165.1
274	L10	2	3	5	4627.81	243.131	186.549	336.343	1643.75
275	L11	2	3	5	4916.47	611.629	475.859	3001.77	5985.68
276	L12	2	3	5	6121.19	564.873	380.355	2883.48	9326.98
277	L13	2	3	5	11154.2	1136.19	460.716	1767.43	7011.78
278	L14	2	3	5	8959.25	1288.44	251.009	2949.29	11775
279	L15	2	3	5	10428.3	1445.44	559.942	2647.89	8506.07
280	L16	2	3	5	2803.81	366.66	-348.53	226.561	1153.41
281	L17	2	3	5	11098	1805.13	161.522	2794.9	5815.28
282	L18	2	3	5	5552.78	856.841	486.403	1204.5	5256.31
283	L19	2	3	5	11943	1966.81	1907.53	56.8748	4071.74
284	L20	2	3	5	9109.41	631.992	735.811	1080.69	7331.63
285	L21	2	3	5	6051.99	1069.45	551.267	1774.82	6186.33
286	L22	2	3	5	6147.72	944.699	-763.795	2097.01	8805.36
287	L23	2	3	5	423.775	-69.6999	330.446	990.895	984.716
288	L24	2	3	5	1621.74	-262.516	-220.89	162.305	167.438
289	M1	2	3	5	14828.2	3104.81	1767.82	2235.12	18600.2
290	M2	2	3	5	18597.2	3875.29	942.583	2514.72	18034.6
291	M3	2	3	5	12042.3	2441.52	1984.05	2976.31	16059.1
292	M4	2	3	5	10922.3	1731.91	2260.66	3432.35	19192
293	M5	2	3	5	7543.38	1850.4	1234.67	2324.33	15399.1
294	M6	2	3	5	7403	1202.93	998.731	826.329	15117.6
295	M7	2	3	5	4184.67	1145.74	944.931	3871.48	12389.4
296	M8	2	3	5	5304.62	2107.16	522.627	2538.62	14634.8
297	M9	2	3	5	6314.21	1829.09	431.77	1047.57	11411.4
298	M10	2	3	5	5447.96	1240.51	1185.31	2839.92	8579.81
299	M11	2	3	5	2911.58	1439.84	1274.18	2111.63	7613.32
300	M12	2	3	5	6109.78	1156.33	643.551	2407.68	11993.7
301	M13	2	3	5	19387.7	3309.18	1689.18	2663.56	10579.7
302	M14	2	3	5	5334.79	1468.66	60.5102	1776.81	13011.8
303	M15	2	3	5	7608.58	1587.11	619.213	3226.75	9965.94
304	M16	2	3	5	4105.36	1291.85	786.86	1476.62	9152.38
305	M17	2	3	5	18327.6	2695.54	1963	2227.62	5163.16
306	M18	2	3	5	21937.4	2832.97	688.619	2101.62	6567.69
307	M19	2	3	5	5415.01	1490.84	571.395	947.814	2685.76
308	M20	2	3	5	40366.6	4354.49	1840.21	3308.02	2825.01
309	M21	2	3	5	15959.8	1447.09	822.982	1055.25	4110.05
310	M22	2	3	5	10666.9	1389.18	562.49	-582.782	3363.03
311	M23	2	3	5	-2512	890.336	-497.604	-1991.55	-942.548
312	M24	2	3	5	9884.33	1503.24	626.54	548.234	1936.64
313	N1	2	3	5	24570.5	3572.7	599.169	3897.63	19047
314	N2	2	3	5	19902.5	3867.52	964.653	4918.06	20194.7
315	N3	2	3	5	13743.5	2504.62	1126.8	2688.9	16296.6
316	N4	2	3	5	14126	1069.18	649.832	2296.34	16393.6
317	N5	2	3	5	8991.94	1408.52	2.49007	2400.1	17466.4
318	N6	2	3	5	11529.5	520.216	-217.172	3303.85	15611.4
319	N7	2	3	5	9788.75	1251.7	1097.51	3884.92	16097.8
320	N8	2	3	5	6649.72	432.254	636.772	3000.44	14176.6
321	N9	2	3	5	9817.93	781.124	489.7	2347.92	13578.4
322	N10	2	3	5	288.764	315.617	-280.038	1639.72	5609.27
323	N11	2	3	5	14986.3	1654.89	1133.32	2189.75	11189.1
324	N12	2	3	5	5049.59	1604.25	-21.3892	1806.27	10340.1
325	N13	2	3	5	15949.9	1196.46	915.39	3183.61	10449
326	N14	2	3	5	11949.4	1480.13	763.696	2690.34	9233.18
327	N15	2	3	5	20933.6	2605.21	1717.49	3718.62	6446.98
328	N16	2	3	5	20766.8	3190.02	-12.4125	2558.13	7070.6
329	N17	2	3	5	26.7943	208.777	466.392	1022.67	2098.53
330	N18	2	3	5	24143.8	2847.76	1867.34	2944.17	3946.67
331	N19	2	3	5	18936.3	1736.43	580.438	1782.4	4584.37
332	N20	2	3	5	11149.4	2086.08	1246.88	2317.02	7233.53
333	N21	2	3	5	15131.8	1141.18	831.208	3547.99	5687.95
334	N22	2	3	5	-2190.05	181.748	747.243	-480.414	1062.93
335	N23	2	3	5	213.535	684.355	-522.337	76.7027	2422.95
336	N24	2	3	5	15494.7	1080.75	289.924	2927.6	1834.78
337	O1	2	3	5	9955.37	1906.04	744.046	2063.3	21097.7
338	O2	2	3	5	12061.1	2857.76	602.263	3538.21	17139.4
339	O3	2	3	5	11060.8	2956.96	794.637	2667.12	18528.5
340	O4	2	3	5	7488.87	1323.44	574.508	2442.5	13551.1
341	O5	2	3	5	8292.99	1136.53	1385.4	3362.02	19688.2
342	O6	2	3	5	3030.01	1690.33	500.981	2642.21	18266.1
343	O7	2	3	5	12069.7	1477.94	473.899	3832.64	15683.3
344	O8	2	3	5	13697.5	2286.51	2908.21	3619.58	27657.9
345	O9	2	3	5	13535.7	956.195	1957.1	379.992	10466.5
346	O10	2	3	5	9474.97	3355.83	676.855	3055.86	24563.4
347	O11	2	3	5	4739.75	1007.1	-708.207	1305.53	13731.3
348	O12	2	3	5	285.92	-1027.22	-592.496	384.664	9188.44
349	O13	2	3	5	4848.2	2196.82	-2.14042	3025.13	8446.71
350	O14	2	3	5	4770.57	1471.74	388.771	2461.97	8443.56
351	O15	2	3	5	3043.54	1742.36	497.211	64.0146	7846.35
352	O16	2	3	5	4139.05	1413.27	531.763	709.289	7948.34
353	O17	2	3	5	6113.11	1810.57	355.613	-762.633	5904.59
354	O18	2	3	5	1698.65	1764.49	1087.98	528.855	5299.32
355	O19	2	3	5	28581.2	3108.61	1131.31	2338.9	7602.32
356	O20	2	3	5	18760.8	3244.01	942.997	319.042	2934.47
357	O21	2	3	5	6543.41	1968.02	-258.967	-966.035	772.763
358	O22	2	3	5	19679.8	2243.27	1504.16	1046.77	4454.67
359	O23	2	3	5	17835.8	3925.43	1584.12	2085.71	4525.83
360	O24	2	3	5	8872.18	2162.84	1764.93	-662	2347.76
361	P1	2	3	5	23972.2	4914.72	1305.02	2504.5	15959.1
362	P2	2	3	5	21039.5	3824.81	28.5246	651.522	14286.9
363	P3	2	3	5	15893.3	2267.64	1159.61	416.16	14963
364	P4	2	3	5	11254.7	1539.65	335.812	1135.77	12726
365	P5	2	3	5	11473.4	1505.06	985.708	865.605	10438.7
366	P6	2	3	5	8657.39	1983.51	1645.98	2784.44	14193.8
367	P7	2	3	5	7486.75	1817.48	772.861	2100.52	12822
368	P8	2	3	5	16232.5	1991.65	2139.95	1795.44	13174.2
369	P9	2	3	5	16592.4	3186.96	977.209	2874.06	16641.2
370	P10	2	3	5	8382.68	1458.06	900.233	1789.52	13716.4
371	P11	2	3	5	4608.02	1159.58	784.033	3452.64	7286.51
372	P12	2	3	5	2495.34	1574.27	707.736	3742.12	8252.44
373	P13	2	3	5	5298.37	1046.12	1007.55	2874.9	8501.47
374	P14	2	3	5	4044.91	1394.62	684.482	1564.64	7542.03
375	P15	2	3	5	3399.69	1635.46	805.615	1502.59	9792.93
376	P16	2	3	5	5872.16	1419.3	186.718	1578.33	6843.55
377	P17	2	3	5	-1021.44	445.901	295.153	-248.008	10.8592
378	P18	2	3	5	11702.3	2394.39	1239.19	1584.29	9946.8
379	P19	2	3	5	1130.3	1120.5	-253.569	702.64	6784.62
380	P20	2	3	5	2834.32	2554.24	425.891	2126.16	7253.89
381	P21	2	3	5	1944.63	1398.63	915.713	759.86	3324.31
382	P22	2	3	5	4002.4	2971.08	-76.0193	1739.65	7797.74
383	P23	2	3	5	2318.43	1779.31	813.169	337.746	4247.95
384	P24	2	3	5	7120.78	1281.47	1028.08	-4.10971	235.085
1	A1	2	3	6	-1399.54	-495.796	14645.5	110808	503.64
2	A2	2	3	6	-2075.19	12.1565	22416.6	145550	4349.18
3	A3	2	3	6	27817.5	2937.42	19780.9	121754	2577.8
4	A4	2	3	6	2804.96	1133.41	19957.6	112119	1121.91
5	A5	2	3	6	3258.58	1024.05	22614.7	119758	2207.39
6	A6	2	3	6	2049.7	1978.04	21846.7	112716	908.5
7	A7	2	3	6	9862.53	1760.91	24197.6	119456	2588.01
8	A8	2	3	6	5124.49	545.972	26621.3	125158	371.415
9	A9	2	3	6	23866.4	3332.78	27048.3	120650	2629.56
10	A10	2	3	6	10000.2	1013.1	25030.4	115788	3584.58
11	A11	2	3	6	2139.66	545.491	27292.7	118704	3036.79
12	A12	2	3	6	4726.51	185.845	24949.6	115700	594.45
13	A13	2	3	6	4202.31	787.032	26302.7	122082	1041.64
14	A14	2	3	6	5639.75	800.888	24891.2	115131	681.387
15	A15	2	3	6	-4435.31	-372.091	17849.2	86206.6	-179.283
16	A16	2	3	6	5621.73	1057.39	23920.7	111847	2175.18
17	A17	2	3	6	2510.81	1214.96	21184.1	104995	2802.37
18	A18	2	3	6	2109.8	1375.12	24741.9	119882	1942.75
19	A19	2	3	6	-873.022	525.934	23011.8	120386	875.588
20	A20	2	3	6	6086.56	111.568	992.279	443.733	2211.24
21	A21	2	3	6	22843	787.951	294.031	2346.82	2815.32
22	A22	2	3	6	5797.27	632.695	-344.361	1133.8	4081.7
23	A23	2	3	6	3820.08	1496.02	-320.011	1517.32	4340.77
24	A24	2	3	6	4978	-800.119	-1016.8	671.082	4563.16
25	B1	2	3	6	7920.29	1110.45	16253.5	106401	4008.2
26	B2	2	3	6	-205.216	383.431	16883.2	108181	323.725
27	B3	2	3	6	5096.15	1680.02	18399.4	109340	2398.45
28	B4	2	3	6	3822.23	1519.91	20200.7	111478	466.833
29	B5	2	3	6	2358.47	1624.66	22685.6	121877	-89.5164
30	B6	2	3	6	394.04	1311.96	21952.8	113266	-44.1547
31	B7	2	3	6	10204.9	2230.31	25144.2	117928	2792.25
32	B8	2	3	6	-613.924	759.964	24553.7	117506	911.928
33	B9	2	3	6	-1328.79	829.528	27542.3	123669	3305.34
34	B10	2	3	6	4642.63	1741.55	28978.4	123255	4416.21
35	B11	2	3	6	7882.05	1503.13	28722.5	121419	410.018
36	B12	2	3	6	1765.7	468.441	27359.9	119877	1031.33
37	B13	2	3	6	2200.3	761.329	28147.9	120466	2179.93
38	B14	2	3	6	217.39	983.05	25649.3	115411	2460.9
39	B15	2	3	6	7060.72	1574.21	25578.7	110504	972.203
40	B16	2	3	6	1839.62	1348.3	24965.8	110277	127.059
41	B17	2	3	6	3878.23	1133.27	26004	119953	3353.48
42	B18	2	3	6	4894.6	1203.86	23704.8	117449	707.714
43	B19	2	3	6	2009.07	780.064	22718.2	117459	2986.59
44	B20	2	3	6	12102.7	2132.63	-285.654	988.047	7912.14
45	B21	2	3	6	5431.08	664.488	415.579	2222.66	4145.23
46	B22	2	3	6	-1773.17	894.805	516.321	-693.698	3068.36
47	B23	2	3	6	3732.6	1621.54	666.435	-185.478	1728.08
48	B24	2	3	6	10710.9	1525.43	228.528	2602.37	815.547
49	C1	2	3	6	3280.22	2101.34	16985.8	104863	1516.34
50	C2	2	3	6	10592.1	1991.3	19456.8	113246	1180
51	C3	2	3	6	11602.9	1045.08	19345.4	107952	1165.39
52	C4	2	3	6	1562.24	1951.94	22543.5	114885	1468.69
53	C5	2	3	6	2338.13	911.498	24116.6	117496	69.2661
54	C6	2	3	6	4634	1073.95	22856.3	109645	1221.39
55	C7	2	3	6	6767.82	1962.65	25063.1	115250	2012.95
56	C8	2	3	6	4198.71	1163	26879.5	120113	1755.55
[truncated: 13,384 more rows]

## Sheet: Replicate Group Result
File Name	E:\shahi\SYBR one-step_20240212_115708.eds
Comment
Operator	Admin
Barcode
Instrument Type	QuantStudio™ 6 Pro System
Block Type	384-Well Block
Instrument Name	QS6Pro-2778621060027
Instrument Serial Number	2778621060027
Heated Cover Serial Number	2779321031001
Block serial number	2778321020885
Run Start Date/Time	2024-02-12 11:57:18 AM EST
Run End Data/Time	2024-02-12 01:48:39 PM EST
Run Duration	111 minutes 20 seconds
Sample Volume	10.0
Cover Temperature	105.0
Passive Reference	ROX
PCR Stage/Step Number	Stage 2 Step 3
Quantification Cycle Method	CT
Analysis Date/Time	2024-02-12 01:52:31 PM EST
Software Name and Version	Design & Analysis Software v2.7.0
Plugin Name and Version	Primary Analysis v1.8.0, Presence Absence v2.3.0
Reduce dye signal crosstalk by algorithm	No (Default)
Exported On	2024-02-12 01:52:39 PM EST
Sample	Target	Number of Replicates	Quantity	Number of Cqs	Cq Mean	Cq SD	Cq SE	Biogroup
Sample 1	Mx1	81	-	0	20.1671	2.54168	0.282409
Sample 2	Mx1	1	-	0
Sample 3	OAS1	81	-	0	23.8917	2.47505	0.275005

## Sheet: Control Status
File Name	E:\shahi\SYBR one-step_20240212_115708.eds
Comment
Operator	Admin
Barcode
Instrument Type	QuantStudio™ 6 Pro System
Block Type	384-Well Block
Instrument Name	QS6Pro-2778621060027
Instrument Serial Number	2778621060027
Heated Cover Serial Number	2779321031001
Block serial number	2778321020885
Run Start Date/Time	2024-02-12 11:57:18 AM EST
Run End Data/Time	2024-02-12 01:48:39 PM EST
Run Duration	111 minutes 20 seconds
Sample Volume	10.0
Cover Temperature	105.0
Passive Reference	ROX
PCR Stage/Step Number	Stage 2 Step 3
Quantification Cycle Method	CT
Analysis Date/Time	2024-02-12 01:52:31 PM EST
Software Name and Version	Design & Analysis Software v2.7.0
Plugin Name and Version	Primary Analysis v1.8.0, Presence Absence v2.3.0
Reduce dye signal crosstalk by algorithm	No (Default)
All Control Passed	Yes
Exported On	2024-02-12 01:52:39 PM EST
Sample	Test Code	Wells	Call	Status

## Sheet: Target Call
File Name	E:\shahi\SYBR one-step_20240212_115708.eds
Comment
Operator	Admin
Barcode
Instrument Type	QuantStudio™ 6 Pro System
Block Type	384-Well Block
Instrument Name	QS6Pro-2778621060027
Instrument Serial Number	2778621060027
Heated Cover Serial Number	2779321031001
Block serial number	2778321020885
Run Start Date/Time	2024-02-12 11:57:18 AM EST
Run End Data/Time	2024-02-12 01:48:39 PM EST
Run Duration	111 minutes 20 seconds
Sample Volume	10.0
Cover Temperature	105.0
Passive Reference	ROX
PCR Stage/Step Number	Stage 2 Step 3
Quantification Cycle Method	CT
Analysis Date/Time	2024-02-12 01:52:31 PM EST
Software Name and Version	Design & Analysis Software v2.7.0
Plugin Name and Version	Primary Analysis v1.8.0, Presence Absence v2.3.0
Reduce dye signal crosstalk by algorithm	No (Default)
All Control Passed	Yes
Exported On	2024-02-12 01:52:39 PM EST
Well	Omit	Sample	Target	Task	Call	Consolidated Call	Cq	Cq Confidence	Amp Score	Delta Rn
A1	FALSE	Sample 1	Mx1	UNKNOWN	Presence	Presence	26.6774	0.987752	1.18851	1.04104
A2	FALSE	Sample 1	Mx1	UNKNOWN	Presence	Presence	20.1343	0.97715	1.1833	1.0843
A3	FALSE	Sample 1	Mx1	UNKNOWN	Presence	Presence	20.6279	0.979122	1.1214	0.97717
A4	FALSE	Sample 1	Mx1	UNKNOWN	Presence	Presence	19.6473	0.973704	1.18993	1.11778
A5	FALSE	Sample 1	Mx1	UNKNOWN	Presence	Presence	19.9911	0.983372	1.18895	1.09535
A6	FALSE	Sample 1	Mx1	UNKNOWN	Presence	Presence	19.1279	0.980736	1.19214	1.15276
A7	FALSE	Sample 1	Mx1	UNKNOWN	Presence	Presence	18.0352	0.961606	1.18591	1.088
A8	FALSE	Sample 1	Mx1	UNKNOWN	Presence	Presence	19.3472	0.98707	1.19287	1.14351
A9	FALSE	Sample 1	Mx1	UNKNOWN	Presence	Presence	17.6685	0.989126	1.19575	1.16853
A10	FALSE	Sample 3	OAS1	UNKNOWN	Presence	Presence	29.8889	0.982777	1.11769	0.644575
A11	FALSE	Sample 3	OAS1	UNKNOWN	Presence	Presence	24.68	0.977192	1.14718	1.03255
A12	FALSE	Sample 3	OAS1	UNKNOWN	Presence	Presence	25.066	0.987679	1.15263	1.00708
A13	FALSE	Sample 3	OAS1	UNKNOWN	Presence	Presence	23.5635	0.990054	1.15317	1.10769
A14	FALSE	Sample 3	OAS1	UNKNOWN	Presence	Presence	23.4116	0.952787	1.14989	1.02113
A15	FALSE	Sample 3	OAS1	UNKNOWN	Presence	Presence	23.7767	0.83368	1.1567	1.02976
A16	FALSE	Sample 3	OAS1	UNKNOWN	Presence	Presence	22.0393	0.987923	1.1408	1.07673
A17	FALSE	Sample 3	OAS1	UNKNOWN	Presence	Presence	23.2256	0.98436	1.14348	1.04134
A18	FALSE	Sample 3	OAS1	UNKNOWN	Presence	Presence	20.9617	0.987047	1.15541	1.13002
A19	FALSE	Sample 2	Mx1	NTC	Absence	Absence	UNDETERMINED	0	0	-0.0197935
B1	FALSE	Sample 1	Mx1	UNKNOWN	Presence	Presence	26.7666	0.983311	1.17594	0.991181
B2	FALSE	Sample 1	Mx1	UNKNOWN	Presence	Presence	20.2433	0.982803	1.18202	1.08099
B3	FALSE	Sample 1	Mx1	UNKNOWN	Presence	Presence	20.6261	0.94522	1.1856	1.0898
B4	FALSE	Sample 1	Mx1	UNKNOWN	Presence	Presence	19.7832	0.975944	1.18424	1.1218
B5	FALSE	Sample 1	Mx1	UNKNOWN	Presence	Presence	19.7733	0.970008	1.19273	1.14555
B6	FALSE	Sample 1	Mx1	UNKNOWN	Presence	Presence	19.2048	0.970914	1.19378	1.14771
B7	FALSE	Sample 1	Mx1	UNKNOWN	Presence	Presence	18.23	0.974651	1.1939	1.17857
B8	FALSE	Sample 1	Mx1	UNKNOWN	Presence	Presence	19.2596	0.985042	1.19491	1.17567
B9	FALSE	Sample 1	Mx1	UNKNOWN	Presence	Presence	17.7627	0.987593	1.20103	1.1752
B10	FALSE	Sample 3	OAS1	UNKNOWN	Presence	Presence	29.4851	0.979121	1.07465	0.520474
B11	FALSE	Sample 3	OAS1	UNKNOWN	Presence	Presence	24.5965	0.980586	1.1488	1.00915
B12	FALSE	Sample 3	OAS1	UNKNOWN	Presence	Presence	24.8737	0.978326	1.16001	1.01516
B13	FALSE	Sample 3	OAS1	UNKNOWN	Presence	Presence	23.334	0.98912	1.16415	1.10049
B14	FALSE	Sample 3	OAS1	UNKNOWN	Presence	Presence	23.9666	0.988446	1.14577	1.05028
B15	FALSE	Sample 3	OAS1	UNKNOWN	Presence	Presence	22.9708	0.988129	1.15663	1.11284
B16	FALSE	Sample 3	OAS1	UNKNOWN	Presence	Presence	21.8959	0.983807	1.15931	1.13943
B17	FALSE	Sample 3	OAS1	UNKNOWN	Presence	Presence	22.8403	0.982969	1.15812	1.09578
B18	FALSE	Sample 3	OAS1	UNKNOWN	Presence	Presence	21.2782	0.804385	1.14872	1.10055
C1	FALSE	Sample 1	Mx1	UNKNOWN	Presence	Presence	26.7901	0.972919	1.18085	1.00617
C2	FALSE	Sample 1	Mx1	UNKNOWN	Presence	Presence	20.0077	0.973528	1.17775	1.10197
C3	FALSE	Sample 1	Mx1	UNKNOWN	Presence	Presence	20.4679	0.987113	1.18316	1.10549
C4	FALSE	Sample 1	Mx1	UNKNOWN	Presence	Presence	19.6886	0.975848	1.19232	1.11948
C5	FALSE	Sample 1	Mx1	UNKNOWN	Presence	Presence	19.8717	0.961272	1.21691	1.18232
C6	FALSE	Sample 1	Mx1	UNKNOWN	Presence	Presence	19.2507	0.98025	1.18707	1.13493
C7	FALSE	Sample 1	Mx1	UNKNOWN	Presence	Presence	18.4427	0.988254	1.19614	1.15704
C8	FALSE	Sample 1	Mx1	UNKNOWN	Presence	Presence	19.4753	0.985904	1.19556	1.14034
C9	FALSE	Sample 1	Mx1	UNKNOWN	Presence	Presence	17.6954	0.986295	1.19903	1.18543
C10	FALSE	Sample 3	OAS1	UNKNOWN	Presence	Presence	29.9879	0.980404	1.0674	0.510715
C11	FALSE	Sample 3	OAS1	UNKNOWN	Presence	Presence	24.3957	0.957144	1.15151	1.01736
C12	FALSE	Sample 3	OAS1	UNKNOWN	Presence	Presence	24.6217	0.989042	1.16219	1.03094
C13	FALSE	Sample 3	OAS1	UNKNOWN	Presence	Presence	23.6079	0.980233	1.15815	1.07382
C14	FALSE	Sample 3	OAS1	UNKNOWN	Presence	Presence	24.1193	0.962475	1.15757	1.03874
C15	FALSE	Sample 3	OAS1	UNKNOWN	Presence	Presence	23.0982	0.97878	1.14913	1.06282
C16	FALSE	Sample 3	OAS1	UNKNOWN	Presence	Presence	21.7711	0.983979	1.15437	1.12361
C17	FALSE	Sample 3	OAS1	UNKNOWN	Presence	Presence	23.1386	0.980118	1.14894	1.07074
C18	FALSE	Sample 3	OAS1	UNKNOWN	Presence	Presence	21.0015	0.968964	1.14725	1.11317
D1	FALSE	Sample 1	Mx1	UNKNOWN	Presence	Presence	26.7754	0.952063	1.18429	1.02888
D2	FALSE	Sample 1	Mx1	UNKNOWN	Presence	Presence	20.2635	0.989606	1.1961	1.12489
D3	FALSE	Sample 1	Mx1	UNKNOWN	Presence	Presence	20.1523	0.970454	1.19758	1.14426
D4	FALSE	Sample 1	Mx1	UNKNOWN	Presence	Presence	19.7218	0.965393	1.20364	1.18039
D5	FALSE	Sample 1	Mx1	UNKNOWN	Presence	Presence	19.5557	0.958522	1.19532	1.14989
D6	FALSE	Sample 1	Mx1	UNKNOWN	Presence	Presence	19.36	0.960308	1.19793	1.14654
D7	FALSE	Sample 1	Mx1	UNKNOWN	Presence	Presence	18.2193	0.961579	1.2046	1.1632
D8	FALSE	Sample 1	Mx1	UNKNOWN	Presence	Presence	19.0576	0.983884	1.1986	1.16348
D9	FALSE	Sample 1	Mx1	UNKNOWN	Presence	Presence	17.6981	0.961806	1.20122	1.15439
D10	FALSE	Sample 3	OAS1	UNKNOWN	Presence	Presence	30.6064	0.974493	1.0621	0.478217
D11	FALSE	Sample 3	OAS1	UNKNOWN	Presence	Presence	24.1074	0.973005	1.15724	1.06502
D12	FALSE	Sample 3	OAS1	UNKNOWN	Presence	Presence	24.3147	0.965795	1.17004	1.05866
D13	FALSE	Sample 3	OAS1	UNKNOWN	Presence	Presence	23.7493	0.983175	1.16148	1.10051
D14	FALSE	Sample 3	OAS1	UNKNOWN	Presence	Presence	23.3459	0.964839	1.17443	1.1034
D15	FALSE	Sample 3	OAS1	UNKNOWN	Presence	Presence	22.9619	0.991177	1.16396	1.12324
D16	FALSE	Sample 3	OAS1	UNKNOWN	Presence	Presence	21.6502	0.988383	1.17076	1.1775
D17	FALSE	Sample 3	OAS1	UNKNOWN	Presence	Presence	22.6244	0.986195	1.16647	1.13286
D18	FALSE	Sample 3	OAS1	UNKNOWN	Presence	Presence	21.3267	0.817138	1.15895	1.0692
E1	FALSE	Sample 1	Mx1	UNKNOWN	Presence	Presence	26.7411	0.986341	1.1843	1.04128
E2	FALSE	Sample 1	Mx1	UNKNOWN	Presence	Presence	20.2893	0.927972	1.19448	1.11321
E3	FALSE	Sample 1	Mx1	UNKNOWN	Presence	Presence	20.2643	0.978958	1.19241	1.13261
E4	FALSE	Sample 1	Mx1	UNKNOWN	Presence	Presence	19.7187	0.964015	1.19857	1.1619
E5	FALSE	Sample 1	Mx1	UNKNOWN	Presence	Presence	19.6402	0.9777	1.1989	1.15986
E6	FALSE	Sample 1	Mx1	UNKNOWN	Presence	Presence	19.2036	0.973232	1.202	1.18137
E7	FALSE	Sample 1	Mx1	UNKNOWN	Presence	Presence	18.144	0.983231	1.20193	1.16612
E8	FALSE	Sample 1	Mx1	UNKNOWN	Presence	Presence	19.0964	0.983819	1.20938	1.20465
E9	FALSE	Sample 1	Mx1	UNKNOWN	Presence	Presence	17.6544	0.983784	1.20144	1.19336
E10	FALSE	Sample 3	OAS1	UNKNOWN	Presence	Presence	30.2053	0.970336	1.05443	0.440709
E11	FALSE	Sample 3	OAS1	UNKNOWN	Presence	Presence	24.3164	0.964748	1.15898	1.06406
E12	FALSE	Sample 3	OAS1	UNKNOWN	Presence	Presence	24.3645	0.99289	1.17099	1.09895
E13	FALSE	Sample 3	OAS1	UNKNOWN	Presence	Presence	23.6007	0.985356	1.1674	1.11375
E14	FALSE	Sample 3	OAS1	UNKNOWN	Presence	Presence	23.6093	0.961024	1.17358	1.1156
E15	FALSE	Sample 3	OAS1	UNKNOWN	Presence	Presence	22.9167	0.982989	1.15221	1.1139
E16	FALSE	Sample 3	OAS1	UNKNOWN	Presence	Presence	21.7203	0.986307	1.15971	1.16744
E17	FALSE	Sample 3	OAS1	UNKNOWN	Presence	Presence	22.8807	0.983112	1.16266	1.13095
E18	FALSE	Sample 3	OAS1	UNKNOWN	Presence	Presence	20.7589	0.987677	1.16856	1.18836
F1	FALSE	Sample 1	Mx1	UNKNOWN	Presence	Presence	26.6709	0.98365	1.18391	1.02833
F2	FALSE	Sample 1	Mx1	UNKNOWN	Presence	Presence	20.136	0.987185	1.18888	1.1079
F3	FALSE	Sample 1	Mx1	UNKNOWN	Presence	Presence	20.2856	0.940713	1.19106	1.12482
F4	FALSE	Sample 1	Mx1	UNKNOWN	Presence	Presence	19.6545	0.975563	1.19543	1.14706
F5	FALSE	Sample 1	Mx1	UNKNOWN	Presence	Presence	19.6319	0.980724	1.19782	1.14748
F6	FALSE	Sample 1	Mx1	UNKNOWN	Presence	Presence	19.1683	0.987459	1.19482	1.1642
F7	FALSE	Sample 1	Mx1	UNKNOWN	Presence	Presence	18.1198	0.987768	1.19637	1.15716
F8	FALSE	Sample 1	Mx1	UNKNOWN	Presence	Presence	19.2119	0.977605	1.20344	1.17267
F9	FALSE	Sample 1	Mx1	UNKNOWN	Presence	Presence	17.6863	0.988865	1.20095	1.16811
F10	FALSE	Sample 3	OAS1	UNKNOWN	Presence	Presence	30.1784	0.980051	1.09902	0.574447
F11	FALSE	Sample 3	OAS1	UNKNOWN	Presence	Presence	24.2846	0.986046	1.15638	1.05513
F12	FALSE	Sample 3	OAS1	UNKNOWN	Presence	Presence	24.5295	0.986564	1.16613	1.05501
F13	FALSE	Sample 3	OAS1	UNKNOWN	Presence	Presence	23.7771	0.9866	1.13997	1.0574
F14	FALSE	Sample 3	OAS1	UNKNOWN	Presence	Presence	23.8223	0.984889	1.16227	1.10615
F15	FALSE	Sample 3	OAS1	UNKNOWN	Presence	Presence	22.7343	0.986362	1.17866	1.1623
F16	FALSE	Sample 3	OAS1	UNKNOWN	Presence	Presence	21.8784	0.99123	1.15292	1.1277
F17	FALSE	Sample 3	OAS1	UNKNOWN	Presence	Presence	23.0152	0.977748	1.1559	1.11961
F18	FALSE	Sample 3	OAS1	UNKNOWN	Presence	Presence	20.7311	0.984322	1.1551	1.16327
G1	FALSE	Sample 1	Mx1	UNKNOWN	Presence	Presence	26.6972	0.97598	1.19704	1.06687
G2	FALSE	Sample 1	Mx1	UNKNOWN	Presence	Presence	21.6694	0.982703	1.19567	1.1295
G3	FALSE	Sample 1	Mx1	UNKNOWN	Presence	Presence	19.9942	0.986639	1.20139	1.16014
G4	FALSE	Sample 1	Mx1	UNKNOWN	Presence	Presence	19.7229	0.980501	1.20607	1.18154
G5	FALSE	Sample 1	Mx1	UNKNOWN	Presence	Presence	19.8377	0.989274	1.2076	1.1796
G6	FALSE	Sample 1	Mx1	UNKNOWN	Presence	Presence	19.1375	0.978047	1.21138	1.18052
G7	FALSE	Sample 1	Mx1	UNKNOWN	Presence	Presence	18.0212	0.980944	1.2107	1.22346
G8	FALSE	Sample 1	Mx1	UNKNOWN	Presence	Presence	19.2126	0.975875	1.20765	1.17702
G9	FALSE	Sample 1	Mx1	UNKNOWN	Presence	Presence	17.5523	0.987605	1.20983	1.20571
G10	FALSE	Sample 3	OAS1	UNKNOWN	Presence	Presence	30.385	0.981405	1.0879	0.559101
G11	FALSE	Sample 3	OAS1	UNKNOWN	Presence	Presence	24.9009	0.981514	1.16344	1.04575
G12	FALSE	Sample 3	OAS1	UNKNOWN	Presence	Presence	24.0488	0.987848	1.1706	1.10747
G13	FALSE	Sample 3	OAS1	UNKNOWN	Presence	Presence	23.4765	0.981219	1.17674	1.14987
G14	FALSE	Sample 3	OAS1	UNKNOWN	Presence	Presence	23.7694	0.990624	1.18548	1.15765
G15	FALSE	Sample 3	OAS1	UNKNOWN	Presence	Presence	22.8916	0.978343	1.16386	1.14525
G16	FALSE	Sample 3	OAS1	UNKNOWN	Presence	Presence	21.5202	0.987953	1.16588	1.17978
G17	FALSE	Sample 3	OAS1	UNKNOWN	Presence	Presence	22.8302	0.983818	1.16863	1.13959
G18	FALSE	Sample 3	OAS1	UNKNOWN	Presence	Presence	20.7648	0.984517	1.16053	1.16103
H1	FALSE	Sample 1	Mx1	UNKNOWN	Presence	Presence	27.3439	0.879441	1.1253	0.758274
H2	FALSE	Sample 1	Mx1	UNKNOWN	Presence	Presence	21.6506	0.985482	1.18962	1.11933
H3	FALSE	Sample 1	Mx1	UNKNOWN	Presence	Presence	20.0279	0.98741	1.20044	1.14822
H4	FALSE	Sample 1	Mx1	UNKNOWN	Presence	Presence	19.712	0.97983	1.19918	1.15466
H5	FALSE	Sample 1	Mx1	UNKNOWN	Presence	Presence	19.6989	0.984861	1.20627	1.17808
H6	FALSE	Sample 1	Mx1	UNKNOWN	Presence	Presence	19.1594	0.982124	1.20206	1.16045
H7	FALSE	Sample 1	Mx1	UNKNOWN	Presence	Presence	18.3217	0.983744	1.20514	1.18289
H8	FALSE	Sample 1	Mx1	UNKNOWN	Presence	Presence	19.2087	0.981431	1.20264	1.17158
H9	FALSE	Sample 1	Mx1	UNKNOWN	Presence	Presence	17.5058	0.978895	1.20132	1.17917
H10	FALSE	Sample 3	OAS1	UNKNOWN	Presence	Presence	29.9993	0.977335	1.08308	0.525799
H11	FALSE	Sample 3	OAS1	UNKNOWN	Presence	Presence	25.1006	0.972229	1.14853	1.00433
H12	FALSE	Sample 3	OAS1	UNKNOWN	Presence	Presence	24.3356	0.991307	1.16231	1.08099
H13	FALSE	Sample 3	OAS1	UNKNOWN	Presence	Presence	23.4721	0.98002	1.17416	1.14288
H14	FALSE	Sample 3	OAS1	UNKNOWN	Presence	Presence	23.7818	0.979795	1.16791	1.10981
H15	FALSE	Sample 3	OAS1	UNKNOWN	Presence	Presence	22.8674	0.985802	1.15776	1.12485
H16	FALSE	Sample 3	OAS1	UNKNOWN	Presence	Presence	21.8268	0.985548	1.16154	1.14365
H17	FALSE	Sample 3	OAS1	UNKNOWN	Presence	Presence	22.7745	0.988597	1.16494	1.12817
H18	FALSE	Sample 3	OAS1	UNKNOWN	Presence	Presence	20.667	0.989624	1.16094	1.18056
I1	FALSE	Sample 1	Mx1	UNKNOWN	Presence	Presence	26.7336	0.988068	1.18804	1.03356
I2	FALSE	Sample 1	Mx1	UNKNOWN	Presence	Presence	21.6912	0.985837	1.18352	1.14261
I3	FALSE	Sample 1	Mx1	UNKNOWN	Presence	Presence	20.2335	0.981352	1.19414	1.11937
I4	FALSE	Sample 1	Mx1	UNKNOWN	Presence	Presence	19.8164	0.966294	1.19751	1.15589
I5	FALSE	Sample 1	Mx1	UNKNOWN	Presence	Presence	19.7193	0.984831	1.20284	1.18942
I6	FALSE	Sample 1	Mx1	UNKNOWN	Presence	Presence	19.2455	0.975347	1.19621	1.1745
I7	FALSE	Sample 1	Mx1	UNKNOWN	Presence	Presence	18.2546	0.964296	1.20006	1.16722
I8	FALSE	Sample 1	Mx1	UNKNOWN	Presence	Presence	19.2382	0.985299	1.20115	1.17138
I9	FALSE	Sample 1	Mx1	UNKNOWN	Presence	Presence	17.408	0.982902	1.20065	1.21915
I10	FALSE	Sample 3	OAS1	UNKNOWN	Presence	Presence	29.4469	0.984781	1.10892	0.637723
I11	FALSE	Sample 3	OAS1	UNKNOWN	Presence	Presence	25.3486	0.990761	1.14402	0.955877
I12	FALSE	Sample 3	OAS1	UNKNOWN	Presence	Presence	24.2791	0.988162	1.1571	1.08174
I13	FALSE	Sample 3	OAS1	UNKNOWN	Presence	Presence	23.3382	0.990884	1.18227	1.16064
I14	FALSE	Sample 3	OAS1	UNKNOWN	Presence	Presence	23.8793	0.984848	1.16204	1.08966
I15	FALSE	Sample 3	OAS1	UNKNOWN	Presence	Presence	22.8012	0.989329	1.15203	1.11641
I16	FALSE	Sample 3	OAS1	UNKNOWN	Presence	Presence	21.8113	0.987917	1.16357	1.17106
I17	FALSE	Sample 3	OAS1	UNKNOWN	Presence	Presence	22.7466	0.992431	1.16001	1.12415
I18	FALSE	Sample 3	OAS1	UNKNOWN	Presence	Presence	20.5536	0.986889	1.1573	1.17341

## Sheet: Sample Call
File Name	E:\shahi\SYBR one-step_20240212_115708.eds
Comment
Operator	Admin
Barcode
Instrument Type	QuantStudio™ 6 Pro System
Block Type	384-Well Block
Instrument Name	QS6Pro-2778621060027
Instrument Serial Number	2778621060027
Heated Cover Serial Number	2779321031001
Block serial number	2778321020885
Run Start Date/Time	2024-02-12 11:57:18 AM EST
Run End Data/Time	2024-02-12 01:48:39 PM EST
Run Duration	111 minutes 20 seconds
Sample Volume	10.0
Cover Temperature	105.0
Passive Reference	ROX
PCR Stage/Step Number	Stage 2 Step 3
Quantification Cycle Method	CT
Analysis Date/Time	2024-02-12 01:52:31 PM EST
Software Name and Version	Design & Analysis Software v2.7.0
Plugin Name and Version	Primary Analysis v1.8.0, Presence Absence v2.3.0
Reduce dye signal crosstalk by algorithm	No (Default)
All Control Passed	Yes
Exported On	2024-02-12 01:52:39 PM EST
Sample	Test Code	Wells	Presence Targets	Absence Targets	Inconclusive Targets	Call	Assessment	Comment	Mx1 Cq	OAS1 Cq

## Sheet: Well Call
File Name	E:\shahi\SYBR one-step_20240212_115708.eds
Comment
Operator	Admin
Barcode
Instrument Type	QuantStudio™ 6 Pro System
Block Type	384-Well Block
Instrument Name	QS6Pro-2778621060027
Instrument Serial Number	2778621060027
Heated Cover Serial Number	2779321031001
Block serial number	2778321020885
Run Start Date/Time	2024-02-12 11:57:18 AM EST
Run End Data/Time	2024-02-12 01:48:39 PM EST
Run Duration	111 minutes 20 seconds
Sample Volume	10.0
Cover Temperature	105.0
Passive Reference	ROX
PCR Stage/Step Number	Stage 2 Step 3
Quantification Cycle Method	CT
Analysis Date/Time	2024-02-12 01:52:31 PM EST
Software Name and Version	Design & Analysis Software v2.7.0
Plugin Name and Version	Primary Analysis v1.8.0, Presence Absence v2.3.0
Reduce dye signal crosstalk by algorithm	No (Default)
All Control Passed	Yes
Exported On	2024-02-12 01:52:39 PM EST
Well	Sample	Test Code	Presence Targets	Absence Targets	Inconclusive Targets	Call	Assessment
