# Supplementary material for: Structural studies of the IFNλ4 receptor complex using cryoEM enabled by protein engineering
Source: Nat Commun. 2025 Jan 18;16:818. doi: 10.1038/s41467-025-56119-y (PMC11742915; doi:10.1038/s41467-025-56119-y)
Supplement: Supplementary file 6 — Source Data [file 41467_2025_56119_MOESM6_ESM.zip › source_data/IFNL4_data/IFNL4_manuscript/Fig5/Fig5C+5D/all/raw files_qPCR/02.12.2024 qPCR_24 h post treatment-1.xlsx]

## Sheet: Results
File Name	E:\shahi\SYBR one-step_20240212_183814.eds
Comment
Operator	Admin
Barcode
Instrument Type	QuantStudio™ 6 Pro System
Block Type	384-Well Block
Instrument Name	QS6Pro-2778621060027
Instrument Serial Number	2778621060027
Heated Cover Serial Number	2779321031001
Block serial number	2778321020885
Run Start Date/Time	2024-02-12 06:38:21 PM EST
Run End Data/Time	2024-02-12 08:31:22 PM EST
Run Duration	113 minutes 1 seconds
Sample Volume	10.0
Cover Temperature	105.0
Passive Reference	ROX
PCR Stage/Step Number	Stage 2 Step 3
Quantification Cycle Method	CT
Analysis Date/Time	2024-02-12 08:34:05 PM EST
Software Name and Version	Design & Analysis Software v2.7.0
Plugin Name and Version	Primary Analysis v1.8.0, Presence Absence v2.3.0
Reduce dye signal crosstalk by algorithm	No (Default)
Exported On	2024-02-12 08:34:31 PM EST
Well	Well Position	Omit	Sample	Target	Task	Reporter	Quencher	Amp Status	Amp Score	Curve Quality	Result Quality Issues	Cq	Cq Confidence	Cq Mean	Cq SD	Auto Threshold	Threshold	Auto Baseline	Baseline Start	Baseline End
1	A1	FALSE	Sample 1	ISG15	UNKNOWN	SYBR	None	AMP	1.13432			24.9801	0.989072	19.0869	2.27786	TRUE	0.0650264	TRUE	3	21
2	A2	FALSE	Sample 1	ISG15	UNKNOWN	SYBR	None	AMP	1.13405			18.8772	0.981085	19.0869	2.27786	TRUE	0.0650264	TRUE	3	15
3	A3	FALSE	Sample 1	ISG15	UNKNOWN	SYBR	None	AMP	1.13604			20.9668	0.986699	19.0869	2.27786	TRUE	0.0650264	TRUE	3	16
4	A4	FALSE	Sample 1	ISG15	UNKNOWN	SYBR	None	AMP	1.13837			17.9308	0.973099	19.0869	2.27786	TRUE	0.0650264	TRUE	3	15
5	A5	FALSE	Sample 1	ISG15	UNKNOWN	SYBR	None	AMP	1.14318			19.5262	0.976841	19.0869	2.27786	TRUE	0.0650264	TRUE	3	15
6	A6	FALSE	Sample 1	ISG15	UNKNOWN	SYBR	None	AMP	1.14415			17.6406	0.971403	19.0869	2.27786	TRUE	0.0650264	TRUE	3	13
7	A7	FALSE	Sample 1	ISG15	UNKNOWN	SYBR	None	AMP	1.13636			17.7807	0.986183	19.0869	2.27786	TRUE	0.0650264	TRUE	3	14
8	A8	FALSE	Sample 1	ISG15	UNKNOWN	SYBR	None	AMP	1.14348			17.6487	0.981458	19.0869	2.27786	TRUE	0.0650264	TRUE	3	14
9	A9	FALSE	Sample 1	ISG15	UNKNOWN	SYBR	None	AMP	1.15594			17.2608	0.977419	19.0869	2.27786	TRUE	0.0650264	TRUE	3	13
10	A10	FALSE	Sample 3	GAPDH	UNKNOWN	SYBR	None	AMP	1.2466			18.0155	0.986351	17.4367	0.269368	TRUE	0.14493	TRUE	3	14
11	A11	FALSE	Sample 3	GAPDH	UNKNOWN	SYBR	None	AMP	1.24353			17.701	0.973883	17.4367	0.269368	TRUE	0.14493	TRUE	3	13
12	A12	FALSE	Sample 3	GAPDH	UNKNOWN	SYBR	None	AMP	1.25604			17.3997	0.976977	17.4367	0.269368	TRUE	0.14493	TRUE	3	12
13	A13	FALSE	Sample 3	GAPDH	UNKNOWN	SYBR	None	AMP	1.24756			17.5872	0.982367	17.4367	0.269368	TRUE	0.14493	TRUE	3	12
14	A14	FALSE	Sample 3	GAPDH	UNKNOWN	SYBR	None	AMP	1.25083			17.773	0.958821	17.4367	0.269368	TRUE	0.14493	TRUE	3	13
15	A15	FALSE	Sample 3	GAPDH	UNKNOWN	SYBR	None	AMP	1.26345			17.439	0.986793	17.4367	0.269368	TRUE	0.14493	TRUE	3	12
16	A16	FALSE	Sample 3	GAPDH	UNKNOWN	SYBR	None	AMP	1.2456			17.6774	0.974068	17.4367	0.269368	TRUE	0.14493	TRUE	3	13
17	A17	FALSE	Sample 3	GAPDH	UNKNOWN	SYBR	None	AMP	1.25111			17.4146	0.98103	17.4367	0.269368	TRUE	0.14493	TRUE	3	12
18	A18	FALSE	Sample 3	GAPDH	UNKNOWN	SYBR	None	AMP	1.24931			17.6465	0.987002	17.4367	0.269368	TRUE	0.14493	TRUE	3	13
19	A19	FALSE	Sample 2	ISG15	NTC	SYBR	None	NO_AMP	0			UNDETERMINED	0			TRUE	0.0650264	TRUE	3	39
25	B1	FALSE	Sample 1	ISG15	UNKNOWN	SYBR	None	AMP	1.12127			25.1672	0.969992	19.0869	2.27786	TRUE	0.0650264	TRUE	3	22
26	B2	FALSE	Sample 1	ISG15	UNKNOWN	SYBR	None	AMP	1.13056			18.8817	0.959659	19.0869	2.27786	TRUE	0.0650264	TRUE	3	15
27	B3	FALSE	Sample 1	ISG15	UNKNOWN	SYBR	None	AMP	1.14547			21.1186	0.914564	19.0869	2.27786	TRUE	0.0650264	TRUE	3	18
28	B4	FALSE	Sample 1	ISG15	UNKNOWN	SYBR	None	AMP	1.14497			18.2337	0.960404	19.0869	2.27786	TRUE	0.0650264	TRUE	3	15
29	B5	FALSE	Sample 1	ISG15	UNKNOWN	SYBR	None	AMP	1.13764			19.4759	0.962666	19.0869	2.27786	TRUE	0.0650264	TRUE	3	15
30	B6	FALSE	Sample 1	ISG15	UNKNOWN	SYBR	None	AMP	1.14449			17.9463	0.96287	19.0869	2.27786	TRUE	0.0650264	TRUE	3	15
31	B7	FALSE	Sample 1	ISG15	UNKNOWN	SYBR	None	AMP	1.14496			17.8085	0.949515	19.0869	2.27786	TRUE	0.0650264	TRUE	3	14
32	B8	FALSE	Sample 1	ISG15	UNKNOWN	SYBR	None	AMP	1.1411			17.6973	0.980016	19.0869	2.27786	TRUE	0.0650264	TRUE	3	14
33	B9	FALSE	Sample 1	ISG15	UNKNOWN	SYBR	None	AMP	1.14637			17.2881	0.961954	19.0869	2.27786	TRUE	0.0650264	TRUE	3	14
34	B10	FALSE	Sample 3	GAPDH	UNKNOWN	SYBR	None	AMP	1.2459			17.9454	0.982702	17.4367	0.269368	TRUE	0.14493	TRUE	3	12
35	B11	FALSE	Sample 3	GAPDH	UNKNOWN	SYBR	None	AMP	1.25551			17.6396	0.962546	17.4367	0.269368	TRUE	0.14493	TRUE	3	12
36	B12	FALSE	Sample 3	GAPDH	UNKNOWN	SYBR	None	AMP	1.25204			17.5509	0.983503	17.4367	0.269368	TRUE	0.14493	TRUE	3	11
37	B13	FALSE	Sample 3	GAPDH	UNKNOWN	SYBR	None	AMP	1.25415			17.7989	0.981281	17.4367	0.269368	TRUE	0.14493	TRUE	3	13
38	B14	FALSE	Sample 3	GAPDH	UNKNOWN	SYBR	None	AMP	1.25311			17.8173	0.983876	17.4367	0.269368	TRUE	0.14493	TRUE	3	13
39	B15	FALSE	Sample 3	GAPDH	UNKNOWN	SYBR	None	AMP	1.26502			17.3421	0.976733	17.4367	0.269368	TRUE	0.14493	TRUE	3	11
40	B16	FALSE	Sample 3	GAPDH	UNKNOWN	SYBR	None	AMP	1.25572			17.5283	0.986952	17.4367	0.269368	TRUE	0.14493	TRUE	3	12
41	B17	FALSE	Sample 3	GAPDH	UNKNOWN	SYBR	None	AMP	1.26294			17.3262	0.978392	17.4367	0.269368	TRUE	0.14493	TRUE	3	12
42	B18	FALSE	Sample 3	GAPDH	UNKNOWN	SYBR	None	AMP	1.25374			17.4803	0.980588	17.4367	0.269368	TRUE	0.14493	TRUE	3	12
43	B19	FALSE	Sample 4	GAPDH	NTC	SYBR	None	NO_AMP	0			UNDETERMINED	0			TRUE	0.14493	TRUE	3	39
49	C1	FALSE	Sample 1	ISG15	UNKNOWN	SYBR	None	AMP	1.12574			25.1372	0.98473	19.0869	2.27786	TRUE	0.0650264	TRUE	3	22
50	C2	FALSE	Sample 1	ISG15	UNKNOWN	SYBR	None	AMP	1.13243			18.9411	0.983847	19.0869	2.27786	TRUE	0.0650264	TRUE	3	15
51	C3	FALSE	Sample 1	ISG15	UNKNOWN	SYBR	None	AMP	1.1309			21.1649	0.971872	19.0869	2.27786	TRUE	0.0650264	TRUE	3	17
52	C4	FALSE	Sample 1	ISG15	UNKNOWN	SYBR	None	AMP	1.13717			18.272	0.968957	19.0869	2.27786	TRUE	0.0650264	TRUE	3	15
53	C5	FALSE	Sample 1	ISG15	UNKNOWN	SYBR	None	AMP	1.14574			19.456	0.944292	19.0869	2.27786	TRUE	0.0650264	TRUE	3	15
54	C6	FALSE	Sample 1	ISG15	UNKNOWN	SYBR	None	AMP	1.07717			18.2435	0.9637	19.0869	2.27786	TRUE	0.0650264	TRUE	3	14
55	C7	FALSE	Sample 1	ISG15	UNKNOWN	SYBR	None	AMP	1.14192			17.8491	0.976741	19.0869	2.27786	TRUE	0.0650264	TRUE	3	14
56	C8	FALSE	Sample 1	ISG15	UNKNOWN	SYBR	None	AMP	1.14934			17.6453	0.943316	19.0869	2.27786	TRUE	0.0650264	TRUE	3	14
57	C9	FALSE	Sample 1	ISG15	UNKNOWN	SYBR	None	AMP	1.15093			17.2598	0.987521	19.0869	2.27786	TRUE	0.0650264	TRUE	3	13
58	C10	FALSE	Sample 3	GAPDH	UNKNOWN	SYBR	None	AMP	1.24888			18.0396	0.971393	17.4367	0.269368	TRUE	0.14493	TRUE	3	13
59	C11	FALSE	Sample 3	GAPDH	UNKNOWN	SYBR	None	AMP	1.24223			17.7187	0.966751	17.4367	0.269368	TRUE	0.14493	TRUE	3	13
60	C12	FALSE	Sample 3	GAPDH	UNKNOWN	SYBR	None	AMP	1.26048			17.5317	0.98526	17.4367	0.269368	TRUE	0.14493	TRUE	3	12
61	C13	FALSE	Sample 3	GAPDH	UNKNOWN	SYBR	None	AMP	1.25394			17.6254	0.980299	17.4367	0.269368	TRUE	0.14493	TRUE	3	12
62	C14	FALSE	Sample 3	GAPDH	UNKNOWN	SYBR	None	AMP	1.25896			17.8199	0.986742	17.4367	0.269368	TRUE	0.14493	TRUE	3	13
63	C15	FALSE	Sample 3	GAPDH	UNKNOWN	SYBR	None	AMP	1.25748			17.4807	0.974145	17.4367	0.269368	TRUE	0.14493	TRUE	3	12
64	C16	FALSE	Sample 3	GAPDH	UNKNOWN	SYBR	None	AMP	1.25291			17.6684	0.987666	17.4367	0.269368	TRUE	0.14493	TRUE	3	12
65	C17	FALSE	Sample 3	GAPDH	UNKNOWN	SYBR	None	AMP	1.25638			17.5503	0.974494	17.4367	0.269368	TRUE	0.14493	TRUE	3	12
66	C18	FALSE	Sample 3	GAPDH	UNKNOWN	SYBR	None	AMP	1.25121			17.7751	0.982684	17.4367	0.269368	TRUE	0.14493	TRUE	3	13
73	D1	FALSE	Sample 1	ISG15	UNKNOWN	SYBR	None	AMP	1.14546			24.6712	0.932857	19.0869	2.27786	TRUE	0.0650264	TRUE	3	21
74	D2	FALSE	Sample 1	ISG15	UNKNOWN	SYBR	None	AMP	1.14327			18.404	0.981745	19.0869	2.27786	TRUE	0.0650264	TRUE	3	14
75	D3	FALSE	Sample 1	ISG15	UNKNOWN	SYBR	None	AMP	1.15376			19.9509	0.978824	19.0869	2.27786	TRUE	0.0650264	TRUE	3	16
76	D4	FALSE	Sample 1	ISG15	UNKNOWN	SYBR	None	AMP	1.15551			17.9014	0.986421	19.0869	2.27786	TRUE	0.0650264	TRUE	3	14
77	D5	FALSE	Sample 1	ISG15	UNKNOWN	SYBR	None	AMP	1.15791			19.3691	0.938648	19.0869	2.27786	TRUE	0.0650264	TRUE	3	16
78	D6	FALSE	Sample 1	ISG15	UNKNOWN	SYBR	None	AMP	1.1615			17.1757	0.98002	19.0869	2.27786	TRUE	0.0650264	TRUE	3	13
79	D7	FALSE	Sample 1	ISG15	UNKNOWN	SYBR	None	AMP	1.15912			17.9016	0.951334	19.0869	2.27786	TRUE	0.0650264	TRUE	3	14
80	D8	FALSE	Sample 1	ISG15	UNKNOWN	SYBR	None	AMP	1.15747			17.7424	0.945436	19.0869	2.27786	TRUE	0.0650264	TRUE	3	14
81	D9	FALSE	Sample 1	ISG15	UNKNOWN	SYBR	None	AMP	1.15744			16.77	0.95213	19.0869	2.27786	TRUE	0.0650264	TRUE	3	13
82	D10	FALSE	Sample 3	GAPDH	UNKNOWN	SYBR	None	AMP	1.27095			17.167	0.987211	17.4367	0.269368	TRUE	0.14493	TRUE	3	12
83	D11	FALSE	Sample 3	GAPDH	UNKNOWN	SYBR	None	AMP	1.26143			17.5695	0.969484	17.4367	0.269368	TRUE	0.14493	TRUE	3	13
84	D12	FALSE	Sample 3	GAPDH	UNKNOWN	SYBR	None	AMP	1.26501			17.356	0.980783	17.4367	0.269368	TRUE	0.14493	TRUE	3	12
85	D13	FALSE	Sample 3	GAPDH	UNKNOWN	SYBR	None	AMP	1.27116			17.1024	0.979754	17.4367	0.269368	TRUE	0.14493	TRUE	3	12
86	D14	FALSE	Sample 3	GAPDH	UNKNOWN	SYBR	None	AMP	1.27327			17.2019	0.981419	17.4367	0.269368	TRUE	0.14493	TRUE	3	12
87	D15	FALSE	Sample 3	GAPDH	UNKNOWN	SYBR	None	AMP	1.26382			17.5014	0.977773	17.4367	0.269368	TRUE	0.14493	TRUE	3	13
88	D16	FALSE	Sample 3	GAPDH	UNKNOWN	SYBR	None	AMP	1.26438			17.648	0.985048	17.4367	0.269368	TRUE	0.14493	TRUE	3	12
89	D17	FALSE	Sample 3	GAPDH	UNKNOWN	SYBR	None	AMP	1.26568			17.212	0.982464	17.4367	0.269368	TRUE	0.14493	TRUE	3	12
90	D18	FALSE	Sample 3	GAPDH	UNKNOWN	SYBR	None	AMP	1.26512			16.6103	0.979286	17.4367	0.269368	TRUE	0.14493	TRUE	3	11
97	E1	FALSE	Sample 1	ISG15	UNKNOWN	SYBR	None	AMP	1.14519			24.63	0.978868	19.0869	2.27786	TRUE	0.0650264	TRUE	3	20
98	E2	FALSE	Sample 1	ISG15	UNKNOWN	SYBR	None	AMP	1.14394			18.5869	0.910342	19.0869	2.27786	TRUE	0.0650264	TRUE	3	15
99	E3	FALSE	Sample 1	ISG15	UNKNOWN	SYBR	None	AMP	1.15088			20.0853	0.962001	19.0869	2.27786	TRUE	0.0650264	TRUE	3	16
100	E4	FALSE	Sample 1	ISG15	UNKNOWN	SYBR	None	AMP	1.14268			18.0624	0.957452	19.0869	2.27786	TRUE	0.0650264	TRUE	3	14
101	E5	FALSE	Sample 1	ISG15	UNKNOWN	SYBR	None	AMP	1.1564			19.2749	0.958052	19.0869	2.27786	TRUE	0.0650264	TRUE	3	16
102	E6	FALSE	Sample 1	ISG15	UNKNOWN	SYBR	None	AMP	1.15362			17.6959	0.95449	19.0869	2.27786	TRUE	0.0650264	TRUE	3	14
103	E7	FALSE	Sample 1	ISG15	UNKNOWN	SYBR	None	AMP	1.14356			17.9817	0.965833	19.0869	2.27786	TRUE	0.0650264	TRUE	3	14
104	E8	FALSE	Sample 1	ISG15	UNKNOWN	SYBR	None	AMP	1.15321			17.5964	0.984411	19.0869	2.27786	TRUE	0.0650264	TRUE	3	13
105	E9	FALSE	Sample 1	ISG15	UNKNOWN	SYBR	None	AMP	1.15751			16.7845	0.963907	19.0869	2.27786	TRUE	0.0650264	TRUE	3	12
106	E10	FALSE	Sample 3	GAPDH	UNKNOWN	SYBR	None	AMP	1.26131			17.0924	0.978568	17.4367	0.269368	TRUE	0.14493	TRUE	3	12
107	E11	FALSE	Sample 3	GAPDH	UNKNOWN	SYBR	None	AMP	1.26088			17.6545	0.978115	17.4367	0.269368	TRUE	0.14493	TRUE	3	13
108	E12	FALSE	Sample 3	GAPDH	UNKNOWN	SYBR	None	AMP	1.26642			17.3338	0.976732	17.4367	0.269368	TRUE	0.14493	TRUE	3	12
109	E13	FALSE	Sample 3	GAPDH	UNKNOWN	SYBR	None	AMP	1.26624			17.2859	0.980177	17.4367	0.269368	TRUE	0.14493	TRUE	3	13
110	E14	FALSE	Sample 3	GAPDH	UNKNOWN	SYBR	None	AMP	1.25859			17.3066	0.975742	17.4367	0.269368	TRUE	0.14493	TRUE	3	13
111	E15	FALSE	Sample 3	GAPDH	UNKNOWN	SYBR	None	AMP	1.26455			17.557	0.981952	17.4367	0.269368	TRUE	0.14493	TRUE	3	13
112	E16	FALSE	Sample 3	GAPDH	UNKNOWN	SYBR	None	AMP	1.25732			17.8769	0.984243	17.4367	0.269368	TRUE	0.14493	TRUE	3	13
113	E17	FALSE	Sample 3	GAPDH	UNKNOWN	SYBR	None	AMP	1.26933			17.2361	0.96241	17.4367	0.269368	TRUE	0.14493	TRUE	3	12
114	E18	FALSE	Sample 3	GAPDH	UNKNOWN	SYBR	None	AMP	1.26575			16.776	0.977898	17.4367	0.269368	TRUE	0.14493	TRUE	3	12
121	F1	FALSE	Sample 1	ISG15	UNKNOWN	SYBR	None	AMP	1.13682			24.6125	0.978374	19.0869	2.27786	TRUE	0.0650264	TRUE	3	19
122	F2	FALSE	Sample 1	ISG15	UNKNOWN	SYBR	None	AMP	1.12745			18.7419	0.979996	19.0869	2.27786	TRUE	0.0650264	TRUE	3	14
123	F3	FALSE	Sample 1	ISG15	UNKNOWN	SYBR	None	AMP	1.13852			20.3298	0.92577	19.0869	2.27786	TRUE	0.0650264	TRUE	3	17
124	F4	FALSE	Sample 1	ISG15	UNKNOWN	SYBR	None	AMP	1.15107			17.6763	0.988917	19.0869	2.27786	TRUE	0.0650264	TRUE	3	13
125	F5	FALSE	Sample 1	ISG15	UNKNOWN	SYBR	None	AMP	1.1494			19.3546	0.973028	19.0869	2.27786	TRUE	0.0650264	TRUE	3	15
126	F6	FALSE	Sample 1	ISG15	UNKNOWN	SYBR	None	AMP	1.14323			17.8317	0.9854	19.0869	2.27786	TRUE	0.0650264	TRUE	3	14
127	F7	FALSE	Sample 1	ISG15	UNKNOWN	SYBR	None	AMP	1.12394			18.0201	0.980138	19.0869	2.27786	TRUE	0.0650264	TRUE	3	14
128	F8	FALSE	Sample 1	ISG15	UNKNOWN	SYBR	None	AMP	1.14464			17.7358	0.972901	19.0869	2.27786	TRUE	0.0650264	TRUE	3	14
129	F9	FALSE	Sample 1	ISG15	UNKNOWN	SYBR	None	AMP	1.1467			17.01	0.972748	19.0869	2.27786	TRUE	0.0650264	TRUE	3	14
130	F10	FALSE	Sample 3	GAPDH	UNKNOWN	SYBR	None	AMP	1.26672			17.4334	0.975832	17.4367	0.269368	TRUE	0.14493	TRUE	3	13
131	F11	FALSE	Sample 3	GAPDH	UNKNOWN	SYBR	None	AMP	1.25649			17.5931	0.978428	17.4367	0.269368	TRUE	0.14493	TRUE	3	13
132	F12	FALSE	Sample 3	GAPDH	UNKNOWN	SYBR	None	AMP	1.26097			17.432	0.983918	17.4367	0.269368	TRUE	0.14493	TRUE	3	12
133	F13	FALSE	Sample 3	GAPDH	UNKNOWN	SYBR	None	AMP	1.26717			17.1421	0.978802	17.4367	0.269368	TRUE	0.14493	TRUE	3	11
134	F14	FALSE	Sample 3	GAPDH	UNKNOWN	SYBR	None	AMP	1.27163			17.2005	0.977618	17.4367	0.269368	TRUE	0.14493	TRUE	3	12
135	F15	FALSE	Sample 3	GAPDH	UNKNOWN	SYBR	None	AMP	1.25638			17.5969	0.98562	17.4367	0.269368	TRUE	0.14493	TRUE	3	12
136	F16	FALSE	Sample 3	GAPDH	UNKNOWN	SYBR	None	AMP	1.25472			17.7118	0.989235	17.4367	0.269368	TRUE	0.14493	TRUE	3	13
137	F17	FALSE	Sample 3	GAPDH	UNKNOWN	SYBR	None	AMP	1.26573			17.3049	0.979748	17.4367	0.269368	TRUE	0.14493	TRUE	3	12
138	F18	FALSE	Sample 3	GAPDH	UNKNOWN	SYBR	None	AMP	1.26421			16.685	0.986552	17.4367	0.269368	TRUE	0.14493	TRUE	3	11
145	G1	FALSE	Sample 1	ISG15	UNKNOWN	SYBR	None	AMP	1.15066			24.8493	0.985024	19.0869	2.27786	TRUE	0.0650264	TRUE	3	21
146	G2	FALSE	Sample 1	ISG15	UNKNOWN	SYBR	None	AMP	1.1516			18.7489	0.953878	19.0869	2.27786	TRUE	0.0650264	TRUE	3	15
147	G3	FALSE	Sample 1	ISG15	UNKNOWN	SYBR	None	AMP	1.17515			19.996	0.987891	19.0869	2.27786	TRUE	0.0650264	TRUE	3	15
148	G4	FALSE	Sample 1	ISG15	UNKNOWN	SYBR	None	AMP	1.16446			17.9111	0.973022	19.0869	2.27786	TRUE	0.0650264	TRUE	3	14
149	G5	FALSE	Sample 1	ISG15	UNKNOWN	SYBR	None	AMP	1.15903			19.3857	0.981176	19.0869	2.27786	TRUE	0.0650264	TRUE	3	16
150	G6	FALSE	Sample 1	ISG15	UNKNOWN	SYBR	None	AMP	1.15794			17.6055	0.982736	19.0869	2.27786	TRUE	0.0650264	TRUE	3	14
151	G7	FALSE	Sample 1	ISG15	UNKNOWN	SYBR	None	AMP	1.16794			17.6115	0.971339	19.0869	2.27786	TRUE	0.0650264	TRUE	3	14
152	G8	FALSE	Sample 1	ISG15	UNKNOWN	SYBR	None	AMP	1.16009			17.6524	0.976005	19.0869	2.27786	TRUE	0.0650264	TRUE	3	14
153	G9	FALSE	Sample 1	ISG15	UNKNOWN	SYBR	None	AMP	1.16738			17.2225	0.97566	19.0869	2.27786	TRUE	0.0650264	TRUE	3	13
154	G10	FALSE	Sample 3	GAPDH	UNKNOWN	SYBR	None	AMP	1.26379			17.3957	0.979181	17.4367	0.269368	TRUE	0.14493	TRUE	3	12
155	G11	FALSE	Sample 3	GAPDH	UNKNOWN	SYBR	None	AMP	1.2695			17.6596	0.984358	17.4367	0.269368	TRUE	0.14493	TRUE	3	13
156	G12	FALSE	Sample 3	GAPDH	UNKNOWN	SYBR	None	AMP	1.26196			17.1697	0.98267	17.4367	0.269368	TRUE	0.14493	TRUE	3	12
157	G13	FALSE	Sample 3	GAPDH	UNKNOWN	SYBR	None	AMP	1.26609			17.2637	0.986138	17.4367	0.269368	TRUE	0.14493	TRUE	3	12
158	G14	FALSE	Sample 3	GAPDH	UNKNOWN	SYBR	None	AMP	1.26262			17.3557	0.982229	17.4367	0.269368	TRUE	0.14493	TRUE	3	12
159	G15	FALSE	Sample 3	GAPDH	UNKNOWN	SYBR	None	AMP	1.26369			17.1488	0.982304	17.4367	0.269368	TRUE	0.14493	TRUE	3	12
160	G16	FALSE	Sample 3	GAPDH	UNKNOWN	SYBR	None	AMP	1.26802			17.112	0.976575	17.4367	0.269368	TRUE	0.14493	TRUE	3	12
161	G17	FALSE	Sample 3	GAPDH	UNKNOWN	SYBR	None	AMP	1.26831			17.4706	0.981849	17.4367	0.269368	TRUE	0.14493	TRUE	3	12
162	G18	FALSE	Sample 3	GAPDH	UNKNOWN	SYBR	None	AMP	1.26299			17.4639	0.979799	17.4367	0.269368	TRUE	0.14493	TRUE	3	13
169	H1	FALSE	Sample 1	ISG15	UNKNOWN	SYBR	None	AMP	1.14248			24.6669	0.984854	19.0869	2.27786	TRUE	0.0650264	TRUE	3	20
170	H2	FALSE	Sample 1	ISG15	UNKNOWN	SYBR	None	AMP	1.14895			18.783	0.986647	19.0869	2.27786	TRUE	0.0650264	TRUE	3	15
171	H3	FALSE	Sample 1	ISG15	UNKNOWN	SYBR	None	AMP	1.15077			20.1081	0.978853	19.0869	2.27786	TRUE	0.0650264	TRUE	3	16
172	H4	FALSE	Sample 1	ISG15	UNKNOWN	SYBR	None	AMP	1.15483			18.1936	0.986287	19.0869	2.27786	TRUE	0.0650264	TRUE	3	15
173	H5	FALSE	Sample 1	ISG15	UNKNOWN	SYBR	None	AMP	1.15682			19.6203	0.975339	19.0869	2.27786	TRUE	0.0650264	TRUE	3	16
174	H6	FALSE	Sample 1	ISG15	UNKNOWN	SYBR	None	AMP	1.15161			17.4014	0.976442	19.0869	2.27786	TRUE	0.0650264	TRUE	3	13
175	H7	FALSE	Sample 1	ISG15	UNKNOWN	SYBR	None	AMP	1.15838			17.485	0.981604	19.0869	2.27786	TRUE	0.0650264	TRUE	3	13
176	H8	FALSE	Sample 1	ISG15	UNKNOWN	SYBR	None	AMP	1.15451			17.7078	0.986126	19.0869	2.27786	TRUE	0.0650264	TRUE	3	14
177	H9	FALSE	Sample 1	ISG15	UNKNOWN	SYBR	None	AMP	1.15813			17.4056	0.977295	19.0869	2.27786	TRUE	0.0650264	TRUE	3	14
178	H10	FALSE	Sample 3	GAPDH	UNKNOWN	SYBR	None	AMP	1.26905			17.1272	0.981787	17.4367	0.269368	TRUE	0.14493	TRUE	3	12
179	H11	FALSE	Sample 3	GAPDH	UNKNOWN	SYBR	None	AMP	1.27033			17.4211	0.979522	17.4367	0.269368	TRUE	0.14493	TRUE	3	12
180	H12	FALSE	Sample 3	GAPDH	UNKNOWN	SYBR	None	AMP	1.27176			17.1591	0.98312	17.4367	0.269368	TRUE	0.14493	TRUE	3	12
181	H13	FALSE	Sample 3	GAPDH	UNKNOWN	SYBR	None	AMP	1.26218			17.3957	0.986077	17.4367	0.269368	TRUE	0.14493	TRUE	3	12
182	H14	FALSE	Sample 3	GAPDH	UNKNOWN	SYBR	None	AMP	1.26802			17.3555	0.985162	17.4367	0.269368	TRUE	0.14493	TRUE	3	12
183	H15	FALSE	Sample 3	GAPDH	UNKNOWN	SYBR	None	AMP	1.26623			17.2867	0.983987	17.4367	0.269368	TRUE	0.14493	TRUE	3	13
184	H16	FALSE	Sample 3	GAPDH	UNKNOWN	SYBR	None	AMP	1.26888			17.2402	0.976654	17.4367	0.269368	TRUE	0.14493	TRUE	3	12
185	H17	FALSE	Sample 3	GAPDH	UNKNOWN	SYBR	None	AMP	1.26319			17.4966	0.987189	17.4367	0.269368	TRUE	0.14493	TRUE	3	13
186	H18	FALSE	Sample 3	GAPDH	UNKNOWN	SYBR	None	AMP	1.26413			17.4445	0.98733	17.4367	0.269368	TRUE	0.14493	TRUE	3	12
193	I1	FALSE	Sample 1	ISG15	UNKNOWN	SYBR	None	AMP	1.13584			24.7604	0.981199	19.0869	2.27786	TRUE	0.0650264	TRUE	3	20
194	I2	FALSE	Sample 1	ISG15	UNKNOWN	SYBR	None	AMP	1.14321			18.7276	0.984585	19.0869	2.27786	TRUE	0.0650264	TRUE	3	15
195	I3	FALSE	Sample 1	ISG15	UNKNOWN	SYBR	None	AMP	1.14117			20.2445	0.977704	19.0869	2.27786	TRUE	0.0650264	TRUE	3	16
196	I4	FALSE	Sample 1	ISG15	UNKNOWN	SYBR	None	AMP	1.15051			17.9515	0.984342	19.0869	2.27786	TRUE	0.0650264	TRUE	3	13
197	I5	FALSE	Sample 1	ISG15	UNKNOWN	SYBR	None	AMP	1.14072			19.5989	0.986279	19.0869	2.27786	TRUE	0.0650264	TRUE	3	16
198	I6	FALSE	Sample 1	ISG15	UNKNOWN	SYBR	None	AMP	1.15307			17.7264	0.977439	19.0869	2.27786	TRUE	0.0650264	TRUE	3	14
199	I7	FALSE	Sample 1	ISG15	UNKNOWN	SYBR	None	AMP	1.15357			17.5443	0.97621	19.0869	2.27786	TRUE	0.0650264	TRUE	3	13
200	I8	FALSE	Sample 1	ISG15	UNKNOWN	SYBR	None	AMP	1.14865			17.8228	0.979942	19.0869	2.27786	TRUE	0.0650264	TRUE	3	14
201	I9	FALSE	Sample 1	ISG15	UNKNOWN	SYBR	None	AMP	1.15999			17.2123	0.983873	19.0869	2.27786	TRUE	0.0650264	TRUE	3	13
202	I10	FALSE	Sample 3	GAPDH	UNKNOWN	SYBR	None	AMP	1.26585			17.2919	0.983902	17.4367	0.269368	TRUE	0.14493	TRUE	3	12
203	I11	FALSE	Sample 3	GAPDH	UNKNOWN	SYBR	None	AMP	1.26237			17.6685	0.985573	17.4367	0.269368	TRUE	0.14493	TRUE	3	12
204	I12	FALSE	Sample 3	GAPDH	UNKNOWN	SYBR	None	AMP	1.27158			17.081	0.983454	17.4367	0.269368	TRUE	0.14493	TRUE	3	11
205	I13	FALSE	Sample 3	GAPDH	UNKNOWN	SYBR	None	AMP	1.261			17.482	0.984513	17.4367	0.269368	TRUE	0.14493	TRUE	3	13
206	I14	FALSE	Sample 3	GAPDH	UNKNOWN	SYBR	None	AMP	1.25901			17.5062	0.986056	17.4367	0.269368	TRUE	0.14493	TRUE	3	12
207	I15	FALSE	Sample 3	GAPDH	UNKNOWN	SYBR	None	AMP	1.26568			17.2345	0.982828	17.4367	0.269368	TRUE	0.14493	TRUE	3	12
208	I16	FALSE	Sample 3	GAPDH	UNKNOWN	SYBR	None	AMP	1.27032			17.2053	0.97961	17.4367	0.269368	TRUE	0.14493	TRUE	3	12
209	I17	FALSE	Sample 3	GAPDH	UNKNOWN	SYBR	None	AMP	1.25898			17.5966	0.981302	17.4367	0.269368	TRUE	0.14493	TRUE	3	12
210	I18	FALSE	Sample 3	GAPDH	UNKNOWN	SYBR	None	AMP	1.2579			17.4634	0.98318	17.4367	0.269368	TRUE	0.14493	TRUE	3	12

## Sheet: Amplification Data
File Name	E:\shahi\SYBR one-step_20240212_183814.eds
Comment
Operator	Admin
Barcode
Instrument Type	QuantStudio™ 6 Pro System
Block Type	384-Well Block
Instrument Name	QS6Pro-2778621060027
Instrument Serial Number	2778621060027
Heated Cover Serial Number	2779321031001
Block serial number	2778321020885
Run Start Date/Time	2024-02-12 06:38:21 PM EST
Run End Data/Time	2024-02-12 08:31:22 PM EST
Run Duration	113 minutes 1 seconds
Sample Volume	10.0
Cover Temperature	105.0
Passive Reference	ROX
PCR Stage/Step Number	Stage 2 Step 3
Quantification Cycle Method	CT
Analysis Date/Time	2024-02-12 08:34:05 PM EST
Software Name and Version	Design & Analysis Software v2.7.0
Plugin Name and Version	Primary Analysis v1.8.0, Presence Absence v2.3.0
Reduce dye signal crosstalk by algorithm	No (Default)
Exported On	2024-02-12 08:34:31 PM EST
Well	Well Position	Cycle Number	Target	Rn	dRn	Sample	Omit
1	A1	1	ISG15	-0.0649639	-0.00115464	Sample 1	FALSE
1	A1	2	ISG15	-0.0650044	-0.0013531	Sample 1	FALSE
1	A1	3	ISG15	-0.0633224	0.00017085	Sample 1	FALSE
1	A1	4	ISG15	-0.0616427	0.0016926	Sample 1	FALSE
1	A1	5	ISG15	-0.0621358	0.00104143	Sample 1	FALSE
1	A1	6	ISG15	-0.0634991	-0.000479885	Sample 1	FALSE
1	A1	7	ISG15	-0.0637189	-0.000857655	Sample 1	FALSE
1	A1	8	ISG15	-0.0621336	0.000569594	Sample 1	FALSE
1	A1	9	ISG15	-0.0625414	3.85781e-06	Sample 1	FALSE
1	A1	10	ISG15	-0.0629191	-0.000531864	Sample 1	FALSE
1	A1	11	ISG15	-0.0619209	0.000308272	Sample 1	FALSE
1	A1	12	ISG15	-0.0623429	-0.000271718	Sample 1	FALSE
1	A1	13	ISG15	-0.0640546	-0.00214141	Sample 1	FALSE
1	A1	14	ISG15	-0.0638686	-0.0021134	Sample 1	FALSE
1	A1	15	ISG15	-0.060422	0.00117516	Sample 1	FALSE
1	A1	16	ISG15	-0.0605266	0.000912559	Sample 1	FALSE
1	A1	17	ISG15	-0.062951	-0.00166982	Sample 1	FALSE
1	A1	18	ISG15	-0.0631889	-0.00206575	Sample 1	FALSE
1	A1	19	ISG15	-0.0604627	0.000502467	Sample 1	FALSE
1	A1	20	ISG15	-0.060169	0.000638143	Sample 1	FALSE
1	A1	21	ISG15	-0.0575326	0.00311656	Sample 1	FALSE
1	A1	22	ISG15	-0.0505087	0.0099824	Sample 1	FALSE
1	A1	23	ISG15	-0.0417646	0.0185686	Sample 1	FALSE
1	A1	24	ISG15	-0.0229545	0.0372206	Sample 1	FALSE
1	A1	25	ISG15	0.00870466	0.0687218	Sample 1	FALSE
1	A1	26	ISG15	0.0493091	0.109168	Sample 1	FALSE
1	A1	27	ISG15	0.124598	0.184299	Sample 1	FALSE
1	A1	28	ISG15	0.216578	0.276121	Sample 1	FALSE
1	A1	29	ISG15	0.315391	0.374777	Sample 1	FALSE
1	A1	30	ISG15	0.410736	0.469963	Sample 1	FALSE
1	A1	31	ISG15	0.495843	0.554913	Sample 1	FALSE
1	A1	32	ISG15	0.575424	0.634335	Sample 1	FALSE
1	A1	33	ISG15	0.637239	0.695992	Sample 1	FALSE
1	A1	34	ISG15	0.694027	0.752622	Sample 1	FALSE
1	A1	35	ISG15	0.744643	0.80308	Sample 1	FALSE
1	A1	36	ISG15	0.779804	0.838083	Sample 1	FALSE
1	A1	37	ISG15	0.805031	0.863153	Sample 1	FALSE
1	A1	38	ISG15	0.825257	0.88322	Sample 1	FALSE
1	A1	39	ISG15	0.840025	0.89783	Sample 1	FALSE
1	A1	40	ISG15	0.847362	0.905009	Sample 1	FALSE
2	A2	1	ISG15	-0.0720712	0.00569501	Sample 1	FALSE
2	A2	2	ISG15	-0.0749305	0.00202139	Sample 1	FALSE
2	A2	3	ISG15	-0.0757494	0.000388115	Sample 1	FALSE
2	A2	4	ISG15	-0.0731059	0.00221724	Sample 1	FALSE
2	A2	5	ISG15	-0.0725974	0.00191137	Sample 1	FALSE
2	A2	6	ISG15	-0.0732088	0.000485538	Sample 1	FALSE
2	A2	7	ISG15	-0.0735301	-0.00065009	Sample 1	FALSE
2	A2	8	ISG15	-0.0736506	-0.00158493	Sample 1	FALSE
2	A2	9	ISG15	-0.0739703	-0.00271905	Sample 1	FALSE
2	A2	10	ISG15	-0.0731966	-0.00275974	Sample 1	FALSE
2	A2	11	ISG15	-0.0708985	-0.00127596	Sample 1	FALSE
2	A2	12	ISG15	-0.0693504	-0.000542288	Sample 1	FALSE
2	A2	13	ISG15	-0.0687742	-0.000780442	Sample 1	FALSE
2	A2	14	ISG15	-0.0650101	0.00216924	Sample 1	FALSE
2	A2	15	ISG15	-0.063224	0.00314099	Sample 1	FALSE
2	A2	16	ISG15	-0.0598032	0.00574745	Sample 1	FALSE
2	A2	17	ISG15	-0.0485518	0.0161845	Sample 1	FALSE
2	A2	18	ISG15	-0.0268907	0.0370312	Sample 1	FALSE
2	A2	19	ISG15	0.0071067	0.0702142	Sample 1	FALSE
2	A2	20	ISG15	0.0601031	0.122396	Sample 1	FALSE
2	A2	21	ISG15	0.139131	0.20061	Sample 1	FALSE
2	A2	22	ISG15	0.235541	0.296206	Sample 1	FALSE
2	A2	23	ISG15	0.340155	0.400005	Sample 1	FALSE
2	A2	24	ISG15	0.430889	0.489925	Sample 1	FALSE
2	A2	25	ISG15	0.51823	0.576451	Sample 1	FALSE
2	A2	26	ISG15	0.599726	0.657133	Sample 1	FALSE
2	A2	27	ISG15	0.669193	0.725786	Sample 1	FALSE
2	A2	28	ISG15	0.728159	0.783937	Sample 1	FALSE
2	A2	29	ISG15	0.787231	0.842195	Sample 1	FALSE
2	A2	30	ISG15	0.838943	0.893092	Sample 1	FALSE
2	A2	31	ISG15	0.877837	0.931172	Sample 1	FALSE
2	A2	32	ISG15	0.909273	0.961794	Sample 1	FALSE
2	A2	33	ISG15	0.941069	0.992775	Sample 1	FALSE
2	A2	34	ISG15	0.960931	1.01182	Sample 1	FALSE
2	A2	35	ISG15	0.977446	1.02752	Sample 1	FALSE
2	A2	36	ISG15	0.988945	1.03821	Sample 1	FALSE
2	A2	37	ISG15	0.999551	1.048	Sample 1	FALSE
2	A2	38	ISG15	1.0088	1.05643	Sample 1	FALSE
2	A2	39	ISG15	1.01332	1.06014	Sample 1	FALSE
2	A2	40	ISG15	1.01363	1.05964	Sample 1	FALSE
3	A3	1	ISG15	0.175581	-0.00272987	Sample 1	FALSE
3	A3	2	ISG15	0.178061	0.00044369	Sample 1	FALSE
3	A3	3	ISG15	0.178808	0.00188431	Sample 1	FALSE
3	A3	4	ISG15	0.178547	0.00231719	Sample 1	FALSE
3	A3	5	ISG15	0.171621	-0.00391494	Sample 1	FALSE
3	A3	6	ISG15	0.170601	-0.00424156	Sample 1	FALSE
3	A3	7	ISG15	0.174884	0.000735073	Sample 1	FALSE
3	A3	8	ISG15	0.17495	0.00149474	Sample 1	FALSE
3	A3	9	ISG15	0.173707	0.000945703	Sample 1	FALSE
3	A3	10	ISG15	0.171314	-0.00075288	Sample 1	FALSE
3	A3	11	ISG15	0.170788	-0.00058603	Sample 1	FALSE
3	A3	12	ISG15	0.17203	0.00134977	Sample 1	FALSE
3	A3	13	ISG15	0.172083	0.00209666	Sample 1	FALSE
3	A3	14	ISG15	0.17208	0.00278748	Sample 1	FALSE
3	A3	15	ISG15	0.166766	-0.00183228	Sample 1	FALSE
3	A3	16	ISG15	0.165622	-0.00228321	Sample 1	FALSE
3	A3	17	ISG15	0.168388	0.00117701	Sample 1	FALSE
3	A3	18	ISG15	0.176145	0.00962719	Sample 1	FALSE
3	A3	19	ISG15	0.185	0.019176	Sample 1	FALSE
3	A3	20	ISG15	0.205329	0.040199	Sample 1	FALSE
3	A3	21	ISG15	0.231374	0.0669374	Sample 1	FALSE
3	A3	22	ISG15	0.275017	0.111275	Sample 1	FALSE
3	A3	23	ISG15	0.351251	0.188202	Sample 1	FALSE
3	A3	24	ISG15	0.448395	0.28604	Sample 1	FALSE
3	A3	25	ISG15	0.5509	0.389239	Sample 1	FALSE
3	A3	26	ISG15	0.640167	0.479199	Sample 1	FALSE
3	A3	27	ISG15	0.725463	0.565189	Sample 1	FALSE
3	A3	28	ISG15	0.80806	0.64848	Sample 1	FALSE
3	A3	29	ISG15	0.886781	0.727894	Sample 1	FALSE
3	A3	30	ISG15	0.949531	0.791338	Sample 1	FALSE
3	A3	31	ISG15	1.00621	0.848715	Sample 1	FALSE
3	A3	32	ISG15	1.05482	0.898014	Sample 1	FALSE
3	A3	33	ISG15	1.08733	0.931214	Sample 1	FALSE
3	A3	34	ISG15	1.12029	0.96487	Sample 1	FALSE
3	A3	35	ISG15	1.15273	0.998011	Sample 1	FALSE
3	A3	36	ISG15	1.17096	1.01693	Sample 1	FALSE
3	A3	37	ISG15	1.18563	1.0323	Sample 1	FALSE
3	A3	38	ISG15	1.1954	1.04276	Sample 1	FALSE
3	A3	39	ISG15	1.19548	1.04353	Sample 1	FALSE
3	A3	40	ISG15	1.1943	1.04304	Sample 1	FALSE
4	A4	1	ISG15	-0.0397792	0.00177202	Sample 1	FALSE
4	A4	2	ISG15	-0.0388455	0.00186529	Sample 1	FALSE
4	A4	3	ISG15	-0.0346519	0.0052184	Sample 1	FALSE
4	A4	4	ISG15	-0.0349054	0.00412441	Sample 1	FALSE
4	A4	5	ISG15	-0.0356782	0.0025112	Sample 1	FALSE
4	A4	6	ISG15	-0.0363	0.00104886	Sample 1	FALSE
4	A4	7	ISG15	-0.0399106	-0.00340212	Sample 1	FALSE
4	A4	8	ISG15	-0.0416674	-0.00599942	Sample 1	FALSE
4	A4	9	ISG15	-0.0411531	-0.00632557	Sample 1	FALSE
4	A4	10	ISG15	-0.0381895	-0.00420246	Sample 1	FALSE
4	A4	11	ISG15	-0.0371971	-0.00405061	Sample 1	FALSE
4	A4	12	ISG15	-0.0338148	-0.00150876	Sample 1	FALSE
4	A4	13	ISG15	-0.0303689	0.00109664	Sample 1	FALSE
4	A4	14	ISG15	-0.0264521	0.00417306	Sample 1	FALSE
4	A4	15	ISG15	-0.0224683	0.00731637	Sample 1	FALSE
4	A4	16	ISG15	-0.0133947	0.0155495	Sample 1	FALSE
4	A4	17	ISG15	0.00734127	0.035445	Sample 1	FALSE
4	A4	18	ISG15	0.0398151	0.0670783	Sample 1	FALSE
4	A4	19	ISG15	0.0945986	0.121021	Sample 1	FALSE
4	A4	20	ISG15	0.171955	0.197537	Sample 1	FALSE
4	A4	21	ISG15	0.26776	0.292501	Sample 1	FALSE
4	A4	22	ISG15	0.37581	0.399711	Sample 1	FALSE
4	A4	23	ISG15	0.472848	0.495909	Sample 1	FALSE
4	A4	24	ISG15	0.5643	0.58652	Sample 1	FALSE
4	A4	25	ISG15	0.653564	0.674944	Sample 1	FALSE
4	A4	26	ISG15	0.724079	0.744618	Sample 1	FALSE
4	A4	27	ISG15	0.788916	0.808615	Sample 1	FALSE
4	A4	28	ISG15	0.84334	0.862199	Sample 1	FALSE
4	A4	29	ISG15	0.895216	0.913234	Sample 1	FALSE
4	A4	30	ISG15	0.944217	0.961394	Sample 1	FALSE
4	A4	31	ISG15	0.979461	0.995799	Sample 1	FALSE
4	A4	32	ISG15	1.00988	1.02538	Sample 1	FALSE
4	A4	33	ISG15	1.03111	1.04576	Sample 1	FALSE
4	A4	34	ISG15	1.04854	1.06236	Sample 1	FALSE
4	A4	35	ISG15	1.05913	1.0721	Sample 1	FALSE
4	A4	36	ISG15	1.07053	1.08267	Sample 1	FALSE
4	A4	37	ISG15	1.07697	1.08827	Sample 1	FALSE
4	A4	38	ISG15	1.08666	1.09711	Sample 1	FALSE
4	A4	39	ISG15	1.0945	1.10412	Sample 1	FALSE
4	A4	40	ISG15	1.0996	1.10837	Sample 1	FALSE
5	A5	1	ISG15	-0.0399749	-0.000819829	Sample 1	FALSE
5	A5	2	ISG15	-0.0395055	-0.000901526	Sample 1	FALSE
5	A5	3	ISG15	-0.0382241	-0.00017111	Sample 1	FALSE
5	A5	4	ISG15	-0.037995	-0.000493093	Sample 1	FALSE
5	A5	5	ISG15	-0.0381468	-0.00119596	Sample 1	FALSE
5	A5	6	ISG15	-0.0368407	-0.000440912	Sample 1	FALSE
5	A5	7	ISG15	-0.0349067	0.000942085	Sample 1	FALSE
5	A5	8	ISG15	-0.0348876	0.000410119	Sample 1	FALSE
5	A5	9	ISG15	-0.0345143	0.000232376	Sample 1	FALSE
5	A5	10	ISG15	-0.0339353	0.000260344	Sample 1	FALSE
5	A5	11	ISG15	-0.0313582	0.00228644	Sample 1	FALSE
5	A5	12	ISG15	-0.031692	0.00140152	Sample 1	FALSE
5	A5	13	ISG15	-0.0331252	-0.000582672	Sample 1	FALSE
5	A5	14	ISG15	-0.0338747	-0.00188327	Sample 1	FALSE
5	A5	15	ISG15	-0.0322063	-0.000765863	Sample 1	FALSE
5	A5	16	ISG15	-0.0267889	0.00410049	Sample 1	FALSE
5	A5	17	ISG15	-0.0201074	0.0102309	Sample 1	FALSE
5	A5	18	ISG15	-0.00535025	0.024437	Sample 1	FALSE
5	A5	19	ISG15	0.0177003	0.0469365	Sample 1	FALSE
5	A5	20	ISG15	0.0572547	0.0859399	Sample 1	FALSE
5	A5	21	ISG15	0.117934	0.146069	Sample 1	FALSE
5	A5	22	ISG15	0.206804	0.234387	Sample 1	FALSE
5	A5	23	ISG15	0.308322	0.335354	Sample 1	FALSE
5	A5	24	ISG15	0.410294	0.436775	Sample 1	FALSE
5	A5	25	ISG15	0.504643	0.530573	Sample 1	FALSE
5	A5	26	ISG15	0.587743	0.613122	Sample 1	FALSE
5	A5	27	ISG15	0.66432	0.689148	Sample 1	FALSE
5	A5	28	ISG15	0.732933	0.75721	Sample 1	FALSE
5	A5	29	ISG15	0.795873	0.819598	Sample 1	FALSE
5	A5	30	ISG15	0.854559	0.877734	Sample 1	FALSE
5	A5	31	ISG15	0.899774	0.922398	Sample 1	FALSE
5	A5	32	ISG15	0.940648	0.962721	Sample 1	FALSE
5	A5	33	ISG15	0.970951	0.992473	Sample 1	FALSE
5	A5	34	ISG15	0.990406	1.01138	Sample 1	FALSE
5	A5	35	ISG15	1.01142	1.03184	Sample 1	FALSE
5	A5	36	ISG15	1.02767	1.04753	Sample 1	FALSE
5	A5	37	ISG15	1.03829	1.05761	Sample 1	FALSE
5	A5	38	ISG15	1.04686	1.06563	Sample 1	FALSE
5	A5	39	ISG15	1.05287	1.07108	Sample 1	FALSE
5	A5	40	ISG15	1.04766	1.06533	Sample 1	FALSE
6	A6	1	ISG15	-0.0451633	-0.00507333	Sample 1	FALSE
6	A6	2	ISG15	-0.0431251	-0.00320922	Sample 1	FALSE
6	A6	3	ISG15	-0.0408956	-0.00115382	Sample 1	FALSE
6	A6	4	ISG15	-0.0374006	0.00216717	Sample 1	FALSE
6	A6	5	ISG15	-0.037993	0.00140065	Sample 1	FALSE
6	A6	6	ISG15	-0.0395756	-0.000355947	Sample 1	FALSE
6	A6	7	ISG15	-0.041515	-0.00246942	Sample 1	FALSE
6	A6	8	ISG15	-0.0415566	-0.00268507	Sample 1	FALSE
6	A6	9	ISG15	-0.0381362	0.000561178	Sample 1	FALSE
6	A6	10	ISG15	-0.0366411	0.00188229	Sample 1	FALSE
6	A6	11	ISG15	-0.0359544	0.00239486	Sample 1	FALSE
6	A6	12	ISG15	-0.0392946	-0.00111935	Sample 1	FALSE
6	A6	13	ISG15	-0.0386237	-0.000622555	Sample 1	FALSE
6	A6	14	ISG15	-0.0294549	0.00837215	Sample 1	FALSE
6	A6	15	ISG15	-0.0244724	0.0131806	Sample 1	FALSE
6	A6	16	ISG15	-0.014528	0.0229509	Sample 1	FALSE
6	A6	17	ISG15	0.00941735	0.0467222	Sample 1	FALSE
6	A6	18	ISG15	0.0425983	0.0797291	Sample 1	FALSE
6	A6	19	ISG15	0.0956723	0.132629	Sample 1	FALSE
6	A6	20	ISG15	0.177066	0.213848	Sample 1	FALSE
6	A6	21	ISG15	0.278259	0.314868	Sample 1	FALSE
6	A6	22	ISG15	0.384323	0.420757	Sample 1	FALSE
6	A6	23	ISG15	0.484115	0.520376	Sample 1	FALSE
6	A6	24	ISG15	0.573892	0.609978	Sample 1	FALSE
6	A6	25	ISG15	0.6565	0.692412	Sample 1	FALSE
6	A6	26	ISG15	0.734224	0.769963	Sample 1	FALSE
6	A6	27	ISG15	0.801758	0.837322	Sample 1	FALSE
6	A6	28	ISG15	0.856973	0.892363	Sample 1	FALSE
6	A6	29	ISG15	0.909918	0.945134	Sample 1	FALSE
6	A6	30	ISG15	0.957851	0.992893	Sample 1	FALSE
6	A6	31	ISG15	1.00012	1.03499	Sample 1	FALSE
6	A6	32	ISG15	1.02884	1.06353	Sample 1	FALSE
6	A6	33	ISG15	1.04711	1.08163	Sample 1	FALSE
6	A6	34	ISG15	1.06428	1.09863	Sample 1	FALSE
6	A6	35	ISG15	1.07718	1.11136	Sample 1	FALSE
6	A6	36	ISG15	1.0894	1.12339	Sample 1	FALSE
6	A6	37	ISG15	1.09084	1.12467	Sample 1	FALSE
6	A6	38	ISG15	1.0988	1.13245	Sample 1	FALSE
6	A6	39	ISG15	1.10585	1.13933	Sample 1	FALSE
6	A6	40	ISG15	1.10362	1.13692	Sample 1	FALSE
7	A7	1	ISG15	0.00602613	0.00380269	Sample 1	FALSE
7	A7	2	ISG15	0.0059804	0.00316792	Sample 1	FALSE
7	A7	3	ISG15	0.00568573	0.00228421	Sample 1	FALSE
7	A7	4	ISG15	0.00577056	0.00178001	Sample 1	FALSE
7	A7	5	ISG15	0.00516797	0.000588381	Sample 1	FALSE
7	A7	6	ISG15	0.00376009	-0.00140854	Sample 1	FALSE
7	A7	7	ISG15	0.00359377	-0.00216389	Sample 1	FALSE
7	A7	8	ISG15	0.00459411	-0.00175259	Sample 1	FALSE
7	A7	9	ISG15	0.00577476	-0.00116098	Sample 1	FALSE
7	A7	10	ISG15	0.00625108	-0.0012737	Sample 1	FALSE
7	A7	11	ISG15	0.00790944	-0.000204376	Sample 1	FALSE
7	A7	12	ISG15	0.00828202	-0.000420828	Sample 1	FALSE
7	A7	13	ISG15	0.0103555	0.00106363	Sample 1	FALSE
7	A7	14	ISG15	0.0125496	0.00266866	Sample 1	FALSE
7	A7	15	ISG15	0.0148446	0.00437462	Sample 1	FALSE
7	A7	16	ISG15	0.028744	0.017685	Sample 1	FALSE
7	A7	17	ISG15	0.0515172	0.0398692	Sample 1	FALSE
7	A7	18	ISG15	0.0848092	0.0725722	Sample 1	FALSE
7	A7	19	ISG15	0.142987	0.130161	Sample 1	FALSE
7	A7	20	ISG15	0.221688	0.208272	Sample 1	FALSE
7	A7	21	ISG15	0.319401	0.305397	Sample 1	FALSE
7	A7	22	ISG15	0.421057	0.406464	Sample 1	FALSE
7	A7	23	ISG15	0.517746	0.502564	Sample 1	FALSE
7	A7	24	ISG15	0.602807	0.587036	Sample 1	FALSE
7	A7	25	ISG15	0.685578	0.669218	Sample 1	FALSE
7	A7	26	ISG15	0.758525	0.741576	Sample 1	FALSE
7	A7	27	ISG15	0.823882	0.806344	Sample 1	FALSE
7	A7	28	ISG15	0.879394	0.861266	Sample 1	FALSE
7	A7	29	ISG15	0.928267	0.909551	Sample 1	FALSE
7	A7	30	ISG15	0.974207	0.954902	Sample 1	FALSE
7	A7	31	ISG15	1.00952	0.989625	Sample 1	FALSE
7	A7	32	ISG15	1.03558	1.01509	Sample 1	FALSE
7	A7	33	ISG15	1.05756	1.03648	Sample 1	FALSE
7	A7	34	ISG15	1.07484	1.05318	Sample 1	FALSE
7	A7	35	ISG15	1.08841	1.06616	Sample 1	FALSE
7	A7	36	ISG15	1.10108	1.07824	Sample 1	FALSE
7	A7	37	ISG15	1.10846	1.08503	Sample 1	FALSE
7	A7	38	ISG15	1.1132	1.08918	Sample 1	FALSE
7	A7	39	ISG15	1.11481	1.0902	Sample 1	FALSE
7	A7	40	ISG15	1.11298	1.08778	Sample 1	FALSE
8	A8	1	ISG15	-0.0245897	0.00322431	Sample 1	FALSE
8	A8	2	ISG15	-0.0247175	0.0023871	Sample 1	FALSE
8	A8	3	ISG15	-0.0239629	0.00243238	Sample 1	FALSE
8	A8	4	ISG15	-0.0230944	0.00259143	Sample 1	FALSE
8	A8	5	ISG15	-0.0219877	0.00298876	Sample 1	FALSE
8	A8	6	ISG15	-0.0239569	0.000310162	Sample 1	FALSE
8	A8	7	ISG15	-0.0272139	-0.0036563	Sample 1	FALSE
8	A8	8	ISG15	-0.0278122	-0.00496397	Sample 1	FALSE
8	A8	9	ISG15	-0.0269439	-0.00480501	Sample 1	FALSE
8	A8	10	ISG15	-0.0246848	-0.00325535	Sample 1	FALSE
8	A8	11	ISG15	-0.0198803	0.000839704	Sample 1	FALSE
8	A8	12	ISG15	-0.0174266	0.00258403	Sample 1	FALSE
8	A8	13	ISG15	-0.0166147	0.00268652	Sample 1	FALSE
8	A8	14	ISG15	-0.0163442	0.00224764	Sample 1	FALSE
8	A8	15	ISG15	-0.0111719	0.0067105	Sample 1	FALSE
8	A8	16	ISG15	0.00099056	0.0181636	Sample 1	FALSE
8	A8	17	ISG15	0.0256621	0.0421258	Sample 1	FALSE
8	A8	18	ISG15	0.0644035	0.0801578	Sample 1	FALSE
8	A8	19	ISG15	0.126894	0.141939	Sample 1	FALSE
8	A8	20	ISG15	0.212586	0.226922	Sample 1	FALSE
8	A8	21	ISG15	0.313318	0.326944	Sample 1	FALSE
8	A8	22	ISG15	0.417654	0.430571	Sample 1	FALSE
8	A8	23	ISG15	0.514137	0.526344	Sample 1	FALSE
8	A8	24	ISG15	0.602483	0.613981	Sample 1	FALSE
8	A8	25	ISG15	0.685356	0.696145	Sample 1	FALSE
8	A8	26	ISG15	0.758224	0.768303	Sample 1	FALSE
8	A8	27	ISG15	0.826627	0.835996	Sample 1	FALSE
8	A8	28	ISG15	0.885244	0.893905	Sample 1	FALSE
8	A8	29	ISG15	0.935449	0.9434	Sample 1	FALSE
8	A8	30	ISG15	0.975763	0.983005	Sample 1	FALSE
8	A8	31	ISG15	1.01033	1.01686	Sample 1	FALSE
8	A8	32	ISG15	1.03728	1.04311	Sample 1	FALSE
8	A8	33	ISG15	1.06048	1.06559	Sample 1	FALSE
8	A8	34	ISG15	1.07539	1.0798	Sample 1	FALSE
8	A8	35	ISG15	1.08926	1.09295	Sample 1	FALSE
8	A8	36	ISG15	1.09955	1.10253	Sample 1	FALSE
8	A8	37	ISG15	1.10516	1.10744	Sample 1	FALSE
8	A8	38	ISG15	1.10584	1.10741	Sample 1	FALSE
8	A8	39	ISG15	1.10922	1.11008	Sample 1	FALSE
8	A8	40	ISG15	1.10592	1.10607	Sample 1	FALSE
9	A9	1	ISG15	0.0527443	-0.000988736	Sample 1	FALSE
9	A9	2	ISG15	0.0524109	-0.00179969	Sample 1	FALSE
9	A9	3	ISG15	0.0530642	-0.00162401	Sample 1	FALSE
9	A9	4	ISG15	0.0565165	0.00135078	Sample 1	FALSE
9	A9	5	ISG15	0.0567838	0.00114049	Sample 1	FALSE
9	A9	6	ISG15	0.056244	0.000123052	Sample 1	FALSE
9	A9	7	ISG15	0.0564307	-0.000167822	Sample 1	FALSE
9	A9	8	ISG15	0.0570294	-4.66579e-05	Sample 1	FALSE
9	A9	9	ISG15	0.0570621	-0.000491562	Sample 1	FALSE
9	A9	10	ISG15	0.0581008	6.95739e-05	Sample 1	FALSE
9	A9	11	ISG15	0.0576194	-0.000889417	Sample 1	FALSE
9	A9	12	ISG15	0.0578607	-0.0011257	Sample 1	FALSE
9	A9	13	ISG15	0.0611252	0.00166126	Sample 1	FALSE
9	A9	14	ISG15	0.0634304	0.0034889	Sample 1	FALSE
9	A9	15	ISG15	0.0736635	0.0132444	Sample 1	FALSE
9	A9	16	ISG15	0.0880156	0.0271189	Sample 1	FALSE
9	A9	17	ISG15	0.116634	0.0552599	Sample 1	FALSE
9	A9	18	ISG15	0.161005	0.0991536	Sample 1	FALSE
9	A9	19	ISG15	0.232903	0.170573	Sample 1	FALSE
9	A9	20	ISG15	0.328305	0.265498	Sample 1	FALSE
9	A9	21	ISG15	0.437183	0.373899	Sample 1	FALSE
9	A9	22	ISG15	0.544108	0.480346	Sample 1	FALSE
9	A9	23	ISG15	0.643013	0.578773	Sample 1	FALSE
9	A9	24	ISG15	0.729838	0.66512	Sample 1	FALSE
9	A9	25	ISG15	0.813021	0.747826	Sample 1	FALSE
9	A9	26	ISG15	0.884969	0.819297	Sample 1	FALSE
9	A9	27	ISG15	0.947148	0.880998	Sample 1	FALSE
9	A9	28	ISG15	1.00245	0.93582	Sample 1	FALSE
9	A9	29	ISG15	1.04747	0.98036	Sample 1	FALSE
9	A9	30	ISG15	1.08892	1.02134	Sample 1	FALSE
9	A9	31	ISG15	1.11886	1.0508	Sample 1	FALSE
9	A9	32	ISG15	1.14755	1.07901	Sample 1	FALSE
9	A9	33	ISG15	1.16914	1.10012	Sample 1	FALSE
9	A9	34	ISG15	1.18435	1.11486	Sample 1	FALSE
9	A9	35	ISG15	1.19787	1.1279	Sample 1	FALSE
9	A9	36	ISG15	1.20247	1.13202	Sample 1	FALSE
9	A9	37	ISG15	1.20608	1.13515	Sample 1	FALSE
9	A9	38	ISG15	1.21445	1.14305	Sample 1	FALSE
9	A9	39	ISG15	1.2186	1.14672	Sample 1	FALSE
9	A9	40	ISG15	1.22298	1.15062	Sample 1	FALSE
10	A10	1	GAPDH	0.00177596	0.0059134	Sample 3	FALSE
10	A10	2	GAPDH	0.000551242	0.00419408	Sample 3	FALSE
10	A10	3	GAPDH	-0.000560694	0.00258755	Sample 3	FALSE
10	A10	4	GAPDH	-0.000608719	0.00204492	Sample 3	FALSE
10	A10	5	GAPDH	0.000301645	0.00246069	Sample 3	FALSE
10	A10	6	GAPDH	-0.00193741	-0.00027296	Sample 3	FALSE
10	A10	7	GAPDH	-0.00342554	-0.00225569	Sample 3	FALSE
10	A10	8	GAPDH	-0.00405662	-0.00338137	Sample 3	FALSE
10	A10	9	GAPDH	-0.00388162	-0.00370097	Sample 3	FALSE
10	A10	10	GAPDH	-0.00271348	-0.00302743	Sample 3	FALSE
10	A10	11	GAPDH	-0.00156542	-0.00237397	Sample 3	FALSE
10	A10	12	GAPDH	0.00275809	0.00145494	Sample 3	FALSE
10	A10	13	GAPDH	0.00382762	0.00202988	Sample 3	FALSE
10	A10	14	GAPDH	0.00672675	0.00443441	Sample 3	FALSE
10	A10	15	GAPDH	0.0146201	0.0118332	Sample 3	FALSE
10	A10	16	GAPDH	0.0402588	0.0369772	Sample 3	FALSE
10	A10	17	GAPDH	0.0813471	0.077571	Sample 3	FALSE
10	A10	18	GAPDH	0.145121	0.14085	Sample 3	FALSE
10	A10	19	GAPDH	0.243817	0.239052	Sample 3	FALSE
10	A10	20	GAPDH	0.375726	0.370466	Sample 3	FALSE
10	A10	21	GAPDH	0.539235	0.533481	Sample 3	FALSE
10	A10	22	GAPDH	0.708911	0.702662	Sample 3	FALSE
10	A10	23	GAPDH	0.866436	0.859692	Sample 3	FALSE
10	A10	24	GAPDH	1.00461	0.997371	Sample 3	FALSE
10	A10	25	GAPDH	1.11821	1.11048	Sample 3	FALSE
10	A10	26	GAPDH	1.21324	1.20502	Sample 3	FALSE
10	A10	27	GAPDH	1.29589	1.28716	Sample 3	FALSE
10	A10	28	GAPDH	1.36229	1.35307	Sample 3	FALSE
10	A10	29	GAPDH	1.42335	1.41364	Sample 3	FALSE
10	A10	30	GAPDH	1.46994	1.45973	Sample 3	FALSE
10	A10	31	GAPDH	1.49592	1.48522	Sample 3	FALSE
10	A10	32	GAPDH	1.51763	1.50644	Sample 3	FALSE
10	A10	33	GAPDH	1.52817	1.51648	Sample 3	FALSE
10	A10	34	GAPDH	1.53545	1.52327	Sample 3	FALSE
10	A10	35	GAPDH	1.54145	1.52878	Sample 3	FALSE
10	A10	36	GAPDH	1.53758	1.5244	Sample 3	FALSE
10	A10	37	GAPDH	1.5396	1.52594	Sample 3	FALSE
10	A10	38	GAPDH	1.54203	1.52787	Sample 3	FALSE
10	A10	39	GAPDH	1.53809	1.52343	Sample 3	FALSE
10	A10	40	GAPDH	1.53698	1.52183	Sample 3	FALSE
11	A11	1	GAPDH	-0.0417027	-0.00308522	Sample 3	FALSE
11	A11	2	GAPDH	-0.0409015	-0.00348158	Sample 3	FALSE
11	A11	3	GAPDH	-0.0393354	-0.00311314	Sample 3	FALSE
11	A11	4	GAPDH	-0.0349371	8.74574e-05	Sample 3	FALSE
11	A11	5	GAPDH	-0.0316227	0.0022043	Sample 3	FALSE
11	A11	6	GAPDH	-0.031203	0.00142632	Sample 3	FALSE
11	A11	7	GAPDH	-0.0292203	0.00221134	Sample 3	FALSE
11	A11	8	GAPDH	-0.0294451	0.000788974	Sample 3	FALSE
11	A11	9	GAPDH	-0.0293954	-0.000358994	Sample 3	FALSE
11	A11	10	GAPDH	-0.0295569	-0.0017182	Sample 3	FALSE
11	A11	11	GAPDH	-0.0296359	-0.0029948	Sample 3	FALSE
11	A11	12	GAPDH	-0.0273506	-0.00190713	Sample 3	FALSE
11	A11	13	GAPDH	-0.020872	0.00337386	Sample 3	FALSE
11	A11	14	GAPDH	-0.0150945	0.0079537	Sample 3	FALSE
11	A11	15	GAPDH	-0.000219011	0.0216315	Sample 3	FALSE
11	A11	16	GAPDH	0.0290273	0.0496802	Sample 3	FALSE
11	A11	17	GAPDH	0.0775697	0.0970249	Sample 3	FALSE
11	A11	18	GAPDH	0.150404	0.168662	Sample 3	FALSE
11	A11	19	GAPDH	0.258496	0.275556	Sample 3	FALSE
11	A11	20	GAPDH	0.40064	0.416502	Sample 3	FALSE
11	A11	21	GAPDH	0.565725	0.58039	Sample 3	FALSE
11	A11	22	GAPDH	0.728409	0.741876	Sample 3	FALSE
11	A11	23	GAPDH	0.872399	0.884669	Sample 3	FALSE
11	A11	24	GAPDH	1.00719	1.01826	Sample 3	FALSE
11	A11	25	GAPDH	1.11852	1.12839	Sample 3	FALSE
11	A11	26	GAPDH	1.20891	1.21759	Sample 3	FALSE
11	A11	27	GAPDH	1.28638	1.29386	Sample 3	FALSE
11	A11	28	GAPDH	1.34529	1.35157	Sample 3	FALSE
11	A11	29	GAPDH	1.39481	1.39989	Sample 3	FALSE
11	A11	30	GAPDH	1.43981	1.44369	Sample 3	FALSE
11	A11	31	GAPDH	1.46742	1.47011	Sample 3	FALSE
11	A11	32	GAPDH	1.48254	1.48403	Sample 3	FALSE
11	A11	33	GAPDH	1.49717	1.49747	Sample 3	FALSE
11	A11	34	GAPDH	1.50475	1.50384	Sample 3	FALSE
11	A11	35	GAPDH	1.50605	1.50395	Sample 3	FALSE
11	A11	36	GAPDH	1.50745	1.50415	Sample 3	FALSE
11	A11	37	GAPDH	1.50641	1.50192	Sample 3	FALSE
11	A11	38	GAPDH	1.50908	1.50339	Sample 3	FALSE
11	A11	39	GAPDH	1.50324	1.49634	Sample 3	FALSE
11	A11	40	GAPDH	1.49814	1.49005	Sample 3	FALSE
12	A12	1	GAPDH	-0.0224111	0.00106507	Sample 3	FALSE
12	A12	2	GAPDH	-0.0233627	0.000203334	Sample 3	FALSE
12	A12	3	GAPDH	-0.0232854	0.000370504	Sample 3	FALSE
12	A12	4	GAPDH	-0.0203124	0.00343332	Sample 3	FALSE
12	A12	5	GAPDH	-0.0240717	-0.000236119	Sample 3	FALSE
12	A12	6	GAPDH	-0.0254128	-0.00148737	Sample 3	FALSE
12	A12	7	GAPDH	-0.0244014	-0.000386067	Sample 3	FALSE
12	A12	8	GAPDH	-0.024914	-0.00080889	Sample 3	FALSE
12	A12	9	GAPDH	-0.0278491	-0.00365413	Sample 3	FALSE
12	A12	10	GAPDH	-0.0273404	-0.00305559	Sample 3	FALSE
12	A12	11	GAPDH	-0.0223593	0.00201539	Sample 3	FALSE
12	A12	12	GAPDH	-0.0206556	0.00380894	Sample 3	FALSE
12	A12	13	GAPDH	-0.0154962	0.00905819	Sample 3	FALSE
12	A12	14	GAPDH	-0.00651671	0.0181275	Sample 3	FALSE
12	A12	15	GAPDH	0.00924067	0.0339747	Sample 3	FALSE
12	A12	16	GAPDH	0.0379625	0.0627864	Sample 3	FALSE
12	A12	17	GAPDH	0.0891105	0.114024	Sample 3	FALSE
12	A12	18	GAPDH	0.170711	0.195715	Sample 3	FALSE
12	A12	19	GAPDH	0.289974	0.315068	Sample 3	FALSE
12	A12	20	GAPDH	0.43649	0.461673	Sample 3	FALSE
12	A12	21	GAPDH	0.609604	0.634877	Sample 3	FALSE
12	A12	22	GAPDH	0.786361	0.811724	Sample 3	FALSE
12	A12	23	GAPDH	0.940266	0.965719	Sample 3	FALSE
12	A12	24	GAPDH	1.07315	1.09869	Sample 3	FALSE
12	A12	25	GAPDH	1.18141	1.20704	Sample 3	FALSE
12	A12	26	GAPDH	1.27209	1.29782	Sample 3	FALSE
12	A12	27	GAPDH	1.34547	1.37128	Sample 3	FALSE
12	A12	28	GAPDH	1.40772	1.43363	Sample 3	FALSE
12	A12	29	GAPDH	1.45963	1.48562	Sample 3	FALSE
12	A12	30	GAPDH	1.50067	1.52675	Sample 3	FALSE
12	A12	31	GAPDH	1.52598	1.55215	Sample 3	FALSE
12	A12	32	GAPDH	1.54788	1.57414	Sample 3	FALSE
12	A12	33	GAPDH	1.55698	1.58333	Sample 3	FALSE
12	A12	34	GAPDH	1.55684	1.58328	Sample 3	FALSE
12	A12	35	GAPDH	1.56067	1.5872	Sample 3	FALSE
12	A12	36	GAPDH	1.56172	1.58834	Sample 3	FALSE
12	A12	37	GAPDH	1.56692	1.59364	Sample 3	FALSE
12	A12	38	GAPDH	1.56283	1.58963	Sample 3	FALSE
12	A12	39	GAPDH	1.56095	1.58784	Sample 3	FALSE
12	A12	40	GAPDH	1.56106	1.58804	Sample 3	FALSE
13	A13	1	GAPDH	-0.0452732	0.00137592	Sample 3	FALSE
13	A13	2	GAPDH	-0.0461008	0.000612707	Sample 3	FALSE
13	A13	3	GAPDH	-0.0465794	0.00019846	Sample 3	FALSE
13	A13	4	GAPDH	-0.0457594	0.00108294	Sample 3	FALSE
13	A13	5	GAPDH	-0.0469096	-2.89193e-06	Sample 3	FALSE
13	A13	6	GAPDH	-0.0474284	-0.000457256	Sample 3	FALSE
13	A13	7	GAPDH	-0.0468254	0.000210124	Sample 3	FALSE
13	A13	8	GAPDH	-0.0471333	-3.33706e-05	Sample 3	FALSE
13	A13	9	GAPDH	-0.0491223	-0.00195802	Sample 3	FALSE
13	A13	10	GAPDH	-0.0489931	-0.00176439	Sample 3	FALSE
13	A13	11	GAPDH	-0.0464933	0.000799803	Sample 3	FALSE
13	A13	12	GAPDH	-0.0454329	0.0019246	Sample 3	FALSE
13	A13	13	GAPDH	-0.0403291	0.0070928	Sample 3	FALSE
13	A13	14	GAPDH	-0.0298951	0.0175912	Sample 3	FALSE
13	A13	15	GAPDH	-0.0146097	0.0329411	Sample 3	FALSE
13	A13	16	GAPDH	0.00851727	0.0561324	Sample 3	FALSE
13	A13	17	GAPDH	0.0560272	0.103707	Sample 3	FALSE
13	A13	18	GAPDH	0.131851	0.179595	Sample 3	FALSE
13	A13	19	GAPDH	0.239575	0.287384	Sample 3	FALSE
13	A13	20	GAPDH	0.383505	0.431378	Sample 3	FALSE
13	A13	21	GAPDH	0.549922	0.597859	Sample 3	FALSE
13	A13	22	GAPDH	0.71612	0.764122	Sample 3	FALSE
13	A13	23	GAPDH	0.864955	0.913021	Sample 3	FALSE
13	A13	24	GAPDH	0.995057	1.04319	Sample 3	FALSE
13	A13	25	GAPDH	1.11074	1.15894	Sample 3	FALSE
13	A13	26	GAPDH	1.20422	1.25248	Sample 3	FALSE
13	A13	27	GAPDH	1.28435	1.33267	Sample 3	FALSE
13	A13	28	GAPDH	1.34602	1.39441	Sample 3	FALSE
13	A13	29	GAPDH	1.3927	1.44115	Sample 3	FALSE
13	A13	30	GAPDH	1.4397	1.48821	Sample 3	FALSE
13	A13	31	GAPDH	1.47433	1.52291	Sample 3	FALSE
13	A13	32	GAPDH	1.49369	1.54233	Sample 3	FALSE
13	A13	33	GAPDH	1.50367	1.55238	Sample 3	FALSE
13	A13	34	GAPDH	1.50922	1.55799	Sample 3	FALSE
13	A13	35	GAPDH	1.51367	1.56251	Sample 3	FALSE
13	A13	36	GAPDH	1.5138	1.5627	Sample 3	FALSE
13	A13	37	GAPDH	1.51442	1.56339	Sample 3	FALSE
13	A13	38	GAPDH	1.51634	1.56538	Sample 3	FALSE
13	A13	39	GAPDH	1.52037	1.56947	Sample 3	FALSE
13	A13	40	GAPDH	1.51704	1.5662	Sample 3	FALSE
14	A14	1	GAPDH	-0.0140052	-0.0226148	Sample 3	FALSE
14	A14	2	GAPDH	-0.00613767	-0.0171955	Sample 3	FALSE
14	A14	3	GAPDH	0.0095773	-0.00392875	Sample 3	FALSE
14	A14	4	GAPDH	0.0192035	0.00324925	Sample 3	FALSE
14	A14	5	GAPDH	0.0226062	0.00420368	Sample 3	FALSE
14	A14	6	GAPDH	0.021668	0.000817289	Sample 3	FALSE
14	A14	7	GAPDH	0.0206373	-0.0026617	Sample 3	FALSE
14	A14	8	GAPDH	0.0238842	-0.00186303	Sample 3	FALSE
14	A14	9	GAPDH	0.0269612	-0.00123428	Sample 3	FALSE
14	A14	10	GAPDH	0.031937	0.00129327	Sample 3	FALSE
14	A14	11	GAPDH	0.0321375	-0.000954431	Sample 3	FALSE
14	A14	12	GAPDH	0.0344854	-0.00105472	Sample 3	FALSE
14	A14	13	GAPDH	0.0401218	0.00213342	Sample 3	FALSE
14	A14	14	GAPDH	0.0505995	0.0101628	Sample 3	FALSE
14	A14	15	GAPDH	0.0619356	0.0190507	Sample 3	FALSE
14	A14	16	GAPDH	0.0909916	0.0456585	Sample 3	FALSE
14	A14	17	GAPDH	0.139373	0.091592	Sample 3	FALSE
14	A14	18	GAPDH	0.213242	0.163012	Sample 3	FALSE
14	A14	19	GAPDH	0.322442	0.269764	Sample 3	FALSE
14	A14	20	GAPDH	0.46668	0.411554	Sample 3	FALSE
14	A14	21	GAPDH	0.634574	0.577	Sample 3	FALSE
14	A14	22	GAPDH	0.801541	0.741518	Sample 3	FALSE
14	A14	23	GAPDH	0.957332	0.894861	Sample 3	FALSE
14	A14	24	GAPDH	1.09039	1.02547	Sample 3	FALSE
14	A14	25	GAPDH	1.2058	1.13843	Sample 3	FALSE
14	A14	26	GAPDH	1.29933	1.22952	Sample 3	FALSE
14	A14	27	GAPDH	1.37079	1.29853	Sample 3	FALSE
14	A14	28	GAPDH	1.43606	1.36135	Sample 3	FALSE
14	A14	29	GAPDH	1.49056	1.4134	Sample 3	FALSE
14	A14	30	GAPDH	1.5305	1.45089	Sample 3	FALSE
14	A14	31	GAPDH	1.55589	1.47383	Sample 3	FALSE
14	A14	32	GAPDH	1.57249	1.48799	Sample 3	FALSE
14	A14	33	GAPDH	1.58392	1.49697	Sample 3	FALSE
14	A14	34	GAPDH	1.59314	1.50374	Sample 3	FALSE
14	A14	35	GAPDH	1.59491	1.50306	Sample 3	FALSE
14	A14	36	GAPDH	1.59346	1.49916	Sample 3	FALSE
14	A14	37	GAPDH	1.5932	1.49645	Sample 3	FALSE
14	A14	38	GAPDH	1.58988	1.49069	Sample 3	FALSE
14	A14	39	GAPDH	1.58623	1.48459	Sample 3	FALSE
14	A14	40	GAPDH	1.58163	1.47754	Sample 3	FALSE
15	A15	1	GAPDH	-0.0922612	0.00111187	Sample 3	FALSE
15	A15	2	GAPDH	-0.0931019	-0.000380498	Sample 3	FALSE
15	A15	3	GAPDH	-0.0927524	-0.000682558	Sample 3	FALSE
15	A15	4	GAPDH	-0.0888318	0.00258644	Sample 3	FALSE
15	A15	5	GAPDH	-0.0894184	0.00134821	Sample 3	FALSE
15	A15	6	GAPDH	-0.0903504	-0.000235437	Sample 3	FALSE
15	A15	7	GAPDH	-0.0912031	-0.00173981	Sample 3	FALSE
15	A15	8	GAPDH	-0.0925399	-0.00372824	Sample 3	FALSE
15	A15	9	GAPDH	-0.09093	-0.00276996	Sample 3	FALSE
15	A15	10	GAPDH	-0.0834128	0.00409564	Sample 3	FALSE
15	A15	11	GAPDH	-0.0856995	0.0011573	Sample 3	FALSE
15	A15	12	GAPDH	-0.0862368	-3.15739e-05	Sample 3	FALSE
15	A15	13	GAPDH	-0.0803915	0.00516206	Sample 3	FALSE
15	A15	14	GAPDH	-0.070959	0.013943	Sample 3	FALSE
15	A15	15	GAPDH	-0.0531265	0.0311238	Sample 3	FALSE
15	A15	16	GAPDH	-0.02318	0.0604187	Sample 3	FALSE
15	A15	17	GAPDH	0.0308331	0.11378	Sample 3	FALSE
15	A15	18	GAPDH	0.11041	0.192705	Sample 3	FALSE
15	A15	19	GAPDH	0.229189	0.310833	Sample 3	FALSE
15	A15	20	GAPDH	0.384699	0.465691	Sample 3	FALSE
15	A15	21	GAPDH	0.564101	0.644442	Sample 3	FALSE
15	A15	22	GAPDH	0.743864	0.823553	Sample 3	FALSE
15	A15	23	GAPDH	0.902047	0.981085	Sample 3	FALSE
15	A15	24	GAPDH	1.0426	1.12099	Sample 3	FALSE
15	A15	25	GAPDH	1.16385	1.24158	Sample 3	FALSE
15	A15	26	GAPDH	1.25034	1.32742	Sample 3	FALSE
15	A15	27	GAPDH	1.33032	1.40675	Sample 3	FALSE
15	A15	28	GAPDH	1.39863	1.4744	Sample 3	FALSE
15	A15	29	GAPDH	1.44673	1.52185	Sample 3	FALSE
15	A15	30	GAPDH	1.48418	1.55866	Sample 3	FALSE
15	A15	31	GAPDH	1.51528	1.58911	Sample 3	FALSE
15	A15	32	GAPDH	1.53171	1.60488	Sample 3	FALSE
15	A15	33	GAPDH	1.54196	1.61448	Sample 3	FALSE
15	A15	34	GAPDH	1.55265	1.62452	Sample 3	FALSE
15	A15	35	GAPDH	1.55361	1.62483	Sample 3	FALSE
15	A15	36	GAPDH	1.55056	1.62113	Sample 3	FALSE
15	A15	37	GAPDH	1.54905	1.61897	Sample 3	FALSE
15	A15	38	GAPDH	1.5461	1.61536	Sample 3	FALSE
15	A15	39	GAPDH	1.54639	1.61501	Sample 3	FALSE
15	A15	40	GAPDH	1.55032	1.61828	Sample 3	FALSE
16	A16	1	GAPDH	-0.0408157	0.00398455	Sample 3	FALSE
16	A16	2	GAPDH	-0.0409846	0.00299456	Sample 3	FALSE
16	A16	3	GAPDH	-0.0401964	0.00296156	Sample 3	FALSE
16	A16	4	GAPDH	-0.0404848	0.00185202	Sample 3	FALSE
16	A16	5	GAPDH	-0.040294	0.00122174	Sample 3	FALSE
16	A16	6	GAPDH	-0.0401153	0.000579221	Sample 3	FALSE
16	A16	7	GAPDH	-0.0413838	-0.00151036	Sample 3	FALSE
16	A16	8	GAPDH	-0.0444869	-0.00543462	Sample 3	FALSE
16	A16	9	GAPDH	-0.0440798	-0.00584867	Sample 3	FALSE
16	A16	10	GAPDH	-0.0388485	-0.00143849	Sample 3	FALSE
16	A16	11	GAPDH	-0.0353898	0.00119906	Sample 3	FALSE
16	A16	12	GAPDH	-0.0343327	0.00143497	Sample 3	FALSE
16	A16	13	GAPDH	-0.029963	0.00498356	Sample 3	FALSE
16	A16	14	GAPDH	-0.0252486	0.00887685	Sample 3	FALSE
16	A16	15	GAPDH	-0.010679	0.0226253	Sample 3	FALSE
16	A16	16	GAPDH	0.0164798	0.048963	Sample 3	FALSE
16	A16	17	GAPDH	0.0661087	0.0977707	Sample 3	FALSE
16	A16	18	GAPDH	0.141005	0.171846	Sample 3	FALSE
16	A16	19	GAPDH	0.245431	0.27545	Sample 3	FALSE
16	A16	20	GAPDH	0.383486	0.412685	Sample 3	FALSE
16	A16	21	GAPDH	0.544483	0.572861	Sample 3	FALSE
16	A16	22	GAPDH	0.712584	0.74014	Sample 3	FALSE
16	A16	23	GAPDH	0.865186	0.891921	Sample 3	FALSE
16	A16	24	GAPDH	0.996839	1.02275	Sample 3	FALSE
16	A16	25	GAPDH	1.10802	1.13312	Sample 3	FALSE
16	A16	26	GAPDH	1.1969	1.22117	Sample 3	FALSE
16	A16	27	GAPDH	1.27356	1.29701	Sample 3	FALSE
16	A16	28	GAPDH	1.33613	1.35876	Sample 3	FALSE
16	A16	29	GAPDH	1.38537	1.40718	Sample 3	FALSE
16	A16	30	GAPDH	1.42681	1.44779	Sample 3	FALSE
16	A16	31	GAPDH	1.45337	1.47354	Sample 3	FALSE
16	A16	32	GAPDH	1.47475	1.4941	Sample 3	FALSE
16	A16	33	GAPDH	1.48807	1.50659	Sample 3	FALSE
16	A16	34	GAPDH	1.49351	1.51122	Sample 3	FALSE
16	A16	35	GAPDH	1.49425	1.51113	Sample 3	FALSE
16	A16	36	GAPDH	1.49452	1.51058	Sample 3	FALSE
16	A16	37	GAPDH	1.49619	1.51143	Sample 3	FALSE
16	A16	38	GAPDH	1.49579	1.51021	Sample 3	FALSE
16	A16	39	GAPDH	1.49606	1.50966	Sample 3	FALSE
16	A16	40	GAPDH	1.49811	1.51089	Sample 3	FALSE
17	A17	1	GAPDH	-0.0469887	0.000972226	Sample 3	FALSE
17	A17	2	GAPDH	-0.0478217	-0.000462587	Sample 3	FALSE
17	A17	3	GAPDH	-0.0479339	-0.00117659	Sample 3	FALSE
17	A17	4	GAPDH	-0.0461611	-5.54653e-06	Sample 3	FALSE
17	A17	5	GAPDH	-0.0436302	0.00192349	Sample 3	FALSE
17	A17	6	GAPDH	-0.0437877	0.00116418	Sample 3	FALSE
17	A17	7	GAPDH	-0.0444871	-0.000136955	Sample 3	FALSE
17	A17	8	GAPDH	-0.0447122	-0.000963841	Sample 3	FALSE
17	A17	9	GAPDH	-0.0447107	-0.00156417	Sample 3	FALSE
17	A17	10	GAPDH	-0.0428789	-0.000334149	Sample 3	FALSE
17	A17	11	GAPDH	-0.0418578	8.51157e-05	Sample 3	FALSE
17	A17	12	GAPDH	-0.0403327	0.00100847	Sample 3	FALSE
17	A17	13	GAPDH	-0.0354191	0.00532027	Sample 3	FALSE
17	A17	14	GAPDH	-0.0270841	0.0130535	Sample 3	FALSE
17	A17	15	GAPDH	-0.0107535	0.0287823	Sample 3	FALSE
17	A17	16	GAPDH	0.0216002	0.0605342	Sample 3	FALSE
17	A17	17	GAPDH	0.0758347	0.114167	Sample 3	FALSE
17	A17	18	GAPDH	0.156615	0.194345	Sample 3	FALSE
17	A17	19	GAPDH	0.281821	0.318949	Sample 3	FALSE
17	A17	20	GAPDH	0.436345	0.472871	Sample 3	FALSE
17	A17	21	GAPDH	0.604357	0.640282	Sample 3	FALSE
17	A17	22	GAPDH	0.77143	0.806753	Sample 3	FALSE
17	A17	23	GAPDH	0.917511	0.952232	Sample 3	FALSE
17	A17	24	GAPDH	1.04518	1.0793	Sample 3	FALSE
17	A17	25	GAPDH	1.15283	1.18635	Sample 3	FALSE
17	A17	26	GAPDH	1.24306	1.27598	Sample 3	FALSE
17	A17	27	GAPDH	1.31519	1.3475	Sample 3	FALSE
17	A17	28	GAPDH	1.37005	1.40176	Sample 3	FALSE
17	A17	29	GAPDH	1.4134	1.44451	Sample 3	FALSE
17	A17	30	GAPDH	1.45376	1.48427	Sample 3	FALSE
17	A17	31	GAPDH	1.48167	1.51157	Sample 3	FALSE
17	A17	32	GAPDH	1.49495	1.52425	Sample 3	FALSE
17	A17	33	GAPDH	1.49385	1.52255	Sample 3	FALSE
17	A17	34	GAPDH	1.49789	1.52599	Sample 3	FALSE
17	A17	35	GAPDH	1.50349	1.53099	Sample 3	FALSE
17	A17	36	GAPDH	1.50637	1.53327	Sample 3	FALSE
17	A17	37	GAPDH	1.49724	1.52353	Sample 3	FALSE
17	A17	38	GAPDH	1.49801	1.52371	Sample 3	FALSE
17	A17	39	GAPDH	1.50073	1.52583	Sample 3	FALSE
17	A17	40	GAPDH	1.49651	1.521	Sample 3	FALSE
18	A18	1	GAPDH	-0.0587393	0.0028928	Sample 3	FALSE
18	A18	2	GAPDH	-0.0587939	0.00170955	Sample 3	FALSE
18	A18	3	GAPDH	-0.0588319	0.000542999	Sample 3	FALSE
18	A18	4	GAPDH	-0.0580643	0.000182017	Sample 3	FALSE
18	A18	5	GAPDH	-0.0548881	0.00222962	Sample 3	FALSE
18	A18	6	GAPDH	-0.0548865	0.00110267	Sample 3	FALSE
18	A18	7	GAPDH	-0.0556113	-0.000750672	Sample 3	FALSE
18	A18	8	GAPDH	-0.0559044	-0.00217235	Sample 3	FALSE
18	A18	9	GAPDH	-0.0560394	-0.00343597	Sample 3	FALSE
18	A18	10	GAPDH	-0.0538645	-0.00238957	Sample 3	FALSE
18	A18	11	GAPDH	-0.0489726	0.00137374	Sample 3	FALSE
18	A18	12	GAPDH	-0.0483106	0.000907098	Sample 3	FALSE
18	A18	13	GAPDH	-0.0456787	0.00241042	Sample 3	FALSE
18	A18	14	GAPDH	-0.0360053	0.0109552	Sample 3	FALSE
18	A18	15	GAPDH	-0.0193728	0.0264592	Sample 3	FALSE
18	A18	16	GAPDH	0.0048267	0.0495301	Sample 3	FALSE
18	A18	17	GAPDH	0.053219	0.0967939	Sample 3	FALSE
18	A18	18	GAPDH	0.132473	0.17492	Sample 3	FALSE
18	A18	19	GAPDH	0.246553	0.287871	Sample 3	FALSE
18	A18	20	GAPDH	0.391869	0.432058	Sample 3	FALSE
18	A18	21	GAPDH	0.557194	0.596254	Sample 3	FALSE
18	A18	22	GAPDH	0.725573	0.763505	Sample 3	FALSE
18	A18	23	GAPDH	0.876996	0.913799	Sample 3	FALSE
18	A18	24	GAPDH	1.01628	1.05195	Sample 3	FALSE
18	A18	25	GAPDH	1.13221	1.16675	Sample 3	FALSE
18	A18	26	GAPDH	1.21959	1.25301	Sample 3	FALSE
18	A18	27	GAPDH	1.29017	1.32245	Sample 3	FALSE
18	A18	28	GAPDH	1.35941	1.39057	Sample 3	FALSE
18	A18	29	GAPDH	1.41012	1.44016	Sample 3	FALSE
18	A18	30	GAPDH	1.44914	1.47805	Sample 3	FALSE
18	A18	31	GAPDH	1.47754	1.50531	Sample 3	FALSE
18	A18	32	GAPDH	1.49911	1.52575	Sample 3	FALSE
18	A18	33	GAPDH	1.50967	1.53519	Sample 3	FALSE
18	A18	34	GAPDH	1.51993	1.54432	Sample 3	FALSE
18	A18	35	GAPDH	1.51899	1.54225	Sample 3	FALSE
18	A18	36	GAPDH	1.51859	1.54073	Sample 3	FALSE
18	A18	37	GAPDH	1.51798	1.53898	Sample 3	FALSE
18	A18	38	GAPDH	1.52063	1.54051	Sample 3	FALSE
18	A18	39	GAPDH	1.51766	1.53641	Sample 3	FALSE
18	A18	40	GAPDH	1.51634	1.53396	Sample 3	FALSE
19	A19	1	ISG15	-0.0748229	0.00310029	Sample 2	FALSE
19	A19	2	ISG15	-0.0744859	0.00262596	Sample 2	FALSE
19	A19	3	ISG15	-0.0732884	0.00301216	Sample 2	FALSE
19	A19	4	ISG15	-0.071103	0.00438622	Sample 2	FALSE
19	A19	5	ISG15	-0.0697521	0.00492578	Sample 2	FALSE
19	A19	6	ISG15	-0.0704601	0.00340646	Sample 2	FALSE
19	A19	7	ISG15	-0.0720726	0.000982633	Sample 2	FALSE
19	A19	8	ISG15	-0.0737272	-0.00148327	Sample 2	FALSE
19	A19	9	ISG15	-0.0767258	-0.00529313	Sample 2	FALSE
19	A19	10	ISG15	-0.0767059	-0.0060846	Sample 2	FALSE
19	A19	11	ISG15	-0.0736904	-0.00388036	Sample 2	FALSE
19	A19	12	ISG15	-0.0713901	-0.0023914	Sample 2	FALSE
19	A19	13	ISG15	-0.0728512	-0.00466377	Sample 2	FALSE
19	A19	14	ISG15	-0.0738329	-0.00645682	Sample 2	FALSE
19	A19	15	ISG15	-0.0742649	-0.00770014	Sample 2	FALSE
19	A19	16	ISG15	-0.0729446	-0.00719118	Sample 2	FALSE
19	A19	17	ISG15	-0.0641713	0.000770809	Sample 2	FALSE
19	A19	18	ISG15	-0.0565462	0.00758467	Sample 2	FALSE
19	A19	19	ISG15	-0.0559296	0.00738993	Sample 2	FALSE
19	A19	20	ISG15	-0.057612	0.00489618	Sample 2	FALSE
19	A19	21	ISG15	-0.0588585	0.00283844	Sample 2	FALSE
19	A19	22	ISG15	-0.057638	0.00324762	Sample 2	FALSE
19	A19	23	ISG15	-0.0546242	0.00545009	Sample 2	FALSE
19	A19	24	ISG15	-0.0552706	0.0039924	Sample 2	FALSE
19	A19	25	ISG15	-0.057711	0.000740673	Sample 2	FALSE
19	A19	26	ISG15	-0.0587193	-0.00107897	Sample 2	FALSE
19	A19	27	ISG15	-0.0567871	4.18879e-05	Sample 2	FALSE
19	A19	28	ISG15	-0.0552343	0.00078343	Sample 2	FALSE
19	A19	29	ISG15	-0.0559862	-0.000779821	Sample 2	FALSE
19	A19	30	ISG15	-0.0563984	-0.00200332	Sample 2	FALSE
19	A19	31	ISG15	-0.0567948	-0.00321103	Sample 2	FALSE
19	A19	32	ISG15	-0.0538546	-0.00108213	Sample 2	FALSE
19	A19	33	ISG15	-0.0516711	0.000290054	Sample 2	FALSE
19	A19	34	ISG15	-0.0508131	0.000336736	Sample 2	FALSE
19	A19	35	ISG15	-0.051678	-0.00133948	Sample 2	FALSE
19	A19	36	ISG15	-0.0508865	-0.0013593	Sample 2	FALSE
19	A19	37	ISG15	-0.0478842	0.000831705	Sample 2	FALSE
19	A19	38	ISG15	-0.0463429	0.00156167	Sample 2	FALSE
19	A19	39	ISG15	-0.0485641	-0.00147083	Sample 2	FALSE
19	A19	40	ISG15	-0.0504697	-0.00418771	Sample 2	FALSE
25	B1	1	ISG15	0.00253503	-0.00228543	Sample 1	FALSE
25	B1	2	ISG15	0.00545214	0.000462589	Sample 1	FALSE
25	B1	3	ISG15	0.00885567	0.00369704	Sample 1	FALSE
25	B1	4	ISG15	0.0114123	0.00608459	Sample 1	FALSE
25	B1	5	ISG15	0.00796947	0.00247267	Sample 1	FALSE
25	B1	6	ISG15	0.00658413	0.000918251	Sample 1	FALSE
25	B1	7	ISG15	0.00727996	0.001445	Sample 1	FALSE
25	B1	8	ISG15	0.00523954	-0.000764501	Sample 1	FALSE
25	B1	9	ISG15	0.00447492	-0.0016982	Sample 1	FALSE
25	B1	10	ISG15	0.00465253	-0.00168968	Sample 1	FALSE
25	B1	11	ISG15	-0.000260146	-0.00677144	Sample 1	FALSE
25	B1	12	ISG15	-0.000456108	-0.00713648	Sample 1	FALSE
25	B1	13	ISG15	0.00399452	-0.00285493	Sample 1	FALSE
25	B1	14	ISG15	0.00370157	-0.00331697	Sample 1	FALSE
25	B1	15	ISG15	0.00393288	-0.00325474	Sample 1	FALSE
25	B1	16	ISG15	0.00810122	0.000744523	Sample 1	FALSE
25	B1	17	ISG15	0.0082327	0.000706911	Sample 1	FALSE
25	B1	18	ISG15	0.00768117	-1.36946e-05	Sample 1	FALSE
25	B1	19	ISG15	0.00847593	0.000611976	Sample 1	FALSE
25	B1	20	ISG15	0.00920506	0.00117202	Sample 1	FALSE
25	B1	21	ISG15	0.0118262	0.0036241	Sample 1	FALSE
25	B1	22	ISG15	0.0143947	0.00602355	Sample 1	FALSE
25	B1	23	ISG15	0.0175796	0.00903929	Sample 1	FALSE
25	B1	24	ISG15	0.0367583	0.028049	Sample 1	FALSE
25	B1	25	ISG15	0.0672268	0.0583484	Sample 1	FALSE
25	B1	26	ISG15	0.116245	0.107197	Sample 1	FALSE
25	B1	27	ISG15	0.184472	0.175255	Sample 1	FALSE
25	B1	28	ISG15	0.278773	0.269387	Sample 1	FALSE
25	B1	29	ISG15	0.375958	0.366404	Sample 1	FALSE
25	B1	30	ISG15	0.465837	0.456113	Sample 1	FALSE
25	B1	31	ISG15	0.548224	0.538331	Sample 1	FALSE
25	B1	32	ISG15	0.62374	0.613678	Sample 1	FALSE
25	B1	33	ISG15	0.694568	0.684337	Sample 1	FALSE
25	B1	34	ISG15	0.751296	0.740896	Sample 1	FALSE
25	B1	35	ISG15	0.795954	0.785384	Sample 1	FALSE
25	B1	36	ISG15	0.825735	0.814997	Sample 1	FALSE
25	B1	37	ISG15	0.857204	0.846296	Sample 1	FALSE
25	B1	38	ISG15	0.879132	0.868056	Sample 1	FALSE
25	B1	39	ISG15	0.894546	0.883301	Sample 1	FALSE
25	B1	40	ISG15	0.902651	0.891236	Sample 1	FALSE
26	B2	1	ISG15	-0.0577458	-0.00465302	Sample 1	FALSE
26	B2	2	ISG15	-0.0549438	-0.00239151	Sample 1	FALSE
26	B2	3	ISG15	-0.0531424	-0.0011307	Sample 1	FALSE
26	B2	4	ISG15	-0.0506318	0.000839324	Sample 1	FALSE
26	B2	5	ISG15	-0.0484747	0.00245588	Sample 1	FALSE
26	B2	6	ISG15	-0.0487477	0.00164232	Sample 1	FALSE
26	B2	7	ISG15	-0.0493368	0.00051259	Sample 1	FALSE
26	B2	8	ISG15	-0.049727	-0.000418192	Sample 1	FALSE
26	B2	9	ISG15	-0.0505466	-0.00177834	Sample 1	FALSE
26	B2	10	ISG15	-0.0501492	-0.00192149	Sample 1	FALSE
26	B2	11	ISG15	-0.0497252	-0.002038	Sample 1	FALSE
26	B2	12	ISG15	-0.0496367	-0.00249012	Sample 1	FALSE
26	B2	13	ISG15	-0.0468054	-0.000199374	Sample 1	FALSE
26	B2	14	ISG15	-0.0459442	0.0001213	Sample 1	FALSE
26	B2	15	ISG15	-0.0411201	0.00440479	Sample 1	FALSE
26	B2	16	ISG15	-0.0358526	0.00913172	Sample 1	FALSE
26	B2	17	ISG15	-0.0263778	0.018066	Sample 1	FALSE
26	B2	18	ISG15	-0.00846829	0.0354349	Sample 1	FALSE
26	B2	19	ISG15	0.0267874	0.07015	Sample 1	FALSE
26	B2	20	ISG15	0.0796345	0.122457	Sample 1	FALSE
26	B2	21	ISG15	0.154649	0.196931	Sample 1	FALSE
26	B2	22	ISG15	0.248954	0.290695	Sample 1	FALSE
26	B2	23	ISG15	0.351513	0.392713	Sample 1	FALSE
26	B2	24	ISG15	0.444515	0.485175	Sample 1	FALSE
26	B2	25	ISG15	0.528541	0.56866	Sample 1	FALSE
26	B2	26	ISG15	0.613459	0.653037	Sample 1	FALSE
26	B2	27	ISG15	0.683434	0.722472	Sample 1	FALSE
26	B2	28	ISG15	0.745146	0.783644	Sample 1	FALSE
26	B2	29	ISG15	0.798493	0.83645	Sample 1	FALSE
26	B2	30	ISG15	0.842134	0.879551	Sample 1	FALSE
26	B2	31	ISG15	0.883408	0.920284	Sample 1	FALSE
26	B2	32	ISG15	0.920542	0.956878	Sample 1	FALSE
26	B2	33	ISG15	0.947832	0.983627	Sample 1	FALSE
26	B2	34	ISG15	0.97168	1.00693	Sample 1	FALSE
26	B2	35	ISG15	0.992943	1.02766	Sample 1	FALSE
26	B2	36	ISG15	1.00029	1.03446	Sample 1	FALSE
26	B2	37	ISG15	1.0109	1.04454	Sample 1	FALSE
26	B2	38	ISG15	1.01609	1.04918	Sample 1	FALSE
26	B2	39	ISG15	1.01949	1.05204	Sample 1	FALSE
26	B2	40	ISG15	1.02204	1.05405	Sample 1	FALSE
27	B3	1	ISG15	-0.00788732	-0.00640353	Sample 1	FALSE
27	B3	2	ISG15	-0.00303999	-0.00330494	Sample 1	FALSE
27	B3	3	ISG15	0.000725471	-0.0012882	Sample 1	FALSE
27	B3	4	ISG15	0.00313243	-0.000629972	Sample 1	FALSE
27	B3	5	ISG15	0.00831816	0.00280702	Sample 1	FALSE
27	B3	6	ISG15	0.00872441	0.00146454	Sample 1	FALSE
27	B3	7	ISG15	0.00825144	-0.000757165	Sample 1	FALSE
27	B3	8	ISG15	0.0119358	0.00117848	Sample 1	FALSE
27	B3	9	ISG15	0.0150479	0.00254188	Sample 1	FALSE
27	B3	10	ISG15	0.0159413	0.0016865	Sample 1	FALSE
27	B3	11	ISG15	0.0129938	-0.00300968	Sample 1	FALSE
27	B3	12	ISG15	0.0133303	-0.00442199	Sample 1	FALSE
27	B3	13	ISG15	0.02135	0.00184903	Sample 1	FALSE
27	B3	14	ISG15	0.0184502	-0.00279954	Sample 1	FALSE
27	B3	15	ISG15	0.0174774	-0.00552102	Sample 1	FALSE
27	B3	16	ISG15	0.0241122	-0.000635029	Sample 1	FALSE
27	B3	17	ISG15	0.0281337	0.00163782	Sample 1	FALSE
27	B3	18	ISG15	0.034142	0.00589733	Sample 1	FALSE
27	B3	19	ISG15	0.0403151	0.0103217	Sample 1	FALSE
27	B3	20	ISG15	0.0620017	0.0302596	Sample 1	FALSE
27	B3	21	ISG15	0.0933216	0.0598307	Sample 1	FALSE
27	B3	22	ISG15	0.144727	0.109488	Sample 1	FALSE
27	B3	23	ISG15	0.216333	0.179344	Sample 1	FALSE
27	B3	24	ISG15	0.313909	0.275172	Sample 1	FALSE
27	B3	25	ISG15	0.418323	0.377837	Sample 1	FALSE
27	B3	26	ISG15	0.517649	0.475415	Sample 1	FALSE
27	B3	27	ISG15	0.607154	0.563171	Sample 1	FALSE
27	B3	28	ISG15	0.686971	0.641239	Sample 1	FALSE
27	B3	29	ISG15	0.765504	0.718023	Sample 1	FALSE
27	B3	30	ISG15	0.824051	0.774821	Sample 1	FALSE
27	B3	31	ISG15	0.883543	0.832565	Sample 1	FALSE
27	B3	32	ISG15	0.933646	0.880919	Sample 1	FALSE
27	B3	33	ISG15	0.975329	0.920854	Sample 1	FALSE
27	B3	34	ISG15	1.00839	0.952165	Sample 1	FALSE
27	B3	35	ISG15	1.03349	0.97552	Sample 1	FALSE
27	B3	36	ISG15	1.05329	0.993571	Sample 1	FALSE
27	B3	37	ISG15	1.06831	1.00684	Sample 1	FALSE
27	B3	38	ISG15	1.08546	1.02224	Sample 1	FALSE
27	B3	39	ISG15	1.08827	1.02331	Sample 1	FALSE
27	B3	40	ISG15	1.09174	1.02503	Sample 1	FALSE
28	B4	1	ISG15	-0.0298495	0.00130586	Sample 1	FALSE
28	B4	2	ISG15	-0.0296161	0.000112895	Sample 1	FALSE
28	B4	3	ISG15	-0.0287601	-0.000457335	Sample 1	FALSE
28	B4	4	ISG15	-0.025138	0.00173851	Sample 1	FALSE
28	B4	5	ISG15	-0.0249208	0.000529397	Sample 1	FALSE
28	B4	6	ISG15	-0.0251327	-0.0011088	Sample 1	FALSE
28	B4	7	ISG15	-0.0229668	-0.000369165	Sample 1	FALSE
28	B4	8	ISG15	-0.020499	0.000672404	Sample 1	FALSE
28	B4	9	ISG15	-0.0192438	0.000501356	Sample 1	FALSE
28	B4	10	ISG15	-0.0189657	-0.000646848	Sample 1	FALSE
28	B4	11	ISG15	-0.018371	-0.0014784	Sample 1	FALSE
28	B4	12	ISG15	-0.0167963	-0.00132998	Sample 1	FALSE
28	B4	13	ISG15	-0.0150603	-0.0010203	Sample 1	FALSE
28	B4	14	ISG15	-0.0111473	0.00146647	Sample 1	FALSE
28	B4	15	ISG15	-0.00968479	0.00150271	Sample 1	FALSE
28	B4	16	ISG15	-0.0013995	0.00836172	Sample 1	FALSE
28	B4	17	ISG15	0.0154225	0.0237574	Sample 1	FALSE
28	B4	18	ISG15	0.050039	0.0569477	Sample 1	FALSE
28	B4	19	ISG15	0.0974134	0.102896	Sample 1	FALSE
28	B4	20	ISG15	0.167904	0.17196	Sample 1	FALSE
28	B4	21	ISG15	0.262784	0.265413	Sample 1	FALSE
28	B4	22	ISG15	0.368762	0.369966	Sample 1	FALSE
28	B4	23	ISG15	0.469669	0.469446	Sample 1	FALSE
28	B4	24	ISG15	0.557817	0.556168	Sample 1	FALSE
28	B4	25	ISG15	0.643357	0.640282	Sample 1	FALSE
28	B4	26	ISG15	0.718507	0.714006	Sample 1	FALSE
28	B4	27	ISG15	0.786519	0.780591	Sample 1	FALSE
28	B4	28	ISG15	0.853317	0.845963	Sample 1	FALSE
28	B4	29	ISG15	0.90667	0.89789	Sample 1	FALSE
28	B4	30	ISG15	0.948134	0.937928	Sample 1	FALSE
28	B4	31	ISG15	0.983531	0.971898	Sample 1	FALSE
28	B4	32	ISG15	1.01363	1.00057	Sample 1	FALSE
28	B4	33	ISG15	1.04277	1.02829	Sample 1	FALSE
28	B4	34	ISG15	1.06544	1.04952	Sample 1	FALSE
28	B4	35	ISG15	1.08366	1.06633	Sample 1	FALSE
28	B4	36	ISG15	1.09383	1.07507	Sample 1	FALSE
28	B4	37	ISG15	1.1016	1.08141	Sample 1	FALSE
28	B4	38	ISG15	1.10549	1.08387	Sample 1	FALSE
28	B4	39	ISG15	1.1043	1.08126	Sample 1	FALSE
28	B4	40	ISG15	1.10611	1.08164	Sample 1	FALSE
29	B5	1	ISG15	-0.0364606	-0.00374118	Sample 1	FALSE
29	B5	2	ISG15	-0.0340938	-0.0019563	Sample 1	FALSE
29	B5	3	ISG15	-0.031078	0.000477541	Sample 1	FALSE
29	B5	4	ISG15	-0.0296475	0.0013262	Sample 1	FALSE
29	B5	5	ISG15	-0.0288675	0.00152421	Sample 1	FALSE
29	B5	6	ISG15	-0.0315723	-0.00176247	Sample 1	FALSE
29	B5	7	ISG15	-0.0319401	-0.00271224	Sample 1	FALSE
29	B5	8	ISG15	-0.0281583	0.00048762	Sample 1	FALSE
29	B5	9	ISG15	-0.0280887	-2.46591e-05	Sample 1	FALSE
29	B5	10	ISG15	-0.028522	-0.00103986	Sample 1	FALSE
29	B5	11	ISG15	-0.0264498	0.000450348	Sample 1	FALSE
29	B5	12	ISG15	-0.0262502	6.80338e-05	Sample 1	FALSE
29	B5	13	ISG15	-0.0248359	0.000900464	Sample 1	FALSE
29	B5	14	ISG15	-0.0250276	0.000126822	Sample 1	FALSE
29	B5	15	ISG15	-0.0243945	0.000177988	Sample 1	FALSE
29	B5	16	ISG15	-0.019139	0.00485158	Sample 1	FALSE
29	B5	17	ISG15	-0.00884792	0.0145607	Sample 1	FALSE
29	B5	18	ISG15	0.00296531	0.025792	Sample 1	FALSE
29	B5	19	ISG15	0.0261112	0.0483559	Sample 1	FALSE
29	B5	20	ISG15	0.0657909	0.0874538	Sample 1	FALSE
29	B5	21	ISG15	0.127172	0.148253	Sample 1	FALSE
29	B5	22	ISG15	0.213447	0.233946	Sample 1	FALSE
29	B5	23	ISG15	0.310712	0.330629	Sample 1	FALSE
29	B5	24	ISG15	0.411466	0.430801	Sample 1	FALSE
29	B5	25	ISG15	0.504145	0.522898	Sample 1	FALSE
29	B5	26	ISG15	0.594595	0.612767	Sample 1	FALSE
29	B5	27	ISG15	0.676989	0.694579	Sample 1	FALSE
29	B5	28	ISG15	0.746978	0.763986	Sample 1	FALSE
29	B5	29	ISG15	0.806984	0.823409	Sample 1	FALSE
29	B5	30	ISG15	0.862148	0.877991	Sample 1	FALSE
29	B5	31	ISG15	0.91259	0.927852	Sample 1	FALSE
29	B5	32	ISG15	0.95644	0.97112	Sample 1	FALSE
29	B5	33	ISG15	0.989954	1.00405	Sample 1	FALSE
29	B5	34	ISG15	1.01853	1.03205	Sample 1	FALSE
29	B5	35	ISG15	1.03886	1.05179	Sample 1	FALSE
29	B5	36	ISG15	1.05492	1.06727	Sample 1	FALSE
29	B5	37	ISG15	1.0632	1.07497	Sample 1	FALSE
29	B5	38	ISG15	1.07122	1.08241	Sample 1	FALSE
29	B5	39	ISG15	1.07681	1.08741	Sample 1	FALSE
29	B5	40	ISG15	1.08124	1.09127	Sample 1	FALSE
30	B6	1	ISG15	-0.0526343	-0.000190583	Sample 1	FALSE
30	B6	2	ISG15	-0.0501366	0.00121025	Sample 1	FALSE
30	B6	3	ISG15	-0.0484884	0.00176151	Sample 1	FALSE
30	B6	4	ISG15	-0.0490154	0.000137652	Sample 1	FALSE
30	B6	5	ISG15	-0.0487927	-0.000736626	Sample 1	FALSE
30	B6	6	ISG15	-0.0460437	0.000915416	Sample 1	FALSE
30	B6	7	ISG15	-0.0455519	0.000310367	Sample 1	FALSE
30	B6	8	ISG15	-0.0438269	0.000938394	Sample 1	FALSE
30	B6	9	ISG15	-0.0448984	-0.00122995	Sample 1	FALSE
30	B6	10	ISG15	-0.0452469	-0.00267538	Sample 1	FALSE
30	B6	11	ISG15	-0.0425182	-0.00104362	Sample 1	FALSE
30	B6	12	ISG15	-0.0423797	-0.00200211	Sample 1	FALSE
30	B6	13	ISG15	-0.0407002	-0.00141943	Sample 1	FALSE
30	B6	14	ISG15	-0.036984	0.00119983	Sample 1	FALSE
30	B6	15	ISG15	-0.0332429	0.00384395	Sample 1	FALSE
30	B6	16	ISG15	-0.0258684	0.0101215	Sample 1	FALSE
30	B6	17	ISG15	-0.00140317	0.0334899	Sample 1	FALSE
30	B6	18	ISG15	0.0345304	0.0683266	Sample 1	FALSE
30	B6	19	ISG15	0.0890643	0.121764	Sample 1	FALSE
30	B6	20	ISG15	0.17409	0.205693	Sample 1	FALSE
30	B6	21	ISG15	0.27763	0.308135	Sample 1	FALSE
30	B6	22	ISG15	0.385043	0.414451	Sample 1	FALSE
30	B6	23	ISG15	0.478113	0.506425	Sample 1	FALSE
30	B6	24	ISG15	0.570532	0.597746	Sample 1	FALSE
30	B6	25	ISG15	0.652035	0.678153	Sample 1	FALSE
30	B6	26	ISG15	0.730006	0.755027	Sample 1	FALSE
30	B6	27	ISG15	0.794354	0.818278	Sample 1	FALSE
30	B6	28	ISG15	0.850531	0.873358	Sample 1	FALSE
30	B6	29	ISG15	0.90438	0.92611	Sample 1	FALSE
30	B6	30	ISG15	0.950465	0.971098	Sample 1	FALSE
30	B6	31	ISG15	0.983688	1.00322	Sample 1	FALSE
30	B6	32	ISG15	1.01211	1.03055	Sample 1	FALSE
30	B6	33	ISG15	1.03921	1.05655	Sample 1	FALSE
30	B6	34	ISG15	1.06462	1.08086	Sample 1	FALSE
30	B6	35	ISG15	1.07905	1.09419	Sample 1	FALSE
30	B6	36	ISG15	1.08562	1.09967	Sample 1	FALSE
30	B6	37	ISG15	1.09315	1.1061	Sample 1	FALSE
30	B6	38	ISG15	1.09007	1.10193	Sample 1	FALSE
30	B6	39	ISG15	1.09288	1.10364	Sample 1	FALSE
30	B6	40	ISG15	1.10321	1.11288	Sample 1	FALSE
31	B7	1	ISG15	0.00194472	-0.00157109	Sample 1	FALSE
31	B7	2	ISG15	0.00367301	-0.000756276	Sample 1	FALSE
31	B7	3	ISG15	0.00565766	0.000314894	Sample 1	FALSE
31	B7	4	ISG15	0.00589528	-0.000360967	Sample 1	FALSE
31	B7	5	ISG15	0.00773236	0.000562635	Sample 1	FALSE
31	B7	6	ISG15	0.00837654	0.000293346	Sample 1	FALSE
31	B7	7	ISG15	0.0102276	0.00123097	Sample 1	FALSE
31	B7	8	ISG15	0.0106691	0.000758949	Sample 1	FALSE
31	B7	9	ISG15	0.0120934	0.00126976	Sample 1	FALSE
31	B7	10	ISG15	0.012255	0.000517901	Sample 1	FALSE
31	B7	11	ISG15	0.00679811	-0.00585247	Sample 1	FALSE
31	B7	12	ISG15	0.00699449	-0.00656958	Sample 1	FALSE
31	B7	13	ISG15	0.0163186	0.00184105	Sample 1	FALSE
31	B7	14	ISG15	0.0213845	0.00599352	Sample 1	FALSE
31	B7	15	ISG15	0.0236494	0.0073449	Sample 1	FALSE
31	B7	16	ISG15	0.0339785	0.0167605	Sample 1	FALSE
31	B7	17	ISG15	0.0568158	0.0386843	Sample 1	FALSE
31	B7	18	ISG15	0.0925117	0.0734668	Sample 1	FALSE
31	B7	19	ISG15	0.149702	0.129744	Sample 1	FALSE
31	B7	20	ISG15	0.236059	0.215188	Sample 1	FALSE
31	B7	21	ISG15	0.335672	0.313887	Sample 1	FALSE
31	B7	22	ISG15	0.445126	0.422428	Sample 1	FALSE
31	B7	23	ISG15	0.539603	0.51599	Sample 1	FALSE
31	B7	24	ISG15	0.630804	0.606278	Sample 1	FALSE
31	B7	25	ISG15	0.7166	0.691161	Sample 1	FALSE
31	B7	26	ISG15	0.796295	0.769942	Sample 1	FALSE
31	B7	27	ISG15	0.857769	0.830503	Sample 1	FALSE
31	B7	28	ISG15	0.917242	0.889062	Sample 1	FALSE
31	B7	29	ISG15	0.972757	0.943664	Sample 1	FALSE
31	B7	30	ISG15	1.01958	0.989573	Sample 1	FALSE
31	B7	31	ISG15	1.05155	1.02063	Sample 1	FALSE
31	B7	32	ISG15	1.07679	1.04495	Sample 1	FALSE
31	B7	33	ISG15	1.10481	1.07206	Sample 1	FALSE
31	B7	34	ISG15	1.12835	1.09469	Sample 1	FALSE
31	B7	35	ISG15	1.14499	1.11042	Sample 1	FALSE
31	B7	36	ISG15	1.15509	1.11961	Sample 1	FALSE
31	B7	37	ISG15	1.16194	1.12554	Sample 1	FALSE
31	B7	38	ISG15	1.16875	1.13144	Sample 1	FALSE
31	B7	39	ISG15	1.17392	1.13569	Sample 1	FALSE
31	B7	40	ISG15	1.18067	1.14152	Sample 1	FALSE
32	B8	1	ISG15	-0.0753858	-0.000982109	Sample 1	FALSE
32	B8	2	ISG15	-0.0733996	0.000503444	Sample 1	FALSE
32	B8	3	ISG15	-0.0723105	0.00109187	Sample 1	FALSE
32	B8	4	ISG15	-0.070005	0.00289662	Sample 1	FALSE
32	B8	5	ISG15	-0.0708368	0.00156417	Sample 1	FALSE
32	B8	6	ISG15	-0.0723864	-0.000486191	Sample 1	FALSE
32	B8	7	ISG15	-0.0748961	-0.00349655	Sample 1	FALSE
32	B8	8	ISG15	-0.0741578	-0.0032589	Sample 1	FALSE
32	B8	9	ISG15	-0.0684673	0.00193083	Sample 1	FALSE
32	B8	10	ISG15	-0.0707213	-0.000823886	Sample 1	FALSE
32	B8	11	ISG15	-0.0722433	-0.00284652	Sample 1	FALSE
32	B8	12	ISG15	-0.071744	-0.00284794	Sample 1	FALSE
32	B8	13	ISG15	-0.0676539	0.000741441	Sample 1	FALSE
32	B8	14	ISG15	-0.0623596	0.00553507	Sample 1	FALSE
32	B8	15	ISG15	-0.0598847	0.00750923	Sample 1	FALSE
32	B8	16	ISG15	-0.0488434	0.0180499	Sample 1	FALSE
32	B8	17	ISG15	-0.0275818	0.0388107	Sample 1	FALSE
32	B8	18	ISG15	0.0123053	0.0781972	Sample 1	FALSE
32	B8	19	ISG15	0.0753026	0.140694	Sample 1	FALSE
32	B8	20	ISG15	0.15977	0.22466	Sample 1	FALSE
32	B8	21	ISG15	0.260875	0.325264	Sample 1	FALSE
32	B8	22	ISG15	0.358922	0.422811	Sample 1	FALSE
32	B8	23	ISG15	0.458336	0.521724	Sample 1	FALSE
32	B8	24	ISG15	0.546922	0.609809	Sample 1	FALSE
32	B8	25	ISG15	0.630133	0.69252	Sample 1	FALSE
32	B8	26	ISG15	0.709555	0.771441	Sample 1	FALSE
32	B8	27	ISG15	0.772954	0.83434	Sample 1	FALSE
32	B8	28	ISG15	0.833071	0.893956	Sample 1	FALSE
32	B8	29	ISG15	0.883896	0.94428	Sample 1	FALSE
32	B8	30	ISG15	0.924341	0.984224	Sample 1	FALSE
32	B8	31	ISG15	0.965032	1.02441	Sample 1	FALSE
32	B8	32	ISG15	0.993222	1.0521	Sample 1	FALSE
32	B8	33	ISG15	1.01711	1.07549	Sample 1	FALSE
32	B8	34	ISG15	1.03544	1.09332	Sample 1	FALSE
32	B8	35	ISG15	1.0536	1.11098	Sample 1	FALSE
32	B8	36	ISG15	1.05757	1.11445	Sample 1	FALSE
32	B8	37	ISG15	1.0636	1.11998	Sample 1	FALSE
32	B8	38	ISG15	1.06759	1.12346	Sample 1	FALSE
32	B8	39	ISG15	1.07222	1.1276	Sample 1	FALSE
32	B8	40	ISG15	1.07097	1.12584	Sample 1	FALSE
33	B9	1	ISG15	5.76642e-05	-0.0039913	Sample 1	FALSE
33	B9	2	ISG15	0.00392376	-0.000644297	Sample 1	FALSE
33	B9	3	ISG15	0.00710563	0.00201848	Sample 1	FALSE
33	B9	4	ISG15	0.00883629	0.00323004	Sample 1	FALSE
33	B9	5	ISG15	0.00450747	-0.00161786	Sample 1	FALSE
33	B9	6	ISG15	0.00351897	-0.00312546	Sample 1	FALSE
33	B9	7	ISG15	0.00671864	-0.000444872	Sample 1	FALSE
33	B9	8	ISG15	0.00728984	-0.000392772	Sample 1	FALSE
33	B9	9	ISG15	0.00885122	0.000649518	Sample 1	FALSE
33	B9	10	ISG15	0.00792438	-0.000796417	Sample 1	FALSE
33	B9	11	ISG15	0.00680354	-0.00243635	Sample 1	FALSE
33	B9	12	ISG15	0.00775378	-0.0020052	Sample 1	FALSE
33	B9	13	ISG15	0.0120671	0.00178899	Sample 1	FALSE
33	B9	14	ISG15	0.0139291	0.0031319	Sample 1	FALSE
33	B9	15	ISG15	0.0232917	0.0119755	Sample 1	FALSE
33	B9	16	ISG15	0.0394339	0.0275985	Sample 1	FALSE
33	B9	17	ISG15	0.0661209	0.0537664	Sample 1	FALSE
33	B9	18	ISG15	0.111107	0.0982338	Sample 1	FALSE
33	B9	19	ISG15	0.179271	0.165878	Sample 1	FALSE
33	B9	20	ISG15	0.273408	0.259497	Sample 1	FALSE
33	B9	21	ISG15	0.378927	0.364496	Sample 1	FALSE
33	B9	22	ISG15	0.479894	0.464944	Sample 1	FALSE
33	B9	23	ISG15	0.571708	0.556239	Sample 1	FALSE
33	B9	24	ISG15	0.660841	0.644852	Sample 1	FALSE
33	B9	25	ISG15	0.739693	0.723186	Sample 1	FALSE
33	B9	26	ISG15	0.816151	0.799125	Sample 1	FALSE
33	B9	27	ISG15	0.878424	0.860879	Sample 1	FALSE
33	B9	28	ISG15	0.93187	0.913806	Sample 1	FALSE
33	B9	29	ISG15	0.978227	0.959643	Sample 1	FALSE
33	B9	30	ISG15	1.01225	0.993147	Sample 1	FALSE
33	B9	31	ISG15	1.04201	1.02239	Sample 1	FALSE
33	B9	32	ISG15	1.0714	1.05126	Sample 1	FALSE
33	B9	33	ISG15	1.09701	1.07635	Sample 1	FALSE
33	B9	34	ISG15	1.11389	1.09271	Sample 1	FALSE
33	B9	35	ISG15	1.12378	1.10208	Sample 1	FALSE
33	B9	36	ISG15	1.13063	1.10842	Sample 1	FALSE
33	B9	37	ISG15	1.13435	1.11162	Sample 1	FALSE
33	B9	38	ISG15	1.14048	1.11722	Sample 1	FALSE
33	B9	39	ISG15	1.14206	1.11829	Sample 1	FALSE
33	B9	40	ISG15	1.14298	1.11869	Sample 1	FALSE
34	B10	1	GAPDH	-0.0465337	-0.000544336	Sample 3	FALSE
34	B10	2	GAPDH	-0.0465222	-0.000928684	Sample 3	FALSE
34	B10	3	GAPDH	-0.0454102	-0.000212562	Sample 3	FALSE
34	B10	4	GAPDH	-0.0440234	0.000778311	Sample 3	FALSE
34	B10	5	GAPDH	-0.0439328	0.00047301	Sample 3	FALSE
34	B10	6	GAPDH	-0.0439287	8.12268e-05	Sample 3	FALSE
34	B10	7	GAPDH	-0.0442411	-0.000626968	Sample 3	FALSE
34	B10	8	GAPDH	-0.0438991	-0.00068086	Sample 3	FALSE
34	B10	9	GAPDH	-0.0430633	-0.000240931	Sample 3	FALSE
34	B10	10	GAPDH	-0.0430887	-0.000662208	Sample 3	FALSE
34	B10	11	GAPDH	-0.042237	-0.000206372	Sample 3	FALSE
34	B10	12	GAPDH	-0.0403373	0.00129735	Sample 3	FALSE
34	B10	13	GAPDH	-0.0343189	0.00691993	Sample 3	FALSE
34	B10	14	GAPDH	-0.0281142	0.0127288	Sample 3	FALSE
34	B10	15	GAPDH	-0.0167271	0.02372	Sample 3	FALSE
34	B10	16	GAPDH	0.00414181	0.044193	Sample 3	FALSE
34	B10	17	GAPDH	0.0431948	0.0828501	Sample 3	FALSE
34	B10	18	GAPDH	0.110551	0.149811	Sample 3	FALSE
34	B10	19	GAPDH	0.207506	0.24637	Sample 3	FALSE
34	B10	20	GAPDH	0.341756	0.380223	Sample 3	FALSE
34	B10	21	GAPDH	0.503942	0.542014	Sample 3	FALSE
34	B10	22	GAPDH	0.670339	0.708015	Sample 3	FALSE
34	B10	23	GAPDH	0.828122	0.865402	Sample 3	FALSE
34	B10	24	GAPDH	0.970567	1.00745	Sample 3	FALSE
34	B10	25	GAPDH	1.09045	1.12694	Sample 3	FALSE
34	B10	26	GAPDH	1.18886	1.22495	Sample 3	FALSE
34	B10	27	GAPDH	1.26229	1.29799	Sample 3	FALSE
34	B10	28	GAPDH	1.32545	1.36076	Sample 3	FALSE
34	B10	29	GAPDH	1.37835	1.41325	Sample 3	FALSE
34	B10	30	GAPDH	1.42123	1.45574	Sample 3	FALSE
34	B10	31	GAPDH	1.452	1.48612	Sample 3	FALSE
34	B10	32	GAPDH	1.47415	1.50786	Sample 3	FALSE
34	B10	33	GAPDH	1.48651	1.51983	Sample 3	FALSE
34	B10	34	GAPDH	1.49632	1.52925	Sample 3	FALSE
34	B10	35	GAPDH	1.49903	1.53156	Sample 3	FALSE
34	B10	36	GAPDH	1.49899	1.53113	Sample 3	FALSE
34	B10	37	GAPDH	1.50513	1.53687	Sample 3	FALSE
34	B10	38	GAPDH	1.50703	1.53837	Sample 3	FALSE
34	B10	39	GAPDH	1.50379	1.53474	Sample 3	FALSE
34	B10	40	GAPDH	1.50263	1.53318	Sample 3	FALSE
35	B11	1	GAPDH	-0.0244608	-0.00236273	Sample 3	FALSE
35	B11	2	GAPDH	-0.0200594	0.000924366	Sample 3	FALSE
35	B11	3	GAPDH	-0.019668	0.000201467	Sample 3	FALSE
35	B11	4	GAPDH	-0.0201841	-0.00142891	Sample 3	FALSE
35	B11	5	GAPDH	-0.0172651	0.000375726	Sample 3	FALSE
35	B11	6	GAPDH	-0.015022	0.00150456	Sample 3	FALSE
35	B11	7	GAPDH	-0.0145134	0.000898866	Sample 3	FALSE
35	B11	8	GAPDH	-0.0148278	-0.000529806	Sample 3	FALSE
35	B11	9	GAPDH	-0.0146542	-0.00147055	Sample 3	FALSE
35	B11	10	GAPDH	-0.0124909	-0.000421561	Sample 3	FALSE
35	B11	11	GAPDH	-0.0101148	0.00084033	Sample 3	FALSE
35	B11	12	GAPDH	-0.00981091	2.98827e-05	Sample 3	FALSE
35	B11	13	GAPDH	-0.00534084	0.00338566	Sample 3	FALSE
35	B11	14	GAPDH	0.00296172	0.0105739	Sample 3	FALSE
35	B11	15	GAPDH	0.0185612	0.0250591	Sample 3	FALSE
35	B11	16	GAPDH	0.0469558	0.0523394	Sample 3	FALSE
35	B11	17	GAPDH	0.0936792	0.0979485	Sample 3	FALSE
35	B11	18	GAPDH	0.173055	0.17621	Sample 3	FALSE
35	B11	19	GAPDH	0.285292	0.287333	Sample 3	FALSE
35	B11	20	GAPDH	0.43599	0.436916	Sample 3	FALSE
35	B11	21	GAPDH	0.606969	0.606781	Sample 3	FALSE
35	B11	22	GAPDH	0.778418	0.777115	Sample 3	FALSE
35	B11	23	GAPDH	0.934007	0.93159	Sample 3	FALSE
35	B11	24	GAPDH	1.06512	1.06159	Sample 3	FALSE
35	B11	25	GAPDH	1.17668	1.17203	Sample 3	FALSE
35	B11	26	GAPDH	1.27828	1.27252	Sample 3	FALSE
35	B11	27	GAPDH	1.35106	1.34419	Sample 3	FALSE
35	B11	28	GAPDH	1.4127	1.40471	Sample 3	FALSE
35	B11	29	GAPDH	1.46581	1.45671	Sample 3	FALSE
35	B11	30	GAPDH	1.50467	1.49445	Sample 3	FALSE
35	B11	31	GAPDH	1.53189	1.52055	Sample 3	FALSE
35	B11	32	GAPDH	1.54441	1.53196	Sample 3	FALSE
35	B11	33	GAPDH	1.55723	1.54367	Sample 3	FALSE
35	B11	34	GAPDH	1.56414	1.54947	Sample 3	FALSE
35	B11	35	GAPDH	1.5687	1.55291	Sample 3	FALSE
35	B11	36	GAPDH	1.56941	1.5525	Sample 3	FALSE
35	B11	37	GAPDH	1.56967	1.55166	Sample 3	FALSE
35	B11	38	GAPDH	1.5658	1.54667	Sample 3	FALSE
35	B11	39	GAPDH	1.56963	1.54938	Sample 3	FALSE
35	B11	40	GAPDH	1.57231	1.55095	Sample 3	FALSE
36	B12	1	GAPDH	-0.0683469	-0.000269043	Sample 3	FALSE
36	B12	2	GAPDH	-0.0684875	-0.000307311	Sample 3	FALSE
36	B12	3	GAPDH	-0.0680332	0.000249284	Sample 3	FALSE
36	B12	4	GAPDH	-0.0692461	-0.000861204	Sample 3	FALSE
36	B12	5	GAPDH	-0.0694693	-0.000982054	Sample 3	FALSE
36	B12	6	GAPDH	-0.067946	0.000643587	Sample 3	FALSE
36	B12	7	GAPDH	-0.0679808	0.000711095	Sample 3	FALSE
36	B12	8	GAPDH	-0.0681329	0.000661383	Sample 3	FALSE
36	B12	9	GAPDH	-0.0679856	0.000910939	Sample 3	FALSE
36	B12	10	GAPDH	-0.0689408	5.81444e-05	Sample 3	FALSE
36	B12	11	GAPDH	-0.0704925	-0.00139117	Sample 3	FALSE
36	B12	12	GAPDH	-0.0691549	4.87688e-05	Sample 3	FALSE
36	B12	13	GAPDH	-0.0602291	0.00907683	Sample 3	FALSE
36	B12	14	GAPDH	-0.0501329	0.0192754	Sample 3	FALSE
36	B12	15	GAPDH	-0.0386867	0.030824	Sample 3	FALSE
36	B12	16	GAPDH	-0.0131431	0.0564699	Sample 3	FALSE
36	B12	17	GAPDH	0.0371097	0.106825	Sample 3	FALSE
36	B12	18	GAPDH	0.114066	0.183884	Sample 3	FALSE
36	B12	19	GAPDH	0.221394	0.291314	Sample 3	FALSE
36	B12	20	GAPDH	0.370032	0.440054	Sample 3	FALSE
36	B12	21	GAPDH	0.537804	0.607928	Sample 3	FALSE
36	B12	22	GAPDH	0.703597	0.773824	Sample 3	FALSE
36	B12	23	GAPDH	0.859815	0.930144	Sample 3	FALSE
36	B12	24	GAPDH	0.995638	1.06607	Sample 3	FALSE
36	B12	25	GAPDH	1.1102	1.18074	Sample 3	FALSE
36	B12	26	GAPDH	1.20927	1.27991	Sample 3	FALSE
36	B12	27	GAPDH	1.28774	1.35848	Sample 3	FALSE
36	B12	28	GAPDH	1.35341	1.42425	Sample 3	FALSE
36	B12	29	GAPDH	1.40691	1.47786	Sample 3	FALSE
36	B12	30	GAPDH	1.44829	1.51934	Sample 3	FALSE
36	B12	31	GAPDH	1.47978	1.55092	Sample 3	FALSE
36	B12	32	GAPDH	1.49872	1.56997	Sample 3	FALSE
36	B12	33	GAPDH	1.5135	1.58485	Sample 3	FALSE
36	B12	34	GAPDH	1.52119	1.59264	Sample 3	FALSE
36	B12	35	GAPDH	1.52519	1.59675	Sample 3	FALSE
36	B12	36	GAPDH	1.52197	1.59363	Sample 3	FALSE
36	B12	37	GAPDH	1.5189	1.59066	Sample 3	FALSE
36	B12	38	GAPDH	1.52393	1.5958	Sample 3	FALSE
36	B12	39	GAPDH	1.52146	1.59342	Sample 3	FALSE
36	B12	40	GAPDH	1.52284	1.59491	Sample 3	FALSE
37	B13	1	GAPDH	-0.0800584	0.00234436	Sample 3	FALSE
37	B13	2	GAPDH	-0.0800777	0.00109971	Sample 3	FALSE
37	B13	3	GAPDH	-0.0791665	0.000785657	Sample 3	FALSE
37	B13	4	GAPDH	-0.0760059	0.002721	Sample 3	FALSE
37	B13	5	GAPDH	-0.0773688	0.000132867	Sample 3	FALSE
37	B13	6	GAPDH	-0.0776677	-0.00139138	Sample 3	FALSE
37	B13	7	GAPDH	-0.0753458	-0.000294698	Sample 3	FALSE
37	B13	8	GAPDH	-0.0748488	-0.00102304	Sample 3	FALSE
37	B13	9	GAPDH	-0.0746806	-0.00208007	Sample 3	FALSE
37	B13	10	GAPDH	-0.0728292	-0.0014539	Sample 3	FALSE
37	B13	11	GAPDH	-0.0719289	-0.0017789	Sample 3	FALSE
37	B13	12	GAPDH	-0.0694704	-0.000545688	Sample 3	FALSE
37	B13	13	GAPDH	-0.0627713	0.00492815	Sample 3	FALSE
37	B13	14	GAPDH	-0.0593263	0.00714783	Sample 3	FALSE
37	B13	15	GAPDH	-0.0446806	0.0205683	Sample 3	FALSE
37	B13	16	GAPDH	-0.0198803	0.0441433	Sample 3	FALSE
37	B13	17	GAPDH	0.027455	0.0902534	Sample 3	FALSE
37	B13	18	GAPDH	0.0985891	0.160162	Sample 3	FALSE
37	B13	19	GAPDH	0.208642	0.268989	Sample 3	FALSE
37	B13	20	GAPDH	0.352296	0.411419	Sample 3	FALSE
37	B13	21	GAPDH	0.520061	0.577958	Sample 3	FALSE
37	B13	22	GAPDH	0.69331	0.749982	Sample 3	FALSE
37	B13	23	GAPDH	0.853301	0.908747	Sample 3	FALSE
37	B13	24	GAPDH	0.992639	1.04686	Sample 3	FALSE
37	B13	25	GAPDH	1.10983	1.16282	Sample 3	FALSE
37	B13	26	GAPDH	1.20235	1.25412	Sample 3	FALSE
37	B13	27	GAPDH	1.28822	1.33877	Sample 3	FALSE
37	B13	28	GAPDH	1.35412	1.40344	Sample 3	FALSE
37	B13	29	GAPDH	1.40693	1.45502	Sample 3	FALSE
37	B13	30	GAPDH	1.45072	1.49759	Sample 3	FALSE
37	B13	31	GAPDH	1.48834	1.53399	Sample 3	FALSE
37	B13	32	GAPDH	1.51274	1.55716	Sample 3	FALSE
37	B13	33	GAPDH	1.52341	1.56661	Sample 3	FALSE
37	B13	34	GAPDH	1.53469	1.57666	Sample 3	FALSE
37	B13	35	GAPDH	1.5412	1.58194	Sample 3	FALSE
37	B13	36	GAPDH	1.54419	1.58371	Sample 3	FALSE
37	B13	37	GAPDH	1.54258	1.58087	Sample 3	FALSE
37	B13	38	GAPDH	1.53861	1.57568	Sample 3	FALSE
37	B13	39	GAPDH	1.5407	1.57654	Sample 3	FALSE
37	B13	40	GAPDH	1.54201	1.57663	Sample 3	FALSE
38	B14	1	GAPDH	-0.087275	0.00146067	Sample 3	FALSE
38	B14	2	GAPDH	-0.0868282	0.00106983	Sample 3	FALSE
38	B14	3	GAPDH	-0.0866872	0.000373112	Sample 3	FALSE
38	B14	4	GAPDH	-0.0859237	0.000298876	Sample 3	FALSE
38	B14	5	GAPDH	-0.0852436	0.000141276	Sample 3	FALSE
38	B14	6	GAPDH	-0.083819	0.000728153	Sample 3	FALSE
38	B14	7	GAPDH	-0.0833272	0.000382284	Sample 3	FALSE
38	B14	8	GAPDH	-0.0838147	-0.000942874	Sample 3	FALSE
38	B14	9	GAPDH	-0.0834899	-0.00145578	Sample 3	FALSE
38	B14	10	GAPDH	-0.0817441	-0.000547661	Sample 3	FALSE
38	B14	11	GAPDH	-0.0815339	-0.00117518	Sample 3	FALSE
38	B14	12	GAPDH	-0.0799322	-0.00041117	Sample 3	FALSE
38	B14	13	GAPDH	-0.0760744	0.00260896	Sample 3	FALSE
38	B14	14	GAPDH	-0.0709754	0.00687026	Sample 3	FALSE
38	B14	15	GAPDH	-0.058465	0.018543	Sample 3	FALSE
38	B14	16	GAPDH	-0.0319309	0.0442393	Sample 3	FALSE
38	B14	17	GAPDH	0.0127671	0.0880997	Sample 3	FALSE
38	B14	18	GAPDH	0.0853581	0.159853	Sample 3	FALSE
38	B14	19	GAPDH	0.190831	0.264488	Sample 3	FALSE
38	B14	20	GAPDH	0.332199	0.405018	Sample 3	FALSE
38	B14	21	GAPDH	0.497775	0.569757	Sample 3	FALSE
38	B14	22	GAPDH	0.671778	0.742922	Sample 3	FALSE
38	B14	23	GAPDH	0.832415	0.902722	Sample 3	FALSE
38	B14	24	GAPDH	0.974606	1.04407	Sample 3	FALSE
38	B14	25	GAPDH	1.09219	1.16082	Sample 3	FALSE
38	B14	26	GAPDH	1.19141	1.2592	Sample 3	FALSE
38	B14	27	GAPDH	1.27484	1.3418	Sample 3	FALSE
38	B14	28	GAPDH	1.34288	1.409	Sample 3	FALSE
38	B14	29	GAPDH	1.39427	1.45955	Sample 3	FALSE
38	B14	30	GAPDH	1.43698	1.50143	Sample 3	FALSE
38	B14	31	GAPDH	1.47146	1.53507	Sample 3	FALSE
38	B14	32	GAPDH	1.49893	1.5617	Sample 3	FALSE
38	B14	33	GAPDH	1.51151	1.57344	Sample 3	FALSE
38	B14	34	GAPDH	1.5167	1.57779	Sample 3	FALSE
38	B14	35	GAPDH	1.52072	1.58097	Sample 3	FALSE
38	B14	36	GAPDH	1.52327	1.58269	Sample 3	FALSE
38	B14	37	GAPDH	1.52597	1.58454	Sample 3	FALSE
38	B14	38	GAPDH	1.52488	1.58262	Sample 3	FALSE
38	B14	39	GAPDH	1.51959	1.57649	Sample 3	FALSE
38	B14	40	GAPDH	1.51879	1.57485	Sample 3	FALSE
39	B15	1	GAPDH	-0.033673	-0.00156175	Sample 3	FALSE
39	B15	2	GAPDH	-0.0303689	0.00151282	Sample 3	FALSE
39	B15	3	GAPDH	-0.0292807	0.00237147	Sample 3	FALSE
39	B15	4	GAPDH	-0.0295327	0.0018899	Sample 3	FALSE
39	B15	5	GAPDH	-0.033513	-0.00231997	Sample 3	FALSE
39	B15	6	GAPDH	-0.0343383	-0.0033749	Sample 3	FALSE
39	B15	7	GAPDH	-0.0318305	-0.00109671	Sample 3	FALSE
39	B15	8	GAPDH	-0.0309808	-0.000476542	Sample 3	FALSE
39	B15	9	GAPDH	-0.0283816	0.00189306	Sample 3	FALSE
39	B15	10	GAPDH	-0.0294215	0.000623632	Sample 3	FALSE
39	B15	11	GAPDH	-0.0293254	0.000490065	Sample 3	FALSE
39	B15	12	GAPDH	-0.0234673	0.00611862	Sample 3	FALSE
39	B15	13	GAPDH	-0.0164648	0.0128916	Sample 3	FALSE
39	B15	14	GAPDH	-0.00737152	0.0217553	Sample 3	FALSE
39	B15	15	GAPDH	0.00528497	0.0341822	Sample 3	FALSE
39	B15	16	GAPDH	0.035988	0.0646556	Sample 3	FALSE
39	B15	17	GAPDH	0.0906511	0.119089	Sample 3	FALSE
39	B15	18	GAPDH	0.177102	0.20531	Sample 3	FALSE
39	B15	19	GAPDH	0.298647	0.326626	Sample 3	FALSE
39	B15	20	GAPDH	0.464023	0.491772	Sample 3	FALSE
39	B15	21	GAPDH	0.645677	0.673197	Sample 3	FALSE
39	B15	22	GAPDH	0.820008	0.847298	Sample 3	FALSE
39	B15	23	GAPDH	0.976388	1.00345	Sample 3	FALSE
39	B15	24	GAPDH	1.11035	1.13718	Sample 3	FALSE
39	B15	25	GAPDH	1.22646	1.25306	Sample 3	FALSE
39	B15	26	GAPDH	1.31936	1.34574	Sample 3	FALSE
39	B15	27	GAPDH	1.39442	1.42056	Sample 3	FALSE
39	B15	28	GAPDH	1.45625	1.48216	Sample 3	FALSE
39	B15	29	GAPDH	1.50022	1.52591	Sample 3	FALSE
39	B15	30	GAPDH	1.53092	1.55637	Sample 3	FALSE
39	B15	31	GAPDH	1.5573	1.58253	Sample 3	FALSE
39	B15	32	GAPDH	1.57755	1.60254	Sample 3	FALSE
39	B15	33	GAPDH	1.58005	1.60481	Sample 3	FALSE
39	B15	34	GAPDH	1.57899	1.60352	Sample 3	FALSE
39	B15	35	GAPDH	1.58091	1.60522	Sample 3	FALSE
39	B15	36	GAPDH	1.58888	1.61296	Sample 3	FALSE
39	B15	37	GAPDH	1.58739	1.61124	Sample 3	FALSE
39	B15	38	GAPDH	1.58292	1.60654	Sample 3	FALSE
39	B15	39	GAPDH	1.58202	1.60541	Sample 3	FALSE
39	B15	40	GAPDH	1.58113	1.60429	Sample 3	FALSE
40	B16	1	GAPDH	-0.0602335	0.00424066	Sample 3	FALSE
40	B16	2	GAPDH	-0.0591231	0.00476275	Sample 3	FALSE
40	B16	3	GAPDH	-0.0593401	0.00395732	Sample 3	FALSE
40	B16	4	GAPDH	-0.0636512	-0.000942095	Sample 3	FALSE
40	B16	5	GAPDH	-0.0637937	-0.00167302	Sample 3	FALSE
40	B16	6	GAPDH	-0.0603493	0.00118308	Sample 3	FALSE
40	B16	7	GAPDH	-0.0627535	-0.00180953	Sample 3	FALSE
40	B16	8	GAPDH	-0.0632661	-0.00291052	Sample 3	FALSE
40	B16	9	GAPDH	-0.0608488	-0.00108159	Sample 3	FALSE
40	B16	10	GAPDH	-0.0589996	0.000179275	Sample 3	FALSE
40	B16	11	GAPDH	-0.0584811	0.000109465	Sample 3	FALSE
40	B16	12	GAPDH	-0.0550145	0.00298761	Sample 3	FALSE
40	B16	13	GAPDH	-0.050833	0.00658078	Sample 3	FALSE
40	B16	14	GAPDH	-0.0405768	0.0162486	Sample 3	FALSE
40	B16	15	GAPDH	-0.02701	0.029227	Sample 3	FALSE
40	B16	16	GAPDH	0.00247169	0.0581204	Sample 3	FALSE
40	B16	17	GAPDH	0.0509574	0.106018	Sample 3	FALSE
40	B16	18	GAPDH	0.129467	0.183939	Sample 3	FALSE
40	B16	19	GAPDH	0.246993	0.300877	Sample 3	FALSE
40	B16	20	GAPDH	0.395396	0.448691	Sample 3	FALSE
40	B16	21	GAPDH	0.566298	0.619005	Sample 3	FALSE
40	B16	22	GAPDH	0.737383	0.789502	Sample 3	FALSE
40	B16	23	GAPDH	0.896319	0.947849	Sample 3	FALSE
40	B16	24	GAPDH	1.02999	1.08093	Sample 3	FALSE
40	B16	25	GAPDH	1.14253	1.19288	Sample 3	FALSE
40	B16	26	GAPDH	1.24152	1.29129	Sample 3	FALSE
40	B16	27	GAPDH	1.321	1.37018	Sample 3	FALSE
40	B16	28	GAPDH	1.38338	1.43197	Sample 3	FALSE
40	B16	29	GAPDH	1.4339	1.4819	Sample 3	FALSE
40	B16	30	GAPDH	1.47745	1.52486	Sample 3	FALSE
40	B16	31	GAPDH	1.50923	1.55606	Sample 3	FALSE
40	B16	32	GAPDH	1.5363	1.58253	Sample 3	FALSE
40	B16	33	GAPDH	1.55004	1.59568	Sample 3	FALSE
40	B16	34	GAPDH	1.5482	1.59326	Sample 3	FALSE
40	B16	35	GAPDH	1.5486	1.59307	Sample 3	FALSE
40	B16	36	GAPDH	1.54838	1.59226	Sample 3	FALSE
40	B16	37	GAPDH	1.54876	1.59206	Sample 3	FALSE
40	B16	38	GAPDH	1.55417	1.59688	Sample 3	FALSE
40	B16	39	GAPDH	1.55424	1.59635	Sample 3	FALSE
40	B16	40	GAPDH	1.55113	1.59266	Sample 3	FALSE
41	B17	1	GAPDH	-0.0602646	-0.00171565	Sample 3	FALSE
41	B17	2	GAPDH	-0.0598723	-0.00170402	Sample 3	FALSE
41	B17	3	GAPDH	-0.0559941	0.0017935	Sample 3	FALSE
41	B17	4	GAPDH	-0.0581784	-0.000771362	Sample 3	FALSE
41	B17	5	GAPDH	-0.0584709	-0.00144452	Sample 3	FALSE
41	B17	6	GAPDH	-0.0554176	0.00122816	Sample 3	FALSE
41	B17	7	GAPDH	-0.0565122	-0.000247059	Sample 3	FALSE
41	B17	8	GAPDH	-0.0571486	-0.00126417	Sample 3	FALSE
41	B17	9	GAPDH	-0.0557297	-0.000225901	Sample 3	FALSE
41	B17	10	GAPDH	-0.055003	0.000120189	Sample 3	FALSE
41	B17	11	GAPDH	-0.0552412	-0.000498627	Sample 3	FALSE
41	B17	12	GAPDH	-0.0530521	0.00130979	Sample 3	FALSE
41	B17	13	GAPDH	-0.0462614	0.00771991	Sample 3	FALSE
41	B17	14	GAPDH	-0.0358035	0.0177971	Sample 3	FALSE
41	B17	15	GAPDH	-0.0206477	0.0325723	Sample 3	FALSE
41	B17	16	GAPDH	0.0129508	0.0657902	Sample 3	FALSE
41	B17	17	GAPDH	0.0698076	0.122266	Sample 3	FALSE
41	B17	18	GAPDH	0.150605	0.202683	Sample 3	FALSE
41	B17	19	GAPDH	0.276232	0.327929	Sample 3	FALSE
41	B17	20	GAPDH	0.436409	0.487726	Sample 3	FALSE
41	B17	21	GAPDH	0.615161	0.666097	Sample 3	FALSE
41	B17	22	GAPDH	0.791297	0.841852	Sample 3	FALSE
41	B17	23	GAPDH	0.947537	0.997711	Sample 3	FALSE
41	B17	24	GAPDH	1.08547	1.13527	Sample 3	FALSE
41	B17	25	GAPDH	1.19393	1.24334	Sample 3	FALSE
41	B17	26	GAPDH	1.28447	1.3335	Sample 3	FALSE
41	B17	27	GAPDH	1.35515	1.4038	Sample 3	FALSE
41	B17	28	GAPDH	1.41066	1.45893	Sample 3	FALSE
41	B17	29	GAPDH	1.45983	1.50772	Sample 3	FALSE
41	B17	30	GAPDH	1.49415	1.54166	Sample 3	FALSE
41	B17	31	GAPDH	1.52177	1.5689	Sample 3	FALSE
41	B17	32	GAPDH	1.53425	1.581	Sample 3	FALSE
41	B17	33	GAPDH	1.53744	1.58381	Sample 3	FALSE
41	B17	34	GAPDH	1.54386	1.58984	Sample 3	FALSE
41	B17	35	GAPDH	1.5462	1.59181	Sample 3	FALSE
41	B17	36	GAPDH	1.54965	1.59488	Sample 3	FALSE
41	B17	37	GAPDH	1.54346	1.5883	Sample 3	FALSE
41	B17	38	GAPDH	1.54303	1.5875	Sample 3	FALSE
41	B17	39	GAPDH	1.54688	1.59097	Sample 3	FALSE
41	B17	40	GAPDH	1.54613	1.58983	Sample 3	FALSE
42	B18	1	GAPDH	-0.0323225	0.00259398	Sample 3	FALSE
42	B18	2	GAPDH	-0.0322325	0.00203452	Sample 3	FALSE
42	B18	3	GAPDH	-0.0320804	0.00153714	Sample 3	FALSE
42	B18	4	GAPDH	-0.0309112	0.00205684	Sample 3	FALSE
42	B18	5	GAPDH	-0.0320852	0.000233465	Sample 3	FALSE
42	B18	6	GAPDH	-0.033001	-0.0013318	Sample 3	FALSE
42	B18	7	GAPDH	-0.0339983	-0.0029786	Sample 3	FALSE
42	B18	8	GAPDH	-0.0332685	-0.00289824	Sample 3	FALSE
42	B18	9	GAPDH	-0.0294797	0.000241155	Sample 3	FALSE
42	B18	10	GAPDH	-0.0286964	0.000374969	Sample 3	FALSE
42	B18	11	GAPDH	-0.0273418	0.00108008	Sample 3	FALSE
42	B18	12	GAPDH	-0.0260875	0.00168498	Sample 3	FALSE
42	B18	13	GAPDH	-0.0191974	0.00792559	Sample 3	FALSE
42	B18	14	GAPDH	-0.00984069	0.0166329	Sample 3	FALSE
42	B18	15	GAPDH	0.00793728	0.0337614	Sample 3	FALSE
42	B18	16	GAPDH	0.0350535	0.0602281	Sample 3	FALSE
42	B18	17	GAPDH	0.0837363	0.108261	Sample 3	FALSE
42	B18	18	GAPDH	0.164155	0.188031	Sample 3	FALSE
42	B18	19	GAPDH	0.28533	0.308556	Sample 3	FALSE
42	B18	20	GAPDH	0.434643	0.457219	Sample 3	FALSE
42	B18	21	GAPDH	0.602685	0.624612	Sample 3	FALSE
42	B18	22	GAPDH	0.774151	0.795429	Sample 3	FALSE
42	B18	23	GAPDH	0.928766	0.949395	Sample 3	FALSE
42	B18	24	GAPDH	1.0619	1.08188	Sample 3	FALSE
42	B18	25	GAPDH	1.17134	1.19067	Sample 3	FALSE
42	B18	26	GAPDH	1.26021	1.27889	Sample 3	FALSE
42	B18	27	GAPDH	1.33426	1.35229	Sample 3	FALSE
42	B18	28	GAPDH	1.3971	1.41448	Sample 3	FALSE
42	B18	29	GAPDH	1.44838	1.46511	Sample 3	FALSE
42	B18	30	GAPDH	1.48104	1.49713	Sample 3	FALSE
42	B18	31	GAPDH	1.51098	1.52642	Sample 3	FALSE
42	B18	32	GAPDH	1.52534	1.54012	Sample 3	FALSE
42	B18	33	GAPDH	1.53729	1.55142	Sample 3	FALSE
42	B18	34	GAPDH	1.5435	1.55698	Sample 3	FALSE
42	B18	35	GAPDH	1.54582	1.55865	Sample 3	FALSE
42	B18	36	GAPDH	1.54748	1.55967	Sample 3	FALSE
42	B18	37	GAPDH	1.54942	1.56095	Sample 3	FALSE
42	B18	38	GAPDH	1.5444	1.55528	Sample 3	FALSE
42	B18	39	GAPDH	1.54533	1.55557	Sample 3	FALSE
42	B18	40	GAPDH	1.54512	1.55471	Sample 3	FALSE
43	B19	1	GAPDH	-0.146002	-0.0363528	Sample 4	FALSE
43	B19	2	GAPDH	-0.142582	-0.0341594	Sample 4	FALSE
43	B19	3	GAPDH	-0.132533	-0.0253366	Sample 4	FALSE
43	B19	4	GAPDH	-0.12434	-0.0183697	Sample 4	FALSE
43	B19	5	GAPDH	-0.117755	-0.0130113	Sample 4	FALSE
43	B19	6	GAPDH	-0.111196	-0.00767856	Sample 4	FALSE
43	B19	7	GAPDH	-0.109203	-0.00691154	Sample 4	FALSE
43	B19	8	GAPDH	-0.107559	-0.0064937	Sample 4	FALSE
43	B19	9	GAPDH	-0.103954	-0.00411549	Sample 4	FALSE
43	B19	10	GAPDH	-0.0989657	-0.000353231	Sample 4	FALSE
43	B19	11	GAPDH	-0.0955478	0.00183829	Sample 4	FALSE
43	B19	12	GAPDH	-0.0901199	0.00603991	Sample 4	FALSE
43	B19	13	GAPDH	-0.086397	0.00853645	Sample 4	FALSE
43	B19	14	GAPDH	-0.0831341	0.0105731	Sample 4	FALSE
43	B19	15	GAPDH	-0.0823028	0.010178	Sample 4	FALSE
43	B19	16	GAPDH	-0.079437	0.0118175	Sample 4	FALSE
43	B19	17	GAPDH	-0.0750751	0.0149531	Sample 4	FALSE
43	B19	18	GAPDH	-0.0737612	0.0150407	Sample 4	FALSE
43	B19	19	GAPDH	-0.0739233	0.0136523	Sample 4	FALSE
43	B19	20	GAPDH	-0.0759895	0.0103598	Sample 4	FALSE
43	B19	21	GAPDH	-0.0776059	0.00751703	Sample 4	FALSE
43	B19	22	GAPDH	-0.0776794	0.00621723	Sample 4	FALSE
43	B19	23	GAPDH	-0.0782088	0.00446151	Sample 4	FALSE
43	B19	24	GAPDH	-0.0769764	0.0044676	Sample 4	FALSE
43	B19	25	GAPDH	-0.0747671	0.00545053	Sample 4	FALSE
43	B19	26	GAPDH	-0.0699661	0.00902527	Sample 4	FALSE
43	B19	27	GAPDH	-0.0711721	0.00659292	Sample 4	FALSE
43	B19	28	GAPDH	-0.0735939	0.00294478	Sample 4	FALSE
43	B19	29	GAPDH	-0.0764722	-0.00115977	Sample 4	FALSE
43	B19	30	GAPDH	-0.0771639	-0.00307783	Sample 4	FALSE
43	B19	31	GAPDH	-0.0742345	-0.00137475	Sample 4	FALSE
43	B19	32	GAPDH	-0.0745543	-0.00292081	Sample 4	FALSE
43	B19	33	GAPDH	-0.0742881	-0.00388099	Sample 4	FALSE
43	B19	34	GAPDH	-0.0736881	-0.00450733	Sample 4	FALSE
43	B19	35	GAPDH	-0.0764144	-0.00845986	Sample 4	FALSE
43	B19	36	GAPDH	-0.0772144	-0.0104862	Sample 4	FALSE
43	B19	37	GAPDH	-0.0737979	-0.008296	Sample 4	FALSE
43	B19	38	GAPDH	-0.0749532	-0.0106777	Sample 4	FALSE
43	B19	39	GAPDH	-0.075604	-0.0125547	Sample 4	FALSE
43	B19	40	GAPDH	-0.0722305	-0.0104076	Sample 4	FALSE
49	C1	1	ISG15	-0.015544	-0.00099322	Sample 1	FALSE
49	C1	2	ISG15	-0.0156194	-0.00110721	Sample 1	FALSE
49	C1	3	ISG15	-0.0144366	3.69297e-05	Sample 1	FALSE
49	C1	4	ISG15	-0.0140906	0.000344333	Sample 1	FALSE
49	C1	5	ISG15	-0.0120633	0.00233299	Sample 1	FALSE
49	C1	6	ISG15	-0.0122075	0.00215023	Sample 1	FALSE
49	C1	7	ISG15	-0.0139945	0.000324564	Sample 1	FALSE
49	C1	8	ISG15	-0.0146321	-0.000351644	Sample 1	FALSE
49	C1	9	ISG15	-0.0142434	-1.56949e-06	Sample 1	FALSE
49	C1	10	ISG15	-0.0162407	-0.00203741	Sample 1	FALSE
49	C1	11	ISG15	-0.0165423	-0.00237765	Sample 1	FALSE
49	C1	12	ISG15	-0.0145155	-0.000389444	Sample 1	FALSE
49	C1	13	ISG15	-0.0143181	-0.000230687	Sample 1	FALSE
49	C1	14	ISG15	-0.0136913	0.000357475	Sample 1	FALSE
49	C1	15	ISG15	-0.0132513	0.000758838	Sample 1	FALSE
49	C1	16	ISG15	-0.013105	0.000866532	Sample 1	FALSE
49	C1	17	ISG15	-0.0174033	-0.00347041	Sample 1	FALSE
49	C1	18	ISG15	-0.0180372	-0.00414293	Sample 1	FALSE
49	C1	19	ISG15	-0.0159691	-0.00211337	Sample 1	FALSE
49	C1	20	ISG15	-0.0141801	-0.000362985	Sample 1	FALSE
49	C1	21	ISG15	-0.0104749	0.00330356	Sample 1	FALSE
49	C1	22	ISG15	-0.0087372	0.00500265	Sample 1	FALSE
49	C1	23	ISG15	-0.00110833	0.0125929	Sample 1	FALSE
49	C1	24	ISG15	0.0123608	0.0260234	Sample 1	FALSE
49	C1	25	ISG15	0.045283	0.058907	Sample 1	FALSE
49	C1	26	ISG15	0.0951228	0.108708	Sample 1	FALSE
49	C1	27	ISG15	0.169171	0.182718	Sample 1	FALSE
49	C1	28	ISG15	0.262378	0.275886	Sample 1	FALSE
49	C1	29	ISG15	0.359403	0.372873	Sample 1	FALSE
49	C1	30	ISG15	0.451987	0.465418	Sample 1	FALSE
49	C1	31	ISG15	0.536479	0.549871	Sample 1	FALSE
49	C1	32	ISG15	0.615643	0.628997	Sample 1	FALSE
49	C1	33	ISG15	0.676642	0.689957	Sample 1	FALSE
49	C1	34	ISG15	0.730764	0.744041	Sample 1	FALSE
49	C1	35	ISG15	0.774659	0.787897	Sample 1	FALSE
49	C1	36	ISG15	0.813136	0.826335	Sample 1	FALSE
49	C1	37	ISG15	0.836262	0.849423	Sample 1	FALSE
49	C1	38	ISG15	0.85829	0.871412	Sample 1	FALSE
49	C1	39	ISG15	0.868964	0.882047	Sample 1	FALSE
49	C1	40	ISG15	0.869019	0.882063	Sample 1	FALSE
50	C2	1	ISG15	-0.013923	0.000835695	Sample 1	FALSE
50	C2	2	ISG15	-0.0140648	0.000112766	Sample 1	FALSE
50	C2	3	ISG15	-0.0144737	-0.000877338	Sample 1	FALSE
50	C2	4	ISG15	-0.0139139	-0.000898673	Sample 1	FALSE
50	C2	5	ISG15	-0.0107588	0.00167532	Sample 1	FALSE
50	C2	6	ISG15	-0.00863024	0.00322273	Sample 1	FALSE
50	C2	7	ISG15	-0.00906317	0.00220865	Sample 1	FALSE
50	C2	8	ISG15	-0.0102645	0.000426186	Sample 1	FALSE
50	C2	9	ISG15	-0.0112155	-0.00110594	Sample 1	FALSE
50	C2	10	ISG15	-0.0124406	-0.00291223	Sample 1	FALSE
50	C2	11	ISG15	-0.0129519	-0.00400459	Sample 1	FALSE
50	C2	12	ISG15	-0.0118293	-0.00346316	Sample 1	FALSE
50	C2	13	ISG15	-0.00781172	-2.67383e-05	Sample 1	FALSE
50	C2	14	ISG15	-0.0055426	0.00166125	Sample 1	FALSE
50	C2	15	ISG15	-0.00252818	0.00409453	Sample 1	FALSE
50	C2	16	ISG15	0.0059942	0.0120358	Sample 1	FALSE
50	C2	17	ISG15	0.0133549	0.0188153	Sample 1	FALSE
50	C2	18	ISG15	0.0320042	0.0368835	Sample 1	FALSE
50	C2	19	ISG15	0.0618224	0.0661206	Sample 1	FALSE
50	C2	20	ISG15	0.116604	0.120321	Sample 1	FALSE
50	C2	21	ISG15	0.193921	0.197057	Sample 1	FALSE
50	C2	22	ISG15	0.287664	0.290218	Sample 1	FALSE
50	C2	23	ISG15	0.390141	0.392114	Sample 1	FALSE
50	C2	24	ISG15	0.484635	0.486027	Sample 1	FALSE
50	C2	25	ISG15	0.57353	0.574341	Sample 1	FALSE
50	C2	26	ISG15	0.651408	0.651638	Sample 1	FALSE
50	C2	27	ISG15	0.725365	0.725014	Sample 1	FALSE
50	C2	28	ISG15	0.790493	0.789561	Sample 1	FALSE
50	C2	29	ISG15	0.843989	0.842476	Sample 1	FALSE
50	C2	30	ISG15	0.889158	0.887063	Sample 1	FALSE
50	C2	31	ISG15	0.931151	0.928475	Sample 1	FALSE
50	C2	32	ISG15	0.966487	0.96323	Sample 1	FALSE
50	C2	33	ISG15	0.99532	0.991482	Sample 1	FALSE
50	C2	34	ISG15	1.01553	1.01111	Sample 1	FALSE
50	C2	35	ISG15	1.02757	1.02257	Sample 1	FALSE
50	C2	36	ISG15	1.04734	1.04176	Sample 1	FALSE
50	C2	37	ISG15	1.05285	1.04669	Sample 1	FALSE
50	C2	38	ISG15	1.06031	1.05356	Sample 1	FALSE
50	C2	39	ISG15	1.06486	1.05753	Sample 1	FALSE
50	C2	40	ISG15	1.06479	1.05688	Sample 1	FALSE
51	C3	1	ISG15	0.0313274	-0.00390645	Sample 1	FALSE
51	C3	2	ISG15	0.032788	-0.0025773	Sample 1	FALSE
51	C3	3	ISG15	0.0345826	-0.000914208	Sample 1	FALSE
51	C3	4	ISG15	0.0354018	-0.000226437	Sample 1	FALSE
51	C3	5	ISG15	0.0388128	0.00305303	Sample 1	FALSE
51	C3	6	ISG15	0.0363445	0.000453328	Sample 1	FALSE
51	C3	7	ISG15	0.0352618	-0.0007609	Sample 1	FALSE
51	C3	8	ISG15	0.037811	0.0016569	Sample 1	FALSE
51	C3	9	ISG15	0.0405834	0.00429786	Sample 1	FALSE
51	C3	10	ISG15	0.0350516	-0.00136548	Sample 1	FALSE
51	C3	11	ISG15	0.0333493	-0.00319916	Sample 1	FALSE
51	C3	12	ISG15	0.0349373	-0.00174265	Sample 1	FALSE
51	C3	13	ISG15	0.0349536	-0.00185782	Sample 1	FALSE
51	C3	14	ISG15	0.0310606	-0.00588233	Sample 1	FALSE
51	C3	15	ISG15	0.0322955	-0.00477888	Sample 1	FALSE
51	C3	16	ISG15	0.041742	0.00453617	Sample 1	FALSE
51	C3	17	ISG15	0.0440678	0.00673057	Sample 1	FALSE
51	C3	18	ISG15	0.0486841	0.0112154	Sample 1	FALSE
51	C3	19	ISG15	0.0565025	0.0189023	Sample 1	FALSE
51	C3	20	ISG15	0.0666506	0.028919	Sample 1	FALSE
51	C3	21	ISG15	0.0928195	0.0549564	Sample 1	FALSE
51	C3	22	ISG15	0.143985	0.105991	Sample 1	FALSE
51	C3	23	ISG15	0.21333	0.175204	Sample 1	FALSE
51	C3	24	ISG15	0.29986	0.261602	Sample 1	FALSE
51	C3	25	ISG15	0.396123	0.357734	Sample 1	FALSE
51	C3	26	ISG15	0.490638	0.452118	Sample 1	FALSE
51	C3	27	ISG15	0.578777	0.540125	Sample 1	FALSE
51	C3	28	ISG15	0.661113	0.62233	Sample 1	FALSE
51	C3	29	ISG15	0.734889	0.695974	Sample 1	FALSE
51	C3	30	ISG15	0.798247	0.7592	Sample 1	FALSE
51	C3	31	ISG15	0.853248	0.814071	Sample 1	FALSE
51	C3	32	ISG15	0.901996	0.862687	Sample 1	FALSE
51	C3	33	ISG15	0.944331	0.90489	Sample 1	FALSE
51	C3	34	ISG15	0.976715	0.937143	Sample 1	FALSE
51	C3	35	ISG15	1.00189	0.962186	Sample 1	FALSE
51	C3	36	ISG15	1.0288	0.988965	Sample 1	FALSE
51	C3	37	ISG15	1.03944	0.999472	Sample 1	FALSE
51	C3	38	ISG15	1.05401	1.01391	Sample 1	FALSE
51	C3	39	ISG15	1.06397	1.02374	Sample 1	FALSE
51	C3	40	ISG15	1.06607	1.02571	Sample 1	FALSE
52	C4	1	ISG15	-0.0507515	0.00132516	Sample 1	FALSE
52	C4	2	ISG15	-0.0504513	0.000564606	Sample 1	FALSE
52	C4	3	ISG15	-0.0472051	0.00275013	Sample 1	FALSE
52	C4	4	ISG15	-0.0498298	-0.000935285	Sample 1	FALSE
52	C4	5	ISG15	-0.0500024	-0.00216867	Sample 1	FALSE
52	C4	6	ISG15	-0.0457802	0.000992862	Sample 1	FALSE
52	C4	7	ISG15	-0.0448973	0.000814995	Sample 1	FALSE
52	C4	8	ISG15	-0.0452895	-0.000637917	Sample 1	FALSE
52	C4	9	ISG15	-0.0444631	-0.00087223	Sample 1	FALSE
52	C4	10	ISG15	-0.0441698	-0.00163964	Sample 1	FALSE
52	C4	11	ISG15	-0.0418422	-0.000372717	Sample 1	FALSE
52	C4	12	ISG15	-0.0408783	-0.000469541	Sample 1	FALSE
52	C4	13	ISG15	-0.0373525	0.00199558	Sample 1	FALSE
52	C4	14	ISG15	-0.0379644	0.000322937	Sample 1	FALSE
52	C4	15	ISG15	-0.0370071	0.000219497	Sample 1	FALSE
52	C4	16	ISG15	-0.0254728	0.0106931	Sample 1	FALSE
52	C4	17	ISG15	-0.00758295	0.0275222	Sample 1	FALSE
52	C4	18	ISG15	0.0195379	0.0535823	Sample 1	FALSE
52	C4	19	ISG15	0.0653231	0.0983068	Sample 1	FALSE
52	C4	20	ISG15	0.13616	0.168083	Sample 1	FALSE
52	C4	21	ISG15	0.227648	0.25851	Sample 1	FALSE
52	C4	22	ISG15	0.328479	0.35828	Sample 1	FALSE
52	C4	23	ISG15	0.422277	0.451018	Sample 1	FALSE
52	C4	24	ISG15	0.512316	0.539997	Sample 1	FALSE
52	C4	25	ISG15	0.600175	0.626794	Sample 1	FALSE
52	C4	26	ISG15	0.681803	0.707362	Sample 1	FALSE
52	C4	27	ISG15	0.747442	0.77194	Sample 1	FALSE
52	C4	28	ISG15	0.807302	0.83074	Sample 1	FALSE
52	C4	29	ISG15	0.855834	0.87821	Sample 1	FALSE
52	C4	30	ISG15	0.900658	0.921974	Sample 1	FALSE
52	C4	31	ISG15	0.937125	0.95738	Sample 1	FALSE
52	C4	32	ISG15	0.967251	0.986446	Sample 1	FALSE
52	C4	33	ISG15	0.996159	1.01429	Sample 1	FALSE
52	C4	34	ISG15	1.01862	1.0357	Sample 1	FALSE
52	C4	35	ISG15	1.03217	1.04818	Sample 1	FALSE
52	C4	36	ISG15	1.04201	1.05696	Sample 1	FALSE
52	C4	37	ISG15	1.0448	1.0587	Sample 1	FALSE
52	C4	38	ISG15	1.0513	1.06413	Sample 1	FALSE
52	C4	39	ISG15	1.06049	1.07226	Sample 1	FALSE
52	C4	40	ISG15	1.06451	1.07522	Sample 1	FALSE
53	C5	1	ISG15	-0.0493188	-0.0101155	Sample 1	FALSE
53	C5	2	ISG15	-0.0485037	-0.00971136	Sample 1	FALSE
53	C5	3	ISG15	-0.0394312	-0.00104993	Sample 1	FALSE
53	C5	4	ISG15	-0.0351394	0.00283091	Sample 1	FALSE
53	C5	5	ISG15	-0.0352782	0.00228105	Sample 1	FALSE
53	C5	6	ISG15	-0.0368764	0.000271858	Sample 1	FALSE
53	C5	7	ISG15	-0.0394212	-0.00268394	Sample 1	FALSE
53	C5	8	ISG15	-0.0398533	-0.00352701	Sample 1	FALSE
53	C5	9	ISG15	-0.0362309	-0.000315587	Sample 1	FALSE
53	C5	10	ISG15	-0.0344138	0.00109045	Sample 1	FALSE
53	C5	11	ISG15	-0.0353937	-0.000300411	Sample 1	FALSE
53	C5	12	ISG15	-0.0357367	-0.00105446	Sample 1	FALSE
53	C5	13	ISG15	-0.0329478	0.00132344	Sample 1	FALSE
53	C5	14	ISG15	-0.0333383	0.000521917	Sample 1	FALSE
53	C5	15	ISG15	-0.0328375	0.000611709	Sample 1	FALSE
53	C5	16	ISG15	-0.0268556	0.00618267	Sample 1	FALSE
53	C5	17	ISG15	-0.0197437	0.0128836	Sample 1	FALSE
53	C5	18	ISG15	-0.00563976	0.0265765	Sample 1	FALSE
53	C5	19	ISG15	0.0177856	0.0495909	Sample 1	FALSE
53	C5	20	ISG15	0.0562009	0.0875951	Sample 1	FALSE
53	C5	21	ISG15	0.120015	0.150998	Sample 1	FALSE
53	C5	22	ISG15	0.207192	0.237764	Sample 1	FALSE
53	C5	23	ISG15	0.311362	0.341524	Sample 1	FALSE
53	C5	24	ISG15	0.418468	0.448218	Sample 1	FALSE
53	C5	25	ISG15	0.511307	0.540646	Sample 1	FALSE
53	C5	26	ISG15	0.602269	0.631197	Sample 1	FALSE
53	C5	27	ISG15	0.679209	0.707726	Sample 1	FALSE
53	C5	28	ISG15	0.754201	0.782308	Sample 1	FALSE
53	C5	29	ISG15	0.821158	0.848853	Sample 1	FALSE
53	C5	30	ISG15	0.877	0.904284	Sample 1	FALSE
53	C5	31	ISG15	0.926385	0.953259	Sample 1	FALSE
53	C5	32	ISG15	0.962685	0.989147	Sample 1	FALSE
53	C5	33	ISG15	0.994731	1.02078	Sample 1	FALSE
53	C5	34	ISG15	1.02337	1.04901	Sample 1	FALSE
53	C5	35	ISG15	1.04487	1.0701	Sample 1	FALSE
53	C5	36	ISG15	1.05882	1.08364	Sample 1	FALSE
53	C5	37	ISG15	1.06874	1.09315	Sample 1	FALSE
53	C5	38	ISG15	1.07973	1.10373	Sample 1	FALSE
53	C5	39	ISG15	1.08057	1.10416	Sample 1	FALSE
53	C5	40	ISG15	1.08293	1.1061	Sample 1	FALSE
54	C6	1	ISG15	-0.0140695	0.00049283	Sample 1	FALSE
54	C6	2	ISG15	-0.0128114	0.000888179	Sample 1	FALSE
54	C6	3	ISG15	-0.0116905	0.00114633	Sample 1	FALSE
54	C6	4	ISG15	-0.011603	0.000371065	Sample 1	FALSE
54	C6	5	ISG15	-0.0101919	0.000919369	Sample 1	FALSE
54	C6	6	ISG15	-0.0103403	-9.17235e-05	Sample 1	FALSE
54	C6	7	ISG15	-0.0106256	-0.00123978	Sample 1	FALSE
54	C6	8	ISG15	-0.0103975	-0.00187444	Sample 1	FALSE
54	C6	9	ISG15	-0.0076668	-6.5031e-06	Sample 1	FALSE
54	C6	10	ISG15	-0.00729627	-0.000498724	Sample 1	FALSE
54	C6	11	ISG15	-0.0061365	-0.000201716	Sample 1	FALSE
54	C6	12	ISG15	-0.00543373	-0.0003617	Sample 1	FALSE
54	C6	13	ISG15	-0.00478908	-0.000579802	Sample 1	FALSE
54	C6	14	ISG15	-0.000928908	0.00241762	Sample 1	FALSE
54	C6	15	ISG15	0.00425275	0.00673652	Sample 1	FALSE
54	C6	16	ISG15	0.0129461	0.0145672	Sample 1	FALSE
54	C6	17	ISG15	0.0283184	0.0290766	Sample 1	FALSE
54	C6	18	ISG15	0.0523896	0.0522851	Sample 1	FALSE
54	C6	19	ISG15	0.0978592	0.0968919	Sample 1	FALSE
54	C6	20	ISG15	0.161337	0.159507	Sample 1	FALSE
54	C6	21	ISG15	0.228949	0.226256	Sample 1	FALSE
54	C6	22	ISG15	0.30644	0.302884	Sample 1	FALSE
54	C6	23	ISG15	0.383208	0.37879	Sample 1	FALSE
54	C6	24	ISG15	0.453593	0.448312	Sample 1	FALSE
54	C6	25	ISG15	0.517516	0.511372	Sample 1	FALSE
54	C6	26	ISG15	0.583317	0.576311	Sample 1	FALSE
54	C6	27	ISG15	0.648825	0.640956	Sample 1	FALSE
54	C6	28	ISG15	0.7107	0.701968	Sample 1	FALSE
54	C6	29	ISG15	0.758334	0.748739	Sample 1	FALSE
54	C6	30	ISG15	0.805284	0.794826	Sample 1	FALSE
54	C6	31	ISG15	0.846221	0.834901	Sample 1	FALSE
54	C6	32	ISG15	0.884008	0.871825	Sample 1	FALSE
54	C6	33	ISG15	0.913912	0.900866	Sample 1	FALSE
54	C6	34	ISG15	0.940239	0.926331	Sample 1	FALSE
54	C6	35	ISG15	0.956557	0.941786	Sample 1	FALSE
54	C6	36	ISG15	0.975136	0.959502	Sample 1	FALSE
54	C6	37	ISG15	0.987062	0.970565	Sample 1	FALSE
54	C6	38	ISG15	0.99796	0.980601	Sample 1	FALSE
54	C6	39	ISG15	1.0052	0.986977	Sample 1	FALSE
54	C6	40	ISG15	1.00975	0.990669	Sample 1	FALSE
55	C7	1	ISG15	-0.0077095	-0.00519796	Sample 1	FALSE
55	C7	2	ISG15	-0.0072205	-0.00466648	Sample 1	FALSE
55	C7	3	ISG15	-0.00160382	0.000992693	Sample 1	FALSE
55	C7	4	ISG15	0.000760588	0.00339959	Sample 1	FALSE
55	C7	5	ISG15	-0.000197813	0.00248368	Sample 1	FALSE
55	C7	6	ISG15	-0.00353898	-0.000815004	Sample 1	FALSE
55	C7	7	ISG15	-0.00516118	-0.00239472	Sample 1	FALSE
55	C7	8	ISG15	-0.00539067	-0.00258172	Sample 1	FALSE
55	C7	9	ISG15	-0.00407839	-0.00122694	Sample 1	FALSE
55	C7	10	ISG15	-0.00462198	-0.00172804	Sample 1	FALSE
55	C7	11	ISG15	-0.00644706	-0.00351064	Sample 1	FALSE
55	C7	12	ISG15	-0.00622976	-0.00325085	Sample 1	FALSE
55	C7	13	ISG15	-0.00143616	0.00158524	Sample 1	FALSE
55	C7	14	ISG15	0.00398282	0.00704671	Sample 1	FALSE
55	C7	15	ISG15	0.00675579	0.00986217	Sample 1	FALSE
55	C7	16	ISG15	0.0172384	0.0203873	Sample 1	FALSE
55	C7	17	ISG15	0.0360657	0.0392571	Sample 1	FALSE
55	C7	18	ISG15	0.0695997	0.0728335	Sample 1	FALSE
55	C7	19	ISG15	0.118209	0.121486	Sample 1	FALSE
55	C7	20	ISG15	0.20136	0.204679	Sample 1	FALSE
55	C7	21	ISG15	0.300471	0.303832	Sample 1	FALSE
55	C7	22	ISG15	0.405755	0.409159	Sample 1	FALSE
55	C7	23	ISG15	0.502678	0.506124	Sample 1	FALSE
55	C7	24	ISG15	0.592882	0.596371	Sample 1	FALSE
55	C7	25	ISG15	0.677461	0.680992	Sample 1	FALSE
55	C7	26	ISG15	0.750369	0.753943	Sample 1	FALSE
55	C7	27	ISG15	0.817251	0.820867	Sample 1	FALSE
55	C7	28	ISG15	0.880679	0.884337	Sample 1	FALSE
55	C7	29	ISG15	0.931692	0.935393	Sample 1	FALSE
55	C7	30	ISG15	0.975319	0.979062	Sample 1	FALSE
55	C7	31	ISG15	1.01464	1.01842	Sample 1	FALSE
55	C7	32	ISG15	1.04045	1.04428	Sample 1	FALSE
55	C7	33	ISG15	1.06582	1.06969	Sample 1	FALSE
55	C7	34	ISG15	1.08465	1.08857	Sample 1	FALSE
55	C7	35	ISG15	1.10107	1.10502	Sample 1	FALSE
55	C7	36	ISG15	1.11331	1.1173	Sample 1	FALSE
55	C7	37	ISG15	1.11797	1.12201	Sample 1	FALSE
55	C7	38	ISG15	1.1209	1.12498	Sample 1	FALSE
55	C7	39	ISG15	1.12782	1.13195	Sample 1	FALSE
55	C7	40	ISG15	1.12818	1.13234	Sample 1	FALSE
56	C8	1	ISG15	-0.0410759	-0.00778446	Sample 1	FALSE
56	C8	2	ISG15	-0.0372662	-0.0047064	Sample 1	FALSE
56	C8	3	ISG15	-0.0314949	0.00033318	Sample 1	FALSE
56	C8	4	ISG15	-0.0299975	0.0010989	Sample 1	FALSE
56	C8	5	ISG15	-0.0310384	-0.000673791	Sample 1	FALSE
56	C8	6	ISG15	-0.031489	-0.00185609	Sample 1	FALSE
56	C8	7	ISG15	-0.0284625	0.000438683	Sample 1	FALSE
56	C8	8	ISG15	-0.0265799	0.00158965	Sample 1	FALSE
56	C8	9	ISG15	-0.0274348	2.93979e-06	Sample 1	FALSE
56	C8	10	ISG15	-0.0276529	-0.00094682	Sample 1	FALSE
56	C8	11	ISG15	-0.0260357	-6.13529e-05	Sample 1	FALSE
56	C8	12	ISG15	-0.0263265	-0.00108385	Sample 1	FALSE
56	C8	13	ISG15	-0.0247364	-0.000225435	Sample 1	FALSE
56	C8	14	ISG15	-0.0223952	0.00138399	Sample 1	FALSE
56	C8	15	ISG15	-0.0193546	0.00369291	Sample 1	FALSE
56	C8	16	ISG15	-0.00311895	0.0191968	Sample 1	FALSE
56	C8	17	ISG15	0.0209594	0.0425435	Sample 1	FALSE
56	C8	18	ISG15	0.0588273	0.0796796	Sample 1	FALSE
56	C8	19	ISG15	0.121929	0.14205	Sample 1	FALSE
56	C8	20	ISG15	0.207886	0.227275	Sample 1	FALSE
56	C8	21	ISG15	0.313837	0.332494	Sample 1	FALSE
56	C8	22	ISG15	0.420071	0.437997	Sample 1	FALSE
56	C8	23	ISG15	0.51977	0.536964	Sample 1	FALSE
56	C8	24	ISG15	0.610048	0.62651	Sample 1	FALSE
56	C8	25	ISG15	0.692334	0.708064	Sample 1	FALSE
56	C8	26	ISG15	0.770698	0.785697	Sample 1	FALSE
56	C8	27	ISG15	0.838813	0.85308	Sample 1	FALSE
56	C8	28	ISG15	0.899769	0.913304	Sample 1	FALSE
56	C8	29	ISG15	0.947805	0.960609	Sample 1	FALSE
56	C8	30	ISG15	0.988135	1.00021	Sample 1	FALSE
56	C8	31	ISG15	1.02214	1.03348	Sample 1	FALSE
56	C8	32	ISG15	1.04927	1.05988	Sample 1	FALSE
56	C8	33	ISG15	1.07011	1.07998	Sample 1	FALSE
56	C8	34	ISG15	1.09324	1.10238	Sample 1	FALSE
56	C8	35	ISG15	1.10601	1.11443	Sample 1	FALSE
56	C8	36	ISG15	1.1113	1.11898	Sample 1	FALSE
56	C8	37	ISG15	1.1158	1.12275	Sample 1	FALSE
56	C8	38	ISG15	1.12297	1.12919	Sample 1	FALSE
56	C8	39	ISG15	1.13053	1.13601	Sample 1	FALSE
56	C8	40	ISG15	1.13204	1.13679	Sample 1	FALSE
57	C9	1	ISG15	-0.0479081	-0.000334782	Sample 1	FALSE
57	C9	2	ISG15	-0.0454824	0.0018717	Sample 1	FALSE
57	C9	3	ISG15	-0.0453143	0.00182049	Sample 1	FALSE
57	C9	4	ISG15	-0.0463292	0.000586362	Sample 1	FALSE
57	C9	5	ISG15	-0.0470049	-0.000308629	Sample 1	FALSE
57	C9	6	ISG15	-0.047218	-0.000741003	Sample 1	FALSE
57	C9	7	ISG15	-0.0473481	-0.00109039	Sample 1	FALSE
57	C9	8	ISG15	-0.0470283	-0.000989811	Sample 1	FALSE
57	C9	9	ISG15	-0.0469964	-0.00117725	Sample 1	FALSE
57	C9	10	ISG15	-0.045426	0.000173884	Sample 1	FALSE
57	C9	11	ISG15	-0.0455095	-0.000128842	Sample 1	FALSE
57	C9	12	ISG15	-0.045051	0.000110343	Sample 1	FALSE
57	C9	13	ISG15	-0.0431973	0.00174485	Sample 1	FALSE
57	C9	14	ISG15	-0.0384014	0.00632141	Sample 1	FALSE
57	C9	15	ISG15	-0.0283049	0.0161987	Sample 1	FALSE
57	C9	16	ISG15	-0.0149066	0.0293777	Sample 1	FALSE
57	C9	17	ISG15	0.0125223	0.0565873	Sample 1	FALSE
57	C9	18	ISG15	0.0546249	0.0984707	Sample 1	FALSE
57	C9	19	ISG15	0.118694	0.16232	Sample 1	FALSE
57	C9	20	ISG15	0.212827	0.256234	Sample 1	FALSE
57	C9	21	ISG15	0.31807	0.361258	Sample 1	FALSE
57	C9	22	ISG15	0.423097	0.466065	Sample 1	FALSE
57	C9	23	ISG15	0.519454	0.562203	Sample 1	FALSE
57	C9	24	ISG15	0.609863	0.652393	Sample 1	FALSE
57	C9	25	ISG15	0.691207	0.733518	Sample 1	FALSE
57	C9	26	ISG15	0.762208	0.8043	Sample 1	FALSE
57	C9	27	ISG15	0.83065	0.872523	Sample 1	FALSE
57	C9	28	ISG15	0.890024	0.931677	Sample 1	FALSE
57	C9	29	ISG15	0.936669	0.978103	Sample 1	FALSE
57	C9	30	ISG15	0.979078	1.02029	Sample 1	FALSE
57	C9	31	ISG15	1.01421	1.0552	Sample 1	FALSE
57	C9	32	ISG15	1.04231	1.08309	Sample 1	FALSE
57	C9	33	ISG15	1.05935	1.09991	Sample 1	FALSE
57	C9	34	ISG15	1.07745	1.11779	Sample 1	FALSE
57	C9	35	ISG15	1.09197	1.13209	Sample 1	FALSE
57	C9	36	ISG15	1.10595	1.14585	Sample 1	FALSE
57	C9	37	ISG15	1.10636	1.14603	Sample 1	FALSE
57	C9	38	ISG15	1.10873	1.14819	Sample 1	FALSE
57	C9	39	ISG15	1.11464	1.15388	Sample 1	FALSE
57	C9	40	ISG15	1.11604	1.15506	Sample 1	FALSE
58	C10	1	GAPDH	-0.0284248	-0.00262716	Sample 3	FALSE
58	C10	2	GAPDH	-0.026638	-0.00140831	Sample 3	FALSE
58	C10	3	GAPDH	-0.0252161	-0.000554462	Sample 3	FALSE
58	C10	4	GAPDH	-0.0236333	0.000460339	Sample 3	FALSE
58	C10	5	GAPDH	-0.0238884	-0.000362748	Sample 3	FALSE
58	C10	6	GAPDH	-0.0235583	-0.000600603	Sample 3	FALSE
58	C10	7	GAPDH	-0.0213139	0.00107581	Sample 3	FALSE
58	C10	8	GAPDH	-0.0203683	0.00145342	Sample 3	FALSE
58	C10	9	GAPDH	-0.0211581	9.56029e-05	Sample 3	FALSE
58	C10	10	GAPDH	-0.0218849	-0.00119921	Sample 3	FALSE
58	C10	11	GAPDH	-0.021049	-0.000931285	Sample 3	FALSE
58	C10	12	GAPDH	-0.0196861	-0.000136384	Sample 3	FALSE
58	C10	13	GAPDH	-0.0182822	0.000699525	Sample 3	FALSE
58	C10	14	GAPDH	-0.00893597	0.00947772	Sample 3	FALSE
58	C10	15	GAPDH	0.00383013	0.0216758	Sample 3	FALSE
58	C10	16	GAPDH	0.024084	0.0413617	Sample 3	FALSE
58	C10	17	GAPDH	0.0614994	0.0782091	Sample 3	FALSE
58	C10	18	GAPDH	0.121625	0.137767	Sample 3	FALSE
58	C10	19	GAPDH	0.220066	0.235639	Sample 3	FALSE
58	C10	20	GAPDH	0.356637	0.371642	Sample 3	FALSE
58	C10	21	GAPDH	0.518602	0.53304	Sample 3	FALSE
58	C10	22	GAPDH	0.688863	0.702733	Sample 3	FALSE
58	C10	23	GAPDH	0.84927	0.862572	Sample 3	FALSE
58	C10	24	GAPDH	0.995209	1.00794	Sample 3	FALSE
58	C10	25	GAPDH	1.11318	1.12535	Sample 3	FALSE
58	C10	26	GAPDH	1.21593	1.22752	Sample 3	FALSE
58	C10	27	GAPDH	1.30095	1.31198	Sample 3	FALSE
58	C10	28	GAPDH	1.37284	1.3833	Sample 3	FALSE
58	C10	29	GAPDH	1.42843	1.43832	Sample 3	FALSE
58	C10	30	GAPDH	1.47038	1.4797	Sample 3	FALSE
58	C10	31	GAPDH	1.50521	1.51397	Sample 3	FALSE
58	C10	32	GAPDH	1.53082	1.53901	Sample 3	FALSE
58	C10	33	GAPDH	1.54468	1.5523	Sample 3	FALSE
58	C10	34	GAPDH	1.55543	1.56249	Sample 3	FALSE
58	C10	35	GAPDH	1.55915	1.56564	Sample 3	FALSE
58	C10	36	GAPDH	1.56109	1.567	Sample 3	FALSE
58	C10	37	GAPDH	1.55606	1.56141	Sample 3	FALSE
58	C10	38	GAPDH	1.56229	1.56707	Sample 3	FALSE
58	C10	39	GAPDH	1.56185	1.56607	Sample 3	FALSE
58	C10	40	GAPDH	1.56031	1.56396	Sample 3	FALSE
59	C11	1	GAPDH	0.00822725	-0.00754282	Sample 3	FALSE
59	C11	2	GAPDH	0.0114943	-0.00488063	Sample 3	FALSE
59	C11	3	GAPDH	0.016866	-0.000113802	Sample 3	FALSE
59	C11	4	GAPDH	0.019796	0.00221133	Sample 3	FALSE
59	C11	5	GAPDH	0.0174816	-0.000707954	Sample 3	FALSE
59	C11	6	GAPDH	0.0166473	-0.00214711	Sample 3	FALSE
59	C11	7	GAPDH	0.019638	0.000238749	Sample 3	FALSE
59	C11	8	GAPDH	0.0212077	0.00120354	Sample 3	FALSE
59	C11	9	GAPDH	0.0205829	-2.61546e-05	Sample 3	FALSE
59	C11	10	GAPDH	0.0202789	-0.000934968	Sample 3	FALSE
59	C11	11	GAPDH	0.0201749	-0.00164385	Sample 3	FALSE
59	C11	12	GAPDH	0.0231002	0.000676528	Sample 3	FALSE
59	C11	13	GAPDH	0.0242722	0.0012437	Sample 3	FALSE
59	C11	14	GAPDH	0.0326295	0.00899609	Sample 3	FALSE
59	C11	15	GAPDH	0.0505061	0.0262678	Sample 3	FALSE
59	C11	16	GAPDH	0.0788071	0.0539639	Sample 3	FALSE
59	C11	17	GAPDH	0.121801	0.0963527	Sample 3	FALSE
59	C11	18	GAPDH	0.192816	0.166763	Sample 3	FALSE
59	C11	19	GAPDH	0.298423	0.271765	Sample 3	FALSE
59	C11	20	GAPDH	0.439123	0.411861	Sample 3	FALSE
59	C11	21	GAPDH	0.598731	0.570863	Sample 3	FALSE
59	C11	22	GAPDH	0.759568	0.731095	Sample 3	FALSE
59	C11	23	GAPDH	0.908661	0.879584	Sample 3	FALSE
59	C11	24	GAPDH	1.04063	1.01095	Sample 3	FALSE
59	C11	25	GAPDH	1.15038	1.12009	Sample 3	FALSE
59	C11	26	GAPDH	1.24236	1.21147	Sample 3	FALSE
59	C11	27	GAPDH	1.31794	1.28645	Sample 3	FALSE
59	C11	28	GAPDH	1.37936	1.34726	Sample 3	FALSE
59	C11	29	GAPDH	1.42885	1.39614	Sample 3	FALSE
59	C11	30	GAPDH	1.46933	1.43602	Sample 3	FALSE
59	C11	31	GAPDH	1.5041	1.47018	Sample 3	FALSE
59	C11	32	GAPDH	1.51928	1.48476	Sample 3	FALSE
59	C11	33	GAPDH	1.53445	1.49932	Sample 3	FALSE
59	C11	34	GAPDH	1.53984	1.5041	Sample 3	FALSE
59	C11	35	GAPDH	1.53842	1.50208	Sample 3	FALSE
59	C11	36	GAPDH	1.54178	1.50484	Sample 3	FALSE
59	C11	37	GAPDH	1.54373	1.50618	Sample 3	FALSE
59	C11	38	GAPDH	1.54172	1.50357	Sample 3	FALSE
59	C11	39	GAPDH	1.53799	1.49923	Sample 3	FALSE
59	C11	40	GAPDH	1.53824	1.49888	Sample 3	FALSE
60	C12	1	GAPDH	-0.0229667	0.00462271	Sample 3	FALSE
60	C12	2	GAPDH	-0.0228292	0.00424206	Sample 3	FALSE
60	C12	3	GAPDH	-0.0255649	0.000988103	Sample 3	FALSE
60	C12	4	GAPDH	-0.0261572	-0.000122407	Sample 3	FALSE
60	C12	5	GAPDH	-0.0255008	1.58738e-05	Sample 3	FALSE
60	C12	6	GAPDH	-0.0253032	-0.000304809	Sample 3	FALSE
60	C12	7	GAPDH	-0.0244054	7.48572e-05	Sample 3	FALSE
60	C12	8	GAPDH	-0.024488	-0.00052593	Sample 3	FALSE
60	C12	9	GAPDH	-0.0243216	-0.000877755	Sample 3	FALSE
60	C12	10	GAPDH	-0.0235661	-0.000640473	Sample 3	FALSE
60	C12	11	GAPDH	-0.0229597	-0.000552292	Sample 3	FALSE
60	C12	12	GAPDH	-0.0199444	0.00194483	Sample 3	FALSE
60	C12	13	GAPDH	-0.017091	0.00428006	Sample 3	FALSE
60	C12	14	GAPDH	-0.0058058	0.015047	Sample 3	FALSE
60	C12	15	GAPDH	0.00779034	0.028125	Sample 3	FALSE
60	C12	16	GAPDH	0.0376341	0.0574505	Sample 3	FALSE
[truncated: 4,584 more rows]

## Sheet: Multicomponent
File Name	E:\shahi\SYBR one-step_20240212_183814.eds
Comment
Operator	Admin
Barcode
Instrument Type	QuantStudio™ 6 Pro System
Block Type	384-Well Block
Instrument Name	QS6Pro-2778621060027
Instrument Serial Number	2778621060027
Heated Cover Serial Number	2779321031001
Block serial number	2778321020885
Run Start Date/Time	2024-02-12 06:38:21 PM EST
Run End Data/Time	2024-02-12 08:31:22 PM EST
Run Duration	113 minutes 1 seconds
Sample Volume	10.0
Cover Temperature	105.0
Passive Reference	ROX
PCR Stage/Step Number	Stage 2 Step 3
Quantification Cycle Method	CT
Analysis Date/Time	2024-02-12 08:34:05 PM EST
Software Name and Version	Design & Analysis Software v2.7.0
Plugin Name and Version	Primary Analysis v1.8.0, Presence Absence v2.3.0
Reduce dye signal crosstalk by algorithm	No (Default)
Exported On	2024-02-12 08:34:31 PM EST
Well	Well Position	Stage Number	Step Number	Cycle Number	SYBR	ROX
1	A1	2	3	1	-7046.35	108466
1	A1	2	3	2	-7032.02	108178
1	A1	2	3	3	-6825.77	107794
1	A1	2	3	4	-6632.28	107592
1	A1	2	3	5	-6673.06	107395
1	A1	2	3	6	-6806.05	107183
1	A1	2	3	7	-6820.29	107037
1	A1	2	3	8	-6645.83	106960
1	A1	2	3	9	-6688.13	106939
1	A1	2	3	10	-6724.45	106875
1	A1	2	3	11	-6619.56	106903
1	A1	2	3	12	-6661.78	106857
1	A1	2	3	13	-6847.95	106908
1	A1	2	3	14	-6825.75	106872
1	A1	2	3	15	-6454.1	106817
1	A1	2	3	16	-6455.78	106660
1	A1	2	3	17	-6697.21	106388
1	A1	2	3	18	-6720.55	106356
1	A1	2	3	19	-6445.23	106598
1	A1	2	3	20	-6397.99	106334
1	A1	2	3	21	-6112.87	106250
1	A1	2	3	22	-5378.75	106491
1	A1	2	3	23	-4456.13	106696
1	A1	2	3	24	-2446.66	106587
1	A1	2	3	25	925.756	106352
1	A1	2	3	26	5236.61	106200
1	A1	2	3	27	13205.3	105983
1	A1	2	3	28	22936.6	105905
1	A1	2	3	29	33399.4	105898
1	A1	2	3	30	43527	105973
1	A1	2	3	31	52568.1	106018
1	A1	2	3	32	60983.2	105980
1	A1	2	3	33	67496.4	105920
1	A1	2	3	34	73450.2	105832
1	A1	2	3	35	78812.9	105840
1	A1	2	3	36	82637.3	105972
1	A1	2	3	37	85382.4	106061
1	A1	2	3	38	87582.7	106128
1	A1	2	3	39	89067.2	106029
1	A1	2	3	40	89793.1	105968
2	A2	2	3	1	-10648.4	147749
2	A2	2	3	2	-11064.9	147669
2	A2	2	3	3	-11164.2	147383
2	A2	2	3	4	-10734.4	146834
2	A2	2	3	5	-10636.7	146517
2	A2	2	3	6	-10703.2	146201
2	A2	2	3	7	-10743.2	146106
2	A2	2	3	8	-10777.3	146331
2	A2	2	3	9	-10820.6	146283
2	A2	2	3	10	-10703.5	146229
2	A2	2	3	11	-10366.1	146210
2	A2	2	3	12	-10129.5	146062
2	A2	2	3	13	-10031.4	145860
2	A2	2	3	14	-9474.48	145738
2	A2	2	3	15	-9212.54	145713
2	A2	2	3	16	-8710.83	145658
2	A2	2	3	17	-7074.85	145718
2	A2	2	3	18	-3917.64	145688
2	A2	2	3	19	1035.63	145726
2	A2	2	3	20	8744.74	145496
2	A2	2	3	21	20238.5	145463
2	A2	2	3	22	34342.1	145801
2	A2	2	3	23	49546.8	145659
2	A2	2	3	24	62638.4	145370
2	A2	2	3	25	75247.8	145202
2	A2	2	3	26	86951.2	144985
2	A2	2	3	27	97019.5	144980
2	A2	2	3	28	105795	145291
2	A2	2	3	29	114371	145283
2	A2	2	3	30	121778	145157
2	A2	2	3	31	127358	145081
2	A2	2	3	32	131852	145008
2	A2	2	3	33	136191	144719
2	A2	2	3	34	139058	144712
2	A2	2	3	35	141758	145029
2	A2	2	3	36	143646	145252
2	A2	2	3	37	145093	145158
2	A2	2	3	38	146367	145090
2	A2	2	3	39	147070	145137
2	A2	2	3	40	147076	145097
3	A3	2	3	1	20271.6	115454
3	A3	2	3	2	20550.2	115411
3	A3	2	3	3	20643.5	115451
3	A3	2	3	4	20639.4	115597
3	A3	2	3	5	19826.5	115525
3	A3	2	3	6	19682	115369
3	A3	2	3	7	20161.5	115285
3	A3	2	3	8	20183.1	115365
3	A3	2	3	9	20034.8	115337
3	A3	2	3	10	19744.8	115255
3	A3	2	3	11	19656.3	115092
3	A3	2	3	12	19783.9	115003
3	A3	2	3	13	19794.4	115028
3	A3	2	3	14	19787.9	114993
3	A3	2	3	15	19187.1	115054
3	A3	2	3	16	19049.3	115017
3	A3	2	3	17	19330.5	114797
3	A3	2	3	18	20209.1	114730
3	A3	2	3	19	21236.6	114792
3	A3	2	3	20	23511.7	114507
3	A3	2	3	21	26479.9	114446
3	A3	2	3	22	31521.9	114618
3	A3	2	3	23	40268.4	114643
3	A3	2	3	24	51443.4	114728
3	A3	2	3	25	63188.3	114700
3	A3	2	3	26	73414.2	114680
3	A3	2	3	27	83174.7	114651
3	A3	2	3	28	92633.8	114637
3	A3	2	3	29	101653	114632
3	A3	2	3	30	108686	114463
3	A3	2	3	31	115126	114415
3	A3	2	3	32	120744	114469
3	A3	2	3	33	124349	114362
3	A3	2	3	34	128057	114307
3	A3	2	3	35	131730	114276
3	A3	2	3	36	133822	114284
3	A3	2	3	37	135572	114346
3	A3	2	3	38	136719	114371
3	A3	2	3	39	136919	114531
3	A3	2	3	40	137028	114736
4	A4	2	3	1	-4558.61	114598
4	A4	2	3	2	-4441.97	114350
4	A4	2	3	3	-3943.16	113793
4	A4	2	3	4	-3965.95	113620
4	A4	2	3	5	-4056.01	113683
4	A4	2	3	6	-4125.35	113646
4	A4	2	3	7	-4531.35	113538
4	A4	2	3	8	-4727.92	113468
4	A4	2	3	9	-4666.36	113390
4	A4	2	3	10	-4322.47	113185
4	A4	2	3	11	-4207.48	113113
4	A4	2	3	12	-3828.67	113225
4	A4	2	3	13	-3435.18	113115
4	A4	2	3	14	-2989.27	113007
4	A4	2	3	15	-2538.91	113000
4	A4	2	3	16	-1516.12	113188
4	A4	2	3	17	830.802	113169
4	A4	2	3	18	4504.94	113146
4	A4	2	3	19	10702	113131
4	A4	2	3	20	19443.9	113076
4	A4	2	3	21	30285.3	113106
4	A4	2	3	22	42510.6	113117
4	A4	2	3	23	53438.9	113015
4	A4	2	3	24	63665.2	112821
4	A4	2	3	25	73683.7	112741
4	A4	2	3	26	81634.8	112743
4	A4	2	3	27	88933.4	112729
4	A4	2	3	28	95097.6	112763
4	A4	2	3	29	100799	112597
4	A4	2	3	30	106282	112561
4	A4	2	3	31	110352	112666
4	A4	2	3	32	113715	112602
4	A4	2	3	33	116099	112596
4	A4	2	3	34	118244	112769
4	A4	2	3	35	119493	112822
4	A4	2	3	36	120753	112797
4	A4	2	3	37	121550	112863
4	A4	2	3	38	122612	112834
4	A4	2	3	39	123160	112526
4	A4	2	3	40	123644	112445
5	A5	2	3	1	-4851.9	121374
5	A5	2	3	2	-4792.5	121312
5	A5	2	3	3	-4634.95	121258
5	A5	2	3	4	-4609.77	121326
5	A5	2	3	5	-4624.38	121226
5	A5	2	3	6	-4461.4	121100
5	A5	2	3	7	-4223.04	120981
5	A5	2	3	8	-4218.73	120923
5	A5	2	3	9	-4168.7	120782
5	A5	2	3	10	-4094.74	120663
5	A5	2	3	11	-3782.27	120615
5	A5	2	3	12	-3819.12	120507
5	A5	2	3	13	-3987.33	120371
5	A5	2	3	14	-4075.85	120321
5	A5	2	3	15	-3879.98	120473
5	A5	2	3	16	-3226.93	120458
5	A5	2	3	17	-2420.02	120355
5	A5	2	3	18	-643.312	120239
5	A5	2	3	19	2125.81	120100
5	A5	2	3	20	6871.96	120024
5	A5	2	3	21	14153.4	120011
5	A5	2	3	22	24796.5	119904
5	A5	2	3	23	36957.6	119867
5	A5	2	3	24	49223.9	119972
5	A5	2	3	25	60533.1	119952
5	A5	2	3	26	70466.7	119894
5	A5	2	3	27	79641.4	119884
5	A5	2	3	28	87868	119885
5	A5	2	3	29	95305.7	119750
5	A5	2	3	30	102279	119686
5	A5	2	3	31	107713	119711
5	A5	2	3	32	112752	119866
5	A5	2	3	33	116410	119893
5	A5	2	3	34	118830	119981
5	A5	2	3	35	121285	119915
5	A5	2	3	36	123161	119846
5	A5	2	3	37	124362	119775
5	A5	2	3	38	125222	119617
5	A5	2	3	39	125935	119612
5	A5	2	3	40	125465	119757
6	A6	2	3	1	-5237.08	115959
6	A6	2	3	2	-4997.94	115894
6	A6	2	3	3	-4735.38	115792
6	A6	2	3	4	-4334.21	115886
6	A6	2	3	5	-4401.46	115849
6	A6	2	3	6	-4570.04	115476
6	A6	2	3	7	-4789.37	115365
6	A6	2	3	8	-4801.5	115541
6	A6	2	3	9	-4399.09	115352
6	A6	2	3	10	-4221.17	115203
6	A6	2	3	11	-4139.36	115128
6	A6	2	3	12	-4521.06	115056
6	A6	2	3	13	-4444.25	115065
6	A6	2	3	14	-3387.8	115016
6	A6	2	3	15	-2816.52	115090
6	A6	2	3	16	-1674.32	115248
6	A6	2	3	17	1084.81	115193
6	A6	2	3	18	4903.11	115101
6	A6	2	3	19	11000.2	114978
6	A6	2	3	20	20327.1	114800
6	A6	2	3	21	31929.1	114746
6	A6	2	3	22	44136.9	114843
6	A6	2	3	23	55518.9	114681
6	A6	2	3	24	65766.9	114598
6	A6	2	3	25	75232.3	114596
6	A6	2	3	26	84023	114438
6	A6	2	3	27	91739.8	114423
6	A6	2	3	28	98232.2	114627
6	A6	2	3	29	104248	114569
6	A6	2	3	30	109489	114307
6	A6	2	3	31	114274	114261
6	A6	2	3	32	117660	114362
6	A6	2	3	33	119887	114493
6	A6	2	3	34	121880	114519
6	A6	2	3	35	123493	114644
6	A6	2	3	36	124873	114626
6	A6	2	3	37	125003	114593
6	A6	2	3	38	125887	114567
6	A6	2	3	39	126747	114615
6	A6	2	3	40	126470	114596
7	A7	2	3	1	724.564	120237
7	A7	2	3	2	719.595	120326
7	A7	2	3	3	683.171	120155
7	A7	2	3	4	691.138	119770
7	A7	2	3	5	617.709	119526
7	A7	2	3	6	448.917	119390
7	A7	2	3	7	428.908	119348
7	A7	2	3	8	546.895	119043
7	A7	2	3	9	686.314	118847
7	A7	2	3	10	742.085	118713
7	A7	2	3	11	938.023	118595
7	A7	2	3	12	982.022	118573
7	A7	2	3	13	1228.44	118627
7	A7	2	3	14	1487.79	118553
7	A7	2	3	15	1758.96	118491
7	A7	2	3	16	3403.17	118396
7	A7	2	3	17	6095.82	118326
7	A7	2	3	18	10028.5	118248
7	A7	2	3	19	16906.2	118236
7	A7	2	3	20	26196.1	118167
7	A7	2	3	21	37731.7	118133
7	A7	2	3	22	49722.5	118090
7	A7	2	3	23	61101.8	118015
7	A7	2	3	24	71112.9	117970
7	A7	2	3	25	80827.6	117897
7	A7	2	3	26	89375.9	117829
7	A7	2	3	27	97060.5	117809
7	A7	2	3	28	103690	117911
7	A7	2	3	29	109302	117748
7	A7	2	3	30	114627	117662
7	A7	2	3	31	118753	117633
7	A7	2	3	32	121688	117507
7	A7	2	3	33	124255	117492
7	A7	2	3	34	126381	117581
7	A7	2	3	35	127843	117458
7	A7	2	3	36	129312	117441
7	A7	2	3	37	130307	117557
7	A7	2	3	38	130961	117644
7	A7	2	3	39	131107	117605
7	A7	2	3	40	130841	117560
8	A8	2	3	1	-3062.68	124551
8	A8	2	3	2	-3078.39	124543
8	A8	2	3	3	-2979	124317
8	A8	2	3	4	-2864.52	124035
8	A8	2	3	5	-2724.11	123893
8	A8	2	3	6	-2968.96	123929
8	A8	2	3	7	-3368.62	123783
8	A8	2	3	8	-3438.09	123618
8	A8	2	3	9	-3327.17	123485
8	A8	2	3	10	-3045.57	123378
8	A8	2	3	11	-2453.19	123398
8	A8	2	3	12	-2150.35	123395
8	A8	2	3	13	-2044.36	123045
8	A8	2	3	14	-2008.77	122904
8	A8	2	3	15	-1373.79	122968
8	A8	2	3	16	121.781	122942
8	A8	2	3	17	3157	123022
8	A8	2	3	18	7919.45	122966
8	A8	2	3	19	15595.2	122899
8	A8	2	3	20	26089.1	122722
8	A8	2	3	21	38421.3	122627
8	A8	2	3	22	51235.5	122674
8	A8	2	3	23	63109	122748
8	A8	2	3	24	73914.9	122684
8	A8	2	3	25	84051.9	122640
8	A8	2	3	26	93041.1	122709
8	A8	2	3	27	101368	122628
8	A8	2	3	28	108336	122379
8	A8	2	3	29	114373	122265
8	A8	2	3	30	119259	122222
8	A8	2	3	31	123494	122232
8	A8	2	3	32	126716	122162
8	A8	2	3	33	129505	122119
8	A8	2	3	34	131335	122128
8	A8	2	3	35	132987	122090
8	A8	2	3	36	134191	122042
8	A8	2	3	37	134916	122078
8	A8	2	3	38	135193	122253
8	A8	2	3	39	135370	122040
8	A8	2	3	40	134889	121970
9	A9	2	3	1	6258.88	118665
9	A9	2	3	2	6223.95	118753
9	A9	2	3	3	6310.21	118917
9	A9	2	3	4	6721.34	118927
9	A9	2	3	5	6747.77	118833
9	A9	2	3	6	6677.18	118718
9	A9	2	3	7	6693.12	118608
9	A9	2	3	8	6757.22	118487
9	A9	2	3	9	6754.01	118363
9	A9	2	3	10	6873.29	118299
9	A9	2	3	11	6820.76	118376
9	A9	2	3	12	6843.86	118282
9	A9	2	3	13	7223.71	118179
9	A9	2	3	14	7493.66	118140
9	A9	2	3	15	8705.95	118185
9	A9	2	3	16	10403.1	118196
9	A9	2	3	17	13782.6	118169
9	A9	2	3	18	19043.7	118280
9	A9	2	3	19	27545.8	118272
9	A9	2	3	20	38832.3	118281
9	A9	2	3	21	51688.5	118231
9	A9	2	3	22	64333.9	118237
9	A9	2	3	23	75991.3	118180
9	A9	2	3	24	86196.9	118104
9	A9	2	3	25	95961.1	118030
9	A9	2	3	26	104313	117872
9	A9	2	3	27	111608	117836
9	A9	2	3	28	118292	118003
9	A9	2	3	29	123676	118071
9	A9	2	3	30	128488	117995
9	A9	2	3	31	131867	117858
9	A9	2	3	32	135240	117851
9	A9	2	3	33	138035	118065
9	A9	2	3	34	139746	117994
9	A9	2	3	35	141280	117943
9	A9	2	3	36	141988	118080
9	A9	2	3	37	142528	118175
9	A9	2	3	38	143228	117937
9	A9	2	3	39	143317	117608
9	A9	2	3	40	143744	117536
10	A10	2	3	1	220.692	124267
10	A10	2	3	2	68.5149	124292
10	A10	2	3	3	-69.4134	123799
10	A10	2	3	4	-75.2145	123562
10	A10	2	3	5	37.2542	123503
10	A10	2	3	6	-239.432	123584
10	A10	2	3	7	-423.016	123489
10	A10	2	3	8	-500.232	123312
10	A10	2	3	9	-478.003	123145
10	A10	2	3	10	-333.923	123061
10	A10	2	3	11	-192.787	123154
10	A10	2	3	12	339.877	123229
10	A10	2	3	13	470.568	122940
10	A10	2	3	14	826.489	122866
10	A10	2	3	15	1798.91	123043
10	A10	2	3	16	4943.67	122797
10	A10	2	3	17	9968.2	122539
10	A10	2	3	18	17778.1	122505
10	A10	2	3	19	29912.2	122683
10	A10	2	3	20	46091	122672
10	A10	2	3	21	66116.3	122611
10	A10	2	3	22	86910.2	122597
10	A10	2	3	23	106188	122558
10	A10	2	3	24	123122	122557
10	A10	2	3	25	137226	122720
10	A10	2	3	26	148810	122655
10	A10	2	3	27	158825	122561
10	A10	2	3	28	166855	122481
10	A10	2	3	29	174173	122368
10	A10	2	3	30	179806	122322
10	A10	2	3	31	182987	122324
10	A10	2	3	32	185667	122340
10	A10	2	3	33	186915	122313
10	A10	2	3	34	187732	122265
10	A10	2	3	35	188472	122269
10	A10	2	3	36	188133	122357
10	A10	2	3	37	188478	122420
10	A10	2	3	38	188624	122322
10	A10	2	3	39	188078	122281
10	A10	2	3	40	187941	122279
11	A11	2	3	1	-5372.21	128822
11	A11	2	3	2	-5266.13	128752
11	A11	2	3	3	-5064.06	128741
11	A11	2	3	4	-4490.51	128531
11	A11	2	3	5	-4057.5	128310
11	A11	2	3	6	-3998.27	128137
11	A11	2	3	7	-3741.16	128033
11	A11	2	3	8	-3765.04	127867
11	A11	2	3	9	-3753.79	127700
11	A11	2	3	10	-3770.07	127553
11	A11	2	3	11	-3778.67	127503
11	A11	2	3	12	-3484.95	127418
11	A11	2	3	13	-2657.96	127346
11	A11	2	3	14	-1921.29	127284
11	A11	2	3	15	-27.8384	127109
11	A11	2	3	16	3685.58	126969
11	A11	2	3	17	9848.92	126969
11	A11	2	3	18	19113	127077
11	A11	2	3	19	32833.3	127017
11	A11	2	3	20	50828.6	126869
11	A11	2	3	21	71674.4	126695
11	A11	2	3	22	92232.4	126622
11	A11	2	3	23	110588	126764
11	A11	2	3	24	127602	126691
11	A11	2	3	25	141540	126542
11	A11	2	3	26	152808	126402
11	A11	2	3	27	162379	126230
11	A11	2	3	28	169726	126163
11	A11	2	3	29	176104	126257
11	A11	2	3	30	181668	126175
11	A11	2	3	31	185067	126118
11	A11	2	3	32	187110	126209
11	A11	2	3	33	188789	126097
11	A11	2	3	34	189280	125788
11	A11	2	3	35	189064	125536
11	A11	2	3	36	189195	125506
11	A11	2	3	37	189178	125582
11	A11	2	3	38	189562	125614
11	A11	2	3	39	189114	125805
11	A11	2	3	40	188823	126038
12	A12	2	3	1	-2729.97	121813
12	A12	2	3	2	-2842.1	121651
12	A12	2	3	3	-2823.84	121271
12	A12	2	3	4	-2458.69	121044
12	A12	2	3	5	-2908.53	120828
12	A12	2	3	6	-3062.63	120515
12	A12	2	3	7	-2937.32	120375
12	A12	2	3	8	-3000.59	120438
12	A12	2	3	9	-3351.54	120346
12	A12	2	3	10	-3287.05	120227
12	A12	2	3	11	-2684.22	120049
12	A12	2	3	12	-2477.21	119929
12	A12	2	3	13	-1858.06	119905
12	A12	2	3	14	-780.801	119815
12	A12	2	3	15	1106.63	119757
12	A12	2	3	16	4543.08	119673
12	A12	2	3	17	10640.4	119407
12	A12	2	3	18	20373	119342
12	A12	2	3	19	34665.3	119546
12	A12	2	3	20	52185.1	119556
12	A12	2	3	21	72834.1	119478
12	A12	2	3	22	93916.6	119432
12	A12	2	3	23	112197	119325
12	A12	2	3	24	128049	119321
12	A12	2	3	25	141274	119581
12	A12	2	3	26	152023	119506
12	A12	2	3	27	160634	119389
12	A12	2	3	28	167950	119306
12	A12	2	3	29	174071	119257
12	A12	2	3	30	178814	119157
12	A12	2	3	31	181564	118982
12	A12	2	3	32	184081	118925
12	A12	2	3	33	185213	118956
12	A12	2	3	34	185205	118962
12	A12	2	3	35	185741	119013
12	A12	2	3	36	185581	118831
12	A12	2	3	37	186197	118830
12	A12	2	3	38	186050	119047
12	A12	2	3	39	185903	119097
12	A12	2	3	40	185849	119053
13	A13	2	3	1	-5512.54	121762
13	A13	2	3	2	-5607.31	121632
13	A13	2	3	3	-5659.37	121499
13	A13	2	3	4	-5555.77	121413
13	A13	2	3	5	-5692.21	121344
13	A13	2	3	6	-5751.26	121262
13	A13	2	3	7	-5670.68	121103
13	A13	2	3	8	-5706.51	121072
13	A13	2	3	9	-5948.91	121104
13	A13	2	3	10	-5934.99	121139
13	A13	2	3	11	-5639.35	121294
13	A13	2	3	12	-5511.64	121314
13	A13	2	3	13	-4895.22	121382
13	A13	2	3	14	-3629.27	121400
13	A13	2	3	15	-1772.79	121344
13	A13	2	3	16	1033.29	121318
13	A13	2	3	17	6804.88	121457
13	A13	2	3	18	16040.5	121656
13	A13	2	3	19	29139.2	121629
13	A13	2	3	20	46574	121443
13	A13	2	3	21	66782.4	121440
13	A13	2	3	22	87224	121801
13	A13	2	3	23	105533	122010
13	A13	2	3	24	121366	121969
13	A13	2	3	25	135482	121974
13	A13	2	3	26	147148	122194
13	A13	2	3	27	156772	122064
13	A13	2	3	28	164285	122052
13	A13	2	3	29	170553	122462
13	A13	2	3	30	176344	122487
13	A13	2	3	31	180525	122446
13	A13	2	3	32	183121	122597
13	A13	2	3	33	184575	122749
13	A13	2	3	34	185134	122669
13	A13	2	3	35	185691	122676
13	A13	2	3	36	186173	122984
13	A13	2	3	37	186490	123143
13	A13	2	3	38	187048	123354
13	A13	2	3	39	187866	123566
13	A13	2	3	40	187713	123736
14	A14	2	3	1	-1634.24	116688
14	A14	2	3	2	-722.354	117692
14	A14	2	3	3	1135.66	118578
14	A14	2	3	4	2281.5	118806
14	A14	2	3	5	2689.6	118976
14	A14	2	3	6	2574.21	118802
14	A14	2	3	7	2447.8	118611
14	A14	2	3	8	2833.87	118650
14	A14	2	3	9	3202.96	118799
14	A14	2	3	10	3790.88	118699
14	A14	2	3	11	3811.64	118604
14	A14	2	3	12	4084.43	118439
14	A14	2	3	13	4748.4	118350
14	A14	2	3	14	5984.23	118267
14	A14	2	3	15	7323.56	118245
14	A14	2	3	16	10750	118143
14	A14	2	3	17	16474.7	118205
14	A14	2	3	18	25183.3	118097
14	A14	2	3	19	38059.1	118034
14	A14	2	3	20	55042.6	117945
14	A14	2	3	21	74934	118086
14	A14	2	3	22	94661.2	118099
14	A14	2	3	23	113133	118175
14	A14	2	3	24	128693	118024
14	A14	2	3	25	142117	117861
14	A14	2	3	26	153105	117833
14	A14	2	3	27	161298	117667
14	A14	2	3	28	168720	117488
14	A14	2	3	29	174931	117360
14	A14	2	3	30	179404	117220
14	A14	2	3	31	182389	117225
14	A14	2	3	32	184609	117399
14	A14	2	3	33	185762	117280
14	A14	2	3	34	186604	117130
14	A14	2	3	35	186760	117098
14	A14	2	3	36	186468	117020
14	A14	2	3	37	186152	116842
14	A14	2	3	38	185596	116736
14	A14	2	3	39	185305	116821
14	A14	2	3	40	184723	116793
15	A15	2	3	1	-10708.3	116065
15	A15	2	3	2	-10790.1	115896
15	A15	2	3	3	-10706.8	115434
15	A15	2	3	4	-10247	115353
15	A15	2	3	5	-10328.2	115505
15	A15	2	3	6	-10441	115561
15	A15	2	3	7	-10531.4	115472
15	A15	2	3	8	-10669.5	115296
15	A15	2	3	9	-10480.7	115261
15	A15	2	3	10	-9618.4	115311
15	A15	2	3	11	-9888.19	115382
15	A15	2	3	12	-9951.83	115401
15	A15	2	3	13	-9285.71	115506
15	A15	2	3	14	-8197.03	115518
15	A15	2	3	15	-6141.46	115601
15	A15	2	3	16	-2680.64	115645
15	A15	2	3	17	3568.83	115747
15	A15	2	3	18	12796.1	115897
15	A15	2	3	19	26562.8	115899
15	A15	2	3	20	44628.2	116008
15	A15	2	3	21	65437.9	116004
15	A15	2	3	22	86174.1	115847
15	A15	2	3	23	104464	115807
15	A15	2	3	24	120939	115997
15	A15	2	3	25	135039	116028
15	A15	2	3	26	145282	116194
15	A15	2	3	27	154561	116184
15	A15	2	3	28	162492	116179
15	A15	2	3	29	168499	116469
15	A15	2	3	30	172844	116457
15	A15	2	3	31	176500	116480
15	A15	2	3	32	178730	116687
15	A15	2	3	33	179962	116710
15	A15	2	3	34	181063	116616
15	A15	2	3	35	181162	116607
15	A15	2	3	36	180994	116728
15	A15	2	3	37	181471	117149
15	A15	2	3	38	181679	117508
15	A15	2	3	39	181701	117500
15	A15	2	3	40	182203	117527
16	A16	2	3	1	-4702.93	115223
16	A16	2	3	2	-4717.58	115106
16	A16	2	3	3	-4616.63	114852
16	A16	2	3	4	-4635.13	114491
16	A16	2	3	5	-4605.94	114308
16	A16	2	3	6	-4582.65	114237
16	A16	2	3	7	-4717.54	113995
16	A16	2	3	8	-5065.18	113858
16	A16	2	3	9	-5018.55	113852
16	A16	2	3	10	-4417.71	113716
16	A16	2	3	11	-4020.51	113606
16	A16	2	3	12	-3899.8	113588
16	A16	2	3	13	-3400.78	113499
16	A16	2	3	14	-2864.52	113453
16	A16	2	3	15	-1212.53	113543
16	A16	2	3	16	1869.97	113470
16	A16	2	3	17	7492.45	113335
16	A16	2	3	18	15973	113280
16	A16	2	3	19	27830.8	113396
16	A16	2	3	20	43476	113370
16	A16	2	3	21	61726.7	113367
16	A16	2	3	22	80793	113380
16	A16	2	3	23	98049.4	113328
16	A16	2	3	24	112981	113340
16	A16	2	3	25	125522	113284
16	A16	2	3	26	135549	113251
16	A16	2	3	27	144071	113125
16	A16	2	3	28	151024	113031
16	A16	2	3	29	156501	112967
16	A16	2	3	30	161132	112932
16	A16	2	3	31	164221	112993
16	A16	2	3	32	166585	112958
16	A16	2	3	33	167957	112870
16	A16	2	3	34	168234	112643
16	A16	2	3	35	168345	112662
16	A16	2	3	36	168789	112938
16	A16	2	3	37	168889	112879
16	A16	2	3	38	168752	112818
16	A16	2	3	39	168815	112840
16	A16	2	3	40	169025	112825
17	A17	2	3	1	-4970.62	105783
17	A17	2	3	2	-5063.42	105881
17	A17	2	3	3	-5078.91	105956
17	A17	2	3	4	-4885.64	105839
17	A17	2	3	5	-4610.28	105667
17	A17	2	3	6	-4616.3	105424
17	A17	2	3	7	-4684.01	105289
17	A17	2	3	8	-4707.14	105276
17	A17	2	3	9	-4707.4	105286
17	A17	2	3	10	-4511.61	105217
17	A17	2	3	11	-4402.86	105186
17	A17	2	3	12	-4234.55	104991
17	A17	2	3	13	-3712.01	104802
17	A17	2	3	14	-2837.23	104756
17	A17	2	3	15	-1128.28	104922
17	A17	2	3	16	2266.9	104948
17	A17	2	3	17	7956.33	104917
17	A17	2	3	18	16443.2	104991
17	A17	2	3	19	29585.4	104979
17	A17	2	3	20	45714	104766
17	A17	2	3	21	63262.6	104678
17	A17	2	3	22	80815.4	104761
17	A17	2	3	23	96213.5	104864
17	A17	2	3	24	109536	104801
17	A17	2	3	25	120648	104654
17	A17	2	3	26	129760	104387
17	A17	2	3	27	137222	104337
17	A17	2	3	28	143083	104436
17	A17	2	3	29	147493	104354
17	A17	2	3	30	151674	104332
17	A17	2	3	31	154689	104402
17	A17	2	3	32	155873	104266
17	A17	2	3	33	155730	104247
17	A17	2	3	34	156284	104337
17	A17	2	3	35	156865	104334
17	A17	2	3	36	157231	104377
17	A17	2	3	37	156498	104525
17	A17	2	3	38	156404	104408
17	A17	2	3	39	156620	104362
17	A17	2	3	40	156299	104442
18	A18	2	3	1	-7148.85	121705
18	A18	2	3	2	-7151.99	121645
18	A18	2	3	3	-7154.36	121607
18	A18	2	3	4	-7055.34	121509
18	A18	2	3	5	-6663.91	121409
18	A18	2	3	6	-6653.98	121232
18	A18	2	3	7	-6728.67	120995
18	A18	2	3	8	-6757.05	120868
18	A18	2	3	9	-6773.71	120874
18	A18	2	3	10	-6508.62	120833
18	A18	2	3	11	-5922.33	120932
18	A18	2	3	12	-5835.89	120799
18	A18	2	3	13	-5508.59	120594
18	A18	2	3	14	-4337.74	120475
18	A18	2	3	15	-2332.98	120426
18	A18	2	3	16	581.068	120386
18	A18	2	3	17	6413.12	120504
18	A18	2	3	18	15964.4	120511
18	A18	2	3	19	29714.5	120520
18	A18	2	3	20	47200.9	120451
18	A18	2	3	21	67036	120310
18	A18	2	3	22	87237.8	120233
18	A18	2	3	23	105438	120226
18	A18	2	3	24	121953	120000
18	A18	2	3	25	135778	119924
18	A18	2	3	26	146383	120027
18	A18	2	3	27	154919	120077
18	A18	2	3	28	163180	120037
18	A18	2	3	29	169265	120036
18	A18	2	3	30	173895	119999
18	A18	2	3	31	177318	120009
18	A18	2	3	32	179757	119910
18	A18	2	3	33	180651	119663
18	A18	2	3	34	181852	119645
18	A18	2	3	35	181993	119812
18	A18	2	3	36	182068	119892
18	A18	2	3	37	182235	120051
18	A18	2	3	38	182234	119841
18	A18	2	3	39	181771	119770
18	A18	2	3	40	181756	119865
19	A19	2	3	1	-9134.43	122081
19	A19	2	3	2	-9081.9	121928
19	A19	2	3	3	-8905.64	121515
19	A19	2	3	4	-8608.28	121068
19	A19	2	3	5	-8428.01	120828
19	A19	2	3	6	-8507.43	120741
19	A19	2	3	7	-8692.28	120604
19	A19	2	3	8	-8873.75	120359
19	A19	2	3	9	-9225.39	120238
19	A19	2	3	10	-9235.61	120403
19	A19	2	3	11	-8864.92	120299
19	A19	2	3	12	-8576.02	120129
19	A19	2	3	13	-8740.74	119981
19	A19	2	3	14	-8854.78	119930
19	A19	2	3	15	-8896.54	119795
19	A19	2	3	16	-8729.18	119669
19	A19	2	3	17	-7670.51	119532
19	A19	2	3	18	-6751.91	119405
19	A19	2	3	19	-6673.41	119318
19	A19	2	3	20	-6856.47	119011
19	A19	2	3	21	-6998.81	118909
19	A19	2	3	22	-6862.49	119062
19	A19	2	3	23	-6494.41	118892
19	A19	2	3	24	-6563.3	118749
19	A19	2	3	25	-6852.01	118730
19	A19	2	3	26	-6981.62	118898
19	A19	2	3	27	-6751.1	118884
19	A19	2	3	28	-6561.99	118803
19	A19	2	3	29	-6652.34	118821
19	A19	2	3	30	-6698.79	118776
19	A19	2	3	31	-6739.32	118661
19	A19	2	3	32	-6381.8	118501
19	A19	2	3	33	-6114.44	118334
19	A19	2	3	34	-6010.81	118292
19	A19	2	3	35	-6122.41	118472
19	A19	2	3	36	-6029.24	118484
19	A19	2	3	37	-5659.41	118190
19	A19	2	3	38	-5469.87	118030
19	A19	2	3	39	-5723.03	117845
19	A19	2	3	40	-5945.28	117799
25	B1	2	3	1	263.017	103753
25	B1	2	3	2	565.369	103697
25	B1	2	3	3	917.115	103562
25	B1	2	3	4	1179.66	103368
25	B1	2	3	5	822.756	103238
25	B1	2	3	6	679.324	103176
25	B1	2	3	7	751.186	103185
25	B1	2	3	8	540.393	103137
25	B1	2	3	9	460.325	102868
25	B1	2	3	10	478.384	102822
25	B1	2	3	11	-26.8184	103090
25	B1	2	3	12	-47.0351	103123
25	B1	2	3	13	411.669	103058
25	B1	2	3	14	381.437	103047
25	B1	2	3	15	404.747	102914
25	B1	2	3	16	833.28	102858
25	B1	2	3	17	847.68	102965
25	B1	2	3	18	790.777	102950
25	B1	2	3	19	872.846	102979
25	B1	2	3	20	948.031	102990
25	B1	2	3	21	1214.91	102730
25	B1	2	3	22	1478.06	102680
25	B1	2	3	23	1808.73	102888
25	B1	2	3	24	3783.26	102923
25	B1	2	3	25	6928.45	103061
25	B1	2	3	26	11980.8	103066
25	B1	2	3	27	18973.8	102855
25	B1	2	3	28	28646	102757
25	B1	2	3	29	38618.2	102719
25	B1	2	3	30	47767.2	102541
25	B1	2	3	31	56199	102511
25	B1	2	3	32	64030.8	102656
25	B1	2	3	33	71296.2	102648
25	B1	2	3	34	77120.9	102651
25	B1	2	3	35	81759.3	102719
25	B1	2	3	36	84666.3	102534
25	B1	2	3	37	87774.6	102396
25	B1	2	3	38	90028	102406
25	B1	2	3	39	91771.2	102590
25	B1	2	3	40	92809.9	102819
26	B2	2	3	1	-6205.7	107466
26	B2	2	3	2	-5895.89	107308
26	B2	2	3	3	-5691.35	107096
26	B2	2	3	4	-5413.77	106924
26	B2	2	3	5	-5173.16	106719
26	B2	2	3	6	-5195.21	106573
26	B2	2	3	7	-5252.76	106467
26	B2	2	3	8	-5285.46	106289
26	B2	2	3	9	-5367.74	106194
26	B2	2	3	10	-5328.6	106255
26	B2	2	3	11	-5285.81	106300
26	B2	2	3	12	-5278.3	106339
26	B2	2	3	13	-4967.35	106128
26	B2	2	3	14	-4870.42	106007
26	B2	2	3	15	-4359.21	106012
26	B2	2	3	16	-3800.55	106005
26	B2	2	3	17	-2792.42	105863
26	B2	2	3	18	-896.095	105818
26	B2	2	3	19	2838.66	105970
26	B2	2	3	20	8435.03	105922
26	B2	2	3	21	16371.6	105863
26	B2	2	3	22	26371.8	105930
26	B2	2	3	23	37216.8	105876
26	B2	2	3	24	46968.5	105662
26	B2	2	3	25	55781.3	105538
26	B2	2	3	26	64656.2	105396
26	B2	2	3	27	72022.1	105383
26	B2	2	3	28	78637.8	105533
26	B2	2	3	29	84304	105579
26	B2	2	3	30	88886.5	105549
26	B2	2	3	31	93251.9	105559
26	B2	2	3	32	97138	105523
26	B2	2	3	33	99974.1	105477
26	B2	2	3	34	102399	105383
26	B2	2	3	35	104632	105376
26	B2	2	3	36	105520	105490
26	B2	2	3	37	106592	105442
26	B2	2	3	38	107013	105318
26	B2	2	3	39	107348	105296
26	B2	2	3	40	107646	105325
27	B3	2	3	1	-860.519	109102
27	B3	2	3	2	-331.333	108991
27	B3	2	3	3	78.9102	108771
27	B3	2	3	4	339.956	108528
27	B3	2	3	5	901.697	108401
27	B3	2	3	6	946.218	108456
27	B3	2	3	7	893.388	108271
27	B3	2	3	8	1290.53	108122
27	B3	2	3	9	1626.56	108092
27	B3	2	3	10	1721.64	107998
27	B3	2	3	11	1403.14	107985
27	B3	2	3	12	1439.08	107956
27	B3	2	3	13	2302.32	107837
27	B3	2	3	14	1987.61	107729
27	B3	2	3	15	1882.11	107688
27	B3	2	3	16	2594.73	107611
27	B3	2	3	17	3021.93	107413
27	B3	2	3	18	3664.73	107338
27	B3	2	3	19	4332.46	107465
27	B3	2	3	20	6660.04	107417
27	B3	2	3	21	10021.8	107390
27	B3	2	3	22	15558	107499
27	B3	2	3	23	23250.6	107476
27	B3	2	3	24	33697.4	107348
27	B3	2	3	25	44856.2	107229
27	B3	2	3	26	55443.7	107107
27	B3	2	3	27	64986.3	107034
27	B3	2	3	28	73534.5	107042
27	B3	2	3	29	81903.3	106993
27	B3	2	3	30	88124	106940
27	B3	2	3	31	94444.7	106893
27	B3	2	3	32	99763.1	106853
27	B3	2	3	33	104240	106877
27	B3	2	3	34	107837	106940
27	B3	2	3	35	110482	106902
27	B3	2	3	36	112520	106827
27	B3	2	3	37	114058	106765
27	B3	2	3	38	115812	106695
27	B3	2	3	39	115973	106566
27	B3	2	3	40	116307	106533
28	B4	2	3	1	-3351.5	112280
28	B4	2	3	2	-3323.77	112228
28	B4	2	3	3	-3223.08	112068
28	B4	2	3	4	-2813.02	111903
28	B4	2	3	5	-2786.12	111799
28	B4	2	3	6	-2811.25	111856
28	B4	2	3	7	-2567.07	111773
28	B4	2	3	8	-2288.94	111661
28	B4	2	3	9	-2148.42	111642
28	B4	2	3	10	-2115.68	111553
28	B4	2	3	11	-2048.35	111499
28	B4	2	3	12	-1871.33	111413
28	B4	2	3	13	-1678.27	111436
28	B4	2	3	14	-1243.26	111530
28	B4	2	3	15	-1079.21	111434
28	B4	2	3	16	-155.707	111259
28	B4	2	3	17	1714.36	111160
28	B4	2	3	18	5563.15	111176
28	B4	2	3	19	10824.6	111120
28	B4	2	3	20	18641.7	111026
28	B4	2	3	21	29157.1	110955
28	B4	2	3	22	40887.1	110877
28	B4	2	3	23	52048.1	110819
28	B4	2	3	24	61833.7	110849
28	B4	2	3	25	71291.5	110812
28	B4	2	3	26	79618.8	110811
28	B4	2	3	27	87099.5	110741
28	B4	2	3	28	94391.7	110617
28	B4	2	3	29	100176	110488
28	B4	2	3	30	104745	110475
28	B4	2	3	31	108806	110628
28	B4	2	3	32	112097	110589
28	B4	2	3	33	115153	110430
28	B4	2	3	34	117569	110348
28	B4	2	3	35	119549	110320
28	B4	2	3	36	120650	110301
28	B4	2	3	37	121530	110321
28	B4	2	3	38	122110	110458
28	B4	2	3	39	122144	110607
28	B4	2	3	40	122412	110669
29	B5	2	3	1	-4550.59	124808
29	B5	2	3	2	-4248.7	124618
29	B5	2	3	3	-3856.31	124085
29	B5	2	3	4	-3672.18	123862
29	B5	2	3	5	-3572.16	123743
29	B5	2	3	6	-3896.61	123419
29	B5	2	3	7	-3937.18	123267
29	B5	2	3	8	-3472.31	123314
29	B5	2	3	9	-3464.34	123336
29	B5	2	3	10	-3510.33	123075
29	B5	2	3	11	-3252.58	122972
29	B5	2	3	12	-3231.06	123087
29	B5	2	3	13	-3056.85	123082
29	B5	2	3	14	-3083.21	123192
29	B5	2	3	15	-3002.66	123088
29	B5	2	3	16	-2351.74	122877
29	B5	2	3	17	-1086.33	122778
29	B5	2	3	18	364.129	122796
29	B5	2	3	19	3205.25	122754
29	B5	2	3	20	8072.94	122706
29	B5	2	3	21	15602.6	122689
29	B5	2	3	22	26175	122630
29	B5	2	3	23	38102.8	122631
29	B5	2	3	24	50493.7	122717
29	B5	2	3	25	61916.5	122815
29	B5	2	3	26	72929	122653
29	B5	2	3	27	82960.8	122544
29	B5	2	3	28	91499	122492
29	B5	2	3	29	98848.4	122491
29	B5	2	3	30	105635	122526
29	B5	2	3	31	111701	122400
29	B5	2	3	32	116999	122328
29	B5	2	3	33	121054	122282
29	B5	2	3	34	124400	122137
29	B5	2	3	35	126877	122131
29	B5	2	3	36	128971	122257
29	B5	2	3	37	130023	122293
29	B5	2	3	38	131120	122402
29	B5	2	3	39	131705	122311
29	B5	2	3	40	132180	122248
30	B6	2	3	1	-6296.83	119633
30	B6	2	3	2	-5999.53	119664
30	B6	2	3	3	-5796.07	119535
30	B6	2	3	4	-5851.42	119379
30	B6	2	3	5	-5816.38	119206
30	B6	2	3	6	-5479.87	119014
30	B6	2	3	7	-5413.32	118839
30	B6	2	3	8	-5199.48	118637
30	B6	2	3	9	-5321.66	118527
30	B6	2	3	10	-5364.39	118558
30	B6	2	3	11	-5037.13	118470
30	B6	2	3	12	-5017.01	118382
30	B6	2	3	13	-4817.14	118357
30	B6	2	3	14	-4372.52	118227
30	B6	2	3	15	-3929.82	118215
30	B6	2	3	16	-3064.57	118468
30	B6	2	3	17	-165.793	118156
30	B6	2	3	18	4074.47	117997
30	B6	2	3	19	10511.7	118024
30	B6	2	3	20	20567	118140
30	B6	2	3	21	32786.6	118095
30	B6	2	3	22	45469.6	118090
30	B6	2	3	23	56488.1	118148
30	B6	2	3	24	67256.6	117884
30	B6	2	3	25	76801.8	117788
30	B6	2	3	26	86047	117872
30	B6	2	3	27	93617.7	117854
30	B6	2	3	28	100260	117879
30	B6	2	3	29	106561	117828
30	B6	2	3	30	111942	117776
30	B6	2	3	31	115839	117760
30	B6	2	3	32	119320	117892
30	B6	2	3	33	122381	117764
30	B6	2	3	34	125014	117426
30	B6	2	3	35	126668	117389
30	B6	2	3	36	127618	117553
30	B6	2	3	37	128536	117583
30	B6	2	3	38	128271	117671
30	B6	2	3	39	128596	117667
30	B6	2	3	40	129757	117618
31	B7	2	3	1	223.081	114711
31	B7	2	3	2	421.297	114701
31	B7	2	3	3	648.995	114711
31	B7	2	3	4	676.852	114813
31	B7	2	3	5	886.338	114627
31	B7	2	3	6	960.103	114618
31	B7	2	3	7	1174.55	114841
31	B7	2	3	8	1226.33	114942
31	B7	2	3	9	1388.03	114776
31	B7	2	3	10	1406.23	114748
31	B7	2	3	11	781.579	114970
31	B7	2	3	12	805.705	115191
31	B7	2	3	13	1880.68	115248
31	B7	2	3	14	2465.12	115276
31	B7	2	3	15	2734.17	115613
31	B7	2	3	16	3932.36	115731
31	B7	2	3	17	6578.44	115785
31	B7	2	3	18	10708.6	115754
31	B7	2	3	19	17318.9	115689
31	B7	2	3	20	27331.2	115781
31	B7	2	3	21	38864.6	115781
31	B7	2	3	22	51525.1	115754
31	B7	2	3	23	62577.4	115969
31	B7	2	3	24	73156.7	115974
31	B7	2	3	25	83105.8	115972
31	B7	2	3	26	92285.8	115894
31	B7	2	3	27	99440.3	115929
31	B7	2	3	28	106456	116061
31	B7	2	3	29	112978	116142
31	B7	2	3	30	118413	116139
31	B7	2	3	31	122412	116411
31	B7	2	3	32	125307	116371
31	B7	2	3	33	128476	116288
31	B7	2	3	34	131190	116267
31	B7	2	3	35	133078	116227
31	B7	2	3	36	134504	116444
31	B7	2	3	37	135341	116478
31	B7	2	3	38	136018	116379
31	B7	2	3	39	136614	116374
31	B7	2	3	40	137281	116274
32	B8	2	3	1	-8689.49	115267
32	B8	2	3	2	-8467.74	115365
32	B8	2	3	3	-8343.82	115389
32	B8	2	3	4	-8082.83	115461
32	B8	2	3	5	-8166.7	115289
32	B8	2	3	6	-8338.48	115194
32	B8	2	3	7	-8627.83	115197
32	B8	2	3	8	-8540.34	115165
32	B8	2	3	9	-7867.43	114908
32	B8	2	3	10	-8122.96	114859
32	B8	2	3	11	-8304.91	114957
32	B8	2	3	12	-8254.08	115049
32	B8	2	3	13	-7778.65	114977
32	B8	2	3	14	-7169.56	114971
32	B8	2	3	15	-6893.94	115120
32	B8	2	3	16	-5623.97	115143
32	B8	2	3	17	-3178.09	115224
32	B8	2	3	18	1418.05	115239
32	B8	2	3	19	8687.76	115371
32	B8	2	3	20	18428.4	115343
32	B8	2	3	21	30084.7	115323
32	B8	2	3	22	41423.2	115410
32	B8	2	3	23	52909.2	115438
32	B8	2	3	24	63206.9	115568
32	B8	2	3	25	72828.4	115576
32	B8	2	3	26	82044.8	115629
32	B8	2	3	27	89495.2	115783
32	B8	2	3	28	96506.4	115844
32	B8	2	3	29	102351	115795
32	B8	2	3	30	107076	115840
32	B8	2	3	31	111775	115826
32	B8	2	3	32	115135	115921
32	B8	2	3	33	117878	115895
32	B8	2	3	34	120067	115958
32	B8	2	3	35	122135	115922
32	B8	2	3	36	122754	116072
32	B8	2	3	37	123781	116379
32	B8	2	3	38	124184	116322
32	B8	2	3	39	124648	116252
32	B8	2	3	40	124718	116453
33	B9	2	3	1	7.44596	129126
33	B9	2	3	2	506.528	129093
33	B9	2	3	3	913.347	128539
33	B9	2	3	4	1132.68	128185
33	B9	2	3	5	576.611	127923
33	B9	2	3	6	448.894	127564
33	B9	2	3	7	855.553	127340
33	B9	2	3	8	927.092	127176
33	B9	2	3	9	1124.99	127100
33	B9	2	3	10	1008.85	127309
33	B9	2	3	11	865.378	127195
33	B9	2	3	12	984.004	126906
33	B9	2	3	13	1530.01	126792
33	B9	2	3	14	1768.6	126972
33	B9	2	3	15	2958.94	127038
33	B9	2	3	16	5008.8	127018
33	B9	2	3	17	8388.54	126867
33	B9	2	3	18	14072.3	126655
33	B9	2	3	19	22687.8	126556
33	B9	2	3	20	34634.3	126676
33	B9	2	3	21	47985.4	126635
33	B9	2	3	22	60718.8	126526
33	B9	2	3	23	72276.9	126423
33	B9	2	3	24	83557.3	126441
33	B9	2	3	25	93484.5	126383
33	B9	2	3	26	102895	126074
33	B9	2	3	27	110635	125947
33	B9	2	3	28	117422	126007
33	B9	2	3	29	123232	125975
33	B9	2	3	30	127360	125818
33	B9	2	3	31	131030	125747
33	B9	2	3	32	134798	125815
33	B9	2	3	33	137902	125707
33	B9	2	3	34	139795	125501
33	B9	2	3	35	140763	125259
33	B9	2	3	36	141565	125209
33	B9	2	3	37	142092	125262
33	B9	2	3	38	142738	125156
33	B9	2	3	39	142909	125132
33	B9	2	3	40	143072	125175
34	B10	2	3	1	-6152.13	132208
34	B10	2	3	2	-6142.54	132035
34	B10	2	3	3	-5986.47	131831
34	B10	2	3	4	-5799.35	131733
34	B10	2	3	5	-5781.58	131600
34	B10	2	3	6	-5776.04	131487
34	B10	2	3	7	-5812.56	131384
34	B10	2	3	8	-5767.47	131380
34	B10	2	3	9	-5653.55	131285
34	B10	2	3	10	-5652.96	131194
34	B10	2	3	11	-5536.93	131092
34	B10	2	3	12	-5285.81	131040
34	B10	2	3	13	-4494.73	130970
34	B10	2	3	14	-3683.01	131002
34	B10	2	3	15	-2192.77	131091
34	B10	2	3	16	543.037	131111
34	B10	2	3	17	5658.63	131003
34	B10	2	3	18	14465.2	130846
34	B10	2	3	19	27127.8	130732
34	B10	2	3	20	44669.1	130705
34	B10	2	3	21	65933.2	130835
34	B10	2	3	22	87679.7	130799
34	B10	2	3	23	108285	130759
34	B10	2	3	24	126804	130650
34	B10	2	3	25	142259	130460
34	B10	2	3	26	155007	130383
34	B10	2	3	27	164695	130473
34	B10	2	3	28	173182	130659
34	B10	2	3	29	180076	130646
34	B10	2	3	30	185684	130650
34	B10	2	3	31	189649	130612
34	B10	2	3	32	192407	130521
34	B10	2	3	33	193887	130431
34	B10	2	3	34	195130	130406
34	B10	2	3	35	195685	130542
34	B10	2	3	36	195580	130474
34	B10	2	3	37	196092	130282
34	B10	2	3	38	196175	130173
34	B10	2	3	39	195551	130038
34	B10	2	3	40	195349	130005
35	B11	2	3	1	-2985.82	122066
35	B11	2	3	2	-2446.24	121950
35	B11	2	3	3	-2394.39	121740
35	B11	2	3	4	-2453.32	121547
35	B11	2	3	5	-2096.02	121402
35	B11	2	3	6	-1822.54	121325
35	B11	2	3	7	-1757.18	121073
35	B11	2	3	8	-1792.85	120912
35	B11	2	3	9	-1770.84	120842
35	B11	2	3	10	-1508.53	120770
35	B11	2	3	11	-1221.87	120800
35	B11	2	3	12	-1183.17	120597
35	B11	2	3	13	-643.542	120495
35	B11	2	3	14	357.167	120595
35	B11	2	3	15	2238.5	120601
35	B11	2	3	16	5656.71	120469
35	B11	2	3	17	11263.7	120237
35	B11	2	3	18	20792.6	120150
35	B11	2	3	19	34298.1	120221
35	B11	2	3	20	52397.7	120181
35	B11	2	3	21	72930.1	120155
35	B11	2	3	22	93501.2	120117
35	B11	2	3	23	112249	120180
35	B11	2	3	24	127932	120111
35	B11	2	3	25	141164	119968
35	B11	2	3	26	153306	119931
35	B11	2	3	27	162194	120049
35	B11	2	3	28	169440	119941
35	B11	2	3	29	175703	119867
35	B11	2	3	30	180376	119878
35	B11	2	3	31	183625	119869
35	B11	2	3	32	185258	119954
35	B11	2	3	33	186703	119894
35	B11	2	3	34	187421	119824
35	B11	2	3	35	187895	119778
35	B11	2	3	36	187929	119746
35	B11	2	3	37	188002	119772
35	B11	2	3	38	187446	119713
35	B11	2	3	39	187684	119572
35	B11	2	3	40	187949	119537
36	B12	2	3	1	-7886.11	115384
36	B12	2	3	2	-7894.67	115272
36	B12	2	3	3	-7830.97	115105
36	B12	2	3	4	-7955.85	114893
36	B12	2	3	5	-7969.19	114715
36	B12	2	3	6	-7789.12	114637
36	B12	2	3	7	-7794.28	114654
36	B12	2	3	8	-7815.49	114710
36	B12	2	3	9	-7778.64	114416
36	B12	2	3	10	-7886.03	114388
36	B12	2	3	11	-8076.64	114575
36	B12	2	3	12	-7915.67	114463
36	B12	2	3	13	-6893.34	114452
36	B12	2	3	14	-5749.36	114682
36	B12	2	3	15	-4442.91	114843
36	B12	2	3	16	-1508.96	114810
36	B12	2	3	17	4258.61	114757
36	B12	2	3	18	13088.9	114748
36	B12	2	3	19	25441.4	114915
36	B12	2	3	20	42522	114914
36	B12	2	3	21	61822.1	114953
36	B12	2	3	22	80871.7	114940
36	B12	2	3	23	98829.2	114943
36	B12	2	3	24	114558	115060
36	B12	2	3	25	127767	115085
36	B12	2	3	26	139320	115209
36	B12	2	3	27	148335	115191
36	B12	2	3	28	155984	115253
36	B12	2	3	29	162194	115283
36	B12	2	3	30	167001	115308
36	B12	2	3	31	170712	115363
36	B12	2	3	32	172862	115340
36	B12	2	3	33	174811	115501
36	B12	2	3	34	175991	115693
36	B12	2	3	35	176580	115776
36	B12	2	3	36	176498	115967
36	B12	2	3	37	176056	115910
36	B12	2	3	38	176523	115834
36	B12	2	3	39	176519	116020
36	B12	2	3	40	176921	116178
37	B13	2	3	1	-9336.58	116622
37	B13	2	3	2	-9351.02	116774
37	B13	2	3	3	-9253.9	116892
37	B13	2	3	4	-8890.74	116974
37	B13	2	3	5	-9066.74	117189
37	B13	2	3	6	-9103.35	117209
37	B13	2	3	7	-8840.78	117336
37	B13	2	3	8	-8780.41	117309
37	B13	2	3	9	-8746.47	117118
37	B13	2	3	10	-8524.67	117050
37	B13	2	3	11	-8433.03	117241
37	B13	2	3	12	-8163.08	117504
37	B13	2	3	13	-7383.11	117619
37	B13	2	3	14	-6973.63	117547
37	B13	2	3	15	-5252.99	117568
37	B13	2	3	16	-2341.37	117773
37	B13	2	3	17	3232.43	117735
37	B13	2	3	18	11603.3	117693
37	B13	2	3	19	24547.5	117654
37	B13	2	3	20	41504.1	117810
37	B13	2	3	21	61223	117723
37	B13	2	3	22	81580.3	117668
37	B13	2	3	23	100612	117909
37	B13	2	3	24	117072	117940
37	B13	2	3	25	130908	117953
37	B13	2	3	26	142321	118369
37	B13	2	3	27	152477	118362
37	B13	2	3	28	160247	118341
37	B13	2	3	29	166647	118447
37	B13	2	3	30	171869	118472
37	B13	2	3	31	176382	118509
37	B13	2	3	32	179348	118558
37	B13	2	3	33	180748	118647
37	B13	2	3	34	182198	118720
37	B13	2	3	35	183045	118768
37	B13	2	3	36	183547	118863
37	B13	2	3	37	183486	118947
37	B13	2	3	38	183136	119027
37	B13	2	3	39	183848	119327
37	B13	2	3	40	183909	119266
38	B14	2	3	1	-9792.15	112199
38	B14	2	3	2	-9738.54	112159
38	B14	2	3	3	-9715.98	112081
38	B14	2	3	4	-9614.85	111900
38	B14	2	3	5	-9519.1	111669
38	B14	2	3	6	-9353.07	111586
38	B14	2	3	7	-9297.01	111572
38	B14	2	3	8	-9348.3	111535
38	B14	2	3	9	-9308.61	111494
38	B14	2	3	10	-9109.6	111441
38	B14	2	3	11	-9086.3	111442
38	B14	2	3	12	-8916.62	111552
38	B14	2	3	13	-8490.53	111608
38	B14	2	3	14	-7921.59	111610
38	B14	2	3	15	-6532.75	111738
38	B14	2	3	16	-3568.96	111771
38	B14	2	3	17	1423.18	111472
38	B14	2	3	18	9513.8	111457
38	B14	2	3	19	21320	111722
38	B14	2	3	20	37149.4	111829
38	B14	2	3	21	55765.1	112029
38	B14	2	3	22	75213.3	111962
38	B14	2	3	23	93116.7	111863
38	B14	2	3	24	108969	111808
38	B14	2	3	25	122169	111857
38	B14	2	3	26	133354	111930
38	B14	2	3	27	142758	111981
38	B14	2	3	28	150580	112132
38	B14	2	3	29	156327	112121
38	B14	2	3	30	161051	112076
38	B14	2	3	31	165045	112164
38	B14	2	3	32	168068	112125
38	B14	2	3	33	169548	112171
38	B14	2	3	34	170440	112375
38	B14	2	3	35	170894	112377
38	B14	2	3	36	171297	112453
38	B14	2	3	37	171580	112440
38	B14	2	3	38	171689	112592
38	B14	2	3	39	171262	112703
38	B14	2	3	40	171528	112937
39	B15	2	3	1	-3727.87	110708
39	B15	2	3	2	-3358.25	110582
39	B15	2	3	3	-3230.41	110326
39	B15	2	3	4	-3247.89	109976
39	B15	2	3	5	-3679.33	109788
39	B15	2	3	6	-3767.38	109714
39	B15	2	3	7	-3490.19	109649
39	B15	2	3	8	-3401.04	109779
39	B15	2	3	9	-3112.97	109683
39	B15	2	3	10	-3223	109546
39	B15	2	3	11	-3210.44	109476
39	B15	2	3	12	-2566.45	109363
39	B15	2	3	13	-1799.07	109268
39	B15	2	3	14	-804.726	109167
39	B15	2	3	15	576.715	109124
39	B15	2	3	16	3924.79	109059
39	B15	2	3	17	9889.41	109093
39	B15	2	3	18	19311.9	109044
39	B15	2	3	19	32575.2	109076
39	B15	2	3	20	50604.5	109056
39	B15	2	3	21	70404.1	109039
39	B15	2	3	22	89369.1	108986
39	B15	2	3	23	106370	108942
39	B15	2	3	24	121108	109072
39	B15	2	3	25	133652	108973
39	B15	2	3	26	143464	108737
39	B15	2	3	27	151318	108517
39	B15	2	3	28	157891	108423
39	B15	2	3	29	162615	108394
39	B15	2	3	30	165921	108380
39	B15	2	3	31	168969	108501
39	B15	2	3	32	171192	108518
39	B15	2	3	33	171431	108497
39	B15	2	3	34	171401	108551
39	B15	2	3	35	171432	108439
39	B15	2	3	36	171794	108122
39	B15	2	3	37	171570	108083
39	B15	2	3	38	171305	108221
39	B15	2	3	39	171162	108192
39	B15	2	3	40	170999	108149
40	B16	2	3	1	-6823.42	113283
40	B16	2	3	2	-6698.2	113292
40	B16	2	3	3	-6708.12	113045
40	B16	2	3	4	-7184.95	112880
40	B16	2	3	5	-7187.69	112671
40	B16	2	3	6	-6796.3	112616
40	B16	2	3	7	-7073.82	112724
40	B16	2	3	8	-7138.33	112830
40	B16	2	3	9	-6860.97	112754
40	B16	2	3	10	-6646.63	112655
40	B16	2	3	11	-6579.06	112499
40	B16	2	3	12	-6190.31	112521
40	B16	2	3	13	-5732.43	112770
40	B16	2	3	14	-4578.32	112831
40	B16	2	3	15	-3047.29	112821
40	B16	2	3	16	279.016	112885
40	B16	2	3	17	5749.66	112833
40	B16	2	3	18	14586	112662
40	B16	2	3	19	27818.8	112630
40	B16	2	3	20	44583.6	112757
40	B16	2	3	21	63875	112794
40	B16	2	3	22	83302.5	112970
40	B16	2	3	23	101364	113089
40	B16	2	3	24	116726	113328
40	B16	2	3	25	129449	113300
40	B16	2	3	26	140553	113210
40	B16	2	3	27	149464	113145
40	B16	2	3	28	156568	113178
40	B16	2	3	29	162289	113180
40	B16	2	3	30	167532	113393
40	B16	2	3	31	171268	113480
40	B16	2	3	32	174177	113374
40	B16	2	3	33	175702	113354
40	B16	2	3	34	175934	113638
40	B16	2	3	35	176005	113654
40	B16	2	3	36	176156	113768
40	B16	2	3	37	176451	113930
40	B16	2	3	38	177237	114039
40	B16	2	3	39	177304	114078
40	B16	2	3	40	177285	114294
41	B17	2	3	1	-7213.92	119704
41	B17	2	3	2	-7158.69	119566
41	B17	2	3	3	-6655.11	118854
41	B17	2	3	4	-6898.11	118568
41	B17	2	3	5	-6926.28	118457
41	B17	2	3	6	-6548.28	118163
41	B17	2	3	7	-6667.68	117987
41	B17	2	3	8	-6738.98	117920
41	B17	2	3	9	-6567.22	117841
41	B17	2	3	10	-6476.48	117748
41	B17	2	3	11	-6496.9	117610
41	B17	2	3	12	-6230.17	117435
41	B17	2	3	13	-5428.04	117334
41	B17	2	3	14	-4201.07	117337
41	B17	2	3	15	-2421.27	117266
41	B17	2	3	16	1518.02	117214
41	B17	2	3	17	8180.22	117182
41	B17	2	3	18	17653.2	117216
41	B17	2	3	19	32365.2	117167
41	B17	2	3	20	51118.2	117134
41	B17	2	3	21	71949.3	116960
41	B17	2	3	22	92479.7	116871
41	B17	2	3	23	110733	116864
41	B17	2	3	24	126778	116795
41	B17	2	3	25	139410	116766
41	B17	2	3	26	150109	116865
41	B17	2	3	27	158355	116854
41	B17	2	3	28	164868	116873
41	B17	2	3	29	170568	116841
41	B17	2	3	30	174509	116795
41	B17	2	3	31	177329	116528
41	B17	2	3	32	178744	116503
41	B17	2	3	33	179418	116700
41	B17	2	3	34	180275	116769
41	B17	2	3	35	180414	116682
41	B17	2	3	36	180752	116640
41	B17	2	3	37	180088	116678
41	B17	2	3	38	179975	116637
41	B17	2	3	39	180390	116615
41	B17	2	3	40	180419	116691
42	B18	2	3	1	-3928.64	121545
42	B18	2	3	2	-3915.29	121471
42	B18	2	3	3	-3892.96	121350
42	B18	2	3	4	-3743.1	121092
42	B18	2	3	5	-3868.43	120568
42	B18	2	3	6	-3971.79	120354
42	B18	2	3	7	-4091.74	120351
42	B18	2	3	8	-4003.74	120346
42	B18	2	3	9	-3543.47	120201
42	B18	2	3	10	-3442.28	119955
42	B18	2	3	11	-3276.23	119825
42	B18	2	3	12	-3125.12	119794
42	B18	2	3	13	-2298.15	119711
42	B18	2	3	14	-1177.43	119649
42	B18	2	3	15	949.542	119631
42	B18	2	3	16	4198.57	119776
42	B18	2	3	17	10007.4	119510
42	B18	2	3	18	19597.2	119382
42	B18	2	3	19	34066	119392
42	B18	2	3	20	51886.4	119377
42	B18	2	3	21	72025.5	119508
42	B18	2	3	22	92540.7	119538
42	B18	2	3	23	110956	119466
42	B18	2	3	24	126754	119365
42	B18	2	3	25	139558	119144
42	B18	2	3	26	150044	119063
42	B18	2	3	27	158897	119090
42	B18	2	3	28	166397	119102
42	B18	2	3	29	172396	119027
42	B18	2	3	30	176240	118997
42	B18	2	3	31	179926	119079
42	B18	2	3	32	181717	119132
42	B18	2	3	33	183129	119125
42	B18	2	3	34	183943	119173
42	B18	2	3	35	183999	119030
42	B18	2	3	36	184103	118970
42	B18	2	3	37	184361	118987
42	B18	2	3	38	183699	118946
42	B18	2	3	39	183676	118858
42	B18	2	3	40	183616	118836
43	B19	2	3	1	-10801.8	73983.7
43	B19	2	3	2	-10812	75830.1
43	B19	2	3	3	-10667.8	80491.5
43	B19	2	3	4	-10628	85474.9
43	B19	2	3	5	-10648.9	90432.4
43	B19	2	3	6	-10591.2	95247.6
43	B19	2	3	7	-10873.2	99569.1
43	B19	2	3	8	-11137.3	103546
43	B19	2	3	9	-11122.2	106991
43	B19	2	3	10	-10862.8	109764
43	B19	2	3	11	-10721.3	112209
43	B19	2	3	12	-10240.5	113632
43	B19	2	3	13	-9912.72	114734
43	B19	2	3	14	-9575.46	115181
43	B19	2	3	15	-9481.56	115203
43	B19	2	3	16	-9151.79	115208
43	B19	2	3	17	-8642.92	115124
43	B19	2	3	18	-8477.92	114937
43	B19	2	3	19	-8478.85	114698
43	B19	2	3	20	-8689.9	114357
43	B19	2	3	21	-8846.67	113995
43	B19	2	3	22	-8837.38	113767
43	B19	2	3	23	-8901.22	113814
43	B19	2	3	24	-8736.03	113490
43	B19	2	3	25	-8476.12	113367
43	B19	2	3	26	-7931.96	113369
43	B19	2	3	27	-8069.33	113378
43	B19	2	3	28	-8339.17	113313
43	B19	2	3	29	-8669.5	113368
43	B19	2	3	30	-8762.8	113561
43	B19	2	3	31	-8424.44	113484
43	B19	2	3	32	-8457.19	113437
43	B19	2	3	33	-8430.76	113487
43	B19	2	3	34	-8356.49	113404
43	B19	2	3	35	-8664.74	113392
43	B19	2	3	36	-8754.02	113373
43	B19	2	3	37	-8368.54	113398
43	B19	2	3	38	-8496.19	113353
43	B19	2	3	39	-8580.76	113496
43	B19	2	3	40	-8196.34	113475
49	C1	2	3	1	-1576.02	101391
49	C1	2	3	2	-1582.29	101303
49	C1	2	3	3	-1457.71	100973
49	C1	2	3	4	-1416.41	100521
49	C1	2	3	5	-1210.23	100323
49	C1	2	3	6	-1224.11	100276
49	C1	2	3	7	-1402.45	100214
49	C1	2	3	8	-1464.98	100121
49	C1	2	3	9	-1424.57	100016
49	C1	2	3	10	-1623.85	99986.7
49	C1	2	3	11	-1652.9	99919.6
49	C1	2	3	12	-1448.48	99789
49	C1	2	3	13	-1426.18	99607
49	C1	2	3	14	-1362.97	99549.8
49	C1	2	3	15	-1320.75	99669.6
49	C1	2	3	16	-1303.89	99495.3
49	C1	2	3	17	-1730.74	99448.6
49	C1	2	3	18	-1798.03	99684.3
49	C1	2	3	19	-1591.87	99684.6
49	C1	2	3	20	-1412.07	99581.1
49	C1	2	3	21	-1040.83	99363.8
49	C1	2	3	22	-867.667	99307.2
49	C1	2	3	23	-110.235	99460.2
49	C1	2	3	24	1228.81	99411.7
49	C1	2	3	25	4495.07	99266.1
49	C1	2	3	26	9439.27	99232.5
49	C1	2	3	27	16817.8	99412.9
49	C1	2	3	28	26106.8	99500.8
49	C1	2	3	29	35755.4	99485.6
49	C1	2	3	30	44989.7	99537.5
49	C1	2	3	31	53373.2	99488
49	C1	2	3	32	61122.4	99282.2
49	C1	2	3	33	67120.4	99196.3
49	C1	2	3	34	72510.6	99225.7
49	C1	2	3	35	76873	99234.6
49	C1	2	3	36	80656.8	99192.3
49	C1	2	3	37	82962.8	99206.7
49	C1	2	3	38	85131.7	99187.5
49	C1	2	3	39	85955.4	98917.1
49	C1	2	3	40	85898	98844.8
50	C2	2	3	1	-1576.16	113206
50	C2	2	3	2	-1590.19	113062
50	C2	2	3	3	-1632.85	112815
50	C2	2	3	4	-1566.97	112619
50	C2	2	3	5	-1209.17	112389
50	C2	2	3	6	-968.933	112272
50	C2	2	3	7	-1018.34	112361
50	C2	2	3	8	-1154.11	112437
50	C2	2	3	9	-1261.45	112474
50	C2	2	3	10	-1395.51	112173
50	C2	2	3	11	-1450.79	112014
50	C2	2	3	12	-1325.74	112073
50	C2	2	3	13	-876.935	112259
50	C2	2	3	14	-621.736	112174
50	C2	2	3	15	-283.23	112029
50	C2	2	3	16	670.686	111889
50	C2	2	3	17	1492.8	111779
50	C2	2	3	18	3576.04	111737
50	C2	2	3	19	6906.6	111717
50	C2	2	3	20	13033.2	111774
50	C2	2	3	21	21666.1	111726
50	C2	2	3	22	32075.1	111502
50	C2	2	3	23	43489.6	111471
50	C2	2	3	24	54162.4	111759
50	C2	2	3	25	64010.4	111608
50	C2	2	3	26	72392.8	111133
50	C2	2	3	27	80529.8	111020
50	C2	2	3	28	87846	111128
50	C2	2	3	29	93812.6	111154
50	C2	2	3	30	98827.5	111147
50	C2	2	3	31	103608	111269
50	C2	2	3	32	107478	111205
50	C2	2	3	33	110481	111000
50	C2	2	3	34	112710	110987
50	C2	2	3	35	114279	111213
50	C2	2	3	36	116445	111181
50	C2	2	3	37	116755	110895
50	C2	2	3	38	117560	110874
50	C2	2	3	39	118363	111154
50	C2	2	3	40	118726	111502
51	C3	2	3	1	3413.86	108974
51	C3	2	3	2	3574.31	109013
51	C3	2	3	3	3767.68	108947
51	C3	2	3	4	3854.54	108880
51	C3	2	3	5	4214.65	108589
51	C3	2	3	6	3943.56	108505
51	C3	2	3	7	3833.55	108717
51	C3	2	3	8	4111.09	108727
51	C3	2	3	9	4408.21	108621
51	C3	2	3	10	3804.6	108543
51	C3	2	3	11	3621.18	108583
51	C3	2	3	12	3792.59	108554
51	C3	2	3	13	3797.14	108634
51	C3	2	3	14	3372.2	108568
51	C3	2	3	15	3503.51	108483
51	C3	2	3	16	4525.7	108421
51	C3	2	3	17	4775.84	108375
51	C3	2	3	18	5280.47	108464
51	C3	2	3	19	6125.69	108415
51	C3	2	3	20	7222.77	108368
51	C3	2	3	21	10058.7	108369
51	C3	2	3	22	15605.7	108384
51	C3	2	3	23	23100.4	108285
51	C3	2	3	24	32461	108254
51	C3	2	3	25	42929.4	108374
51	C3	2	3	26	53031	108086
51	C3	2	3	27	62508.9	108002
51	C3	2	3	28	71497.9	108148
51	C3	2	3	29	79436.4	108093
51	C3	2	3	30	86166.3	107944
51	C3	2	3	31	92093.6	107933
51	C3	2	3	32	97506.8	108101
51	C3	2	3	33	101924	107933
51	C3	2	3	34	105393	107905
51	C3	2	3	35	108298	108093
51	C3	2	3	36	111042	107933
51	C3	2	3	37	112069	107817
51	C3	2	3	38	113510	107693
51	C3	2	3	39	114625	107734
51	C3	2	3	40	115167	108030
52	C4	2	3	1	-5909.49	116440
52	C4	2	3	2	-5864.16	116234
52	C4	2	3	3	-5469.13	115859
52	C4	2	3	4	-5749.66	115386
52	C4	2	3	5	-5751.29	115020
52	C4	2	3	6	-5259.63	114889
52	C4	2	3	7	-5162.37	114982
52	C4	2	3	8	-5203.03	114884
52	C4	2	3	9	-5101.08	114726
52	C4	2	3	10	-5061.06	114582
52	C4	2	3	11	-4792.69	114542
52	C4	2	3	12	-4691.72	114773
52	C4	2	3	13	-4284.36	114701
52	C4	2	3	14	-4349.67	114572
52	C4	2	3	15	-4237.74	114512
52	C4	2	3	16	-2914.04	114398
52	C4	2	3	17	-866.544	114275
52	C4	2	3	18	2230.73	114175
52	C4	2	3	19	7455.41	114131
52	C4	2	3	20	15530.7	114062
52	C4	2	3	21	25963.4	114050
52	C4	2	3	22	37452.2	114017
52	C4	2	3	23	48185.3	114108
52	C4	2	3	24	58432.5	114056
52	C4	2	3	25	68394.6	113958
52	C4	2	3	26	77570	113772
52	C4	2	3	27	84976.1	113689
52	C4	2	3	28	91795.6	113707
52	C4	2	3	29	97287.1	113675
52	C4	2	3	30	102396	113690
52	C4	2	3	31	106499	113644
52	C4	2	3	32	109879	113599
52	C4	2	3	33	113119	113555
52	C4	2	3	34	115668	113553
52	C4	2	3	35	117185	113532
52	C4	2	3	36	118324	113554
52	C4	2	3	37	118525	113442
52	C4	2	3	38	119184	113368
52	C4	2	3	39	120147	113294
52	C4	2	3	40	120582	113274
53	C5	2	3	1	-5885.28	119331
53	C5	2	3	2	-5790.21	119377
53	C5	2	3	3	-4703.96	119295
53	C5	2	3	4	-4191.31	119277
53	C5	2	3	5	-4201.81	119105
53	C5	2	3	6	-4385.64	118928
53	C5	2	3	7	-4682.97	118793
53	C5	2	3	8	-4732.14	118739
53	C5	2	3	9	-4299.33	118665
53	C5	2	3	10	-4085.84	118727
53	C5	2	3	11	-4200.61	118682
53	C5	2	3	12	-4243.55	118745
53	C5	2	3	13	-3909.15	118647
53	C5	2	3	14	-3949.07	118455
53	C5	2	3	15	-3884.46	118293
53	C5	2	3	16	-3173.43	118167
53	C5	2	3	17	-2331.59	118093
53	C5	2	3	18	-666.394	118160
53	C5	2	3	19	2102.85	118233
53	C5	2	3	20	6643.81	118215
53	C5	2	3	21	14151.8	117917
53	C5	2	3	22	24359.1	117568
53	C5	2	3	23	36584.7	117499
53	C5	2	3	24	49240	117667
53	C5	2	3	25	60203.3	117744
53	C5	2	3	26	70938.9	117786
53	C5	2	3	27	79968.1	117737
53	C5	2	3	28	88766.5	117696
53	C5	2	3	29	96555.7	117585
53	C5	2	3	30	103090	117548
53	C5	2	3	31	109015	117677
53	C5	2	3	32	113296	117688
53	C5	2	3	33	116980	117600
53	C5	2	3	34	120286	117539
53	C5	2	3	35	122810	117536
53	C5	2	3	36	124368	117458
53	C5	2	3	37	125438	117370
53	C5	2	3	38	126577	117230
53	C5	2	3	39	126648	117205
53	C5	2	3	40	126968	117245
54	C6	2	3	1	-1584.07	112589
54	C6	2	3	2	-1443.27	112655
54	C6	2	3	3	-1320.26	112935
54	C6	2	3	4	-1310.77	112968
54	C6	2	3	5	-1151.71	113002
54	C6	2	3	6	-1172.17	113360
54	C6	2	3	7	-1208.95	113778
54	C6	2	3	8	-1185.04	113974
54	C6	2	3	9	-874.083	114009
54	C6	2	3	10	-835.095	114455
54	C6	2	3	11	-704.887	114868
54	C6	2	3	12	-625.417	115099
54	C6	2	3	13	-551.758	115212
54	C6	2	3	14	-107.39	115609
54	C6	2	3	15	494.117	116188
54	C6	2	3	16	1505.91	116321
54	C6	2	3	17	3301.7	116592
54	C6	2	3	18	6117.39	116767
54	C6	2	3	19	11443.9	116943
54	C6	2	3	20	18942.2	117408
54	C6	2	3	21	26964.7	117776
54	C6	2	3	22	36206.7	118153
54	C6	2	3	23	45276.4	118151
54	C6	2	3	24	53024.5	116899
54	C6	2	3	25	60295.4	116509
54	C6	2	3	26	68135.9	116808
54	C6	2	3	27	75767.7	116777
54	C6	2	3	28	83029.9	116828
54	C6	2	3	29	88778.3	117070
54	C6	2	3	30	94303.8	117106
54	C6	2	3	31	99191.5	117217
54	C6	2	3	32	103760	117375
54	C6	2	3	33	107367	117480
54	C6	2	3	34	110488	117510
54	C6	2	3	35	112523	117634
54	C6	2	3	36	114746	117672
54	C6	2	3	37	116364	117889
54	C6	2	3	38	117736	117977
54	C6	2	3	39	118690	118076
54	C6	2	3	40	119193	118042
55	C7	2	3	1	-886.737	115019
55	C7	2	3	2	-830.062	114959
55	C7	2	3	3	-184.128	114806
55	C7	2	3	4	87.2301	114688
55	C7	2	3	5	-22.6311	114406
55	C7	2	3	6	-404.18	114208
55	C7	2	3	7	-588.521	114028
55	C7	2	3	8	-613.876	113877
55	C7	2	3	9	-463.834	113730
55	C7	2	3	10	-525.684	113736
55	C7	2	3	11	-735.78	114126
55	C7	2	3	12	-710.242	114008
55	C7	2	3	13	-163.377	113759
55	C7	2	3	14	452.564	113629
55	C7	2	3	15	767.291	113575
55	C7	2	3	16	1956.49	113496
55	C7	2	3	17	4092.97	113486
55	C7	2	3	18	7899.92	113505
55	C7	2	3	19	13404	113392
55	C7	2	3	20	22800	113230
55	C7	2	3	21	33995.9	113142
55	C7	2	3	22	45909	113144
55	C7	2	3	23	56900.3	113194
55	C7	2	3	24	67086.2	113153
55	C7	2	3	25	76637.2	113124
55	C7	2	3	26	84821.2	113039
55	C7	2	3	27	92259	112889
55	C7	2	3	28	99367.9	112831
55	C7	2	3	29	105128	112836
55	C7	2	3	30	110023	112807
55	C7	2	3	31	114429	112778
55	C7	2	3	32	117359	112796
55	C7	2	3	33	120364	112931
55	C7	2	3	34	122360	112810
55	C7	2	3	35	124093	112703
55	C7	2	3	36	125488	112716
55	C7	2	3	37	126162	112849
55	C7	2	3	38	126515	112869
55	C7	2	3	39	127321	112891
55	C7	2	3	40	127610	113112
56	C8	2	3	1	-4889.13	119027
56	C8	2	3	2	-4431.36	118911
56	C8	2	3	3	-3731.49	118479
56	C8	2	3	4	-3547.11	118247
56	C8	2	3	5	-3666	118112
56	C8	2	3	6	-3715.61	117997
56	C8	2	3	7	-3357.19	117951
56	C8	2	3	8	-3132.29	117845
56	C8	2	3	9	-3230.53	117753
56	C8	2	3	10	-3252.82	117631
56	C8	2	3	11	-3061.03	117570
56	C8	2	3	12	-3094.35	117537
56	C8	2	3	13	-2904.52	117419
56	C8	2	3	14	-2627.57	117327
56	C8	2	3	15	-2271.43	117359
56	C8	2	3	16	-365.588	117215
56	C8	2	3	17	2455.08	117135
56	C8	2	3	18	6897.06	117243
56	C8	2	3	19	14285	117158
56	C8	2	3	20	24336.4	117066
56	C8	2	3	21	36745.2	117084
56	C8	2	3	22	49156	117018
56	C8	2	3	23	60788.5	116953
56	C8	2	3	24	71229.3	116760
56	C8	2	3	25	80772.6	116667
56	C8	2	3	26	89920.4	116674
56	C8	2	3	27	97786.2	116577
56	C8	2	3	28	104824	116501
56	C8	2	3	29	110394	116473
56	C8	2	3	30	115050	116432
56	C8	2	3	31	119038	116460
56	C8	2	3	32	122278	116536
56	C8	2	3	33	124670	116502
56	C8	2	3	34	127321	116463
56	C8	2	3	35	128750	116409
56	C8	2	3	36	129320	116368
56	C8	2	3	37	129763	116296
56	C8	2	3	38	130450	116165
56	C8	2	3	39	131299	116140
56	C8	2	3	40	131509	116170
57	C9	2	3	1	-5799.22	121049
57	C9	2	3	2	-5502.19	120974
57	C9	2	3	3	-5458.54	120459
57	C9	2	3	4	-5570.72	120242
57	C9	2	3	5	-5651.67	120236
57	C9	2	3	6	-5669.12	120063
57	C9	2	3	7	-5676.56	119890
57	C9	2	3	8	-5630.9	119734
57	C9	2	3	9	-5620.61	119597
57	C9	2	3	10	-5428.59	119504
57	C9	2	3	11	-5438.23	119497
57	C9	2	3	12	-5387.34	119583
57	C9	2	3	13	-5162.39	119507
57	C9	2	3	14	-4584.64	119387
57	C9	2	3	15	-3377.35	119320
57	C9	2	3	16	-1778.94	119339
57	C9	2	3	17	1494.9	119379
57	C9	2	3	18	6515.05	119269
57	C9	2	3	19	14132.9	119070
57	C9	2	3	20	25320.1	118970
57	C9	2	3	21	37840.5	118969
57	C9	2	3	22	50331.3	118959
57	C9	2	3	23	61859.1	119085
57	C9	2	3	24	72521.2	118914
57	C9	2	3	25	82079.4	118748
57	C9	2	3	26	90320.2	118498
57	C9	2	3	27	98424.3	118491
57	C9	2	3	28	105683	118741
57	C9	2	3	29	111092	118603
57	C9	2	3	30	116063	118543
57	C9	2	3	31	120300	118615
57	C9	2	3	32	123515	118500
57	C9	2	3	33	125451	118423
57	C9	2	3	34	127583	118412
57	C9	2	3	35	129357	118462
57	C9	2	3	36	130884	118345
57	C9	2	3	37	130923	118337
57	C9	2	3	38	131321	118443
57	C9	2	3	39	131997	118421
57	C9	2	3	40	132123	118386
58	C10	2	3	1	-3303.66	116225
58	C10	2	3	2	-3094.33	116162
58	C10	2	3	3	-2921.85	115872
58	C10	2	3	4	-2734.53	115706
58	C10	2	3	5	-2762.78	115654
58	C10	2	3	6	-2725.1	115675
58	C10	2	3	7	-2463.95	115603
58	C10	2	3	8	-2354.11	115577
58	C10	2	3	9	-2446.87	115647
58	C10	2	3	10	-2528.87	115553
58	C10	2	3	11	-2430.77	115481
58	C10	2	3	12	-2271.92	115407
58	C10	2	3	13	-2110.07	115417
58	C10	2	3	14	-1032.32	115524
58	C10	2	3	15	442.511	115534
58	C10	2	3	16	2784.3	115608
58	C10	2	3	17	7118.22	115745
58	C10	2	3	18	14074.2	115718
58	C10	2	3	19	25450.3	115649
58	C10	2	3	20	41240.1	115636
58	C10	2	3	21	60036.4	115766
58	C10	2	3	22	79745.5	115764
58	C10	2	3	23	98331.9	115784
58	C10	2	3	24	115240	115795
58	C10	2	3	25	129095	115969
58	C10	2	3	26	141020	115977
58	C10	2	3	27	150960	116039
58	C10	2	3	28	159272	116016
58	C10	2	3	29	165666	115978
58	C10	2	3	30	170517	115968
58	C10	2	3	31	174796	116127
58	C10	2	3	32	177537	115975
58	C10	2	3	33	179081	115934
58	C10	2	3	34	180742	116201
58	C10	2	3	35	181363	116321
58	C10	2	3	36	181546	116295
58	C10	2	3	37	181143	116411
58	C10	2	3	38	181951	116465
58	C10	2	3	39	182011	116535
58	C10	2	3	40	181968	116623
59	C11	2	3	1	931.586	113232
59	C11	2	3	2	1301.72	113249
59	C11	2	3	3	1910.38	113268
59	C11	2	3	4	2244.45	113379
59	C11	2	3	5	1983.05	113436
59	C11	2	3	6	1887.19	113363
59	C11	2	3	7	2225.95	113349
59	C11	2	3	8	2406.35	113466
59	C11	2	3	9	2335.3	113458
59	C11	2	3	10	2300.81	113458
59	C11	2	3	11	2290.17	113516
59	C11	2	3	12	2624.98	113634
59	C11	2	3	13	2758.25	113638
59	C11	2	3	14	3711.51	113747
59	C11	2	3	15	5750.09	113849
59	C11	2	3	16	8974.3	113877
59	C11	2	3	17	13861.9	113808
59	C11	2	3	18	21936.2	113768
59	C11	2	3	19	33965.2	113816
59	C11	2	3	20	49959.8	113772
59	C11	2	3	21	68117.2	113769
59	C11	2	3	22	86597.3	114009
59	C11	2	3	23	103564	113974
59	C11	2	3	24	118503	113877
59	C11	2	3	25	130965	113845
59	C11	2	3	26	141524	113915
59	C11	2	3	27	150240	113996
59	C11	2	3	28	157368	114088
59	C11	2	3	29	163038	114105
59	C11	2	3	30	167636	114090
59	C11	2	3	31	171707	114159
59	C11	2	3	32	173675	114314
59	C11	2	3	33	175439	114334
59	C11	2	3	34	176092	114358
59	C11	2	3	35	176271	114579
59	C11	2	3	36	176715	114618
59	C11	2	3	37	177100	114722
59	C11	2	3	38	177006	114811
59	C11	2	3	39	176735	114913
59	C11	2	3	40	176916	115011
60	C12	2	3	1	-2889.4	125808
60	C12	2	3	2	-2870.2	125725
60	C12	2	3	3	-3208.57	125507
60	C12	2	3	4	-3277.35	125294
60	C12	2	3	5	-3188.3	125028
60	C12	2	3	6	-3158.81	124838
60	C12	2	3	7	-3042.53	124666
60	C12	2	3	8	-3049.41	124527
60	C12	2	3	9	-3026.27	124427
60	C12	2	3	10	-2929.95	124329
60	C12	2	3	11	-2853.82	124297
60	C12	2	3	12	-2477.76	124234
60	C12	2	3	13	-2123.59	124252
60	C12	2	3	14	-720.666	124129
60	C12	2	3	15	966.582	124074
60	C12	2	3	16	4675.35	124232
[truncated: 4,584 more rows]

## Sheet: Raw Data
File Name	E:\shahi\SYBR one-step_20240212_183814.eds
Comment
Operator	Admin
Barcode
Instrument Type	QuantStudio™ 6 Pro System
Block Type	384-Well Block
Instrument Name	QS6Pro-2778621060027
Instrument Serial Number	2778621060027
Heated Cover Serial Number	2779321031001
Block serial number	2778321020885
Run Start Date/Time	2024-02-12 06:38:21 PM EST
Run End Data/Time	2024-02-12 08:31:22 PM EST
Run Duration	113 minutes 1 seconds
Sample Volume	10.0
Cover Temperature	105.0
Passive Reference	ROX
PCR Stage/Step Number	Stage 2 Step 3
Quantification Cycle Method	CT
Analysis Date/Time	2024-02-12 08:34:05 PM EST
Software Name and Version	Design & Analysis Software v2.7.0
Plugin Name and Version	Primary Analysis v1.8.0, Presence Absence v2.3.0
Reduce dye signal crosstalk by algorithm	No (Default)
Exported On	2024-02-12 08:34:31 PM EST
Well	Well Position	Stage Number	Step Number	Cycle Number	X1_M1	X2_M2	X3_M3	X4_M4	X5_M5
1	A1	2	3	1	-808.374	-908.79	14529.7	108764	275.337
2	A2	2	3	1	-1844.62	-872.32	22553.4	146970	4244.25
3	A3	2	3	1	26479.9	3229.3	18931.2	114806	2048.65
4	A4	2	3	1	2035.34	1006.6	20291.8	114763	1059.43
5	A5	2	3	1	2506.32	528.603	22625.1	120519	1711.04
6	A6	2	3	1	1583.34	1871.61	22303.5	114976	1672.16
7	A7	2	3	1	8466.64	1776.43	24185.1	118885	3043.14
8	A8	2	3	1	5548.34	712.457	26066.5	123206	456.594
9	A9	2	3	1	14297.2	2486.29	25743.6	117134	2133.64
10	A10	2	3	1	9148.2	1406.97	26368.7	122835	3277.81
11	A11	2	3	1	3456.42	894.979	28457.2	127421	3271.41
12	A12	2	3	1	6976.59	220.513	25986.8	120679	1505.71
13	A13	2	3	1	3383.05	223.846	26005.1	120650	582.524
14	A14	2	3	1	5199.86	1281.86	24341.7	113947	716.708
15	A15	2	3	1	-2281.72	199.74	24549.7	115026	1354.3
16	A16	2	3	1	3592.24	1066.04	24367.5	114103	2676.06
17	A17	2	3	1	2613.72	1260.28	21083.3	104582	3190.7
18	A18	2	3	1	2548.61	1508.27	24819.8	120826	2381.46
19	A19	2	3	1	-727.774	1008.81	23245.7	121199	1503.58
20	A20	2	3	1	5784.45	544.654	1245	572.131	1934.46
21	A21	2	3	1	15924.3	445.998	9.37559	1710.51	1529.99
22	A22	2	3	1	15202	1996.17	415.859	1653.49	3592.68
23	A23	2	3	1	2163.02	1431.05	-162.71	1596.67	3602.6
24	A24	2	3	1	4075.69	-977.198	-851.059	739.315	3949.83
25	B1	2	3	1	5358.26	860.369	15632.5	103711	3179.19
26	B2	2	3	1	-699.654	316.094	16849.7	107026	78.4959
27	B3	2	3	1	4585.06	1807.76	18360.7	108483	2417.72
28	B4	2	3	1	3294.2	1316.96	20348.1	111431	569.103
29	B5	2	3	1	2676.24	1627.37	23441.2	123993	43.3276
30	B6	2	3	1	820.304	1447.82	23047.4	118478	1225.8
31	B7	2	3	1	7406.22	1718.06	24079.7	113460	2079.99
32	B8	2	3	1	-1322.17	596.676	23726.6	113904	834.596
33	B9	2	3	1	8027.74	2319.84	28391.4	127571	17467.4
34	B10	2	3	1	3168.08	1478.75	30851	130650	3823
35	B11	2	3	1	4794.55	1229.05	28288.1	120804	625.46
36	B12	2	3	1	300.484	671.342	25961.1	114094	227.861
37	B13	2	3	1	-655.485	203.565	26835.6	114850	1055.82
38	B14	2	3	1	-1809.4	-1.87272	24536.5	110979	1931.23
39	B15	2	3	1	3610.94	1620.17	25359.5	109723	1150.24
40	B16	2	3	1	1034.77	1035.47	25139.4	111877	277.687
41	B17	2	3	1	1246.68	1129.58	25954.9	118603	3412.61
42	B18	2	3	1	4645.16	999.103	24181.1	120692	765.697
43	B19	2	3	1	-5316	86.5716	12750.2	70430.9	1222.2
44	B20	2	3	1	8582.62	1962.31	-540.849	406.163	6884.59
45	B21	2	3	1	5223.31	970.417	556.152	2070.41	2553.18
46	B22	2	3	1	-2632.42	833.426	238.865	-1379.38	2275.13
47	B23	2	3	1	840.742	1530.88	838.566	-531.24	504.894
48	B24	2	3	1	12634.3	1916.14	345.362	2526.35	912.873
49	C1	2	3	1	3649.7	3385.14	16646.9	101198	1806.59
50	C2	2	3	1	5476.6	1457.6	19240.5	112994	756.101
51	C3	2	3	1	9627.26	1318.97	19275.3	108074	598.377
52	C4	2	3	1	1199.13	1694.81	22361.9	115719	1317.65
53	C5	2	3	1	1798.3	626.551	24330	118017	144.142
54	C6	2	3	1	5492.74	1111.96	23134.9	111298	1493.72
55	C7	2	3	1	7020.07	2119.65	24942.9	113754	1781.08
56	C8	2	3	1	2480.78	1042.23	26282.9	117747	1456.46
57	C9	2	3	1	2086.05	1007.95	27703.9	119575	960.356
58	C10	2	3	1	4473.94	1355.15	26973	114784	150.774
59	C11	2	3	1	8287.46	2232.73	26852.5	111617	391.931
60	C12	2	3	1	5900.45	2714.48	30710.3	124100	445.573
61	C13	2	3	1	834.198	955.376	28237.6	118537	1826.77
62	C14	2	3	1	37.878	951.302	28393.8	121035	2204.99
63	C15	2	3	1	-201.439	951.284	24680.4	106545	-712.801
64	C16	2	3	1	1263.29	1519.89	26812.1	118618	2172.39
65	C17	2	3	1	2372.64	1401.46	28249	126556	2784.9
66	C18	2	3	1	4408.25	1005.28	28244.1	128164	3739.09
67	C19	2	3	1	11701.5	1274.7	388.025	2930.51	10929.9
68	C20	2	3	1	10248.8	2073.21	-188.655	1223.35	8036.44
69	C21	2	3	1	14802.1	4050.02	454.26	3950.18	5072.66
70	C22	2	3	1	17546.7	4397.88	1538.8	789.514	6433.72
71	C23	2	3	1	6201.75	709.952	229.531	1297.58	453.056
72	C24	2	3	1	1112.67	160.113	114.404	-1735.49	3355.37
73	D1	2	3	1	4102.55	1713.55	18036.9	120608	2360.97
74	D2	2	3	1	4671.27	1042.14	18180.1	108947	624.006
75	D3	2	3	1	3172.33	1408.37	20222.3	108422	-191.452
76	D4	2	3	1	-2459.76	1111.55	22900.9	116562	920.562
77	D5	2	3	1	8648.47	1394.86	24935.1	118499	-1205.04
78	D6	2	3	1	3727.63	989.565	25499.7	120010	794.742
79	D7	2	3	1	5376.56	1674.4	24850.3	111391	375.959
80	D8	2	3	1	7042.33	1069.96	27390.7	116446	860.573
81	D9	2	3	1	3717.72	1736.48	27425.1	112182	920.421
82	D10	2	3	1	-77.0961	1218.24	28082.5	113655	1914.43
83	D11	2	3	1	7926.66	1705.77	26971.7	110383	32.5134
84	D12	2	3	1	6306.95	1156.42	27108.1	107604	534.028
85	D13	2	3	1	1158.64	940.745	27042.2	109860	1458.48
86	D14	2	3	1	-355.78	907.383	25895.6	104045	1116.07
87	D15	2	3	1	-712.661	1189.64	26386.5	109807	667.534
88	D16	2	3	1	7997.6	1547.56	28032.6	117397	140.303
89	D17	2	3	1	-759.419	1935.08	27272.3	118752	848.485
90	D18	2	3	1	4882.89	1501.45	29444.2	125139	2679.44
91	D19	2	3	1	13430.8	1354.24	638.345	2592.83	13493.5
92	D20	2	3	1	28736	1831.94	960.082	1539.42	10266.5
93	D21	2	3	1	29509.9	4653.47	1494.36	2855.59	6602.68
94	D22	2	3	1	21301.5	1755.35	1191.75	1337.72	3840.5
95	D23	2	3	1	23222.2	3432.85	2145.77	4362.33	2256.55
96	D24	2	3	1	311.803	-73.3184	-2006.16	-877.477	53.7482
97	E1	2	3	1	8140.87	2168.14	21329.9	122043	2466.46
98	E2	2	3	1	17896.4	3035.52	22781.3	125881	1578.49
99	E3	2	3	1	4770.85	1890.85	23527.1	121959	1236.98
100	E4	2	3	1	4436.63	961.927	23578.6	113374	1147.37
101	E5	2	3	1	622.836	1467.24	26019.7	123554	1795.49
102	E6	2	3	1	-2924.93	772.302	26240.7	113468	1918.14
103	E7	2	3	1	87.4452	1301.39	24869.2	109842	1736.46
104	E8	2	3	1	-3296.59	213.931	26761.8	107544	-36.9114
105	E9	2	3	1	1376.21	1972.71	27932.8	112387	427.874
106	E10	2	3	1	581.553	904.217	28878.3	112045	631.032
107	E11	2	3	1	1637.84	1016.92	27118	103968	2.1667
108	E12	2	3	1	468.758	1672.4	28018.4	108467	1081.15
109	E13	2	3	1	2544.11	1859.93	27878.7	112226	6032.28
110	E14	2	3	1	13348	2599.54	28734.8	107759	1801.88
111	E15	2	3	1	1025.54	1501.48	29047.3	110467	-644.433
112	E16	2	3	1	-1403.69	1932.3	29692.4	119148	1110.19
113	E17	2	3	1	4368.56	1632	27633.4	113498	1357.13
114	E18	2	3	1	2606.52	1514.2	26435.5	117879	693.006
115	E19	2	3	1	9507.4	1879.78	579.452	611.017	7712.58
116	E20	2	3	1	12783.1	2116.47	1204.26	1544.67	3834.7
117	E21	2	3	1	28716.2	4106.77	1964.02	1625.85	3625.22
118	E22	2	3	1	18673.2	2513.87	751.017	1507.64	5675.88
119	E23	2	3	1	26712.9	4585.65	2390.97	4298.56	3380.15
120	E24	2	3	1	-11946.8	-515.808	-314.386	-334.042	2782.47
121	F1	2	3	1	16916	2707.55	20272.6	113673	2616.95
122	F2	2	3	1	9746.66	2683.56	22705.7	123077	1889.72
123	F3	2	3	1	4002.12	1046.74	24031.7	121543	983.546
124	F4	2	3	1	-1447.96	1271.54	22879	110857	-48.635
125	F5	2	3	1	1003.66	506.543	25700.8	120204	2472.91
126	F6	2	3	1	13149.7	2421.57	27597.6	116972	2301.19
127	F7	2	3	1	-1855.25	571.085	24541.6	106148	-1387.34
128	F8	2	3	1	1227.57	1213.94	26684.6	107003	-727.124
129	F9	2	3	1	20946	3455	28566.1	110711	14705.5
130	F10	2	3	1	-2711.09	568.389	27395.7	109833	1105.35
131	F11	2	3	1	5594.73	1928.36	29702.9	113712	3156.11
132	F12	2	3	1	300.154	1290.38	27737.4	106229	-140.572
133	F13	2	3	1	-1084.93	365.418	29519.9	111905	628.266
134	F14	2	3	1	4470.06	1351.86	28305.9	108827	2948.18
135	F15	2	3	1	3601.89	2299.76	29146.8	113489	1082.82
136	F16	2	3	1	4978.47	855.217	29097.2	116884	2536.57
137	F17	2	3	1	3022.67	841.788	29183	117417	911.11
138	F18	2	3	1	-347.947	1229.53	28893.9	120656	8715.41
139	F19	2	3	1	9871.09	1161.27	512.135	1983.45	9469.44
140	F20	2	3	1	11479.6	1987.71	540.629	3556.67	11458.2
141	F21	2	3	1	13108.8	2410.28	2445.71	2493.97	6121.9
142	F22	2	3	1	6619.98	1402.71	1379.53	353.593	7074.66
143	F23	2	3	1	12177.3	1920.09	968.81	2803.85	5902.56
144	F24	2	3	1	6360.42	1483.5	-1216.16	-2113.39	4475.03
145	G1	2	3	1	2175.43	1592.36	20434.9	114099	1085.25
146	G2	2	3	1	4625.64	2515.33	22773.4	121691	2200.23
147	G3	2	3	1	2853.06	978.225	23850	122179	-426.584
148	G4	2	3	1	-1101.02	261.035	23303	110591	463.114
149	G5	2	3	1	-2474.81	1733.64	25898.3	118236	1662
150	G6	2	3	1	-6591.03	1778.63	26450.5	110676	-101.614
151	G7	2	3	1	1665.16	1283.02	28248.2	114984	685.211
152	G8	2	3	1	6250.44	1848.78	28037.5	111219	-394.054
153	G9	2	3	1	970.675	1690.39	27991.3	108649	1717.99
154	G10	2	3	1	4029.28	1133.63	30491	117932	983.62
155	G11	2	3	1	367.865	1848.79	28573.2	104922	-820.348
156	G12	2	3	1	483.192	801.418	27638	102135	775.95
157	G13	2	3	1	-2382.19	633.644	29983.9	111867	-787.785
158	G14	2	3	1	-1408.11	726.019	28140	104311	-33.3846
159	G15	2	3	1	1044.04	1596.02	31263.2	118428	1790.88
160	G16	2	3	1	357.347	1392.43	27731.2	105295	162.239
161	G17	2	3	1	-97.226	1329.36	26433.1	109439	3213.91
162	G18	2	3	1	367.009	1403.69	28921.1	118956	1066.9
163	G19	2	3	1	9302.95	96.3893	-349.596	2364.38	10186.7
164	G20	2	3	1	3943.33	1934.91	723.244	3059.66	7954.77
165	G21	2	3	1	25128.9	2947.46	2244.69	3180.15	7870.96
166	G22	2	3	1	4056.84	748.586	525.499	3302.95	4694.06
167	G23	2	3	1	7166.53	2551.35	1075.99	1539.49	4762.77
168	G24	2	3	1	1020.65	410.691	282.403	2090.26	4190.61
169	H1	2	3	1	17829.5	4664.17	27094.1	149985	2517.2
170	H2	2	3	1	4792.82	1293.87	24244.1	125254	1353.94
171	H3	2	3	1	5498.5	1870.71	24729.6	120616	142.34
172	H4	2	3	1	-453.767	1761.76	23067.9	110100	1407.63
173	H5	2	3	1	1012.62	742.757	26027.8	115417	2132.52
174	H6	2	3	1	1253.46	1861.52	27319.2	113962	1592.39
175	H7	2	3	1	-3690.9	733.251	26275.2	109564	1202.99
176	H8	2	3	1	-924.897	1145.04	27812	109550	972.166
177	H9	2	3	1	-1431.81	1513.44	27155.1	105943	1647.88
178	H10	2	3	1	443.342	768.889	28702.1	107559	827.123
179	H11	2	3	1	-1773.4	376.722	27027.3	102385	1470.83
180	H12	2	3	1	-3912.77	1214.37	27405.3	102154	1627.28
181	H13	2	3	1	2554.52	1156.07	28275.4	105723	171.527
182	H14	2	3	1	-185.788	1706.77	27533.6	104039	1429.66
183	H15	2	3	1	2476.08	1924.39	28394.7	108541	1411.81
184	H16	2	3	1	-453.519	1299.74	28903.5	110652	-450.211
185	H17	2	3	1	40.1536	1713.39	27264.7	109085	2183.38
186	H18	2	3	1	779.315	1747.17	27456.2	113151	1991.11
187	H19	2	3	1	9993.29	1234.38	1261.29	2872.96	14368
188	H20	2	3	1	71951.5	9908.81	6331.23	11445.2	13041.5
189	H21	2	3	1	34225.7	4138.05	1043.87	2064.85	5546.43
190	H22	2	3	1	5170.63	1437.65	221.559	2339.06	4362.42
191	H23	2	3	1	5839.98	1434.19	1243.69	1850.55	3464.23
192	H24	2	3	1	3849.14	1345.14	741.214	1807.24	3391.3
193	I1	2	3	1	8283.73	1305.09	20776.4	122699	3797.5
194	I2	2	3	1	8562.88	2132.83	22335	125234	3385.7
195	I3	2	3	1	1090.5	687.389	22812.3	122728	698.828
196	I4	2	3	1	1230.31	1462.69	24470.7	115910	3375.08
197	I5	2	3	1	1306.12	1628.08	26100.6	118181	597.978
198	I6	2	3	1	-1629.35	1274.67	26407.6	114879	2680.23
199	I7	2	3	1	4339.36	1858.84	26126.8	107506	2530.53
200	I8	2	3	1	-182.073	1660.67	27945	111702	674.134
201	I9	2	3	1	8772.26	912.394	26569.4	103135	-68.1896
202	I10	2	3	1	-3154.04	1720.99	28375.4	109544	584.753
203	I11	2	3	1	-1941.91	1091.69	27812.7	104083	340.025
204	I12	2	3	1	-2375.85	1660.63	28809.2	105274	-2356.47
205	I13	2	3	1	581.316	1127.54	28011.8	102720	-2487.81
206	I14	2	3	1	3505.66	1741.74	27372.8	104891	-327.93
207	I15	2	3	1	4468.25	1401.83	27779.7	106609	1325.57
208	I16	2	3	1	-175.167	821.877	28306.4	112329	1170.08
209	I17	2	3	1	17.2128	808.259	26531.3	107210	2215.14
210	I18	2	3	1	9942.24	2283.81	26543.9	110009	-49.5358
211	I19	2	3	1	8088.04	1092.1	-525.888	2561.22	9360.59
212	I20	2	3	1	11787.1	1952.44	815.563	2720.43	9451.67
213	I21	2	3	1	5447.01	1382.27	-246.483	1890.38	7446.05
214	I22	2	3	1	4350.2	1807.8	305.86	1186.44	4959.9
215	I23	2	3	1	8146.43	2040.31	457.622	2242.16	4466.72
216	I24	2	3	1	14992.6	2078.68	1971.79	961.128	5685
217	J1	2	3	1	18679.8	1709.41	438.917	3654.32	16956.4
218	J2	2	3	1	23790.7	3688.17	2844.53	5745.39	16630.8
219	J3	2	3	1	13970.1	1728.61	1095.26	2506.42	19962.8
220	J4	2	3	1	12914.6	1434.67	1596.68	3191.83	19691
221	J5	2	3	1	16597.2	3942.75	2431.64	7193.95	23257.6
222	J6	2	3	1	3357.59	220.333	309.578	4571.42	18363.3
223	J7	2	3	1	13167.2	1516.61	415.236	3863.05	15955
224	J8	2	3	1	15727.4	1900.19	919.718	4523.61	18015.2
225	J9	2	3	1	4686.29	453.892	-54.8263	866.912	7192.32
226	J10	2	3	1	3118.71	698.935	552.369	3642.52	15096.5
227	J11	2	3	1	-1913.52	-323.919	-505.314	-103.797	-957.817
228	J12	2	3	1	-306.327	300.693	266.932	1774.59	2202.72
229	J13	2	3	1	16916.7	1528.4	221.442	3980.72	12922.5
230	J14	2	3	1	12637.7	1475.59	403.27	3911.06	14777.1
231	J15	2	3	1	10696.5	1651.06	999.657	2520.04	8687.19
232	J16	2	3	1	2156.03	419.762	280.064	677.446	2713.07
233	J17	2	3	1	3998.08	404.536	1732.76	5751.82	752.031
234	J18	2	3	1	7790.19	1286.21	459.049	3167.82	12925.3
235	J19	2	3	1	4295.94	807.456	-30.5742	1821.71	2865.2
236	J20	2	3	1	5318.89	929.126	249.742	2154.84	6724.09
237	J21	2	3	1	17702.4	2314.85	859.595	2084.4	8344.39
238	J22	2	3	1	2522.39	144.294	782.292	-132.829	2572.67
239	J23	2	3	1	16293.7	2323.08	991.373	2492.1	7939.32
240	J24	2	3	1	-6492.92	-703.497	-1434.83	-478.339	3075.67
241	K1	2	3	1	23599.1	1512.2	792.31	3336.36	21728
242	K2	2	3	1	14712.3	1372.16	1092.92	1860.23	18681
243	K3	2	3	1	12189	1457.96	432.266	1663.2	17110.4
244	K4	2	3	1	7654	713.677	1152.04	2553.11	18049.6
245	K5	2	3	1	7480.55	667.385	1120.06	1796.7	17692.3
246	K6	2	3	1	8479.46	1170.65	92.3138	1547.67	14537.8
247	K7	2	3	1	7768.52	860.811	1565.03	3231.91	15003.1
248	K8	2	3	1	9227.77	821.24	804.17	3339.93	16321
249	K9	2	3	1	-1205.05	265.396	268.23	1134.01	11066.9
250	K10	2	3	1	1396.84	-32.53	447.475	1008.27	3352.33
251	K11	2	3	1	686.003	761.236	1117.25	1083.22	4041.25
252	K12	2	3	1	5477.55	1568.41	828.609	2320.24	9278.5
253	K13	2	3	1	526.878	273.239	606.898	1066.29	990.125
254	K14	2	3	1	763.925	760.615	1252.69	-310.416	4199.94
255	K15	2	3	1	6592.43	915.406	1350	2802.55	10369.2
256	K16	2	3	1	1170.65	731.177	669.834	1225.67	6717.28
257	K17	2	3	1	4858.45	287.651	162.932	363.828	4816.76
258	K18	2	3	1	20083.8	2209.46	2108.32	1462.98	8305.69
259	K19	2	3	1	-12797.2	-280.013	-16.9933	1445.7	8094.29
260	K20	2	3	1	10241.7	814.662	567.539	803.843	7431.64
261	K21	2	3	1	2628.32	944.361	867.815	477.309	4317.84
262	K22	2	3	1	5427.54	1341.18	997.106	2018.86	5868.45
263	K23	2	3	1	3595.16	1090.7	801.436	141.28	1082.1
264	K24	2	3	1	2082.96	1582.08	599.61	424.833	12980.6
265	L1	2	3	1	26712	4110.93	1422.04	6434.37	21878.7
266	L2	2	3	1	17556.1	2337.82	1318.45	2810.62	15429.4
267	L3	2	3	1	17200.9	2592.22	917.574	3823.88	16734.5
268	L4	2	3	1	9994.36	1247.41	34.0053	2883.05	16611.1
269	L5	2	3	1	5195.27	772.988	-549.869	3031.71	15286
270	L6	2	3	1	10071.3	18.5824	-437.362	3636.26	16945.8
271	L7	2	3	1	6720.43	402.835	88.131	2369.04	16323.7
272	L8	2	3	1	6556.3	448.23	667.18	2244.67	17271.3
273	L9	2	3	1	5327.21	937.611	591.069	2378.72	13543
274	L10	2	3	1	4024.01	452.869	18.1977	1777.38	11488.5
275	L11	2	3	1	2087.17	377.585	294.449	3568.36	11380
276	L12	2	3	1	-1599.94	58.5607	143.556	1191.41	2067.35
277	L13	2	3	1	4672.75	632.455	-117.523	2270.94	10073.5
278	L14	2	3	1	24997.4	2297.52	1081.34	3630.23	11539.3
279	L15	2	3	1	14883.8	1951.09	978.877	3235.34	8351.62
280	L16	2	3	1	7454.53	773.777	-79.8335	1173.79	3335.04
281	L17	2	3	1	5411.67	969.88	-206.099	2675.27	5597.34
282	L18	2	3	1	3368.87	-50.0305	263.676	214.922	809.97
283	L19	2	3	1	6863.98	1799.15	1887.28	190.08	5087.02
284	L20	2	3	1	4876.76	301.09	770.566	1077.85	7773.03
285	L21	2	3	1	4357.91	786.009	687.083	1960.94	5901.7
286	L22	2	3	1	3447.25	900.628	-888.472	1346.11	6892.53
287	L23	2	3	1	29672	2479.9	1580.27	2085.4	1494.07
288	L24	2	3	1	-1597.55	-393.293	-197.899	-236.425	1290.74
289	M1	2	3	1	13023.7	2513.47	1506.35	1451.28	14825.5
290	M2	2	3	1	18558.7	3508.92	973.605	2390.23	17737
291	M3	2	3	1	11520.4	2370.05	2108.72	2923.67	14475.7
292	M4	2	3	1	11022.7	1789.86	2587.23	2965.48	16984
293	M5	2	3	1	6922.29	1936.87	975.055	1918.19	14480.4
294	M6	2	3	1	7934.77	1163.7	1087.01	1616.85	14952.9
295	M7	2	3	1	4556.05	1411.53	1062.63	3947.62	11832.2
296	M8	2	3	1	2107.17	1892.8	407.135	2211.5	14148.9
297	M9	2	3	1	6641.73	1699.21	584.675	1146.55	12542.8
298	M10	2	3	1	7004.32	1198.27	1325.59	3580.3	12853.2
299	M11	2	3	1	5222.11	1414.19	1114.86	3000.61	13520.5
300	M12	2	3	1	6147.98	994.196	706.247	1850.14	11357.5
301	M13	2	3	1	9406.92	2357.5	1211.25	2125.95	10710.4
302	M14	2	3	1	6030.4	1665.72	285.71	1811.89	13181.7
303	M15	2	3	1	5121.56	1215.6	484.093	2724.98	8826.93
304	M16	2	3	1	4835.9	1321.05	959.995	1357.59	7910.69
305	M17	2	3	1	26354.1	3433.21	2264.32	2521.24	5582.9
306	M18	2	3	1	52318.4	5082.96	3146.31	12276.5	12667.3
307	M19	2	3	1	3018.12	1447.11	513.474	439.097	2672.11
308	M20	2	3	1	9275.39	2116.88	585.457	2169.33	2923.62
309	M21	2	3	1	8110.73	1512.02	462.795	927.218	4542.49
310	M22	2	3	1	13253.9	1556.67	637.81	-447.981	3447.37
311	M23	2	3	1	-3316.93	789.565	-514.298	-2081.45	-1066.51
312	M24	2	3	1	6321.97	1459.08	506.235	508.112	2579.36
313	N1	2	3	1	18502	2883.82	191.148	3172.94	17669.1
314	N2	2	3	1	18147.9	4286.81	986.648	4516.4	17376.8
315	N3	2	3	1	12066.9	2425.51	940.097	2097.63	13932.6
316	N4	2	3	1	18130.8	1427.54	928.674	2217.07	13226.6
317	N5	2	3	1	9002.33	1323.95	-101.948	2306.25	16287.1
318	N6	2	3	1	8879.44	284.397	-132.899	2754.15	13684.9
319	N7	2	3	1	9388.32	1032.78	784.993	3295.18	14967.9
320	N8	2	3	1	11867.1	410.006	802.108	3161.02	13571.7
321	N9	2	3	1	7537.56	461.681	382.619	2110.38	11993.4
322	N10	2	3	1	-465.432	229.162	-240.089	1559	4064.84
323	N11	2	3	1	5040.42	1003.4	630.026	2160.35	11715.1
324	N12	2	3	1	-1798.61	654.497	-289.155	8.45663	2298.05
325	N13	2	3	1	4346.16	262.744	283.976	2435.13	9827.3
326	N14	2	3	1	1762.46	185.284	317.245	1066.27	1836.64
327	N15	2	3	1	5092.13	1430.49	1221.93	3180.67	5675.32
328	N16	2	3	1	1796.07	1799.33	-1071.84	1457.54	6633.55
329	N17	2	3	1	1195.3	458.828	374.614	1189.75	2486.86
330	N18	2	3	1	2983.19	905.222	460.492	1730.26	5678.6
331	N19	2	3	1	13400.9	1692.71	752.256	1565.52	3930.59
332	N20	2	3	1	9685.82	1953.34	1570.36	2095.76	5276.02
333	N21	2	3	1	5766.52	714.67	279.112	3231.95	4882.95
334	N22	2	3	1	-4037.61	276.093	648.372	-276.958	970.961
335	N23	2	3	1	-176.265	417.046	-782.802	234.434	1502.92
336	N24	2	3	1	6737.58	921.99	51.7701	2549.23	2093.96
337	O1	2	3	1	8909.01	2215.39	776.784	1449.96	18700
338	O2	2	3	1	11739.6	2749.21	557.012	3462.14	15660.2
339	O3	2	3	1	12144.2	3388.91	934.15	2489.92	18125.9
340	O4	2	3	1	6098.23	1060.5	505.103	2343.94	12839.6
341	O5	2	3	1	12265.6	1373.24	1556.54	3481.58	19192.2
342	O6	2	3	1	3779.72	1809.32	658.993	2708.63	18855.1
343	O7	2	3	1	18474.3	2342.16	1013.51	4560.57	16296.3
344	O8	2	3	1	14055.3	1838.87	2437.86	4043.46	28228.2
345	O9	2	3	1	13919.8	908.26	1819.14	1252.9	14564.3
346	O10	2	3	1	11792.7	3381.38	1281.74	3734.42	25341.3
347	O11	2	3	1	5750.65	1026.01	-595.304	1609.27	14633.8
348	O12	2	3	1	631.713	-931.014	-516.455	334.22	9033.06
349	O13	2	3	1	6238.82	2321.03	197.937	3104.47	8862.42
350	O14	2	3	1	3962.33	1412.44	479.655	2318.09	8660.46
351	O15	2	3	1	4871.41	1878.89	1336.2	1480.47	11815
352	O16	2	3	1	4787.62	2202.65	514.186	1354.78	9008.28
353	O17	2	3	1	2919.67	1665.05	372.364	-752.601	5673.83
354	O18	2	3	1	1956.4	2120.26	1292.5	398.495	4647.09
355	O19	2	3	1	21900.7	2963.06	804.964	1578.75	7369.98
356	O20	2	3	1	1396.64	2464.8	470.801	-340.555	2941.21
357	O21	2	3	1	7138.87	2166.4	-231.914	-816.286	1418.07
358	O22	2	3	1	16616.9	2184.21	1248.84	1015.34	4351.21
359	O23	2	3	1	2812.44	1184.12	381.662	1195.22	5319
360	O24	2	3	1	3591.14	1916.2	1575.01	-316.298	4519.75
361	P1	2	3	1	11986.1	3232.43	1205.91	1906.65	11326.4
362	P2	2	3	1	19296.7	3982.49	-199.787	295.163	12709.2
363	P3	2	3	1	19061	2459.14	1334.24	766.442	15839.9
364	P4	2	3	1	10904.4	1832.19	332.891	1094.53	12387.4
365	P5	2	3	1	10383.5	1050.28	781.868	489.606	8979.41
366	P6	2	3	1	9348.09	2401.11	1613.87	2966.07	13737.3
367	P7	2	3	1	7418.15	1533.66	965.458	2427.75	13295.2
368	P8	2	3	1	17893.7	1723.49	2048.38	2760.08	19047.1
369	P9	2	3	1	18459.4	3309.12	963.274	3100.24	15736.2
370	P10	2	3	1	9681.67	1685.05	1153.93	2242.04	14956
371	P11	2	3	1	4400.88	1126.12	590.874	2836.68	5746.32
372	P12	2	3	1	1736.04	1278.66	762.397	3459.04	6139.76
373	P13	2	3	1	3936.42	1001.16	1121.5	2609.67	7413.52
374	P14	2	3	1	4244.14	1391.45	480.086	1491.32	5721.88
375	P15	2	3	1	2215.25	1395.34	679.919	1138.5	7591.94
376	P16	2	3	1	3133.68	1613.05	142.111	1113.95	4215.81
377	P17	2	3	1	-2132.98	333.494	213.074	-444.892	-300.358
378	P18	2	3	1	9631.2	2675.79	1114.07	1316.41	7654.77
379	P19	2	3	1	363.653	1801.9	-354.858	527.879	5508.68
380	P20	2	3	1	1565.01	2223.59	136.924	1762.64	4901.39
381	P21	2	3	1	2592.17	1486.3	995.266	718.228	2112.6
382	P22	2	3	1	1303.2	2974.26	-60.0979	1649.9	6001.46
383	P23	2	3	1	1854.28	1857.34	593.053	431.276	3310.38
384	P24	2	3	1	-773.468	1509.95	491.228	317.353	2525.5
1	A1	2	3	2	-1385.98	-648.884	14375.4	108186	309.516
2	A2	2	3	2	-2166.43	82.2099	22773.1	146754	4218.28
3	A3	2	3	2	27466.7	3309.64	19035.7	114622	2423.19
4	A4	2	3	2	2179.03	1096.59	20123	113883	1100.13
5	A5	2	3	2	2596.29	805.139	22502.1	120245	1879.57
6	A6	2	3	2	2250.39	2223.07	22472.4	115072	1462.64
7	A7	2	3	2	8878.35	2012.76	24188.7	119304	3033.22
8	A8	2	3	2	5150.98	864.048	26267.1	123208	350.591
9	A9	2	3	2	14221.7	2711.63	26043.7	117328	2048.56
10	A10	2	3	2	8889.64	1332.76	26608	123023	3676.7
11	A11	2	3	2	3714.78	1166.06	28472.4	127108	3900.28
12	A12	2	3	2	5985.71	387.642	26083.9	120696	1393.56
13	A13	2	3	2	3198.47	548.564	26195.2	120442	819.783
14	A14	2	3	2	7725.43	1569.76	25258.2	116722	939.755
15	A15	2	3	2	-2073.61	-291.465	24285.7	114977	880.198
16	A16	2	3	2	3421.79	1255.38	24613.7	114063	2305.23
17	A17	2	3	2	2694.93	1177.9	21265.2	104839	2917.83
18	A18	2	3	2	1322.93	1624.24	24723.2	120346	2312.16
19	A19	2	3	2	-578.819	715.464	23145.8	121019	1150.47
20	A20	2	3	2	5667.7	543.086	1098.35	595.164	2029.02
21	A21	2	3	2	15822.9	666.158	6.38106	1769.76	1490.6
22	A22	2	3	2	15113.9	1715	579.779	1836.01	3263.73
23	A23	2	3	2	2451.2	1701.53	-340.765	1752.19	3765.07
24	A24	2	3	2	3805.39	-976.273	-930.7	1360.95	3797.82
25	B1	2	3	2	6213	724.688	15655.1	103090	3193.07
26	B2	2	3	2	221.82	290.228	16765.5	106846	377.245
27	B3	2	3	2	6157.51	1492.32	18438.5	108363	1977.67
28	B4	2	3	2	3904.53	1313.66	20379.1	111413	542.946
29	B5	2	3	2	3502.01	1691.56	23248.3	124013	-142.437
30	B6	2	3	2	1722.85	1198.88	23217.9	118665	1130.62
31	B7	2	3	2	7964.13	1693.23	24355.7	113604	1450.13
32	B8	2	3	2	-121.913	441.338	23832.5	114278	885.444
33	B9	2	3	2	9497.95	2353.28	28524.8	127672	20307.2
34	B10	2	3	2	2953.23	1433.65	30651.5	130685	3863.45
35	B11	2	3	2	6794.86	1131.26	28243.3	120404	350.468
36	B12	2	3	2	266.069	242.859	26171.2	113955	268.698
37	B13	2	3	2	-999.373	248.451	27106	115260	836.258
38	B14	2	3	2	-1216.74	-26.5871	24312.2	110836	1665.78
39	B15	2	3	2	4991.62	1267.08	25526.4	109214	877.315
40	B16	2	3	2	1383.72	1188.65	25298.4	111958	198.986
41	B17	2	3	2	1141.36	1148.41	25909.7	118271	3311.54
42	B18	2	3	2	4742.82	1200.02	24234.2	120251	652.797
43	B19	2	3	2	-5588.69	-135.336	13754.2	74954.9	1485.78
44	B20	2	3	2	8055.4	1621.48	-431.075	553.565	6882.16
45	B21	2	3	2	4232.21	1143.54	766.408	2130.17	2712.94
46	B22	2	3	2	-1945.18	662.142	622.591	-1463.71	2407.42
47	B23	2	3	2	969.494	1209.67	1000.67	-682.801	240.052
48	B24	2	3	2	12425.7	1746.53	295.791	2482.84	1249.07
49	C1	2	3	2	3548.43	3133.05	16697.3	100630	1370.26
50	C2	2	3	2	4784.27	1313.63	19226.2	112400	686.937
51	C3	2	3	2	10128.3	904.945	19293.3	108258	770.693
52	C4	2	3	2	964.497	2054.64	22366.2	115424	1417.44
53	C5	2	3	2	1483.42	748.627	24342.9	118356	-45.3859
54	C6	2	3	2	5875.52	1336.65	23085.9	111427	1191.98
55	C7	2	3	2	6572.87	2057.12	24712.3	113892	1750
56	C8	2	3	2	3704.04	987.852	26108.5	117647	1351.52
57	C9	2	3	2	3082.07	814.376	27852	119480	1075.03
58	C10	2	3	2	5085.36	1288.72	26937.4	114645	316.8
59	C11	2	3	2	9305.69	2143.3	26756.2	111827	742.554
60	C12	2	3	2	6064.96	2459.35	30696.2	123853	194.909
61	C13	2	3	2	1265.89	664.878	28159.9	118639	1708.15
62	C14	2	3	2	45.3023	754.757	28460.9	121035	2067.39
63	C15	2	3	2	-696.489	941.744	24621.4	106521	-1046.94
64	C16	2	3	2	2219.41	1616.39	26719.7	118557	2153.02
65	C17	2	3	2	2610.12	1435.84	28085.7	126352	2725.48
66	C18	2	3	2	4329.16	827.15	27942.6	128099	3974.03
67	C19	2	3	2	11052.4	1399.35	543.019	2894.23	10472.2
68	C20	2	3	2	10068.9	2189.57	-331.336	1011.68	7838.07
69	C21	2	3	2	14468.3	3837.1	288.682	4031.31	5365.56
70	C22	2	3	2	17204.1	4385.24	1422.97	824.194	6421.57
71	C23	2	3	2	6598.94	988.393	320.477	1441.86	479.504
72	C24	2	3	2	2121.68	13.3354	150.078	-1570.49	3248.35
73	D1	2	3	2	6033.82	1436.21	17846.3	120387	2815.12
74	D2	2	3	2	4653.29	912.636	17963.1	108424	847.472
75	D3	2	3	2	3597.31	1447.53	20076.6	108151	294.384
76	D4	2	3	2	-2702.9	1292.49	23008.3	116364	830.708
77	D5	2	3	2	9211.73	1253.14	24937.3	118616	-743.875
78	D6	2	3	2	3987.65	1162.8	25429.4	120001	1090.32
79	D7	2	3	2	6287.63	1347.67	24801.6	110967	139.775
80	D8	2	3	2	8233.29	1195.83	27345.3	116355	948.332
81	D9	2	3	2	4141.54	1663.38	27470.7	112448	1223.03
82	D10	2	3	2	-618.015	1175.9	28022.8	113713	2083.38
83	D11	2	3	2	8303.36	1522.56	26634	110185	244.743
84	D12	2	3	2	6858.65	1296.73	26909.7	107667	622.845
85	D13	2	3	2	1108.67	1100.09	26831.1	110255	1962.34
86	D14	2	3	2	296.849	802.359	25847.5	104339	479.648
87	D15	2	3	2	215.6	1034.31	26294.1	109530	367.821
88	D16	2	3	2	8348.95	1475.48	27612.4	116902	526.725
89	D17	2	3	2	-673.382	2051.78	27116.8	118598	943.935
90	D18	2	3	2	5981.88	1627.81	29479.4	125002	3247.81
91	D19	2	3	2	13015.5	1248.48	539.67	2779	13046.2
92	D20	2	3	2	27805.8	1896.17	846.885	1417.32	10005.2
93	D21	2	3	2	29640.5	5233.11	1491.84	3074.09	7006.24
94	D22	2	3	2	21172.2	1787.04	1481.51	1302.61	3697
95	D23	2	3	2	23431.4	3213.72	2130.45	4520.34	2734.66
96	D24	2	3	2	826.935	120.228	-1838.54	-921.881	572.585
97	E1	2	3	2	9012.06	2180.74	21276.6	121871	2531.02
98	E2	2	3	2	19781.8	2877.24	22748.7	125522	1699.85
99	E3	2	3	2	5730.4	2200.67	23621.7	121616	1453.19
100	E4	2	3	2	5460.9	1650.8	23737.5	113195	1275.45
101	E5	2	3	2	1626.62	1430.75	25809.5	123134	2220.33
102	E6	2	3	2	-1520.57	1133.91	26207.2	113118	1954.24
103	E7	2	3	2	394.694	1442.23	25160.2	109564	1602.42
104	E8	2	3	2	-3280.44	756.426	26840.4	107247	-217.685
105	E9	2	3	2	1955.07	2056.23	27958.1	111987	553.907
106	E10	2	3	2	1161.22	1165.42	29051.5	111959	1035.42
107	E11	2	3	2	1640.36	1079.6	27023	103775	112.348
108	E12	2	3	2	289.643	2070.34	28134.6	108435	1098.51
109	E13	2	3	2	4844.27	2048.02	27948	112556	9040.81
110	E14	2	3	2	12572.2	2709.63	28633.6	107287	1650.27
111	E15	2	3	2	888.951	1487.11	29003.6	110390	-857.404
112	E16	2	3	2	-1432.32	2062.74	29830.7	118997	1492.01
113	E17	2	3	2	5468.95	1707.27	27636.3	113376	1855.88
114	E18	2	3	2	2781.68	1379.37	26479.6	117453	915.786
115	E19	2	3	2	9027.74	2122.8	674.633	482.651	7308.02
116	E20	2	3	2	13433.2	2403.47	1050.96	1654.76	3496.41
117	E21	2	3	2	27963.5	4182.88	1980.86	1665.5	3485.76
118	E22	2	3	2	17967.3	2736.23	872.188	1366.32	5933.44
119	E23	2	3	2	26942.3	4771.46	2527.02	4244.12	3738.35
120	E24	2	3	2	-12197	21.4862	-209.422	-482.448	3024.79
121	F1	2	3	2	15480.2	3000.71	20140.6	113240	2412.85
122	F2	2	3	2	10065.8	2888.42	22493.3	122256	1887.98
123	F3	2	3	2	5652.3	1381.83	23738.2	120640	848.079
124	F4	2	3	2	-589.23	1284.66	22939.2	110565	-61.6588
125	F5	2	3	2	970.402	600.023	25576.1	119811	2728.46
126	F6	2	3	2	13302.1	2404.53	27300.5	116737	2114.6
127	F7	2	3	2	-2245.72	574.043	24386.3	105788	-1262.29
128	F8	2	3	2	1089.07	1226.5	26696.6	106816	-646.953
129	F9	2	3	2	21111	3352.96	28451.5	110871	16920.6
130	F10	2	3	2	-1649.15	642.652	28007.7	112364	1339.88
131	F11	2	3	2	5723.73	1890.44	29659.3	113874	3326.26
132	F12	2	3	2	-359.025	1197.12	27608.1	106456	-269.424
133	F13	2	3	2	-554.605	420.959	29570.1	111848	619.303
134	F14	2	3	2	4170.23	1497	28199.6	109192	2495.94
135	F15	2	3	2	3527.03	2303.2	28938	113487	1192.38
136	F16	2	3	2	5110.23	969.739	29031.1	117089	2336.55
137	F17	2	3	2	2651.49	864.115	29098	116827	874.752
138	F18	2	3	2	-444.01	1073.61	28824.5	120886	8350.88
139	F19	2	3	2	10485.6	1219.13	554.44	1945.3	9861.96
140	F20	2	3	2	12299.5	1741.8	504.989	3327.63	11254.7
141	F21	2	3	2	12940.7	2098.91	2262.32	2303.75	6047.47
142	F22	2	3	2	7342.76	1084.67	1451.07	83.5342	7383.9
143	F23	2	3	2	12705.7	1790.73	747.765	3073.13	6034.87
144	F24	2	3	2	6748.71	1480.51	-1227.85	-1964.18	4594.53
145	G1	2	3	2	2742.42	1209.76	20091.5	112941	1009.54
146	G2	2	3	2	5959.99	2283.55	23060.8	121039	2257.99
147	G3	2	3	2	2889.98	1200.56	23289	121935	-496.015
148	G4	2	3	2	-1836.88	243.765	23173	110462	593.895
149	G5	2	3	2	-2641.37	1461.69	25744.7	117677	1627.98
150	G6	2	3	2	-6428.46	1885.5	26017.3	110485	177.65
151	G7	2	3	2	2649.77	1077.06	28131.4	114528	485.851
152	G8	2	3	2	6540.18	1971.63	27966.7	111258	-604.416
153	G9	2	3	2	1644.28	1602.29	27974.2	108198	1793.13
154	G10	2	3	2	4620.96	1091.74	30540.5	117987	1177.38
155	G11	2	3	2	188.728	1874.76	28186.2	105011	-673.798
156	G12	2	3	2	804.817	957.95	27531.8	101996	914.476
157	G13	2	3	2	-2090.48	725.015	29802.4	111952	-563.06
158	G14	2	3	2	-1199.72	817.255	28014.1	104354	-304.458
159	G15	2	3	2	1171.01	1537.02	30952	118422	1897.62
160	G16	2	3	2	991.454	1322.88	27684	105248	261.338
161	G17	2	3	2	1190.88	1275.39	26070.6	108925	3598.59
162	G18	2	3	2	489.395	1680.51	28978.9	118706	1227.37
163	G19	2	3	2	9722.41	440.795	-234.844	2573.94	10466.8
164	G20	2	3	2	4860.14	1761.04	737.978	3030.45	8359.24
165	G21	2	3	2	26322.9	3101.56	2072.18	3141.23	8045.85
166	G22	2	3	2	4649.45	646.306	421.879	2994.35	4917.28
167	G23	2	3	2	8753.5	2735.03	885.487	1524.2	5205.16
168	G24	2	3	2	719.663	233.982	303.505	2054.8	3890.14
169	H1	2	3	2	18610.1	3845.57	27236.7	149676	2831.99
170	H2	2	3	2	4074.72	1198.65	24231.4	124492	1395.97
171	H3	2	3	2	5399.45	1804.98	24329.9	119291	169.418
172	H4	2	3	2	-317.031	1610.56	23225.4	109539	1359.98
173	H5	2	3	2	532.726	611.25	26231.5	114805	2166.14
174	H6	2	3	2	606.909	1620.85	27383.2	113438	1910.31
175	H7	2	3	2	-3300.03	692.439	26112.2	109494	942.958
176	H8	2	3	2	-233.281	1237.92	27949.5	109141	756.226
177	H9	2	3	2	-774.556	1755.5	27141.3	105542	1829.71
178	H10	2	3	2	821.379	1023.61	28710.8	107431	1194.86
179	H11	2	3	2	-1887.78	510.098	27151.3	102156	1331.29
180	H12	2	3	2	-3942.83	1120.39	27316.2	101550	1198.29
181	H13	2	3	2	2584.16	1070.64	28222.7	105564	390.639
182	H14	2	3	2	-150.042	1517.08	27642.3	103860	1487.65
183	H15	2	3	2	2263.44	1958.95	28158.6	108164	1782.94
184	H16	2	3	2	-217.554	1151.56	28875.7	111037	-107.904
185	H17	2	3	2	-290.687	1772.14	27231	108978	2164.66
186	H18	2	3	2	946.026	1485.96	27710.2	112703	1700
187	H19	2	3	2	9590.03	1020.3	1200.98	2521.95	14452.7
188	H20	2	3	2	72669.6	9907.6	6633.28	11445.1	13212.9
189	H21	2	3	2	34714.3	4163.82	1154.35	1910.82	5600.24
190	H22	2	3	2	5152.21	1030.47	289.193	2169.08	4589.57
191	H23	2	3	2	6102.87	1112.06	1323.41	1813.43	3683.79
192	H24	2	3	2	3264.19	1270.97	933.42	1868.42	3308.77
193	I1	2	3	2	8402.73	918.21	20631.1	122750	3545.61
194	I2	2	3	2	9096.75	1995.21	22310.9	125012	3188.89
195	I3	2	3	2	1582.67	625.83	22617.9	122710	811.542
196	I4	2	3	2	1444	1672.35	24314.3	115507	3300.91
197	I5	2	3	2	344.798	1657.33	25956.2	118209	478.858
198	I6	2	3	2	-1312.31	1254.75	26489.9	114888	3055.05
199	I7	2	3	2	4105.32	2031.81	25984.5	107546	2392.48
200	I8	2	3	2	-925.947	1572.02	27908.9	111821	726.649
201	I9	2	3	2	8046.34	925.281	26334.2	102365	-258.906
202	I10	2	3	2	-3010.9	1420.53	28315.9	109179	462.214
203	I11	2	3	2	-1944.27	1028.42	27847	104269	62.4568
204	I12	2	3	2	-1998.83	1411.02	28784.5	105400	-1894.67
205	I13	2	3	2	237.489	1123.89	27928.6	102931	-2246.92
206	I14	2	3	2	3186.03	1889.17	27329.1	104524	-375.228
207	I15	2	3	2	5110.29	1271.39	27759.7	106593	1633.56
208	I16	2	3	2	752.498	632.751	28200.2	112394	923.578
209	I17	2	3	2	384.397	523.372	26704.6	107523	2316.48
210	I18	2	3	2	10394.3	1985.39	26646.9	109904	-35.698
211	I19	2	3	2	7449.14	836.549	-331.252	2568.89	9777.64
212	I20	2	3	2	12651.9	1735.96	755.498	2749.54	9746.47
213	I21	2	3	2	5411.28	1529.89	-159.182	1763.76	7701.16
214	I22	2	3	2	4628.17	1397.67	392.662	1194.95	5120.47
215	I23	2	3	2	9262.29	1591.42	627.965	2392.7	4476.91
216	I24	2	3	2	15558.1	2070.1	1906.4	1189.03	5902.08
217	J1	2	3	2	18580.8	2419.66	220.751	3855.8	17383.3
218	J2	2	3	2	23590	3740.5	2720.05	6036.27	17058
219	J3	2	3	2	13606.6	1847.19	977.295	2758.21	20034.6
220	J4	2	3	2	12202.6	1387.03	1463.45	2928.14	19152.8
221	J5	2	3	2	17033.7	3947.1	2583.1	7107.81	22558
222	J6	2	3	2	3058.79	307.688	393.452	4311.54	17548.7
223	J7	2	3	2	12567.6	1470.22	443.197	3634.75	15546.8
224	J8	2	3	2	15006.7	1793.18	1088.98	4593.21	17291.3
225	J9	2	3	2	3234.4	298.416	51.6567	489.851	6285.84
226	J10	2	3	2	2351.19	583.199	297.989	3353.75	14764.1
227	J11	2	3	2	-1896.14	-284.127	-534.734	-73.6578	-927.151
228	J12	2	3	2	-714.858	345.863	316.502	1692.44	2191.48
229	J13	2	3	2	17237.8	1399.72	256.662	3834.34	12480.8
230	J14	2	3	2	12227	1430	243.002	4094.26	14363.6
231	J15	2	3	2	8588.63	1681.35	1243.68	1741.95	5825.52
232	J16	2	3	2	1468.65	371.947	226.821	560.544	2800.21
233	J17	2	3	2	3570.72	289.187	1552.84	5623.21	779.767
234	J18	2	3	2	7410.87	1208.19	485.764	3115.14	12570.4
235	J19	2	3	2	4385.52	944.339	-56.5504	1826.34	3173.09
236	J20	2	3	2	4817.07	1045.2	377.908	1908.84	6881.68
237	J21	2	3	2	16779.1	2391.33	890.775	1823.7	8091.73
238	J22	2	3	2	2023.4	115.642	678.322	-122.181	2589.97
239	J23	2	3	2	15399.5	2382.94	755.93	2630.3	8185.3
240	J24	2	3	2	-7247.66	-773.621	-1577.26	-712.627	3230.46
241	K1	2	3	2	23705.3	1422.33	969.311	3491.24	21512
242	K2	2	3	2	14197	1824.62	1247.09	1728.38	18994.6
243	K3	2	3	2	11515.8	1257.99	458.681	1867.1	17708.3
244	K4	2	3	2	7976.23	843.418	1126.97	2618.35	17977.4
245	K5	2	3	2	8105.93	358.613	957.333	1919.15	17563
246	K6	2	3	2	8836.53	1009.01	412.221	1497.61	14313.7
247	K7	2	3	2	8076.12	623.908	1603.37	3036.15	14840.1
248	K8	2	3	2	9099.81	792.804	755.06	3112.98	16355.4
249	K9	2	3	2	-1550.62	194.541	263.105	950.379	9517.53
250	K10	2	3	2	925.699	96.853	497.393	907.884	2371.62
251	K11	2	3	2	94.2909	465.673	1162.6	1088.77	3886.56
252	K12	2	3	2	5837.42	1281.88	727.239	1942.56	7890.69
253	K13	2	3	2	496.728	128.665	447.334	1079.63	512.004
254	K14	2	3	2	1002.85	810.079	1360.08	-247.986	4082.06
255	K15	2	3	2	6654.41	871.713	1486.17	2848.44	10094.6
256	K16	2	3	2	1035.53	555.668	801.643	986.214	6507.3
257	K17	2	3	2	4050.62	413.754	45.7026	382.216	4070.47
258	K18	2	3	2	20074.4	2330.56	2120.11	1454.72	8619.58
259	K19	2	3	2	-11934.7	-601.582	-106.686	1419.94	8150.58
260	K20	2	3	2	10203.5	985.132	625.546	557.102	7128.37
261	K21	2	3	2	2580.56	1187.28	896.847	381.018	4051.51
262	K22	2	3	2	6047.18	1430.9	1100.32	1982.76	6066.29
263	K23	2	3	2	3539.36	904.392	664.195	96.056	1133.58
264	K24	2	3	2	2007.6	1835.52	499.793	683.091	12698.7
265	L1	2	3	2	26860.5	4341.04	1646.03	6578.44	22165.7
266	L2	2	3	2	17810.1	2470.63	1224.11	2996.16	15784.9
267	L3	2	3	2	17797.6	2447.25	1048.15	4034.3	16739.3
268	L4	2	3	2	10677.7	1302.69	107.262	2920.06	16616.2
269	L5	2	3	2	4539.71	778.779	-607.403	2880.68	15535
270	L6	2	3	2	11014.3	275.942	-535.819	3506.55	17643.3
271	L7	2	3	2	6227.48	387.308	67.7651	2255.34	15888.2
272	L8	2	3	2	6883.13	521.127	711.145	2299.03	17430.3
273	L9	2	3	2	5522.12	1108.84	551.525	2264.68	13646.7
274	L10	2	3	2	3666.55	462.938	91.9093	1552.12	10478.4
275	L11	2	3	2	1652.01	576.073	367.095	3534.61	11620
276	L12	2	3	2	-2033.15	-176.367	81.4328	1016.13	1646.93
277	L13	2	3	2	5272.63	444.975	-65.8497	2065.58	10240.3
278	L14	2	3	2	25666.6	2451.13	900.236	3390.34	11861.4
279	L15	2	3	2	15239.9	1987.77	1301.77	3301.88	8728.21
280	L16	2	3	2	6766.21	614.397	74.8549	923.39	2933.51
281	L17	2	3	2	5513.71	1192.75	-187.904	2695.53	5568.09
282	L18	2	3	2	2646.3	10.5514	221.178	-140.794	608.149
283	L19	2	3	2	6615.11	1620.97	1919.63	104.446	5120.1
284	L20	2	3	2	4928.61	463.593	677.302	1078.42	7285.94
285	L21	2	3	2	4284.69	1196.5	595.886	1894.8	6583.41
286	L22	2	3	2	4217.17	829.05	-552.294	1218.49	6704.87
287	L23	2	3	2	30396.9	2434.37	1529.19	1975.51	1399.66
288	L24	2	3	2	-2007.85	-348.468	-270.292	-299.646	1283.43
289	M1	2	3	2	13029.4	2895.31	1443.91	1883.98	15741.9
290	M2	2	3	2	18188	3740.63	1030.42	2545.7	17728.6
291	M3	2	3	2	11323.8	2659.87	2163.57	3185.56	14674
292	M4	2	3	2	10846	1838.69	2498.77	3415.87	16941.2
293	M5	2	3	2	7588.74	1862.61	960.825	2054.77	14642.2
294	M6	2	3	2	7260.26	1207.28	1106.42	1735.07	15317.2
295	M7	2	3	2	4533.9	1339.44	1083.17	3734.9	12198.2
296	M8	2	3	2	2293.84	1882.12	543.471	2341.02	14573.3
297	M9	2	3	2	6288.96	1834.49	782.779	1237.52	12796.1
298	M10	2	3	2	6729.4	1380.26	1313.47	3610.32	12878.9
299	M11	2	3	2	5127.11	1400.53	1213.22	3177.04	13625.7
300	M12	2	3	2	5828.99	1109.97	712.456	2050.8	11632.9
301	M13	2	3	2	9114.61	2602.41	1012.21	2141.44	11212
302	M14	2	3	2	5875.89	1757.92	191.641	1721.59	12921.6
303	M15	2	3	2	4983.57	1407.98	657.092	2952.44	9054.61
304	M16	2	3	2	4862.84	1547.3	830.798	1567.62	8506.06
305	M17	2	3	2	25790.8	3473.85	2255.32	2566.79	5822.58
306	M18	2	3	2	52737.4	5298.98	3224.1	12352.1	12448.4
307	M19	2	3	2	3635.68	1419.34	588.073	527.673	2797.64
308	M20	2	3	2	9275.67	2243.77	621.846	2060.44	3064.71
309	M21	2	3	2	8447.07	1550.49	478.714	747.602	4100.96
310	M22	2	3	2	13155	1808.84	507.878	-393.622	3182.69
311	M23	2	3	2	-3426.96	1025.53	-414.429	-1752.5	-1491.26
312	M24	2	3	2	6208.92	1728.58	657.336	417.934	2792.89
313	N1	2	3	2	18605.6	3236.89	296.579	3098.71	17767.1
314	N2	2	3	2	19668.4	4166.47	1039.35	4710.93	17708.7
315	N3	2	3	2	11222.3	2508.23	885.567	2231.12	14275.3
316	N4	2	3	2	18856.1	1554.51	927.734	1981.11	13344.8
317	N5	2	3	2	8549.27	1237.49	-50.9734	2339.38	16386.4
318	N6	2	3	2	9306.08	362.702	-121.231	2964.6	14336.1
319	N7	2	3	2	9297.68	1195.78	868.634	3418.18	15235.5
320	N8	2	3	2	11899.6	494.616	842.448	3188.57	14012.5
321	N9	2	3	2	8009.89	519.53	367.288	1898.35	12386.5
322	N10	2	3	2	-1041.71	47.2382	-321.154	1579.88	3903.35
323	N11	2	3	2	5718.18	1094.16	800.94	2164.35	11736
324	N12	2	3	2	-1594.94	448.939	-368.737	8.87056	2165.62
325	N13	2	3	2	4288.18	189.4	288.189	2358.43	10010.7
326	N14	2	3	2	1051.53	119.936	266.991	1052.27	1994.7
327	N15	2	3	2	5580.74	1239.6	1067.45	2911.46	5658.24
328	N16	2	3	2	1714.76	1781.94	-963.835	1279.41	6901.83
329	N17	2	3	2	1037.28	460.359	462.833	1136.94	2228.9
330	N18	2	3	2	2929.89	898.024	559.047	1878.18	5773
331	N19	2	3	2	14291.2	1663.18	530.611	1573.04	3705.59
332	N20	2	3	2	9007.67	1812.39	1526.07	2031.82	5162.23
333	N21	2	3	2	6579.04	980.603	368.287	3276.59	4938.74
334	N22	2	3	2	-4007.87	115.424	562.701	-595.505	575.033
335	N23	2	3	2	312.712	678.36	-680.884	183.715	1520.09
336	N24	2	3	2	7098.26	471.817	135.495	2500.27	2796.57
337	O1	2	3	2	9023.62	2084.15	704.531	1727.26	18740.6
338	O2	2	3	2	12297.3	2696.35	762.349	3345.38	16068.6
339	O3	2	3	2	11066.5	3499.09	875.354	2639.15	18588.8
340	O4	2	3	2	6097.69	1221.78	286.953	2244.11	12933
341	O5	2	3	2	11440.7	1095.44	1643.2	3451.53	19262.2
342	O6	2	3	2	3579.82	1907.67	813.035	2659.17	18281.2
343	O7	2	3	2	17655.8	2331.34	1089.58	4364.28	15939.4
344	O8	2	3	2	14066.1	1336.04	2518.76	3879.66	27502.1
345	O9	2	3	2	14225	962.343	1853.27	1106.69	14515.4
346	O10	2	3	2	12152.5	3183.79	1276.33	3549.5	25525.1
347	O11	2	3	2	6129.83	1138.22	-464.87	1420.28	14812.9
348	O12	2	3	2	1634.04	-950.691	-541.186	394.961	9053.78
349	O13	2	3	2	6427.51	2372.42	148.62	3268.42	8965.49
350	O14	2	3	2	4338.65	1115.27	242.244	2248.18	8750.54
351	O15	2	3	2	5239.01	2005.94	1264	1410.63	12012.3
352	O16	2	3	2	4363.74	2124.3	525.459	1164.38	9217.71
353	O17	2	3	2	3126.21	1574.13	270.52	-576.95	6033.86
354	O18	2	3	2	1903.16	2073.79	1238.53	326.199	5133.5
355	O19	2	3	2	21945.7	2931.35	741.821	1539.4	7584.52
356	O20	2	3	2	379.539	2232.2	580.862	-319.039	2832.38
357	O21	2	3	2	7545.52	2059.51	-348.685	-935.077	1830.6
358	O22	2	3	2	15865.5	2295.37	1257.32	961.156	4704.32
359	O23	2	3	2	2856.05	1149.73	409.313	1135.55	6066.46
360	O24	2	3	2	4152.35	2141.31	1497.26	-364.322	4688.53
361	P1	2	3	2	11995.1	3124.62	1083.24	1806.02	10613.1
362	P2	2	3	2	19159.3	3705.59	-119.163	466.942	12746.5
363	P3	2	3	2	17860.5	2184.44	1193.94	600.107	15846.3
364	P4	2	3	2	11156.7	1619.14	239.205	1088.45	12816
365	P5	2	3	2	9810.11	1235.13	964.94	770.422	9214.86
366	P6	2	3	2	9143.33	2032.23	1531.24	3077.62	14252.2
367	P7	2	3	2	7685.88	1255.36	747.045	2445.05	13772.8
368	P8	2	3	2	18133.2	1958.69	2067.73	2419.06	17997
369	P9	2	3	2	19338.9	3377.74	1044.75	3158.25	15549.9
370	P10	2	3	2	10601.6	1823.99	840.545	2261.42	15872.1
371	P11	2	3	2	4745.9	960.454	415.725	2992.98	6299.72
372	P12	2	3	2	2325.44	1335.44	860.603	3765.64	6878.62
373	P13	2	3	2	4645.12	1203.5	1062.16	2973.35	7380.42
374	P14	2	3	2	3727.36	1471.21	614.538	1336.84	5711.84
375	P15	2	3	2	2362.2	1249.67	733.929	1094.69	7750.5
376	P16	2	3	2	3362.61	1484.21	252.494	1029.78	4300.43
377	P17	2	3	2	-1535.94	482.268	206.756	-393.389	-364.676
378	P18	2	3	2	9669.06	2321.57	1115.61	1215.44	7317.49
379	P19	2	3	2	84.446	1811.14	-237.068	589.964	5276.94
380	P20	2	3	2	1416.61	1911.9	142.971	1806.46	4917.02
381	P21	2	3	2	2082.81	1364.9	1088.55	708.561	2066.43
382	P22	2	3	2	2337.06	2999.21	-8.12463	1630.56	6033.44
383	P23	2	3	2	1627.63	2048.13	642.658	-37.2874	2980.32
384	P24	2	3	2	-150.767	1397.08	645.366	295.688	2601.87
1	A1	2	3	3	-1216.3	-338.727	14340.3	107431	412.319
2	A2	2	3	3	-3215.86	-486.909	22446.6	146575	4327.01
3	A3	2	3	3	27186.6	3150.01	18871.2	114669	2356.54
4	A4	2	3	3	2929.82	838.231	20115.2	113295	1384.2
5	A5	2	3	3	2797.11	789.512	22647.2	120148	2229.06
6	A6	2	3	3	2311.1	2018.74	22192.6	114668	1710.03
7	A7	2	3	3	8407.05	1757.71	24179.2	118975	3168.35
8	A8	2	3	3	5310.25	870.904	26184.5	123324	630.03
9	A9	2	3	3	14168.3	2656.03	25750.7	117553	1981.54
10	A10	2	3	3	8459.62	1502.98	26342.1	122922	3747.02
11	A11	2	3	3	3763.48	1264.26	28351.1	127233	4359.08
12	A12	2	3	3	5661.83	238.498	25822.1	120088	973.172
13	A13	2	3	3	2948.78	359.932	25963	120124	920.058
14	A14	2	3	3	9697.2	1712.8	25212.8	117306	4968.55
15	A15	2	3	3	-2529.9	-124.26	24018.3	114597	1183.72
16	A16	2	3	3	3662.49	1137.13	24202.9	113615	2526.19
17	A17	2	3	3	2383.61	1071.27	20948.6	104998	3436.43
18	A18	2	3	3	1860.63	1411.58	24445.8	120394	2532.76
19	A19	2	3	3	-484.532	895.69	22925.3	120600	1505.65
20	A20	2	3	3	6215.96	258.604	1178.5	446.231	2297
21	A21	2	3	3	15518.5	637.104	-159.607	1819.65	1498.86
22	A22	2	3	3	15420.4	1498.5	423.539	1623.66	3452.38
23	A23	2	3	3	2489.51	1458.77	-277.602	1543.76	3726.33
24	A24	2	3	3	3873.25	-1356.2	-1030.57	1081.07	3975.5
25	B1	2	3	3	6352.05	1094.78	15844.6	102968	3603.05
26	B2	2	3	3	209.7	168.928	16600.2	106439	482.187
27	B3	2	3	3	6317.21	1715.68	18538.4	107988	2509.64
28	B4	2	3	3	3325.21	1401.55	20120.2	111159	854.122
29	B5	2	3	3	3835.12	1543.72	23196.4	123378	117.328
30	B6	2	3	3	1804.7	1387.91	23032	118416	1475.58
31	B7	2	3	3	8341.98	2106.26	24052.3	113401	2059.11
32	B8	2	3	3	-726.54	595.304	23837.7	114110	1172.87
33	B9	2	3	3	9619.63	2122.63	28234.5	127374	20342.6
34	B10	2	3	3	3069.51	1557.85	30554.3	130027	4039.15
35	B11	2	3	3	6250.02	1195.57	28126.9	120119	710.833
36	B12	2	3	3	406.253	265.87	26073.5	113652	685.708
37	B13	2	3	3	-1018.15	229.344	26957.6	115340	1020.54
38	B14	2	3	3	-1707.71	59.6079	24319.8	110792	1631
39	B15	2	3	3	4582.89	1246.02	25383.7	108903	1032.36
40	B16	2	3	3	1448.76	1354.92	25294.7	111991	74.5549
41	B17	2	3	3	2060.49	864.911	25775.9	118102	3406.75
42	B18	2	3	3	4630.56	941.121	23955.7	120471	764.582
43	B19	2	3	3	-5057.35	80.7556	14596.5	79489.9	1614.28
44	B20	2	3	3	7937.56	1956.53	-359.53	592.82	7445.63
45	B21	2	3	3	4459.52	982.309	639.601	2112.96	2657.88
46	B22	2	3	3	-1653.26	1006.39	479.433	-1275.91	2349.64
47	B23	2	3	3	850.594	1147.17	783.144	-812.665	904.263
48	B24	2	3	3	12697	1966.13	127.175	2142.51	1128.24
49	C1	2	3	3	4019.98	3583.19	16649.8	100439	1231.33
50	C2	2	3	3	4843.47	1757.04	19284.6	112029	559.036
51	C3	2	3	3	10597.4	1059.6	19428.8	108061	932.444
52	C4	2	3	3	1706.12	1808.87	22351	114891	1244.87
53	C5	2	3	3	2980.65	946.913	24397.1	117998	-40.5476
54	C6	2	3	3	6457.79	1263.4	23414.7	111794	1214.47
55	C7	2	3	3	7465.87	2099.25	24844.8	113436	2280.66
56	C8	2	3	3	4398.96	989.879	25921.7	117342	1338.24
57	C9	2	3	3	2860.45	983.658	27745.2	119277	709.462
58	C10	2	3	3	5112.96	1291.97	26872.8	114582	99.0758
59	C11	2	3	3	9832.47	2277.6	26949.4	111639	601.07
60	C12	2	3	3	6308.63	2687.36	30455.9	123798	478.643
61	C13	2	3	3	864.688	824.761	28033.2	118748	1842.28
62	C14	2	3	3	215.381	822.975	28295.7	120643	2212.01
63	C15	2	3	3	501.674	924.258	24693.2	106377	-903.854
64	C16	2	3	3	1873.77	1551.11	26801.5	118487	2144.22
65	C17	2	3	3	3173.16	1537.46	28169	126049	2901.6
66	C18	2	3	3	4438.03	943.277	28150.2	127890	4052.25
67	C19	2	3	3	11015.1	1563.98	411.706	2750.18	10354.8
68	C20	2	3	3	9754.78	2217.42	-243.44	1139.77	7910.11
69	C21	2	3	3	15052.6	3910.59	501.558	4100.19	5434.45
70	C22	2	3	3	17867.3	4559.22	1427.79	868.292	6958.32
71	C23	2	3	3	6877.07	1044.15	311.153	1323.47	374.881
72	C24	2	3	3	1790.99	37.1417	168.756	-1811.12	3113.76
73	D1	2	3	3	5093.41	1830.28	17825.6	120209	2561.52
74	D2	2	3	3	5276.52	1157.48	17740.7	107532	910.456
75	D3	2	3	3	3637.12	1431.96	20106.7	107927	133.496
76	D4	2	3	3	-2277.53	1415.82	22950.3	115904	874.803
77	D5	2	3	3	9726.11	1703.47	25072	118125	-688.385
78	D6	2	3	3	3918.1	1393.29	25380.2	120314	1260.02
79	D7	2	3	3	5970.25	1475.23	24788.1	110854	450.577
80	D8	2	3	3	9329.76	1338.05	27545.9	115939	964.336
81	D9	2	3	3	4605.78	1848.95	27176.8	111761	1549.77
82	D10	2	3	3	60.8943	1227.23	28030.3	113288	2462.24
83	D11	2	3	3	7972.78	1694.46	26699.3	109843	353.99
84	D12	2	3	3	7210.19	1367.53	26989.4	107283	680.009
85	D13	2	3	3	1369.71	1065.34	26726.4	109620	1792.66
86	D14	2	3	3	245.503	1050.81	25902.9	104124	728.92
87	D15	2	3	3	-77.0678	1209.12	26284.1	109303	457.624
88	D16	2	3	3	8465.7	1411.43	27785.8	116646	443.948
89	D17	2	3	3	-606.328	2154.48	27088.1	118162	1039.02
90	D18	2	3	3	5745.98	1210.92	29346.8	124749	3033.35
91	D19	2	3	3	12709.6	1479.52	668.13	2716.75	12997.6
92	D20	2	3	3	27916.1	1882.59	845.49	1396.51	10270.7
93	D21	2	3	3	30023.3	5356.24	1468.23	3269.73	7287.8
94	D22	2	3	3	22022	1981.77	1555.27	1343.49	3652.07
95	D23	2	3	3	23786.8	3515.11	2021.72	4564.16	2651.34
96	D24	2	3	3	677.689	-198.292	-1964.22	-944.757	517.816
97	E1	2	3	3	8382.2	2531.56	21216.5	121070	2557.57
98	E2	2	3	3	20496.3	3025.01	22799.5	124474	1751.11
99	E3	2	3	3	6102.22	2504.32	23440.4	121389	1449.5
100	E4	2	3	3	5597.27	1402	23429.5	113137	1074.22
101	E5	2	3	3	1274.64	1515.47	25706.4	122479	2224.31
102	E6	2	3	3	-1116.45	1166.1	26325.4	112974	2270.52
103	E7	2	3	3	399.311	1411.38	24979.2	109507	1915.86
104	E8	2	3	3	-3419.83	844.141	26668	107273	-202.638
105	E9	2	3	3	1673.22	2002.02	28176	111685	584.454
106	E10	2	3	3	1004.02	1211.35	28952.1	112066	996.417
107	E11	2	3	3	1952.42	1038.94	27149.8	103726	43.363
108	E12	2	3	3	896.617	1830.62	28138.3	107940	1146.68
109	E13	2	3	3	5048.69	1959.81	27884.6	112704	10272.9
110	E14	2	3	3	12661.5	2728	28689.8	107034	1810.97
111	E15	2	3	3	549.809	1555.49	28902.1	109954	-826.224
112	E16	2	3	3	-1987.72	1823.35	29835.2	118909	1278.07
113	E17	2	3	3	5485.26	1402.17	27803.7	112898	1636.49
114	E18	2	3	3	2445.77	1494.95	26256.9	117316	996.185
115	E19	2	3	3	9098.74	2130.37	790.338	325.421	7283.52
116	E20	2	3	3	13212.6	2123.74	1062.14	1668.88	4063.86
117	E21	2	3	3	28952.5	4106.2	1955.04	1390.97	3159.3
118	E22	2	3	3	18180.7	2653.97	1159.59	1804.49	6019.52
119	E23	2	3	3	26581.3	4799.12	2354.36	4106.29	3451.98
120	E24	2	3	3	-12431.2	-55.9167	-324.96	-392.54	2672.8
121	F1	2	3	3	15501.8	2754.77	20073.5	112465	2601.67
122	F2	2	3	3	10128.9	2718.63	22274.1	121508	1833.17
123	F3	2	3	3	6400.18	1236.19	23588.4	120074	857.043
124	F4	2	3	3	-736.428	1021.62	22981.6	110528	-170.356
125	F5	2	3	3	1152.96	434.323	25309	118983	2726.41
126	F6	2	3	3	13334.8	1971.8	27380.7	115995	2504.8
127	F7	2	3	3	-1990.54	410.64	24220.8	105461	-1310.52
128	F8	2	3	3	804.907	972.627	26442	106985	-487.543
129	F9	2	3	3	21998.9	3397.84	28765	110586	17163.5
130	F10	2	3	3	-515.681	828.351	28445.5	113791	1323.14
131	F11	2	3	3	6129.17	1924.15	29545.2	113525	3425.92
132	F12	2	3	3	102	1160.16	27620.9	106357	-317.153
133	F13	2	3	3	-117.721	554.482	29583.7	112060	645.509
134	F14	2	3	3	4516.6	1369.16	27913.4	108707	2630.29
135	F15	2	3	3	3385.2	2336.65	28959.6	113215	1302.68
136	F16	2	3	3	5197.61	838.553	29012	116864	2558.27
137	F17	2	3	3	2812.49	918.985	28956	116841	926.72
138	F18	2	3	3	-428.152	1104.05	28777.2	120672	8249.2
139	F19	2	3	3	10699.7	1501.65	653.257	1832.17	9939.21
140	F20	2	3	3	12013	1920.31	431.579	3565.65	11604.8
141	F21	2	3	3	13391.7	2447.76	2225.24	2611.37	5838.76
142	F22	2	3	3	7810.06	1191.85	1543.2	77.5608	7244.29
143	F23	2	3	3	12656.2	1907.03	1089.47	2874.32	6332.88
144	F24	2	3	3	7678.72	1582.82	-1251.16	-2112.19	5139.76
145	G1	2	3	3	2805.89	1200.28	20011.6	112557	900.848
146	G2	2	3	3	5453.69	2184.91	22560.1	120507	2424.31
147	G3	2	3	3	2914.47	1144.94	23612.5	121655	-555.21
148	G4	2	3	3	-1556.8	336.103	23044.4	109586	840.727
149	G5	2	3	3	-3074.21	1405.05	25632.4	117369	1851.67
150	G6	2	3	3	-6843.17	1858.65	25938.4	110623	212.159
151	G7	2	3	3	1645.72	1122.3	27965.9	114381	271.994
152	G8	2	3	3	6654.82	2012.19	27911.5	111310	-648.192
153	G9	2	3	3	1151	1649.12	27973.1	107981	1843.35
154	G10	2	3	3	4420.41	1139.35	30267.5	117424	1076.15
155	G11	2	3	3	416.654	1733.15	28108	104746	-941.247
156	G12	2	3	3	1166.4	1175.13	27624.9	101902	925.446
157	G13	2	3	3	-2220.84	549.219	29614.3	111490	-854.193
158	G14	2	3	3	-1044.62	968.16	27983	104071	-226.967
159	G15	2	3	3	1364.9	1641.7	30928.5	118061	1918.81
160	G16	2	3	3	119.332	1316.35	27698.5	104937	112.795
161	G17	2	3	3	151.343	1115.88	25958.7	108785	3339.36
162	G18	2	3	3	792.75	1577.82	28604.6	118230	993.877
163	G19	2	3	3	9245.81	345.969	-397.612	2386.82	10325.1
164	G20	2	3	3	4421.09	1804.25	729.545	3455.94	8480.29
165	G21	2	3	3	26386.2	3091.96	2003.04	3222.47	8145.67
166	G22	2	3	3	4082.88	565.444	305.559	3396.67	4845.38
167	G23	2	3	3	7572.83	2619.92	1037.03	1634.98	5577.77
168	G24	2	3	3	853.773	303.276	140.581	2252.15	4068.53
169	H1	2	3	3	17660.5	4293.8	26858.1	149066	2699.71
170	H2	2	3	3	3822.39	1366.37	24177.7	123209	1125.71
171	H3	2	3	3	5413.19	1844.66	24093.8	119263	683.06
172	H4	2	3	3	-129.793	1647.83	23180.3	109757	1922.22
173	H5	2	3	3	526.243	923.919	26127.9	114916	2318.08
174	H6	2	3	3	1407.02	1690.65	27073.4	113168	1953.09
175	H7	2	3	3	-2911.74	634.815	26072.2	109081	1609.04
176	H8	2	3	3	136.901	1376.98	27699.8	108832	736.272
177	H9	2	3	3	-794.782	1782.33	26992.1	105501	1716.34
178	H10	2	3	3	650.462	973.498	28620.5	106831	1006.24
179	H11	2	3	3	-2334.55	668.963	27032	102021	1118.89
180	H12	2	3	3	-3356.49	1083.91	27486.5	101516	1550.31
181	H13	2	3	3	2881.62	1268.53	28024.6	105367	269.615
182	H14	2	3	3	232.451	1644.39	27394.1	103698	1750.55
183	H15	2	3	3	2969.05	1947.84	28044.8	108065	1922.03
184	H16	2	3	3	6.49014	1184.54	28723.4	110948	-212.579
185	H17	2	3	3	269.755	1914.49	27018.3	108787	2364.75
186	H18	2	3	3	494.087	1761.07	27589.4	112527	2101.98
187	H19	2	3	3	10773.9	1598.02	1336.82	2881.43	14284.2
188	H20	2	3	3	73067.7	9960.73	6572.7	11560.1	13500.8
189	H21	2	3	3	34976.2	4170.71	1044.73	2045.14	5335.86
190	H22	2	3	3	5539.05	1350.37	355.093	2376.64	4397.8
191	H23	2	3	3	6827.07	1325.96	1273.51	1846.45	4200.83
192	H24	2	3	3	4359.26	1612.12	749.434	1826.8	3443.43
193	I1	2	3	3	8666.13	1091.5	20727.4	122439	3374.72
194	I2	2	3	3	9641.31	2224.25	21928.2	124798	3297.49
195	I3	2	3	3	608.288	653.826	22877.5	122349	904.901
196	I4	2	3	3	1566.27	1605.99	24359.2	115527	3367.66
197	I5	2	3	3	628.268	1461.91	25455.1	115645	416.06
198	I6	2	3	3	-1168.59	1383.51	26603.2	114611	2702.07
199	I7	2	3	3	4546.08	1893.77	26035.4	107108	2455.26
200	I8	2	3	3	-254.449	1632.47	27997.1	111385	933.457
201	I9	2	3	3	8414.33	874.759	26174.5	101631	-159.642
202	I10	2	3	3	-3104.34	1352.31	28100.2	109047	475.13
203	I11	2	3	3	-1993.39	885.547	27857.8	103978	90.3394
204	I12	2	3	3	-2397.8	1591.69	28663.8	104833	-2074.11
205	I13	2	3	3	398.473	995.353	28032.9	102713	-2164.51
206	I14	2	3	3	3709.12	1730.92	27305.8	104150	-312.483
207	I15	2	3	3	4664.69	1274.44	27447.4	106340	1440.94
208	I16	2	3	3	722.55	702.412	27944.6	112100	1072.9
209	I17	2	3	3	535.654	699.225	26415.9	107096	2557.06
210	I18	2	3	3	9944.89	1952.73	26475.6	110137	-94.261
211	I19	2	3	3	7954.09	659.732	-671.845	2475.82	9653.26
212	I20	2	3	3	12629.8	2032.98	738.706	2651.84	10165.4
213	I21	2	3	3	5720.18	1380.23	-172.443	1900.9	7463.85
214	I22	2	3	3	5717.06	1823.3	468.68	1280.39	4874.99
215	I23	2	3	3	9271.53	1609.27	612.684	2202.9	4588.03
216	I24	2	3	3	16008.5	1863.73	1890.27	896.488	5772.82
217	J1	2	3	3	19143.1	2153.46	292.768	3778.14	18307.2
218	J2	2	3	3	23743.5	3697.78	2857.79	5845.93	17530.2
219	J3	2	3	3	13641.1	1639	1027.34	2552.15	20594.1
220	J4	2	3	3	12856.3	1533.01	1400.18	2886.82	18618.2
221	J5	2	3	3	16680.9	4110.21	2489.51	7024.58	22044.1
222	J6	2	3	3	2802.43	61.173	164.02	4003.17	16971.4
223	J7	2	3	3	13178.4	1487.47	215.958	3612.41	14542.7
224	J8	2	3	3	14773.5	1884.56	970.924	4222.26	16034.7
225	J9	2	3	3	2886.6	330.117	78.712	405.052	5499.46
226	J10	2	3	3	2027.46	621.655	296.745	3339.44	13399.6
227	J11	2	3	3	-1598.54	-356.934	-564.67	-37.4959	-1354.8
228	J12	2	3	3	-736.902	363.465	219.184	1806.83	2181.53
229	J13	2	3	3	16844.8	1703.91	165.131	3820.79	12070.2
230	J14	2	3	3	12291.4	1446.54	260.053	3827.78	13896.5
231	J15	2	3	3	8165.2	1540.72	849.792	1650.5	4783.92
232	J16	2	3	3	2186.4	426.803	102.223	516.34	2470.7
233	J17	2	3	3	3192.21	536.996	1635	5755.35	1009.2
234	J18	2	3	3	7487.88	1401.17	428.96	3119.9	11699.7
235	J19	2	3	3	3788.03	840.399	6.07419	1939.02	2427.89
236	J20	2	3	3	5178.86	893.34	234.772	2042.34	7102.08
237	J21	2	3	3	16880.2	2193.81	872.474	1800.35	8013.1
238	J22	2	3	3	2441.75	125.025	527.314	-514.32	2831.43
239	J23	2	3	3	16798.4	2726.78	726.138	2713.3	8607.75
240	J24	2	3	3	-7354.43	-750.914	-1381.23	-605.81	3070.77
241	K1	2	3	3	23866.6	1742.87	719.693	3849.01	21346.2
242	K2	2	3	3	14560.7	1309.62	877.101	1720.49	19487.2
243	K3	2	3	3	10800.9	1400.91	193.891	1879.86	18018
244	K4	2	3	3	7957.48	591.45	997.868	2910.43	18757.7
245	K5	2	3	3	7380.53	559.184	1037.02	1952.82	17547
246	K6	2	3	3	7794.14	831.184	250.209	1809.5	14378.7
247	K7	2	3	3	7556.93	707.746	1575.32	3087.1	14965.3
248	K8	2	3	3	8901.77	903.449	606.39	3319.33	16462.9
249	K9	2	3	3	-1915.58	228.03	301.001	797.841	8483.1
250	K10	2	3	3	389.198	0.426726	393.856	725.761	1929.42
251	K11	2	3	3	-255.349	595.309	890.37	1047.38	3797.88
252	K12	2	3	3	5166.76	1353.93	606.752	1975.66	7307.86
253	K13	2	3	3	346.298	214.093	335.234	1124.05	333.846
254	K14	2	3	3	603.059	707.802	1260.96	-265.62	4114.73
255	K15	2	3	3	6878.62	935.258	1353.11	2991.47	10472.1
256	K16	2	3	3	603.183	490.633	504.365	1126.83	6528.55
257	K17	2	3	3	3535.31	97.1193	34.5875	292.024	3926.15
258	K18	2	3	3	20461.2	2228.96	1991.46	1722.3	8565.89
259	K19	2	3	3	-11651.7	-543.062	1.18128	1610.33	8365.1
260	K20	2	3	3	10007.1	829.156	350.216	714.195	7590.81
261	K21	2	3	3	2461.71	1293.37	990.134	449.731	4363.92
262	K22	2	3	3	5960.92	1396.83	993.085	2122.68	6334.5
263	K23	2	3	3	2859.19	1019.93	931.948	-141.081	863.665
264	K24	2	3	3	2397.91	1588.24	528.774	655.448	12792.7
265	L1	2	3	3	27017.5	3894.85	1465.86	6272.12	21696
266	L2	2	3	3	17583.6	2694.54	1338.24	2926.52	15929.4
267	L3	2	3	3	16568.6	2522.89	1004.3	4022	17586.9
268	L4	2	3	3	10279.4	1231.6	-120.767	3000.54	17022
269	L5	2	3	3	5078.06	627.014	-508.256	3100.01	15967.4
270	L6	2	3	3	10952.7	180.406	-603.404	3693.76	18063.1
271	L7	2	3	3	6569.92	340.372	238.655	2087.74	16209.5
272	L8	2	3	3	6446.21	356.998	888.367	2320.37	17346.8
273	L9	2	3	3	6228.09	766.645	449.667	2148.26	13688.6
274	L10	2	3	3	3751.98	375.838	-18.3994	1471.45	9784.72
275	L11	2	3	3	1757.74	482.653	208.615	3649.92	11504.9
276	L12	2	3	3	-2179.79	-151.682	-35.0103	978.517	1235.36
277	L13	2	3	3	5504.95	721.464	-7.36851	2229.4	10552.5
278	L14	2	3	3	25794.2	2481.67	1038.82	3402.9	12253.1
279	L15	2	3	3	16333.7	1925.39	842.372	3248.96	9243.52
280	L16	2	3	3	6480.67	696.734	41.4344	688.136	2743.88
281	L17	2	3	3	4704.14	1179.87	-289.73	2589.69	5985.7
282	L18	2	3	3	3091.08	-29.588	304.827	-62.2004	629.972
283	L19	2	3	3	7012.63	1614.7	1773.26	285.292	5442.71
284	L20	2	3	3	5865.37	541.424	696.633	1081.26	7534.86
285	L21	2	3	3	4938.62	897.206	624.717	1889.71	6122.85
286	L22	2	3	3	3834.48	820.52	-832.126	1452.27	6517.63
287	L23	2	3	3	30837.9	2274.16	1589.44	2100.35	1679.94
288	L24	2	3	3	-1468.45	-281.144	-228.731	-162.064	910.133
289	M1	2	3	3	12636.9	2628.14	1705.22	1636.14	16000.9
290	M2	2	3	3	18276.6	3505.65	1126.48	2753.11	17677.4
291	M3	2	3	3	11454.8	2362.95	2139.87	3047.15	15031.1
292	M4	2	3	3	11455.1	1714.72	2600.39	3461.86	17902.1
293	M5	2	3	3	7152.01	1989.39	1178.25	2160.54	14865.2
294	M6	2	3	3	7615.31	1420.02	1136.73	1774.75	15590.7
295	M7	2	3	3	4767.36	1183.14	970.937	3401.82	12214.7
296	M8	2	3	3	2906.61	1907.6	550.576	2206.75	14689.4
297	M9	2	3	3	6181.55	1881.12	720.21	1181.66	13219.8
298	M10	2	3	3	7124.02	1411.94	1353.48	3299.72	12852.5
299	M11	2	3	3	5637.11	1520.05	1072.77	3066.77	13747.9
300	M12	2	3	3	6278.29	1070.44	849.731	2139.89	11587.1
301	M13	2	3	3	9929.3	2310.88	1215.81	2078.02	11291.1
302	M14	2	3	3	5996.45	1656.34	272.316	1629	12841.3
303	M15	2	3	3	5008.29	1480.37	650.483	2630.2	9414.3
304	M16	2	3	3	4859.47	1411.49	753.506	1528.56	8437.37
305	M17	2	3	3	26652.3	3533.46	2316.82	2534.72	6330.92
306	M18	2	3	3	51391.7	5202.58	3051.28	12524	12690.4
307	M19	2	3	3	4127.2	1374.72	368.496	637.424	2907.86
308	M20	2	3	3	9677.46	2112.78	627.618	2030.73	2897.84
309	M21	2	3	3	8435.81	1668.09	539.516	673.286	4311.69
310	M22	2	3	3	13758	1865.02	502.31	-465.382	3492.06
311	M23	2	3	3	-2671.66	855.637	-478.533	-2029.58	-824.358
312	M24	2	3	3	6125.44	1675.76	588.366	425.437	3149.85
313	N1	2	3	3	18787.2	2984.91	320.664	3261.4	17744.8
314	N2	2	3	3	19132.7	4231.32	1085.03	4681.37	17549.2
315	N3	2	3	3	12698.7	2263.08	1216.08	2330.31	14242.4
316	N4	2	3	3	19196.8	1829.7	1038.02	2425.35	14110.3
317	N5	2	3	3	8628.88	1348.48	180.635	2189.02	16661.4
318	N6	2	3	3	8896.47	348.65	22.4156	2946.78	14362.8
319	N7	2	3	3	9970.42	1202.94	983.998	3396.43	15083.9
320	N8	2	3	3	11924.2	687.27	823.046	3422.62	14159.7
321	N9	2	3	3	8003.77	774.189	534.968	2090.61	12547.2
322	N10	2	3	3	-405.38	220.774	-287.977	1540.49	3675.6
323	N11	2	3	3	5101.42	800.952	710.658	2102.05	11722
324	N12	2	3	3	-1737.56	521.034	-377.974	-12.8101	1693.54
325	N13	2	3	3	3923.51	63.0942	349.57	2570.88	10148.5
326	N14	2	3	3	1389.14	92.3983	249.653	884.145	1825.23
327	N15	2	3	3	5255.19	1551.36	1117.96	3140.34	5425.37
328	N16	2	3	3	1961.02	1724	-1108.67	1372.79	6717.96
329	N17	2	3	3	1335.08	471.714	518.002	1084.92	2340.69
330	N18	2	3	3	2971.24	887.536	550.011	1732.55	6000.87
331	N19	2	3	3	14018.9	1741.75	765.959	1661.19	3763.56
332	N20	2	3	3	9598.83	1592.13	1539.12	2113.34	4950.21
333	N21	2	3	3	5879.87	647.302	475.094	3064.32	5227.56
334	N22	2	3	3	-3658.26	425.457	642.154	-327.661	575.183
335	N23	2	3	3	244.521	114.214	-655.306	322.987	1540.02
336	N24	2	3	3	7736.23	962.957	88.7336	2691.29	2360.66
337	O1	2	3	3	9144.15	1940.08	843.314	1673.65	17523.9
338	O2	2	3	3	13075.5	3014.62	647.615	3401.55	16193.5
339	O3	2	3	3	11691.2	3452.64	855.078	2675.21	18265.3
340	O4	2	3	3	6622.06	1483.49	307.716	2470.23	12787.7
341	O5	2	3	3	11617.7	1281.81	1288.25	3314.47	18920.8
342	O6	2	3	3	3860.16	1860.41	633.487	2814.31	17966.5
343	O7	2	3	3	18724.3	2070.33	1051.9	4297.09	15520.5
344	O8	2	3	3	14312.3	1767.19	2451.55	4048.79	27924.2
345	O9	2	3	3	13669.6	959.653	1689.12	1219.02	14714.6
346	O10	2	3	3	11823.5	3678.1	1053.21	3570.31	25876.7
347	O11	2	3	3	6034.56	1216.76	-524.607	1755.8	14410
348	O12	2	3	3	1195.06	-980.133	-437.443	338.281	9064.13
349	O13	2	3	3	6558.06	2263.35	243.366	3129.24	9133.49
350	O14	2	3	3	3987.29	1185.58	537.318	2524.53	8879.32
351	O15	2	3	3	4884.14	1710.41	1262.61	1420.85	12044.9
352	O16	2	3	3	4235.21	2068.89	314.161	1071.08	9270.43
353	O17	2	3	3	3578.08	1464.09	353.229	-918.534	6013.58
354	O18	2	3	3	1828.68	2268.27	1206.27	523.057	5330.26
355	O19	2	3	3	21980.9	2889.24	714.86	1817.43	7603.98
356	O20	2	3	3	697.895	2160.92	512.442	-87.1577	3415.29
357	O21	2	3	3	7063.16	2006.43	-234.355	-1003.37	1795.44
358	O22	2	3	3	16508.5	1999.55	1328.66	800.582	4758.72
359	O23	2	3	3	3260.18	1321.9	213.849	1361.33	5472.48
360	O24	2	3	3	4892.69	2121.07	1678.22	-463.114	4609.97
361	P1	2	3	3	12164.3	3277.09	837.976	1770.7	10550.4
362	P2	2	3	3	19017.9	3846.33	-347.345	319.195	12501.6
363	P3	2	3	3	17633.6	2255.18	1381.66	856.013	15679
364	P4	2	3	3	11112.5	1468.93	442.143	1160.91	13011.1
365	P5	2	3	3	10712.7	1154.44	1016.93	960.04	9856.1
366	P6	2	3	3	8893.37	2406.74	1587.31	3353.27	14740.8
367	P7	2	3	3	7472.23	1600.57	744.761	2409.42	14586.9
368	P8	2	3	3	18208.8	2094.64	2024.56	1993.35	17325.9
369	P9	2	3	3	19409.4	3506.88	1090.15	3063.92	15552.5
370	P10	2	3	3	9940.35	1545.62	1026.99	2161.76	15619.8
371	P11	2	3	3	4816.33	1221.73	497.021	3102.01	7031.03
372	P12	2	3	3	2572.11	1508.31	796.838	3430.69	6968.4
373	P13	2	3	3	4561.21	1258.66	876.156	2657.88	7342.07
374	P14	2	3	3	4441.74	1693.65	596.344	1541.13	5803.8
375	P15	2	3	3	2432.04	1402.86	581.516	1136.15	7768.15
376	P16	2	3	3	3610.36	1370.96	285.183	1135.86	4576.3
377	P17	2	3	3	-1322.84	291.223	119.437	-313.852	-96.8608
378	P18	2	3	3	9752.35	2679.07	957.922	1366.05	7263.65
379	P19	2	3	3	249.154	1879.39	-290.21	536.028	5225.2
380	P20	2	3	3	1148.82	1899.61	114.529	1890.73	5222.86
381	P21	2	3	3	2209.56	1527.75	868.339	595.034	2293.74
382	P22	2	3	3	1830.88	3076.93	-12.2609	1395.91	6604.71
383	P23	2	3	3	1762.05	1854.53	816.238	386.586	3028.87
384	P24	2	3	3	244.835	1274.92	498.672	56.9941	2694.07
1	A1	2	3	4	-875.981	-696.676	14187.1	107118	284.416
2	A2	2	3	4	-2552.74	-651.67	22794.8	146400	3860.98
3	A3	2	3	4	27846.1	3028.51	18762.4	114919	2618.04
4	A4	2	3	4	2803.65	911.604	20099	112678	1096.87
5	A5	2	3	4	2837.17	570.8	22485.4	120331	1792.05
6	A6	2	3	4	3006.6	1688.23	22200.2	114842	1330.77
7	A7	2	3	4	8599.35	1774.11	23971.2	118830	2835.51
8	A8	2	3	4	5347.15	805.903	26090.1	122771	339.651
9	A9	2	3	4	14818.6	2612.59	26007.3	117521	1989.44
10	A10	2	3	4	8384.93	1093.02	26601.2	122115	3413.27
11	A11	2	3	4	4476.63	1351.4	28242	127151	4896.46
12	A12	2	3	4	6408.27	321.363	25723.2	119689	637.692
13	A13	2	3	4	3187.63	293.266	25859	120090	891.799
14	A14	2	3	4	10846.7	1898.42	25393.3	117398	7018.59
15	A15	2	3	4	-1539.08	-347.181	24201.7	114050	867.538
16	A16	2	3	4	3520.86	934.03	24373.2	113541	2524.25
17	A17	2	3	4	2530.16	1405.67	21122.6	104776	3154.94
18	A18	2	3	4	1339.33	1360.45	24619.9	120243	2296.55
19	A19	2	3	4	-123.178	651.45	23138.8	120190	1641.65
20	A20	2	3	4	5561.57	465.672	1118.48	409.728	2232.64
21	A21	2	3	4	16604	335.514	128.513	1887.01	1574.01
22	A22	2	3	4	15360.1	1621.44	626.96	1755.54	3867.72
23	A23	2	3	4	2407.98	1362.25	-187.485	1698.65	3678.92
24	A24	2	3	4	4638.5	-1311.92	-984	716.789	3601.32
25	B1	2	3	4	6853.54	1182.61	15629.6	103077	3037.1
26	B2	2	3	4	522.326	450.273	16373.6	106486	137.68
27	B3	2	3	4	6471.71	1687.21	18121.5	108257	2402.88
28	B4	2	3	4	3984.69	1271.79	20239.4	111017	598.99
29	B5	2	3	4	3901.25	1756.5	23085.6	122763	184.048
30	B6	2	3	4	1716.08	1271.7	22874.9	118393	1067.93
31	B7	2	3	4	8073.27	1979.46	24309.5	113716	2146.9
32	B8	2	3	4	-234.287	626.452	23759.9	114472	1085.3
33	B9	2	3	4	10088.5	2255.6	27889.7	126661	20307.8
34	B10	2	3	4	3325.83	1530.7	30323.2	130107	3764.31
35	B11	2	3	4	5965.46	1128.51	28048.8	119988	921.372
36	B12	2	3	4	524.82	272.383	25753.3	113741	5.84356
37	B13	2	3	4	-355.839	246.169	27003.7	115359	1303.8
38	B14	2	3	4	-1562.54	70.1907	24385.5	110724	1402.71
39	B15	2	3	4	4757.89	1418.59	25099.5	108951	768.402
40	B16	2	3	4	1418.96	1011.41	25026.3	111527	9.43674
41	B17	2	3	4	1986.03	889.981	25666.1	117139	3242.56
42	B18	2	3	4	4898.02	950.338	23848.8	120014	958.603
43	B19	2	3	4	-4349.31	-118.7	15409.3	84560.2	1577.06
44	B20	2	3	4	7529.79	2149.01	-386.248	744.77	7582.45
45	B21	2	3	4	4873.53	844.853	599.059	2376.9	3135.03
46	B22	2	3	4	-1064.71	1138.15	434.188	-1250.37	2363.03
47	B23	2	3	4	1583.4	1421.92	467.937	-349.79	991.429
48	B24	2	3	4	13790.6	2052.58	184.597	2478.27	1264.32
49	C1	2	3	4	3651.95	3251.65	16710.8	100140	1511.65
50	C2	2	3	4	4684.86	1356.43	19099.6	111820	667.243
51	C3	2	3	4	10232	913.791	19410.6	108099	1180.73
52	C4	2	3	4	1943.09	2146.23	22175.5	114626	1305.13
53	C5	2	3	4	3414.06	825.346	24295.1	118103	411.813
54	C6	2	3	4	5922.25	1359.17	23200.3	111778	1523.85
55	C7	2	3	4	7690.22	1846.79	24898.7	113391	1938.76
56	C8	2	3	4	4563.8	936.575	26263.6	116776	1588.19
57	C9	2	3	4	2716.8	725.527	27619.4	118607	849.57
58	C10	2	3	4	5425.51	1293.13	26675.1	114223	566.982
59	C11	2	3	4	10352.1	2025.36	26966.4	111792	1022.64
60	C12	2	3	4	5471.47	2589.99	30253.1	123485	584.781
61	C13	2	3	4	1311.72	967.186	28289.3	118502	1956.5
62	C14	2	3	4	215.638	1107.95	28496.5	120365	2532.36
63	C15	2	3	4	399.027	777.572	24818.1	106280	-938.328
64	C16	2	3	4	1546.76	1565.62	26783.5	118027	1962.86
65	C17	2	3	4	2790.4	1652.39	27941.2	125755	3200.07
66	C18	2	3	4	4793.37	922.575	27990.9	127595	3866.41
67	C19	2	3	4	10146.4	1433.29	345.288	2636.74	10018.4
68	C20	2	3	4	8842.14	2000.79	-230.082	1131.42	8341.78
69	C21	2	3	4	15046.9	3623.72	538.395	4023.22	5999.15
70	C22	2	3	4	17450.2	4396.87	1450.76	1098.22	6941.9
71	C23	2	3	4	7259.53	725.721	391.611	1487.15	813.919
72	C24	2	3	4	2968.12	408.001	173.4	-1633.18	2945.27
73	D1	2	3	4	7462.15	1854.33	17749.7	119972	2557.94
74	D2	2	3	4	4774.36	918.917	17810.4	107264	850.956
75	D3	2	3	4	3602.04	1436.75	20168.8	107870	228.066
76	D4	2	3	4	-2367.89	1459.59	22699.9	115184	361.5
77	D5	2	3	4	10030.4	1541.9	24793.2	118144	-1247.84
78	D6	2	3	4	4387.4	1287.99	25264.2	119520	1173.03
79	D7	2	3	4	6759.39	1627.26	24676.7	110313	557.654
80	D8	2	3	4	8370.16	1617.66	27457.4	115587	1125.34
81	D9	2	3	4	4778.68	1963.29	27192.7	111556	1123.01
82	D10	2	3	4	-681.255	1372.81	27853.7	113338	1909.54
83	D11	2	3	4	8531.54	1927.06	26698.6	109537	-271.226
84	D12	2	3	4	7825.11	1499.6	27112	107130	659.878
85	D13	2	3	4	1978.64	1366.76	26885.1	109413	1781.4
86	D14	2	3	4	188.954	1058.82	25777.8	104063	723.944
87	D15	2	3	4	120.164	1139	26111.7	109156	230.172
88	D16	2	3	4	8120.99	1681.37	27700.4	116991	275.217
89	D17	2	3	4	-1167.46	2487.41	26981.2	117788	1036.48
90	D18	2	3	4	6244.16	1664.66	29194	124306	2883.86
91	D19	2	3	4	12638.5	1676.37	549.106	2645.35	12702.4
92	D20	2	3	4	28306.3	2131.25	721.976	1232.24	9855.2
93	D21	2	3	4	30897.3	5472.01	1497.57	3003.98	7293.02
94	D22	2	3	4	21402.8	2122.5	1373.55	1432.71	4214.73
95	D23	2	3	4	24041.9	3570.77	2177.32	4531.04	2571.35
96	D24	2	3	4	-207.564	-84.9839	-2091.12	-1144.73	370.267
97	E1	2	3	4	7948.89	2026.79	21233.4	120966	2314.95
98	E2	2	3	4	20929.3	2935.03	22434.5	124376	1724.94
99	E3	2	3	4	6063.71	2294.14	23357.8	121176	1589.21
100	E4	2	3	4	5343.05	1461.49	23451.7	112604	1014.66
101	E5	2	3	4	1771.38	1334.67	25660.4	122490	2103.48
102	E6	2	3	4	-1516.89	1074.13	26080.9	113015	1975.12
103	E7	2	3	4	654.778	1423.24	24901	109452	1899.51
104	E8	2	3	4	-2986.3	489.45	26735.2	107414	-312.996
105	E9	2	3	4	2400.34	1881.88	27803.4	111748	920.09
106	E10	2	3	4	1303.99	1181.57	28961	111594	1055.35
107	E11	2	3	4	2077.01	928.46	26999.9	103606	-44.4015
108	E12	2	3	4	541.648	1651.63	27917.1	107601	1091.57
109	E13	2	3	4	4907.73	1932.85	27779.1	112497	10756.8
110	E14	2	3	4	13043.6	2787.86	28557.9	106733	1574.24
111	E15	2	3	4	753.206	1599.23	28964.4	109819	-769.634
112	E16	2	3	4	-1720.79	1782.14	29766.7	118552	1175.52
113	E17	2	3	4	5321.61	1656.42	27658.7	112653	1710.19
114	E18	2	3	4	3141.36	1361.36	26519.1	117245	1091.67
115	E19	2	3	4	8290.25	2042.71	722.336	407.122	7379.43
116	E20	2	3	4	13295.2	2086.17	968.47	1373.79	4307.63
117	E21	2	3	4	28649	4066.64	2145.98	1386.34	3517.18
118	E22	2	3	4	18490.4	2734.66	1267.69	1506.82	5680.4
119	E23	2	3	4	27081.7	4621.25	2520.56	4137.03	3682.9
120	E24	2	3	4	-12398.3	-154.819	56.8521	-480.152	3423.26
121	F1	2	3	4	15761.2	2490.4	19758.5	112258	2424.19
122	F2	2	3	4	10009.2	2722.73	22177.8	121250	1604.18
123	F3	2	3	4	6846	1367.29	23832.8	119641	1074.2
124	F4	2	3	4	-435.86	1148.65	22901.5	110065	386.233
125	F5	2	3	4	920.276	249.23	25143.6	118477	2698.07
126	F6	2	3	4	13885.9	2253.68	27206.8	116217	2233.82
127	F7	2	3	4	-1650.09	562.132	24199	105318	-1350.62
128	F8	2	3	4	899.656	1022.62	26699.5	106705	-699.212
129	F9	2	3	4	21810.7	3258.93	28474.3	110275	16923.4
130	F10	2	3	4	-290.011	897.612	28754.3	114307	1472.19
131	F11	2	3	4	6346.54	1801.66	29376.2	113542	3539.31
132	F12	2	3	4	199.206	1116.84	27543.6	106191	-535.15
133	F13	2	3	4	-502.59	320.536	29624.9	111819	828.388
134	F14	2	3	4	4349.89	1565.63	28192.2	108336	2442.84
135	F15	2	3	4	2963.51	2311.11	28833.5	113291	1186.78
136	F16	2	3	4	4953.76	939.532	28993.2	116574	2553.43
137	F17	2	3	4	2949.44	893.091	28689.9	116724	781.346
138	F18	2	3	4	-143.255	1178.12	28730	120501	8460.63
139	F19	2	3	4	10105.8	1463.63	680.189	1900.84	9983.07
140	F20	2	3	4	11713	1964.35	446.708	3448.86	11616
141	F21	2	3	4	13833	2130.23	2371.7	2491.51	5403.47
142	F22	2	3	4	7986.21	1306.71	1587.63	141.235	6886.03
143	F23	2	3	4	13453.7	1941.48	879.802	2970.15	6692.78
144	F24	2	3	4	7747.96	1504.64	-1323.69	-1935.38	5024.11
145	G1	2	3	4	2374.42	1431.52	20040.1	112314	795.075
146	G2	2	3	4	6162.01	2280.42	22528.7	120360	1852.89
147	G3	2	3	4	3357.03	912.217	23371.8	120860	-980.812
148	G4	2	3	4	-1287.25	202.184	22989.4	109370	345.047
149	G5	2	3	4	-2540.37	1255	25555.5	117318	1537.22
150	G6	2	3	4	-6145.49	1728.49	26066.7	110086	-300.261
151	G7	2	3	4	2956.53	1121.57	28214.6	114295	404.89
152	G8	2	3	4	7298.62	1775.53	27923.4	110975	-553.719
153	G9	2	3	4	1224.93	1634.4	27844.9	107556	1711.7
154	G10	2	3	4	4387.24	900.01	30298.3	117337	712.713
155	G11	2	3	4	367.931	1713.52	28119.1	104461	-593.353
156	G12	2	3	4	1115.85	947.689	27420.8	101646	913.263
157	G13	2	3	4	-2048	688.959	29820.2	111133	-906.523
158	G14	2	3	4	-850.879	926.686	28010.8	103946	-296.677
159	G15	2	3	4	1164.77	1690.52	30890	117803	2112.43
160	G16	2	3	4	1111.19	1415.71	27709	104823	190.408
161	G17	2	3	4	733.983	1121.4	25945.5	108398	3514.18
162	G18	2	3	4	672.343	1687.25	28645.1	117835	1274.52
163	G19	2	3	4	9524.02	532.42	-285.305	2345.26	10302.3
164	G20	2	3	4	5153.41	1783.67	753.492	3460.1	8415.59
165	G21	2	3	4	26910.4	3258.56	2049.69	3182.73	7889.57
166	G22	2	3	4	4300.32	857.985	363.448	3288.62	4866.57
167	G23	2	3	4	9138.52	2348.28	1020.94	1392.06	5391.74
168	G24	2	3	4	2557.76	428.432	337.88	1984.71	3979.22
169	H1	2	3	4	17168.8	3991.54	26574.1	148807	2254.55
170	H2	2	3	4	4431.18	1279.9	23728.3	123461	1254.39
171	H3	2	3	4	5628.05	1817.78	24219.1	118834	603.063
172	H4	2	3	4	95.004	1755.59	23009.9	109756	1383.81
173	H5	2	3	4	1010.65	649.483	25917.7	115177	2211.29
174	H6	2	3	4	1464.55	1868.06	27060	112911	1985.93
175	H7	2	3	4	-2941.8	727.503	26001.6	109267	1317.28
176	H8	2	3	4	-187.222	1264.67	27701.5	109066	835.444
177	H9	2	3	4	-742.627	1789.1	27024.2	105207	1613.01
178	H10	2	3	4	815.845	901.943	28531.5	107114	966.905
179	H11	2	3	4	-2335.36	581.453	26992.5	102166	1408.06
180	H12	2	3	4	-4106.7	1182.73	27412.5	101580	1362.76
181	H13	2	3	4	2870.34	1323.26	28094.8	105585	275.913
182	H14	2	3	4	295.031	1583.52	27426.2	103312	1459.61
183	H15	2	3	4	2845.05	1974.02	28058.2	107914	1483.69
184	H16	2	3	4	18.9214	1198.19	28903.8	110985	-470.707
185	H17	2	3	4	50.9597	1654.9	27152.9	108932	2377.53
186	H18	2	3	4	546.875	1885.88	27304.2	112312	1696.09
187	H19	2	3	4	10734.1	1365.05	1100	2628.89	14177.8
188	H20	2	3	4	73675.6	10225.6	6619.32	11843.2	13544
189	H21	2	3	4	35125.1	4277.03	1036.78	1950.42	5280.57
190	H22	2	3	4	5580.37	1481.39	415.368	2301.78	4545.42
191	H23	2	3	4	6537.1	1455.43	1482.67	1851.13	4269
192	H24	2	3	4	4112.89	1251.54	877.345	1900.77	3184.03
193	I1	2	3	4	9126.95	1321.03	20317	122520	3430.56
194	I2	2	3	4	9514.75	2015.14	21986.1	124312	3374.31
195	I3	2	3	4	1233.66	494.841	22678.8	122226	538.937
196	I4	2	3	4	1422.82	1550.88	24262.9	115357	3304.69
197	I5	2	3	4	1074.89	1289.37	25874.8	116658	344.124
198	I6	2	3	4	-554.882	1292.91	26292.1	114531	2720.33
199	I7	2	3	4	4473.21	1823.44	26072.7	106990	2527.11
200	I8	2	3	4	-95.8008	1579.86	27800.1	111213	750.796
201	I9	2	3	4	7442.28	825.473	26056.1	101488	-451.691
202	I10	2	3	4	-3377.45	1396.53	28022.5	109159	352.642
203	I11	2	3	4	-1650.13	1133.46	27723.1	103852	63.8012
204	I12	2	3	4	-2005.61	1480.88	28413.2	104609	-2211.6
205	I13	2	3	4	374.55	1041.93	27815	102480	-2299.16
206	I14	2	3	4	2860.18	1892.64	27387.1	104245	-521.491
207	I15	2	3	4	4818.39	1227.33	27459.1	106058	1390.75
208	I16	2	3	4	558.723	457.138	27949.1	111686	1155.05
209	I17	2	3	4	-244.231	571.974	26351.7	106622	2355.53
210	I18	2	3	4	9992.52	1950.5	26232.8	109688	-233.523
211	I19	2	3	4	8325.3	874.106	-648.664	2756.67	9511.74
212	I20	2	3	4	12753.2	1763.27	791.219	2878.19	10080.8
213	I21	2	3	4	5116.24	1315.65	-193.212	1844.58	7539.27
214	I22	2	3	4	5338.72	1454.41	254.818	1208.49	4762.23
215	I23	2	3	4	9504.5	1830.07	766.256	2401.06	4614.56
216	I24	2	3	4	15159.6	2098.77	1911.12	986.519	5576.13
217	J1	2	3	4	18925.6	2130.34	176.274	3601.44	18532.5
218	J2	2	3	4	23995.7	3582.93	2884.02	5834.83	17943.1
219	J3	2	3	4	13821.7	1767.18	1085.58	2510.51	19965.4
220	J4	2	3	4	11646.1	1413.18	1507.44	2480.57	17814.5
221	J5	2	3	4	16451.2	3888.63	2360.14	6932.05	21281.6
222	J6	2	3	4	3323.87	163.913	369.787	4049.33	15938.5
223	J7	2	3	4	12316.5	1433.09	474.445	3453.52	13694.1
224	J8	2	3	4	14610	1813.59	952.764	4158.06	15274.7
225	J9	2	3	4	2537.91	152.563	-18.6812	368.348	4948.81
226	J10	2	3	4	2166.68	810.616	476.639	3242.43	12625
227	J11	2	3	4	-1818.85	-426.288	-523.037	-189.104	-1396.54
228	J12	2	3	4	-356.964	267.13	215.031	1919.33	2316.69
229	J13	2	3	4	16202.7	1518.05	199.543	3533.42	10854.6
230	J14	2	3	4	11857.9	1326.31	187.098	3658.1	12574.8
231	J15	2	3	4	7574.26	1288.99	921.844	1649.54	4088.06
232	J16	2	3	4	2170.72	310.705	176.166	576.029	2668.15
233	J17	2	3	4	4053.62	418.651	1654.69	6053.09	623.198
234	J18	2	3	4	6788.79	1351.13	454.726	2832.93	11093.7
235	J19	2	3	4	4219.83	890.683	-35.5661	1452.24	2614.63
236	J20	2	3	4	4905.37	666.454	199.389	2013.95	6990.35
237	J21	2	3	4	17503.9	2087.31	881.994	1894.07	7955.68
238	J22	2	3	4	2467.23	351.798	507.775	-328.441	2639.04
239	J23	2	3	4	17152.8	2448.33	883.887	2703.02	8527.45
240	J24	2	3	4	-7380.03	-677.464	-1422.22	-661.622	3343
241	K1	2	3	4	22744.2	1976.18	842.312	3424.49	21625
242	K2	2	3	4	14222	1681.5	1166.51	1944.84	20119.3
243	K3	2	3	4	11619.8	1527.92	388.209	1667.52	18067.8
244	K4	2	3	4	7719.25	852.864	1108.71	2800.67	19342.5
245	K5	2	3	4	7757.92	599.977	1055.4	1887.33	17499.4
246	K6	2	3	4	8161.87	919.496	201.529	1649.27	14321.6
247	K7	2	3	4	7823.27	774.508	1532.79	3012.38	14719.8
248	K8	2	3	4	8578.3	984.763	915.475	2872.88	16314.1
249	K9	2	3	4	-2583.78	156.16	174.368	407.021	7475.93
250	K10	2	3	4	462.09	67.1756	543.078	786.445	1689.31
251	K11	2	3	4	182.772	482.543	853.524	919.184	3535.93
252	K12	2	3	4	4320.11	1276.17	758.81	1600.67	6150.38
253	K13	2	3	4	-261.802	356.13	563.405	1218.9	501.723
254	K14	2	3	4	456.219	640.332	1315.46	-272.304	4108.04
255	K15	2	3	4	7031.19	755.492	1401.38	2913.55	10480.5
256	K16	2	3	4	804.281	534.983	546.863	838.316	6124.37
257	K17	2	3	4	3353.7	253.126	157.867	-10.8201	3431.39
258	K18	2	3	4	20019	2213.26	2132.58	1675.29	9069.84
259	K19	2	3	4	-12255.2	-531.175	-14.4865	1506.11	8550.33
260	K20	2	3	4	9465.52	1125.49	481.042	574.13	7575.94
261	K21	2	3	4	1707.39	1131.44	709.021	684.445	4748.84
262	K22	2	3	4	5601.95	1270.78	942.544	2256.23	6683.89
263	K23	2	3	4	3824.31	1005.77	680.584	19.1166	1393.54
264	K24	2	3	4	2890.32	1866.29	441.685	749.027	13029.7
265	L1	2	3	4	26722.6	3907.63	1659.28	6513.31	22421.6
266	L2	2	3	4	17457.2	2787.66	1239.67	2814.92	16074
267	L3	2	3	4	17114.4	2423.29	1090.23	4142.05	17812
268	L4	2	3	4	10450.7	1014.03	36.1065	3182.85	17401.2
269	L5	2	3	4	4612.64	623.854	-617.73	2858.45	16035.3
270	L6	2	3	4	10638.9	558.07	-484.402	3425.99	17825.6
271	L7	2	3	4	6914.89	64.7001	67.091	2090.33	15715
272	L8	2	3	4	6677.93	470.442	700.835	2189.81	17138.3
273	L9	2	3	4	5519.86	1062.16	637.544	1984.52	13604.7
274	L10	2	3	4	3066.23	366.625	-120.657	1208.57	8858.52
275	L11	2	3	4	1893.65	622.284	265.694	3437.8	11247.5
276	L12	2	3	4	-2348.49	-248.027	-72.0519	1009.12	808.525
277	L13	2	3	4	5101.7	464.032	-98.257	2060.18	10603
278	L14	2	3	4	25533.2	2242.41	1148.23	3615.97	12020.4
279	L15	2	3	4	16000.4	1969.58	1112.61	3353.35	8909.86
280	L16	2	3	4	6619.23	627.919	-40.4929	738.06	2679.99
281	L17	2	3	4	5424.65	1227.04	-128.282	2704.67	6463.55
282	L18	2	3	4	3038.07	-3.26337	161.601	-183.327	402.787
283	L19	2	3	4	7174.97	1717.51	1968.41	136.464	5855.75
284	L20	2	3	4	5055.23	395.903	750.663	1041.58	7449.43
285	L21	2	3	4	5781.11	1106.79	846.162	1982.38	6869.84
286	L22	2	3	4	4199.54	864.447	-655.744	1388.96	6678.86
287	L23	2	3	4	30722.1	2561.7	1516.06	1894.84	2108.89
288	L24	2	3	4	-2607.54	-55.9318	-152.737	14.0014	1219.63
289	M1	2	3	4	12273.3	3217.25	1870.19	1635.66	16232.3
290	M2	2	3	4	18564.8	3574.99	892.567	2440.43	17713.8
291	M3	2	3	4	11113.6	2457.95	2174.04	2918.15	15406.9
292	M4	2	3	4	11199.1	1691.25	2612.11	3362.08	17282.9
293	M5	2	3	4	7004.89	1854.6	1192.02	2128.56	14655.9
294	M6	2	3	4	7894.53	1145.66	1094.12	1667.65	15096.6
295	M7	2	3	4	4960.44	1137.27	1102.13	3800.03	11883.2
296	M8	2	3	4	2671.13	1717.64	474.165	2237.49	14342.8
297	M9	2	3	4	6095.82	1733.14	581.619	1191.84	12855.9
298	M10	2	3	4	7003.76	1364.29	1196.61	3536.37	12758.7
299	M11	2	3	4	5416.74	1326.93	1169.82	3059.29	13284.7
300	M12	2	3	4	5939.08	1326.57	765.785	2085.17	11543.3
301	M13	2	3	4	9870.2	2501.79	1217.24	2085.86	11124.1
302	M14	2	3	4	5790.83	1598.8	381.142	1686.54	12295.8
303	M15	2	3	4	5108.39	1301.54	807.201	2679.57	9516.86
304	M16	2	3	4	4919	1304.61	822.818	1602.65	8463.85
305	M17	2	3	4	26582.8	3350.66	2405.07	2562.78	6008.54
306	M18	2	3	4	51432	5077.58	3170.63	12427.8	12524
307	M19	2	3	4	3667.61	1360.31	451.114	827.645	2633.78
308	M20	2	3	4	10065.7	2173.52	482.692	2233.18	3227.2
309	M21	2	3	4	8506.26	1802.27	562.523	606.576	4163.27
310	M22	2	3	4	13033.3	1213.99	751.962	-649.234	2953.98
311	M23	2	3	4	-3390.23	1019.25	-415.966	-1902.95	-1190.17
312	M24	2	3	4	6472.39	1683.31	649.832	651.845	2709.7
313	N1	2	3	4	19169.5	2707.24	92.8719	3358.32	18318.7
314	N2	2	3	4	19772.1	4173.04	1052.86	4399.18	18431.4
315	N3	2	3	4	12467.8	2400.91	962.351	2373.92	14515.3
316	N4	2	3	4	18638.6	1352.18	853.355	2345.62	14397.1
317	N5	2	3	4	8966.58	1344.56	-67.8664	2359.01	16949.4
318	N6	2	3	4	9377.76	411.86	-202.644	2912.27	15245.6
319	N7	2	3	4	9757.11	1159.28	653.523	3727.16	15576.1
320	N8	2	3	4	12167.4	587.147	882.119	3208.93	14307.1
321	N9	2	3	4	8205.7	568.34	341.987	2210.52	12262.9
322	N10	2	3	4	-764.343	55.9645	-278.557	1463.56	3841.39
323	N11	2	3	4	5318.28	906.429	648.914	2239.38	11856.7
324	N12	2	3	4	-1933.56	385.029	-464.229	137.435	1979.11
325	N13	2	3	4	4129.57	242.614	284.982	2416.54	10195.6
326	N14	2	3	4	1412.81	88.682	417.947	965.23	1642.43
327	N15	2	3	4	5010.52	1579.12	1155.84	3006.39	6018.01
328	N16	2	3	4	2443.01	1826.84	-840.266	1561.86	6939.1
329	N17	2	3	4	1056.2	297.243	541.983	1022.91	2472.02
330	N18	2	3	4	2874.68	902.959	720.225	1668.42	5752.96
331	N19	2	3	4	14008	1785.05	749.67	1696.96	3984.72
332	N20	2	3	4	8918.38	1783.84	1575.66	2081.67	4726.37
333	N21	2	3	4	6048.79	503.771	303.691	3263.73	5435.08
334	N22	2	3	4	-3438.99	352.706	712.169	-528.819	801.07
335	N23	2	3	4	773.625	125.165	-635.43	123.692	1763.42
336	N24	2	3	4	7880.57	886.377	199.021	2792.63	2961.65
337	O1	2	3	4	9755.09	2261.12	544.566	1371.01	17693.3
338	O2	2	3	4	12789.6	2885.84	603.381	3406.68	16599.8
339	O3	2	3	4	11705.8	3215.25	920.99	2643.22	18613
340	O4	2	3	4	7093.91	1309	407.042	2378.39	13261.7
341	O5	2	3	4	11968	1521.08	1509.4	3719.63	19451.5
342	O6	2	3	4	4160.89	2122.71	807.75	2874.29	18027.2
343	O7	2	3	4	18317.2	2336.58	1016.52	4434.78	15434.8
344	O8	2	3	4	14591.7	1683.8	2708.16	3543.94	27534.3
345	O9	2	3	4	14163	1048.48	1764.29	1189.09	14732.7
346	O10	2	3	4	12881.2	3361.44	1116.78	3534.37	25992.5
347	O11	2	3	4	6122.62	847.961	-506.532	1426.75	14467.2
348	O12	2	3	4	1001.95	-683.939	-590.475	354.789	9004.98
349	O13	2	3	4	6045.84	2156.9	129.01	3247.88	8963.56
350	O14	2	3	4	4737.75	1398.46	593.166	2317.54	8897.53
351	O15	2	3	4	5691.04	1804.57	1242.38	1326.49	12035.3
352	O16	2	3	4	4467.65	2150.45	433.098	1196.48	9288.3
353	O17	2	3	4	3444.38	1416.65	342.975	-828.067	5769.37
354	O18	2	3	4	2157.08	2123.8	1138.3	479.611	5388.81
355	O19	2	3	4	21950.7	2790.58	957.633	1614.56	7676.38
356	O20	2	3	4	1655.25	2001.38	447.635	-53.3572	3374.83
357	O21	2	3	4	7041.48	2096.97	-329.945	-1012.54	1380.79
358	O22	2	3	4	16727.3	2023.73	1309.14	1131.41	4987.87
359	O23	2	3	4	3370.05	1130.04	412.368	1267.38	5809.74
360	O24	2	3	4	5039.4	2000.02	1645.54	-525.272	4575.83
361	P1	2	3	4	11623.7	3421.15	1216.28	1771.53	10056.7
362	P2	2	3	4	19319.8	3785.28	-173.857	347.478	12673.8
363	P3	2	3	4	17986.1	2705.71	1065.55	401.903	15872.4
364	P4	2	3	4	10746.1	1801.34	671.558	1252.49	13309.8
365	P5	2	3	4	10720.4	1325.28	928.043	895.758	10528.7
366	P6	2	3	4	9183.89	2388.15	1636.45	3176.29	15223.3
367	P7	2	3	4	7691.46	1103.03	837.609	2530.44	14348.6
368	P8	2	3	4	18636.7	2051.65	1991.16	2635.01	17119.9
369	P9	2	3	4	17964.5	3479.05	1105.51	3141.13	15116.1
370	P10	2	3	4	9614.06	1693.73	1339.59	2453.94	16229.9
371	P11	2	3	4	5056.6	1386.92	449.328	3244.7	7406.72
372	P12	2	3	4	1796.28	1526.61	883.764	3541.38	6987.76
373	P13	2	3	4	4444.85	1514.74	873.913	2728.73	7929.76
374	P14	2	3	4	4331.37	1562.61	569.467	1356.17	5756.82
375	P15	2	3	4	2261.48	1467.04	778.577	1174.41	7841.65
376	P16	2	3	4	3348.2	1523.15	230.731	925.102	4303.79
377	P17	2	3	4	-1863.64	714.591	179.674	-200.015	-220.62
378	P18	2	3	4	8763.93	2842.87	1240.93	1096.91	7565.83
379	P19	2	3	4	-415.668	1895.53	-509.866	445.887	5393.62
380	P20	2	3	4	2109.34	2073.5	143.737	1741.22	5240.64
381	P21	2	3	4	2159.88	1776.13	949.578	688.199	2210.29
382	P22	2	3	4	1419.68	3207.83	-16.0926	1484.26	6491.05
383	P23	2	3	4	1339.4	2138.04	714.605	184.592	3190.14
384	P24	2	3	4	367.372	1397.3	798.432	324.633	2700.55
1	A1	2	3	5	-1010.26	-754.415	14183.7	107021	318.861
2	A2	2	3	5	-1880.3	-251.186	22650.2	145661	4197.13
3	A3	2	3	5	27382.9	3124.73	18770.9	114794	2373.77
4	A4	2	3	5	2592.19	906.44	20091	112822	1214.31
5	A5	2	3	5	2747.44	684.305	22958.5	120116	2633.92
6	A6	2	3	5	3375.83	1844.85	22398.1	114854	1996.67
7	A7	2	3	5	8329.29	1892.86	23971.2	118331	2961.22
8	A8	2	3	5	5911.85	542.457	26121.7	122465	287.643
9	A9	2	3	5	14776.9	2789.82	25815.9	117429	2136.98
10	A10	2	3	5	8710.94	992.185	26199.7	122062	3822.53
11	A11	2	3	5	5542.05	1237.4	28686.7	126685	4904.43
12	A12	2	3	5	6313	261.205	25833.5	119613	1171.41
13	A13	2	3	5	3644.03	423.628	25741.9	119990	699.055
14	A14	2	3	5	11242.6	1942.78	25406.8	117689	7708.71
15	A15	2	3	5	-1861.73	-384.67	24397.5	114250	1314.25
16	A16	2	3	5	3516.82	1114.98	24274.8	112983	2561.02
17	A17	2	3	5	2896.62	1515.46	21027.1	104640	3175.86
18	A18	2	3	5	1964.7	1282.12	24726.3	120158	2287.45
19	A19	2	3	5	210.248	667.959	22848.7	119717	1388.22
20	A20	2	3	5	5950.85	264.856	1196.57	282.892	2077.18
21	A21	2	3	5	16282.8	570.712	165.096	1977.05	2058.3
22	A22	2	3	5	15420.6	1725.52	631.848	1569.65	3829.22
23	A23	2	3	5	3344.05	1208.71	-165.1	1833.85	4195.08
24	A24	2	3	5	4966.77	-1232.73	-1084.81	1140.21	4002.14
25	B1	2	3	5	6712.85	1163.21	15544.6	102637	3455.77
26	B2	2	3	5	786.299	597.36	16609.5	106126	280.579
27	B3	2	3	5	7283.46	1594.83	18418.4	107553	2385.3
28	B4	2	3	5	4877.54	1624.08	20273.1	110826	624.112
29	B5	2	3	5	4154.64	1703.46	22875.1	122759	206.522
30	B6	2	3	5	1612.87	1498.11	23096	118089	1446.27
31	B7	2	3	5	8393.3	2240.96	24110.7	113575	1915.3
32	B8	2	3	5	-276.034	628.899	23909.1	114207	925.343
33	B9	2	3	5	10044.7	2303.07	28091.6	126361	19806
34	B10	2	3	5	3261.83	1535.29	30418.2	129816	4027.28
35	B11	2	3	5	6430.96	1365.71	27982.2	119760	633.972
36	B12	2	3	5	138.224	111.595	25921	113337	506.445
37	B13	2	3	5	-440.954	480.161	27137.4	115946	1491.77
38	B14	2	3	5	-1538.14	189.363	24535.1	110488	1711.86
39	B15	2	3	5	4531.54	1761.89	25036.6	108335	1212.71
40	B16	2	3	5	706.976	1102.42	25263.6	111652	185.029
41	B17	2	3	5	1309.99	1340.68	25477.7	117253	3514.69
42	B18	2	3	5	5321.7	1059.78	23957.4	120049	1032.2
43	B19	2	3	5	-4406.47	55.4621	16735	89655.8	1857.19
44	B20	2	3	5	6837.23	1616.07	-376.643	649.661	8272.83
45	B21	2	3	5	5327.81	1138.9	622.28	2236.7	3342.64
46	B22	2	3	5	-2039.08	1236.27	630.205	-1260.58	2559.64
47	B23	2	3	5	2877.23	1361.04	962.66	-436.029	1219.99
48	B24	2	3	5	13146.4	1605.28	437.443	2381.99	1591.41
49	C1	2	3	5	3934.61	3493.9	16655.8	99605.2	1604.66
50	C2	2	3	5	5143.77	1585.37	19118.6	112006	659.433
51	C3	2	3	5	10912.6	1139.59	19334	108101	1041.37
52	C4	2	3	5	990.214	2025.56	22313.3	114086	1098.19
53	C5	2	3	5	3557.81	748.29	24399.1	117896	51.3703
54	C6	2	3	5	6596.79	1290.46	23079.8	111746	1307.96
55	C7	2	3	5	7858.78	2179.02	24789.5	113458	1756.49
56	C8	2	3	5	4295.18	1277.2	25995.8	116683	1544.59
57	C9	2	3	5	2605.29	1174.32	27728.7	119118	854.868
58	C10	2	3	5	5240.89	1542.85	26645.1	114099	176.216
59	C11	2	3	5	10509.1	2108.57	26951.6	111899	708.497
60	C12	2	3	5	5695.68	2811.18	30577.9	123415	619.264
61	C13	2	3	5	1211.11	848.38	28118.9	118407	1858.04
62	C14	2	3	5	355.019	1084.72	28397.5	120400	2545.9
63	C15	2	3	5	482.783	1058.09	24848.4	106507	-1185.93
64	C16	2	3	5	1884.74	1454.07	26694.6	118014	2226.92
65	C17	2	3	5	2922.95	1557.45	27852	125792	3097.27
66	C18	2	3	5	5005.34	936.717	27791.1	127443	4123.9
67	C19	2	3	5	9396.21	1542.08	431.183	2617.09	9457.68
68	C20	2	3	5	9177.37	2190.81	-188.514	868.546	7763.1
69	C21	2	3	5	14625.3	3607.26	381.979	4213.49	5562.63
70	C22	2	3	5	16998.5	4630.73	1429.94	979.038	7042.22
71	C23	2	3	5	7621.98	1094.36	394.856	1310.32	845.529
72	C24	2	3	5	3179.72	308.42	-173.539	-1812.02	2829.5
73	D1	2	3	5	6276.3	1794.91	17661.9	119891	2473.13
74	D2	2	3	5	4986.51	939.687	17617.5	107216	716.882
75	D3	2	3	5	4245.85	1657.1	19925.9	107594	75.4284
76	D4	2	3	5	-1872.64	1460.15	22285.4	115136	509.707
77	D5	2	3	5	10979.6	1593.7	24577.4	117822	-1021.69
78	D6	2	3	5	3723.43	1559.19	25104	119026	1147.7
79	D7	2	3	5	6577.6	1708.27	24428.1	110057	205.254
80	D8	2	3	5	8371.24	1222.65	27244.7	115820	856.617
81	D9	2	3	5	4959.21	1742.03	27115.4	111368	1282.04
82	D10	2	3	5	-422.139	1116.88	27912.3	113322	2035.58
83	D11	2	3	5	9219.01	1845.32	26446.2	109287	173.956
84	D12	2	3	5	7434.75	1582.26	26829	106735	439.581
85	D13	2	3	5	1559.12	1212.07	26719.2	109694	1869.87
86	D14	2	3	5	185.013	1192.28	25610.1	104241	541.698
87	D15	2	3	5	510.708	1333.93	25857.3	109199	543.44
88	D16	2	3	5	8253.56	1437.68	27523.1	116722	319.145
89	D17	2	3	5	-678.513	2104.48	26814.7	117508	985.78
90	D18	2	3	5	6054.49	1676.63	28875.4	124148	2644.83
91	D19	2	3	5	11795.8	1670.66	628.262	2496.19	12675.9
92	D20	2	3	5	27703.2	2396.33	573.032	1142.7	10300.8
93	D21	2	3	5	30631.1	5376.69	1419.78	2846.41	7384.21
94	D22	2	3	5	21248.9	2502.96	1055.28	1436.98	4143.54
95	D23	2	3	5	24068.1	3507.78	2249.77	4424.5	2696.02
96	D24	2	3	5	628.502	171.503	-1887.69	-1125.24	507.365
97	E1	2	3	5	8516.81	2386.46	21160.4	120592	2537.44
98	E2	2	3	5	20988.7	2851.08	22358.4	124144	1815.55
99	E3	2	3	5	6205.25	2330.46	23396.4	120955	1341.19
100	E4	2	3	5	6879.55	1571.71	23477.2	112530	1231.81
101	E5	2	3	5	2521.09	1235.92	25657.8	122239	2275.72
102	E6	2	3	5	-863.973	1015.15	26107.7	112700	2433.72
103	E7	2	3	5	1200.77	1439.42	24970.1	109023	1914.83
104	E8	2	3	5	-2729.72	715.002	26741.7	107340	-126.014
105	E9	2	3	5	2702.36	1800.17	27768.8	111584	705.385
106	E10	2	3	5	684.931	1326.85	28902	111738	941.016
107	E11	2	3	5	2394.87	996.893	26901.1	103644	-116.698
108	E12	2	3	5	1201.46	1986.9	27856.5	107698	1419.34
109	E13	2	3	5	5897.18	1913.95	27763.1	112323	11330.6
110	E14	2	3	5	12782.4	2645.72	28345.5	106668	2086.11
111	E15	2	3	5	945.568	1742.83	28751.3	110017	-886.662
112	E16	2	3	5	-1042.05	2046.71	29711.7	118518	933.699
113	E17	2	3	5	6075.49	1696.54	27480.9	112403	1810.86
114	E18	2	3	5	2893.31	1222.41	26431.2	116951	1095.73
115	E19	2	3	5	8625.83	2249.99	729.547	405.3	7395.37
116	E20	2	3	5	13939.1	2353.68	1043.17	1605.21	4055.27
117	E21	2	3	5	28826.1	4380.35	1838.04	1509.03	3646.27
118	E22	2	3	5	18824.5	2733.39	988.239	1410.08	5852.39
119	E23	2	3	5	28118.2	4932.26	2497.28	4336.73	3707.64
120	E24	2	3	5	-10908.9	-255.62	-244.49	-342.675	2861.05
121	F1	2	3	5	14931.8	2642.29	19963.1	112023	2348.71
122	F2	2	3	5	9873.05	2537.15	22107.5	120870	1863.55
123	F3	2	3	5	6511.49	1054.19	23927.1	119397	1067.23
124	F4	2	3	5	-763.598	1308.26	22668.1	110297	-26.0935
125	F5	2	3	5	690.739	674.366	25137.5	118398	2714.46
126	F6	2	3	5	13333.6	2245.12	27297.9	116062	2358.69
127	F7	2	3	5	-1899.11	714.4	24101.1	105294	-1221.27
128	F8	2	3	5	1016.21	1186.87	26822.7	106714	-649.032
129	F9	2	3	5	21706.8	3476.95	28556.4	110260	17055
130	F10	2	3	5	-438.26	818.76	28650.9	114709	1519.26
131	F11	2	3	5	6206.64	1958.85	29339.4	113154	3434.06
132	F12	2	3	5	89.5687	1219.19	27512.9	106314	-119.822
133	F13	2	3	5	-424.223	534.098	29226.3	111749	645.771
134	F14	2	3	5	3795.85	1412.75	27987.1	108244	2739.55
135	F15	2	3	5	3714.3	2193.46	28790.8	112929	1102.98
136	F16	2	3	5	5551.69	1015.89	28913.5	116670	2324.35
137	F17	2	3	5	2921.83	1177.16	28562.7	116154	840.146
138	F18	2	3	5	-217.864	1223.03	28966.8	120610	8294.7
139	F19	2	3	5	10325	1452.85	660.932	2034.31	9691.78
140	F20	2	3	5	11370.8	1902.28	440.989	3630.76	11358.1
141	F21	2	3	5	13502.1	2363.02	2297.89	2706.51	5189.7
142	F22	2	3	5	7765.17	1514.39	1568.18	391.685	7318.95
143	F23	2	3	5	13194	1911.3	826.248	2953.25	6856.95
144	F24	2	3	5	7562.77	1390.99	-1285.17	-1786.59	4832.82
145	G1	2	3	5	2432.54	1277.73	19825.6	112041	781.899
146	G2	2	3	5	6005	2239.3	22545.8	120220	2283.53
147	G3	2	3	5	2295.6	1072.49	23302.3	121156	-967.706
148	G4	2	3	5	-733.689	157.638	22887.5	109467	469.593
149	G5	2	3	5	-2423.39	1407.26	25512.9	117357	1964.12
150	G6	2	3	5	-6749.35	1937.48	26045.3	110325	121.391
151	G7	2	3	5	2223.54	1361.84	28139.6	113960	643.589
152	G8	2	3	5	7111.88	1793.27	27932.3	110866	-323.045
153	G9	2	3	5	1671.87	1781.22	27617.5	107440	2003.52
154	G10	2	3	5	4960.05	1108.54	30249.6	117232	1167.63
155	G11	2	3	5	646.711	1654.16	28134.1	104558	-862.993
156	G12	2	3	5	894.26	1048.82	27502.1	101877	1184.79
157	G13	2	3	5	-1979.58	622.457	29665.2	111515	-495.058
158	G14	2	3	5	-1041.08	829.147	27956.5	103805	-97.4734
159	G15	2	3	5	2089.5	1643.23	30892.1	117614	1835.92
160	G16	2	3	5	921.379	1224.09	27402.1	104753	-38.4304
161	G17	2	3	5	116.146	1215.8	25941.8	108235	3322.71
162	G18	2	3	5	1526.41	1579.49	28393.3	117936	1168.31
163	G19	2	3	5	10174.6	459.263	-266.043	2293.16	10123.3
164	G20	2	3	5	4829.19	1923.21	459.326	3320.65	8170.98
165	G21	2	3	5	27375.5	3042.91	2085.5	3176.05	7705.73
166	G22	2	3	5	5556.85	412.449	456.488	3441.53	5234.63
167	G23	2	3	5	9822	2464.52	949.778	1682.87	5563.9
168	G24	2	3	5	1888.8	146.217	193.34	2107.56	4687.37
169	H1	2	3	5	16508.1	4307.76	26566.5	148548	2927.46
170	H2	2	3	5	4298.23	1376.71	24076.9	123582	1170
171	H3	2	3	5	5609.98	1748.51	23937.8	118815	409.452
172	H4	2	3	5	-44.88	1713.18	23000	109899	1362.8
173	H5	2	3	5	870.124	835.759	25909.4	114591	2160.96
174	H6	2	3	5	1315.18	1785.86	27042.5	112795	1823.66
175	H7	2	3	5	-2697.7	784.334	25869	108622	960.812
176	H8	2	3	5	-664.733	1415.93	27637.8	108630	656.382
177	H9	2	3	5	-366.339	1642.6	26902.1	104987	1757.21
178	H10	2	3	5	824.977	1139.51	28529.6	106892	1015.81
179	H11	2	3	5	-2094.46	448.502	26920.3	101623	1371.74
180	H12	2	3	5	-3654.35	1233.94	27277	101413	1736.94
181	H13	2	3	5	2820.62	1469.95	28047.5	105243	172.969
182	H14	2	3	5	378.808	1412.17	27399.6	103206	1439.48
183	H15	2	3	5	2884.91	2019.92	28020.7	107587	1607.79
184	H16	2	3	5	-298.147	1456.74	28683	111072	-510.051
185	H17	2	3	5	78.1074	1625.71	27053.5	108871	2321.7
186	H18	2	3	5	1242.48	1448.3	27220.9	112385	1547.61
187	H19	2	3	5	10414.8	1328.03	1206.11	2706.97	13820.8
188	H20	2	3	5	74074.8	9942.97	6447.35	12050.8	13559.2
189	H21	2	3	5	35473.1	4050.21	954.802	2068.75	5472.83
190	H22	2	3	5	5471.02	1563.05	320.618	2381.67	4642.8
191	H23	2	3	5	6636.75	1470.4	1328.46	2134.88	4279.61
192	H24	2	3	5	4798.66	1659.88	690.943	1762.46	3294.41
193	I1	2	3	5	8590.52	886.467	20354.8	122490	3480.12
194	I2	2	3	5	9324.62	1957.52	21865.1	124203	3150.52
195	I3	2	3	5	1591.11	832.728	22594.3	122549	818.915
196	I4	2	3	5	1568.15	1379.98	24139.5	115331	3488.8
197	I5	2	3	5	774.164	1514.63	25445.5	116111	91.5394
198	I6	2	3	5	-1061.42	1412.24	26225	114615	3193.9
199	I7	2	3	5	4769.9	1823.58	25851.8	107082	2529.1
200	I8	2	3	5	-279.071	1536.24	27904.9	111264	816.33
201	I9	2	3	5	7770.67	813.791	25907	101309	-84.0443
202	I10	2	3	5	-3153.46	1651.13	28099	108896	409.251
203	I11	2	3	5	-1441.99	1178.1	27704	103903	52.9288
204	I12	2	3	5	-2324.75	1376.74	28645.4	104777	-1968.06
205	I13	2	3	5	204.182	1135.13	27844.4	102547	-2312.69
206	I14	2	3	5	2796.19	1817.34	27123.3	104133	-575.288
207	I15	2	3	5	4931.94	1213.29	27507	106139	1325.1
208	I16	2	3	5	418.479	707.315	28057.1	111453	1274.57
209	I17	2	3	5	347.061	548.443	26455.5	107183	2725.55
210	I18	2	3	5	10160.4	1906.15	26415.9	109816	-49.2588
211	I19	2	3	5	9166.71	772.123	-446.443	2646.94	9815.19
212	I20	2	3	5	12952.5	1920.89	804.99	2887.66	10278.4
213	I21	2	3	5	6081.16	1434.77	-156.897	1629.46	7703.29
214	I22	2	3	5	5362.9	1937.94	467.673	1196.18	4582.69
215	I23	2	3	5	10003.7	1718.08	752.379	2392.85	4721.12
216	I24	2	3	5	15077.4	1598.07	1808.35	875.935	5905.36
217	J1	2	3	5	19194.4	2495.45	118.905	3786.65	19116
218	J2	2	3	5	24003.3	3487.32	2686.64	5986.48	18216.2
219	J3	2	3	5	13637.7	1895.45	1022.24	2547.14	20344.7
220	J4	2	3	5	11529.9	1727.47	1521.46	2523.17	17382.4
221	J5	2	3	5	15707.3	3979.76	2311.06	6600.29	20747.2
222	J6	2	3	5	2815.28	176.299	331.465	3764.13	15133.7
223	J7	2	3	5	11880.7	1286.73	534.978	3326.87	12534.4
224	J8	2	3	5	13653.2	1914.63	823.674	3737.75	14256.9
225	J9	2	3	5	1714.37	262.38	-64.4961	446.445	4572.7
226	J10	2	3	5	1377.55	618.373	354.763	2868.45	11406
227	J11	2	3	5	-1712.71	-392.538	-591.652	-264.581	-1402.21
228	J12	2	3	5	-1048.89	185.872	290.213	1788.87	2068.96
229	J13	2	3	5	16198.5	1363.05	267.074	3455.82	10372.7
230	J14	2	3	5	11277	1584.13	172.877	3485.79	11860.3
231	J15	2	3	5	7497.87	1562.4	918.289	1520.73	4100.67
232	J16	2	3	5	2034.04	358.725	159.892	483.523	2746.54
233	J17	2	3	5	3495.41	507.6	1508.08	5797.78	727.613
234	J18	2	3	5	7041.29	1191.89	397.249	2764.98	10443.2
235	J19	2	3	5	3233.23	988.266	-139.469	1651.04	2948.03
236	J20	2	3	5	4697.21	966.797	292.788	2030.16	7497.89
237	J21	2	3	5	17069.5	2635.53	884.832	1678.99	8130.52
238	J22	2	3	5	2015.12	207.567	834.743	-336.904	2503.69
239	J23	2	3	5	16312.6	2385.87	873.029	2618.24	9128.12
240	J24	2	3	5	-7544.94	-608.328	-1490.51	-744.469	3222.77
241	K1	2	3	5	23627.8	1284.29	925.301	3642.6	21620
242	K2	2	3	5	14705.9	1324.49	1107.08	1975.82	19600.3
243	K3	2	3	5	12117	1407.13	479.641	1761.91	17967.3
244	K4	2	3	5	7996.83	728.935	984.67	2929.41	18711.1
245	K5	2	3	5	7604.45	936.337	1042.39	1880.64	17500.1
246	K6	2	3	5	8314.82	1115.15	208.034	1308.3	13545.6
247	K7	2	3	5	8098.54	843.234	1764.44	2989.71	14278.8
248	K8	2	3	5	8908.58	795.408	765.016	2928.93	15695.4
249	K9	2	3	5	-2255.5	153.06	336.378	204.354	6793.04
250	K10	2	3	5	55.9646	-172.099	507.276	514.778	1090.97
251	K11	2	3	5	-795.419	468.922	801.103	920.031	3355.92
252	K12	2	3	5	4675.97	1223.08	628.995	1643.89	5642.34
253	K13	2	3	5	-52.9521	295.811	495.924	1186.63	199.336
254	K14	2	3	5	463.621	654.602	1218.82	-132.796	3770.14
255	K15	2	3	5	7281.89	912.052	1367.12	2942.77	10175.2
256	K16	2	3	5	629.782	539.696	502.064	1023.77	5751.75
257	K17	2	3	5	3453.83	248.245	79.9512	107.463	3219.21
258	K18	2	3	5	20116.5	2324.38	2118.88	1808.17	8795.7
259	K19	2	3	5	-12328	-366.593	-70.7068	1654.35	8136.54
260	K20	2	3	5	10329.5	825.577	605.465	629.555	7337.31
261	K21	2	3	5	2024.68	1076.53	922.234	618.275	4844.07
262	K22	2	3	5	6697.23	1461.82	1117.37	2222.8	6281.88
263	K23	2	3	5	3597.14	1136.64	683.297	98.6076	1126.07
264	K24	2	3	5	2836.39	1743.3	793.286	872.904	12712.2
265	L1	2	3	5	27541.7	3894.74	1431.57	6246.08	22195.8
266	L2	2	3	5	17218.4	2447.1	1221.2	2883.49	16225.4
267	L3	2	3	5	17889.2	2656.5	979.353	4023.68	17581
268	L4	2	3	5	10679.7	1351.46	-81.021	3114.4	17551.4
269	L5	2	3	5	5125.19	1068.07	-821.759	3081.91	15653.9
270	L6	2	3	5	10681.1	175.443	-557.92	3684.74	17530.4
271	L7	2	3	5	6477.88	221.065	195.521	1859.19	15131.5
272	L8	2	3	5	6447.62	450.495	819.171	2106.97	16985.1
273	L9	2	3	5	5712.98	993.573	734.455	2134.81	13321.3
274	L10	2	3	5	3196.43	266.606	54.9326	1043.58	8377.16
275	L11	2	3	5	1723.9	504.612	324.755	3794.63	11140.5
276	L12	2	3	5	-2922.17	-129.057	100.165	873.395	496.933
277	L13	2	3	5	5578.35	640.635	70.5235	2113.58	10237.5
278	L14	2	3	5	25979.9	2464.46	1054.99	3525.29	11472.1
279	L15	2	3	5	16070.7	2145.04	1069.97	3346.16	8874.59
280	L16	2	3	5	6509.18	715.227	-34.7048	676.691	2160.19
281	L17	2	3	5	5357.55	1173.23	-259.303	2711.03	5930.37
282	L18	2	3	5	2793.62	128.054	251.599	138.953	128.049
283	L19	2	3	5	7199.17	1995.27	2002.16	340.863	5381.97
284	L20	2	3	5	5439.11	424.913	611.066	1079.37	7233.6
285	L21	2	3	5	5807.56	1155.22	692.554	1946.52	6546.83
286	L22	2	3	5	3685.62	806.73	-691.49	1259.7	6332.45
287	L23	2	3	5	31244.7	2669.15	1476.72	1816.85	1720.1
288	L24	2	3	5	-1153.4	-208.128	-117.214	3.0382	948.682
289	M1	2	3	5	13156.7	2688.05	1607.72	1820.54	16154.3
290	M2	2	3	5	17907.6	3719.03	1034.61	2420.58	17001.7
291	M3	2	3	5	11289.6	2570.24	1955.58	3305.83	15040.9
292	M4	2	3	5	11085.3	1634.01	2536.97	3334.51	17614.9
293	M5	2	3	5	7147.89	1672.43	984.659	2043.12	14700.9
294	M6	2	3	5	7940.02	1296.18	1039.88	1809.51	15341.9
295	M7	2	3	5	4760.69	1084.19	833.012	3635.86	12011
296	M8	2	3	5	2948.3	1937.78	415.064	2068.6	14366.2
297	M9	2	3	5	6169.72	1805.94	568.766	1139.23	12310.6
298	M10	2	3	5	7197.73	1368.67	1259.21	3311.76	12233.6
299	M11	2	3	5	4552.38	1400.14	1126.04	2961.09	13082.3
300	M12	2	3	5	5783.11	1174.25	849.434	2074.16	11511.3
301	M13	2	3	5	9493.58	2565.86	1195.63	2366.14	10895.4
302	M14	2	3	5	5548.45	1689.78	68.6423	1648.44	11807.6
303	M15	2	3	5	5170.75	1319.35	685.759	3005.18	9675.81
304	M16	2	3	5	5499.34	1372.17	789.227	1636.29	8848.53
305	M17	2	3	5	27052.6	3615.36	2246.79	2543.6	6197.99
306	M18	2	3	5	51934.4	5150.42	3225.43	12260.8	12812.2
307	M19	2	3	5	3786.65	1434.93	395.009	722.273	2964.64
308	M20	2	3	5	9950.76	2125.21	527.754	2256.08	2954.05
309	M21	2	3	5	8113.46	1850.05	380.386	800.764	4035.03
310	M22	2	3	5	13350.8	1898.49	431.573	-629.946	2673.35
311	M23	2	3	5	-2628.08	1408.96	-495.172	-1986.02	-1427.46
312	M24	2	3	5	7267.53	1674.52	592.566	420.163	2700.2
313	N1	2	3	5	18610.5	2613.54	199.604	3161.54	18574.6
314	N2	2	3	5	19566.1	3817.95	884.22	4765.57	18949.2
315	N3	2	3	5	11877.7	2181.13	899.128	2288.76	14695.2
316	N4	2	3	5	18677.1	1748.43	760.147	2396.38	15202.2
317	N5	2	3	5	9315.65	1057.04	-224.254	2370.68	17036.3
318	N6	2	3	5	9301.39	103.143	-243.456	2819.47	15201.4
319	N7	2	3	5	10119.7	1323.05	882.63	3821.32	15770
320	N8	2	3	5	12582.8	349.937	703.745	3184.68	14447.9
321	N9	2	3	5	8363.71	438.175	422.559	2216.62	13081.1
322	N10	2	3	5	-232.533	185.667	-224.376	1571.59	4083.34
323	N11	2	3	5	5629.84	769.429	834.315	2124.85	11654.8
324	N12	2	3	5	-1771.68	500.784	-320.136	34.5478	2149.31
325	N13	2	3	5	4828.93	97.0053	217.306	2807.53	10575.2
326	N14	2	3	5	1322.71	31.0204	363.129	1078.19	1976.56
327	N15	2	3	5	6125.33	1364	1146.46	2959.32	6476.1
328	N16	2	3	5	1717.26	1719.3	-1043.92	1266.97	7491.95
329	N17	2	3	5	1280.77	434.732	419.417	1141.53	2219.98
330	N18	2	3	5	2947.29	792.321	530.43	1717.83	6141.76
331	N19	2	3	5	14768.3	1504.51	655.561	1562.9	4295.61
332	N20	2	3	5	9057.14	1608.84	1544.03	1975.09	4749.32
333	N21	2	3	5	6494.54	759.756	244.286	2812.71	5669.09
334	N22	2	3	5	-3457.33	429.364	424.544	-401.026	1064.86
335	N23	2	3	5	1095.34	321.749	-778.787	9.88855	2011.31
336	N24	2	3	5	7901.74	956.669	99.3896	2628.84	3010.75
337	O1	2	3	5	8487.41	2060.93	738.11	1244.56	16970
338	O2	2	3	5	13432.4	2979.26	578.8	3671.38	16803.7
339	O3	2	3	5	11954.6	3330.96	957.505	2845	18872.9
340	O4	2	3	5	6605.03	1171.84	319.405	2377.75	13332.7
341	O5	2	3	5	12532.9	1464.77	1470.4	3439.52	18799.4
342	O6	2	3	5	3797.17	1815.57	690.314	2673.02	17998.3
343	O7	2	3	5	17926.7	2476.57	1231.75	4558.07	15255.5
344	O8	2	3	5	14812.9	1772.29	2220.91	4027.07	27719.2
345	O9	2	3	5	14608.5	726.326	1957.97	1311.09	14692
346	O10	2	3	5	12615.7	3879.09	1284.85	3645.79	25778.2
347	O11	2	3	5	6345.58	1084	-635.658	1645.59	14508
348	O12	2	3	5	1119.14	-1320.22	-559.04	367.549	8967.36
349	O13	2	3	5	6219.71	2333.63	220.533	3075.67	9062.57
350	O14	2	3	5	4514.33	1206.63	512.315	2410.28	9104.71
351	O15	2	3	5	5939.38	1960.74	1317.05	1474.24	12241.6
352	O16	2	3	5	4957.47	2043.12	529.153	1091.17	9498.2
353	O17	2	3	5	3267.53	1783.92	150.396	-887.068	6243.18
354	O18	2	3	5	2163.96	2002.09	1248.7	615.904	5344.16
355	O19	2	3	5	21917.7	2636.85	681.361	1799.15	7987.46
356	O20	2	3	5	1042.19	2066.87	506.52	-281.434	3210.82
357	O21	2	3	5	7837.5	1815.43	-88.9356	-847.893	2014.89
358	O22	2	3	5	16964.3	1983.9	1201.28	1005.65	4874.32
359	O23	2	3	5	3612.54	1709.84	182.958	1283.41	6375.03
360	O24	2	3	5	4644.66	1996.23	1646.69	-244.465	4496.49
361	P1	2	3	5	11309.4	2787.58	1166.54	1792.67	9955.82
362	P2	2	3	5	18655.9	3665.49	-16.4111	616.508	12493.5
363	P3	2	3	5	17884.1	2248.57	1153.34	905.684	15855.8
364	P4	2	3	5	11590.9	1710.89	328.86	1349.55	13895.3
365	P5	2	3	5	10512.1	983.431	1015.65	904.137	10461.6
366	P6	2	3	5	9624.39	2423.34	1562.04	3468.72	15821
367	P7	2	3	5	7344.67	1380.3	1228.15	2351.04	14182.7
368	P8	2	3	5	18020.5	1828.97	2215.08	2181.98	16117.6
369	P9	2	3	5	19114.5	3340.53	1188.37	2963.81	15326.6
370	P10	2	3	5	11099.1	1442.8	1078.88	2492.7	16395.1
371	P11	2	3	5	5024.54	1250.96	601.016	3063.88	7450.55
372	P12	2	3	5	1882.47	1335.86	791.602	3639.49	6906.24
373	P13	2	3	5	4126.04	1070.68	1005.91	2943.9	8189.33
374	P14	2	3	5	4264.15	1779.01	619.583	1551.06	5836.14
375	P15	2	3	5	2699.94	1610.01	802.368	1176	7592.82
376	P16	2	3	5	3226.43	1629.13	348.207	1015.31	4729.74
377	P17	2	3	5	-1026.12	566.867	126.541	-268.101	-341.375
378	P18	2	3	5	9605.74	2842.2	1065.03	1221.11	7109.2
379	P19	2	3	5	-506.149	1694.82	-160.09	478.227	5179.91
380	P20	2	3	5	1822.18	2279.97	205.02	1779.1	5014.28
381	P21	2	3	5	2196.27	1668.07	1044.28	754.595	2374.78
382	P22	2	3	5	2717.48	2743.48	97.5129	1519.67	6876.83
383	P23	2	3	5	2073.09	1474.29	922.96	292.88	3124.42
384	P24	2	3	5	-143.496	1172.75	787.765	356.171	2489.25
1	A1	2	3	6	-414.308	-771.938	14190.5	106769	320.731
2	A2	2	3	6	-2735.58	-295.244	22404.2	145485	4199.83
3	A3	2	3	6	26177	2961.28	18805.2	114734	2337.08
4	A4	2	3	6	2664.48	855.624	19999.7	112804	1031.66
5	A5	2	3	6	2930.15	722.871	22495.5	120303	2323.47
6	A6	2	3	6	2600.74	2123.2	21948.9	114903	1636.04
7	A7	2	3	6	8874.58	1904.97	23841	118149	3051.72
8	A8	2	3	6	5504.56	756.38	26067.3	122623	242.654
9	A9	2	3	6	14607.4	2718.08	25910.5	117299	2179.48
10	A10	2	3	6	8589.1	1172.36	26348.9	122309	3494.09
11	A11	2	3	6	4794.08	1337.93	28547	126507	5034.82
12	A12	2	3	6	5446.65	414.436	25520.6	119348	1404.77
13	A13	2	3	6	2840.18	663.03	25775.5	120105	460.063
14	A14	2	3	6	11379.9	2066.85	25223.4	117711	8293.37
15	A15	2	3	6	-2165.15	-9.66627	24060.3	114342	837.093
16	A16	2	3	6	3584.13	1092.25	24225.4	113242	2282.61
17	A17	2	3	6	2832.62	1466.8	21050.6	104655	3133.98
18	A18	2	3	6	1955.67	1580.84	24729.7	119995	2550.58
19	A19	2	3	6	-57.6994	580.717	22770.3	119679	1335.89
20	A20	2	3	6	6512.54	181.871	1182.84	517.872	2326.44
21	A21	2	3	6	16337.1	696.497	16.0852	1821.03	1987.29
22	A22	2	3	6	15876.5	1842	472.729	1818.76	3806.74
23	A23	2	3	6	2976.82	1782.56	-290.137	1705.67	3979.74
24	A24	2	3	6	4319.55	-861.789	-1122.71	774.489	4063.71
25	B1	2	3	6	6094.69	1005.33	15579.4	102561	3408.99
26	B2	2	3	6	757.913	14.18	16564.5	105906	511.351
27	B3	2	3	6	7427.01	1568	18221.3	107859	2398.58
28	B4	2	3	6	3789.92	1301.16	20209.6	110985	851.892
29	B5	2	3	6	4200.1	1624.48	22870.4	122855	445.978
30	B6	2	3	6	2490.25	1380.03	22982.1	118055	1155.42
31	B7	2	3	6	8350.59	1849.1	24243.6	113284	1806.59
32	B8	2	3	6	-576.456	456.997	23589.3	113975	1125.91
33	B9	2	3	6	8990.46	2225.85	28080.4	126206	19353.4
34	B10	2	3	6	3396.09	1322.87	30609.2	130038	3840.96
35	B11	2	3	6	6732.82	1310.71	28053.4	120039	528.556
36	B12	2	3	6	518.508	274.015	25759.8	113185	33.6868
37	B13	2	3	6	-799.813	56.4325	27146.1	115576	1231.94
38	B14	2	3	6	-1316.49	36.6308	24200.5	110270	1671.5
39	B15	2	3	6	3945.15	1454.37	25033.1	108461	1020.51
40	B16	2	3	6	1391.95	1289.02	24982.9	111201	-68.8563
41	B17	2	3	6	2010.84	796.029	25518.1	116956	3235.27
42	B18	2	3	6	4514.47	1129.26	23871.6	119152	354.795
43	B19	2	3	6	-3470.17	306.978	17653.4	94542	1947.67
44	B20	2	3	6	7222.7	1684.74	-561.845	561.346	7744.66
45	B21	2	3	6	4382.2	956.277	517.601	2301.71	3499.37
46	B22	2	3	6	-2179.05	866.98	289.644	-1361.94	3048.83
47	B23	2	3	6	2067.48	1269.15	586.9	-608.255	1048.92
48	B24	2	3	6	12661	1998.34	394.044	2143.32	1403.93
49	C1	2	3	6	3884.89	3514.48	16449.6	99602.9	1696.52
50	C2	2	3	6	5944.41	1518.06	18884.5	111424	805.056
51	C3	2	3	6	10796.8	1456.28	19135.8	107595	807.672
52	C4	2	3	6	1725.26	2040.51	21718.7	113786	1168.05
53	C5	2	3	6	3140.12	857.624	24288.1	117680	405.461
54	C6	2	3	6	6150.23	1200.56	23158	112173	1371.22
55	C7	2	3	6	7399.59	2303.2	24744.7	112872	1823.67
56	C8	2	3	6	4137.32	1166.13	26000.1	116539	1552.36
[truncated: 13,384 more rows]

## Sheet: Replicate Group Result
File Name	E:\shahi\SYBR one-step_20240212_183814.eds
Comment
Operator	Admin
Barcode
Instrument Type	QuantStudio™ 6 Pro System
Block Type	384-Well Block
Instrument Name	QS6Pro-2778621060027
Instrument Serial Number	2778621060027
Heated Cover Serial Number	2779321031001
Block serial number	2778321020885
Run Start Date/Time	2024-02-12 06:38:21 PM EST
Run End Data/Time	2024-02-12 08:31:22 PM EST
Run Duration	113 minutes 1 seconds
Sample Volume	10.0
Cover Temperature	105.0
Passive Reference	ROX
PCR Stage/Step Number	Stage 2 Step 3
Quantification Cycle Method	CT
Analysis Date/Time	2024-02-12 08:34:05 PM EST
Software Name and Version	Design & Analysis Software v2.7.0
Plugin Name and Version	Primary Analysis v1.8.0, Presence Absence v2.3.0
Reduce dye signal crosstalk by algorithm	No (Default)
Exported On	2024-02-12 08:34:32 PM EST
Sample	Target	Number of Replicates	Quantity	Number of Cqs	Cq Mean	Cq SD	Cq SE	Biogroup
Sample 1	ISG15	81	-	0	19.0869	2.27786	0.253095
Sample 2	ISG15	1	-	0
Sample 3	GAPDH	81	-	0	17.4367	0.269368	0.0299298
Sample 4	GAPDH	1	-	0

## Sheet: Control Status
File Name	E:\shahi\SYBR one-step_20240212_183814.eds
Comment
Operator	Admin
Barcode
Instrument Type	QuantStudio™ 6 Pro System
Block Type	384-Well Block
Instrument Name	QS6Pro-2778621060027
Instrument Serial Number	2778621060027
Heated Cover Serial Number	2779321031001
Block serial number	2778321020885
Run Start Date/Time	2024-02-12 06:38:21 PM EST
Run End Data/Time	2024-02-12 08:31:22 PM EST
Run Duration	113 minutes 1 seconds
Sample Volume	10.0
Cover Temperature	105.0
Passive Reference	ROX
PCR Stage/Step Number	Stage 2 Step 3
Quantification Cycle Method	CT
Analysis Date/Time	2024-02-12 08:34:05 PM EST
Software Name and Version	Design & Analysis Software v2.7.0
Plugin Name and Version	Primary Analysis v1.8.0, Presence Absence v2.3.0
Reduce dye signal crosstalk by algorithm	No (Default)
All Control Passed	Yes
Exported On	2024-02-12 08:34:32 PM EST
Sample	Test Code	Wells	Call	Status

## Sheet: Target Call
File Name	E:\shahi\SYBR one-step_20240212_183814.eds
Comment
Operator	Admin
Barcode
Instrument Type	QuantStudio™ 6 Pro System
Block Type	384-Well Block
Instrument Name	QS6Pro-2778621060027
Instrument Serial Number	2778621060027
Heated Cover Serial Number	2779321031001
Block serial number	2778321020885
Run Start Date/Time	2024-02-12 06:38:21 PM EST
Run End Data/Time	2024-02-12 08:31:22 PM EST
Run Duration	113 minutes 1 seconds
Sample Volume	10.0
Cover Temperature	105.0
Passive Reference	ROX
PCR Stage/Step Number	Stage 2 Step 3
Quantification Cycle Method	CT
Analysis Date/Time	2024-02-12 08:34:05 PM EST
Software Name and Version	Design & Analysis Software v2.7.0
Plugin Name and Version	Primary Analysis v1.8.0, Presence Absence v2.3.0
Reduce dye signal crosstalk by algorithm	No (Default)
All Control Passed	Yes
Exported On	2024-02-12 08:34:32 PM EST
Well	Omit	Sample	Target	Task	Call	Consolidated Call	Cq	Cq Confidence	Amp Score	Delta Rn
A1	FALSE	Sample 1	ISG15	UNKNOWN	Presence	Presence	24.9801	0.989072	1.13432	0.905009
A2	FALSE	Sample 1	ISG15	UNKNOWN	Presence	Presence	18.8772	0.981085	1.13405	1.05964
A3	FALSE	Sample 1	ISG15	UNKNOWN	Presence	Presence	20.9668	0.986699	1.13604	1.04304
A4	FALSE	Sample 1	ISG15	UNKNOWN	Presence	Presence	17.9308	0.973099	1.13837	1.10837
A5	FALSE	Sample 1	ISG15	UNKNOWN	Presence	Presence	19.5262	0.976841	1.14318	1.06533
A6	FALSE	Sample 1	ISG15	UNKNOWN	Presence	Presence	17.6406	0.971403	1.14415	1.13692
A7	FALSE	Sample 1	ISG15	UNKNOWN	Presence	Presence	17.7807	0.986183	1.13636	1.08778
A8	FALSE	Sample 1	ISG15	UNKNOWN	Presence	Presence	17.6487	0.981458	1.14348	1.10607
A9	FALSE	Sample 1	ISG15	UNKNOWN	Presence	Presence	17.2608	0.977419	1.15594	1.15062
A10	FALSE	Sample 3	GAPDH	UNKNOWN	Presence	Presence	18.0155	0.986351	1.2466	1.52183
A11	FALSE	Sample 3	GAPDH	UNKNOWN	Presence	Presence	17.701	0.973883	1.24353	1.49005
A12	FALSE	Sample 3	GAPDH	UNKNOWN	Presence	Presence	17.3997	0.976977	1.25604	1.58804
A13	FALSE	Sample 3	GAPDH	UNKNOWN	Presence	Presence	17.5872	0.982367	1.24756	1.5662
A14	FALSE	Sample 3	GAPDH	UNKNOWN	Presence	Presence	17.773	0.958821	1.25083	1.47754
A15	FALSE	Sample 3	GAPDH	UNKNOWN	Presence	Presence	17.439	0.986793	1.26345	1.61828
A16	FALSE	Sample 3	GAPDH	UNKNOWN	Presence	Presence	17.6774	0.974068	1.2456	1.51089
A17	FALSE	Sample 3	GAPDH	UNKNOWN	Presence	Presence	17.4146	0.98103	1.25111	1.521
A18	FALSE	Sample 3	GAPDH	UNKNOWN	Presence	Presence	17.6465	0.987002	1.24931	1.53396
A19	FALSE	Sample 2	ISG15	NTC	Absence	Absence	UNDETERMINED	0	0	-0.00418771
B1	FALSE	Sample 1	ISG15	UNKNOWN	Presence	Presence	25.1672	0.969992	1.12127	0.891236
B2	FALSE	Sample 1	ISG15	UNKNOWN	Presence	Presence	18.8817	0.959659	1.13056	1.05405
B3	FALSE	Sample 1	ISG15	UNKNOWN	Presence	Presence	21.1186	0.914564	1.14547	1.02503
B4	FALSE	Sample 1	ISG15	UNKNOWN	Presence	Presence	18.2337	0.960404	1.14497	1.08164
B5	FALSE	Sample 1	ISG15	UNKNOWN	Presence	Presence	19.4759	0.962666	1.13764	1.09127
B6	FALSE	Sample 1	ISG15	UNKNOWN	Presence	Presence	17.9463	0.96287	1.14449	1.11288
B7	FALSE	Sample 1	ISG15	UNKNOWN	Presence	Presence	17.8085	0.949515	1.14496	1.14152
B8	FALSE	Sample 1	ISG15	UNKNOWN	Presence	Presence	17.6973	0.980016	1.1411	1.12584
B9	FALSE	Sample 1	ISG15	UNKNOWN	Presence	Presence	17.2881	0.961954	1.14637	1.11869
B10	FALSE	Sample 3	GAPDH	UNKNOWN	Presence	Presence	17.9454	0.982702	1.2459	1.53318
B11	FALSE	Sample 3	GAPDH	UNKNOWN	Presence	Presence	17.6396	0.962546	1.25551	1.55095
B12	FALSE	Sample 3	GAPDH	UNKNOWN	Presence	Presence	17.5509	0.983503	1.25204	1.59491
B13	FALSE	Sample 3	GAPDH	UNKNOWN	Presence	Presence	17.7989	0.981281	1.25415	1.57663
B14	FALSE	Sample 3	GAPDH	UNKNOWN	Presence	Presence	17.8173	0.983876	1.25311	1.57485
B15	FALSE	Sample 3	GAPDH	UNKNOWN	Presence	Presence	17.3421	0.976733	1.26502	1.60429
B16	FALSE	Sample 3	GAPDH	UNKNOWN	Presence	Presence	17.5283	0.986952	1.25572	1.59266
B17	FALSE	Sample 3	GAPDH	UNKNOWN	Presence	Presence	17.3262	0.978392	1.26294	1.58983
B18	FALSE	Sample 3	GAPDH	UNKNOWN	Presence	Presence	17.4803	0.980588	1.25374	1.55471
B19	FALSE	Sample 4	GAPDH	NTC	Absence	Absence	UNDETERMINED	0	0	-0.0104076
C1	FALSE	Sample 1	ISG15	UNKNOWN	Presence	Presence	25.1372	0.98473	1.12574	0.882063
C2	FALSE	Sample 1	ISG15	UNKNOWN	Presence	Presence	18.9411	0.983847	1.13243	1.05688
C3	FALSE	Sample 1	ISG15	UNKNOWN	Presence	Presence	21.1649	0.971872	1.1309	1.02571
C4	FALSE	Sample 1	ISG15	UNKNOWN	Presence	Presence	18.272	0.968957	1.13717	1.07522
C5	FALSE	Sample 1	ISG15	UNKNOWN	Presence	Presence	19.456	0.944292	1.14574	1.1061
C6	FALSE	Sample 1	ISG15	UNKNOWN	Presence	Presence	18.2435	0.9637	1.07717	0.990669
C7	FALSE	Sample 1	ISG15	UNKNOWN	Presence	Presence	17.8491	0.976741	1.14192	1.13234
C8	FALSE	Sample 1	ISG15	UNKNOWN	Presence	Presence	17.6453	0.943316	1.14934	1.13679
C9	FALSE	Sample 1	ISG15	UNKNOWN	Presence	Presence	17.2598	0.987521	1.15093	1.15506
C10	FALSE	Sample 3	GAPDH	UNKNOWN	Presence	Presence	18.0396	0.971393	1.24888	1.56396
C11	FALSE	Sample 3	GAPDH	UNKNOWN	Presence	Presence	17.7187	0.966751	1.24223	1.49888
C12	FALSE	Sample 3	GAPDH	UNKNOWN	Presence	Presence	17.5317	0.98526	1.26048	1.60599
C13	FALSE	Sample 3	GAPDH	UNKNOWN	Presence	Presence	17.6254	0.980299	1.25394	1.5786
C14	FALSE	Sample 3	GAPDH	UNKNOWN	Presence	Presence	17.8199	0.986742	1.25896	1.59162
C15	FALSE	Sample 3	GAPDH	UNKNOWN	Presence	Presence	17.4807	0.974145	1.25748	1.60307
C16	FALSE	Sample 3	GAPDH	UNKNOWN	Presence	Presence	17.6684	0.987666	1.25291	1.5801
C17	FALSE	Sample 3	GAPDH	UNKNOWN	Presence	Presence	17.5503	0.974494	1.25638	1.54369
C18	FALSE	Sample 3	GAPDH	UNKNOWN	Presence	Presence	17.7751	0.982684	1.25121	1.54643
D1	FALSE	Sample 1	ISG15	UNKNOWN	Presence	Presence	24.6712	0.932857	1.14546	0.954242
D2	FALSE	Sample 1	ISG15	UNKNOWN	Presence	Presence	18.404	0.981745	1.14327	1.09504
D3	FALSE	Sample 1	ISG15	UNKNOWN	Presence	Presence	19.9509	0.978824	1.15376	1.08188
D4	FALSE	Sample 1	ISG15	UNKNOWN	Presence	Presence	17.9014	0.986421	1.15551	1.13157
D5	FALSE	Sample 1	ISG15	UNKNOWN	Presence	Presence	19.3691	0.938648	1.15791	1.09449
D6	FALSE	Sample 1	ISG15	UNKNOWN	Presence	Presence	17.1757	0.98002	1.1615	1.1403
D7	FALSE	Sample 1	ISG15	UNKNOWN	Presence	Presence	17.9016	0.951334	1.15912	1.13987
D8	FALSE	Sample 1	ISG15	UNKNOWN	Presence	Presence	17.7424	0.945436	1.15747	1.11659
D9	FALSE	Sample 1	ISG15	UNKNOWN	Presence	Presence	16.77	0.95213	1.15744	1.14708
D10	FALSE	Sample 3	GAPDH	UNKNOWN	Presence	Presence	17.167	0.987211	1.27095	1.63429
D11	FALSE	Sample 3	GAPDH	UNKNOWN	Presence	Presence	17.5695	0.969484	1.26143	1.5689
D12	FALSE	Sample 3	GAPDH	UNKNOWN	Presence	Presence	17.356	0.980783	1.26501	1.57511
D13	FALSE	Sample 3	GAPDH	UNKNOWN	Presence	Presence	17.1024	0.979754	1.27116	1.60174
D14	FALSE	Sample 3	GAPDH	UNKNOWN	Presence	Presence	17.2019	0.981419	1.27327	1.61981
D15	FALSE	Sample 3	GAPDH	UNKNOWN	Presence	Presence	17.5014	0.977773	1.26382	1.57701
D16	FALSE	Sample 3	GAPDH	UNKNOWN	Presence	Presence	17.648	0.985048	1.26438	1.59875
D17	FALSE	Sample 3	GAPDH	UNKNOWN	Presence	Presence	17.212	0.982464	1.26568	1.60715
D18	FALSE	Sample 3	GAPDH	UNKNOWN	Presence	Presence	16.6103	0.979286	1.26512	1.58954
E1	FALSE	Sample 1	ISG15	UNKNOWN	Presence	Presence	24.63	0.978868	1.14519	0.970417
E2	FALSE	Sample 1	ISG15	UNKNOWN	Presence	Presence	18.5869	0.910342	1.14394	1.08165
E3	FALSE	Sample 1	ISG15	UNKNOWN	Presence	Presence	20.0853	0.962001	1.15088	1.09156
E4	FALSE	Sample 1	ISG15	UNKNOWN	Presence	Presence	18.0624	0.957452	1.14268	1.09032
E5	FALSE	Sample 1	ISG15	UNKNOWN	Presence	Presence	19.2749	0.958052	1.1564	1.12251
E6	FALSE	Sample 1	ISG15	UNKNOWN	Presence	Presence	17.6959	0.95449	1.15362	1.14346
E7	FALSE	Sample 1	ISG15	UNKNOWN	Presence	Presence	17.9817	0.965833	1.14356	1.11833
E8	FALSE	Sample 1	ISG15	UNKNOWN	Presence	Presence	17.5964	0.984411	1.15321	1.17476
E9	FALSE	Sample 1	ISG15	UNKNOWN	Presence	Presence	16.7845	0.963907	1.15751	1.1786
E10	FALSE	Sample 3	GAPDH	UNKNOWN	Presence	Presence	17.0924	0.978568	1.26131	1.58964
E11	FALSE	Sample 3	GAPDH	UNKNOWN	Presence	Presence	17.6545	0.978115	1.26088	1.59181
E12	FALSE	Sample 3	GAPDH	UNKNOWN	Presence	Presence	17.3338	0.976732	1.26642	1.62219
E13	FALSE	Sample 3	GAPDH	UNKNOWN	Presence	Presence	17.2859	0.980177	1.26624	1.54226
E14	FALSE	Sample 3	GAPDH	UNKNOWN	Presence	Presence	17.3066	0.975742	1.25859	1.57992
E15	FALSE	Sample 3	GAPDH	UNKNOWN	Presence	Presence	17.557	0.981952	1.26455	1.586
E16	FALSE	Sample 3	GAPDH	UNKNOWN	Presence	Presence	17.8769	0.984243	1.25732	1.60282
E17	FALSE	Sample 3	GAPDH	UNKNOWN	Presence	Presence	17.2361	0.96241	1.26933	1.61896
E18	FALSE	Sample 3	GAPDH	UNKNOWN	Presence	Presence	16.776	0.977898	1.26575	1.57998
F1	FALSE	Sample 1	ISG15	UNKNOWN	Presence	Presence	24.6125	0.978374	1.13682	0.95744
F2	FALSE	Sample 1	ISG15	UNKNOWN	Presence	Presence	18.7419	0.979996	1.12745	1.06791
F3	FALSE	Sample 1	ISG15	UNKNOWN	Presence	Presence	20.3298	0.92577	1.13852	1.05405
F4	FALSE	Sample 1	ISG15	UNKNOWN	Presence	Presence	17.6763	0.988917	1.15107	1.14588
F5	FALSE	Sample 1	ISG15	UNKNOWN	Presence	Presence	19.3546	0.973028	1.1494	1.11129
F6	FALSE	Sample 1	ISG15	UNKNOWN	Presence	Presence	17.8317	0.9854	1.14323	1.12285
F7	FALSE	Sample 1	ISG15	UNKNOWN	Presence	Presence	18.0201	0.980138	1.12394	1.10126
F8	FALSE	Sample 1	ISG15	UNKNOWN	Presence	Presence	17.7358	0.972901	1.14464	1.15572
F9	FALSE	Sample 1	ISG15	UNKNOWN	Presence	Presence	17.01	0.972748	1.1467	1.10592
F10	FALSE	Sample 3	GAPDH	UNKNOWN	Presence	Presence	17.4334	0.975832	1.26672	1.54113
F11	FALSE	Sample 3	GAPDH	UNKNOWN	Presence	Presence	17.5931	0.978428	1.25649	1.57822
F12	FALSE	Sample 3	GAPDH	UNKNOWN	Presence	Presence	17.432	0.983918	1.26097	1.60872
F13	FALSE	Sample 3	GAPDH	UNKNOWN	Presence	Presence	17.1421	0.978802	1.26717	1.63325
F14	FALSE	Sample 3	GAPDH	UNKNOWN	Presence	Presence	17.2005	0.977618	1.27163	1.65659
F15	FALSE	Sample 3	GAPDH	UNKNOWN	Presence	Presence	17.5969	0.98562	1.25638	1.57822
F16	FALSE	Sample 3	GAPDH	UNKNOWN	Presence	Presence	17.7118	0.989235	1.25472	1.58625
F17	FALSE	Sample 3	GAPDH	UNKNOWN	Presence	Presence	17.3049	0.979748	1.26573	1.60641
F18	FALSE	Sample 3	GAPDH	UNKNOWN	Presence	Presence	16.685	0.986552	1.26421	1.60021
G1	FALSE	Sample 1	ISG15	UNKNOWN	Presence	Presence	24.8493	0.985024	1.15066	0.974318
G2	FALSE	Sample 1	ISG15	UNKNOWN	Presence	Presence	18.7489	0.953878	1.1516	1.11983
G3	FALSE	Sample 1	ISG15	UNKNOWN	Presence	Presence	19.996	0.987891	1.17515	1.16
G4	FALSE	Sample 1	ISG15	UNKNOWN	Presence	Presence	17.9111	0.973022	1.16446	1.17214
G5	FALSE	Sample 1	ISG15	UNKNOWN	Presence	Presence	19.3857	0.981176	1.15903	1.14443
G6	FALSE	Sample 1	ISG15	UNKNOWN	Presence	Presence	17.6055	0.982736	1.15794	1.15692
G7	FALSE	Sample 1	ISG15	UNKNOWN	Presence	Presence	17.6115	0.971339	1.16794	1.19516
G8	FALSE	Sample 1	ISG15	UNKNOWN	Presence	Presence	17.6524	0.976005	1.16009	1.18161
G9	FALSE	Sample 1	ISG15	UNKNOWN	Presence	Presence	17.2225	0.97566	1.16738	1.17099
G10	FALSE	Sample 3	GAPDH	UNKNOWN	Presence	Presence	17.3957	0.979181	1.26379	1.59542
G11	FALSE	Sample 3	GAPDH	UNKNOWN	Presence	Presence	17.6596	0.984358	1.2695	1.63432
G12	FALSE	Sample 3	GAPDH	UNKNOWN	Presence	Presence	17.1697	0.98267	1.26196	1.62148
G13	FALSE	Sample 3	GAPDH	UNKNOWN	Presence	Presence	17.2637	0.986138	1.26609	1.62553
G14	FALSE	Sample 3	GAPDH	UNKNOWN	Presence	Presence	17.3557	0.982229	1.26262	1.60986
G15	FALSE	Sample 3	GAPDH	UNKNOWN	Presence	Presence	17.1488	0.982304	1.26369	1.62879
G16	FALSE	Sample 3	GAPDH	UNKNOWN	Presence	Presence	17.112	0.976575	1.26802	1.61919
G17	FALSE	Sample 3	GAPDH	UNKNOWN	Presence	Presence	17.4706	0.981849	1.26831	1.60367
G18	FALSE	Sample 3	GAPDH	UNKNOWN	Presence	Presence	17.4639	0.979799	1.26299	1.58559
H1	FALSE	Sample 1	ISG15	UNKNOWN	Presence	Presence	24.6669	0.984854	1.14248	0.99257
H2	FALSE	Sample 1	ISG15	UNKNOWN	Presence	Presence	18.783	0.986647	1.14895	1.08387
H3	FALSE	Sample 1	ISG15	UNKNOWN	Presence	Presence	20.1081	0.978853	1.15077	1.10375
H4	FALSE	Sample 1	ISG15	UNKNOWN	Presence	Presence	18.1936	0.986287	1.15483	1.12961
H5	FALSE	Sample 1	ISG15	UNKNOWN	Presence	Presence	19.6203	0.975339	1.15682	1.14973
H6	FALSE	Sample 1	ISG15	UNKNOWN	Presence	Presence	17.4014	0.976442	1.15161	1.18452
H7	FALSE	Sample 1	ISG15	UNKNOWN	Presence	Presence	17.485	0.981604	1.15838	1.18179
H8	FALSE	Sample 1	ISG15	UNKNOWN	Presence	Presence	17.7078	0.986126	1.15451	1.1525
H9	FALSE	Sample 1	ISG15	UNKNOWN	Presence	Presence	17.4056	0.977295	1.15813	1.1474
H10	FALSE	Sample 3	GAPDH	UNKNOWN	Presence	Presence	17.1272	0.981787	1.26905	1.62882
H11	FALSE	Sample 3	GAPDH	UNKNOWN	Presence	Presence	17.4211	0.979522	1.27033	1.65905
H12	FALSE	Sample 3	GAPDH	UNKNOWN	Presence	Presence	17.1591	0.98312	1.27176	1.62606
H13	FALSE	Sample 3	GAPDH	UNKNOWN	Presence	Presence	17.3957	0.986077	1.26218	1.62532
H14	FALSE	Sample 3	GAPDH	UNKNOWN	Presence	Presence	17.3555	0.985162	1.26802	1.65017
H15	FALSE	Sample 3	GAPDH	UNKNOWN	Presence	Presence	17.2867	0.983987	1.26623	1.60203
H16	FALSE	Sample 3	GAPDH	UNKNOWN	Presence	Presence	17.2402	0.976654	1.26888	1.61551
H17	FALSE	Sample 3	GAPDH	UNKNOWN	Presence	Presence	17.4966	0.987189	1.26319	1.57985
H18	FALSE	Sample 3	GAPDH	UNKNOWN	Presence	Presence	17.4445	0.98733	1.26413	1.60866
I1	FALSE	Sample 1	ISG15	UNKNOWN	Presence	Presence	24.7604	0.981199	1.13584	0.969408
I2	FALSE	Sample 1	ISG15	UNKNOWN	Presence	Presence	18.7276	0.984585	1.14321	1.10193
I3	FALSE	Sample 1	ISG15	UNKNOWN	Presence	Presence	20.2445	0.977704	1.14117	1.07769
I4	FALSE	Sample 1	ISG15	UNKNOWN	Presence	Presence	17.9515	0.984342	1.15051	1.15839
I5	FALSE	Sample 1	ISG15	UNKNOWN	Presence	Presence	19.5989	0.986279	1.14072	1.13632
I6	FALSE	Sample 1	ISG15	UNKNOWN	Presence	Presence	17.7264	0.977439	1.15307	1.14088
I7	FALSE	Sample 1	ISG15	UNKNOWN	Presence	Presence	17.5443	0.97621	1.15357	1.16518
I8	FALSE	Sample 1	ISG15	UNKNOWN	Presence	Presence	17.8228	0.979942	1.14865	1.15087
I9	FALSE	Sample 1	ISG15	UNKNOWN	Presence	Presence	17.2123	0.983873	1.15999	1.21309
I10	FALSE	Sample 3	GAPDH	UNKNOWN	Presence	Presence	17.2919	0.983902	1.26585	1.61245
I11	FALSE	Sample 3	GAPDH	UNKNOWN	Presence	Presence	17.6685	0.985573	1.26237	1.62947
I12	FALSE	Sample 3	GAPDH	UNKNOWN	Presence	Presence	17.081	0.983454	1.27158	1.67178
I13	FALSE	Sample 3	GAPDH	UNKNOWN	Presence	Presence	17.482	0.984513	1.261	1.61014
I14	FALSE	Sample 3	GAPDH	UNKNOWN	Presence	Presence	17.5062	0.986056	1.25901	1.58626
I15	FALSE	Sample 3	GAPDH	UNKNOWN	Presence	Presence	17.2345	0.982828	1.26568	1.60386
I16	FALSE	Sample 3	GAPDH	UNKNOWN	Presence	Presence	17.2053	0.97961	1.27032	1.63658
I17	FALSE	Sample 3	GAPDH	UNKNOWN	Presence	Presence	17.5966	0.981302	1.25898	1.59128
I18	FALSE	Sample 3	GAPDH	UNKNOWN	Presence	Presence	17.4634	0.98318	1.2579	1.60779

## Sheet: Sample Call
File Name	E:\shahi\SYBR one-step_20240212_183814.eds
Comment
Operator	Admin
Barcode
Instrument Type	QuantStudio™ 6 Pro System
Block Type	384-Well Block
Instrument Name	QS6Pro-2778621060027
Instrument Serial Number	2778621060027
Heated Cover Serial Number	2779321031001
Block serial number	2778321020885
Run Start Date/Time	2024-02-12 06:38:21 PM EST
Run End Data/Time	2024-02-12 08:31:22 PM EST
Run Duration	113 minutes 1 seconds
Sample Volume	10.0
Cover Temperature	105.0
Passive Reference	ROX
PCR Stage/Step Number	Stage 2 Step 3
Quantification Cycle Method	CT
Analysis Date/Time	2024-02-12 08:34:05 PM EST
Software Name and Version	Design & Analysis Software v2.7.0
Plugin Name and Version	Primary Analysis v1.8.0, Presence Absence v2.3.0
Reduce dye signal crosstalk by algorithm	No (Default)
All Control Passed	Yes
Exported On	2024-02-12 08:34:32 PM EST
Sample	Test Code	Wells	Presence Targets	Absence Targets	Inconclusive Targets	Call	Assessment	Comment	GAPDH Cq	ISG15 Cq

## Sheet: Well Call
File Name	E:\shahi\SYBR one-step_20240212_183814.eds
Comment
Operator	Admin
Barcode
Instrument Type	QuantStudio™ 6 Pro System
Block Type	384-Well Block
Instrument Name	QS6Pro-2778621060027
Instrument Serial Number	2778621060027
Heated Cover Serial Number	2779321031001
Block serial number	2778321020885
Run Start Date/Time	2024-02-12 06:38:21 PM EST
Run End Data/Time	2024-02-12 08:31:22 PM EST
Run Duration	113 minutes 1 seconds
Sample Volume	10.0
Cover Temperature	105.0
Passive Reference	ROX
PCR Stage/Step Number	Stage 2 Step 3
Quantification Cycle Method	CT
Analysis Date/Time	2024-02-12 08:34:05 PM EST
Software Name and Version	Design & Analysis Software v2.7.0
Plugin Name and Version	Primary Analysis v1.8.0, Presence Absence v2.3.0
Reduce dye signal crosstalk by algorithm	No (Default)
All Control Passed	Yes
Exported On	2024-02-12 08:34:32 PM EST
Well	Sample	Test Code	Presence Targets	Absence Targets	Inconclusive Targets	Call	Assessment
