# Supplementary material for: Structural studies of the IFNλ4 receptor complex using cryoEM enabled by protein engineering
Source: Nat Commun. 2025 Jan 18;16:818. doi: 10.1038/s41467-025-56119-y (PMC11742915; doi:10.1038/s41467-025-56119-y)
Supplement: Supplementary file 6 — Source Data [file 41467_2025_56119_MOESM6_ESM.zip › source_data/IFNL4_data/IFNL4_manuscript/Fig5/Fig5C+5D/all/raw files_qPCR/02.14.2024 qPCR_72 h post treatment-2.xlsx]

## Sheet: Results
File Name	E:\shahi\SYBR one-step_20240214_172508.eds
Comment
Operator	Admin
Barcode
Instrument Type	QuantStudio™ 6 Pro System
Block Type	384-Well Block
Instrument Name	QS6Pro-2778621060027
Instrument Serial Number	2778621060027
Heated Cover Serial Number	2779321031001
Block serial number	2778321020885
Run Start Date/Time	2024-02-14 05:25:15 PM EST
Run End Data/Time	2024-02-14 07:16:32 PM EST
Run Duration	111 minutes 16 seconds
Sample Volume	10.0
Cover Temperature	105.0
Passive Reference	ROX
PCR Stage/Step Number	Stage 2 Step 3
Quantification Cycle Method	CT
Analysis Date/Time	2024-02-14 07:50:25 PM EST
Software Name and Version	Design & Analysis Software v2.7.0
Plugin Name and Version	Primary Analysis v1.8.0, Presence Absence v2.3.0
Reduce dye signal crosstalk by algorithm	No (Default)
Exported On	2024-02-14 07:50:35 PM EST
Well	Well Position	Omit	Sample	Target	Task	Reporter	Quencher	Amp Status	Amp Score	Curve Quality	Result Quality Issues	Cq	Cq Confidence	Cq Mean	Cq SD	Auto Threshold	Threshold	Auto Baseline	Baseline Start	Baseline End
1	A1	FALSE	Sample 1	Mx1	UNKNOWN	SYBR	None	AMP	1.17037			26.3505	0.981534	20.8266	2.41479	TRUE	0.0675552	TRUE	3	22
2	A2	FALSE	Sample 1	Mx1	UNKNOWN	SYBR	None	AMP	1.16294			19.6396	0.984181	20.8266	2.41479	TRUE	0.0675552	TRUE	3	16
3	A3	FALSE	Sample 1	Mx1	UNKNOWN	SYBR	None	AMP	1.05843			24.0231	0.976565	20.8266	2.41479	TRUE	0.0675552	TRUE	3	20
4	A4	FALSE	Sample 1	Mx1	UNKNOWN	SYBR	None	AMP	1.16147			19.8011	0.866396	20.8266	2.41479	TRUE	0.0675552	TRUE	3	16
5	A5	FALSE	Sample 1	Mx1	UNKNOWN	SYBR	None	AMP	1.16775			22.5045	0.88401	20.8266	2.41479	TRUE	0.0675552	TRUE	3	19
6	A6	FALSE	Sample 1	Mx1	UNKNOWN	SYBR	None	AMP	1.17652			19.0987	0.970751	20.8266	2.41479	TRUE	0.0675552	TRUE	3	16
7	A7	FALSE	Sample 1	Mx1	UNKNOWN	SYBR	None	AMP	1.16599			20.6907	0.919335	20.8266	2.41479	TRUE	0.0675552	TRUE	3	17
8	A8	FALSE	Sample 1	Mx1	UNKNOWN	SYBR	None	AMP	1.17782			19.0319	0.984685	20.8266	2.41479	TRUE	0.0675552	TRUE	3	15
9	A9	FALSE	Sample 1	Mx1	UNKNOWN	SYBR	None	AMP	1.18224			19.3906	0.98748	20.8266	2.41479	TRUE	0.0675552	TRUE	3	15
10	A10	FALSE	Sample 3	OAS1	UNKNOWN	SYBR	None	AMP	1.07738			31.5109	0.982354	24.0901	3.22042	TRUE	0.044602	TRUE	3	28
11	A11	FALSE	Sample 3	OAS1	UNKNOWN	SYBR	None	AMP	1.13424			23.0605	0.979443	24.0901	3.22042	TRUE	0.044602	TRUE	3	20
12	A12	FALSE	Sample 3	OAS1	UNKNOWN	SYBR	None	AMP	1.13802			28.5565	0.981154	24.0901	3.22042	TRUE	0.044602	TRUE	3	26
13	A13	FALSE	Sample 3	OAS1	UNKNOWN	SYBR	None	AMP	1.12592			24.5586	0.450755	24.0901	3.22042	TRUE	0.044602	TRUE	3	21
14	A14	FALSE	Sample 3	OAS1	UNKNOWN	SYBR	None	AMP	1.13316			25.3773	0.918374	24.0901	3.22042	TRUE	0.044602	TRUE	3	21
15	A15	FALSE	Sample 3	OAS1	UNKNOWN	SYBR	None	AMP	1.14212			21.7847	0.984833	24.0901	3.22042	TRUE	0.044602	TRUE	3	18
16	A16	FALSE	Sample 3	OAS1	UNKNOWN	SYBR	None	AMP	1.12914			23.9222	0.987729	24.0901	3.22042	TRUE	0.044602	TRUE	3	21
17	A17	FALSE	Sample 3	OAS1	UNKNOWN	SYBR	None	AMP	1.12257			21.892	0.976771	24.0901	3.22042	TRUE	0.044602	TRUE	3	19
18	A18	FALSE	Sample 3	OAS1	UNKNOWN	SYBR	None	AMP	1.14511			21.8805	0.987084	24.0901	3.22042	TRUE	0.044602	TRUE	3	19
19	A19	FALSE	Sample 2	Mx1	NTC	SYBR	None	NO_AMP	0			UNDETERMINED	0			TRUE	0.0675552	TRUE	3	39
25	B1	FALSE	Sample 1	Mx1	UNKNOWN	SYBR	None	AMP	1.1543			26.5269	0.981988	20.8266	2.41479	TRUE	0.0675552	TRUE	3	23
26	B2	FALSE	Sample 1	Mx1	UNKNOWN	SYBR	None	AMP	1.16567			19.4541	0.962515	20.8266	2.41479	TRUE	0.0675552	TRUE	3	16
27	B3	FALSE	Sample 1	Mx1	UNKNOWN	SYBR	None	AMP	1.1643			23.9146	0.91907	20.8266	2.41479	TRUE	0.0675552	TRUE	3	20
28	B4	FALSE	Sample 1	Mx1	UNKNOWN	SYBR	None	AMP	1.17822			19.1372	0.974775	20.8266	2.41479	TRUE	0.0675552	TRUE	3	15
29	B5	FALSE	Sample 1	Mx1	UNKNOWN	SYBR	None	AMP	1.18263			22.2106	0.959098	20.8266	2.41479	TRUE	0.0675552	TRUE	3	19
30	B6	FALSE	Sample 1	Mx1	UNKNOWN	SYBR	None	AMP	1.1809			19.1067	0.977434	20.8266	2.41479	TRUE	0.0675552	TRUE	3	15
31	B7	FALSE	Sample 1	Mx1	UNKNOWN	SYBR	None	AMP	1.1805			20.2991	0.939127	20.8266	2.41479	TRUE	0.0675552	TRUE	3	16
32	B8	FALSE	Sample 1	Mx1	UNKNOWN	SYBR	None	AMP	1.18473			19.1229	0.983006	20.8266	2.41479	TRUE	0.0675552	TRUE	3	15
33	B9	FALSE	Sample 1	Mx1	UNKNOWN	SYBR	None	AMP	1.18594			19.6186	0.967118	20.8266	2.41479	TRUE	0.0675552	TRUE	3	16
34	B10	FALSE	Sample 3	OAS1	UNKNOWN	SYBR	None	AMP	1.0905			32.1749	0.69074	24.0901	3.22042	TRUE	0.044602	TRUE	3	28
35	B11	FALSE	Sample 3	OAS1	UNKNOWN	SYBR	None	AMP	1.129			23.0388	0.980217	24.0901	3.22042	TRUE	0.044602	TRUE	3	19
36	B12	FALSE	Sample 3	OAS1	UNKNOWN	SYBR	None	AMP	1.12574			28.55	0.988393	24.0901	3.22042	TRUE	0.044602	TRUE	3	25
37	B13	FALSE	Sample 3	OAS1	UNKNOWN	SYBR	None	AMP	1.12439			22.7668	0.847903	24.0901	3.22042	TRUE	0.044602	TRUE	3	19
38	B14	FALSE	Sample 3	OAS1	UNKNOWN	SYBR	None	AMP	1.12126			25.8991	0.980312	24.0901	3.22042	TRUE	0.044602	TRUE	3	22
39	B15	FALSE	Sample 3	OAS1	UNKNOWN	SYBR	None	AMP	1.1429			21.8648	0.983292	24.0901	3.22042	TRUE	0.044602	TRUE	3	19
40	B16	FALSE	Sample 3	OAS1	UNKNOWN	SYBR	None	AMP	1.13433			23.8256	0.9836	24.0901	3.22042	TRUE	0.044602	TRUE	3	20
41	B17	FALSE	Sample 3	OAS1	UNKNOWN	SYBR	None	AMP	1.1437			21.6245	0.974063	24.0901	3.22042	TRUE	0.044602	TRUE	3	18
42	B18	FALSE	Sample 3	OAS1	UNKNOWN	SYBR	None	AMP	1.1301			22.0852	0.983479	24.0901	3.22042	TRUE	0.044602	TRUE	3	19
43	B19	FALSE	Sample 4	OAS1	NTC	SYBR	None	NO_AMP	0			UNDETERMINED	0			TRUE	0.044602	TRUE	3	39
49	C1	FALSE	Sample 1	Mx1	UNKNOWN	SYBR	None	AMP	1.1676			26.3051	0.985505	20.8266	2.41479	TRUE	0.0675552	TRUE	3	23
50	C2	FALSE	Sample 1	Mx1	UNKNOWN	SYBR	None	AMP	1.16488			19.3849	0.982319	20.8266	2.41479	TRUE	0.0675552	TRUE	3	15
51	C3	FALSE	Sample 1	Mx1	UNKNOWN	SYBR	None	AMP	1.16213			23.7882	0.983774	20.8266	2.41479	TRUE	0.0675552	TRUE	3	19
52	C4	FALSE	Sample 1	Mx1	UNKNOWN	SYBR	None	AMP	1.17135			19.3116	0.97421	20.8266	2.41479	TRUE	0.0675552	TRUE	3	16
53	C5	FALSE	Sample 1	Mx1	UNKNOWN	SYBR	None	AMP	1.17917			22.2114	0.962888	20.8266	2.41479	TRUE	0.0675552	TRUE	3	18
54	C6	FALSE	Sample 1	Mx1	UNKNOWN	SYBR	None	AMP	1.17436			19.181	0.962629	20.8266	2.41479	TRUE	0.0675552	TRUE	3	15
55	C7	FALSE	Sample 1	Mx1	UNKNOWN	SYBR	None	AMP	1.17871			20.6957	0.970096	20.8266	2.41479	TRUE	0.0675552	TRUE	3	17
56	C8	FALSE	Sample 1	Mx1	UNKNOWN	SYBR	None	AMP	1.18139			19.3245	0.979739	20.8266	2.41479	TRUE	0.0675552	TRUE	3	16
57	C9	FALSE	Sample 1	Mx1	UNKNOWN	SYBR	None	AMP	1.18735			19.3732	0.980541	20.8266	2.41479	TRUE	0.0675552	TRUE	3	14
58	C10	FALSE	Sample 3	OAS1	UNKNOWN	SYBR	None	AMP	1.10824			31.3877	0.961799	24.0901	3.22042	TRUE	0.044602	TRUE	3	28
59	C11	FALSE	Sample 3	OAS1	UNKNOWN	SYBR	None	AMP	1.1309			22.9381	0.984239	24.0901	3.22042	TRUE	0.044602	TRUE	3	19
60	C12	FALSE	Sample 3	OAS1	UNKNOWN	SYBR	None	AMP	1.13425			28.5919	0.986559	24.0901	3.22042	TRUE	0.044602	TRUE	3	26
61	C13	FALSE	Sample 3	OAS1	UNKNOWN	SYBR	None	AMP	1.1325			22.4902	0.985116	24.0901	3.22042	TRUE	0.044602	TRUE	3	19
62	C14	FALSE	Sample 3	OAS1	UNKNOWN	SYBR	None	AMP	1.14362			25.764	0.980348	24.0901	3.22042	TRUE	0.044602	TRUE	3	22
63	C15	FALSE	Sample 3	OAS1	UNKNOWN	SYBR	None	AMP	1.1423			21.8848	0.976915	24.0901	3.22042	TRUE	0.044602	TRUE	3	19
64	C16	FALSE	Sample 3	OAS1	UNKNOWN	SYBR	None	AMP	1.12069			24.4667	0.915501	24.0901	3.22042	TRUE	0.044602	TRUE	3	21
65	C17	FALSE	Sample 3	OAS1	UNKNOWN	SYBR	None	AMP	1.1371			21.771	0.973987	24.0901	3.22042	TRUE	0.044602	TRUE	3	18
66	C18	FALSE	Sample 3	OAS1	UNKNOWN	SYBR	None	AMP	1.11835			22.4139	0.973104	24.0901	3.22042	TRUE	0.044602	TRUE	3	19
73	D1	FALSE	Sample 1	Mx1	UNKNOWN	SYBR	None	AMP	1.17938			25.9348	0.956204	20.8266	2.41479	TRUE	0.0675552	TRUE	3	22
74	D2	FALSE	Sample 1	Mx1	UNKNOWN	SYBR	None	AMP	1.18044			19.0574	0.976975	20.8266	2.41479	TRUE	0.0675552	TRUE	3	16
75	D3	FALSE	Sample 1	Mx1	UNKNOWN	SYBR	None	AMP	1.1819			23.4531	0.966929	20.8266	2.41479	TRUE	0.0675552	TRUE	3	19
76	D4	FALSE	Sample 1	Mx1	UNKNOWN	SYBR	None	AMP	1.1891			18.9116	0.984275	20.8266	2.41479	TRUE	0.0675552	TRUE	3	15
77	D5	FALSE	Sample 1	Mx1	UNKNOWN	SYBR	None	AMP	1.18815			21.9106	0.960468	20.8266	2.41479	TRUE	0.0675552	TRUE	3	17
78	D6	FALSE	Sample 1	Mx1	UNKNOWN	SYBR	None	AMP	1.18942			18.8925	0.971727	20.8266	2.41479	TRUE	0.0675552	TRUE	3	15
79	D7	FALSE	Sample 1	Mx1	UNKNOWN	SYBR	None	AMP	1.19196			19.8731	0.956836	20.8266	2.41479	TRUE	0.0675552	TRUE	3	15
80	D8	FALSE	Sample 1	Mx1	UNKNOWN	SYBR	None	AMP	1.18896			18.8483	0.975525	20.8266	2.41479	TRUE	0.0675552	TRUE	3	15
81	D9	FALSE	Sample 1	Mx1	UNKNOWN	SYBR	None	AMP	1.19656			19.2292	0.967183	20.8266	2.41479	TRUE	0.0675552	TRUE	3	15
82	D10	FALSE	Sample 3	OAS1	UNKNOWN	SYBR	None	AMP	1.1259			30.3381	0.969891	24.0901	3.22042	TRUE	0.044602	TRUE	3	27
83	D11	FALSE	Sample 3	OAS1	UNKNOWN	SYBR	None	AMP	1.13714			22.116	0.966028	24.0901	3.22042	TRUE	0.044602	TRUE	3	19
84	D12	FALSE	Sample 3	OAS1	UNKNOWN	SYBR	None	AMP	1.15501			27.3831	0.971301	24.0901	3.22042	TRUE	0.044602	TRUE	3	24
85	D13	FALSE	Sample 3	OAS1	UNKNOWN	SYBR	None	AMP	1.15603			21.831	0.97536	24.0901	3.22042	TRUE	0.044602	TRUE	3	19
86	D14	FALSE	Sample 3	OAS1	UNKNOWN	SYBR	None	AMP	1.15504			22.0044	0.291137	24.0901	3.22042	TRUE	0.044602	TRUE	3	22
87	D15	FALSE	Sample 3	OAS1	UNKNOWN	SYBR	None	AMP	1.15206			21.2993	0.982814	24.0901	3.22042	TRUE	0.044602	TRUE	3	18
88	D16	FALSE	Sample 3	OAS1	UNKNOWN	SYBR	None	AMP	1.15208			22.7907	0.984895	24.0901	3.22042	TRUE	0.044602	TRUE	3	19
89	D17	FALSE	Sample 3	OAS1	UNKNOWN	SYBR	None	AMP	1.14718			21.1507	0.985314	24.0901	3.22042	TRUE	0.044602	TRUE	3	18
90	D18	FALSE	Sample 3	OAS1	UNKNOWN	SYBR	None	AMP	1.14402			21.8842	0.980972	24.0901	3.22042	TRUE	0.044602	TRUE	3	19
97	E1	FALSE	Sample 1	Mx1	UNKNOWN	SYBR	None	AMP	1.17107			25.9776	0.99211	20.8266	2.41479	TRUE	0.0675552	TRUE	3	22
98	E2	FALSE	Sample 1	Mx1	UNKNOWN	SYBR	None	AMP	1.17204			19.1273	0.927843	20.8266	2.41479	TRUE	0.0675552	TRUE	3	15
99	E3	FALSE	Sample 1	Mx1	UNKNOWN	SYBR	None	AMP	1.18048			23.5578	0.970676	20.8266	2.41479	TRUE	0.0675552	TRUE	3	19
100	E4	FALSE	Sample 1	Mx1	UNKNOWN	SYBR	None	AMP	1.18557			18.9349	0.955173	20.8266	2.41479	TRUE	0.0675552	TRUE	3	15
101	E5	FALSE	Sample 1	Mx1	UNKNOWN	SYBR	None	AMP	1.18739			22.0366	0.972101	20.8266	2.41479	TRUE	0.0675552	TRUE	3	18
102	E6	FALSE	Sample 1	Mx1	UNKNOWN	SYBR	None	AMP	1.17533			18.8896	0.954069	20.8266	2.41479	TRUE	0.0675552	TRUE	3	15
103	E7	FALSE	Sample 1	Mx1	UNKNOWN	SYBR	None	AMP	1.18696			19.9783	0.974603	20.8266	2.41479	TRUE	0.0675552	TRUE	3	15
104	E8	FALSE	Sample 1	Mx1	UNKNOWN	SYBR	None	AMP	1.19212			18.9194	0.924068	20.8266	2.41479	TRUE	0.0675552	TRUE	3	15
105	E9	FALSE	Sample 1	Mx1	UNKNOWN	SYBR	None	AMP	1.19689			19.2886	0.979244	20.8266	2.41479	TRUE	0.0675552	TRUE	3	15
106	E10	FALSE	Sample 3	OAS1	UNKNOWN	SYBR	None	AMP	1.1318			31.5737	0.896439	24.0901	3.22042	TRUE	0.044602	TRUE	3	29
107	E11	FALSE	Sample 3	OAS1	UNKNOWN	SYBR	None	AMP	1.12583			22.1104	0.980469	24.0901	3.22042	TRUE	0.044602	TRUE	3	19
108	E12	FALSE	Sample 3	OAS1	UNKNOWN	SYBR	None	AMP	1.1598			27.3981	0.98653	24.0901	3.22042	TRUE	0.044602	TRUE	3	24
109	E13	FALSE	Sample 3	OAS1	UNKNOWN	SYBR	None	AMP	1.1485			21.6054	0.984255	24.0901	3.22042	TRUE	0.044602	TRUE	3	18
110	E14	FALSE	Sample 3	OAS1	UNKNOWN	SYBR	None	AMP	1.15958			25.6274	0.979012	24.0901	3.22042	TRUE	0.044602	TRUE	3	22
111	E15	FALSE	Sample 3	OAS1	UNKNOWN	SYBR	None	AMP	1.15399			21.4096	0.990181	24.0901	3.22042	TRUE	0.044602	TRUE	3	18
112	E16	FALSE	Sample 3	OAS1	UNKNOWN	SYBR	None	AMP	1.15397			22.9004	0.986486	24.0901	3.22042	TRUE	0.044602	TRUE	3	19
113	E17	FALSE	Sample 3	OAS1	UNKNOWN	SYBR	None	AMP	1.14899			21.2078	0.971701	24.0901	3.22042	TRUE	0.044602	TRUE	3	18
114	E18	FALSE	Sample 3	OAS1	UNKNOWN	SYBR	None	AMP	1.1372			21.6596	0.989819	24.0901	3.22042	TRUE	0.044602	TRUE	3	18
121	F1	FALSE	Sample 1	Mx1	UNKNOWN	SYBR	None	AMP	1.16848			25.9968	0.984803	20.8266	2.41479	TRUE	0.0675552	TRUE	3	22
122	F2	FALSE	Sample 1	Mx1	UNKNOWN	SYBR	None	AMP	1.17045			19.1498	0.984076	20.8266	2.41479	TRUE	0.0675552	TRUE	3	15
123	F3	FALSE	Sample 1	Mx1	UNKNOWN	SYBR	None	AMP	1.17142			23.6259	0.937838	20.8266	2.41479	TRUE	0.0675552	TRUE	3	20
124	F4	FALSE	Sample 1	Mx1	UNKNOWN	SYBR	None	AMP	1.18395			19.0487	0.977424	20.8266	2.41479	TRUE	0.0675552	TRUE	3	15
125	F5	FALSE	Sample 1	Mx1	UNKNOWN	SYBR	None	AMP	1.18199			22.0054	0.985612	20.8266	2.41479	TRUE	0.0675552	TRUE	3	17
126	F6	FALSE	Sample 1	Mx1	UNKNOWN	SYBR	None	AMP	1.18138			19.095	0.984442	20.8266	2.41479	TRUE	0.0675552	TRUE	3	16
127	F7	FALSE	Sample 1	Mx1	UNKNOWN	SYBR	None	AMP	1.18478			20.0676	0.980735	20.8266	2.41479	TRUE	0.0675552	TRUE	3	16
128	F8	FALSE	Sample 1	Mx1	UNKNOWN	SYBR	None	AMP	1.18834			18.8611	0.976443	20.8266	2.41479	TRUE	0.0675552	TRUE	3	15
129	F9	FALSE	Sample 1	Mx1	UNKNOWN	SYBR	None	AMP	1.19126			19.6111	0.801571	20.8266	2.41479	TRUE	0.0675552	TRUE	3	16
130	F10	FALSE	Sample 3	OAS1	UNKNOWN	SYBR	None	AMP	1.14207			31.3575	0.982047	24.0901	3.22042	TRUE	0.044602	TRUE	3	28
131	F11	FALSE	Sample 3	OAS1	UNKNOWN	SYBR	None	AMP	1.13424			22.1292	0.982525	24.0901	3.22042	TRUE	0.044602	TRUE	3	19
132	F12	FALSE	Sample 3	OAS1	UNKNOWN	SYBR	None	AMP	1.14707			27.4479	0.987398	24.0901	3.22042	TRUE	0.044602	TRUE	3	24
133	F13	FALSE	Sample 3	OAS1	UNKNOWN	SYBR	None	AMP	1.14904			22.0749	0.964242	24.0901	3.22042	TRUE	0.044602	TRUE	3	19
134	F14	FALSE	Sample 3	OAS1	UNKNOWN	SYBR	None	AMP	1.14829			25.681	0.988326	24.0901	3.22042	TRUE	0.044602	TRUE	3	23
135	F15	FALSE	Sample 3	OAS1	UNKNOWN	SYBR	None	AMP	1.14116			21.4177	0.987755	24.0901	3.22042	TRUE	0.044602	TRUE	3	18
136	F16	FALSE	Sample 3	OAS1	UNKNOWN	SYBR	None	AMP	1.14419			22.6739	0.988703	24.0901	3.22042	TRUE	0.044602	TRUE	3	19
137	F17	FALSE	Sample 3	OAS1	UNKNOWN	SYBR	None	AMP	1.14556			21.1048	0.984596	24.0901	3.22042	TRUE	0.044602	TRUE	3	18
138	F18	FALSE	Sample 3	OAS1	UNKNOWN	SYBR	None	AMP	1.13648			22.0959	0.977946	24.0901	3.22042	TRUE	0.044602	TRUE	3	19
145	G1	FALSE	Sample 1	Mx1	UNKNOWN	SYBR	None	AMP	1.1804			25.7645	0.981489	20.8266	2.41479	TRUE	0.0675552	TRUE	3	23
146	G2	FALSE	Sample 1	Mx1	UNKNOWN	SYBR	None	AMP	1.18535			18.9899	0.968248	20.8266	2.41479	TRUE	0.0675552	TRUE	3	15
147	G3	FALSE	Sample 1	Mx1	UNKNOWN	SYBR	None	AMP	1.19428			23.1341	0.978798	20.8266	2.41479	TRUE	0.0675552	TRUE	3	20
148	G4	FALSE	Sample 1	Mx1	UNKNOWN	SYBR	None	AMP	1.19656			18.9479	0.981436	20.8266	2.41479	TRUE	0.0675552	TRUE	3	15
149	G5	FALSE	Sample 1	Mx1	UNKNOWN	SYBR	None	AMP	1.19564			21.763	0.979254	20.8266	2.41479	TRUE	0.0675552	TRUE	3	18
150	G6	FALSE	Sample 1	Mx1	UNKNOWN	SYBR	None	AMP	1.19831			18.593	0.980285	20.8266	2.41479	TRUE	0.0675552	TRUE	3	15
151	G7	FALSE	Sample 1	Mx1	UNKNOWN	SYBR	None	AMP	1.20133			19.7836	0.979055	20.8266	2.41479	TRUE	0.0675552	TRUE	3	16
152	G8	FALSE	Sample 1	Mx1	UNKNOWN	SYBR	None	AMP	1.20142			18.9437	0.97791	20.8266	2.41479	TRUE	0.0675552	TRUE	3	15
153	G9	FALSE	Sample 1	Mx1	UNKNOWN	SYBR	None	AMP	1.19988			19.3006	0.941824	20.8266	2.41479	TRUE	0.0675552	TRUE	3	15
154	G10	FALSE	Sample 3	OAS1	UNKNOWN	SYBR	None	AMP	1.14281			30.0943	0.922928	24.0901	3.22042	TRUE	0.044602	TRUE	3	27
155	G11	FALSE	Sample 3	OAS1	UNKNOWN	SYBR	None	AMP	1.15169			21.7385	0.97861	24.0901	3.22042	TRUE	0.044602	TRUE	3	18
156	G12	FALSE	Sample 3	OAS1	UNKNOWN	SYBR	None	AMP	1.15034			26.9144	0.985389	24.0901	3.22042	TRUE	0.044602	TRUE	3	23
157	G13	FALSE	Sample 3	OAS1	UNKNOWN	SYBR	None	AMP	1.16279			21.944	0.981658	24.0901	3.22042	TRUE	0.044602	TRUE	3	19
158	G14	FALSE	Sample 3	OAS1	UNKNOWN	SYBR	None	AMP	1.15889			25.2871	0.99274	24.0901	3.22042	TRUE	0.044602	TRUE	3	22
159	G15	FALSE	Sample 3	OAS1	UNKNOWN	SYBR	None	AMP	1.15293			20.8684	0.984552	24.0901	3.22042	TRUE	0.044602	TRUE	3	17
160	G16	FALSE	Sample 3	OAS1	UNKNOWN	SYBR	None	AMP	1.14512			22.9652	0.982029	24.0901	3.22042	TRUE	0.044602	TRUE	3	19
161	G17	FALSE	Sample 3	OAS1	UNKNOWN	SYBR	None	AMP	1.14937			21.2315	0.988191	24.0901	3.22042	TRUE	0.044602	TRUE	3	18
162	G18	FALSE	Sample 3	OAS1	UNKNOWN	SYBR	None	AMP	1.14738			21.8035	0.982926	24.0901	3.22042	TRUE	0.044602	TRUE	3	18
169	H1	FALSE	Sample 1	Mx1	UNKNOWN	SYBR	None	AMP	1.1783			25.7868	0.988867	20.8266	2.41479	TRUE	0.0675552	TRUE	3	21
170	H2	FALSE	Sample 1	Mx1	UNKNOWN	SYBR	None	AMP	1.18394			18.877	0.989359	20.8266	2.41479	TRUE	0.0675552	TRUE	3	15
171	H3	FALSE	Sample 1	Mx1	UNKNOWN	SYBR	None	AMP	1.18435			23.1329	0.976905	20.8266	2.41479	TRUE	0.0675552	TRUE	3	18
172	H4	FALSE	Sample 1	Mx1	UNKNOWN	SYBR	None	AMP	1.18616			18.9592	0.989342	20.8266	2.41479	TRUE	0.0675552	TRUE	3	15
173	H5	FALSE	Sample 1	Mx1	UNKNOWN	SYBR	None	AMP	1.19153			21.8498	0.981796	20.8266	2.41479	TRUE	0.0675552	TRUE	3	18
174	H6	FALSE	Sample 1	Mx1	UNKNOWN	SYBR	None	AMP	1.1911			18.8273	0.981329	20.8266	2.41479	TRUE	0.0675552	TRUE	3	15
175	H7	FALSE	Sample 1	Mx1	UNKNOWN	SYBR	None	AMP	1.19695			19.9451	0.98046	20.8266	2.41479	TRUE	0.0675552	TRUE	3	17
176	H8	FALSE	Sample 1	Mx1	UNKNOWN	SYBR	None	AMP	1.19604			18.9938	0.98993	20.8266	2.41479	TRUE	0.0675552	TRUE	3	15
177	H9	FALSE	Sample 1	Mx1	UNKNOWN	SYBR	None	AMP	1.19547			19.3982	0.987329	20.8266	2.41479	TRUE	0.0675552	TRUE	3	15
178	H10	FALSE	Sample 3	OAS1	UNKNOWN	SYBR	None	AMP	1.14522			31.0876	0.981086	24.0901	3.22042	TRUE	0.044602	TRUE	3	28
179	H11	FALSE	Sample 3	OAS1	UNKNOWN	SYBR	None	AMP	1.13642			22.0547	0.988646	24.0901	3.22042	TRUE	0.044602	TRUE	3	19
180	H12	FALSE	Sample 3	OAS1	UNKNOWN	SYBR	None	AMP	1.13522			27.1384	0.989095	24.0901	3.22042	TRUE	0.044602	TRUE	3	24
181	H13	FALSE	Sample 3	OAS1	UNKNOWN	SYBR	None	AMP	1.16774			21.8319	0.987737	24.0901	3.22042	TRUE	0.044602	TRUE	3	19
182	H14	FALSE	Sample 3	OAS1	UNKNOWN	SYBR	None	AMP	1.16374			25.3691	0.99118	24.0901	3.22042	TRUE	0.044602	TRUE	3	22
183	H15	FALSE	Sample 3	OAS1	UNKNOWN	SYBR	None	AMP	1.13463			21.4005	0.990452	24.0901	3.22042	TRUE	0.044602	TRUE	3	18
184	H16	FALSE	Sample 3	OAS1	UNKNOWN	SYBR	None	AMP	1.15112			22.6785	0.986175	24.0901	3.22042	TRUE	0.044602	TRUE	3	19
185	H17	FALSE	Sample 3	OAS1	UNKNOWN	SYBR	None	AMP	1.14283			21.4376	0.991542	24.0901	3.22042	TRUE	0.044602	TRUE	3	18
186	H18	FALSE	Sample 3	OAS1	UNKNOWN	SYBR	None	AMP	1.14697			22.2689	0.992716	24.0901	3.22042	TRUE	0.044602	TRUE	3	20
193	I1	FALSE	Sample 1	Mx1	UNKNOWN	SYBR	None	AMP	1.17337			25.93	0.983023	20.8266	2.41479	TRUE	0.0675552	TRUE	3	22
194	I2	FALSE	Sample 1	Mx1	UNKNOWN	SYBR	None	AMP	1.17729			18.9863	0.970882	20.8266	2.41479	TRUE	0.0675552	TRUE	3	15
195	I3	FALSE	Sample 1	Mx1	UNKNOWN	SYBR	None	AMP	1.17874			23.3448	0.984778	20.8266	2.41479	TRUE	0.0675552	TRUE	3	20
196	I4	FALSE	Sample 1	Mx1	UNKNOWN	SYBR	None	AMP	1.18705			19.1254	0.984057	20.8266	2.41479	TRUE	0.0675552	TRUE	3	15
197	I5	FALSE	Sample 1	Mx1	UNKNOWN	SYBR	None	AMP	1.18942			21.875	0.994655	20.8266	2.41479	TRUE	0.0675552	TRUE	3	18
198	I6	FALSE	Sample 1	Mx1	UNKNOWN	SYBR	None	AMP	1.18659			18.8133	0.987198	20.8266	2.41479	TRUE	0.0675552	TRUE	3	15
199	I7	FALSE	Sample 1	Mx1	UNKNOWN	SYBR	None	AMP	1.18929			19.855	0.988738	20.8266	2.41479	TRUE	0.0675552	TRUE	3	15
200	I8	FALSE	Sample 1	Mx1	UNKNOWN	SYBR	None	AMP	1.19168			19.0361	0.979078	20.8266	2.41479	TRUE	0.0675552	TRUE	3	15
201	I9	FALSE	Sample 1	Mx1	UNKNOWN	SYBR	None	AMP	1.20206			19.217	0.980747	20.8266	2.41479	TRUE	0.0675552	TRUE	3	15
202	I10	FALSE	Sample 3	OAS1	UNKNOWN	SYBR	None	AMP	1.109			30.6986	0.976099	24.0901	3.22042	TRUE	0.044602	TRUE	3	27
203	I11	FALSE	Sample 3	OAS1	UNKNOWN	SYBR	None	AMP	1.12779			22.0391	0.986376	24.0901	3.22042	TRUE	0.044602	TRUE	3	18
204	I12	FALSE	Sample 3	OAS1	UNKNOWN	SYBR	None	AMP	1.13826			27.0198	0.987092	24.0901	3.22042	TRUE	0.044602	TRUE	3	24
205	I13	FALSE	Sample 3	OAS1	UNKNOWN	SYBR	None	AMP	1.15296			21.9918	0.981928	24.0901	3.22042	TRUE	0.044602	TRUE	3	19
206	I14	FALSE	Sample 3	OAS1	UNKNOWN	SYBR	None	AMP	1.15995			25.3311	0.994019	24.0901	3.22042	TRUE	0.044602	TRUE	3	22
207	I15	FALSE	Sample 3	OAS1	UNKNOWN	SYBR	None	AMP	1.13798			21.207	0.991433	24.0901	3.22042	TRUE	0.044602	TRUE	3	18
208	I16	FALSE	Sample 3	OAS1	UNKNOWN	SYBR	None	AMP	1.14866			22.8299	0.986554	24.0901	3.22042	TRUE	0.044602	TRUE	3	19
209	I17	FALSE	Sample 3	OAS1	UNKNOWN	SYBR	None	AMP	1.14158			21.6031	0.985399	24.0901	3.22042	TRUE	0.044602	TRUE	3	18
210	I18	FALSE	Sample 3	OAS1	UNKNOWN	SYBR	None	AMP	1.13537			22.1078	0.98252	24.0901	3.22042	TRUE	0.044602	TRUE	3	19

## Sheet: Amplification Data
File Name	E:\shahi\SYBR one-step_20240214_172508.eds
Comment
Operator	Admin
Barcode
Instrument Type	QuantStudio™ 6 Pro System
Block Type	384-Well Block
Instrument Name	QS6Pro-2778621060027
Instrument Serial Number	2778621060027
Heated Cover Serial Number	2779321031001
Block serial number	2778321020885
Run Start Date/Time	2024-02-14 05:25:15 PM EST
Run End Data/Time	2024-02-14 07:16:32 PM EST
Run Duration	111 minutes 16 seconds
Sample Volume	10.0
Cover Temperature	105.0
Passive Reference	ROX
PCR Stage/Step Number	Stage 2 Step 3
Quantification Cycle Method	CT
Analysis Date/Time	2024-02-14 07:50:25 PM EST
Software Name and Version	Design & Analysis Software v2.7.0
Plugin Name and Version	Primary Analysis v1.8.0, Presence Absence v2.3.0
Reduce dye signal crosstalk by algorithm	No (Default)
Exported On	2024-02-14 07:50:35 PM EST
Well	Well Position	Cycle Number	Target	Rn	dRn	Sample	Omit
1	A1	1	Mx1	-0.0613814	0.00193723	Sample 1	FALSE
1	A1	2	Mx1	-0.0609939	0.00218215	Sample 1	FALSE
1	A1	3	Mx1	-0.0650396	-0.00200613	Sample 1	FALSE
1	A1	4	Mx1	-0.0656395	-0.0027486	Sample 1	FALSE
1	A1	5	Mx1	-0.0626292	0.000119079	Sample 1	FALSE
1	A1	6	Mx1	-0.0593012	0.00330451	Sample 1	FALSE
1	A1	7	Mx1	-0.0592018	0.00326142	Sample 1	FALSE
1	A1	8	Mx1	-0.06045	0.00187063	Sample 1	FALSE
1	A1	9	Mx1	-0.0631778	-0.000999708	Sample 1	FALSE
1	A1	10	Mx1	-0.063269	-0.00123355	Sample 1	FALSE
1	A1	11	Mx1	-0.0598049	0.00208807	Sample 1	FALSE
1	A1	12	Mx1	-0.0601238	0.00162659	Sample 1	FALSE
1	A1	13	Mx1	-0.0617051	-9.73238e-05	Sample 1	FALSE
1	A1	14	Mx1	-0.0619271	-0.000461888	Sample 1	FALSE
1	A1	15	Mx1	-0.0607618	0.000560886	Sample 1	FALSE
1	A1	16	Mx1	-0.0650139	-0.00383384	Sample 1	FALSE
1	A1	17	Mx1	-0.0660574	-0.00501984	Sample 1	FALSE
1	A1	18	Mx1	-0.0639304	-0.00303548	Sample 1	FALSE
1	A1	19	Mx1	-0.0600009	0.000751468	Sample 1	FALSE
1	A1	20	Mx1	-0.0594318	0.00117807	Sample 1	FALSE
1	A1	21	Mx1	-0.0580398	0.00242742	Sample 1	FALSE
1	A1	22	Mx1	-0.0580765	0.00224823	Sample 1	FALSE
1	A1	23	Mx1	-0.0556405	0.00454158	Sample 1	FALSE
1	A1	24	Mx1	-0.045332	0.0147075	Sample 1	FALSE
1	A1	25	Mx1	-0.0321127	0.0277842	Sample 1	FALSE
1	A1	26	Mx1	-0.00637638	0.053378	Sample 1	FALSE
1	A1	27	Mx1	0.0387041	0.0983159	Sample 1	FALSE
1	A1	28	Mx1	0.112469	0.171938	Sample 1	FALSE
1	A1	29	Mx1	0.212292	0.271619	Sample 1	FALSE
1	A1	30	Mx1	0.32495	0.384134	Sample 1	FALSE
1	A1	31	Mx1	0.443037	0.502079	Sample 1	FALSE
1	A1	32	Mx1	0.550774	0.609673	Sample 1	FALSE
1	A1	33	Mx1	0.638542	0.697298	Sample 1	FALSE
1	A1	34	Mx1	0.714013	0.772627	Sample 1	FALSE
1	A1	35	Mx1	0.769948	0.828419	Sample 1	FALSE
1	A1	36	Mx1	0.823109	0.881438	Sample 1	FALSE
1	A1	37	Mx1	0.865351	0.923537	Sample 1	FALSE
1	A1	38	Mx1	0.898675	0.956718	Sample 1	FALSE
1	A1	39	Mx1	0.923254	0.981155	Sample 1	FALSE
1	A1	40	Mx1	0.939753	0.997512	Sample 1	FALSE
2	A2	1	Mx1	-0.0722981	0.00208467	Sample 1	FALSE
2	A2	2	Mx1	-0.0721016	0.00154517	Sample 1	FALSE
2	A2	3	Mx1	-0.0700235	0.00288718	Sample 1	FALSE
2	A2	4	Mx1	-0.0712407	0.000933894	Sample 1	FALSE
2	A2	5	Mx1	-0.0714503	-1.17982e-05	Sample 1	FALSE
2	A2	6	Mx1	-0.07002	0.000682457	Sample 1	FALSE
2	A2	7	Mx1	-0.0695147	0.000451716	Sample 1	FALSE
2	A2	8	Mx1	-0.0688371	0.000393165	Sample 1	FALSE
2	A2	9	Mx1	-0.0720242	-0.00352994	Sample 1	FALSE
2	A2	10	Mx1	-0.0720304	-0.00427219	Sample 1	FALSE
2	A2	11	Mx1	-0.0683715	-0.0013494	Sample 1	FALSE
2	A2	12	Mx1	-0.067567	-0.00128094	Sample 1	FALSE
2	A2	13	Mx1	-0.066258	-0.000708039	Sample 1	FALSE
2	A2	14	Mx1	-0.0653974	-0.000583522	Sample 1	FALSE
2	A2	15	Mx1	-0.0612188	0.00285898	Sample 1	FALSE
2	A2	16	Mx1	-0.0598133	0.00352843	Sample 1	FALSE
2	A2	17	Mx1	-0.0579413	0.00466434	Sample 1	FALSE
2	A2	18	Mx1	-0.0433796	0.01849	Sample 1	FALSE
2	A2	19	Mx1	-0.0153437	0.0457899	Sample 1	FALSE
2	A2	20	Mx1	0.023921	0.0843185	Sample 1	FALSE
2	A2	21	Mx1	0.0860805	0.145742	Sample 1	FALSE
2	A2	22	Mx1	0.17776	0.236685	Sample 1	FALSE
2	A2	23	Mx1	0.285583	0.343772	Sample 1	FALSE
2	A2	24	Mx1	0.401637	0.45909	Sample 1	FALSE
2	A2	25	Mx1	0.50963	0.566347	Sample 1	FALSE
2	A2	26	Mx1	0.594186	0.650167	Sample 1	FALSE
2	A2	27	Mx1	0.668231	0.723476	Sample 1	FALSE
2	A2	28	Mx1	0.739646	0.794154	Sample 1	FALSE
2	A2	29	Mx1	0.79214	0.845912	Sample 1	FALSE
2	A2	30	Mx1	0.84031	0.893347	Sample 1	FALSE
2	A2	31	Mx1	0.87742	0.929721	Sample 1	FALSE
2	A2	32	Mx1	0.905368	0.956932	Sample 1	FALSE
2	A2	33	Mx1	0.929383	0.980211	Sample 1	FALSE
2	A2	34	Mx1	0.942159	0.992252	Sample 1	FALSE
2	A2	35	Mx1	0.95518	1.00454	Sample 1	FALSE
2	A2	36	Mx1	0.962485	1.01111	Sample 1	FALSE
2	A2	37	Mx1	0.965071	1.01296	Sample 1	FALSE
2	A2	38	Mx1	0.971219	1.01837	Sample 1	FALSE
2	A2	39	Mx1	0.973134	1.01955	Sample 1	FALSE
2	A2	40	Mx1	0.973013	1.01869	Sample 1	FALSE
3	A3	1	Mx1	0.195262	0.00164337	Sample 1	FALSE
3	A3	2	Mx1	0.195812	0.00361588	Sample 1	FALSE
3	A3	3	Mx1	0.195893	0.00511988	Sample 1	FALSE
3	A3	4	Mx1	0.189687	0.000336879	Sample 1	FALSE
3	A3	5	Mx1	0.187386	-0.00054153	Sample 1	FALSE
3	A3	6	Mx1	0.187702	0.00119743	Sample 1	FALSE
3	A3	7	Mx1	0.181462	-0.00361898	Sample 1	FALSE
3	A3	8	Mx1	0.179518	-0.00414034	Sample 1	FALSE
3	A3	9	Mx1	0.181883	-0.000352392	Sample 1	FALSE
3	A3	10	Mx1	0.181804	0.000991662	Sample 1	FALSE
3	A3	11	Mx1	0.179203	-0.000186707	Sample 1	FALSE
3	A3	12	Mx1	0.177674	-0.000292953	Sample 1	FALSE
3	A3	13	Mx1	0.176443	-0.000100818	Sample 1	FALSE
3	A3	14	Mx1	0.175285	0.000164526	Sample 1	FALSE
3	A3	15	Mx1	0.173845	0.000147315	Sample 1	FALSE
3	A3	16	Mx1	0.171733	-0.000542356	Sample 1	FALSE
3	A3	17	Mx1	0.169766	-0.00108652	Sample 1	FALSE
3	A3	18	Mx1	0.16839	-0.00103886	Sample 1	FALSE
3	A3	19	Mx1	0.16814	0.000133946	Sample 1	FALSE
3	A3	20	Mx1	0.170393	0.00380981	Sample 1	FALSE
3	A3	21	Mx1	0.17484	0.00967954	Sample 1	FALSE
3	A3	22	Mx1	0.183771	0.020033	Sample 1	FALSE
3	A3	23	Mx1	0.19946	0.0371456	Sample 1	FALSE
3	A3	24	Mx1	0.226612	0.0657207	Sample 1	FALSE
3	A3	25	Mx1	0.266569	0.1071	Sample 1	FALSE
3	A3	26	Mx1	0.323256	0.16521	Sample 1	FALSE
3	A3	27	Mx1	0.386867	0.230244	Sample 1	FALSE
3	A3	28	Mx1	0.456115	0.300915	Sample 1	FALSE
3	A3	29	Mx1	0.528325	0.374548	Sample 1	FALSE
3	A3	30	Mx1	0.592032	0.439678	Sample 1	FALSE
3	A3	31	Mx1	0.651578	0.500647	Sample 1	FALSE
3	A3	32	Mx1	0.707726	0.558218	Sample 1	FALSE
3	A3	33	Mx1	0.758353	0.610268	Sample 1	FALSE
3	A3	34	Mx1	0.805972	0.659309	Sample 1	FALSE
3	A3	35	Mx1	0.845665	0.700425	Sample 1	FALSE
3	A3	36	Mx1	0.879585	0.735769	Sample 1	FALSE
3	A3	37	Mx1	0.909079	0.766685	Sample 1	FALSE
3	A3	38	Mx1	0.931954	0.790983	Sample 1	FALSE
3	A3	39	Mx1	0.950594	0.811046	Sample 1	FALSE
3	A3	40	Mx1	0.964053	0.825928	Sample 1	FALSE
4	A4	1	Mx1	-0.106785	-0.0034281	Sample 1	FALSE
4	A4	2	Mx1	-0.105323	-0.00745606	Sample 1	FALSE
4	A4	3	Mx1	-0.0986452	-0.00626843	Sample 1	FALSE
4	A4	4	Mx1	-0.0896674	-0.00278058	Sample 1	FALSE
4	A4	5	Mx1	-0.0808731	0.000523746	Sample 1	FALSE
4	A4	6	Mx1	-0.0763804	-0.000473477	Sample 1	FALSE
4	A4	7	Mx1	-0.0704416	-2.45796e-05	Sample 1	FALSE
4	A4	8	Mx1	-0.0592724	0.00565461	Sample 1	FALSE
4	A4	9	Mx1	-0.0567412	0.00269587	Sample 1	FALSE
4	A4	10	Mx1	-0.0547663	-0.000819113	Sample 1	FALSE
4	A4	11	Mx1	-0.0465435	0.00191368	Sample 1	FALSE
4	A4	12	Mx1	-0.0342127	0.00875458	Sample 1	FALSE
4	A4	13	Mx1	-0.0315356	0.00594169	Sample 1	FALSE
4	A4	14	Mx1	-0.0328059	-0.000818558	Sample 1	FALSE
4	A4	15	Mx1	-0.0324141	-0.00591662	Sample 1	FALSE
4	A4	16	Mx1	-0.0293903	-0.00838281	Sample 1	FALSE
4	A4	17	Mx1	-0.0195395	-0.0040219	Sample 1	FALSE
4	A4	18	Mx1	-0.00339076	0.00663685	Sample 1	FALSE
4	A4	19	Mx1	0.0267474	0.031285	Sample 1	FALSE
4	A4	20	Mx1	0.0781502	0.0771979	Sample 1	FALSE
4	A4	21	Mx1	0.154166	0.147723	Sample 1	FALSE
4	A4	22	Mx1	0.248368	0.236435	Sample 1	FALSE
4	A4	23	Mx1	0.360959	0.343536	Sample 1	FALSE
4	A4	24	Mx1	0.472193	0.449281	Sample 1	FALSE
4	A4	25	Mx1	0.574857	0.546455	Sample 1	FALSE
4	A4	26	Mx1	0.664863	0.630971	Sample 1	FALSE
4	A4	27	Mx1	0.734883	0.695501	Sample 1	FALSE
4	A4	28	Mx1	0.797533	0.752661	Sample 1	FALSE
4	A4	29	Mx1	0.846004	0.795642	Sample 1	FALSE
4	A4	30	Mx1	0.882178	0.826327	Sample 1	FALSE
4	A4	31	Mx1	0.920189	0.858847	Sample 1	FALSE
4	A4	32	Mx1	0.944458	0.877626	Sample 1	FALSE
4	A4	33	Mx1	0.966955	0.894633	Sample 1	FALSE
4	A4	34	Mx1	0.976786	0.898974	Sample 1	FALSE
4	A4	35	Mx1	0.982978	0.899677	Sample 1	FALSE
4	A4	36	Mx1	0.9939	0.905109	Sample 1	FALSE
4	A4	37	Mx1	1.00306	0.908779	Sample 1	FALSE
4	A4	38	Mx1	1.00892	0.909149	Sample 1	FALSE
4	A4	39	Mx1	1.00592	0.900655	Sample 1	FALSE
4	A4	40	Mx1	1.00734	0.896591	Sample 1	FALSE
5	A5	1	Mx1	-0.0708484	-0.0148627	Sample 1	FALSE
5	A5	2	Mx1	-0.0681979	-0.014186	Sample 1	FALSE
5	A5	3	Mx1	-0.0564011	-0.00436305	Sample 1	FALSE
5	A5	4	Mx1	-0.053155	-0.00309073	Sample 1	FALSE
5	A5	5	Mx1	-0.0513835	-0.00329304	Sample 1	FALSE
5	A5	6	Mx1	-0.0489385	-0.00282179	Sample 1	FALSE
5	A5	7	Mx1	-0.0417464	0.00239652	Sample 1	FALSE
5	A5	8	Mx1	-0.0362183	0.00595082	Sample 1	FALSE
5	A5	9	Mx1	-0.0364636	0.00373169	Sample 1	FALSE
5	A5	10	Mx1	-0.0354734	0.00274807	Sample 1	FALSE
5	A5	11	Mx1	-0.0323838	0.00386384	Sample 1	FALSE
5	A5	12	Mx1	-0.0290156	0.00525823	Sample 1	FALSE
5	A5	13	Mx1	-0.0282494	0.00405062	Sample 1	FALSE
5	A5	14	Mx1	-0.0318624	-0.00153611	Sample 1	FALSE
5	A5	15	Mx1	-0.0332032	-0.00485074	Sample 1	FALSE
5	A5	16	Mx1	-0.0299307	-0.00355201	Sample 1	FALSE
5	A5	17	Mx1	-0.0293677	-0.00496285	Sample 1	FALSE
5	A5	18	Mx1	-0.0240991	-0.00166807	Sample 1	FALSE
5	A5	19	Mx1	-0.0183187	0.00213859	Sample 1	FALSE
5	A5	20	Mx1	-0.0126565	0.00582699	Sample 1	FALSE
5	A5	21	Mx1	0.00499303	0.0215027	Sample 1	FALSE
5	A5	22	Mx1	0.0304882	0.045024	Sample 1	FALSE
5	A5	23	Mx1	0.081043	0.093605	Sample 1	FALSE
5	A5	24	Mx1	0.154136	0.164724	Sample 1	FALSE
5	A5	25	Mx1	0.25591	0.264524	Sample 1	FALSE
5	A5	26	Mx1	0.373563	0.380204	Sample 1	FALSE
5	A5	27	Mx1	0.485612	0.490278	Sample 1	FALSE
5	A5	28	Mx1	0.587183	0.589876	Sample 1	FALSE
5	A5	29	Mx1	0.674994	0.675713	Sample 1	FALSE
5	A5	30	Mx1	0.743825	0.74257	Sample 1	FALSE
5	A5	31	Mx1	0.809883	0.806655	Sample 1	FALSE
5	A5	32	Mx1	0.863533	0.858331	Sample 1	FALSE
5	A5	33	Mx1	0.904207	0.897031	Sample 1	FALSE
5	A5	34	Mx1	0.934997	0.925848	Sample 1	FALSE
5	A5	35	Mx1	0.961655	0.950531	Sample 1	FALSE
5	A5	36	Mx1	0.980479	0.967381	Sample 1	FALSE
5	A5	37	Mx1	0.992427	0.977356	Sample 1	FALSE
5	A5	38	Mx1	1.00606	0.989019	Sample 1	FALSE
5	A5	39	Mx1	1.01435	0.995331	Sample 1	FALSE
5	A5	40	Mx1	1.01785	0.996853	Sample 1	FALSE
6	A6	1	Mx1	-0.0399698	-0.00287629	Sample 1	FALSE
6	A6	2	Mx1	-0.0394721	-0.00283022	Sample 1	FALSE
6	A6	3	Mx1	-0.0332867	0.00290347	Sample 1	FALSE
6	A6	4	Mx1	-0.03164	0.00409849	Sample 1	FALSE
6	A6	5	Mx1	-0.0370403	-0.00175344	Sample 1	FALSE
6	A6	6	Mx1	-0.0374017	-0.00256645	Sample 1	FALSE
6	A6	7	Mx1	-0.0320144	0.00236916	Sample 1	FALSE
6	A6	8	Mx1	-0.0327413	0.00119066	Sample 1	FALSE
6	A6	9	Mx1	-0.0384192	-0.00493891	Sample 1	FALSE
6	A6	10	Mx1	-0.0385046	-0.00547599	Sample 1	FALSE
6	A6	11	Mx1	-0.0328291	-0.000252107	Sample 1	FALSE
6	A6	12	Mx1	-0.0331402	-0.00101492	Sample 1	FALSE
6	A6	13	Mx1	-0.033228	-0.00155431	Sample 1	FALSE
6	A6	14	Mx1	-0.0297491	0.00147293	Sample 1	FALSE
6	A6	15	Mx1	-0.0291272	0.00164317	Sample 1	FALSE
6	A6	16	Mx1	-0.0264405	0.00387824	Sample 1	FALSE
6	A6	17	Mx1	-0.0166859	0.0131812	Sample 1	FALSE
6	A6	18	Mx1	-0.00052622	0.0288892	Sample 1	FALSE
6	A6	19	Mx1	0.033074	0.0620377	Sample 1	FALSE
6	A6	20	Mx1	0.0882778	0.11679	Sample 1	FALSE
6	A6	21	Mx1	0.16746	0.195521	Sample 1	FALSE
6	A6	22	Mx1	0.271866	0.299475	Sample 1	FALSE
6	A6	23	Mx1	0.394027	0.421184	Sample 1	FALSE
6	A6	24	Mx1	0.514867	0.541572	Sample 1	FALSE
6	A6	25	Mx1	0.618346	0.6446	Sample 1	FALSE
6	A6	26	Mx1	0.708605	0.734407	Sample 1	FALSE
6	A6	27	Mx1	0.785017	0.810368	Sample 1	FALSE
6	A6	28	Mx1	0.856154	0.881053	Sample 1	FALSE
6	A6	29	Mx1	0.911287	0.935734	Sample 1	FALSE
6	A6	30	Mx1	0.946505	0.9705	Sample 1	FALSE
6	A6	31	Mx1	0.981023	1.00457	Sample 1	FALSE
6	A6	32	Mx1	1.01066	1.03376	Sample 1	FALSE
6	A6	33	Mx1	1.029	1.05164	Sample 1	FALSE
6	A6	34	Mx1	1.04267	1.06485	Sample 1	FALSE
6	A6	35	Mx1	1.05391	1.07565	Sample 1	FALSE
6	A6	36	Mx1	1.06711	1.08839	Sample 1	FALSE
6	A6	37	Mx1	1.06984	1.09067	Sample 1	FALSE
6	A6	38	Mx1	1.06348	1.08387	Sample 1	FALSE
6	A6	39	Mx1	1.06648	1.08641	Sample 1	FALSE
6	A6	40	Mx1	1.07387	1.09335	Sample 1	FALSE
7	A7	1	Mx1	0.0212274	-0.0178083	Sample 1	FALSE
7	A7	2	Mx1	0.0227857	-0.0167548	Sample 1	FALSE
7	A7	3	Mx1	0.032619	-0.00742627	Sample 1	FALSE
7	A7	4	Mx1	0.0392604	-0.00128971	Sample 1	FALSE
7	A7	5	Mx1	0.0437643	0.00270943	Sample 1	FALSE
7	A7	6	Mx1	0.0453108	0.00375122	Sample 1	FALSE
7	A7	7	Mx1	0.0443225	0.00225815	Sample 1	FALSE
7	A7	8	Mx1	0.0437427	0.00117352	Sample 1	FALSE
7	A7	9	Mx1	0.0432203	0.000146318	Sample 1	FALSE
7	A7	10	Mx1	0.0454129	0.00183418	Sample 1	FALSE
7	A7	11	Mx1	0.0455061	0.00142259	Sample 1	FALSE
7	A7	12	Mx1	0.0448735	0.000285257	Sample 1	FALSE
7	A7	13	Mx1	0.0436984	-0.00139463	Sample 1	FALSE
7	A7	14	Mx1	0.0442117	-0.00138612	Sample 1	FALSE
7	A7	15	Mx1	0.0465174	0.000414839	Sample 1	FALSE
7	A7	16	Mx1	0.0453571	-0.00125019	Sample 1	FALSE
7	A7	17	Mx1	0.0458635	-0.00124858	Sample 1	FALSE
7	A7	18	Mx1	0.0546874	0.00707048	Sample 1	FALSE
7	A7	19	Mx1	0.0637896	0.015668	Sample 1	FALSE
7	A7	20	Mx1	0.0908613	0.0422349	Sample 1	FALSE
7	A7	21	Mx1	0.13221	0.0830786	Sample 1	FALSE
7	A7	22	Mx1	0.196757	0.147121	Sample 1	FALSE
7	A7	23	Mx1	0.293182	0.243041	Sample 1	FALSE
7	A7	24	Mx1	0.407651	0.357006	Sample 1	FALSE
7	A7	25	Mx1	0.520021	0.468871	Sample 1	FALSE
7	A7	26	Mx1	0.626294	0.574639	Sample 1	FALSE
7	A7	27	Mx1	0.715266	0.663106	Sample 1	FALSE
7	A7	28	Mx1	0.794164	0.741499	Sample 1	FALSE
7	A7	29	Mx1	0.862218	0.809048	Sample 1	FALSE
7	A7	30	Mx1	0.916381	0.862706	Sample 1	FALSE
7	A7	31	Mx1	0.956989	0.902811	Sample 1	FALSE
7	A7	32	Mx1	0.990794	0.93611	Sample 1	FALSE
7	A7	33	Mx1	1.0203	0.965114	Sample 1	FALSE
7	A7	34	Mx1	1.04456	0.988871	Sample 1	FALSE
7	A7	35	Mx1	1.0606	1.00441	Sample 1	FALSE
7	A7	36	Mx1	1.06613	1.00943	Sample 1	FALSE
7	A7	37	Mx1	1.07623	1.01902	Sample 1	FALSE
7	A7	38	Mx1	1.08406	1.02635	Sample 1	FALSE
7	A7	39	Mx1	1.08799	1.02978	Sample 1	FALSE
7	A7	40	Mx1	1.08957	1.03085	Sample 1	FALSE
8	A8	1	Mx1	-0.0263507	5.76862e-05	Sample 1	FALSE
8	A8	2	Mx1	-0.0249181	0.00127781	Sample 1	FALSE
8	A8	3	Mx1	-0.0220344	0.00394909	Sample 1	FALSE
8	A8	4	Mx1	-0.0270555	-0.00128445	Sample 1	FALSE
8	A8	5	Mx1	-0.0276786	-0.00212002	Sample 1	FALSE
8	A8	6	Mx1	-0.024156	0.00119013	Sample 1	FALSE
8	A8	7	Mx1	-0.023154	0.00197962	Sample 1	FALSE
8	A8	8	Mx1	-0.0239292	0.000992042	Sample 1	FALSE
8	A8	9	Mx1	-0.026896	-0.00218722	Sample 1	FALSE
8	A8	10	Mx1	-0.0276157	-0.00311937	Sample 1	FALSE
8	A8	11	Mx1	-0.0267449	-0.00246104	Sample 1	FALSE
8	A8	12	Mx1	-0.0262501	-0.00217868	Sample 1	FALSE
8	A8	13	Mx1	-0.0253775	-0.00151852	Sample 1	FALSE
8	A8	14	Mx1	-0.0210615	0.00258503	Sample 1	FALSE
8	A8	15	Mx1	-0.0192607	0.00417339	Sample 1	FALSE
8	A8	16	Mx1	-0.0132808	0.00994078	Sample 1	FALSE
8	A8	17	Mx1	-0.00609501	0.0169142	Sample 1	FALSE
8	A8	18	Mx1	0.0117862	0.0345829	Sample 1	FALSE
8	A8	19	Mx1	0.0436642	0.0662485	Sample 1	FALSE
8	A8	20	Mx1	0.0940324	0.116404	Sample 1	FALSE
8	A8	21	Mx1	0.174711	0.196871	Sample 1	FALSE
8	A8	22	Mx1	0.27826	0.300207	Sample 1	FALSE
8	A8	23	Mx1	0.398505	0.42024	Sample 1	FALSE
8	A8	24	Mx1	0.522941	0.544463	Sample 1	FALSE
8	A8	25	Mx1	0.628316	0.649626	Sample 1	FALSE
8	A8	26	Mx1	0.722095	0.743192	Sample 1	FALSE
8	A8	27	Mx1	0.795055	0.815939	Sample 1	FALSE
8	A8	28	Mx1	0.856419	0.877091	Sample 1	FALSE
8	A8	29	Mx1	0.908049	0.928509	Sample 1	FALSE
8	A8	30	Mx1	0.95307	0.973317	Sample 1	FALSE
8	A8	31	Mx1	0.984596	1.00463	Sample 1	FALSE
8	A8	32	Mx1	1.00667	1.02649	Sample 1	FALSE
8	A8	33	Mx1	1.02861	1.04822	Sample 1	FALSE
8	A8	34	Mx1	1.04245	1.06185	Sample 1	FALSE
8	A8	35	Mx1	1.05253	1.07172	Sample 1	FALSE
8	A8	36	Mx1	1.05891	1.07788	Sample 1	FALSE
8	A8	37	Mx1	1.06128	1.08004	Sample 1	FALSE
8	A8	38	Mx1	1.06355	1.0821	Sample 1	FALSE
8	A8	39	Mx1	1.07088	1.08922	Sample 1	FALSE
8	A8	40	Mx1	1.0685	1.08662	Sample 1	FALSE
9	A9	1	Mx1	0.0755598	0.00197263	Sample 1	FALSE
9	A9	2	Mx1	0.0756816	0.00178842	Sample 1	FALSE
9	A9	3	Mx1	0.0781197	0.00392059	Sample 1	FALSE
9	A9	4	Mx1	0.0755258	0.00102073	Sample 1	FALSE
9	A9	5	Mx1	0.0743115	-0.000499554	Sample 1	FALSE
9	A9	6	Mx1	0.0734438	-0.00167319	Sample 1	FALSE
9	A9	7	Mx1	0.0734007	-0.00202233	Sample 1	FALSE
9	A9	8	Mx1	0.0738083	-0.00192066	Sample 1	FALSE
9	A9	9	Mx1	0.0738607	-0.00217428	Sample 1	FALSE
9	A9	10	Mx1	0.075187	-0.0011539	Sample 1	FALSE
9	A9	11	Mx1	0.0784084	0.00176148	Sample 1	FALSE
9	A9	12	Mx1	0.0780619	0.00110907	Sample 1	FALSE
9	A9	13	Mx1	0.0772992	4.03687e-05	Sample 1	FALSE
9	A9	14	Mx1	0.0773285	-0.00023622	Sample 1	FALSE
9	A9	15	Mx1	0.0796986	0.0018279	Sample 1	FALSE
9	A9	16	Mx1	0.0865415	0.0083648	Sample 1	FALSE
9	A9	17	Mx1	0.0925305	0.0140479	Sample 1	FALSE
9	A9	18	Mx1	0.103919	0.0251301	Sample 1	FALSE
9	A9	19	Mx1	0.131348	0.0522529	Sample 1	FALSE
9	A9	20	Mx1	0.177654	0.0982536	Sample 1	FALSE
9	A9	21	Mx1	0.246353	0.166646	Sample 1	FALSE
9	A9	22	Mx1	0.345409	0.265397	Sample 1	FALSE
9	A9	23	Mx1	0.470723	0.390405	Sample 1	FALSE
9	A9	24	Mx1	0.595285	0.51466	Sample 1	FALSE
9	A9	25	Mx1	0.70927	0.62834	Sample 1	FALSE
9	A9	26	Mx1	0.812379	0.731143	Sample 1	FALSE
9	A9	27	Mx1	0.892735	0.811193	Sample 1	FALSE
9	A9	28	Mx1	0.96237	0.880521	Sample 1	FALSE
9	A9	29	Mx1	1.01981	0.937651	Sample 1	FALSE
9	A9	30	Mx1	1.06226	0.979805	Sample 1	FALSE
9	A9	31	Mx1	1.10182	1.01905	Sample 1	FALSE
9	A9	32	Mx1	1.13139	1.04832	Sample 1	FALSE
9	A9	33	Mx1	1.15302	1.06965	Sample 1	FALSE
9	A9	34	Mx1	1.15828	1.0746	Sample 1	FALSE
9	A9	35	Mx1	1.17091	1.08692	Sample 1	FALSE
9	A9	36	Mx1	1.1824	1.0981	Sample 1	FALSE
9	A9	37	Mx1	1.19079	1.10618	Sample 1	FALSE
9	A9	38	Mx1	1.19484	1.10993	Sample 1	FALSE
9	A9	39	Mx1	1.19625	1.11103	Sample 1	FALSE
9	A9	40	Mx1	1.19637	1.11085	Sample 1	FALSE
10	A10	1	OAS1	-0.000779097	0.00295908	Sample 3	FALSE
10	A10	2	OAS1	-0.000228428	0.00381558	Sample 3	FALSE
10	A10	3	OAS1	-0.000532521	0.00381731	Sample 3	FALSE
10	A10	4	OAS1	-0.00258382	0.00207184	Sample 3	FALSE
10	A10	5	OAS1	-0.00672864	-0.00176714	Sample 3	FALSE
10	A10	6	OAS1	-0.00754073	-0.0022734	Sample 3	FALSE
10	A10	7	OAS1	-0.00507465	0.000498508	Sample 3	FALSE
10	A10	8	OAS1	-0.00408562	0.00179338	Sample 3	FALSE
10	A10	9	OAS1	-0.00486092	0.0013239	Sample 3	FALSE
10	A10	10	OAS1	-0.00584672	0.000643935	Sample 3	FALSE
10	A10	11	OAS1	-0.00686505	-6.85664e-05	Sample 3	FALSE
10	A10	12	OAS1	-0.00754317	-0.000440849	Sample 3	FALSE
10	A10	13	OAS1	-0.00810121	-0.000693067	Sample 3	FALSE
10	A10	14	OAS1	-0.0101895	-0.00247549	Sample 3	FALSE
10	A10	15	OAS1	-0.0104564	-0.0024366	Sample 3	FALSE
10	A10	16	OAS1	-0.00866194	-0.000336295	Sample 3	FALSE
10	A10	17	OAS1	-0.00856944	6.20338e-05	Sample 3	FALSE
10	A10	18	OAS1	-0.00906055	-0.000123243	Sample 3	FALSE
10	A10	19	OAS1	-0.01158	-0.00233689	Sample 3	FALSE
10	A10	20	OAS1	-0.0121758	-0.00262687	Sample 3	FALSE
10	A10	21	OAS1	-0.011975	-0.00212023	Sample 3	FALSE
10	A10	22	OAS1	-0.0116154	-0.00145476	Sample 3	FALSE
10	A10	23	OAS1	-0.0100503	0.00041616	Sample 3	FALSE
10	A10	24	OAS1	-0.00977591	0.000996376	Sample 3	FALSE
10	A10	25	OAS1	-0.00965127	0.00142685	Sample 3	FALSE
10	A10	26	OAS1	-0.00837161	0.00301235	Sample 3	FALSE
10	A10	27	OAS1	-0.0104897	0.00120007	Sample 3	FALSE
10	A10	28	OAS1	-0.0101049	0.0018907	Sample 3	FALSE
10	A10	29	OAS1	-0.00363899	0.00866246	Sample 3	FALSE
10	A10	30	OAS1	0.00555274	0.01816	Sample 3	FALSE
10	A10	31	OAS1	0.0194106	0.0323238	Sample 3	FALSE
10	A10	32	OAS1	0.0465077	0.0597266	Sample 3	FALSE
10	A10	33	OAS1	0.0888503	0.102375	Sample 3	FALSE
10	A10	34	OAS1	0.153693	0.167523	Sample 3	FALSE
10	A10	35	OAS1	0.229239	0.243376	Sample 3	FALSE
10	A10	36	OAS1	0.307384	0.321826	Sample 3	FALSE
10	A10	37	OAS1	0.374471	0.389219	Sample 3	FALSE
10	A10	38	OAS1	0.439281	0.454335	Sample 3	FALSE
10	A10	39	OAS1	0.492188	0.507548	Sample 3	FALSE
10	A10	40	OAS1	0.529906	0.545572	Sample 3	FALSE
11	A11	1	OAS1	-0.0520384	-0.00112778	Sample 3	FALSE
11	A11	2	OAS1	-0.0520724	-0.00158083	Sample 3	FALSE
11	A11	3	OAS1	-0.0520568	-0.00198416	Sample 3	FALSE
11	A11	4	OAS1	-0.0507806	-0.00112698	Sample 3	FALSE
11	A11	5	OAS1	-0.045676	0.00355859	Sample 3	FALSE
11	A11	6	OAS1	-0.0467711	0.00204453	Sample 3	FALSE
11	A11	7	OAS1	-0.0473675	0.00102909	Sample 3	FALSE
11	A11	8	OAS1	-0.0460628	0.00191481	Sample 3	FALSE
11	A11	9	OAS1	-0.0474331	0.000125503	Sample 3	FALSE
11	A11	10	OAS1	-0.0481679	-0.00102834	Sample 3	FALSE
11	A11	11	OAS1	-0.0475197	-0.000799057	Sample 3	FALSE
11	A11	12	OAS1	-0.0472703	-0.000968686	Sample 3	FALSE
11	A11	13	OAS1	-0.0472125	-0.00132995	Sample 3	FALSE
11	A11	14	OAS1	-0.0458975	-0.000433878	Sample 3	FALSE
11	A11	15	OAS1	-0.047024	-0.00197939	Sample 3	FALSE
11	A11	16	OAS1	-0.0477525	-0.00312689	Sample 3	FALSE
11	A11	17	OAS1	-0.0472996	-0.00309296	Sample 3	FALSE
11	A11	18	OAS1	-0.0447407	-0.000953054	Sample 3	FALSE
11	A11	19	OAS1	-0.040618	0.00275056	Sample 3	FALSE
11	A11	20	OAS1	-0.0375493	0.00540026	Sample 3	FALSE
11	A11	21	OAS1	-0.0336245	0.0089061	Sample 3	FALSE
11	A11	22	OAS1	-0.0227827	0.0193289	Sample 3	FALSE
11	A11	23	OAS1	0.000267863	0.0419605	Sample 3	FALSE
11	A11	24	OAS1	0.0403997	0.0816733	Sample 3	FALSE
11	A11	25	OAS1	0.1003	0.141155	Sample 3	FALSE
11	A11	26	OAS1	0.180609	0.221045	Sample 3	FALSE
11	A11	27	OAS1	0.271788	0.311805	Sample 3	FALSE
11	A11	28	OAS1	0.377325	0.416922	Sample 3	FALSE
11	A11	29	OAS1	0.471418	0.510597	Sample 3	FALSE
11	A11	30	OAS1	0.552722	0.591482	Sample 3	FALSE
11	A11	31	OAS1	0.627443	0.665783	Sample 3	FALSE
11	A11	32	OAS1	0.697635	0.735556	Sample 3	FALSE
11	A11	33	OAS1	0.758257	0.79576	Sample 3	FALSE
11	A11	34	OAS1	0.807915	0.844999	Sample 3	FALSE
11	A11	35	OAS1	0.854478	0.891142	Sample 3	FALSE
11	A11	36	OAS1	0.893242	0.929487	Sample 3	FALSE
11	A11	37	OAS1	0.927931	0.963758	Sample 3	FALSE
11	A11	38	OAS1	0.957346	0.992753	Sample 3	FALSE
11	A11	39	OAS1	0.979304	1.01429	Sample 3	FALSE
11	A11	40	OAS1	1.00232	1.03689	Sample 3	FALSE
12	A12	1	OAS1	-0.0189776	0.000540252	Sample 3	FALSE
12	A12	2	OAS1	-0.0187984	0.000623931	Sample 3	FALSE
12	A12	3	OAS1	-0.0149184	0.00440834	Sample 3	FALSE
12	A12	4	OAS1	-0.0161902	0.00304096	Sample 3	FALSE
12	A12	5	OAS1	-0.0208952	-0.00175953	Sample 3	FALSE
12	A12	6	OAS1	-0.0215094	-0.00246929	Sample 3	FALSE
12	A12	7	OAS1	-0.0183885	0.000556002	Sample 3	FALSE
12	A12	8	OAS1	-0.0174831	0.00136584	Sample 3	FALSE
12	A12	9	OAS1	-0.0186119	0.000141481	Sample 3	FALSE
12	A12	10	OAS1	-0.0185931	6.47979e-05	Sample 3	FALSE
12	A12	11	OAS1	-0.0169071	0.00165521	Sample 3	FALSE
12	A12	12	OAS1	-0.0214329	-0.00296617	Sample 3	FALSE
12	A12	13	OAS1	-0.0222215	-0.00385034	Sample 3	FALSE
12	A12	14	OAS1	-0.0194156	-0.00113997	Sample 3	FALSE
12	A12	15	OAS1	-0.0194947	-0.00131463	Sample 3	FALSE
12	A12	16	OAS1	-0.0202073	-0.00212281	Sample 3	FALSE
12	A12	17	OAS1	-0.0197382	-0.00174923	Sample 3	FALSE
12	A12	18	OAS1	-0.0158501	0.00204329	Sample 3	FALSE
12	A12	19	OAS1	-0.013171	0.00462688	Sample 3	FALSE
12	A12	20	OAS1	-0.0151191	0.00258327	Sample 3	FALSE
12	A12	21	OAS1	-0.0221674	-0.0045606	Sample 3	FALSE
12	A12	22	OAS1	-0.0231719	-0.00566072	Sample 3	FALSE
12	A12	23	OAS1	-0.0201377	-0.00272207	Sample 3	FALSE
12	A12	24	OAS1	-0.0182373	-0.000917247	Sample 3	FALSE
12	A12	25	OAS1	-0.0146956	0.00252897	Sample 3	FALSE
12	A12	26	OAS1	-0.0089114	0.00821759	Sample 3	FALSE
12	A12	27	OAS1	-0.00337948	0.013654	Sample 3	FALSE
12	A12	28	OAS1	0.014266	0.0312039	Sample 3	FALSE
12	A12	29	OAS1	0.0440438	0.0608861	Sample 3	FALSE
12	A12	30	OAS1	0.0886805	0.105427	Sample 3	FALSE
12	A12	31	OAS1	0.16333	0.179981	Sample 3	FALSE
12	A12	32	OAS1	0.256537	0.273093	Sample 3	FALSE
12	A12	33	OAS1	0.355302	0.371762	Sample 3	FALSE
12	A12	34	OAS1	0.448929	0.465294	Sample 3	FALSE
12	A12	35	OAS1	0.540965	0.557234	Sample 3	FALSE
12	A12	36	OAS1	0.619721	0.635894	Sample 3	FALSE
12	A12	37	OAS1	0.687936	0.704014	Sample 3	FALSE
12	A12	38	OAS1	0.74836	0.764342	Sample 3	FALSE
12	A12	39	OAS1	0.797483	0.81337	Sample 3	FALSE
12	A12	40	OAS1	0.835453	0.851245	Sample 3	FALSE
13	A13	1	OAS1	-0.336801	-0.106592	Sample 3	FALSE
13	A13	2	OAS1	-0.332277	-0.114766	Sample 3	FALSE
13	A13	3	OAS1	-0.297778	-0.0929642	Sample 3	FALSE
13	A13	4	OAS1	-0.251159	-0.0590427	Sample 3	FALSE
13	A13	5	OAS1	-0.204588	-0.0251691	Sample 3	FALSE
13	A13	6	OAS1	-0.16549	0.00123209	Sample 3	FALSE
13	A13	7	OAS1	-0.133113	0.0209117	Sample 3	FALSE
13	A13	8	OAS1	-0.100613	0.0407146	Sample 3	FALSE
13	A13	9	OAS1	-0.0796331	0.0489972	Sample 3	FALSE
13	A13	10	OAS1	-0.0675698	0.0483634	Sample 3	FALSE
13	A13	11	OAS1	-0.0561586	0.0470774	Sample 3	FALSE
13	A13	12	OAS1	-0.0509216	0.0396172	Sample 3	FALSE
13	A13	13	OAS1	-0.0429491	0.0348924	Sample 3	FALSE
13	A13	14	OAS1	-0.0435997	0.0215446	Sample 3	FALSE
13	A13	15	OAS1	-0.044992	0.00745515	Sample 3	FALSE
13	A13	16	OAS1	-0.0384877	0.00126224	Sample 3	FALSE
13	A13	17	OAS1	-0.0357349	-0.00868219	Sample 3	FALSE
13	A13	18	OAS1	-0.0324512	-0.0180958	Sample 3	FALSE
13	A13	19	OAS1	-0.0323097	-0.0306515	Sample 3	FALSE
13	A13	20	OAS1	-0.0276743	-0.0387132	Sample 3	FALSE
13	A13	21	OAS1	-0.0150131	-0.0387493	Sample 3	FALSE
13	A13	22	OAS1	-0.00148301	-0.0379164	Sample 3	FALSE
13	A13	23	OAS1	0.0243106	-0.0248199	Sample 3	FALSE
13	A13	24	OAS1	0.0732876	0.0114598	Sample 3	FALSE
13	A13	25	OAS1	0.147519	0.0729937	Sample 3	FALSE
13	A13	26	OAS1	0.233094	0.145872	Sample 3	FALSE
13	A13	27	OAS1	0.327764	0.227844	Sample 3	FALSE
13	A13	28	OAS1	0.41972	0.307103	Sample 3	FALSE
13	A13	29	OAS1	0.504691	0.379377	Sample 3	FALSE
13	A13	30	OAS1	0.583137	0.445126	Sample 3	FALSE
13	A13	31	OAS1	0.652168	0.50146	Sample 3	FALSE
13	A13	32	OAS1	0.720676	0.557271	Sample 3	FALSE
13	A13	33	OAS1	0.778839	0.602736	Sample 3	FALSE
13	A13	34	OAS1	0.823196	0.634396	Sample 3	FALSE
13	A13	35	OAS1	0.866895	0.665398	Sample 3	FALSE
13	A13	36	OAS1	0.910063	0.695868	Sample 3	FALSE
13	A13	37	OAS1	0.948411	0.721519	Sample 3	FALSE
13	A13	38	OAS1	0.976101	0.736513	Sample 3	FALSE
13	A13	39	OAS1	0.994289	0.742003	Sample 3	FALSE
13	A13	40	OAS1	1.01336	0.748375	Sample 3	FALSE
14	A14	1	OAS1	-0.0159708	0.031252	Sample 3	FALSE
14	A14	2	OAS1	-0.0164578	0.0267612	Sample 3	FALSE
14	A14	3	OAS1	-0.0185268	0.0206883	Sample 3	FALSE
14	A14	4	OAS1	-0.0191044	0.0161068	Sample 3	FALSE
14	A14	5	OAS1	-0.017996	0.0132113	Sample 3	FALSE
14	A14	6	OAS1	-0.0179412	0.00926214	Sample 3	FALSE
14	A14	7	OAS1	-0.0174269	0.0057726	Sample 3	FALSE
14	A14	8	OAS1	-0.0196052	-0.000409652	Sample 3	FALSE
14	A14	9	OAS1	-0.0223625	-0.00717083	Sample 3	FALSE
14	A14	10	OAS1	-0.0223471	-0.0111593	Sample 3	FALSE
14	A14	11	OAS1	-0.0203136	-0.0131297	Sample 3	FALSE
14	A14	12	OAS1	-0.0211772	-0.0179972	Sample 3	FALSE
14	A14	13	OAS1	-0.0214813	-0.0223051	Sample 3	FALSE
14	A14	14	OAS1	-0.0207976	-0.0256254	Sample 3	FALSE
14	A14	15	OAS1	-0.0218248	-0.0306564	Sample 3	FALSE
14	A14	16	OAS1	-0.0175661	-0.0304016	Sample 3	FALSE
14	A14	17	OAS1	0.00856985	-0.0082696	Sample 3	FALSE
14	A14	18	OAS1	0.0443551	0.0235118	Sample 3	FALSE
14	A14	19	OAS1	0.0548842	0.030037	Sample 3	FALSE
14	A14	20	OAS1	0.0551525	0.0263014	Sample 3	FALSE
14	A14	21	OAS1	0.0550888	0.0222337	Sample 3	FALSE
14	A14	22	OAS1	0.0559382	0.0190793	Sample 3	FALSE
14	A14	23	OAS1	0.0663196	0.0254568	Sample 3	FALSE
14	A14	24	OAS1	0.071976	0.0271093	Sample 3	FALSE
14	A14	25	OAS1	0.0869385	0.0380679	Sample 3	FALSE
14	A14	26	OAS1	0.112382	0.0595075	Sample 3	FALSE
14	A14	27	OAS1	0.150508	0.0936301	Sample 3	FALSE
14	A14	28	OAS1	0.209729	0.148847	Sample 3	FALSE
14	A14	29	OAS1	0.292917	0.228031	Sample 3	FALSE
14	A14	30	OAS1	0.38686	0.31797	Sample 3	FALSE
14	A14	31	OAS1	0.484954	0.41206	Sample 3	FALSE
14	A14	32	OAS1	0.579009	0.502111	Sample 3	FALSE
14	A14	33	OAS1	0.663244	0.582342	Sample 3	FALSE
14	A14	34	OAS1	0.743745	0.65884	Sample 3	FALSE
14	A14	35	OAS1	0.809698	0.720789	Sample 3	FALSE
14	A14	36	OAS1	0.867842	0.774928	Sample 3	FALSE
14	A14	37	OAS1	0.918618	0.8217	Sample 3	FALSE
14	A14	38	OAS1	0.963556	0.862635	Sample 3	FALSE
14	A14	39	OAS1	1.00431	0.899387	Sample 3	FALSE
14	A14	40	OAS1	1.0327	0.923767	Sample 3	FALSE
15	A15	1	OAS1	-0.0902925	-0.00224284	Sample 3	FALSE
15	A15	2	OAS1	-0.0898121	-0.00194131	Sample 3	FALSE
15	A15	3	OAS1	-0.0856176	0.00207433	Sample 3	FALSE
15	A15	4	OAS1	-0.0846029	0.00291013	Sample 3	FALSE
15	A15	5	OAS1	-0.0858875	0.00144669	Sample 3	FALSE
15	A15	6	OAS1	-0.0892469	-0.00209164	Sample 3	FALSE
15	A15	7	OAS1	-0.0897115	-0.00273503	Sample 3	FALSE
15	A15	8	OAS1	-0.0880371	-0.00123953	Sample 3	FALSE
15	A15	9	OAS1	-0.0877248	-0.00110612	Sample 3	FALSE
15	A15	10	OAS1	-0.0879167	-0.00147689	Sample 3	FALSE
15	A15	11	OAS1	-0.0863517	-9.07403e-05	Sample 3	FALSE
15	A15	12	OAS1	-0.0842833	0.00179876	Sample 3	FALSE
15	A15	13	OAS1	-0.0852811	0.000622136	Sample 3	FALSE
15	A15	14	OAS1	-0.0885659	-0.00284155	Sample 3	FALSE
15	A15	15	OAS1	-0.0881764	-0.00263086	Sample 3	FALSE
15	A15	16	OAS1	-0.0839085	0.00145812	Sample 3	FALSE
15	A15	17	OAS1	-0.0834265	0.00176129	Sample 3	FALSE
15	A15	18	OAS1	-0.082868	0.00214091	Sample 3	FALSE
15	A15	19	OAS1	-0.0793135	0.00551653	Sample 3	FALSE
15	A15	20	OAS1	-0.0695972	0.0150539	Sample 3	FALSE
15	A15	21	OAS1	-0.0543063	0.030166	Sample 3	FALSE
15	A15	22	OAS1	-0.036096	0.0481974	Sample 3	FALSE
15	A15	23	OAS1	0.00693364	0.0910482	Sample 3	FALSE
15	A15	24	OAS1	0.0680373	0.151973	Sample 3	FALSE
15	A15	25	OAS1	0.153766	0.237522	Sample 3	FALSE
15	A15	26	OAS1	0.252324	0.335902	Sample 3	FALSE
15	A15	27	OAS1	0.355301	0.4387	Sample 3	FALSE
15	A15	28	OAS1	0.452863	0.536083	Sample 3	FALSE
15	A15	29	OAS1	0.545746	0.628788	Sample 3	FALSE
15	A15	30	OAS1	0.623515	0.706377	Sample 3	FALSE
15	A15	31	OAS1	0.695654	0.778338	Sample 3	FALSE
15	A15	32	OAS1	0.755807	0.838312	Sample 3	FALSE
15	A15	33	OAS1	0.812056	0.894382	Sample 3	FALSE
15	A15	34	OAS1	0.864957	0.947104	Sample 3	FALSE
15	A15	35	OAS1	0.906379	0.988347	Sample 3	FALSE
15	A15	36	OAS1	0.937612	1.0194	Sample 3	FALSE
15	A15	37	OAS1	0.967593	1.0492	Sample 3	FALSE
15	A15	38	OAS1	0.993578	1.07501	Sample 3	FALSE
15	A15	39	OAS1	1.01515	1.0964	Sample 3	FALSE
15	A15	40	OAS1	1.03197	1.11304	Sample 3	FALSE
16	A16	1	OAS1	-0.0114645	0.00065574	Sample 3	FALSE
16	A16	2	OAS1	-0.0116076	0.00052607	Sample 3	FALSE
16	A16	3	OAS1	-0.0105467	0.00160039	Sample 3	FALSE
16	A16	4	OAS1	-0.0111164	0.00104413	Sample 3	FALSE
16	A16	5	OAS1	-0.0126075	-0.000433576	Sample 3	FALSE
16	A16	6	OAS1	-0.0127337	-0.000546375	Sample 3	FALSE
16	A16	7	OAS1	-0.0102479	0.00195281	Sample 3	FALSE
16	A16	8	OAS1	-0.00940044	0.00281368	Sample 3	FALSE
16	A16	9	OAS1	-0.0102072	0.00202035	Sample 3	FALSE
16	A16	10	OAS1	-0.012602	-0.000361058	Sample 3	FALSE
16	A16	11	OAS1	-0.0136645	-0.00141014	Sample 3	FALSE
16	A16	12	OAS1	-0.0141953	-0.00192759	Sample 3	FALSE
16	A16	13	OAS1	-0.0148593	-0.00257812	Sample 3	FALSE
16	A16	14	OAS1	-0.0160743	-0.00377971	Sample 3	FALSE
16	A16	15	OAS1	-0.0160993	-0.00379138	Sample 3	FALSE
16	A16	16	OAS1	-0.0149895	-0.00266815	Sample 3	FALSE
16	A16	17	OAS1	-0.0143618	-0.00202701	Sample 3	FALSE
16	A16	18	OAS1	-0.0120065	0.000341677	Sample 3	FALSE
16	A16	19	OAS1	-0.0111916	0.00116995	Sample 3	FALSE
16	A16	20	OAS1	-0.00862443	0.00375056	Sample 3	FALSE
16	A16	21	OAS1	-0.00755884	0.00482956	Sample 3	FALSE
16	A16	22	OAS1	-0.00166972	0.0107321	Sample 3	FALSE
16	A16	23	OAS1	0.0106425	0.0230577	Sample 3	FALSE
16	A16	24	OAS1	0.0348271	0.0472558	Sample 3	FALSE
16	A16	25	OAS1	0.0758236	0.0882656	Sample 3	FALSE
16	A16	26	OAS1	0.141451	0.153907	Sample 3	FALSE
16	A16	27	OAS1	0.222784	0.235253	Sample 3	FALSE
16	A16	28	OAS1	0.319152	0.331634	Sample 3	FALSE
16	A16	29	OAS1	0.415431	0.427926	Sample 3	FALSE
16	A16	30	OAS1	0.503955	0.516464	Sample 3	FALSE
16	A16	31	OAS1	0.584126	0.596648	Sample 3	FALSE
16	A16	32	OAS1	0.662006	0.674542	Sample 3	FALSE
16	A16	33	OAS1	0.727904	0.740453	Sample 3	FALSE
16	A16	34	OAS1	0.786044	0.798606	Sample 3	FALSE
16	A16	35	OAS1	0.83468	0.847256	Sample 3	FALSE
16	A16	36	OAS1	0.878351	0.890941	Sample 3	FALSE
16	A16	37	OAS1	0.914639	0.927241	Sample 3	FALSE
16	A16	38	OAS1	0.949295	0.961911	Sample 3	FALSE
16	A16	39	OAS1	0.980606	0.993236	Sample 3	FALSE
16	A16	40	OAS1	0.996877	1.00952	Sample 3	FALSE
17	A17	1	OAS1	-0.0426815	0.00216451	Sample 3	FALSE
17	A17	2	OAS1	-0.0425656	0.00195839	Sample 3	FALSE
17	A17	3	OAS1	-0.0409122	0.00328989	Sample 3	FALSE
17	A17	4	OAS1	-0.041612	0.00226808	Sample 3	FALSE
17	A17	5	OAS1	-0.0436839	-0.000125764	Sample 3	FALSE
17	A17	6	OAS1	-0.0441267	-0.000890553	Sample 3	FALSE
17	A17	7	OAS1	-0.0423521	0.000562069	Sample 3	FALSE
17	A17	8	OAS1	-0.0419272	0.000664993	Sample 3	FALSE
17	A17	9	OAS1	-0.0428094	-0.000539131	Sample 3	FALSE
17	A17	10	OAS1	-0.0467691	-0.00482075	Sample 3	FALSE
17	A17	11	OAS1	-0.0464349	-0.00480855	Sample 3	FALSE
17	A17	12	OAS1	-0.0410235	0.000280944	Sample 3	FALSE
17	A17	13	OAS1	-0.0402298	0.000752642	Sample 3	FALSE
17	A17	14	OAS1	-0.0409758	-0.000315315	Sample 3	FALSE
17	A17	15	OAS1	-0.0415964	-0.00125787	Sample 3	FALSE
17	A17	16	OAS1	-0.0407312	-0.000714663	Sample 3	FALSE
17	A17	17	OAS1	-0.0391953	0.000499343	Sample 3	FALSE
17	A17	18	OAS1	-0.0382366	0.00113607	Sample 3	FALSE
17	A17	19	OAS1	-0.0350321	0.00401856	Sample 3	FALSE
17	A17	20	OAS1	-0.0288965	0.0098322	Sample 3	FALSE
17	A17	21	OAS1	-0.0155121	0.0228946	Sample 3	FALSE
17	A17	22	OAS1	0.0100957	0.0481805	Sample 3	FALSE
17	A17	23	OAS1	0.0512632	0.0890261	Sample 3	FALSE
17	A17	24	OAS1	0.113388	0.150829	Sample 3	FALSE
17	A17	25	OAS1	0.193118	0.230237	Sample 3	FALSE
17	A17	26	OAS1	0.287194	0.323991	Sample 3	FALSE
17	A17	27	OAS1	0.376517	0.412992	Sample 3	FALSE
17	A17	28	OAS1	0.465081	0.501234	Sample 3	FALSE
17	A17	29	OAS1	0.549511	0.585342	Sample 3	FALSE
17	A17	30	OAS1	0.622848	0.658357	Sample 3	FALSE
17	A17	31	OAS1	0.686475	0.721662	Sample 3	FALSE
17	A17	32	OAS1	0.745005	0.77987	Sample 3	FALSE
17	A17	33	OAS1	0.795266	0.829809	Sample 3	FALSE
17	A17	34	OAS1	0.840605	0.874827	Sample 3	FALSE
17	A17	35	OAS1	0.879427	0.913327	Sample 3	FALSE
17	A17	36	OAS1	0.912115	0.945693	Sample 3	FALSE
17	A17	37	OAS1	0.939833	0.973088	Sample 3	FALSE
17	A17	38	OAS1	0.968914	1.00185	Sample 3	FALSE
17	A17	39	OAS1	0.992344	1.02496	Sample 3	FALSE
17	A17	40	OAS1	1.00155	1.03384	Sample 3	FALSE
18	A18	1	OAS1	-0.0533702	-0.000714052	Sample 3	FALSE
18	A18	2	OAS1	-0.053084	-0.000643518	Sample 3	FALSE
18	A18	3	OAS1	-0.0520859	0.000138856	Sample 3	FALSE
18	A18	4	OAS1	-0.0515843	0.00042481	Sample 3	FALSE
18	A18	5	OAS1	-0.0520331	-0.000239726	Sample 3	FALSE
18	A18	6	OAS1	-0.0518886	-0.000310842	Sample 3	FALSE
18	A18	7	OAS1	-0.049224	0.00213807	Sample 3	FALSE
18	A18	8	OAS1	-0.0482704	0.00287595	Sample 3	FALSE
18	A18	9	OAS1	-0.0513826	-0.000451889	Sample 3	FALSE
18	A18	10	OAS1	-0.0520352	-0.00132021	Sample 3	FALSE
18	A18	11	OAS1	-0.0501332	0.00036614	Sample 3	FALSE
18	A18	12	OAS1	-0.0501769	0.000106763	Sample 3	FALSE
18	A18	13	OAS1	-0.0510896	-0.00102165	Sample 3	FALSE
18	A18	14	OAS1	-0.0536244	-0.00377207	Sample 3	FALSE
18	A18	15	OAS1	-0.0536657	-0.00402912	Sample 3	FALSE
18	A18	16	OAS1	-0.0510235	-0.00160258	Sample 3	FALSE
18	A18	17	OAS1	-0.0501183	-0.000913076	Sample 3	FALSE
18	A18	18	OAS1	-0.0470137	0.00197584	Sample 3	FALSE
18	A18	19	OAS1	-0.0431392	0.00563473	Sample 3	FALSE
18	A18	20	OAS1	-0.0362806	0.0122776	Sample 3	FALSE
18	A18	21	OAS1	-0.0242608	0.0240817	Sample 3	FALSE
18	A18	22	OAS1	-0.00054805	0.0475788	Sample 3	FALSE
18	A18	23	OAS1	0.0422474	0.0901586	Sample 3	FALSE
18	A18	24	OAS1	0.105118	0.152814	Sample 3	FALSE
18	A18	25	OAS1	0.191231	0.238711	Sample 3	FALSE
18	A18	26	OAS1	0.292248	0.339513	Sample 3	FALSE
18	A18	27	OAS1	0.397734	0.444782	Sample 3	FALSE
18	A18	28	OAS1	0.495281	0.542114	Sample 3	FALSE
18	A18	29	OAS1	0.583289	0.629906	Sample 3	FALSE
18	A18	30	OAS1	0.66644	0.712841	Sample 3	FALSE
18	A18	31	OAS1	0.735054	0.78124	Sample 3	FALSE
18	A18	32	OAS1	0.799054	0.845024	Sample 3	FALSE
18	A18	33	OAS1	0.854027	0.899782	Sample 3	FALSE
18	A18	34	OAS1	0.897361	0.942899	Sample 3	FALSE
18	A18	35	OAS1	0.938548	0.983871	Sample 3	FALSE
18	A18	36	OAS1	0.974148	1.01926	Sample 3	FALSE
18	A18	37	OAS1	1.00514	1.05003	Sample 3	FALSE
18	A18	38	OAS1	1.03065	1.07533	Sample 3	FALSE
18	A18	39	OAS1	1.05117	1.09563	Sample 3	FALSE
18	A18	40	OAS1	1.06387	1.10811	Sample 3	FALSE
19	A19	1	Mx1	-0.07388	0.000803737	Sample 2	FALSE
19	A19	2	Mx1	-0.0719971	0.00268663	Sample 2	FALSE
19	A19	3	Mx1	-0.0701979	0.00448581	Sample 2	FALSE
19	A19	4	Mx1	-0.0706283	0.0040554	Sample 2	FALSE
19	A19	5	Mx1	-0.0690329	0.00565085	Sample 2	FALSE
19	A19	6	Mx1	-0.0675042	0.00717953	Sample 2	FALSE
19	A19	7	Mx1	-0.0673906	0.0072931	Sample 2	FALSE
19	A19	8	Mx1	-0.0663015	0.00838223	Sample 2	FALSE
19	A19	9	Mx1	-0.0667459	0.00793787	Sample 2	FALSE
19	A19	10	Mx1	-0.0689853	0.00569839	Sample 2	FALSE
19	A19	11	Mx1	-0.0723995	0.00228423	Sample 2	FALSE
19	A19	12	Mx1	-0.072946	0.00173773	Sample 2	FALSE
19	A19	13	Mx1	-0.0690076	0.00567613	Sample 2	FALSE
19	A19	14	Mx1	-0.0700194	0.00466429	Sample 2	FALSE
19	A19	15	Mx1	-0.0714876	0.00319614	Sample 2	FALSE
19	A19	16	Mx1	-0.0711552	0.00352857	Sample 2	FALSE
19	A19	17	Mx1	-0.0710441	0.00363962	Sample 2	FALSE
19	A19	18	Mx1	-0.0720624	0.00262135	Sample 2	FALSE
19	A19	19	Mx1	-0.0718371	0.00284662	Sample 2	FALSE
19	A19	20	Mx1	-0.0707339	0.00394983	Sample 2	FALSE
19	A19	21	Mx1	-0.0716538	0.0030299	Sample 2	FALSE
19	A19	22	Mx1	-0.0728876	0.00179612	Sample 2	FALSE
19	A19	23	Mx1	-0.0725661	0.00211758	Sample 2	FALSE
19	A19	24	Mx1	-0.0722092	0.00247449	Sample 2	FALSE
19	A19	25	Mx1	-0.0703838	0.00429994	Sample 2	FALSE
19	A19	26	Mx1	-0.0692004	0.00548336	Sample 2	FALSE
19	A19	27	Mx1	-0.072686	0.00199773	Sample 2	FALSE
19	A19	28	Mx1	-0.074966	-0.000282259	Sample 2	FALSE
19	A19	29	Mx1	-0.0770169	-0.0023332	Sample 2	FALSE
19	A19	30	Mx1	-0.0792058	-0.00452205	Sample 2	FALSE
19	A19	31	Mx1	-0.0837333	-0.00904961	Sample 2	FALSE
19	A19	32	Mx1	-0.0852263	-0.0105426	Sample 2	FALSE
19	A19	33	Mx1	-0.0859921	-0.0113084	Sample 2	FALSE
19	A19	34	Mx1	-0.0881209	-0.0134371	Sample 2	FALSE
19	A19	35	Mx1	-0.0878882	-0.0132045	Sample 2	FALSE
19	A19	36	Mx1	-0.0839027	-0.00921898	Sample 2	FALSE
19	A19	37	Mx1	-0.0833163	-0.00863259	Sample 2	FALSE
19	A19	38	Mx1	-0.0842719	-0.00958815	Sample 2	FALSE
19	A19	39	Mx1	-0.088591	-0.0139073	Sample 2	FALSE
19	A19	40	Mx1	-0.0897437	-0.01506	Sample 2	FALSE
25	B1	1	Mx1	0.0159414	-0.00739905	Sample 1	FALSE
25	B1	2	Mx1	0.0167174	-0.00624195	Sample 1	FALSE
25	B1	3	Mx1	0.023278	0.000699809	Sample 1	FALSE
25	B1	4	Mx1	0.0211157	-0.00108136	Sample 1	FALSE
25	B1	5	Mx1	0.019986	-0.00182993	Sample 1	FALSE
25	B1	6	Mx1	0.0218591	0.000424297	Sample 1	FALSE
25	B1	7	Mx1	0.0215281	0.000474425	Sample 1	FALSE
25	B1	8	Mx1	0.0205531	-0.000119542	Sample 1	FALSE
25	B1	9	Mx1	0.020045	-0.000246463	Sample 1	FALSE
25	B1	10	Mx1	0.0195693	-0.000341034	Sample 1	FALSE
25	B1	11	Mx1	0.0204421	0.000912887	Sample 1	FALSE
25	B1	12	Mx1	0.0206121	0.00146398	Sample 1	FALSE
25	B1	13	Mx1	0.019163	0.000396055	Sample 1	FALSE
25	B1	14	Mx1	0.0181114	-0.000274468	Sample 1	FALSE
25	B1	15	Mx1	0.0175728	-0.00043196	Sample 1	FALSE
25	B1	16	Mx1	0.0173713	-0.000252301	Sample 1	FALSE
25	B1	17	Mx1	0.0191168	0.0018743	Sample 1	FALSE
25	B1	18	Mx1	0.0195705	0.00270915	Sample 1	FALSE
25	B1	19	Mx1	0.0162882	-0.000192021	Sample 1	FALSE
25	B1	20	Mx1	0.0145572	-0.00154192	Sample 1	FALSE
25	B1	21	Mx1	0.0125912	-0.00312678	Sample 1	FALSE
25	B1	22	Mx1	0.0132274	-0.00210947	Sample 1	FALSE
25	B1	23	Mx1	0.0175481	0.00259235	Sample 1	FALSE
25	B1	24	Mx1	0.0210009	0.00642626	Sample 1	FALSE
25	B1	25	Mx1	0.0362748	0.0220813	Sample 1	FALSE
25	B1	26	Mx1	0.059735	0.0459226	Sample 1	FALSE
25	B1	27	Mx1	0.103122	0.0896904	Sample 1	FALSE
25	B1	28	Mx1	0.173517	0.160467	Sample 1	FALSE
25	B1	29	Mx1	0.266282	0.253613	Sample 1	FALSE
25	B1	30	Mx1	0.373441	0.361153	Sample 1	FALSE
25	B1	31	Mx1	0.479713	0.467806	Sample 1	FALSE
25	B1	32	Mx1	0.580553	0.569028	Sample 1	FALSE
25	B1	33	Mx1	0.668551	0.657407	Sample 1	FALSE
25	B1	34	Mx1	0.74202	0.731256	Sample 1	FALSE
25	B1	35	Mx1	0.806174	0.795792	Sample 1	FALSE
25	B1	36	Mx1	0.859645	0.849644	Sample 1	FALSE
25	B1	37	Mx1	0.894358	0.884738	Sample 1	FALSE
25	B1	38	Mx1	0.922526	0.913287	Sample 1	FALSE
25	B1	39	Mx1	0.952935	0.944078	Sample 1	FALSE
25	B1	40	Mx1	0.96862	0.960143	Sample 1	FALSE
26	B2	1	Mx1	-0.0498174	-0.00344926	Sample 1	FALSE
26	B2	2	Mx1	-0.049176	-0.0035071	Sample 1	FALSE
26	B2	3	Mx1	-0.0465675	-0.00159777	Sample 1	FALSE
26	B2	4	Mx1	-0.0404609	0.0038097	Sample 1	FALSE
26	B2	5	Mx1	-0.0416134	0.00195805	Sample 1	FALSE
26	B2	6	Mx1	-0.0425245	0.000347794	Sample 1	FALSE
26	B2	7	Mx1	-0.041166	0.00100711	Sample 1	FALSE
26	B2	8	Mx1	-0.0418189	-0.000345005	Sample 1	FALSE
26	B2	9	Mx1	-0.0423199	-0.00154519	Sample 1	FALSE
26	B2	10	Mx1	-0.0411026	-0.00102705	Sample 1	FALSE
26	B2	11	Mx1	-0.0418385	-0.00246212	Sample 1	FALSE
26	B2	12	Mx1	-0.043504	-0.00482674	Sample 1	FALSE
26	B2	13	Mx1	-0.042791	-0.00481292	Sample 1	FALSE
26	B2	14	Mx1	-0.0359707	0.00130817	Sample 1	FALSE
26	B2	15	Mx1	-0.0324271	0.00415266	Sample 1	FALSE
26	B2	16	Mx1	-0.0318473	0.0040333	Sample 1	FALSE
26	B2	17	Mx1	-0.0298248	0.00535658	Sample 1	FALSE
26	B2	18	Mx1	-0.0125105	0.0219717	Sample 1	FALSE
26	B2	19	Mx1	0.0189171	0.0527001	Sample 1	FALSE
26	B2	20	Mx1	0.0611413	0.0942252	Sample 1	FALSE
26	B2	21	Mx1	0.124763	0.157147	Sample 1	FALSE
26	B2	22	Mx1	0.219642	0.251328	Sample 1	FALSE
26	B2	23	Mx1	0.334227	0.365214	Sample 1	FALSE
26	B2	24	Mx1	0.448153	0.47844	Sample 1	FALSE
26	B2	25	Mx1	0.553684	0.583272	Sample 1	FALSE
26	B2	26	Mx1	0.639638	0.668527	Sample 1	FALSE
26	B2	27	Mx1	0.716421	0.74461	Sample 1	FALSE
26	B2	28	Mx1	0.784508	0.811999	Sample 1	FALSE
26	B2	29	Mx1	0.840088	0.866879	Sample 1	FALSE
26	B2	30	Mx1	0.880987	0.907079	Sample 1	FALSE
26	B2	31	Mx1	0.911538	0.936931	Sample 1	FALSE
26	B2	32	Mx1	0.940867	0.965561	Sample 1	FALSE
26	B2	33	Mx1	0.96321	0.987205	Sample 1	FALSE
26	B2	34	Mx1	0.976621	0.999916	Sample 1	FALSE
26	B2	35	Mx1	0.987297	1.00989	Sample 1	FALSE
26	B2	36	Mx1	0.995575	1.01747	Sample 1	FALSE
26	B2	37	Mx1	0.997202	1.0184	Sample 1	FALSE
26	B2	38	Mx1	0.997091	1.01759	Sample 1	FALSE
26	B2	39	Mx1	1.00466	1.02446	Sample 1	FALSE
26	B2	40	Mx1	1.00498	1.02408	Sample 1	FALSE
27	B3	1	Mx1	-0.00938443	-0.00855893	Sample 1	FALSE
27	B3	2	Mx1	-0.00741441	-0.00807099	Sample 1	FALSE
27	B3	3	Mx1	0.000583695	-0.00155497	Sample 1	FALSE
27	B3	4	Mx1	0.00401582	0.000395079	Sample 1	FALSE
27	B3	5	Mx1	0.00481715	-0.000285669	Sample 1	FALSE
27	B3	6	Mx1	0.00958333	0.00299844	Sample 1	FALSE
27	B3	7	Mx1	0.00956126	0.00149428	Sample 1	FALSE
27	B3	8	Mx1	0.00904348	-0.000505572	Sample 1	FALSE
27	B3	9	Mx1	0.0119946	0.000963493	Sample 1	FALSE
27	B3	10	Mx1	0.0123895	-0.00012366	Sample 1	FALSE
27	B3	11	Mx1	0.0148382	0.00084295	Sample 1	FALSE
27	B3	12	Mx1	0.0147112	-0.000766142	Sample 1	FALSE
27	B3	13	Mx1	0.0151444	-0.00181501	Sample 1	FALSE
27	B3	14	Mx1	0.0161348	-0.00230675	Sample 1	FALSE
27	B3	15	Mx1	0.0179901	-0.00193354	Sample 1	FALSE
27	B3	16	Mx1	0.0201538	-0.00125187	Sample 1	FALSE
27	B3	17	Mx1	0.0213838	-0.00150395	Sample 1	FALSE
27	B3	18	Mx1	0.0259614	0.00159159	Sample 1	FALSE
27	B3	19	Mx1	0.0266434	0.000791447	Sample 1	FALSE
27	B3	20	Mx1	0.0303038	0.00296985	Sample 1	FALSE
27	B3	21	Mx1	0.0338761	0.00506005	Sample 1	FALSE
27	B3	22	Mx1	0.0455032	0.015205	Sample 1	FALSE
27	B3	23	Mx1	0.0673635	0.0355832	Sample 1	FALSE
27	B3	24	Mx1	0.103005	0.0697423	Sample 1	FALSE
27	B3	25	Mx1	0.165992	0.131247	Sample 1	FALSE
27	B3	26	Mx1	0.252068	0.215842	Sample 1	FALSE
27	B3	27	Mx1	0.358846	0.321137	Sample 1	FALSE
27	B3	28	Mx1	0.478301	0.439111	Sample 1	FALSE
27	B3	29	Mx1	0.592207	0.551535	Sample 1	FALSE
27	B3	30	Mx1	0.686768	0.644613	Sample 1	FALSE
27	B3	31	Mx1	0.766712	0.723075	Sample 1	FALSE
27	B3	32	Mx1	0.835345	0.790226	Sample 1	FALSE
27	B3	33	Mx1	0.894629	0.848028	Sample 1	FALSE
27	B3	34	Mx1	0.942983	0.8949	Sample 1	FALSE
27	B3	35	Mx1	0.981884	0.932319	Sample 1	FALSE
27	B3	36	Mx1	1.00508	0.95403	Sample 1	FALSE
27	B3	37	Mx1	1.02953	0.977003	Sample 1	FALSE
27	B3	38	Mx1	1.0452	0.991192	Sample 1	FALSE
27	B3	39	Mx1	1.05433	0.998841	Sample 1	FALSE
27	B3	40	Mx1	1.06337	1.0064	Sample 1	FALSE
28	B4	1	Mx1	-0.0222585	-0.00154026	Sample 1	FALSE
28	B4	2	Mx1	-0.0213276	-0.00112375	Sample 1	FALSE
28	B4	3	Mx1	-0.0187222	0.000967142	Sample 1	FALSE
28	B4	4	Mx1	-0.0164213	0.00275364	Sample 1	FALSE
28	B4	5	Mx1	-0.0169831	0.00167741	Sample 1	FALSE
28	B4	6	Mx1	-0.0188966	-0.000750529	Sample 1	FALSE
28	B4	7	Mx1	-0.0194122	-0.00178063	Sample 1	FALSE
28	B4	8	Mx1	-0.0180826	-0.000965413	Sample 1	FALSE
28	B4	9	Mx1	-0.0182061	-0.0016034	Sample 1	FALSE
28	B4	10	Mx1	-0.0181915	-0.00210321	Sample 1	FALSE
28	B4	11	Mx1	-0.0181096	-0.00253579	Sample 1	FALSE
28	B4	12	Mx1	-0.0159298	-0.000870425	Sample 1	FALSE
28	B4	13	Mx1	-0.0144391	0.000105799	Sample 1	FALSE
28	B4	14	Mx1	-0.0122632	0.00176723	Sample 1	FALSE
28	B4	15	Mx1	-0.0101778	0.00333819	Sample 1	FALSE
28	B4	16	Mx1	-0.00726825	0.00573331	Sample 1	FALSE
28	B4	17	Mx1	0.00275201	0.0152391	Sample 1	FALSE
28	B4	18	Mx1	0.0222494	0.034222	Sample 1	FALSE
28	B4	19	Mx1	0.0510327	0.0624909	Sample 1	FALSE
28	B4	20	Mx1	0.098071	0.109015	Sample 1	FALSE
28	B4	21	Mx1	0.177167	0.187596	Sample 1	FALSE
28	B4	22	Mx1	0.284206	0.29412	Sample 1	FALSE
28	B4	23	Mx1	0.40598	0.41538	Sample 1	FALSE
28	B4	24	Mx1	0.521326	0.530212	Sample 1	FALSE
28	B4	25	Mx1	0.63161	0.639982	Sample 1	FALSE
28	B4	26	Mx1	0.722673	0.73053	Sample 1	FALSE
28	B4	27	Mx1	0.791272	0.798614	Sample 1	FALSE
28	B4	28	Mx1	0.861226	0.868054	Sample 1	FALSE
28	B4	29	Mx1	0.918398	0.924712	Sample 1	FALSE
28	B4	30	Mx1	0.956735	0.962534	Sample 1	FALSE
28	B4	31	Mx1	0.989437	0.994722	Sample 1	FALSE
28	B4	32	Mx1	1.01049	1.01526	Sample 1	FALSE
28	B4	33	Mx1	1.03102	1.03527	Sample 1	FALSE
28	B4	34	Mx1	1.04846	1.0522	Sample 1	FALSE
28	B4	35	Mx1	1.0593	1.06253	Sample 1	FALSE
28	B4	36	Mx1	1.06259	1.0653	Sample 1	FALSE
28	B4	37	Mx1	1.0632	1.0654	Sample 1	FALSE
28	B4	38	Mx1	1.06811	1.06979	Sample 1	FALSE
28	B4	39	Mx1	1.07282	1.07399	Sample 1	FALSE
28	B4	40	Mx1	1.07223	1.07289	Sample 1	FALSE
29	B5	1	Mx1	-0.0389298	-0.00536906	Sample 1	FALSE
29	B5	2	Mx1	-0.037601	-0.00458476	Sample 1	FALSE
29	B5	3	Mx1	-0.0336916	-0.00121977	Sample 1	FALSE
29	B5	4	Mx1	-0.0286544	0.00327293	Sample 1	FALSE
29	B5	5	Mx1	-0.0283388	0.00304411	Sample 1	FALSE
29	B5	6	Mx1	-0.0291827	0.00165576	Sample 1	FALSE
29	B5	7	Mx1	-0.0321712	-0.00187723	Sample 1	FALSE
29	B5	8	Mx1	-0.0328746	-0.00312506	Sample 1	FALSE
29	B5	9	Mx1	-0.0304447	-0.00123967	Sample 1	FALSE
29	B5	10	Mx1	-0.0296808	-0.00102022	Sample 1	FALSE
29	B5	11	Mx1	-0.0297248	-0.0016086	Sample 1	FALSE
29	B5	12	Mx1	-0.0272826	0.000289124	Sample 1	FALSE
29	B5	13	Mx1	-0.0262119	0.000815338	Sample 1	FALSE
29	B5	14	Mx1	-0.0245928	0.00189004	Sample 1	FALSE
29	B5	15	Mx1	-0.0272349	-0.00129656	Sample 1	FALSE
29	B5	16	Mx1	-0.0288132	-0.00341926	Sample 1	FALSE
29	B5	17	Mx1	-0.0275593	-0.00270983	Sample 1	FALSE
29	B5	18	Mx1	-0.0221775	0.00212752	Sample 1	FALSE
29	B5	19	Mx1	-0.0193392	0.00442139	Sample 1	FALSE
29	B5	20	Mx1	-0.0116717	0.0115444	Sample 1	FALSE
29	B5	21	Mx1	0.00790338	0.030575	Sample 1	FALSE
29	B5	22	Mx1	0.0380976	0.0602248	Sample 1	FALSE
29	B5	23	Mx1	0.0858666	0.107449	Sample 1	FALSE
29	B5	24	Mx1	0.161993	0.183031	Sample 1	FALSE
29	B5	25	Mx1	0.271579	0.292072	Sample 1	FALSE
29	B5	26	Mx1	0.394151	0.414101	Sample 1	FALSE
29	B5	27	Mx1	0.514461	0.533866	Sample 1	FALSE
29	B5	28	Mx1	0.625755	0.644616	Sample 1	FALSE
29	B5	29	Mx1	0.719768	0.738084	Sample 1	FALSE
29	B5	30	Mx1	0.793755	0.811527	Sample 1	FALSE
29	B5	31	Mx1	0.857415	0.874643	Sample 1	FALSE
29	B5	32	Mx1	0.909489	0.926172	Sample 1	FALSE
29	B5	33	Mx1	0.954171	0.970309	Sample 1	FALSE
29	B5	34	Mx1	0.982129	0.997723	Sample 1	FALSE
29	B5	35	Mx1	1.00779	1.02284	Sample 1	FALSE
29	B5	36	Mx1	1.02684	1.04134	Sample 1	FALSE
29	B5	37	Mx1	1.03879	1.05275	Sample 1	FALSE
29	B5	38	Mx1	1.04986	1.06327	Sample 1	FALSE
29	B5	39	Mx1	1.05769	1.07057	Sample 1	FALSE
29	B5	40	Mx1	1.0618	1.07413	Sample 1	FALSE
30	B6	1	Mx1	-0.0453608	-0.000251893	Sample 1	FALSE
30	B6	2	Mx1	-0.0449009	-0.000309343	Sample 1	FALSE
30	B6	3	Mx1	-0.0424473	0.00162697	Sample 1	FALSE
30	B6	4	Mx1	-0.0405094	0.00304748	Sample 1	FALSE
30	B6	5	Mx1	-0.0402583	0.00278127	Sample 1	FALSE
30	B6	6	Mx1	-0.0449681	-0.00244588	Sample 1	FALSE
30	B6	7	Mx1	-0.0455665	-0.00356166	Sample 1	FALSE
30	B6	8	Mx1	-0.0428328	-0.00134526	Sample 1	FALSE
30	B6	9	Mx1	-0.0424361	-0.00146588	Sample 1	FALSE
30	B6	10	Mx1	-0.0423725	-0.00191965	Sample 1	FALSE
30	B6	11	Mx1	-0.0403717	-0.000436162	Sample 1	FALSE
30	B6	12	Mx1	-0.0400167	-0.000598554	Sample 1	FALSE
30	B6	13	Mx1	-0.0387295	0.000171342	Sample 1	FALSE
30	B6	14	Mx1	-0.0377279	0.000655572	Sample 1	FALSE
30	B6	15	Mx1	-0.0343757	0.00349042	Sample 1	FALSE
30	B6	16	Mx1	-0.0305625	0.00678633	Sample 1	FALSE
30	B6	17	Mx1	-0.0198907	0.0169408	Sample 1	FALSE
30	B6	18	Mx1	-0.00319354	0.0331206	Sample 1	FALSE
30	B6	19	Mx1	0.0267242	0.062521	Sample 1	FALSE
30	B6	20	Mx1	0.0781509	0.11343	Sample 1	FALSE
30	B6	21	Mx1	0.159246	0.194008	Sample 1	FALSE
30	B6	22	Mx1	0.270122	0.304366	Sample 1	FALSE
30	B6	23	Mx1	0.391591	0.425318	Sample 1	FALSE
30	B6	24	Mx1	0.513361	0.546571	Sample 1	FALSE
30	B6	25	Mx1	0.61933	0.652023	Sample 1	FALSE
30	B6	26	Mx1	0.71135	0.743525	Sample 1	FALSE
30	B6	27	Mx1	0.78556	0.817218	Sample 1	FALSE
30	B6	28	Mx1	0.848922	0.880063	Sample 1	FALSE
30	B6	29	Mx1	0.903741	0.934365	Sample 1	FALSE
30	B6	30	Mx1	0.948761	0.978867	Sample 1	FALSE
30	B6	31	Mx1	0.98076	1.01035	Sample 1	FALSE
30	B6	32	Mx1	1.00873	1.0378	Sample 1	FALSE
30	B6	33	Mx1	1.0254	1.05396	Sample 1	FALSE
30	B6	34	Mx1	1.03805	1.06608	Sample 1	FALSE
30	B6	35	Mx1	1.04546	1.07298	Sample 1	FALSE
30	B6	36	Mx1	1.05215	1.07915	Sample 1	FALSE
30	B6	37	Mx1	1.05754	1.08402	Sample 1	FALSE
30	B6	38	Mx1	1.05834	1.0843	Sample 1	FALSE
30	B6	39	Mx1	1.0637	1.08915	Sample 1	FALSE
30	B6	40	Mx1	1.06827	1.0932	Sample 1	FALSE
31	B7	1	Mx1	-0.00726202	-0.0142284	Sample 1	FALSE
31	B7	2	Mx1	-0.00433636	-0.0115549	Sample 1	FALSE
31	B7	3	Mx1	0.00550423	-0.00196653	Sample 1	FALSE
31	B7	4	Mx1	0.0071742	-0.000548763	Sample 1	FALSE
31	B7	5	Mx1	0.00879669	0.000821534	Sample 1	FALSE
31	B7	6	Mx1	0.00931771	0.00109037	Sample 1	FALSE
31	B7	7	Mx1	0.0101016	0.0016221	Sample 1	FALSE
31	B7	8	Mx1	0.00905826	0.000326529	Sample 1	FALSE
31	B7	9	Mx1	0.00828792	-0.000696	Sample 1	FALSE
31	B7	10	Mx1	0.00959069	0.000354572	Sample 1	FALSE
31	B7	11	Mx1	0.0092416	-0.00024671	Sample 1	FALSE
31	B7	12	Mx1	0.010062	0.000321453	Sample 1	FALSE
31	B7	13	Mx1	0.00942872	-0.000563978	Sample 1	FALSE
31	B7	14	Mx1	0.0099408	-0.000304087	Sample 1	FALSE
31	B7	15	Mx1	0.0104879	-9.1848e-06	Sample 1	FALSE
31	B7	16	Mx1	0.010548	-0.0002013	Sample 1	FALSE
31	B7	17	Mx1	0.0157371	0.00473567	Sample 1	FALSE
31	B7	18	Mx1	0.0248464	0.0135928	Sample 1	FALSE
31	B7	19	Mx1	0.0411424	0.0296366	Sample 1	FALSE
31	B7	20	Mx1	0.0679649	0.0562069	Sample 1	FALSE
31	B7	21	Mx1	0.113337	0.101327	Sample 1	FALSE
31	B7	22	Mx1	0.18602	0.173758	Sample 1	FALSE
31	B7	23	Mx1	0.289236	0.276722	Sample 1	FALSE
31	B7	24	Mx1	0.408608	0.395842	Sample 1	FALSE
31	B7	25	Mx1	0.536534	0.523515	Sample 1	FALSE
31	B7	26	Mx1	0.645251	0.631979	Sample 1	FALSE
31	B7	27	Mx1	0.738388	0.724865	Sample 1	FALSE
31	B7	28	Mx1	0.822385	0.80861	Sample 1	FALSE
31	B7	29	Mx1	0.889535	0.875507	Sample 1	FALSE
31	B7	30	Mx1	0.942419	0.928139	Sample 1	FALSE
31	B7	31	Mx1	0.987749	0.973216	Sample 1	FALSE
31	B7	32	Mx1	1.02587	1.01109	Sample 1	FALSE
31	B7	33	Mx1	1.05588	1.04084	Sample 1	FALSE
31	B7	34	Mx1	1.07828	1.06299	Sample 1	FALSE
31	B7	35	Mx1	1.09338	1.07784	Sample 1	FALSE
31	B7	36	Mx1	1.1028	1.08701	Sample 1	FALSE
31	B7	37	Mx1	1.11291	1.09687	Sample 1	FALSE
31	B7	38	Mx1	1.119	1.1027	Sample 1	FALSE
31	B7	39	Mx1	1.12338	1.10683	Sample 1	FALSE
31	B7	40	Mx1	1.12769	1.11089	Sample 1	FALSE
32	B8	1	Mx1	-0.0680137	0.00124757	Sample 1	FALSE
32	B8	2	Mx1	-0.0680451	0.000497759	Sample 1	FALSE
32	B8	3	Mx1	-0.0678337	-9.31024e-06	Sample 1	FALSE
32	B8	4	Mx1	-0.0670557	5.01706e-05	Sample 1	FALSE
32	B8	5	Mx1	-0.0668623	-0.000474921	Sample 1	FALSE
32	B8	6	Mx1	-0.0666561	-0.000987213	Sample 1	FALSE
32	B8	7	Mx1	-0.0658419	-0.000891403	Sample 1	FALSE
32	B8	8	Mx1	-0.0624827	0.00174925	Sample 1	FALSE
32	B8	9	Mx1	-0.0619138	0.0015997	Sample 1	FALSE
32	B8	10	Mx1	-0.0622643	0.000530713	Sample 1	FALSE
32	B8	11	Mx1	-0.061652	0.000424556	Sample 1	FALSE
32	B8	12	Mx1	-0.0616197	-0.000261572	Sample 1	FALSE
32	B8	13	Mx1	-0.0622109	-0.00157123	Sample 1	FALSE
32	B8	14	Mx1	-0.0618636	-0.00194243	Sample 1	FALSE
32	B8	15	Mx1	-0.057419	0.00178367	Sample 1	FALSE
32	B8	16	Mx1	-0.0520711	0.00641314	Sample 1	FALSE
32	B8	17	Mx1	-0.0422121	0.0155537	Sample 1	FALSE
32	B8	18	Mx1	-0.024488	0.0325593	Sample 1	FALSE
32	B8	19	Mx1	0.00525488	0.0615837	Sample 1	FALSE
32	B8	20	Mx1	0.0571925	0.112803	Sample 1	FALSE
32	B8	21	Mx1	0.137823	0.192715	Sample 1	FALSE
32	B8	22	Mx1	0.247158	0.301332	Sample 1	FALSE
32	B8	23	Mx1	0.373048	0.426502	Sample 1	FALSE
32	B8	24	Mx1	0.495846	0.548582	Sample 1	FALSE
32	B8	25	Mx1	0.606081	0.658099	Sample 1	FALSE
32	B8	26	Mx1	0.701984	0.753283	Sample 1	FALSE
32	B8	27	Mx1	0.780976	0.831557	Sample 1	FALSE
32	B8	28	Mx1	0.849149	0.899012	Sample 1	FALSE
32	B8	29	Mx1	0.904793	0.953937	Sample 1	FALSE
32	B8	30	Mx1	0.944454	0.99288	Sample 1	FALSE
32	B8	31	Mx1	0.979956	1.02766	Sample 1	FALSE
32	B8	32	Mx1	1.01012	1.05711	Sample 1	FALSE
32	B8	33	Mx1	1.03111	1.07738	Sample 1	FALSE
32	B8	34	Mx1	1.04607	1.09162	Sample 1	FALSE
32	B8	35	Mx1	1.05386	1.09869	Sample 1	FALSE
32	B8	36	Mx1	1.06124	1.10535	Sample 1	FALSE
32	B8	37	Mx1	1.06856	1.11196	Sample 1	FALSE
32	B8	38	Mx1	1.0712	1.11388	Sample 1	FALSE
32	B8	39	Mx1	1.07451	1.11646	Sample 1	FALSE
32	B8	40	Mx1	1.08597	1.12722	Sample 1	FALSE
33	B9	1	Mx1	-0.0745511	0.00440689	Sample 1	FALSE
33	B9	2	Mx1	-0.0737846	0.00419398	Sample 1	FALSE
33	B9	3	Mx1	-0.0746091	0.0023901	Sample 1	FALSE
33	B9	4	Mx1	-0.0782292	-0.0022094	Sample 1	FALSE
33	B9	5	Mx1	-0.0781797	-0.0031393	Sample 1	FALSE
33	B9	6	Mx1	-0.0742278	-0.000166828	Sample 1	FALSE
33	B9	7	Mx1	-0.0726828	0.000398789	Sample 1	FALSE
33	B9	8	Mx1	-0.0687883	0.00331392	Sample 1	FALSE
33	B9	9	Mx1	-0.068407	0.00271577	Sample 1	FALSE
33	B9	10	Mx1	-0.068515	0.00162838	Sample 1	FALSE
33	B9	11	Mx1	-0.0706043	-0.00144029	Sample 1	FALSE
33	B9	12	Mx1	-0.0710341	-0.0028495	Sample 1	FALSE
33	B9	13	Mx1	-0.0684799	-0.00127465	Sample 1	FALSE
33	B9	14	Mx1	-0.068226	-0.00200017	Sample 1	FALSE
33	B9	15	Mx1	-0.0660619	-0.000815491	Sample 1	FALSE
33	B9	16	Mx1	-0.0608184	0.00344865	Sample 1	FALSE
33	B9	17	Mx1	-0.0536796	0.009608	Sample 1	FALSE
33	B9	18	Mx1	-0.0401605	0.0221477	Sample 1	FALSE
33	B9	19	Mx1	-0.016539	0.0447898	Sample 1	FALSE
33	B9	20	Mx1	0.0249411	0.0852905	Sample 1	FALSE
33	B9	21	Mx1	0.0955537	0.154924	Sample 1	FALSE
33	B9	22	Mx1	0.197898	0.256289	Sample 1	FALSE
33	B9	23	Mx1	0.323405	0.380816	Sample 1	FALSE
33	B9	24	Mx1	0.449925	0.506357	Sample 1	FALSE
33	B9	25	Mx1	0.566443	0.621895	Sample 1	FALSE
33	B9	26	Mx1	0.665892	0.720365	Sample 1	FALSE
33	B9	27	Mx1	0.746463	0.799957	Sample 1	FALSE
33	B9	28	Mx1	0.813238	0.865752	Sample 1	FALSE
33	B9	29	Mx1	0.874383	0.925918	Sample 1	FALSE
33	B9	30	Mx1	0.925835	0.97639	Sample 1	FALSE
33	B9	31	Mx1	0.963234	1.01281	Sample 1	FALSE
33	B9	32	Mx1	0.988534	1.03713	Sample 1	FALSE
33	B9	33	Mx1	1.00984	1.05746	Sample 1	FALSE
33	B9	34	Mx1	1.02149	1.06813	Sample 1	FALSE
33	B9	35	Mx1	1.03359	1.07925	Sample 1	FALSE
33	B9	36	Mx1	1.03723	1.08191	Sample 1	FALSE
33	B9	37	Mx1	1.04652	1.09022	Sample 1	FALSE
33	B9	38	Mx1	1.05143	1.09415	Sample 1	FALSE
33	B9	39	Mx1	1.05798	1.09972	Sample 1	FALSE
33	B9	40	Mx1	1.05526	1.09602	Sample 1	FALSE
34	B10	1	OAS1	-0.1511	-0.0302236	Sample 3	FALSE
34	B10	2	OAS1	-0.15106	-0.0337946	Sample 3	FALSE
34	B10	3	OAS1	-0.14305	-0.0293952	Sample 3	FALSE
34	B10	4	OAS1	-0.134514	-0.0244704	Sample 3	FALSE
34	B10	5	OAS1	-0.121917	-0.0154845	Sample 3	FALSE
34	B10	6	OAS1	-0.10716	-0.0043385	Sample 3	FALSE
34	B10	7	OAS1	-0.0990839	0.00012654	Sample 3	FALSE
34	B10	8	OAS1	-0.0923569	0.00324249	Sample 3	FALSE
34	B10	9	OAS1	-0.084794	0.00719437	Sample 3	FALSE
34	B10	10	OAS1	-0.0802147	0.00816269	Sample 3	FALSE
34	B10	11	OAS1	-0.0737595	0.0110069	Sample 3	FALSE
34	B10	12	OAS1	-0.0665034	0.014652	Sample 3	FALSE
34	B10	13	OAS1	-0.0631466	0.0143978	Sample 3	FALSE
34	B10	14	OAS1	-0.0601223	0.0138111	Sample 3	FALSE
34	B10	15	OAS1	-0.0531023	0.0172201	Sample 3	FALSE
34	B10	16	OAS1	-0.0518845	0.0148269	Sample 3	FALSE
34	B10	17	OAS1	-0.0500319	0.0130685	Sample 3	FALSE
34	B10	18	OAS1	-0.0501337	0.00935565	Sample 3	FALSE
34	B10	19	OAS1	-0.0506495	0.00522885	Sample 3	FALSE
34	B10	20	OAS1	-0.0496966	0.00257077	Sample 3	FALSE
34	B10	21	OAS1	-0.0478995	0.000756886	Sample 3	FALSE
34	B10	22	OAS1	-0.0485724	-0.00352705	Sample 3	FALSE
34	B10	23	OAS1	-0.0471291	-0.00569476	Sample 3	FALSE
34	B10	24	OAS1	-0.0421712	-0.00434792	Sample 3	FALSE
34	B10	25	OAS1	-0.0400436	-0.00583129	Sample 3	FALSE
34	B10	26	OAS1	-0.0408681	-0.0102668	Sample 3	FALSE
34	B10	27	OAS1	-0.0421916	-0.0152013	Sample 3	FALSE
34	B10	28	OAS1	-0.0404431	-0.0170638	Sample 3	FALSE
34	B10	29	OAS1	-0.0332443	-0.013476	Sample 3	FALSE
34	B10	30	OAS1	-0.0203025	-0.0041452	Sample 3	FALSE
34	B10	31	OAS1	-0.00336224	0.00918404	Sample 3	FALSE
34	B10	32	OAS1	0.0270506	0.0359859	Sample 3	FALSE
34	B10	33	OAS1	0.0756133	0.0809375	Sample 3	FALSE
34	B10	34	OAS1	0.147849	0.149562	Sample 3	FALSE
34	B10	35	OAS1	0.230585	0.228688	Sample 3	FALSE
34	B10	36	OAS1	0.309901	0.304392	Sample 3	FALSE
34	B10	37	OAS1	0.379028	0.369908	Sample 3	FALSE
34	B10	38	OAS1	0.432667	0.419936	Sample 3	FALSE
34	B10	39	OAS1	0.481034	0.464692	Sample 3	FALSE
34	B10	40	OAS1	0.522558	0.502606	Sample 3	FALSE
35	B11	1	OAS1	-0.0182715	-0.00223331	Sample 3	FALSE
35	B11	2	OAS1	-0.0168674	-0.00106612	Sample 3	FALSE
35	B11	3	OAS1	-0.012437	0.00312736	Sample 3	FALSE
35	B11	4	OAS1	-0.0151498	0.00017758	Sample 3	FALSE
35	B11	5	OAS1	-0.0161583	-0.00106787	Sample 3	FALSE
35	B11	6	OAS1	-0.0147147	0.000138819	Sample 3	FALSE
35	B11	7	OAS1	-0.0147642	-0.000147661	Sample 3	FALSE
35	B11	8	OAS1	-0.0147792	-0.00039962	Sample 3	FALSE
35	B11	9	OAS1	-0.0159781	-0.00183537	Sample 3	FALSE
35	B11	10	OAS1	-0.0160495	-0.00214371	Sample 3	FALSE
35	B11	11	OAS1	-0.0135203	0.000148555	Sample 3	FALSE
35	B11	12	OAS1	-0.0132748	0.000157028	Sample 3	FALSE
35	B11	13	OAS1	-0.0127566	0.000438338	Sample 3	FALSE
35	B11	14	OAS1	-0.0131762	-0.00021819	Sample 3	FALSE
35	B11	15	OAS1	-0.0135825	-0.00086143	Sample 3	FALSE
35	B11	16	OAS1	-0.0121829	0.00030118	Sample 3	FALSE
35	B11	17	OAS1	-0.0110676	0.00117956	Sample 3	FALSE
35	B11	18	OAS1	-0.011395	0.000615205	Sample 3	FALSE
35	B11	19	OAS1	-0.0113831	0.000390222	Sample 3	FALSE
35	B11	20	OAS1	-0.00683503	0.00470133	Sample 3	FALSE
35	B11	21	OAS1	0.000968807	0.0122682	Sample 3	FALSE
35	B11	22	OAS1	0.00971359	0.0207761	Sample 3	FALSE
35	B11	23	OAS1	0.0296393	0.0404648	Sample 3	FALSE
35	B11	24	OAS1	0.0708985	0.0814871	Sample 3	FALSE
35	B11	25	OAS1	0.133925	0.144277	Sample 3	FALSE
35	B11	26	OAS1	0.212461	0.222576	Sample 3	FALSE
35	B11	27	OAS1	0.307289	0.317167	Sample 3	FALSE
35	B11	28	OAS1	0.405839	0.41548	Sample 3	FALSE
35	B11	29	OAS1	0.496197	0.505601	Sample 3	FALSE
35	B11	30	OAS1	0.584412	0.593579	Sample 3	FALSE
35	B11	31	OAS1	0.661991	0.670921	Sample 3	FALSE
35	B11	32	OAS1	0.727222	0.735915	Sample 3	FALSE
35	B11	33	OAS1	0.791929	0.800386	Sample 3	FALSE
35	B11	34	OAS1	0.84687	0.855089	Sample 3	FALSE
35	B11	35	OAS1	0.89457	0.902553	Sample 3	FALSE
35	B11	36	OAS1	0.935257	0.943003	Sample 3	FALSE
35	B11	37	OAS1	0.972626	0.980135	Sample 3	FALSE
35	B11	38	OAS1	1.00623	1.01351	Sample 3	FALSE
35	B11	39	OAS1	1.02768	1.03471	Sample 3	FALSE
35	B11	40	OAS1	1.04163	1.04843	Sample 3	FALSE
36	B12	1	OAS1	-0.0682234	-0.00119766	Sample 3	FALSE
36	B12	2	OAS1	-0.0679944	-0.0010074	Sample 3	FALSE
36	B12	3	OAS1	-0.0648733	0.00207506	Sample 3	FALSE
36	B12	4	OAS1	-0.0647796	0.00213003	Sample 3	FALSE
36	B12	5	OAS1	-0.0658129	0.00105797	Sample 3	FALSE
36	B12	6	OAS1	-0.0668286	3.52038e-06	Sample 3	FALSE
36	B12	7	OAS1	-0.0684775	-0.001684	Sample 3	FALSE
36	B12	8	OAS1	-0.0683834	-0.00162865	Sample 3	FALSE
36	B12	9	OAS1	-0.0659108	0.000805208	Sample 3	FALSE
36	B12	10	OAS1	-0.0656863	0.000991027	Sample 3	FALSE
36	B12	11	OAS1	-0.065853	0.000785563	Sample 3	FALSE
36	B12	12	OAS1	-0.0662986	0.000301247	Sample 3	FALSE
36	B12	13	OAS1	-0.0668013	-0.000240185	Sample 3	FALSE
36	B12	14	OAS1	-0.0672103	-0.000687859	Sample 3	FALSE
36	B12	15	OAS1	-0.0686985	-0.00221476	Sample 3	FALSE
36	B12	16	OAS1	-0.0690235	-0.00257854	Sample 3	FALSE
36	B12	17	OAS1	-0.0684256	-0.00201934	Sample 3	FALSE
36	B12	18	OAS1	-0.0680105	-0.00164296	Sample 3	FALSE
36	B12	19	OAS1	-0.0666553	-0.000326513	Sample 3	FALSE
36	B12	20	OAS1	-0.0672657	-0.000975583	Sample 3	FALSE
36	B12	21	OAS1	-0.0677642	-0.00151283	Sample 3	FALSE
36	B12	22	OAS1	-0.067413	-0.00120038	Sample 3	FALSE
36	B12	23	OAS1	-0.0654224	0.000751526	Sample 3	FALSE
36	B12	24	OAS1	-0.0639623	0.00217295	Sample 3	FALSE
36	B12	25	OAS1	-0.060459	0.0056375	Sample 3	FALSE
36	B12	26	OAS1	-0.0559486	0.0101092	Sample 3	FALSE
36	B12	27	OAS1	-0.0487126	0.0173065	Sample 3	FALSE
36	B12	28	OAS1	-0.0333955	0.0325849	Sample 3	FALSE
36	B12	29	OAS1	-0.00733523	0.0586064	Sample 3	FALSE
36	B12	30	OAS1	0.0343619	0.100265	Sample 3	FALSE
36	B12	31	OAS1	0.100267	0.166131	Sample 3	FALSE
36	B12	32	OAS1	0.183738	0.249563	Sample 3	FALSE
36	B12	33	OAS1	0.278116	0.343902	Sample 3	FALSE
36	B12	34	OAS1	0.370259	0.436007	Sample 3	FALSE
36	B12	35	OAS1	0.457137	0.522846	Sample 3	FALSE
36	B12	36	OAS1	0.535118	0.600789	Sample 3	FALSE
36	B12	37	OAS1	0.606973	0.672605	Sample 3	FALSE
36	B12	38	OAS1	0.671349	0.736942	Sample 3	FALSE
36	B12	39	OAS1	0.723784	0.789338	Sample 3	FALSE
36	B12	40	OAS1	0.765684	0.8312	Sample 3	FALSE
37	B13	1	OAS1	-0.0940183	-0.0153613	Sample 3	FALSE
37	B13	2	OAS1	-0.0939518	-0.0182929	Sample 3	FALSE
37	B13	3	OAS1	-0.075649	-0.00298817	Sample 3	FALSE
37	B13	4	OAS1	-0.0643074	0.0053553	Sample 3	FALSE
37	B13	5	OAS1	-0.0631266	0.00353805	Sample 3	FALSE
37	B13	6	OAS1	-0.0593565	0.00431006	Sample 3	FALSE
37	B13	7	OAS1	-0.0593197	0.00134877	Sample 3	FALSE
37	B13	8	OAS1	-0.0629954	-0.00532502	Sample 3	FALSE
37	B13	9	OAS1	-0.0640263	-0.00935397	Sample 3	FALSE
37	B13	10	OAS1	-0.0585609	-0.00688668	Sample 3	FALSE
37	B13	11	OAS1	-0.0454225	0.00325365	Sample 3	FALSE
37	B13	12	OAS1	-0.0422218	0.00345627	Sample 3	FALSE
37	B13	13	OAS1	-0.0433775	-0.000697548	Sample 3	FALSE
37	B13	14	OAS1	-0.0414133	-0.00173135	Sample 3	FALSE
37	B13	15	OAS1	-0.0342538	0.00243002	Sample 3	FALSE
37	B13	16	OAS1	-0.0306861	0.00299968	Sample 3	FALSE
37	B13	17	OAS1	-0.0288566	0.00183106	Sample 3	FALSE
37	B13	18	OAS1	-0.0276243	6.52415e-05	Sample 3	FALSE
37	B13	19	OAS1	-0.0262969	-0.00160537	Sample 3	FALSE
37	B13	20	OAS1	-0.0207692	0.000924267	Sample 3	FALSE
37	B13	21	OAS1	-0.00950504	0.0091903	Sample 3	FALSE
37	B13	22	OAS1	0.00913783	0.0248351	Sample 3	FALSE
37	B13	23	OAS1	0.0396574	0.0523566	Sample 3	FALSE
37	B13	24	OAS1	0.0903699	0.100071	Sample 3	FALSE
37	B13	25	OAS1	0.165638	0.172341	Sample 3	FALSE
37	B13	26	OAS1	0.25554	0.259245	Sample 3	FALSE
37	B13	27	OAS1	0.34715	0.347857	Sample 3	FALSE
37	B13	28	OAS1	0.445031	0.44274	Sample 3	FALSE
37	B13	29	OAS1	0.536371	0.531082	Sample 3	FALSE
37	B13	30	OAS1	0.616224	0.607936	Sample 3	FALSE
37	B13	31	OAS1	0.692408	0.681122	Sample 3	FALSE
37	B13	32	OAS1	0.755382	0.741099	Sample 3	FALSE
37	B13	33	OAS1	0.812482	0.795201	Sample 3	FALSE
37	B13	34	OAS1	0.861224	0.840944	Sample 3	FALSE
37	B13	35	OAS1	0.909462	0.886184	Sample 3	FALSE
37	B13	36	OAS1	0.945154	0.918878	Sample 3	FALSE
37	B13	37	OAS1	0.979212	0.949938	Sample 3	FALSE
37	B13	38	OAS1	1.00491	0.97264	Sample 3	FALSE
37	B13	39	OAS1	1.02636	0.991093	Sample 3	FALSE
37	B13	40	OAS1	1.04013	1.00186	Sample 3	FALSE
38	B14	1	OAS1	-0.0744169	-0.00382377	Sample 3	FALSE
38	B14	2	OAS1	-0.0732769	-0.00192624	Sample 3	FALSE
38	B14	3	OAS1	-0.0722435	-0.000135377	Sample 3	FALSE
38	B14	4	OAS1	-0.0704194	0.00244623	Sample 3	FALSE
38	B14	5	OAS1	-0.0699153	0.00370775	Sample 3	FALSE
38	B14	6	OAS1	-0.0709606	0.00341998	Sample 3	FALSE
38	B14	7	OAS1	-0.0724837	0.00265442	Sample 3	FALSE
38	B14	8	OAS1	-0.0733787	0.00251684	Sample 3	FALSE
38	B14	9	OAS1	-0.0749542	0.00169885	Sample 3	FALSE
38	B14	10	OAS1	-0.0816124	-0.00420181	Sample 3	FALSE
38	B14	11	OAS1	-0.0835256	-0.0053576	Sample 3	FALSE
38	B14	12	OAS1	-0.0831216	-0.00419608	Sample 3	FALSE
38	B14	13	OAS1	-0.0849488	-0.00526577	Sample 3	FALSE
38	B14	14	OAS1	-0.0860349	-0.0055944	Sample 3	FALSE
38	B14	15	OAS1	-0.0856963	-0.00449827	Sample 3	FALSE
38	B14	16	OAS1	-0.0836135	-0.001658	Sample 3	FALSE
38	B14	17	OAS1	-0.080826	0.00188695	Sample 3	FALSE
38	B14	18	OAS1	-0.0810645	0.00240597	Sample 3	FALSE
38	B14	19	OAS1	-0.0826769	0.00155107	Sample 3	FALSE
38	B14	20	OAS1	-0.0836493	0.00133619	Sample 3	FALSE
38	B14	21	OAS1	-0.0835767	0.00216626	Sample 3	FALSE
38	B14	22	OAS1	-0.0813837	0.00511678	Sample 3	FALSE
38	B14	23	OAS1	-0.0780316	0.00922639	Sample 3	FALSE
38	B14	24	OAS1	-0.0722235	0.015792	Sample 3	FALSE
38	B14	25	OAS1	-0.061632	0.0271409	Sample 3	FALSE
38	B14	26	OAS1	-0.0414606	0.0480698	Sample 3	FALSE
38	B14	27	OAS1	-0.0117977	0.0784902	Sample 3	FALSE
38	B14	28	OAS1	0.0377559	0.128801	Sample 3	FALSE
38	B14	29	OAS1	0.112815	0.204618	Sample 3	FALSE
38	B14	30	OAS1	0.199128	0.291688	Sample 3	FALSE
38	B14	31	OAS1	0.292995	0.386313	Sample 3	FALSE
38	B14	32	OAS1	0.387343	0.481418	Sample 3	FALSE
38	B14	33	OAS1	0.467705	0.562537	Sample 3	FALSE
38	B14	34	OAS1	0.547315	0.642906	Sample 3	FALSE
38	B14	35	OAS1	0.61945	0.715798	Sample 3	FALSE
38	B14	36	OAS1	0.676253	0.773358	Sample 3	FALSE
38	B14	37	OAS1	0.733237	0.8311	Sample 3	FALSE
38	B14	38	OAS1	0.779311	0.877932	Sample 3	FALSE
38	B14	39	OAS1	0.823477	0.922855	Sample 3	FALSE
38	B14	40	OAS1	0.859765	0.959901	Sample 3	FALSE
39	B15	1	OAS1	-0.0233346	-0.000450982	Sample 3	FALSE
39	B15	2	OAS1	-0.0234662	-0.00102022	Sample 3	FALSE
39	B15	3	OAS1	-0.0229123	-0.000903899	Sample 3	FALSE
39	B15	4	OAS1	-0.0204384	0.00113242	Sample 3	FALSE
39	B15	5	OAS1	-0.0201179	0.00101539	Sample 3	FALSE
39	B15	6	OAS1	-0.0196769	0.00101884	Sample 3	FALSE
39	B15	7	OAS1	-0.0198707	0.000387421	Sample 3	FALSE
39	B15	8	OAS1	-0.0200398	-0.000219248	Sample 3	FALSE
39	B15	9	OAS1	-0.01896	0.000422962	Sample 3	FALSE
39	B15	10	OAS1	-0.0195585	-0.000613082	Sample 3	FALSE
39	B15	11	OAS1	-0.0198092	-0.00130139	Sample 3	FALSE
39	B15	12	OAS1	-0.0174582	0.000612021	Sample 3	FALSE
39	B15	13	OAS1	-0.0153998	0.00223286	Sample 3	FALSE
39	B15	14	OAS1	-0.0200655	-0.00287047	Sample 3	FALSE
39	B15	15	OAS1	-0.020998	-0.00424055	Sample 3	FALSE
39	B15	16	OAS1	-0.018255	-0.00193508	Sample 3	FALSE
39	B15	17	OAS1	-0.0173378	-0.00145544	Sample 3	FALSE
39	B15	18	OAS1	-0.0136177	0.00182699	Sample 3	FALSE
39	B15	19	OAS1	-0.0101169	0.00489026	Sample 3	FALSE
39	B15	20	OAS1	-0.00593544	0.00863413	Sample 3	FALSE
39	B15	21	OAS1	0.0110249	0.0251569	Sample 3	FALSE
39	B15	22	OAS1	0.0340115	0.0477059	Sample 3	FALSE
39	B15	23	OAS1	0.0777866	0.0910435	Sample 3	FALSE
39	B15	24	OAS1	0.1399	0.152719	Sample 3	FALSE
39	B15	25	OAS1	0.23086	0.243242	Sample 3	FALSE
39	B15	26	OAS1	0.333482	0.345426	Sample 3	FALSE
39	B15	27	OAS1	0.433256	0.444762	Sample 3	FALSE
39	B15	28	OAS1	0.526122	0.537191	Sample 3	FALSE
39	B15	29	OAS1	0.616249	0.626881	Sample 3	FALSE
39	B15	30	OAS1	0.695251	0.705445	Sample 3	FALSE
39	B15	31	OAS1	0.766138	0.775894	Sample 3	FALSE
39	B15	32	OAS1	0.828911	0.83823	Sample 3	FALSE
39	B15	33	OAS1	0.881175	0.890056	Sample 3	FALSE
39	B15	34	OAS1	0.926842	0.935286	Sample 3	FALSE
39	B15	35	OAS1	0.967712	0.975718	Sample 3	FALSE
39	B15	36	OAS1	1.00383	1.0114	Sample 3	FALSE
39	B15	37	OAS1	1.03054	1.03767	Sample 3	FALSE
39	B15	38	OAS1	1.05193	1.05862	Sample 3	FALSE
39	B15	39	OAS1	1.07013	1.07639	Sample 3	FALSE
39	B15	40	OAS1	1.08576	1.09158	Sample 3	FALSE
40	B16	1	OAS1	-0.059458	-0.000855806	Sample 3	FALSE
40	B16	2	OAS1	-0.0577664	0.000530402	Sample 3	FALSE
40	B16	3	OAS1	-0.057695	0.000296279	Sample 3	FALSE
40	B16	4	OAS1	-0.0583074	-0.000621539	Sample 3	FALSE
40	B16	5	OAS1	-0.057628	-0.000247597	Sample 3	FALSE
40	B16	6	OAS1	-0.0544837	0.00259123	Sample 3	FALSE
40	B16	7	OAS1	-0.0550409	0.00172857	Sample 3	FALSE
40	B16	8	OAS1	-0.0556991	0.00076489	Sample 3	FALSE
40	B16	9	OAS1	-0.0555702	0.000588338	Sample 3	FALSE
40	B16	10	OAS1	-0.0566822	-0.000829164	Sample 3	FALSE
40	B16	11	OAS1	-0.0580297	-0.00248216	Sample 3	FALSE
40	B16	12	OAS1	-0.0581479	-0.00290583	Sample 3	FALSE
40	B16	13	OAS1	-0.0559684	-0.00103176	Sample 3	FALSE
40	B16	14	OAS1	-0.0557192	-0.00108798	Sample 3	FALSE
40	B16	15	OAS1	-0.0559581	-0.00163236	Sample 3	FALSE
40	B16	16	OAS1	-0.0545552	-0.000534918	Sample 3	FALSE
40	B16	17	OAS1	-0.051287	0.00242775	Sample 3	FALSE
40	B16	18	OAS1	-0.051374	0.00203535	Sample 3	FALSE
40	B16	19	OAS1	-0.0523056	0.000798231	Sample 3	FALSE
40	B16	20	OAS1	-0.0526557	0.00014267	Sample 3	FALSE
40	B16	21	OAS1	-0.0492948	0.00319817	Sample 3	FALSE
40	B16	22	OAS1	-0.0404457	0.0117418	Sample 3	FALSE
40	B16	23	OAS1	-0.0252756	0.0266064	Sample 3	FALSE
40	B16	24	OAS1	-0.00218938	0.0493871	Sample 3	FALSE
40	B16	25	OAS1	0.0377746	0.0890456	Sample 3	FALSE
40	B16	26	OAS1	0.0986697	0.149635	Sample 3	FALSE
40	B16	27	OAS1	0.18142	0.23208	Sample 3	FALSE
40	B16	28	OAS1	0.279722	0.330077	Sample 3	FALSE
40	B16	29	OAS1	0.377485	0.427534	Sample 3	FALSE
40	B16	30	OAS1	0.469938	0.519681	Sample 3	FALSE
40	B16	31	OAS1	0.555967	0.605405	Sample 3	FALSE
40	B16	32	OAS1	0.640722	0.689855	Sample 3	FALSE
40	B16	33	OAS1	0.710446	0.759274	Sample 3	FALSE
40	B16	34	OAS1	0.77231	0.820832	Sample 3	FALSE
40	B16	35	OAS1	0.823699	0.871915	Sample 3	FALSE
40	B16	36	OAS1	0.871765	0.919676	Sample 3	FALSE
40	B16	37	OAS1	0.912182	0.959788	Sample 3	FALSE
40	B16	38	OAS1	0.948572	0.995872	Sample 3	FALSE
40	B16	39	OAS1	0.974344	1.02134	Sample 3	FALSE
40	B16	40	OAS1	0.993153	1.03984	Sample 3	FALSE
41	B17	1	OAS1	-0.0517026	-0.00358037	Sample 3	FALSE
41	B17	2	OAS1	-0.0504649	-0.00269609	Sample 3	FALSE
41	B17	3	OAS1	-0.044739	0.00267629	Sample 3	FALSE
41	B17	4	OAS1	-0.0477732	-0.000711378	Sample 3	FALSE
41	B17	5	OAS1	-0.0486527	-0.00194435	Sample 3	FALSE
41	B17	6	OAS1	-0.0461631	0.000191744	Sample 3	FALSE
41	B17	7	OAS1	-0.0456528	0.000348517	Sample 3	FALSE
41	B17	8	OAS1	-0.0439719	0.00167594	Sample 3	FALSE
41	B17	9	OAS1	-0.0449643	0.00033008	Sample 3	FALSE
41	B17	10	OAS1	-0.0460004	-0.00105956	Sample 3	FALSE
41	B17	11	OAS1	-0.046118	-0.00153063	Sample 3	FALSE
41	B17	12	OAS1	-0.0456313	-0.00139743	Sample 3	FALSE
41	B17	13	OAS1	-0.0447416	-0.000861213	Sample 3	FALSE
41	B17	14	OAS1	-0.0445263	-0.000999442	Sample 3	FALSE
41	B17	15	OAS1	-0.0420695	0.00110391	Sample 3	FALSE
41	B17	16	OAS1	-0.0420544	0.000765544	Sample 3	FALSE
41	B17	17	OAS1	-0.0422031	0.000263279	Sample 3	FALSE
41	B17	18	OAS1	-0.0409642	0.0011487	Sample 3	FALSE
41	B17	19	OAS1	-0.0355166	0.00624286	Sample 3	FALSE
41	B17	20	OAS1	-0.0265755	0.0148304	Sample 3	FALSE
41	B17	21	OAS1	-0.0090905	0.0319619	Sample 3	FALSE
41	B17	22	OAS1	0.01479	0.055489	Sample 3	FALSE
41	B17	23	OAS1	0.0607282	0.101074	Sample 3	FALSE
41	B17	24	OAS1	0.131533	0.171525	Sample 3	FALSE
41	B17	25	OAS1	0.224486	0.264125	Sample 3	FALSE
41	B17	26	OAS1	0.325847	0.365132	Sample 3	FALSE
41	B17	27	OAS1	0.423794	0.462726	Sample 3	FALSE
41	B17	28	OAS1	0.519176	0.557754	Sample 3	FALSE
41	B17	29	OAS1	0.607721	0.645945	Sample 3	FALSE
41	B17	30	OAS1	0.68195	0.719821	Sample 3	FALSE
41	B17	31	OAS1	0.749032	0.78655	Sample 3	FALSE
41	B17	32	OAS1	0.80857	0.845734	Sample 3	FALSE
41	B17	33	OAS1	0.858209	0.89502	Sample 3	FALSE
41	B17	34	OAS1	0.90338	0.939837	Sample 3	FALSE
41	B17	35	OAS1	0.941731	0.977835	Sample 3	FALSE
41	B17	36	OAS1	0.969846	1.0056	Sample 3	FALSE
41	B17	37	OAS1	1.00141	1.03681	Sample 3	FALSE
41	B17	38	OAS1	1.02371	1.05875	Sample 3	FALSE
41	B17	39	OAS1	1.04217	1.07686	Sample 3	FALSE
41	B17	40	OAS1	1.05565	1.08999	Sample 3	FALSE
42	B18	1	OAS1	-0.021478	-0.000355614	Sample 3	FALSE
42	B18	2	OAS1	-0.0208779	-0.000116578	Sample 3	FALSE
42	B18	3	OAS1	-0.0169153	0.0034849	Sample 3	FALSE
42	B18	4	OAS1	-0.0203246	-0.000285449	Sample 3	FALSE
42	B18	5	OAS1	-0.0204086	-0.000730512	Sample 3	FALSE
42	B18	6	OAS1	-0.0159684	0.00334861	Sample 3	FALSE
42	B18	7	OAS1	-0.0175232	0.00143271	Sample 3	FALSE
42	B18	8	OAS1	-0.0188257	-0.000230771	Sample 3	FALSE
42	B18	9	OAS1	-0.0196875	-0.00145369	Sample 3	FALSE
42	B18	10	OAS1	-0.0207204	-0.00284767	Sample 3	FALSE
42	B18	11	OAS1	-0.0208816	-0.00336989	Sample 3	FALSE
42	B18	12	OAS1	-0.0194366	-0.00228593	Sample 3	FALSE
42	B18	13	OAS1	-0.018021	-0.00123144	Sample 3	FALSE
42	B18	14	OAS1	-0.0180387	-0.00161021	Sample 3	FALSE
42	B18	15	OAS1	-0.0171239	-0.00105649	Sample 3	FALSE
42	B18	16	OAS1	-0.0155137	0.000192617	Sample 3	FALSE
42	B18	17	OAS1	-0.0144574	0.000887878	Sample 3	FALSE
42	B18	18	OAS1	-0.0139812	0.00100306	Sample 3	FALSE
42	B18	19	OAS1	-0.0098709	0.00475227	Sample 3	FALSE
42	B18	20	OAS1	-0.00385021	0.0104119	Sample 3	FALSE
42	B18	21	OAS1	0.00619445	0.0200955	Sample 3	FALSE
42	B18	22	OAS1	0.02995	0.04349	Sample 3	FALSE
42	B18	23	OAS1	0.0653948	0.0785738	Sample 3	FALSE
42	B18	24	OAS1	0.120196	0.133014	Sample 3	FALSE
42	B18	25	OAS1	0.20315	0.215607	Sample 3	FALSE
42	B18	26	OAS1	0.297452	0.309547	Sample 3	FALSE
42	B18	27	OAS1	0.39219	0.403925	Sample 3	FALSE
42	B18	28	OAS1	0.484305	0.495679	Sample 3	FALSE
42	B18	29	OAS1	0.571758	0.582771	Sample 3	FALSE
42	B18	30	OAS1	0.65069	0.661342	Sample 3	FALSE
42	B18	31	OAS1	0.71697	0.72726	Sample 3	FALSE
42	B18	32	OAS1	0.782257	0.792186	Sample 3	FALSE
42	B18	33	OAS1	0.841832	0.851401	Sample 3	FALSE
42	B18	34	OAS1	0.892933	0.90214	Sample 3	FALSE
42	B18	35	OAS1	0.933882	0.942728	Sample 3	FALSE
42	B18	36	OAS1	0.966549	0.975034	Sample 3	FALSE
42	B18	37	OAS1	1.00017	1.00829	Sample 3	FALSE
42	B18	38	OAS1	1.02641	1.03417	Sample 3	FALSE
42	B18	39	OAS1	1.04911	1.05651	Sample 3	FALSE
42	B18	40	OAS1	1.06944	1.07648	Sample 3	FALSE
43	B19	1	OAS1	-0.120058	-0.0106992	Sample 4	FALSE
43	B19	2	OAS1	-0.115235	-0.00641722	Sample 4	FALSE
43	B19	3	OAS1	-0.108391	-0.00011378	Sample 4	FALSE
43	B19	4	OAS1	-0.109406	-0.00166824	Sample 4	FALSE
43	B19	5	OAS1	-0.11495	-0.00775333	Sample 4	FALSE
43	B19	6	OAS1	-0.11765	-0.0109939	Sample 4	FALSE
43	B19	7	OAS1	-0.114069	-0.00795269	Sample 4	FALSE
43	B19	8	OAS1	-0.104799	0.000776407	Sample 4	FALSE
43	B19	9	OAS1	-0.0976118	0.00742372	Sample 4	FALSE
43	B19	10	OAS1	-0.098015	0.0064802	Sample 4	FALSE
43	B19	11	OAS1	-0.103656	0.000298962	Sample 4	FALSE
43	B19	12	OAS1	-0.104722	-0.00130762	Sample 4	FALSE
43	B19	13	OAS1	-0.102977	-0.000102754	Sample 4	FALSE
43	B19	14	OAS1	-0.0998226	0.00251112	Sample 4	FALSE
43	B19	15	OAS1	-0.0967749	0.00501847	Sample 4	FALSE
43	B19	16	OAS1	-0.0960675	0.00518548	Sample 4	FALSE
43	B19	17	OAS1	-0.0971789	0.00353373	Sample 4	FALSE
43	B19	18	OAS1	-0.0979077	0.00226458	Sample 4	FALSE
43	B19	19	OAS1	-0.0969537	0.00267817	Sample 4	FALSE
43	B19	20	OAS1	-0.0975853	0.00150621	Sample 4	FALSE
43	B19	21	OAS1	-0.0990336	-0.000482403	Sample 4	FALSE
43	B19	22	OAS1	-0.0998893	-0.00187848	Sample 4	FALSE
43	B19	23	OAS1	-0.0994549	-0.00198446	Sample 4	FALSE
43	B19	24	OAS1	-0.0987674	-0.00183728	Sample 4	FALSE
43	B19	25	OAS1	-0.0938105	0.00257921	Sample 4	FALSE
43	B19	26	OAS1	-0.0940273	0.00182207	Sample 4	FALSE
43	B19	27	OAS1	-0.0948678	0.000441162	Sample 4	FALSE
43	B19	28	OAS1	-0.0932466	0.00152201	Sample 4	FALSE
43	B19	29	OAS1	-0.0929218	0.00130648	Sample 4	FALSE
43	B19	30	OAS1	-0.0927178	0.000970067	Sample 4	FALSE
43	B19	31	OAS1	-0.0895393	0.00360821	Sample 4	FALSE
43	B19	32	OAS1	-0.0893722	0.00323497	Sample 4	FALSE
43	B19	33	OAS1	-0.0906272	0.00143958	Sample 4	FALSE
43	B19	34	OAS1	-0.0917777	-0.000251209	Sample 4	FALSE
43	B19	35	OAS1	-0.0936454	-0.00265931	Sample 4	FALSE
43	B19	36	OAS1	-0.0946495	-0.0042038	Sample 4	FALSE
43	B19	37	OAS1	-0.093653	-0.00374766	Sample 4	FALSE
43	B19	38	OAS1	-0.0928979	-0.00353289	Sample 4	FALSE
43	B19	39	OAS1	-0.0929557	-0.00413104	Sample 4	FALSE
43	B19	40	OAS1	-0.0907005	-0.0024162	Sample 4	FALSE
49	C1	1	Mx1	-0.0158044	0.000249713	Sample 1	FALSE
49	C1	2	Mx1	-0.0143734	0.00154785	Sample 1	FALSE
49	C1	3	Mx1	-0.0137384	0.00204989	Sample 1	FALSE
49	C1	4	Mx1	-0.0120996	0.00355588	Sample 1	FALSE
49	C1	5	Mx1	-0.0126429	0.00287965	Sample 1	FALSE
49	C1	6	Mx1	-0.0155129	-0.000123226	Sample 1	FALSE
49	C1	7	Mx1	-0.016452	-0.00119526	Sample 1	FALSE
49	C1	8	Mx1	-0.0162686	-0.00114468	Sample 1	FALSE
49	C1	9	Mx1	-0.0168795	-0.00188846	Sample 1	FALSE
49	C1	10	Mx1	-0.0182896	-0.00343148	Sample 1	FALSE
49	C1	11	Mx1	-0.0179728	-0.00324759	Sample 1	FALSE
49	C1	12	Mx1	-0.0154756	-0.000883248	Sample 1	FALSE
49	C1	13	Mx1	-0.014832	-0.000372517	Sample 1	FALSE
49	C1	14	Mx1	-0.013174	0.0011526	Sample 1	FALSE
49	C1	15	Mx1	-0.0127684	0.00142525	Sample 1	FALSE
49	C1	16	Mx1	-0.0119582	0.00210255	Sample 1	FALSE
49	C1	17	Mx1	-0.0162266	-0.00229874	Sample 1	FALSE
49	C1	18	Mx1	-0.0171574	-0.00336242	Sample 1	FALSE
49	C1	19	Mx1	-0.0153378	-0.00167569	Sample 1	FALSE
49	C1	20	Mx1	-0.0145447	-0.00101549	Sample 1	FALSE
49	C1	21	Mx1	-0.011689	0.00170734	Sample 1	FALSE
49	C1	22	Mx1	-0.011362	0.00190142	Sample 1	FALSE
49	C1	23	Mx1	-0.00926635	0.00386422	Sample 1	FALSE
49	C1	24	Mx1	-0.00108278	0.0119149	Sample 1	FALSE
49	C1	25	Mx1	0.0156759	0.0285407	Sample 1	FALSE
49	C1	26	Mx1	0.0427624	0.0554943	Sample 1	FALSE
49	C1	27	Mx1	0.087858	0.100457	Sample 1	FALSE
49	C1	28	Mx1	0.161958	0.174425	Sample 1	FALSE
49	C1	29	Mx1	0.260698	0.273031	Sample 1	FALSE
49	C1	30	Mx1	0.37441	0.38661	Sample 1	FALSE
49	C1	31	Mx1	0.489886	0.501954	Sample 1	FALSE
49	C1	32	Mx1	0.59471	0.606644	Sample 1	FALSE
49	C1	33	Mx1	0.683179	0.694981	Sample 1	FALSE
49	C1	34	Mx1	0.754261	0.76593	Sample 1	FALSE
49	C1	35	Mx1	0.813837	0.825372	Sample 1	FALSE
49	C1	36	Mx1	0.863462	0.874865	Sample 1	FALSE
49	C1	37	Mx1	0.90657	0.91784	Sample 1	FALSE
49	C1	38	Mx1	0.939037	0.950174	Sample 1	FALSE
49	C1	39	Mx1	0.962991	0.973995	Sample 1	FALSE
49	C1	40	Mx1	0.979762	0.990633	Sample 1	FALSE
50	C2	1	Mx1	0.0122171	-0.00186049	Sample 1	FALSE
50	C2	2	Mx1	0.0120684	-0.00138128	Sample 1	FALSE
50	C2	3	Mx1	0.0135601	0.000738454	Sample 1	FALSE
50	C2	4	Mx1	0.0132363	0.00104255	Sample 1	FALSE
50	C2	5	Mx1	0.012447	0.000881256	Sample 1	FALSE
50	C2	6	Mx1	0.0108743	-6.34636e-05	Sample 1	FALSE
50	C2	7	Mx1	0.00990105	-0.00040874	Sample 1	FALSE
50	C2	8	Mx1	0.0093136	-0.000368215	Sample 1	FALSE
50	C2	9	Mx1	0.00867544	-0.00037841	Sample 1	FALSE
50	C2	10	Mx1	0.00770673	-0.000719146	Sample 1	FALSE
50	C2	11	Mx1	0.00538713	-0.00241077	Sample 1	FALSE
50	C2	12	Mx1	0.00490898	-0.00226095	Sample 1	FALSE
50	C2	13	Mx1	0.00566243	-0.00087953	Sample 1	FALSE
50	C2	14	Mx1	0.0072417	0.00132771	Sample 1	FALSE
50	C2	15	Mx1	0.00878527	0.00349926	Sample 1	FALSE
50	C2	16	Mx1	0.0135231	0.00886502	Sample 1	FALSE
50	C2	17	Mx1	0.0183521	0.0143221	Sample 1	FALSE
50	C2	18	Mx1	0.032787	0.0293849	Sample 1	FALSE
50	C2	19	Mx1	0.0563348	0.0535607	Sample 1	FALSE
50	C2	20	Mx1	0.0973527	0.0952066	Sample 1	FALSE
50	C2	21	Mx1	0.167828	0.166309	Sample 1	FALSE
50	C2	22	Mx1	0.264483	0.263592	Sample 1	FALSE
50	C2	23	Mx1	0.374784	0.374522	Sample 1	FALSE
50	C2	24	Mx1	0.487033	0.487399	Sample 1	FALSE
50	C2	25	Mx1	0.595191	0.596185	Sample 1	FALSE
50	C2	26	Mx1	0.688534	0.690156	Sample 1	FALSE
50	C2	27	Mx1	0.762737	0.764986	Sample 1	FALSE
50	C2	28	Mx1	0.827333	0.830211	Sample 1	FALSE
50	C2	29	Mx1	0.876879	0.880385	Sample 1	FALSE
50	C2	30	Mx1	0.922649	0.926783	Sample 1	FALSE
50	C2	31	Mx1	0.958101	0.962862	Sample 1	FALSE
50	C2	32	Mx1	0.986738	0.992128	Sample 1	FALSE
50	C2	33	Mx1	1.00888	1.0149	Sample 1	FALSE
50	C2	34	Mx1	1.01954	1.02619	Sample 1	FALSE
50	C2	35	Mx1	1.02453	1.0318	Sample 1	FALSE
50	C2	36	Mx1	1.03771	1.04561	Sample 1	FALSE
50	C2	37	Mx1	1.04308	1.05161	Sample 1	FALSE
50	C2	38	Mx1	1.04447	1.05363	Sample 1	FALSE
50	C2	39	Mx1	1.0486	1.05838	Sample 1	FALSE
50	C2	40	Mx1	1.05046	1.06087	Sample 1	FALSE
51	C3	1	Mx1	0.0402231	-0.00266991	Sample 1	FALSE
51	C3	2	Mx1	0.040545	-0.00227699	Sample 1	FALSE
51	C3	3	Mx1	0.0456085	0.00285748	Sample 1	FALSE
51	C3	4	Mx1	0.0450177	0.0023377	Sample 1	FALSE
51	C3	5	Mx1	0.038629	-0.0039801	Sample 1	FALSE
51	C3	6	Mx1	0.0378621	-0.00467598	Sample 1	FALSE
51	C3	7	Mx1	0.0415953	-0.000871806	Sample 1	FALSE
51	C3	8	Mx1	0.044478	0.00208193	Sample 1	FALSE
51	C3	9	Mx1	0.0416131	-0.000711973	Sample 1	FALSE
51	C3	10	Mx1	0.0406896	-0.00156454	Sample 1	FALSE
51	C3	11	Mx1	0.0425801	0.00039697	Sample 1	FALSE
51	C3	12	Mx1	0.0445986	0.00248645	Sample 1	FALSE
51	C3	13	Mx1	0.0431412	0.00110003	Sample 1	FALSE
51	C3	14	Mx1	0.043092	0.00112176	Sample 1	FALSE
51	C3	15	Mx1	0.0456902	0.00379102	Sample 1	FALSE
51	C3	16	Mx1	0.0421932	0.00036498	Sample 1	FALSE
51	C3	17	Mx1	0.0405298	-0.00122748	Sample 1	FALSE
51	C3	18	Mx1	0.0395774	-0.0021089	Sample 1	FALSE
51	C3	19	Mx1	0.0402178	-0.00139753	Sample 1	FALSE
51	C3	20	Mx1	0.0455068	0.00396248	Sample 1	FALSE
51	C3	21	Mx1	0.0512172	0.00974389	Sample 1	FALSE
51	C3	22	Mx1	0.0635648	0.0221624	Sample 1	FALSE
51	C3	23	Mx1	0.0828659	0.0415345	Sample 1	FALSE
51	C3	24	Mx1	0.117205	0.0759444	Sample 1	FALSE
51	C3	25	Mx1	0.178349	0.13716	Sample 1	FALSE
51	C3	26	Mx1	0.269217	0.228099	Sample 1	FALSE
51	C3	27	Mx1	0.381793	0.340746	Sample 1	FALSE
51	C3	28	Mx1	0.494822	0.453845	Sample 1	FALSE
51	C3	29	Mx1	0.60033	0.559424	Sample 1	FALSE
51	C3	30	Mx1	0.693624	0.652789	Sample 1	FALSE
51	C3	31	Mx1	0.773485	0.732722	Sample 1	FALSE
51	C3	32	Mx1	0.838078	0.797385	Sample 1	FALSE
51	C3	33	Mx1	0.894424	0.853803	Sample 1	FALSE
51	C3	34	Mx1	0.94019	0.899639	Sample 1	FALSE
51	C3	35	Mx1	0.97304	0.932561	Sample 1	FALSE
51	C3	36	Mx1	1.00311	0.962702	Sample 1	FALSE
51	C3	37	Mx1	1.02775	0.987407	Sample 1	FALSE
51	C3	38	Mx1	1.04443	1.00416	Sample 1	FALSE
51	C3	39	Mx1	1.05256	1.01236	Sample 1	FALSE
51	C3	40	Mx1	1.05434	1.01422	Sample 1	FALSE
52	C4	1	Mx1	-0.0463003	0.00240549	Sample 1	FALSE
52	C4	2	Mx1	-0.0464281	0.00125314	Sample 1	FALSE
52	C4	3	Mx1	-0.0457186	0.000938067	Sample 1	FALSE
52	C4	4	Mx1	-0.0425003	0.00313175	Sample 1	FALSE
52	C4	5	Mx1	-0.0415046	0.00310287	Sample 1	FALSE
52	C4	6	Mx1	-0.039933	0.00364987	Sample 1	FALSE
52	C4	7	Mx1	-0.0445454	-0.00198714	Sample 1	FALSE
52	C4	8	Mx1	-0.0452021	-0.00366841	Sample 1	FALSE
52	C4	9	Mx1	-0.0418295	-0.00132037	Sample 1	FALSE
52	C4	10	Mx1	-0.041051	-0.00156646	Sample 1	FALSE
52	C4	11	Mx1	-0.0426901	-0.00423021	Sample 1	FALSE
52	C4	12	Mx1	-0.0428933	-0.005458	Sample 1	FALSE
52	C4	13	Mx1	-0.0404515	-0.00404077	Sample 1	FALSE
52	C4	14	Mx1	-0.0380539	-0.00266773	Sample 1	FALSE
52	C4	15	Mx1	-0.028454	0.00590762	Sample 1	FALSE
52	C4	16	Mx1	-0.0251281	0.00820892	Sample 1	FALSE
52	C4	17	Mx1	-0.0228661	0.0094463	Sample 1	FALSE
52	C4	18	Mx1	-0.00756584	0.023722	Sample 1	FALSE
52	C4	19	Mx1	0.02248	0.0527432	Sample 1	FALSE
52	C4	20	Mx1	0.0755289	0.104768	Sample 1	FALSE
52	C4	21	Mx1	0.153852	0.182066	Sample 1	FALSE
52	C4	22	Mx1	0.255911	0.2831	Sample 1	FALSE
52	C4	23	Mx1	0.375712	0.401877	Sample 1	FALSE
52	C4	24	Mx1	0.493057	0.518197	Sample 1	FALSE
52	C4	25	Mx1	0.594126	0.618241	Sample 1	FALSE
52	C4	26	Mx1	0.683279	0.706371	Sample 1	FALSE
52	C4	27	Mx1	0.756647	0.778714	Sample 1	FALSE
52	C4	28	Mx1	0.821988	0.843029	Sample 1	FALSE
52	C4	29	Mx1	0.877434	0.897452	Sample 1	FALSE
52	C4	30	Mx1	0.92092	0.939913	Sample 1	FALSE
52	C4	31	Mx1	0.950298	0.968266	Sample 1	FALSE
52	C4	32	Mx1	0.975931	0.992874	Sample 1	FALSE
52	C4	33	Mx1	0.999521	1.01544	Sample 1	FALSE
52	C4	34	Mx1	1.01189	1.02678	Sample 1	FALSE
52	C4	35	Mx1	1.02073	1.0346	Sample 1	FALSE
52	C4	36	Mx1	1.03129	1.04414	Sample 1	FALSE
52	C4	37	Mx1	1.03459	1.04641	Sample 1	FALSE
52	C4	38	Mx1	1.03678	1.04758	Sample 1	FALSE
52	C4	39	Mx1	1.04113	1.0509	Sample 1	FALSE
52	C4	40	Mx1	1.04048	1.04922	Sample 1	FALSE
53	C5	1	Mx1	-0.0464006	-0.00342177	Sample 1	FALSE
53	C5	2	Mx1	-0.0437775	-0.00147515	Sample 1	FALSE
53	C5	3	Mx1	-0.0415046	0.000121285	Sample 1	FALSE
53	C5	4	Mx1	-0.0401525	0.000796941	Sample 1	FALSE
53	C5	5	Mx1	-0.0404292	-0.000156133	Sample 1	FALSE
53	C5	6	Mx1	-0.0394424	0.000154225	Sample 1	FALSE
53	C5	7	Mx1	-0.0362608	0.00265931	Sample 1	FALSE
53	C5	8	Mx1	-0.036429	0.00181472	Sample 1	FALSE
53	C5	9	Mx1	-0.0387088	-0.00114148	Sample 1	FALSE
53	C5	10	Mx1	-0.0399243	-0.00303345	Sample 1	FALSE
53	C5	11	Mx1	-0.0389652	-0.00275082	Sample 1	FALSE
53	C5	12	Mx1	-0.0360065	-0.000468584	Sample 1	FALSE
53	C5	13	Mx1	-0.0349887	-0.000127156	Sample 1	FALSE
53	C5	14	Mx1	-0.0355937	-0.00140865	Sample 1	FALSE
53	C5	15	Mx1	-0.0343171	-0.000808425	Sample 1	FALSE
53	C5	16	Mx1	-0.0314163	0.00141585	Sample 1	FALSE
53	C5	17	Mx1	-0.0298807	0.00227506	Sample 1	FALSE
53	C5	18	Mx1	-0.030822	0.000657298	Sample 1	FALSE
53	C5	19	Mx1	-0.0296307	0.00117211	Sample 1	FALSE
53	C5	20	Mx1	-0.0181877	0.0119387	Sample 1	FALSE
53	C5	21	Mx1	0.00114838	0.0305984	Sample 1	FALSE
53	C5	22	Mx1	0.0284555	0.057229	Sample 1	FALSE
53	C5	23	Mx1	0.0775578	0.105655	Sample 1	FALSE
53	C5	24	Mx1	0.160402	0.187823	Sample 1	FALSE
53	C5	25	Mx1	0.262426	0.28917	Sample 1	FALSE
53	C5	26	Mx1	0.384126	0.410194	Sample 1	FALSE
53	C5	27	Mx1	0.504233	0.529624	Sample 1	FALSE
53	C5	28	Mx1	0.616819	0.641533	Sample 1	FALSE
53	C5	29	Mx1	0.711991	0.736029	Sample 1	FALSE
53	C5	30	Mx1	0.789227	0.812589	Sample 1	FALSE
53	C5	31	Mx1	0.854195	0.876881	Sample 1	FALSE
53	C5	32	Mx1	0.91111	0.933119	Sample 1	FALSE
53	C5	33	Mx1	0.956827	0.97816	Sample 1	FALSE
53	C5	34	Mx1	0.982015	1.00267	Sample 1	FALSE
53	C5	35	Mx1	1.00671	1.02669	Sample 1	FALSE
53	C5	36	Mx1	1.03318	1.05248	Sample 1	FALSE
53	C5	37	Mx1	1.04439	1.06302	Sample 1	FALSE
53	C5	38	Mx1	1.05484	1.07279	Sample 1	FALSE
53	C5	39	Mx1	1.05886	1.07614	Sample 1	FALSE
53	C5	40	Mx1	1.06197	1.07857	Sample 1	FALSE
54	C6	1	Mx1	-0.0157009	-0.00189817	Sample 1	FALSE
54	C6	2	Mx1	-0.0156585	-0.00252471	Sample 1	FALSE
54	C6	3	Mx1	-0.0140533	-0.00158853	Sample 1	FALSE
54	C6	4	Mx1	-0.00930043	0.00249536	Sample 1	FALSE
54	C6	5	Mx1	-0.00934859	0.0017782	Sample 1	FALSE
54	C6	6	Mx1	-0.0100093	0.000448487	Sample 1	FALSE
54	C6	7	Mx1	-0.00948621	0.000302587	Sample 1	FALSE
54	C6	8	Mx1	-0.00998166	-0.000861853	Sample 1	FALSE
54	C6	9	Mx1	-0.010572	-0.00212118	Sample 1	FALSE
54	C6	10	Mx1	-0.010401	-0.00261915	Sample 1	FALSE
54	C6	11	Mx1	-0.00748792	-0.000375105	Sample 1	FALSE
54	C6	12	Mx1	-0.00654633	-0.000102514	Sample 1	FALSE
54	C6	13	Mx1	-0.00520332	0.000571503	Sample 1	FALSE
54	C6	14	Mx1	-0.00521067	-0.000104852	Sample 1	FALSE
54	C6	15	Mx1	-0.00225977	0.00217705	Sample 1	FALSE
54	C6	16	Mx1	0.00488847	0.0086563	Sample 1	FALSE
54	C6	17	Mx1	0.0110284	0.0141273	Sample 1	FALSE
54	C6	18	Mx1	0.0255889	0.0280187	Sample 1	FALSE
54	C6	19	Mx1	0.0569821	0.058743	Sample 1	FALSE
54	C6	20	Mx1	0.110144	0.111235	Sample 1	FALSE
54	C6	21	Mx1	0.186495	0.186918	Sample 1	FALSE
54	C6	22	Mx1	0.288039	0.287793	Sample 1	FALSE
54	C6	23	Mx1	0.409526	0.40861	Sample 1	FALSE
54	C6	24	Mx1	0.526748	0.525164	Sample 1	FALSE
54	C6	25	Mx1	0.632918	0.630665	Sample 1	FALSE
54	C6	26	Mx1	0.722113	0.71919	Sample 1	FALSE
54	C6	27	Mx1	0.797583	0.793992	Sample 1	FALSE
54	C6	28	Mx1	0.860069	0.855809	Sample 1	FALSE
54	C6	29	Mx1	0.917845	0.912916	Sample 1	FALSE
54	C6	30	Mx1	0.955503	0.949905	Sample 1	FALSE
54	C6	31	Mx1	0.992405	0.986138	Sample 1	FALSE
54	C6	32	Mx1	1.01938	1.01245	Sample 1	FALSE
54	C6	33	Mx1	1.03749	1.02989	Sample 1	FALSE
54	C6	34	Mx1	1.04713	1.03886	Sample 1	FALSE
54	C6	35	Mx1	1.0585	1.04956	Sample 1	FALSE
54	C6	36	Mx1	1.06398	1.05437	Sample 1	FALSE
54	C6	37	Mx1	1.06926	1.05898	Sample 1	FALSE
54	C6	38	Mx1	1.07191	1.06096	Sample 1	FALSE
54	C6	39	Mx1	1.07776	1.06614	Sample 1	FALSE
54	C6	40	Mx1	1.08161	1.06932	Sample 1	FALSE
55	C7	1	Mx1	0.00374482	0.0040019	Sample 1	FALSE
55	C7	2	Mx1	0.00342631	0.00300941	Sample 1	FALSE
55	C7	3	Mx1	0.00271124	0.00162037	Sample 1	FALSE
55	C7	4	Mx1	0.00156678	-0.000198058	Sample 1	FALSE
55	C7	5	Mx1	-0.000863246	-0.00330205	Sample 1	FALSE
55	C7	6	Mx1	-5.99144e-05	-0.00317269	Sample 1	FALSE
55	C7	7	Mx1	0.00591827	0.00213153	Sample 1	FALSE
55	C7	8	Mx1	0.00827623	0.00381551	Sample 1	FALSE
55	C7	9	Mx1	0.00696013	0.00182544	Sample 1	FALSE
55	C7	10	Mx1	0.00596521	0.000156552	Sample 1	FALSE
55	C7	11	Mx1	0.00596548	-0.000517145	Sample 1	FALSE
55	C7	12	Mx1	0.00622413	-0.000932462	Sample 1	FALSE
55	C7	13	Mx1	0.00686395	-0.000966612	Sample 1	FALSE
55	C7	14	Mx1	0.00715635	-0.00134819	Sample 1	FALSE
55	C7	15	Mx1	0.00855127	-0.000627238	Sample 1	FALSE
55	C7	16	Mx1	0.00984255	-9.92619e-06	Sample 1	FALSE
55	C7	17	Mx1	0.0120514	0.00152496	Sample 1	FALSE
55	C7	18	Mx1	0.0154013	0.00420085	Sample 1	FALSE
55	C7	19	Mx1	0.0242232	0.0123488	Sample 1	FALSE
55	C7	20	Mx1	0.0500757	0.0375273	Sample 1	FALSE
55	C7	21	Mx1	0.09796	0.0847377	Sample 1	FALSE
55	C7	22	Mx1	0.16721	0.153313	Sample 1	FALSE
55	C7	23	Mx1	0.26692	0.25235	Sample 1	FALSE
55	C7	24	Mx1	0.388852	0.373608	Sample 1	FALSE
55	C7	25	Mx1	0.509815	0.493896	Sample 1	FALSE
55	C7	26	Mx1	0.622677	0.606085	Sample 1	FALSE
55	C7	27	Mx1	0.719843	0.702577	Sample 1	FALSE
55	C7	28	Mx1	0.80322	0.78528	Sample 1	FALSE
55	C7	29	Mx1	0.874943	0.856329	Sample 1	FALSE
55	C7	30	Mx1	0.931053	0.911764	Sample 1	FALSE
55	C7	31	Mx1	0.977443	0.957481	Sample 1	FALSE
55	C7	32	Mx1	1.00886	0.988228	Sample 1	FALSE
55	C7	33	Mx1	1.04547	1.02416	Sample 1	FALSE
55	C7	34	Mx1	1.06274	1.04075	Sample 1	FALSE
55	C7	35	Mx1	1.07927	1.05662	Sample 1	FALSE
55	C7	36	Mx1	1.09416	1.07083	Sample 1	FALSE
55	C7	37	Mx1	1.09876	1.07476	Sample 1	FALSE
55	C7	38	Mx1	1.10383	1.07915	Sample 1	FALSE
55	C7	39	Mx1	1.10722	1.08187	Sample 1	FALSE
55	C7	40	Mx1	1.10923	1.0832	Sample 1	FALSE
56	C8	1	Mx1	-0.0329272	0.00188105	Sample 1	FALSE
56	C8	2	Mx1	-0.032326	0.00164211	Sample 1	FALSE
56	C8	3	Mx1	-0.0301603	0.00296769	Sample 1	FALSE
56	C8	4	Mx1	-0.0322743	1.36613e-05	Sample 1	FALSE
56	C8	5	Mx1	-0.0324124	-0.000964592	Sample 1	FALSE
56	C8	6	Mx1	-0.0298062	0.000801575	Sample 1	FALSE
56	C8	7	Mx1	-0.0307079	-0.000940249	Sample 1	FALSE
56	C8	8	Mx1	-0.0303925	-0.00146491	Sample 1	FALSE
56	C8	9	Mx1	-0.0265442	0.00154322	Sample 1	FALSE
56	C8	10	Mx1	-0.0277547	-0.000507313	Sample 1	FALSE
56	C8	11	Mx1	-0.0286091	-0.00220183	Sample 1	FALSE
56	C8	12	Mx1	-0.0274863	-0.00191913	Sample 1	FALSE
56	C8	13	Mx1	-0.026389	-0.00166191	Sample 1	FALSE
56	C8	14	Mx1	-0.0248246	-0.000937575	Sample 1	FALSE
56	C8	15	Mx1	-0.0212266	0.00182026	Sample 1	FALSE
56	C8	16	Mx1	-0.0187557	0.0034511	Sample 1	FALSE
56	C8	17	Mx1	-0.0106406	0.0107261	Sample 1	FALSE
56	C8	18	Mx1	0.00634654	0.0268732	Sample 1	FALSE
56	C8	19	Mx1	0.0337918	0.0534783	Sample 1	FALSE
56	C8	20	Mx1	0.0832238	0.10207	Sample 1	FALSE
56	C8	21	Mx1	0.164191	0.182198	Sample 1	FALSE
56	C8	22	Mx1	0.274056	0.291223	Sample 1	FALSE
56	C8	23	Mx1	0.398024	0.414351	Sample 1	FALSE
56	C8	24	Mx1	0.519683	0.535169	Sample 1	FALSE
56	C8	25	Mx1	0.625297	0.639943	Sample 1	FALSE
56	C8	26	Mx1	0.719208	0.733014	Sample 1	FALSE
56	C8	27	Mx1	0.80321	0.816176	Sample 1	FALSE
56	C8	28	Mx1	0.868563	0.880689	Sample 1	FALSE
56	C8	29	Mx1	0.920511	0.931796	Sample 1	FALSE
56	C8	30	Mx1	0.961002	0.971447	Sample 1	FALSE
56	C8	31	Mx1	0.996778	1.00638	Sample 1	FALSE
56	C8	32	Mx1	1.0244	1.03317	Sample 1	FALSE
56	C8	33	Mx1	1.0442	1.05213	Sample 1	FALSE
56	C8	34	Mx1	1.05576	1.06284	Sample 1	FALSE
56	C8	35	Mx1	1.06098	1.06722	Sample 1	FALSE
56	C8	36	Mx1	1.07197	1.07738	Sample 1	FALSE
56	C8	37	Mx1	1.07894	1.0835	Sample 1	FALSE
56	C8	38	Mx1	1.08016	1.08388	Sample 1	FALSE
56	C8	39	Mx1	1.0808	1.08369	Sample 1	FALSE
56	C8	40	Mx1	1.08379	1.08583	Sample 1	FALSE
57	C9	1	Mx1	-0.0364144	0.00490519	Sample 1	FALSE
57	C9	2	Mx1	-0.0368854	0.0040216	Sample 1	FALSE
57	C9	3	Mx1	-0.0388474	0.00164716	Sample 1	FALSE
57	C9	4	Mx1	-0.039066	0.00101595	Sample 1	FALSE
57	C9	5	Mx1	-0.0376911	0.00197837	Sample 1	FALSE
57	C9	6	Mx1	-0.0403065	-0.00104958	Sample 1	FALSE
57	C9	7	Mx1	-0.0409337	-0.00208928	Sample 1	FALSE
57	C9	8	Mx1	-0.0401013	-0.00166933	Sample 1	FALSE
57	C9	9	Mx1	-0.0400233	-0.00200385	Sample 1	FALSE
57	C9	10	Mx1	-0.0394329	-0.00182602	Sample 1	FALSE
57	C9	11	Mx1	-0.0362607	0.000933672	Sample 1	FALSE
57	C9	12	Mx1	-0.036099	0.000682882	Sample 1	FALSE
57	C9	13	Mx1	-0.0362587	0.000110603	Sample 1	FALSE
57	C9	14	Mx1	-0.0336874	0.00226943	Sample 1	FALSE
57	C9	15	Mx1	-0.0290094	0.00653488	Sample 1	FALSE
57	C9	16	Mx1	-0.0204352	0.0146966	Sample 1	FALSE
57	C9	17	Mx1	-0.0163682	0.0183511	Sample 1	FALSE
57	C9	18	Mx1	-0.00551405	0.0287927	Sample 1	FALSE
57	C9	19	Mx1	0.0189448	0.052839	Sample 1	FALSE
57	C9	20	Mx1	0.0639367	0.0974185	Sample 1	FALSE
57	C9	21	Mx1	0.142179	0.175248	Sample 1	FALSE
57	C9	22	Mx1	0.247755	0.280412	Sample 1	FALSE
57	C9	23	Mx1	0.37278	0.405024	Sample 1	FALSE
57	C9	24	Mx1	0.501964	0.533796	Sample 1	FALSE
57	C9	25	Mx1	0.616123	0.647542	Sample 1	FALSE
57	C9	26	Mx1	0.713795	0.744802	Sample 1	FALSE
57	C9	27	Mx1	0.790524	0.821118	Sample 1	FALSE
57	C9	28	Mx1	0.86209	0.892272	Sample 1	FALSE
57	C9	29	Mx1	0.920847	0.950616	Sample 1	FALSE
57	C9	30	Mx1	0.965783	0.99514	Sample 1	FALSE
57	C9	31	Mx1	1.00252	1.03147	Sample 1	FALSE
57	C9	32	Mx1	1.02503	1.05356	Sample 1	FALSE
57	C9	33	Mx1	1.04564	1.07376	Sample 1	FALSE
57	C9	34	Mx1	1.05854	1.08624	Sample 1	FALSE
57	C9	35	Mx1	1.06577	1.09307	Sample 1	FALSE
57	C9	36	Mx1	1.07344	1.10032	Sample 1	FALSE
57	C9	37	Mx1	1.07424	1.10071	Sample 1	FALSE
57	C9	38	Mx1	1.08006	1.10612	Sample 1	FALSE
57	C9	39	Mx1	1.08244	1.10809	Sample 1	FALSE
57	C9	40	Mx1	1.08435	1.10958	Sample 1	FALSE
58	C10	1	OAS1	-0.0246707	-0.00556395	Sample 3	FALSE
58	C10	2	OAS1	-0.0237812	-0.00486997	Sample 3	FALSE
58	C10	3	OAS1	-0.0197615	-0.00104585	Sample 3	FALSE
58	C10	4	OAS1	-0.01889	-0.000369884	Sample 3	FALSE
58	C10	5	OAS1	-0.0194953	-0.00117068	Sample 3	FALSE
58	C10	6	OAS1	-0.0193714	-0.00124232	Sample 3	FALSE
58	C10	7	OAS1	-0.0182075	-0.000273911	Sample 3	FALSE
58	C10	8	OAS1	-0.0182138	-0.000475791	Sample 3	FALSE
58	C10	9	OAS1	-0.0171609	0.000381607	Sample 3	FALSE
58	C10	10	OAS1	-0.0174198	-7.27862e-05	Sample 3	FALSE
58	C10	11	OAS1	-0.0171269	2.4583e-05	Sample 3	FALSE
58	C10	12	OAS1	-0.0171421	-0.000186183	Sample 3	FALSE
58	C10	13	OAS1	-0.0170159	-0.000255495	Sample 3	FALSE
58	C10	14	OAS1	-0.0135139	0.00305091	Sample 3	FALSE
58	C10	15	OAS1	-0.0114812	0.00488818	Sample 3	FALSE
58	C10	16	OAS1	-0.0124901	0.00368374	Sample 3	FALSE
58	C10	17	OAS1	-0.0146659	0.00131236	Sample 3	FALSE
58	C10	18	OAS1	-0.0172352	-0.00145247	Sample 3	FALSE
58	C10	19	OAS1	-0.018026	-0.00243876	Sample 3	FALSE
58	C10	20	OAS1	-0.0166602	-0.00126848	Sample 3	FALSE
58	C10	21	OAS1	-0.0164352	-0.00123909	Sample 3	FALSE
58	C10	22	OAS1	-0.0148925	0.000108141	Sample 3	FALSE
58	C10	23	OAS1	-0.0135518	0.00125326	Sample 3	FALSE
58	C10	24	OAS1	-0.0153844	-0.000774823	Sample 3	FALSE
58	C10	25	OAS1	-0.0164618	-0.00204776	Sample 3	FALSE
58	C10	26	OAS1	-0.0155301	-0.00131164	Sample 3	FALSE
58	C10	27	OAS1	-0.0136761	0.000346865	Sample 3	FALSE
58	C10	28	OAS1	-0.0132512	0.000576271	Sample 3	FALSE
58	C10	29	OAS1	-0.00867536	0.00495655	Sample 3	FALSE
58	C10	30	OAS1	0.00192226	0.0153586	Sample 3	FALSE
58	C10	31	OAS1	0.0219318	0.0351727	Sample 3	FALSE
58	C10	32	OAS1	0.0505439	0.0635892	Sample 3	FALSE
58	C10	33	OAS1	0.106864	0.119714	Sample 3	FALSE
58	C10	34	OAS1	0.17847	0.191124	Sample 3	FALSE
58	C10	35	OAS1	0.266293	0.278752	Sample 3	FALSE
58	C10	36	OAS1	0.356759	0.369022	Sample 3	FALSE
58	C10	37	OAS1	0.436109	0.448177	Sample 3	FALSE
58	C10	38	OAS1	0.501934	0.513806	Sample 3	FALSE
58	C10	39	OAS1	0.562964	0.57464	Sample 3	FALSE
58	C10	40	OAS1	0.602616	0.614097	Sample 3	FALSE
59	C11	1	OAS1	0.0292452	-0.0040747	Sample 3	FALSE
59	C11	2	OAS1	0.0308242	-0.00252808	Sample 3	FALSE
59	C11	3	OAS1	0.0336145	0.00022993	Sample 3	FALSE
59	C11	4	OAS1	0.0338527	0.000435763	Sample 3	FALSE
59	C11	5	OAS1	0.0345689	0.00111963	Sample 3	FALSE
59	C11	6	OAS1	0.0339642	0.00048263	Sample 3	FALSE
59	C11	7	OAS1	0.0329791	-0.000534829	Sample 3	FALSE
59	C11	8	OAS1	0.0325149	-0.00103139	Sample 3	FALSE
59	C11	9	OAS1	0.0333994	-0.000179206	Sample 3	FALSE
59	C11	10	OAS1	0.0336871	7.62478e-05	Sample 3	FALSE
59	C11	11	OAS1	0.035189	0.00154575	Sample 3	FALSE
59	C11	12	OAS1	0.0325487	-0.00112686	Sample 3	FALSE
59	C11	13	OAS1	0.0317531	-0.00195483	Sample 3	FALSE
59	C11	14	OAS1	0.0333034	-0.000436849	Sample 3	FALSE
59	C11	15	OAS1	0.0331917	-0.000580854	Sample 3	FALSE
59	C11	16	OAS1	0.0334195	-0.000385374	Sample 3	FALSE
59	C11	17	OAS1	0.0333069	-0.00053025	Sample 3	FALSE
59	C11	18	OAS1	0.0345495	0.000679969	Sample 3	FALSE
59	C11	19	OAS1	0.0360924	0.00219052	Sample 3	FALSE
59	C11	20	OAS1	0.0419134	0.00797926	Sample 3	FALSE
59	C11	21	OAS1	0.0495351	0.0155685	Sample 3	FALSE
59	C11	22	OAS1	0.0602719	0.026273	Sample 3	FALSE
59	C11	23	OAS1	0.0788724	0.0448412	Sample 3	FALSE
59	C11	24	OAS1	0.118437	0.0843739	Sample 3	FALSE
59	C11	25	OAS1	0.177452	0.143356	Sample 3	FALSE
59	C11	26	OAS1	0.260306	0.226178	Sample 3	FALSE
59	C11	27	OAS1	0.353263	0.319103	Sample 3	FALSE
59	C11	28	OAS1	0.448323	0.41413	Sample 3	FALSE
59	C11	29	OAS1	0.542911	0.508686	Sample 3	FALSE
59	C11	30	OAS1	0.627174	0.592917	Sample 3	FALSE
59	C11	31	OAS1	0.701218	0.666928	Sample 3	FALSE
59	C11	32	OAS1	0.771119	0.736797	Sample 3	FALSE
59	C11	33	OAS1	0.835189	0.800834	Sample 3	FALSE
59	C11	34	OAS1	0.889535	0.855148	Sample 3	FALSE
59	C11	35	OAS1	0.939124	0.904705	Sample 3	FALSE
59	C11	36	OAS1	0.975837	0.941385	Sample 3	FALSE
59	C11	37	OAS1	1.01254	0.978056	Sample 3	FALSE
59	C11	38	OAS1	1.04263	1.00811	Sample 3	FALSE
59	C11	39	OAS1	1.06814	1.0336	Sample 3	FALSE
59	C11	40	OAS1	1.08428	1.0497	Sample 3	FALSE
60	C12	1	OAS1	-0.0207911	0.000408047	Sample 3	FALSE
60	C12	2	OAS1	-0.0201499	0.000980282	Sample 3	FALSE
60	C12	3	OAS1	-0.0191506	0.00191074	Sample 3	FALSE
60	C12	4	OAS1	-0.0194763	0.00151615	Sample 3	FALSE
60	C12	5	OAS1	-0.0198689	0.00105469	Sample 3	FALSE
60	C12	6	OAS1	-0.020319	0.000535713	Sample 3	FALSE
60	C12	7	OAS1	-0.0197835	0.00100231	Sample 3	FALSE
60	C12	8	OAS1	-0.0182416	0.00247537	Sample 3	FALSE
60	C12	9	OAS1	-0.0200203	0.000627809	Sample 3	FALSE
60	C12	10	OAS1	-0.0211602	-0.000580991	Sample 3	FALSE
60	C12	11	OAS1	-0.0221041	-0.00159377	Sample 3	FALSE
60	C12	12	OAS1	-0.0223123	-0.00187079	Sample 3	FALSE
60	C12	13	OAS1	-0.0214228	-0.00105016	Sample 3	FALSE
60	C12	14	OAS1	-0.0215521	-0.00124837	Sample 3	FALSE
60	C12	15	OAS1	-0.021696	-0.00146115	Sample 3	FALSE
60	C12	16	OAS1	-0.0220195	-0.00185353	Sample 3	FALSE
[truncated: 4,584 more rows]

## Sheet: Multicomponent
File Name	E:\shahi\SYBR one-step_20240214_172508.eds
Comment
Operator	Admin
Barcode
Instrument Type	QuantStudio™ 6 Pro System
Block Type	384-Well Block
Instrument Name	QS6Pro-2778621060027
Instrument Serial Number	2778621060027
Heated Cover Serial Number	2779321031001
Block serial number	2778321020885
Run Start Date/Time	2024-02-14 05:25:15 PM EST
Run End Data/Time	2024-02-14 07:16:32 PM EST
Run Duration	111 minutes 16 seconds
Sample Volume	10.0
Cover Temperature	105.0
Passive Reference	ROX
PCR Stage/Step Number	Stage 2 Step 3
Quantification Cycle Method	CT
Analysis Date/Time	2024-02-14 07:50:25 PM EST
Software Name and Version	Design & Analysis Software v2.7.0
Plugin Name and Version	Primary Analysis v1.8.0, Presence Absence v2.3.0
Reduce dye signal crosstalk by algorithm	No (Default)
Exported On	2024-02-14 07:50:35 PM EST
Well	Well Position	Stage Number	Step Number	Cycle Number	SYBR	ROX
1	A1	2	3	1	-6806.35	110886
1	A1	2	3	2	-6764.34	110902
1	A1	2	3	3	-7204.19	110766
1	A1	2	3	4	-7263.11	110651
1	A1	2	3	5	-6929.42	110642
1	A1	2	3	6	-6555.42	110544
1	A1	2	3	7	-6542.35	110509
1	A1	2	3	8	-6691	110686
1	A1	2	3	9	-6986.4	110583
1	A1	2	3	10	-6989.34	110470
1	A1	2	3	11	-6606.8	110473
1	A1	2	3	12	-6640.63	110449
1	A1	2	3	13	-6809.05	110348
1	A1	2	3	14	-6829.67	110286
1	A1	2	3	15	-6705.57	110358
1	A1	2	3	16	-7164.82	110204
1	A1	2	3	17	-7275.37	110137
1	A1	2	3	18	-7052.08	110309
1	A1	2	3	19	-6620.29	110336
1	A1	2	3	20	-6539.74	110038
1	A1	2	3	21	-6382.77	109972
1	A1	2	3	22	-6401.11	110219
1	A1	2	3	23	-6134.14	110246
1	A1	2	3	24	-4994.64	110179
1	A1	2	3	25	-3538.46	110189
1	A1	2	3	26	-702.212	110127
1	A1	2	3	27	4258.93	110038
1	A1	2	3	28	12367.3	109962
1	A1	2	3	29	23320.9	109853
1	A1	2	3	30	35681.2	109805
1	A1	2	3	31	48671.8	109859
1	A1	2	3	32	60429.9	109718
1	A1	2	3	33	69911.7	109487
1	A1	2	3	34	78184.3	109500
1	A1	2	3	35	84516.4	109769
1	A1	2	3	36	90418.1	109849
1	A1	2	3	37	95066.5	109859
1	A1	2	3	38	98708.1	109837
1	A1	2	3	39	101477	109912
1	A1	2	3	40	103260	109880
2	A2	2	3	1	-10792.9	149283
2	A2	2	3	2	-10758	149206
2	A2	2	3	3	-10427.2	148910
2	A2	2	3	4	-10600.9	148804
2	A2	2	3	5	-10641.3	148932
2	A2	2	3	6	-10428.2	148932
2	A2	2	3	7	-10365.8	149117
2	A2	2	3	8	-10267.9	149162
2	A2	2	3	9	-10728.5	148957
2	A2	2	3	10	-10720.7	148836
2	A2	2	3	11	-10177.8	148861
2	A2	2	3	12	-10055.8	148827
2	A2	2	3	13	-9869.38	148954
2	A2	2	3	14	-9742.16	148969
2	A2	2	3	15	-9118.61	148951
2	A2	2	3	16	-8906.21	148900
2	A2	2	3	17	-8630.4	148951
2	A2	2	3	18	-6448.64	148656
2	A2	2	3	19	-2278.57	148503
2	A2	2	3	20	3552.94	148528
2	A2	2	3	21	12796.3	148655
2	A2	2	3	22	26391.8	148469
2	A2	2	3	23	42365.7	148348
2	A2	2	3	24	59568.9	148315
2	A2	2	3	25	75542.4	148230
2	A2	2	3	26	88063.7	148209
2	A2	2	3	27	99162.7	148396
2	A2	2	3	28	109739	148367
2	A2	2	3	29	117469	148293
2	A2	2	3	30	124576	148251
2	A2	2	3	31	130037	148204
2	A2	2	3	32	134220	148249
2	A2	2	3	33	137759	148226
2	A2	2	3	34	139572	148140
2	A2	2	3	35	141376	148010
2	A2	2	3	36	142205	147748
2	A2	2	3	37	142649	147812
2	A2	2	3	38	144037	148305
2	A2	2	3	39	144345	148330
2	A2	2	3	40	144244	148244
3	A3	2	3	1	24698.2	126487
3	A3	2	3	2	24778.2	126541
3	A3	2	3	3	24737.3	126279
3	A3	2	3	4	23953.3	126278
3	A3	2	3	5	23725.8	126615
3	A3	2	3	6	23812.6	126864
3	A3	2	3	7	23067.8	127122
3	A3	2	3	8	22888.4	127499
3	A3	2	3	9	23252.5	127843
3	A3	2	3	10	23244.6	127855
3	A3	2	3	11	22941.8	128021
3	A3	2	3	12	22785.4	128243
3	A3	2	3	13	22707	128693
3	A3	2	3	14	22611.6	128999
3	A3	2	3	15	22487.5	129354
3	A3	2	3	16	22246.5	129541
3	A3	2	3	17	22032.2	129780
3	A3	2	3	18	21940.6	130296
3	A3	2	3	19	21984.7	130752
3	A3	2	3	20	22319.3	130987
3	A3	2	3	21	22959.1	131315
3	A3	2	3	22	24205.5	131716
3	A3	2	3	23	26363.6	132175
3	A3	2	3	24	30064.5	132669
3	A3	2	3	25	35460.2	133025
3	A3	2	3	26	43068.9	133235
3	A3	2	3	27	51590.7	133355
3	A3	2	3	28	60946	133620
3	A3	2	3	29	70742.9	133900
3	A3	2	3	30	79589.9	134435
3	A3	2	3	31	87951.1	134982
3	A3	2	3	32	95777.6	135331
3	A3	2	3	33	102879	135661
3	A3	2	3	34	109700	136109
3	A3	2	3	35	115559	136648
3	A3	2	3	36	120632	137146
3	A3	2	3	37	125146	137663
3	A3	2	3	38	128665	138059
3	A3	2	3	39	131480	138313
3	A3	2	3	40	133824	138814
4	A4	2	3	1	-8208.89	76873.3
4	A4	2	3	2	-8206.41	77916.7
4	A4	2	3	3	-8172.5	82847.4
4	A4	2	3	4	-7950.11	88662.2
4	A4	2	3	5	-7630.25	94348.4
4	A4	2	3	6	-7605.44	99573.2
4	A4	2	3	7	-7319.87	103914
4	A4	2	3	8	-6363.55	107361
4	A4	2	3	9	-6242.09	110010
4	A4	2	3	10	-6121.71	111779
4	A4	2	3	11	-5203.23	111793
4	A4	2	3	12	-3809.01	111333
4	A4	2	3	13	-3519.65	111609
4	A4	2	3	14	-3668.99	111839
4	A4	2	3	15	-3638.47	112250
4	A4	2	3	16	-3297.12	112184
4	A4	2	3	17	-2192.63	112215
4	A4	2	3	18	-380.97	112356
4	A4	2	3	19	3001.64	112222
4	A4	2	3	20	8781.2	112363
4	A4	2	3	21	17354.2	112568
4	A4	2	3	22	28013.6	112791
4	A4	2	3	23	40838.8	113140
4	A4	2	3	24	53469.6	113237
4	A4	2	3	25	65155.4	113342
4	A4	2	3	26	75268.4	113209
4	A4	2	3	27	83196.8	113211
4	A4	2	3	28	90208	113109
4	A4	2	3	29	95697.7	113117
4	A4	2	3	30	99865.4	113203
4	A4	2	3	31	104063	113088
4	A4	2	3	32	106960	113250
4	A4	2	3	33	109387	113125
4	A4	2	3	34	110652	113282
4	A4	2	3	35	111517	113448
4	A4	2	3	36	112660	113351
4	A4	2	3	37	113481	113135
4	A4	2	3	38	114125	113116
4	A4	2	3	39	113974	113304
4	A4	2	3	40	114201	113369
5	A5	2	3	1	-8278.59	116849
5	A5	2	3	2	-8024.02	117658
5	A5	2	3	3	-6754.52	119759
5	A5	2	3	4	-6414.23	120670
5	A5	2	3	5	-6241.17	121463
5	A5	2	3	6	-5973.62	122064
5	A5	2	3	7	-5104.66	122278
5	A5	2	3	8	-4421.95	122092
5	A5	2	3	9	-4432.08	121548
5	A5	2	3	10	-4295.29	121085
5	A5	2	3	11	-3912.96	120831
5	A5	2	3	12	-3505.28	120807
5	A5	2	3	13	-3408.5	120657
5	A5	2	3	14	-3839.51	120503
5	A5	2	3	15	-4002.36	120541
5	A5	2	3	16	-3607.63	120533
5	A5	2	3	17	-3536.64	120426
5	A5	2	3	18	-2902.69	120448
5	A5	2	3	19	-2207.54	120508
5	A5	2	3	20	-1526.48	120609
5	A5	2	3	21	601.67	120502
5	A5	2	3	22	3679.19	120676
5	A5	2	3	23	9794.89	120860
5	A5	2	3	24	18611.5	120747
5	A5	2	3	25	30907.2	120774
5	A5	2	3	26	45075.2	120663
5	A5	2	3	27	58642.5	120760
5	A5	2	3	28	70841.1	120646
5	A5	2	3	29	81481.8	120715
5	A5	2	3	30	89860.8	120809
5	A5	2	3	31	97970.1	120968
5	A5	2	3	32	104607	121138
5	A5	2	3	33	109673	121292
5	A5	2	3	34	113295	121172
5	A5	2	3	35	116517	121163
5	A5	2	3	36	118840	121206
5	A5	2	3	37	120393	121311
5	A5	2	3	38	122013	121278
5	A5	2	3	39	122885	121146
5	A5	2	3	40	123195	121035
6	A6	2	3	1	-4748.09	118792
6	A6	2	3	2	-4683.38	118651
6	A6	2	3	3	-3937.66	118295
6	A6	2	3	4	-3737.45	118124
6	A6	2	3	5	-4372.47	118046
6	A6	2	3	6	-4416.06	118071
6	A6	2	3	7	-3777.12	117982
6	A6	2	3	8	-3858.25	117841
6	A6	2	3	9	-4523.85	117750
6	A6	2	3	10	-4531.8	117695
6	A6	2	3	11	-3857.85	117513
6	A6	2	3	12	-3892.9	117467
6	A6	2	3	13	-3909.61	117660
6	A6	2	3	14	-3504.04	117786
6	A6	2	3	15	-3424.89	117584
6	A6	2	3	16	-3107.02	117510
6	A6	2	3	17	-1962.43	117610
6	A6	2	3	18	-61.8694	117573
6	A6	2	3	19	3887.16	117529
6	A6	2	3	20	10382	117606
6	A6	2	3	21	19701.3	117648
6	A6	2	3	22	31982.5	117641
6	A6	2	3	23	46338.8	117603
6	A6	2	3	24	60541.7	117587
6	A6	2	3	25	72669.7	117523
6	A6	2	3	26	83186.7	117395
6	A6	2	3	27	92124.9	117354
6	A6	2	3	28	100535	117427
6	A6	2	3	29	106991	117406
6	A6	2	3	30	111107	117387
6	A6	2	3	31	115130	117357
6	A6	2	3	32	118657	117405
6	A6	2	3	33	120841	117436
6	A6	2	3	34	122199	117199
6	A6	2	3	35	123472	117156
6	A6	2	3	36	125106	117239
6	A6	2	3	37	125387	117202
6	A6	2	3	38	124620	117181
6	A6	2	3	39	125070	117274
6	A6	2	3	40	126208	117526
7	A7	2	3	1	2656.98	125167
7	A7	2	3	2	2855.77	125332
7	A7	2	3	3	4089.37	125368
7	A7	2	3	4	4920.59	125332
7	A7	2	3	5	5493.16	125517
7	A7	2	3	6	5686.72	125505
7	A7	2	3	7	5566.18	125584
7	A7	2	3	8	5490.57	125520
7	A7	2	3	9	5422.58	125464
7	A7	2	3	10	5686.21	125211
7	A7	2	3	11	5691.82	125078
7	A7	2	3	12	5612.99	125085
7	A7	2	3	13	5465.05	125063
7	A7	2	3	14	5534.78	125188
7	A7	2	3	15	5814.12	124988
7	A7	2	3	16	5665.21	124902
7	A7	2	3	17	5735.64	125059
7	A7	2	3	18	6834.96	124982
7	A7	2	3	19	7959.73	124781
7	A7	2	3	20	11330.2	124698
7	A7	2	3	21	16495.6	124769
7	A7	2	3	22	24542.3	124734
7	A7	2	3	23	36575.2	124753
7	A7	2	3	24	50833.7	124699
7	A7	2	3	25	64748.9	124512
7	A7	2	3	26	77919.1	124413
7	A7	2	3	27	88958.1	124371
7	A7	2	3	28	98738.5	124330
7	A7	2	3	29	107207	124339
7	A7	2	3	30	113863	124253
7	A7	2	3	31	118884	124227
7	A7	2	3	32	123194	124338
7	A7	2	3	33	126844	124320
7	A7	2	3	34	129762	124226
7	A7	2	3	35	131568	124050
7	A7	2	3	36	132307	124100
7	A7	2	3	37	133931	124444
7	A7	2	3	38	134831	124376
7	A7	2	3	39	135144	124214
7	A7	2	3	40	135272	124151
8	A8	2	3	1	-3312.57	125711
8	A8	2	3	2	-3133.05	125734
8	A8	2	3	3	-2770.7	125744
8	A8	2	3	4	-3401.57	125726
8	A8	2	3	5	-3481.19	125772
8	A8	2	3	6	-3038.66	125793
8	A8	2	3	7	-2913.38	125826
8	A8	2	3	8	-3008.47	125724
8	A8	2	3	9	-3378.88	125628
8	A8	2	3	10	-3467.98	125580
8	A8	2	3	11	-3357.87	125552
8	A8	2	3	12	-3294.2	125493
8	A8	2	3	13	-3182.45	125404
8	A8	2	3	14	-2637.32	125220
8	A8	2	3	15	-2411.79	125218
8	A8	2	3	16	-1666.35	125470
8	A8	2	3	17	-764.772	125475
8	A8	2	3	18	1477.8	125384
8	A8	2	3	19	5465.67	125175
8	A8	2	3	20	11765	125116
8	A8	2	3	21	21864.9	125149
8	A8	2	3	22	34826.2	125157
8	A8	2	3	23	49915.7	125257
8	A8	2	3	24	65528.5	125308
8	A8	2	3	25	78643.4	125165
8	A8	2	3	26	90338.9	125107
8	A8	2	3	27	99481.5	125125
8	A8	2	3	28	107213	125187
8	A8	2	3	29	113577	125078
8	A8	2	3	30	119180	125048
8	A8	2	3	31	123152	125079
8	A8	2	3	32	125943	125109
8	A8	2	3	33	128680	125100
8	A8	2	3	34	130407	125097
8	A8	2	3	35	131730	125156
8	A8	2	3	36	132565	125191
8	A8	2	3	37	132929	125253
8	A8	2	3	38	133114	125160
8	A8	2	3	39	134012	125141
8	A8	2	3	40	133841	125261
9	A9	2	3	1	9391.07	124287
9	A9	2	3	2	9408.18	124313
9	A9	2	3	3	9701.67	124190
9	A9	2	3	4	9363.96	123984
9	A9	2	3	5	9194.58	123730
9	A9	2	3	6	9073.01	123537
9	A9	2	3	7	9054.77	123361
9	A9	2	3	8	9098.83	123277
9	A9	2	3	9	9108.02	123314
9	A9	2	3	10	9266.87	123251
9	A9	2	3	11	9658.04	123176
9	A9	2	3	12	9610.13	123109
9	A9	2	3	13	9517.71	123128
9	A9	2	3	14	9522.54	123144
9	A9	2	3	15	9798.84	122949
9	A9	2	3	16	10634.5	122884
9	A9	2	3	17	11379.3	122979
9	A9	2	3	18	12776.6	122948
9	A9	2	3	19	16141.2	122890
9	A9	2	3	20	21832.6	122894
9	A9	2	3	21	30285.8	122937
9	A9	2	3	22	42463.8	122938
9	A9	2	3	23	57934	123075
9	A9	2	3	24	73237.4	123029
9	A9	2	3	25	86998.4	122659
9	A9	2	3	26	99588.9	122589
9	A9	2	3	27	109523	122682
9	A9	2	3	28	118065	122682
9	A9	2	3	29	125129	122699
9	A9	2	3	30	130386	122744
9	A9	2	3	31	135194	122700
9	A9	2	3	32	138707	122599
9	A9	2	3	33	141358	122597
9	A9	2	3	34	142122	122701
9	A9	2	3	35	143690	122716
9	A9	2	3	36	145145	122755
9	A9	2	3	37	146064	122662
9	A9	2	3	38	146569	122669
9	A9	2	3	39	146977	122865
9	A9	2	3	40	146998	122870
10	A10	2	3	1	-94.3542	121107
10	A10	2	3	2	-27.6911	121225
10	A10	2	3	3	-64.36	120859
10	A10	2	3	4	-311.767	120661
10	A10	2	3	5	-811.524	120607
10	A10	2	3	6	-908.971	120542
10	A10	2	3	7	-611.164	120435
10	A10	2	3	8	-491.616	120328
10	A10	2	3	9	-584.556	120256
10	A10	2	3	10	-703.363	120300
10	A10	2	3	11	-826.117	120337
10	A10	2	3	12	-907.539	120313
10	A10	2	3	13	-972.035	119986
10	A10	2	3	14	-1221.83	119911
10	A10	2	3	15	-1255.77	120096
10	A10	2	3	16	-1039.99	120065
10	A10	2	3	17	-1027.82	119940
10	A10	2	3	18	-1084.65	119711
10	A10	2	3	19	-1385.61	119655
10	A10	2	3	20	-1457.74	119724
10	A10	2	3	21	-1434.01	119750
10	A10	2	3	22	-1392.97	119925
10	A10	2	3	23	-1206.95	120091
10	A10	2	3	24	-1174.65	120157
10	A10	2	3	25	-1157.71	119955
10	A10	2	3	26	-1003.2	119833
10	A10	2	3	27	-1255.89	119726
10	A10	2	3	28	-1209.68	119712
10	A10	2	3	29	-436.197	119867
10	A10	2	3	30	666.011	119943
10	A10	2	3	31	2327.25	119896
10	A10	2	3	32	5574.6	119864
10	A10	2	3	33	10650.5	119870
10	A10	2	3	34	18384.4	119618
10	A10	2	3	35	27418.2	119605
10	A10	2	3	36	36818.6	119781
10	A10	2	3	37	44788.9	119606
10	A10	2	3	38	52535.9	119595
10	A10	2	3	39	58978.3	119829
10	A10	2	3	40	63602.7	120026
11	A11	2	3	1	-6350.51	122035
11	A11	2	3	2	-6353.79	122018
11	A11	2	3	3	-6356.47	122107
11	A11	2	3	4	-6185.98	121818
11	A11	2	3	5	-5559.81	121723
11	A11	2	3	6	-5700.26	121876
11	A11	2	3	7	-5778.51	121993
11	A11	2	3	8	-5614.18	121881
11	A11	2	3	9	-5765.5	121550
11	A11	2	3	10	-5849.64	121443
11	A11	2	3	11	-5769.92	121422
11	A11	2	3	12	-5741.15	121454
11	A11	2	3	13	-5741.49	121609
11	A11	2	3	14	-5571.58	121392
11	A11	2	3	15	-5708.35	121392
11	A11	2	3	16	-5810.61	121682
11	A11	2	3	17	-5760.02	121777
11	A11	2	3	18	-5450.19	121817
11	A11	2	3	19	-4947.55	121807
11	A11	2	3	20	-4567	121627
11	A11	2	3	21	-4087.19	121554
11	A11	2	3	22	-2770.09	121587
11	A11	2	3	23	32.5721	121600
11	A11	2	3	24	4914.29	121642
11	A11	2	3	25	12225.4	121888
11	A11	2	3	26	22045.7	122063
11	A11	2	3	27	33172.8	122054
11	A11	2	3	28	46088	122144
11	A11	2	3	29	57647.6	122285
11	A11	2	3	30	67558.4	122228
11	A11	2	3	31	76622.9	122119
11	A11	2	3	32	85061.9	121929
11	A11	2	3	33	92436	121906
11	A11	2	3	34	98725.1	122197
11	A11	2	3	35	104472	122265
11	A11	2	3	36	109219	122273
11	A11	2	3	37	113373	122178
11	A11	2	3	38	116900	122108
11	A11	2	3	39	119640	122168
11	A11	2	3	40	122400	122116
12	A12	2	3	1	-2374.35	125113
12	A12	2	3	2	-2352.18	125127
12	A12	2	3	3	-1861.9	124805
12	A12	2	3	4	-2019.14	124713
12	A12	2	3	5	-2611.12	124963
12	A12	2	3	6	-2684.99	124829
12	A12	2	3	7	-2291.88	124636
12	A12	2	3	8	-2174.65	124386
12	A12	2	3	9	-2313.56	124305
12	A12	2	3	10	-2313.77	124442
12	A12	2	3	11	-2102.11	124333
12	A12	2	3	12	-2661.73	124189
12	A12	2	3	13	-2756.11	124029
12	A12	2	3	14	-2406.68	123956
12	A12	2	3	15	-2417.25	123995
12	A12	2	3	16	-2504.44	123937
12	A12	2	3	17	-2444.8	123861
12	A12	2	3	18	-1962.43	123811
12	A12	2	3	19	-1630.7	123810
12	A12	2	3	20	-1874.66	123993
12	A12	2	3	21	-2748.45	123986
12	A12	2	3	22	-2873.62	124013
12	A12	2	3	23	-2499.68	124129
12	A12	2	3	24	-2262.9	124080
12	A12	2	3	25	-1822.18	123995
12	A12	2	3	26	-1103.65	123847
12	A12	2	3	27	-417.439	123522
12	A12	2	3	28	1762.16	123522
12	A12	2	3	29	5454.72	123848
12	A12	2	3	30	10990.2	123930
12	A12	2	3	31	20226.3	123837
12	A12	2	3	32	31750.7	123766
12	A12	2	3	33	43964.3	123738
12	A12	2	3	34	55548.8	123736
12	A12	2	3	35	66994.8	123843
12	A12	2	3	36	76639.8	123668
12	A12	2	3	37	85028.8	123600
12	A12	2	3	38	92528.4	123642
12	A12	2	3	39	98639.8	123689
12	A12	2	3	40	103564	123962
13	A13	2	3	1	-19935.4	59190.7
13	A13	2	3	2	-19935.7	59997.3
13	A13	2	3	3	-19829.7	66592.2
13	A13	2	3	4	-19207.8	76476.5
13	A13	2	3	5	-17884.9	87419.1
13	A13	2	3	6	-16214.6	97979.2
13	A13	2	3	7	-14213.3	106776
13	A13	2	3	8	-11437.4	113677
13	A13	2	3	9	-9443.37	118586
13	A13	2	3	10	-8211.69	121529
13	A13	2	3	11	-6903.19	122923
13	A13	2	3	12	-6282.4	123374
13	A13	2	3	13	-5296.43	123319
13	A13	2	3	14	-5360.57	122950
13	A13	2	3	15	-5519.58	122679
13	A13	2	3	16	-4715.19	122512
13	A13	2	3	17	-4375.45	122442
13	A13	2	3	18	-3970.86	122364
13	A13	2	3	19	-3948.63	122212
13	A13	2	3	20	-3384.5	122298
13	A13	2	3	21	-1836.41	122320
13	A13	2	3	22	-181.479	122372
13	A13	2	3	23	2974.66	122361
13	A13	2	3	24	8975.4	122468
13	A13	2	3	25	18074	122520
13	A13	2	3	26	28588.8	122649
13	A13	2	3	27	40274.7	122877
13	A13	2	3	28	51704.1	123187
13	A13	2	3	29	62259.8	123362
13	A13	2	3	30	71916.9	123328
13	A13	2	3	31	80495.3	123427
13	A13	2	3	32	89085.2	123613
13	A13	2	3	33	96377.3	123745
13	A13	2	3	34	102165	124108
13	A13	2	3	35	108006	124589
13	A13	2	3	36	113560	124782
13	A13	2	3	37	118450	124893
13	A13	2	3	38	122112	125102
13	A13	2	3	39	124542	125257
13	A13	2	3	40	127408	125728
14	A14	2	3	1	-1846.01	115587
14	A14	2	3	2	-1906.29	115829
14	A14	2	3	3	-2153.85	116256
14	A14	2	3	4	-2224.85	116458
14	A14	2	3	5	-2102.61	116838
14	A14	2	3	6	-2097.58	116914
14	A14	2	3	7	-2043.6	117267
14	A14	2	3	8	-2304.89	117565
14	A14	2	3	9	-2634.17	117794
14	A14	2	3	10	-2635.87	117951
14	A14	2	3	11	-2402.54	118272
14	A14	2	3	12	-2515.06	118762
14	A14	2	3	13	-2556.78	119024
14	A14	2	3	14	-2483.53	119414
14	A14	2	3	15	-2618.54	119980
14	A14	2	3	16	-2119.96	120685
14	A14	2	3	17	1047.45	122225
14	A14	2	3	18	5483.74	123633
14	A14	2	3	19	6813.01	124134
14	A14	2	3	20	6850.05	124202
14	A14	2	3	21	6847.59	124301
14	A14	2	3	22	6942.32	124107
14	A14	2	3	23	8232.91	124140
14	A14	2	3	24	8949.04	124334
14	A14	2	3	25	10825.2	124516
14	A14	2	3	26	13984.8	124440
14	A14	2	3	27	18713.4	124334
14	A14	2	3	28	26081.9	124360
14	A14	2	3	29	36426	124356
14	A14	2	3	30	48047.9	124200
14	A14	2	3	31	60258.6	124256
14	A14	2	3	32	71965.9	124291
14	A14	2	3	33	82314.4	124109
14	A14	2	3	34	92270.7	124062
14	A14	2	3	35	100480	124095
14	A14	2	3	36	107747	124155
14	A14	2	3	37	113997	124096
14	A14	2	3	38	119328	123841
14	A14	2	3	39	124354	123821
14	A14	2	3	40	128098	124042
15	A15	2	3	1	-10725.4	118785
15	A15	2	3	2	-10680.8	118924
15	A15	2	3	3	-10191	119029
15	A15	2	3	4	-10068.4	119008
15	A15	2	3	5	-10230.9	119120
15	A15	2	3	6	-10651.5	119349
15	A15	2	3	7	-10720.9	119504
15	A15	2	3	8	-10539.6	119718
15	A15	2	3	9	-10490.8	119588
15	A15	2	3	10	-10493.5	119358
15	A15	2	3	11	-10308.3	119376
15	A15	2	3	12	-10100.4	119839
15	A15	2	3	13	-10213.5	119763
15	A15	2	3	14	-10603.2	119721
15	A15	2	3	15	-10584.4	120036
15	A15	2	3	16	-10069.6	120007
15	A15	2	3	17	-10005.5	119932
15	A15	2	3	18	-9950.03	120071
15	A15	2	3	19	-9544.25	120336
15	A15	2	3	20	-8381.42	120427
15	A15	2	3	21	-6545.1	120522
15	A15	2	3	22	-4347.5	120443
15	A15	2	3	23	835.481	120497
15	A15	2	3	24	8216.69	120767
15	A15	2	3	25	18583.2	120854
15	A15	2	3	26	30471.5	120763
15	A15	2	3	27	42934.7	120840
15	A15	2	3	28	54800.6	121009
15	A15	2	3	29	66135	121183
15	A15	2	3	30	75685.3	121385
15	A15	2	3	31	84532.8	121515
15	A15	2	3	32	91960.5	121672
15	A15	2	3	33	98989.7	121900
15	A15	2	3	34	105342	121789
15	A15	2	3	35	110369	121770
15	A15	2	3	36	114571	122194
15	A15	2	3	37	118500	122469
15	A15	2	3	38	121967	122755
15	A15	2	3	39	125030	123165
15	A15	2	3	40	127400	123453
16	A16	2	3	1	-1291.33	112637
16	A16	2	3	2	-1306.87	112587
16	A16	2	3	3	-1185.41	112396
16	A16	2	3	4	-1249.34	112387
16	A16	2	3	5	-1420.5	112672
16	A16	2	3	6	-1434	112614
16	A16	2	3	7	-1153.3	112540
16	A16	2	3	8	-1058.39	112590
16	A16	2	3	9	-1148.4	112510
16	A16	2	3	10	-1414.2	112221
16	A16	2	3	11	-1531.56	112084
16	A16	2	3	12	-1591.51	112115
16	A16	2	3	13	-1670.37	112412
16	A16	2	3	14	-1808.47	112507
16	A16	2	3	15	-1809.43	112391
16	A16	2	3	16	-1683.15	112289
16	A16	2	3	17	-1611.98	112241
16	A16	2	3	18	-1348.13	112284
16	A16	2	3	19	-1256.68	112288
16	A16	2	3	20	-967.345	112163
16	A16	2	3	21	-847.969	112182
16	A16	2	3	22	-187.776	112460
16	A16	2	3	23	1195.77	112358
16	A16	2	3	24	3910.38	112280
16	A16	2	3	25	8511.39	112253
16	A16	2	3	26	15845.1	112018
16	A16	2	3	27	24948.6	111986
16	A16	2	3	28	35785.3	112126
16	A16	2	3	29	46616.8	112213
16	A16	2	3	30	56540.6	112194
16	A16	2	3	31	65534.5	112192
16	A16	2	3	32	74291.2	112221
16	A16	2	3	33	81854.6	112452
16	A16	2	3	34	88392.1	112452
16	A16	2	3	35	93768.7	112341
16	A16	2	3	36	98632.2	112292
16	A16	2	3	37	102761	112352
16	A16	2	3	38	106620	112315
16	A16	2	3	39	110128	112306
16	A16	2	3	40	112143	112494
17	A17	2	3	1	-4650.83	108966
17	A17	2	3	2	-4636.23	108920
17	A17	2	3	3	-4454.14	108871
17	A17	2	3	4	-4525.44	108753
17	A17	2	3	5	-4743.55	108588
17	A17	2	3	6	-4788.67	108521
17	A17	2	3	7	-4600.27	108620
17	A17	2	3	8	-4550.28	108528
17	A17	2	3	9	-4641.7	108427
17	A17	2	3	10	-5068.58	108375
17	A17	2	3	11	-5029.78	108319
17	A17	2	3	12	-4446.46	108388
17	A17	2	3	13	-4366.55	108540
17	A17	2	3	14	-4444.72	108472
17	A17	2	3	15	-4504.83	108299
17	A17	2	3	16	-4407.64	108213
17	A17	2	3	17	-4240.15	108180
17	A17	2	3	18	-4130.21	108017
17	A17	2	3	19	-3781.84	107953
17	A17	2	3	20	-3121.89	108037
17	A17	2	3	21	-1678.45	108202
17	A17	2	3	22	1091.22	108088
17	A17	2	3	23	5537.17	108014
17	A17	2	3	24	12249.6	108033
17	A17	2	3	25	20867.2	108054
17	A17	2	3	26	31028.7	108041
17	A17	2	3	27	40704.3	108107
17	A17	2	3	28	50240.6	108025
17	A17	2	3	29	59243.6	107812
17	A17	2	3	30	67147.2	107807
17	A17	2	3	31	74132.3	107990
17	A17	2	3	32	80491.6	108042
17	A17	2	3	33	85990.7	108128
17	A17	2	3	34	90771.6	107984
17	A17	2	3	35	94942.9	107960
17	A17	2	3	36	98667.9	108175
17	A17	2	3	37	101715	108227
17	A17	2	3	38	104589	107945
17	A17	2	3	39	107039	107865
17	A17	2	3	40	108098	107930
18	A18	2	3	1	-6499.52	121782
18	A18	2	3	2	-6455.79	121615
18	A18	2	3	3	-6324.09	121416
18	A18	2	3	4	-6255.72	121272
18	A18	2	3	5	-6302.2	121119
18	A18	2	3	6	-6281.64	121060
18	A18	2	3	7	-5966.72	121216
18	A18	2	3	8	-5843.73	121062
18	A18	2	3	9	-6198.17	120628
18	A18	2	3	10	-6271.83	120530
18	A18	2	3	11	-6051.98	120718
18	A18	2	3	12	-6057.88	120731
18	A18	2	3	13	-6169.05	120750
18	A18	2	3	14	-6461.11	120488
18	A18	2	3	15	-6461.61	120405
18	A18	2	3	16	-6149.51	120523
18	A18	2	3	17	-6041.35	120542
18	A18	2	3	18	-5660.04	120391
18	A18	2	3	19	-5190.31	120315
18	A18	2	3	20	-4364.68	120303
18	A18	2	3	21	-2918.28	120288
18	A18	2	3	22	-65.9818	120394
18	A18	2	3	23	5091.97	120527
18	A18	2	3	24	12660.2	120437
18	A18	2	3	25	23023.8	120398
18	A18	2	3	26	35210.7	120482
18	A18	2	3	27	47859.8	120331
18	A18	2	3	28	59566.9	120269
18	A18	2	3	29	70162.6	120288
18	A18	2	3	30	80065.4	120139
18	A18	2	3	31	88268.9	120085
18	A18	2	3	32	95944	120072
18	A18	2	3	33	102601	120137
18	A18	2	3	34	108049	120408
18	A18	2	3	35	113013	120413
18	A18	2	3	36	117243	120355
18	A18	2	3	37	120970	120351
18	A18	2	3	38	124058	120368
18	A18	2	3	39	126486	120328
18	A18	2	3	40	127985	120302
19	A19	2	3	1	-8967.72	121382
19	A19	2	3	2	-8721.2	121133
19	A19	2	3	3	-8457.91	120487
19	A19	2	3	4	-8490.33	120211
19	A19	2	3	5	-8291.23	120106
19	A19	2	3	6	-8109.17	120128
19	A19	2	3	7	-8101.74	120221
19	A19	2	3	8	-7973.56	120262
19	A19	2	3	9	-8020.86	120170
19	A19	2	3	10	-8283.23	120072
19	A19	2	3	11	-8690.12	120030
19	A19	2	3	12	-8751.3	119970
19	A19	2	3	13	-8280.28	119991
19	A19	2	3	14	-8394.64	119890
19	A19	2	3	15	-8556.15	119687
19	A19	2	3	16	-8515.89	119681
19	A19	2	3	17	-8524.08	119983
19	A19	2	3	18	-8638.45	119875
19	A19	2	3	19	-8605.38	119790
19	A19	2	3	20	-8477.85	119856
19	A19	2	3	21	-8580.51	119750
19	A19	2	3	22	-8707.6	119466
19	A19	2	3	23	-8666.28	119426
19	A19	2	3	24	-8639.26	119642
19	A19	2	3	25	-8419	119616
19	A19	2	3	26	-8265.34	119441
19	A19	2	3	27	-8666.46	119232
19	A19	2	3	28	-8936.43	119207
19	A19	2	3	29	-9190.65	119333
19	A19	2	3	30	-9464.84	119497
19	A19	2	3	31	-10008.8	119531
19	A19	2	3	32	-10204.6	119735
19	A19	2	3	33	-10319.3	120003
19	A19	2	3	34	-10592.8	120208
19	A19	2	3	35	-10553.9	120083
19	A19	2	3	36	-10063.2	119939
19	A19	2	3	37	-9979.42	119778
19	A19	2	3	38	-10090	119732
19	A19	2	3	39	-10620.6	119883
19	A19	2	3	40	-10756.5	119858
25	B1	2	3	1	1701.73	106749
25	B1	2	3	2	1783.44	106682
25	B1	2	3	3	2476.42	106384
25	B1	2	3	4	2244.75	106307
25	B1	2	3	5	2128.15	106482
25	B1	2	3	6	2328.21	106510
25	B1	2	3	7	2291.92	106462
25	B1	2	3	8	2189.22	106515
25	B1	2	3	9	2133.84	106453
25	B1	2	3	10	2082.22	106402
25	B1	2	3	11	2176.48	106471
25	B1	2	3	12	2193.86	106436
25	B1	2	3	13	2038.88	106396
25	B1	2	3	14	1928.26	106467
25	B1	2	3	15	1867.02	106245
25	B1	2	3	16	1845.05	106213
25	B1	2	3	17	2036.11	106509
25	B1	2	3	18	2083.21	106447
25	B1	2	3	19	1728.23	106103
25	B1	2	3	20	1543.59	106036
25	B1	2	3	21	1337.31	106210
25	B1	2	3	22	1404.05	106147
25	B1	2	3	23	1861.98	106107
25	B1	2	3	24	2230.43	106207
25	B1	2	3	25	3850.07	106136
25	B1	2	3	26	6336.98	106085
25	B1	2	3	27	10944.4	106131
25	B1	2	3	28	18405	106070
25	B1	2	3	29	28228.5	106010
25	B1	2	3	30	39579.8	105987
25	B1	2	3	31	50827.1	105953
25	B1	2	3	32	61550.8	106021
25	B1	2	3	33	71035.6	106253
25	B1	2	3	34	78824.2	106229
25	B1	2	3	35	85497.7	106054
25	B1	2	3	36	91123.3	106001
25	B1	2	3	37	94896.3	106106
25	B1	2	3	38	97881.1	106101
25	B1	2	3	39	100840	105820
25	B1	2	3	40	102427	105746
26	B2	2	3	1	-5443.53	109270
26	B2	2	3	2	-5378.52	109373
26	B2	2	3	3	-5090.51	109315
26	B2	2	3	4	-4420.71	109259
26	B2	2	3	5	-4552.94	109411
26	B2	2	3	6	-4652.53	109408
26	B2	2	3	7	-4496.81	109236
26	B2	2	3	8	-4565.03	109162
26	B2	2	3	9	-4623.23	109245
26	B2	2	3	10	-4484.5	109105
26	B2	2	3	11	-4560.73	109008
26	B2	2	3	12	-4744.61	109062
26	B2	2	3	13	-4672.44	109192
26	B2	2	3	14	-3921.26	109013
26	B2	2	3	15	-3532.55	108938
26	B2	2	3	16	-3473.34	109062
26	B2	2	3	17	-3252.52	109054
26	B2	2	3	18	-1363.65	109001
26	B2	2	3	19	2062.53	109030
26	B2	2	3	20	6660.63	108938
26	B2	2	3	21	13584.6	108884
26	B2	2	3	22	23927.1	108936
26	B2	2	3	23	36366.4	108807
26	B2	2	3	24	48727.7	108730
26	B2	2	3	25	60200.2	108727
26	B2	2	3	26	69536.1	108712
26	B2	2	3	27	77916.5	108758
26	B2	2	3	28	85206.8	108612
26	B2	2	3	29	91215.6	108579
26	B2	2	3	30	95764.6	108702
26	B2	2	3	31	99031.9	108643
26	B2	2	3	32	102139	108558
26	B2	2	3	33	104526	108519
26	B2	2	3	34	105965	108501
26	B2	2	3	35	107053	108430
26	B2	2	3	36	107950	108429
26	B2	2	3	37	108199	108503
26	B2	2	3	38	108216	108532
26	B2	2	3	39	109181	108674
26	B2	2	3	40	109302	108761
27	B3	2	3	1	-1069.72	113989
27	B3	2	3	2	-844.756	113934
27	B3	2	3	3	66.4826	113900
27	B3	2	3	4	456.591	113698
27	B3	2	3	5	546.87	113526
27	B3	2	3	6	1086.6	113384
27	B3	2	3	7	1082.89	113258
27	B3	2	3	8	1023.49	113174
27	B3	2	3	9	1356.21	113068
27	B3	2	3	10	1400.68	113053
27	B3	2	3	11	1680.45	113252
27	B3	2	3	12	1665.26	113197
27	B3	2	3	13	1712.68	113090
27	B3	2	3	14	1825.21	113123
27	B3	2	3	15	2037.31	113247
27	B3	2	3	16	2277.68	113015
27	B3	2	3	17	2413.44	112863
27	B3	2	3	18	2928	112783
27	B3	2	3	19	3002.83	112705
27	B3	2	3	20	3415.03	112693
27	B3	2	3	21	3816.96	112674
27	B3	2	3	22	5125.17	112633
27	B3	2	3	23	7594.5	112739
27	B3	2	3	24	11622.1	112831
27	B3	2	3	25	18710.1	112717
27	B3	2	3	26	28383.8	112604
27	B3	2	3	27	40366.2	112489
27	B3	2	3	28	53746.3	112369
27	B3	2	3	29	66531.6	112345
27	B3	2	3	30	77254.3	112490
27	B3	2	3	31	86232.2	112470
27	B3	2	3	32	93910.5	112421
27	B3	2	3	33	100528	112368
27	B3	2	3	34	105960	112367
27	B3	2	3	35	110332	112368
27	B3	2	3	36	112818	112248
27	B3	2	3	37	115475	112162
27	B3	2	3	38	117123	112057
27	B3	2	3	39	118175	112085
27	B3	2	3	40	119428	112310
28	B4	2	3	1	-2569.4	115435
28	B4	2	3	2	-2460.85	115384
28	B4	2	3	3	-2160.08	115375
28	B4	2	3	4	-1892.85	115268
28	B4	2	3	5	-1956.16	115183
28	B4	2	3	6	-2175.09	115105
28	B4	2	3	7	-2231.39	114948
28	B4	2	3	8	-2076.02	114808
28	B4	2	3	9	-2088	114687
28	B4	2	3	10	-2085.39	114636
28	B4	2	3	11	-2078.7	114784
28	B4	2	3	12	-1827.8	114741
28	B4	2	3	13	-1655.78	114673
28	B4	2	3	14	-1404.56	114534
28	B4	2	3	15	-1165.08	114472
28	B4	2	3	16	-833.111	114623
28	B4	2	3	17	315.435	114620
28	B4	2	3	18	2541.63	114234
28	B4	2	3	19	5823.75	114118
28	B4	2	3	20	11201.3	114216
28	B4	2	3	21	20230.3	114188
28	B4	2	3	22	32450	114178
28	B4	2	3	23	46362.4	114199
28	B4	2	3	24	59518	114167
28	B4	2	3	25	72128.8	114198
28	B4	2	3	26	82519.2	114186
28	B4	2	3	27	90370.3	114209
28	B4	2	3	28	98096.3	113903
28	B4	2	3	29	104542	113830
28	B4	2	3	30	109009	113939
28	B4	2	3	31	112680	113883
28	B4	2	3	32	115059	113864
28	B4	2	3	33	117468	113934
28	B4	2	3	34	119272	113759
28	B4	2	3	35	120505	113759
28	B4	2	3	36	121093	113961
28	B4	2	3	37	121171	113968
28	B4	2	3	38	121702	113942
28	B4	2	3	39	122212	113916
28	B4	2	3	40	122126	113899
29	B5	2	3	1	-4809	123530
29	B5	2	3	2	-4644.49	123520
29	B5	2	3	3	-4160.09	123476
29	B5	2	3	4	-3538.72	123497
29	B5	2	3	5	-3496.6	123386
29	B5	2	3	6	-3595.14	123194
29	B5	2	3	7	-3961.36	123134
29	B5	2	3	8	-4052.24	123264
29	B5	2	3	9	-3753.11	123276
29	B5	2	3	10	-3655.36	123156
29	B5	2	3	11	-3660.42	123144
29	B5	2	3	12	-3366.65	123399
29	B5	2	3	13	-3234.41	123395
29	B5	2	3	14	-3032.8	123321
29	B5	2	3	15	-3352.26	123087
29	B5	2	3	16	-3540.47	122877
29	B5	2	3	17	-3385.91	122859
29	B5	2	3	18	-2729.24	123064
29	B5	2	3	19	-2380.25	123079
29	B5	2	3	20	-1437.01	123120
29	B5	2	3	21	972.709	123075
29	B5	2	3	22	4682.53	122909
29	B5	2	3	23	10549.3	122857
29	B5	2	3	24	19911.7	122917
29	B5	2	3	25	33356.4	122824
29	B5	2	3	26	48397.5	122789
29	B5	2	3	27	63196.3	122840
29	B5	2	3	28	76786.8	122711
29	B5	2	3	29	88308.7	122690
29	B5	2	3	30	97510.1	122847
29	B5	2	3	31	105452	122988
29	B5	2	3	32	111843	122974
29	B5	2	3	33	117267	122899
29	B5	2	3	34	120644	122840
29	B5	2	3	35	123734	122777
29	B5	2	3	36	125944	122652
29	B5	2	3	37	127405	122647
29	B5	2	3	38	128869	122749
29	B5	2	3	39	129844	122762
29	B5	2	3	40	130406	122815
30	B6	2	3	1	-5528.22	121872
30	B6	2	3	2	-5474.77	121930
30	B6	2	3	3	-5168.27	121758
30	B6	2	3	4	-4925.9	121599
30	B6	2	3	5	-4891	121491
30	B6	2	3	6	-5461.16	121445
30	B6	2	3	7	-5529.52	121350
30	B6	2	3	8	-5194	121262
30	B6	2	3	9	-5142.15	121174
30	B6	2	3	10	-5132.47	121127
30	B6	2	3	11	-4888.07	121077
30	B6	2	3	12	-4846.82	121120
30	B6	2	3	13	-4688.28	121052
30	B6	2	3	14	-4562.93	120943
30	B6	2	3	15	-4155.9	120896
30	B6	2	3	16	-3696.69	120955
30	B6	2	3	17	-2402.85	120802
30	B6	2	3	18	-385.636	120755
30	B6	2	3	19	3230.7	120890
30	B6	2	3	20	9445.68	120865
30	B6	2	3	21	19240.2	120821
30	B6	2	3	22	32642.6	120844
30	B6	2	3	23	47328.4	120862
30	B6	2	3	24	62028.8	120829
30	B6	2	3	25	74715.5	120639
30	B6	2	3	26	85768.6	120572
30	B6	2	3	27	94765.8	120635
30	B6	2	3	28	102519	120764
30	B6	2	3	29	109101	120722
30	B6	2	3	30	114471	120654
30	B6	2	3	31	118264	120584
30	B6	2	3	32	121557	120505
30	B6	2	3	33	123574	120513
30	B6	2	3	34	125219	120630
30	B6	2	3	35	125951	120474
30	B6	2	3	36	126725	120444
30	B6	2	3	37	127466	120531
30	B6	2	3	38	127612	120578
30	B6	2	3	39	128371	120684
30	B6	2	3	40	129015	120770
31	B7	2	3	1	-835.121	114999
31	B7	2	3	2	-499.351	115155
31	B7	2	3	3	635.103	115385
31	B7	2	3	4	828.492	115482
31	B7	2	3	5	1018.29	115758
31	B7	2	3	6	1080.39	115950
31	B7	2	3	7	1172.9	116110
31	B7	2	3	8	1051.85	116121
31	B7	2	3	9	964.311	116351
31	B7	2	3	10	1116.88	116455
31	B7	2	3	11	1079.45	116803
31	B7	2	3	12	1176.57	116933
31	B7	2	3	13	1103.59	117046
31	B7	2	3	14	1164.47	117140
31	B7	2	3	15	1232.4	117507
31	B7	2	3	16	1241.45	117695
31	B7	2	3	17	1854.98	117873
31	B7	2	3	18	2933.19	118053
31	B7	2	3	19	4862.82	118195
31	B7	2	3	20	8037.71	118263
31	B7	2	3	21	13431.1	118506
31	B7	2	3	22	22095.3	118779
31	B7	2	3	23	34384.9	118882
31	B7	2	3	24	48658	119082
31	B7	2	3	25	63860.3	119024
31	B7	2	3	26	76927.6	119221
31	B7	2	3	27	88116	119336
31	B7	2	3	28	98038.5	119212
31	B7	2	3	29	106139	119320
31	B7	2	3	30	112664	119548
31	B7	2	3	31	118293	119760
31	B7	2	3	32	122868	119769
31	B7	2	3	33	126294	119611
31	B7	2	3	34	129063	119694
31	B7	2	3	35	131065	119871
31	B7	2	3	36	132307	119973
31	B7	2	3	37	133553	120003
31	B7	2	3	38	134496	120194
31	B7	2	3	39	134868	120056
31	B7	2	3	40	135301	119980
32	B8	2	3	1	-8293.94	121945
32	B8	2	3	2	-8315.73	122209
32	B8	2	3	3	-8308.56	122484
32	B8	2	3	4	-8233.19	122781
32	B8	2	3	5	-8228.67	123069
32	B8	2	3	6	-8204.7	123090
32	B8	2	3	7	-8116.57	123274
32	B8	2	3	8	-7701.31	123255
32	B8	2	3	9	-7638.47	123373
32	B8	2	3	10	-7693.78	123566
32	B8	2	3	11	-7643.72	123982
32	B8	2	3	12	-7653.01	124198
32	B8	2	3	13	-7731.36	124277
32	B8	2	3	14	-7689.48	124297
32	B8	2	3	15	-7153.2	124579
32	B8	2	3	16	-6493.92	124713
32	B8	2	3	17	-5276.48	124999
32	B8	2	3	18	-3065.43	125181
32	B8	2	3	19	659.167	125439
32	B8	2	3	20	7173.06	125420
32	B8	2	3	21	17314.5	125629
32	B8	2	3	22	31112.2	125880
32	B8	2	3	23	46942.8	125836
32	B8	2	3	24	62521.4	126091
32	B8	2	3	25	76528.2	126267
32	B8	2	3	26	88720.3	126385
32	B8	2	3	27	98891.7	126626
32	B8	2	3	28	107485	126580
32	B8	2	3	29	114630	126692
32	B8	2	3	30	119737	126779
32	B8	2	3	31	124219	126760
32	B8	2	3	32	128221	126936
32	B8	2	3	33	130909	126960
32	B8	2	3	34	132847	126996
32	B8	2	3	35	133853	127012
32	B8	2	3	36	134867	127085
32	B8	2	3	37	135900	127180
32	B8	2	3	38	136341	127279
32	B8	2	3	39	136784	127300
32	B8	2	3	40	138061	127131
33	B9	2	3	1	-9177.69	123106
33	B9	2	3	2	-9083.89	123114
33	B9	2	3	3	-9182.84	123079
33	B9	2	3	4	-9633.01	123138
33	B9	2	3	5	-9618.66	123033
33	B9	2	3	6	-9127.21	122962
33	B9	2	3	7	-8939.36	122991
33	B9	2	3	8	-8451.84	122867
33	B9	2	3	9	-8400.82	122806
33	B9	2	3	10	-8421.57	122916
33	B9	2	3	11	-8689.79	123077
33	B9	2	3	12	-8742.19	123070
33	B9	2	3	13	-8409.27	122799
33	B9	2	3	14	-8370.41	122687
33	B9	2	3	15	-8105.39	122694
33	B9	2	3	16	-7468.46	122800
33	B9	2	3	17	-6590.76	122780
33	B9	2	3	18	-4930.31	122765
33	B9	2	3	19	-2030.1	122746
33	B9	2	3	20	3061.38	122744
33	B9	2	3	21	11733.7	122797
33	B9	2	3	22	24304.4	122813
33	B9	2	3	23	39664.2	122646
33	B9	2	3	24	55138.4	122550
33	B9	2	3	25	69365	122457
33	B9	2	3	26	81558.9	122481
33	B9	2	3	27	91559.6	122658
33	B9	2	3	28	99669.2	122558
33	B9	2	3	29	107101	122488
33	B9	2	3	30	113357	122437
33	B9	2	3	31	117918	122419
33	B9	2	3	32	121038	122442
33	B9	2	3	33	123813	122606
33	B9	2	3	34	125442	122802
33	B9	2	3	35	126816	122695
33	B9	2	3	36	127171	122606
33	B9	2	3	37	128261	122560
33	B9	2	3	38	128833	122531
33	B9	2	3	39	129695	122587
33	B9	2	3	40	129723	122930
34	B10	2	3	1	-9009.62	59626.8
34	B10	2	3	2	-9127.42	60422.5
34	B10	2	3	3	-9323.8	65178.8
34	B10	2	3	4	-9670.62	71893.1
34	B10	2	3	5	-9657.31	79212.3
34	B10	2	3	6	-9291.93	86710.9
34	B10	2	3	7	-9327.41	94136.5
34	B10	2	3	8	-9341.37	101144
34	B10	2	3	9	-9106.42	107395
34	B10	2	3	10	-9034.47	112629
34	B10	2	3	11	-8620.56	116874
34	B10	2	3	12	-7988.43	120121
34	B10	2	3	13	-7738.85	122554
34	B10	2	3	14	-7472.3	124285
34	B10	2	3	15	-6668.38	125576
34	B10	2	3	16	-6544.39	126134
34	B10	2	3	17	-6323.45	126389
34	B10	2	3	18	-6328.15	126226
34	B10	2	3	19	-6377.26	125910
34	B10	2	3	20	-6248.36	125730
34	B10	2	3	21	-6016.64	125610
34	B10	2	3	22	-6094.34	125469
34	B10	2	3	23	-5908.39	125366
34	B10	2	3	24	-5276.69	125125
34	B10	2	3	25	-5009.17	125093
34	B10	2	3	26	-5115.77	125178
34	B10	2	3	27	-5285.59	125276
34	B10	2	3	28	-5057.22	125045
34	B10	2	3	29	-4160.2	125140
34	B10	2	3	30	-2541.56	125185
34	B10	2	3	31	-421.412	125337
34	B10	2	3	32	3393.68	125457
34	B10	2	3	33	9471.62	125264
34	B10	2	3	34	18544.9	125431
34	B10	2	3	35	28938.4	125500
34	B10	2	3	36	38870.6	125429
34	B10	2	3	37	47552	125458
34	B10	2	3	38	54402.3	125737
34	B10	2	3	39	60478.6	125726
34	B10	2	3	40	65727.8	125781
35	B11	2	3	1	-2208.11	120850
35	B11	2	3	2	-2038.2	120837
35	B11	2	3	3	-1505.64	121062
35	B11	2	3	4	-1833.2	121005
35	B11	2	3	5	-1952.06	120809
35	B11	2	3	6	-1775.04	120631
35	B11	2	3	7	-1779.73	120543
35	B11	2	3	8	-1781.52	120542
35	B11	2	3	9	-1925.03	120480
35	B11	2	3	10	-1932.49	120408
35	B11	2	3	11	-1627.49	120374
35	B11	2	3	12	-1597.7	120356
35	B11	2	3	13	-1537.02	120488
35	B11	2	3	14	-1588.38	120549
35	B11	2	3	15	-1636.89	120515
35	B11	2	3	16	-1468.43	120532
35	B11	2	3	17	-1332.42	120389
35	B11	2	3	18	-1370.06	120233
35	B11	2	3	19	-1368.18	120194
35	B11	2	3	20	-822.359	120315
35	B11	2	3	21	116.641	120397
35	B11	2	3	22	1168.43	120288
35	B11	2	3	23	3563.63	120234
35	B11	2	3	24	8527.59	120279
35	B11	2	3	25	16102.4	120234
35	B11	2	3	26	25522.6	120128
35	B11	2	3	27	36874	119998
35	B11	2	3	28	48709.5	120022
35	B11	2	3	29	59658.6	120232
35	B11	2	3	30	70266.2	120234
35	B11	2	3	31	79560.6	120184
35	B11	2	3	32	87379.2	120155
35	B11	2	3	33	95132.6	120128
35	B11	2	3	34	101675	120060
35	B11	2	3	35	107397	120054
35	B11	2	3	36	112387	120167
35	B11	2	3	37	116899	120189
35	B11	2	3	38	120879	120130
35	B11	2	3	39	123428	120104
35	B11	2	3	40	125163	120161
36	B12	2	3	1	-8030.9	117715
36	B12	2	3	2	-8006.94	117759
36	B12	2	3	3	-7636.23	117710
36	B12	2	3	4	-7626.95	117737
36	B12	2	3	5	-7762.96	117955
36	B12	2	3	6	-7885.53	117996
36	B12	2	3	7	-8086.74	118093
36	B12	2	3	8	-8078.7	118138
36	B12	2	3	9	-7804.76	118414
36	B12	2	3	10	-7785.28	118522
36	B12	2	3	11	-7805.67	118532
36	B12	2	3	12	-7862.28	118589
36	B12	2	3	13	-7915.14	118488
36	B12	2	3	14	-7961.42	118455
36	B12	2	3	15	-8151.68	118659
36	B12	2	3	16	-8181.21	118528
36	B12	2	3	17	-8104.08	118436
36	B12	2	3	18	-8063.47	118562
36	B12	2	3	19	-7915.4	118751
36	B12	2	3	20	-7991.13	118799
36	B12	2	3	21	-8054.61	118862
36	B12	2	3	22	-8020.19	118971
36	B12	2	3	23	-7788.14	119044
36	B12	2	3	24	-7620.55	119141
36	B12	2	3	25	-7213.15	119307
36	B12	2	3	26	-6672.34	119259
36	B12	2	3	27	-5808.59	119242
36	B12	2	3	28	-3985.06	119329
36	B12	2	3	29	-874.938	119279
36	B12	2	3	30	4100.49	119333
36	B12	2	3	31	11964.4	119325
36	B12	2	3	32	21977.7	119614
36	B12	2	3	33	33320.4	119808
36	B12	2	3	34	44412.8	119951
36	B12	2	3	35	54872.9	120036
36	B12	2	3	36	64271.8	120108
36	B12	2	3	37	72945	120178
36	B12	2	3	38	80672.7	120165
36	B12	2	3	39	87128.2	120379
36	B12	2	3	40	92298.2	120543
37	B13	2	3	1	-7562.26	80433.9
37	B13	2	3	2	-7381.29	78564.6
37	B13	2	3	3	-5364.17	70908.7
37	B13	2	3	4	-4135.73	64311.9
37	B13	2	3	5	-3797.88	60162.9
37	B13	2	3	6	-3493.56	58857.3
37	B13	2	3	7	-3509.9	59169.2
37	B13	2	3	8	-3896.86	61859.4
37	B13	2	3	9	-4283.94	66909
37	B13	2	3	10	-4339.24	74097.9
37	B13	2	3	11	-3749.96	82557.4
37	B13	2	3	12	-3844.81	91062.1
37	B13	2	3	13	-4288.56	98865.8
37	B13	2	3	14	-4391.44	106039
37	B13	2	3	15	-3840.73	112126
37	B13	2	3	16	-3600.33	117328
37	B13	2	3	17	-3500.78	121316
37	B13	2	3	18	-3429.23	124138
37	B13	2	3	19	-3312.74	125975
37	B13	2	3	20	-2632.07	126730
37	B13	2	3	21	-1207.84	127074
37	B13	2	3	22	1162.86	127258
37	B13	2	3	23	5052.3	127399
37	B13	2	3	24	11491.9	127165
37	B13	2	3	25	21014.7	126871
37	B13	2	3	26	32366	126657
37	B13	2	3	27	43917.9	126510
37	B13	2	3	28	56222.8	126335
37	B13	2	3	29	67778.6	126365
37	B13	2	3	30	77860	126350
37	B13	2	3	31	87372.1	126186
37	B13	2	3	32	95283.5	126139
37	B13	2	3	33	102415	126052
37	B13	2	3	34	108564	126058
37	B13	2	3	35	114457	125851
37	B13	2	3	36	118966	125869
37	B13	2	3	37	123163	125778
37	B13	2	3	38	126379	125762
37	B13	2	3	39	129011	125697
37	B13	2	3	40	130917	125866
38	B14	2	3	1	-9184.28	123417
38	B14	2	3	2	-9046.62	123458
38	B14	2	3	3	-8910.28	123337
38	B14	2	3	4	-8686.93	123360
38	B14	2	3	5	-8638.03	123550
38	B14	2	3	6	-8760.26	123452
38	B14	2	3	7	-8931.25	123217
38	B14	2	3	8	-9043.68	123247
38	B14	2	3	9	-9147.64	122043
38	B14	2	3	10	-9529.15	116761
38	B14	2	3	11	-9649.22	115524
38	B14	2	3	12	-9627.36	115823
38	B14	2	3	13	-9847.31	115921
38	B14	2	3	14	-10002.7	116263
38	B14	2	3	15	-9989.52	116569
38	B14	2	3	16	-9752.06	116633
38	B14	2	3	17	-9431.99	116695
38	B14	2	3	18	-9461.23	116712
38	B14	2	3	19	-9642.81	116632
38	B14	2	3	20	-9751.1	116571
38	B14	2	3	21	-9756.3	116735
38	B14	2	3	22	-9511.33	116870
38	B14	2	3	23	-9132.97	117042
38	B14	2	3	24	-8470.64	117284
38	B14	2	3	25	-7235.93	117405
38	B14	2	3	26	-4866.46	117375
38	B14	2	3	27	-1383.82	117295
38	B14	2	3	28	4431.46	117372
38	B14	2	3	29	13255.7	117500
38	B14	2	3	30	23433.6	117681
38	B14	2	3	31	34481	117684
38	B14	2	3	32	45577.8	117668
38	B14	2	3	33	55102.7	117815
38	B14	2	3	34	64659.3	118139
38	B14	2	3	35	73213.3	118191
38	B14	2	3	36	79995.2	118292
38	B14	2	3	37	86767.2	118335
38	B14	2	3	38	92433.8	118610
38	B14	2	3	39	97667.8	118604
38	B14	2	3	40	101834	118444
39	B15	2	3	1	-2657.02	113866
39	B15	2	3	2	-2670.69	113810
39	B15	2	3	3	-2605.22	113704
39	B15	2	3	4	-2316.69	113350
39	B15	2	3	5	-2276.18	113142
39	B15	2	3	6	-2224.46	113049
39	B15	2	3	7	-2247.12	113087
39	B15	2	3	8	-2265.6	113055
39	B15	2	3	9	-2141.73	112961
39	B15	2	3	10	-2208	112892
39	B15	2	3	11	-2234.94	112824
39	B15	2	3	12	-1969.9	112835
39	B15	2	3	13	-1739.03	112926
39	B15	2	3	14	-2268.51	113055
39	B15	2	3	15	-2373.02	113012
39	B15	2	3	16	-2061.37	112921
39	B15	2	3	17	-1954.97	112758
39	B15	2	3	18	-1534.45	112681
39	B15	2	3	19	-1140.76	112758
39	B15	2	3	20	-669.431	112785
39	B15	2	3	21	1242.32	112682
39	B15	2	3	22	3829.95	112608
39	B15	2	3	23	8761.38	112633
39	B15	2	3	24	15752.8	112601
39	B15	2	3	25	25946.7	112391
39	B15	2	3	26	37457.5	112322
39	B15	2	3	27	48692.2	112387
39	B15	2	3	28	59120	112369
39	B15	2	3	29	69267.7	112402
39	B15	2	3	30	78189.9	112463
39	B15	2	3	31	86097.6	112379
39	B15	2	3	32	92960.6	112148
39	B15	2	3	33	98831.5	112159
39	B15	2	3	34	104163	112385
39	B15	2	3	35	108524	112145
39	B15	2	3	36	112538	112109
39	B15	2	3	37	115757	112327
39	B15	2	3	38	118350	112508
39	B15	2	3	39	120400	112509
39	B15	2	3	40	122226	112572
40	B16	2	3	1	-6594.03	110902
40	B16	2	3	2	-6406.78	110909
40	B16	2	3	3	-6405.99	111032
40	B16	2	3	4	-6480.97	111152
40	B16	2	3	5	-6406.78	111175
40	B16	2	3	6	-6044.37	110939
40	B16	2	3	7	-6106.81	110951
40	B16	2	3	8	-6196.47	111249
40	B16	2	3	9	-6183.66	111277
40	B16	2	3	10	-6306.79	111266
40	B16	2	3	11	-6466.2	111429
40	B16	2	3	12	-6479.36	111429
40	B16	2	3	13	-6240.73	111504
40	B16	2	3	14	-6221.02	111650
40	B16	2	3	15	-6247.36	111644
40	B16	2	3	16	-6087.74	111589
40	B16	2	3	17	-5727.12	111668
40	B16	2	3	18	-5741.33	111756
40	B16	2	3	19	-5842.3	111695
40	B16	2	3	20	-5882.69	111720
40	B16	2	3	21	-5521.27	112005
40	B16	2	3	22	-4534.92	112124
40	B16	2	3	23	-2831.07	112008
40	B16	2	3	24	-245.189	111990
40	B16	2	3	25	4243.18	112329
40	B16	2	3	26	11086.1	112356
40	B16	2	3	27	20406.6	112482
40	B16	2	3	28	31491.7	112582
40	B16	2	3	29	42505.2	112601
40	B16	2	3	30	53031.5	112848
40	B16	2	3	31	62843.4	113034
40	B16	2	3	32	72413.7	113019
40	B16	2	3	33	80398.2	113166
40	B16	2	3	34	87526.6	113331
40	B16	2	3	35	93288.2	113255
40	B16	2	3	36	98774	113303
40	B16	2	3	37	103475	113437
40	B16	2	3	38	107705	113544
40	B16	2	3	39	110900	113820
40	B16	2	3	40	113189	113969
41	B17	2	3	1	-6116.11	118294
41	B17	2	3	2	-5967.41	118249
41	B17	2	3	3	-5280.18	118022
41	B17	2	3	4	-5635.49	117964
41	B17	2	3	5	-5746.18	118106
41	B17	2	3	6	-5451.42	118091
41	B17	2	3	7	-5384.74	117950
41	B17	2	3	8	-5182.69	117864
41	B17	2	3	9	-5296.73	117799
41	B17	2	3	10	-5416.67	117753
41	B17	2	3	11	-5429.57	117732
41	B17	2	3	12	-5373.67	117763
41	B17	2	3	13	-5279	117989
41	B17	2	3	14	-5253.28	117982
41	B17	2	3	15	-4957.29	117836
41	B17	2	3	16	-4954.88	117821
41	B17	2	3	17	-4980.25	118007
41	B17	2	3	18	-4833.18	117985
41	B17	2	3	19	-4187.61	117906
41	B17	2	3	20	-3132.65	117877
41	B17	2	3	21	-1072.34	117963
41	B17	2	3	22	1743.56	117887
41	B17	2	3	23	7147.11	117690
41	B17	2	3	24	15473.2	117637
41	B17	2	3	25	26415.7	117672
41	B17	2	3	26	38354.3	117706
41	B17	2	3	27	49872	117680
41	B17	2	3	28	61060.2	117610
41	B17	2	3	29	71494.8	117644
41	B17	2	3	30	80389	117881
41	B17	2	3	31	88397.8	118016
41	B17	2	3	32	95384.2	117967
41	B17	2	3	33	101112	117817
41	B17	2	3	34	106425	117807
41	B17	2	3	35	111134	118010
41	B17	2	3	36	114447	118006
41	B17	2	3	37	118132	117965
41	B17	2	3	38	120753	117957
41	B17	2	3	39	122931	117956
41	B17	2	3	40	124473	117911
42	B18	2	3	1	-2681.23	124836
42	B18	2	3	2	-2603.31	124692
42	B18	2	3	3	-2106.1	124508
42	B18	2	3	4	-2528.33	124398
42	B18	2	3	5	-2537.73	124346
42	B18	2	3	6	-1984.95	124305
42	B18	2	3	7	-2176.03	124180
42	B18	2	3	8	-2333.15	123934
42	B18	2	3	9	-2437.34	123801
42	B18	2	3	10	-2564.85	123784
42	B18	2	3	11	-2588.2	123946
42	B18	2	3	12	-2408.87	123935
42	B18	2	3	13	-2233.9	123961
42	B18	2	3	14	-2234.03	123847
42	B18	2	3	15	-2116.34	123590
42	B18	2	3	16	-1916.24	123519
42	B18	2	3	17	-1787.41	123632
42	B18	2	3	18	-1728.49	123630
42	B18	2	3	19	-1220.89	123686
42	B18	2	3	20	-475.967	123621
42	B18	2	3	21	764.725	123453
42	B18	2	3	22	3695.83	123400
42	B18	2	3	23	8076.7	123507
42	B18	2	3	24	14858.5	123619
42	B18	2	3	25	25104.1	123574
42	B18	2	3	26	36653	123223
42	B18	2	3	27	48308.7	123177
42	B18	2	3	28	59738.9	123350
42	B18	2	3	29	70529.1	123355
42	B18	2	3	30	80205.4	123262
42	B18	2	3	31	88358.2	123238
42	B18	2	3	32	96449.3	123296
42	B18	2	3	33	103739	123230
42	B18	2	3	34	110021	123213
42	B18	2	3	35	115143	123295
42	B18	2	3	36	119200	123326
42	B18	2	3	37	123486	123466
42	B18	2	3	38	126752	123491
42	B18	2	3	39	129495	123433
42	B18	2	3	40	131946	123379
43	B19	2	3	1	-11277.2	93931.5
43	B19	2	3	2	-10982	95300.5
43	B19	2	3	3	-10742.2	99105.9
43	B19	2	3	4	-11218.2	102537
43	B19	2	3	5	-12173.7	105904
43	B19	2	3	6	-12874.4	109429
43	B19	2	3	7	-12839.2	112556
43	B19	2	3	8	-12047.4	114957
43	B19	2	3	9	-11412.5	116918
43	B19	2	3	10	-11594.2	118290
43	B19	2	3	11	-12393.3	119562
43	B19	2	3	12	-12603.4	120351
43	B19	2	3	13	-12425.2	120660
43	B19	2	3	14	-12012.5	120338
43	B19	2	3	15	-11627.2	120147
43	B19	2	3	16	-11514.2	119856
43	B19	2	3	17	-11617.6	119549
43	B19	2	3	18	-11677.1	119266
43	B19	2	3	19	-11535.2	118977
43	B19	2	3	20	-11614.9	119023
43	B19	2	3	21	-11766.4	118812
43	B19	2	3	22	-11853.7	118668
43	B19	2	3	23	-11786.4	118510
43	B19	2	3	24	-11687.5	118334
43	B19	2	3	25	-11095.3	118273
43	B19	2	3	26	-11117	118231
43	B19	2	3	27	-11217	118239
43	B19	2	3	28	-11035.9	118351
43	B19	2	3	29	-10976.9	118130
43	B19	2	3	30	-10981.5	118440
43	B19	2	3	31	-10607.1	118463
43	B19	2	3	32	-10577.5	118353
43	B19	2	3	33	-10728.6	118382
43	B19	2	3	34	-10860.7	118337
43	B19	2	3	35	-11083.8	118359
43	B19	2	3	36	-11205.8	118393
43	B19	2	3	37	-11075.2	118258
43	B19	2	3	38	-10992.8	118332
43	B19	2	3	39	-11015.2	118499
43	B19	2	3	40	-10733.3	118338
49	C1	2	3	1	-1638.38	103666
49	C1	2	3	2	-1489.45	103625
49	C1	2	3	3	-1422.89	103570
49	C1	2	3	4	-1252.31	103500
49	C1	2	3	5	-1308.38	103487
49	C1	2	3	6	-1604.65	103440
49	C1	2	3	7	-1702.19	103464
49	C1	2	3	8	-1682.25	103405
49	C1	2	3	9	-1744.45	103348
49	C1	2	3	10	-1889.53	103312
49	C1	2	3	11	-1858.38	103399
49	C1	2	3	12	-1599.45	103353
49	C1	2	3	13	-1532.4	103317
49	C1	2	3	14	-1362.58	103429
49	C1	2	3	15	-1321.42	103492
49	C1	2	3	16	-1237.81	103511
49	C1	2	3	17	-1678.61	103448
49	C1	2	3	18	-1774.29	103412
49	C1	2	3	19	-1585.43	103368
49	C1	2	3	20	-1502.42	103296
49	C1	2	3	21	-1206.55	103221
49	C1	2	3	22	-1172.26	103174
49	C1	2	3	23	-956.221	103193
49	C1	2	3	24	-111.831	103282
49	C1	2	3	25	1617.51	103184
49	C1	2	3	26	4410.24	103134
49	C1	2	3	27	9067.28	103204
49	C1	2	3	28	16704.6	103141
49	C1	2	3	29	26884.4	103125
49	C1	2	3	30	38665.9	103272
49	C1	2	3	31	50541.3	103169
49	C1	2	3	32	61305	103084
49	C1	2	3	33	70394.9	103040
49	C1	2	3	34	77720.9	103042
49	C1	2	3	35	83939.1	103140
49	C1	2	3	36	88823.8	102869
49	C1	2	3	37	93201.4	102807
49	C1	2	3	38	96613.4	102886
49	C1	2	3	39	99113.4	102922
49	C1	2	3	40	100818	102900
50	C2	2	3	1	1416.31	115928
50	C2	2	3	2	1398.21	115858
50	C2	2	3	3	1569.09	115713
50	C2	2	3	4	1529.52	115556
50	C2	2	3	5	1436.64	115421
50	C2	2	3	6	1253.99	115317
50	C2	2	3	7	1140.44	115184
50	C2	2	3	8	1071.64	115062
50	C2	2	3	9	997.167	114941
50	C2	2	3	10	884.785	114807
50	C2	2	3	11	616.814	114498
50	C2	2	3	12	561.719	114427
50	C2	2	3	13	649.338	114675
50	C2	2	3	14	830.866	114734
50	C2	2	3	15	1007.44	114674
50	C2	2	3	16	1550.45	114652
50	C2	2	3	17	2104.06	114650
50	C2	2	3	18	3765.34	114843
50	C2	2	3	19	6456.29	114606
50	C2	2	3	20	11143.3	114463
50	C2	2	3	21	19208.9	114456
50	C2	2	3	22	30288.7	114521
50	C2	2	3	23	42951.2	114602
50	C2	2	3	24	55768.2	114506
50	C2	2	3	25	68039.9	114316
50	C2	2	3	26	78663.2	114247
50	C2	2	3	27	87211	114340
50	C2	2	3	28	94581.3	114321
50	C2	2	3	29	100111	114168
50	C2	2	3	30	105260	114085
50	C2	2	3	31	109280	114059
50	C2	2	3	32	112529	114041
50	C2	2	3	33	115121	114108
50	C2	2	3	34	116241	114013
50	C2	2	3	35	116712	113918
50	C2	2	3	36	118075	113784
50	C2	2	3	37	118716	113813
50	C2	2	3	38	119083	114012
50	C2	2	3	39	119388	113855
50	C2	2	3	40	119527	113786
51	C3	2	3	1	4528.78	112592
51	C3	2	3	2	4562.76	112536
51	C3	2	3	3	5126.51	112403
51	C3	2	3	4	5057.41	112343
51	C3	2	3	5	4342.36	112412
51	C3	2	3	6	4247.03	112171
51	C3	2	3	7	4660.96	112055
51	C3	2	3	8	4987.4	112132
51	C3	2	3	9	4666.73	112146
51	C3	2	3	10	4559.97	112067
51	C3	2	3	11	4768.44	111987
51	C3	2	3	12	4995.93	112020
51	C3	2	3	13	4835.51	112086
51	C3	2	3	14	4827.28	112023
51	C3	2	3	15	5116.7	111987
51	C3	2	3	16	4731.05	112128
51	C3	2	3	17	4538.79	111987
51	C3	2	3	18	4428.39	111892
51	C3	2	3	19	4501.33	111924
51	C3	2	3	20	5090.67	111866
51	C3	2	3	21	5725.09	111781
51	C3	2	3	22	7102.02	111729
51	C3	2	3	23	9256.79	111708
51	C3	2	3	24	13086.6	111656
51	C3	2	3	25	19910.4	111637
51	C3	2	3	26	30045.7	111604
51	C3	2	3	27	42622.6	111638
51	C3	2	3	28	55213.9	111583
51	C3	2	3	29	66941.9	111508
51	C3	2	3	30	77282.1	111418
51	C3	2	3	31	86113.2	111331
51	C3	2	3	32	93266.4	111286
51	C3	2	3	33	99500.1	111245
51	C3	2	3	34	104615	111270
51	C3	2	3	35	108403	111406
51	C3	2	3	36	111734	111387
51	C3	2	3	37	114379	111292
51	C3	2	3	38	116213	111270
51	C3	2	3	39	117187	111336
51	C3	2	3	40	117497	111442
52	C4	2	3	1	-5511.03	119028
52	C4	2	3	2	-5521.89	118934
52	C4	2	3	3	-5429.86	118767
52	C4	2	3	4	-5041.65	118626
52	C4	2	3	5	-4912.72	118366
52	C4	2	3	6	-4719.42	118183
52	C4	2	3	7	-5260.85	118101
52	C4	2	3	8	-5341.23	118163
52	C4	2	3	9	-4936.39	118012
52	C4	2	3	10	-4838.72	117871
52	C4	2	3	11	-5026.62	117747
52	C4	2	3	12	-5047.68	117680
52	C4	2	3	13	-4763.86	117767
52	C4	2	3	14	-4482.86	117803
52	C4	2	3	15	-3348.58	117684
52	C4	2	3	16	-2955.3	117610
52	C4	2	3	17	-2690.22	117651
52	C4	2	3	18	-890.14	117652
52	C4	2	3	19	2648.64	117822
52	C4	2	3	20	8897.92	117808
52	C4	2	3	21	18110.8	117716
52	C4	2	3	22	30112.6	117668
52	C4	2	3	23	44211.9	117675
52	C4	2	3	24	57999.5	117632
52	C4	2	3	25	69911	117670
52	C4	2	3	26	80380.2	117639
52	C4	2	3	27	88951.5	117560
52	C4	2	3	28	96565.2	117478
52	C4	2	3	29	103021	117411
52	C4	2	3	30	108084	117365
52	C4	2	3	31	111595	117431
52	C4	2	3	32	114699	117528
52	C4	2	3	33	117407	117463
52	C4	2	3	34	118627	117234
52	C4	2	3	35	119553	117125
52	C4	2	3	36	120683	117021
52	C4	2	3	37	121070	117023
52	C4	2	3	38	121445	117137
52	C4	2	3	39	121973	117154
52	C4	2	3	40	121864	117123
53	C5	2	3	1	-5592.52	120527
53	C5	2	3	2	-5268.7	120352
53	C5	2	3	3	-4976.16	119894
53	C5	2	3	4	-4808.9	119766
53	C5	2	3	5	-4848.2	119918
53	C5	2	3	6	-4728.38	119881
53	C5	2	3	7	-4346.26	119861
53	C5	2	3	8	-4363.95	119793
53	C5	2	3	9	-4636.55	119780
53	C5	2	3	10	-4773.89	119574
53	C5	2	3	11	-4656.24	119497
53	C5	2	3	12	-4308.31	119653
53	C5	2	3	13	-4184.04	119583
53	C5	2	3	14	-4249.81	119398
53	C5	2	3	15	-4095.7	119349
53	C5	2	3	16	-3755.67	119545
53	C5	2	3	17	-3572.52	119560
53	C5	2	3	18	-3683.18	119499
53	C5	2	3	19	-3537.36	119381
53	C5	2	3	20	-2169.64	119292
53	C5	2	3	21	136.968	119271
53	C5	2	3	22	3394.62	119296
53	C5	2	3	23	9262.96	119433
53	C5	2	3	24	19144.7	119355
53	C5	2	3	25	31285.5	119216
53	C5	2	3	26	45778.8	119176
53	C5	2	3	27	60163.4	119317
53	C5	2	3	28	73585.5	119298
53	C5	2	3	29	84941.8	119302
53	C5	2	3	30	94111	119245
53	C5	2	3	31	101676	119032
53	C5	2	3	32	108394	118969
53	C5	2	3	33	113929	119069
53	C5	2	3	34	116897	119038
53	C5	2	3	35	119740	118942
53	C5	2	3	36	122692	118752
53	C5	2	3	37	123940	118672
53	C5	2	3	38	125234	118723
53	C5	2	3	39	125969	118966
53	C5	2	3	40	126354	118981
54	C6	2	3	1	-1731.65	110290
54	C6	2	3	2	-1728.95	110416
54	C6	2	3	3	-1551.54	110404
54	C6	2	3	4	-1025.24	110236
54	C6	2	3	5	-1030.2	110199
54	C6	2	3	6	-1104.21	110318
54	C6	2	3	7	-1047.63	110437
54	C6	2	3	8	-1101.1	110313
54	C6	2	3	9	-1166.03	110294
54	C6	2	3	10	-1149.08	110479
54	C6	2	3	11	-827.286	110483
54	C6	2	3	12	-723.083	110456
54	C6	2	3	13	-575.217	110548
54	C6	2	3	14	-576.006	110543
54	C6	2	3	15	-249.944	110606
54	C6	2	3	16	540.817	110631
54	C6	2	3	17	1221.05	110718
54	C6	2	3	18	2830.44	110612
54	C6	2	3	19	6298.41	110533
54	C6	2	3	20	12178.1	110566
54	C6	2	3	21	20640.4	110675
54	C6	2	3	22	31903.6	110761
54	C6	2	3	23	45413.1	110892
54	C6	2	3	24	58381.2	110833
54	C6	2	3	25	70122	110792
54	C6	2	3	26	80111.5	110940
54	C6	2	3	27	88465.2	110917
54	C6	2	3	28	95337.7	110849
54	C6	2	3	29	101768	110877
54	C6	2	3	30	106120	111061
54	C6	2	3	31	110164	111007
54	C6	2	3	32	113095	110945
54	C6	2	3	33	115249	111084
54	C6	2	3	34	116410	111170
54	C6	2	3	35	117684	111180
54	C6	2	3	36	118579	111449
54	C6	2	3	37	119149	111431
54	C6	2	3	38	119307	111304
54	C6	2	3	39	119853	111206
54	C6	2	3	40	120247	111174
55	C7	2	3	1	443.886	118533
55	C7	2	3	2	405.935	118476
55	C7	2	3	3	320.815	118328
55	C7	2	3	4	185.145	118170
55	C7	2	3	5	-101.908	118052
55	C7	2	3	6	-7.07053	118010
55	C7	2	3	7	697.99	117938
55	C7	2	3	8	975.477	117865
55	C7	2	3	9	820.873	117939
55	C7	2	3	10	703.998	118017
55	C7	2	3	11	703.487	117926
55	C7	2	3	12	733.184	117797
55	C7	2	3	13	807.513	117645
55	C7	2	3	14	841.695	117615
55	C7	2	3	15	1007.66	117837
55	C7	2	3	16	1159.62	117817
55	C7	2	3	17	1418.68	117719
55	C7	2	3	18	1812.12	117661
55	C7	2	3	19	2850.28	117668
55	C7	2	3	20	5897.21	117766
55	C7	2	3	21	11528.3	117684
55	C7	2	3	22	19664.5	117604
55	C7	2	3	23	31393.6	117614
55	C7	2	3	24	45708.6	117547
55	C7	2	3	25	59884.7	117464
55	C7	2	3	26	73103.3	117402
55	C7	2	3	27	84479.4	117358
55	C7	2	3	28	94297	117399
55	C7	2	3	29	102682	117358
55	C7	2	3	30	109231	117320
55	C7	2	3	31	114648	117294
55	C7	2	3	32	118364	117324
55	C7	2	3	33	122608	117276
55	C7	2	3	34	124555	117202
55	C7	2	3	35	126450	117162
55	C7	2	3	36	128217	117183
55	C7	2	3	37	128744	117171
55	C7	2	3	38	129345	117178
55	C7	2	3	39	129556	117010
55	C7	2	3	40	129738	116962
56	C8	2	3	1	-4046.54	122894
56	C8	2	3	2	-3970.84	122837
56	C8	2	3	3	-3703.5	122794
56	C8	2	3	4	-3959.39	122680
56	C8	2	3	5	-3973.29	122585
56	C8	2	3	6	-3648.93	122422
56	C8	2	3	7	-3754.64	122270
56	C8	2	3	8	-3711.58	122122
56	C8	2	3	9	-3239.89	122056
56	C8	2	3	10	-3390.67	122166
56	C8	2	3	11	-3490.57	122009
56	C8	2	3	12	-3350.02	121879
56	C8	2	3	13	-3214.5	121812
56	C8	2	3	14	-3022.36	121749
56	C8	2	3	15	-2585.91	121824
56	C8	2	3	16	-2287.33	121954
56	C8	2	3	17	-1296.96	121888
56	C8	2	3	18	772.812	121769
56	C8	2	3	19	4111.74	121678
56	C8	2	3	20	10123.1	121637
56	C8	2	3	21	19971.5	121635
56	C8	2	3	22	33387.1	121826
56	C8	2	3	23	48431.5	121680
56	C8	2	3	24	63175	121565
56	C8	2	3	25	75986.8	121521
56	C8	2	3	26	87370.8	121482
56	C8	2	3	27	97487.4	121372
56	C8	2	3	28	105222	121145
56	C8	2	3	29	111488	121115
56	C8	2	3	30	116538	121267
56	C8	2	3	31	120894	121285
56	C8	2	3	32	124220	121261
56	C8	2	3	33	126429	121077
56	C8	2	3	34	127856	121103
56	C8	2	3	35	128759	121359
56	C8	2	3	36	129955	121230
56	C8	2	3	37	130712	121149
56	C8	2	3	38	130883	121170
56	C8	2	3	39	131121	121319
56	C8	2	3	40	131477	121313
57	C9	2	3	1	-4438.39	121886
57	C9	2	3	2	-4492.62	121799
57	C9	2	3	3	-4718.02	121450
57	C9	2	3	4	-4734.59	121194
57	C9	2	3	5	-4564.23	121096
57	C9	2	3	6	-4884.11	121174
57	C9	2	3	7	-4955.69	121066
57	C9	2	3	8	-4849.99	120944
57	C9	2	3	9	-4838.88	120902
57	C9	2	3	10	-4768.08	120916
57	C9	2	3	11	-4382.32	120856
57	C9	2	3	12	-4358.12	120727
57	C9	2	3	13	-4369.85	120518
57	C9	2	3	14	-4056.21	120407
57	C9	2	3	15	-3493.1	120413
57	C9	2	3	16	-2464.57	120604
57	C9	2	3	17	-1974.05	120602
57	C9	2	3	18	-664.672	120542
57	C9	2	3	19	2284.22	120573
57	C9	2	3	20	7706.21	120529
57	C9	2	3	21	17126.8	120459
57	C9	2	3	22	29847.9	120473
57	C9	2	3	23	44912.4	120480
57	C9	2	3	24	60357.6	120243
57	C9	2	3	25	74056.4	120197
57	C9	2	3	26	85962.4	120430
57	C9	2	3	27	95275.4	120522
57	C9	2	3	28	103759	120357
57	C9	2	3	29	110705	120220
57	C9	2	3	30	115918	120024
57	C9	2	3	31	120294	119992
57	C9	2	3	32	123130	120124
57	C9	2	3	33	125674	120189
57	C9	2	3	34	127195	120161
57	C9	2	3	35	128068	120165
57	C9	2	3	36	128966	120143
57	C9	2	3	37	128958	120045
57	C9	2	3	38	129589	119983
57	C9	2	3	39	129805	119918
57	C9	2	3	40	130014	119901
58	C10	2	3	1	-2772.32	112373
58	C10	2	3	2	-2671.52	112338
58	C10	2	3	3	-2216.86	112181
58	C10	2	3	4	-2118.82	112166
58	C10	2	3	5	-2189.09	112288
58	C10	2	3	6	-2174.06	112230
58	C10	2	3	7	-2041.46	112122
58	C10	2	3	8	-2042.61	112146
58	C10	2	3	9	-1928.19	112359
58	C10	2	3	10	-1958.71	112442
58	C10	2	3	11	-1923.84	112329
58	C10	2	3	12	-1924.76	112283
58	C10	2	3	13	-1911.8	112354
58	C10	2	3	14	-1519	112402
58	C10	2	3	15	-1290.76	112424
58	C10	2	3	16	-1405.29	112512
58	C10	2	3	17	-1651.35	112598
58	C10	2	3	18	-1938.15	112453
58	C10	2	3	19	-2026.26	112408
58	C10	2	3	20	-1874.88	112537
58	C10	2	3	21	-1849.92	112558
58	C10	2	3	22	-1678.46	112705
58	C10	2	3	23	-1528.07	112757
58	C10	2	3	24	-1734.51	112745
58	C10	2	3	25	-1858.96	112926
58	C10	2	3	26	-1755.67	113049
58	C10	2	3	27	-1547.15	113128
58	C10	2	3	28	-1499.19	113136
58	C10	2	3	29	-981.156	113097
58	C10	2	3	30	217.69	113247
58	C10	2	3	31	2486.78	113387
58	C10	2	3	32	5741.63	113597
58	C10	2	3	33	12137.7	113581
58	C10	2	3	34	20287.1	113673
58	C10	2	3	35	30275.1	113691
58	C10	2	3	36	40566.2	113708
58	C10	2	3	37	49567.9	113659
58	C10	2	3	38	57139.9	113839
58	C10	2	3	39	64164	113975
58	C10	2	3	40	68631.9	113890
59	C11	2	3	1	3355.72	114744
59	C11	2	3	2	3531.77	114578
59	C11	2	3	3	3847.27	114453
59	C11	2	3	4	3871.88	114374
59	C11	2	3	5	3954.1	114383
59	C11	2	3	6	3888.88	114499
59	C11	2	3	7	3777.78	114551
59	C11	2	3	8	3727.52	114640
59	C11	2	3	9	3828.94	114641
59	C11	2	3	10	3861.11	114617
59	C11	2	3	11	4032.87	114606
59	C11	2	3	12	3728.28	114545
59	C11	2	3	13	3633.38	114426
59	C11	2	3	14	3812.03	114464
59	C11	2	3	15	3810.03	114789
59	C11	2	3	16	3839.84	114898
59	C11	2	3	17	3826.82	114896
59	C11	2	3	18	3975.59	115070
59	C11	2	3	19	4155.79	115143
59	C11	2	3	20	4825.69	115135
59	C11	2	3	21	5701.12	115093
59	C11	2	3	22	6942.57	115188
59	C11	2	3	23	9085.74	115195
59	C11	2	3	24	13638.5	115153
59	C11	2	3	25	20456.9	115281
59	C11	2	3	26	30034.7	115382
59	C11	2	3	27	40774.9	115423
59	C11	2	3	28	51770.8	115477
59	C11	2	3	29	62669.9	115433
59	C11	2	3	30	72435.9	115496
59	C11	2	3	31	80988	115496
59	C11	2	3	32	89191.7	115665
59	C11	2	3	33	96747.7	115839
59	C11	2	3	34	103045	115841
59	C11	2	3	35	108768	115818
59	C11	2	3	36	113283	116088
59	C11	2	3	37	117511	116055
59	C11	2	3	38	120919	115975
59	C11	2	3	39	124020	116108
59	C11	2	3	40	125822	116042
60	C12	2	3	1	-2725.16	131074
60	C12	2	3	2	-2640.02	131019
60	C12	2	3	3	-2507.7	130946
60	C12	2	3	4	-2547.68	130809
60	C12	2	3	5	-2595.39	130626
60	C12	2	3	6	-2651.22	130480
60	C12	2	3	7	-2578.38	130330
60	C12	2	3	8	-2375.49	130224
60	C12	2	3	9	-2605.9	130163
60	C12	2	3	10	-2753.22	130113
60	C12	2	3	11	-2877.18	130165
60	C12	2	3	12	-2903.9	130148
60	C12	2	3	13	-2788.92	130185
60	C12	2	3	14	-2800.78	129954
60	C12	2	3	15	-2817.88	129880
60	C12	2	3	16	-2862.53	130000
[truncated: 4,584 more rows]

## Sheet: Raw Data
File Name	E:\shahi\SYBR one-step_20240214_172508.eds
Comment
Operator	Admin
Barcode
Instrument Type	QuantStudio™ 6 Pro System
Block Type	384-Well Block
Instrument Name	QS6Pro-2778621060027
Instrument Serial Number	2778621060027
Heated Cover Serial Number	2779321031001
Block serial number	2778321020885
Run Start Date/Time	2024-02-14 05:25:15 PM EST
Run End Data/Time	2024-02-14 07:16:32 PM EST
Run Duration	111 minutes 16 seconds
Sample Volume	10.0
Cover Temperature	105.0
Passive Reference	ROX
PCR Stage/Step Number	Stage 2 Step 3
Quantification Cycle Method	CT
Analysis Date/Time	2024-02-14 07:50:25 PM EST
Software Name and Version	Design & Analysis Software v2.7.0
Plugin Name and Version	Primary Analysis v1.8.0, Presence Absence v2.3.0
Reduce dye signal crosstalk by algorithm	No (Default)
Exported On	2024-02-14 07:50:35 PM EST
Well	Well Position	Stage Number	Step Number	Cycle Number	X1_M1	X2_M2	X3_M3	X4_M4	X5_M5
1	A1	2	3	1	-1038.52	-740.404	14584.7	110372	563.72
2	A2	2	3	1	-2399.99	-587.189	23122.9	148469	4150.82
3	A3	2	3	1	31830.1	3784.6	20610	125603	2748.04
4	A4	2	3	1	-3788.28	-115.262	12912.8	74739.4	99.5768
5	A5	2	3	1	-1622.75	361.943	21326.2	114653	1322.88
6	A6	2	3	1	2576.97	1771.63	22719	118030	1386.21
7	A7	2	3	1	10402.4	1970.5	25101.1	123659	3377.96
8	A8	2	3	1	4759.37	818.407	26335.2	124299	659.372
9	A9	2	3	1	17979.5	2990.48	27255.7	122752	2373.28
10	A10	2	3	1	8145.2	1102.95	25705.6	119571	3559.56
11	A11	2	3	1	2435.69	932.377	27291.2	120843	3076.19
12	A12	2	3	1	7080.67	536.422	26783.9	123672	1550.43
13	A13	2	3	1	-15693.3	-1794.57	11501.4	57396.7	-990.573
14	A14	2	3	1	6438	1279.56	24602.4	113925	692.125
15	A15	2	3	1	-1824.88	-1.72704	25124.7	117256	1298.53
16	A16	2	3	1	6846.25	1382.93	23968.9	111436	2441.77
17	A17	2	3	1	3053.52	1063.56	21792.2	108102	2977.79
18	A18	2	3	1	1988.19	1673.56	25034.7	121370	2137.1
19	A19	2	3	1	-828.888	504.311	23159	120649	1395.26
20	A20	2	3	1	6561.31	322.094	1155.99	317.976	2163.22
21	A21	2	3	1	19417.1	737.283	151.141	1894.96	1659.43
22	A22	2	3	1	4054.1	200.953	-189.916	894.082	3089.62
23	A23	2	3	1	2117.68	1359.37	67.8644	1664.35	3696.24
24	A24	2	3	1	7343.8	-280.241	-853.863	1100.56	5498.46
25	B1	2	3	1	7276.95	1027.28	15941.1	106622	3484.99
26	B2	2	3	1	506	411.07	16955	108451	423.361
27	B3	2	3	1	5181.44	1479.22	19279.5	114013	2263.18
28	B4	2	3	1	4170.74	1464.73	20819.2	115055	714.826
29	B5	2	3	1	2538.88	1443.06	23079.1	122467	-182.258
30	B6	2	3	1	2109.27	1329.44	23412.9	120667	726.732
31	B7	2	3	1	6104.92	1882.51	24143.6	113496	1645
32	B8	2	3	1	-114.998	488.243	24954.2	120282	1284.82
33	B9	2	3	1	-949.933	827.951	27081.9	121595	2848.86
34	B10	2	3	1	-4783.64	-324.039	13125	57685	-2289.28
35	B11	2	3	1	6017.63	1193.79	27839.1	119486	542.418
36	B12	2	3	1	594.206	234.428	26359.8	116183	-151.695
37	B13	2	3	1	-1869.91	34.4079	19012.1	82709.3	1219.56
38	B14	2	3	1	-538.186	204.837	26890.1	121896	2534.52
39	B15	2	3	1	5485.67	1546.01	25853	112800	1032.46
40	B16	2	3	1	1026.92	995.614	24519.6	109791	-166.478
41	B17	2	3	1	2065.68	687.922	25482.3	116981	2883.24
42	B18	2	3	1	6017.81	1158.61	25169.8	123885	393.823
43	B19	2	3	1	-5301.83	-167.112	16491.3	89436.3	1570.82
44	B20	2	3	1	8698.16	1894.56	-665.949	717.069	7038
45	B21	2	3	1	5319.33	965.266	580.206	2546.81	3344.67
46	B22	2	3	1	-1411.43	699.647	374.239	-1300.93	2127.73
47	B23	2	3	1	931.766	850.557	639.637	-944.946	496.596
48	B24	2	3	1	13829.2	1947.59	243.368	2215.94	998.012
49	C1	2	3	1	3519.27	2655.97	17037.3	103085	1587.69
50	C2	2	3	1	8246.58	1756.85	19722.2	115299	309.825
51	C3	2	3	1	11282.7	915.861	20014.1	111799	492.472
52	C4	2	3	1	1620.56	2112.76	23041.5	118036	1258.2
53	C5	2	3	1	1560.46	533.383	24543	119531	-4.57903
54	C6	2	3	1	5577.98	1321.26	23049.8	108900	460.393
55	C7	2	3	1	8836.81	2042.94	25810.4	117214	1729.22
56	C8	2	3	1	4155.31	1202.88	27195.1	121711	1481.74
57	C9	2	3	1	4042.07	1012.42	27912.1	120509	779.617
58	C10	2	3	1	4891.49	1314.85	25967.9	110963	-142.34
59	C11	2	3	1	11158.2	2107.27	27219	113382	813.735
60	C12	2	3	1	6359.73	2740.76	31799.7	129589	623.996
61	C13	2	3	1	1536.31	681.319	28862.3	122359	1702.98
62	C14	2	3	1	2455.92	1063.25	30760.4	129863	2328.59
63	C15	2	3	1	1580.77	1079.45	26409.3	113984	-138.355
64	C16	2	3	1	-1548.88	995.262	23065.4	104792	1010.1
65	C17	2	3	1	2898.5	1500.73	28331	128299	2639.68
66	C18	2	3	1	4641.16	898.462	28841.5	131531	3901.52
67	C19	2	3	1	12270.7	1369.95	290.996	2816.78	10041.6
68	C20	2	3	1	10910.1	1974.23	-335.343	524.371	7002.44
69	C21	2	3	1	15347.1	3544.75	437.019	3996.91	4640.79
70	C22	2	3	1	19206.5	4184.1	1476.49	1032.57	6382.9
71	C23	2	3	1	4918.49	693.913	249.032	1051.77	278.786
72	C24	2	3	1	1445.22	70.0165	-299.754	-1721.27	3070.59
73	D1	2	3	1	5085.19	1599.05	18562.9	124241	2680.77
74	D2	2	3	1	7852.06	1473.42	18427.5	110847	1089.98
75	D3	2	3	1	2978.87	1584.58	20833.5	112070	79.7774
76	D4	2	3	1	-1876.27	1243.73	23906.3	120317	-383.473
77	D5	2	3	1	9238.95	1384.25	24956	119356	-1013.44
78	D6	2	3	1	1933.27	1041.11	24941.5	118619	904.354
79	D7	2	3	1	4792.66	1575.14	25124.7	112521	609.962
80	D8	2	3	1	6842.75	802.296	26136.6	110950	-55.6463
81	D9	2	3	1	3551.09	1579.34	28043.4	115109	1218.61
82	D10	2	3	1	551.432	1437.36	29145.1	117743	2853.46
83	D11	2	3	1	8402.87	1639.39	26815.4	109845	189.816
84	D12	2	3	1	9108.48	1623.55	27546.4	108799	715.609
85	D13	2	3	1	127.234	856.55	27370.7	112278	1683.45
86	D14	2	3	1	-1202.38	707.655	22476.9	91370	198.973
87	D15	2	3	1	-650.432	1040.91	25740.1	107370	566.797
88	D16	2	3	1	8345.09	1582.27	27722.5	117353	655.549
89	D17	2	3	1	-324.374	1989.52	27752.1	120588	717.959
90	D18	2	3	1	5021.14	1266.77	30191.9	129161	3061.37
91	D19	2	3	1	12869.1	1383.77	703.419	2496.75	12277.2
92	D20	2	3	1	31827.6	2089.57	1027.65	1227.78	9569.7
93	D21	2	3	1	29241.1	4924.1	1286.82	2520.25	6803.02
94	D22	2	3	1	21652.5	1941.28	1414.77	1064.11	3587.27
95	D23	2	3	1	22366.4	3349.19	2129.7	4301.95	2767.85
96	D24	2	3	1	2299.93	-63.9485	-2020.69	-902.904	989.75
97	E1	2	3	1	11391.1	2523.47	22210.3	127383	2861.94
98	E2	2	3	1	16242.5	2879.59	22784.8	126790	1696.29
99	E3	2	3	1	6796	2356.32	24739.1	126197	1263.76
100	E4	2	3	1	9318.72	1994.74	24839.7	118696	1312.66
101	E5	2	3	1	1813.49	1416.77	25838.9	123354	2204.94
102	E6	2	3	1	-2263.06	1027.91	26214.3	113030	2018.2
103	E7	2	3	1	260.021	1668.81	25582.7	112559	1541.68
104	E8	2	3	1	3427.13	1643.81	29555	118952	5962.62
105	E9	2	3	1	480.786	1760.82	27618.9	110881	203.675
106	E10	2	3	1	-3185.33	614.861	25939	100128	300.463
107	E11	2	3	1	1553.22	901.741	27085.3	103904	297.829
108	E12	2	3	1	1326.95	1927.77	28956.4	111726	910.42
109	E13	2	3	1	7681.75	1977.54	29247.9	117957	15621.1
110	E14	2	3	1	13586.6	2816.97	29187.7	109356	1649.83
111	E15	2	3	1	1302.34	1466.51	29878	113119	-940.572
112	E16	2	3	1	-1487.15	1795.43	29533.1	118511	884.482
113	E17	2	3	1	5441.45	1645.13	28288.9	116313	1436.58
114	E18	2	3	1	1949.64	1240.6	27021.9	120367	479.518
115	E19	2	3	1	10162.6	1832.06	603.331	308.127	6912.16
116	E20	2	3	1	12580.3	2103.31	969.318	1148.06	3861.06
117	E21	2	3	1	32114.5	4482.8	2358.42	1419.15	2848.5
118	E22	2	3	1	22678.9	2618.17	1114.6	1306.29	5667.99
119	E23	2	3	1	18801.9	2972.71	1715.62	3595.83	3119.94
120	E24	2	3	1	-11402.6	-289.204	-235.027	-608.282	2941.3
121	F1	2	3	1	19237.4	2985.44	20825.7	117235	2507.73
122	F2	2	3	1	12022.3	2708.43	22634.3	124077	1869.02
123	F3	2	3	1	5077.34	1112.49	24110	122797	727.202
124	F4	2	3	1	-910.248	1294.48	23909.7	115108	126.136
125	F5	2	3	1	1101.88	566.434	25300.4	120309	2696.16
126	F6	2	3	1	12796.7	2040.79	26798.5	114597	2017.64
127	F7	2	3	1	-758.261	926.854	25878.2	112266	-417.314
128	F8	2	3	1	1610.78	1311.87	27718.7	111203	-143.067
129	F9	2	3	1	-1231.59	444.677	21745	86059	-501.78
130	F10	2	3	1	621.886	894.07	29291.9	115992	1458.17
131	F11	2	3	1	4488.76	1788.28	27605.2	106239	2384.3
132	F12	2	3	1	357.848	1087.26	27932.4	107718	-257.646
133	F13	2	3	1	14963.3	1866.15	31789.2	119157	1812.97
134	F14	2	3	1	5298.17	1661.77	29150.6	112571	2769.19
135	F15	2	3	1	2868.71	2143.93	28248.3	111127	1099.05
136	F16	2	3	1	5599.72	1123.12	29097	117100	3063.05
137	F17	2	3	1	2567.62	1000.85	29654.5	119539	853.016
138	F18	2	3	1	-1842.75	933.408	28593.8	119683	7842.67
139	F19	2	3	1	9560.4	1120.76	509.87	1974.98	8548.39
140	F20	2	3	1	11374.5	2073.41	420.731	3263.65	10857.7
141	F21	2	3	1	16146	2548.43	1995.04	2286.75	5787.9
142	F22	2	3	1	9213.64	1432.43	1768.05	45.5003	6707.35
143	F23	2	3	1	4933.11	902.832	367.994	2346.48	5387.82
144	F24	2	3	1	6470.44	1602.21	-1156.36	-1951.31	2833.53
145	G1	2	3	1	2353.67	1341.28	20892.6	116660	765.894
146	G2	2	3	1	7088.41	2603.75	23391.8	123964	2125.88
147	G3	2	3	1	4466.98	1032.05	23867.4	122952	-523.131
148	G4	2	3	1	-1431.53	412.632	23337.2	111311	497.874
149	G5	2	3	1	-3242.58	1270.3	25445.1	115645	1429.75
150	G6	2	3	1	-6599.18	1859.69	26337.5	111083	-68.5551
151	G7	2	3	1	3919.03	976.513	28950.1	117469	402.548
152	G8	2	3	1	6615.73	1971.17	28637.8	113694	-426.557
153	G9	2	3	1	-584.435	1964.84	23811.7	92866.2	1074.7
154	G10	2	3	1	1019.43	589.654	28129.8	110124	450.148
155	G11	2	3	1	856.116	1785.08	28897.6	107606	-420.467
156	G12	2	3	1	795.267	1105.88	28349	104943	654.3
157	G13	2	3	1	-2521.91	610.496	30151.3	111821	-867.475
158	G14	2	3	1	-976.23	852.483	28638.9	106547	-485.307
159	G15	2	3	1	2118.59	1449.01	31932.8	121974	1345.95
160	G16	2	3	1	1544.21	1632.36	29957.4	113787	859.693
161	G17	2	3	1	833.004	1136.82	27234.8	112869	3389.99
162	G18	2	3	1	648.166	1426.36	29432.8	121235	1210.26
163	G19	2	3	1	9188.09	228.255	-195.079	2320.75	9673.61
164	G20	2	3	1	4239.59	2128.46	504.663	3121.26	7657.63
165	G21	2	3	1	28010	3288.58	2416.77	3244.3	6740.08
166	G22	2	3	1	4400.49	460.429	335.797	3170.67	4687.6
167	G23	2	3	1	14510.2	3115.09	1499.24	2075.06	4858.26
168	G24	2	3	1	1446.06	15.8005	482.354	2070.09	3401.98
169	H1	2	3	1	18612.6	3808.34	27388.8	151006	3067.79
170	H2	2	3	1	9338.21	1483.6	24696.9	126029	1321.16
171	H3	2	3	1	6863.11	2182.79	24790.4	122003	528.413
172	H4	2	3	1	281.383	1797.52	23808.3	112437	1533.61
173	H5	2	3	1	-14.463	830.417	26411.8	116947	2065.96
174	H6	2	3	1	533.98	1742.59	27070.8	113014	1766.26
175	H7	2	3	1	-3180.3	695.425	25694.2	108654	877.401
176	H8	2	3	1	113.19	1159.02	27701.7	108329	660.809
177	H9	2	3	1	-2462.55	1511.27	25657.1	100477	1055.59
178	H10	2	3	1	229.076	987.548	28102.1	105866	984.308
179	H11	2	3	1	-2772.89	577.037	27267.9	103643	1278.23
180	H12	2	3	1	-3348.24	1231.75	29465.5	109060	2033.95
181	H13	2	3	1	129.799	1035.81	27948.6	104557	243.414
182	H14	2	3	1	429.49	1736.99	28801.4	107540	1787.88
183	H15	2	3	1	3318.81	2225.53	29545	112808	1554.26
184	H16	2	3	1	998.708	1542.18	31504.6	121597	508.599
185	H17	2	3	1	2126.59	2023.71	28944.8	116382	3226.07
186	H18	2	3	1	2258.12	1786.07	30060.3	123277	2736.38
187	H19	2	3	1	12048.6	1239.81	1219.73	2800.29	14090.6
188	H20	2	3	1	88535.4	12965	8706.9	13966	13920.7
189	H21	2	3	1	46044.1	4898.68	1124.86	2017.79	6669.51
190	H22	2	3	1	7123.55	1419.94	251.971	2150.26	4759.96
191	H23	2	3	1	8859.83	1221.02	1231.33	2002.97	3451.83
192	H24	2	3	1	4263.19	1389.94	829.658	2006.95	3751.47
193	I1	2	3	1	8960.66	1333.91	20992.8	125033	3854.91
194	I2	2	3	1	11845.4	2350	22949	128450	3352.57
195	I3	2	3	1	1425.61	409.891	22713.1	122560	645.208
196	I4	2	3	1	2546.28	1504.15	24952.5	118440	3612.13
197	I5	2	3	1	4618.52	2001.72	25766.6	114693	-470.116
198	I6	2	3	1	-252.421	1200.18	25599.9	110911	2020.6
199	I7	2	3	1	5694.64	2012.78	25926.4	106227	2672.15
200	I8	2	3	1	-528.279	1619.44	28029	112426	979.652
201	I9	2	3	1	7639.31	822.824	26062.3	101444	-277.748
202	I10	2	3	1	-3070.47	1514.01	28028.8	108093	424.741
203	I11	2	3	1	-1429.39	1180.08	28423.2	106915	130.826
204	I12	2	3	1	-371.75	1715.27	30158.3	111068	-1821.68
205	I13	2	3	1	514.281	1145.53	27615.7	101498	-2569.94
206	I14	2	3	1	8688.49	2204	28223.1	105460	39.6346
207	I15	2	3	1	5143.32	1318.76	28362.4	110135	1677.43
208	I16	2	3	1	203.958	605.65	28864.9	115420	1249.9
209	I17	2	3	1	1761.01	1115.86	27091.2	109371	2732.21
210	I18	2	3	1	11445.6	2026.52	27375.1	113714	12.9854
211	I19	2	3	1	7790.86	598.727	-396.228	2507.08	9329.45
212	I20	2	3	1	15997.5	1955.05	621.415	2829.11	10034.3
213	I21	2	3	1	9225.6	1801.16	-75.9464	2161.68	8177.51
214	I22	2	3	1	15908.4	2371.22	628.503	1858.79	5949.92
215	I23	2	3	1	6279.23	1421.29	464.118	2346.58	5149.24
216	I24	2	3	1	10717.1	1069.09	1375.34	973.92	5802.09
217	J1	2	3	1	19289.1	2436.66	276.944	3540.93	15750.8
218	J2	2	3	1	25196.1	3804.47	2733.22	5253.73	16481.5
219	J3	2	3	1	14344.4	1895.15	1014.95	2429.65	19829.6
220	J4	2	3	1	13014.5	1535.84	1500.7	2768.58	19726.7
221	J5	2	3	1	16741.2	4082.47	2318.96	7214.22	23645.8
222	J6	2	3	1	4452.1	245.822	530.964	4617.3	18126.1
223	J7	2	3	1	12323.7	1471.27	328.454	3574.6	15253.5
224	J8	2	3	1	17277.5	1931.71	1177.56	4619.12	18127.9
225	J9	2	3	1	7928.2	714.473	117.477	2456.05	15885.6
226	J10	2	3	1	4731.2	875.175	607.146	3426.69	14354.5
227	J11	2	3	1	5299.01	675.566	-214.491	1653.58	8177.39
228	J12	2	3	1	1071.93	470.336	405.194	1943.81	2425.67
229	J13	2	3	1	15077.7	925.584	174.065	2120.23	2622.47
230	J14	2	3	1	12133.2	1540.07	311.641	3945.35	16042.7
231	J15	2	3	1	14155.6	2239.15	1100.76	3443.87	14941.2
232	J16	2	3	1	8659.53	1383.66	555.257	2766.57	13728.2
233	J17	2	3	1	9803.47	1473.13	1894.57	7645.4	12042.7
234	J18	2	3	1	6923.53	1269.9	348.529	3234	13465.5
235	J19	2	3	1	13666.1	1910.44	331.444	3124.68	10349
236	J20	2	3	1	5567.77	916.415	385.299	2452.65	9628.04
237	J21	2	3	1	63102.6	4419.27	1958.56	2689.34	9540.72
238	J22	2	3	1	8764.78	662.45	871.245	-207.046	2648.43
239	J23	2	3	1	19557.2	3032.66	996.262	3180.61	12326.8
240	J24	2	3	1	-6153.51	-352.151	-1521.07	-641.204	4641.63
241	K1	2	3	1	24492.6	1798.5	602.055	3733.28	21495
242	K2	2	3	1	16115.2	2214.28	1069.17	1702.22	18694
243	K3	2	3	1	12485.7	1505.82	357.263	2045.22	17611.2
244	K4	2	3	1	8360.08	799.52	1023.21	2817.38	18127.6
245	K5	2	3	1	7706.57	844.734	1005.86	1803.45	17661.1
246	K6	2	3	1	9105.1	883.622	145.46	1517.17	13951.2
247	K7	2	3	1	7666.9	778.053	1550.02	2978.41	14542.8
248	K8	2	3	1	10017.6	931.222	559.937	2954.59	16562.3
249	K9	2	3	1	1066.67	395.316	368.683	1439.17	12848
250	K10	2	3	1	10203.5	463.842	727.343	2724.41	11340.8
251	K11	2	3	1	4142.59	984.369	1186.68	1267.26	3753.07
252	K12	2	3	1	8071.98	1528.74	794.688	3126.65	13397.5
253	K13	2	3	1	2227.74	339.477	643.697	1336.41	1458.7
254	K14	2	3	1	4386.5	945.64	1606.75	93.4603	4871.91
255	K15	2	3	1	7422.55	997.87	1397.42	2945.04	10675.5
256	K16	2	3	1	783.777	703.487	496.499	643.982	5134.37
257	K17	2	3	1	16743.2	818.674	538.676	316.791	2985.37
258	K18	2	3	1	21195.7	2130.16	2142.12	1677.32	9465.18
259	K19	2	3	1	-11941.3	-550.692	0.25835	1680.3	7542.13
260	K20	2	3	1	56549.4	6104.28	4185.43	3003.81	8322.01
261	K21	2	3	1	3794.84	1183.94	930.562	680.606	5279.57
262	K22	2	3	1	21209.7	2510.98	1642.99	2437.64	6438.71
263	K23	2	3	1	9682.99	1930.69	926.837	437.744	3467.94
264	K24	2	3	1	3296.16	1506.97	329.113	369.372	11827.3
265	L1	2	3	1	25215	4074.58	1381.75	6170.77	21531.8
266	L2	2	3	1	18475.2	2985.35	1375.85	2961.43	15104.2
267	L3	2	3	1	17136.9	2701.98	938.44	3803.96	16385.9
268	L4	2	3	1	10380.6	1508.2	93.9364	2871.87	16066.8
269	L5	2	3	1	5163.57	866.283	-647.643	2955.32	14998
270	L6	2	3	1	10271.6	295.418	-775.499	3631.96	17870.9
271	L7	2	3	1	7300.25	407.393	22.2589	1477.93	14880.1
272	L8	2	3	1	6975.1	648.914	737.781	2200.74	17497.4
273	L9	2	3	1	6821.61	1164.22	691.799	2232.53	14402
274	L10	2	3	1	4717.94	656.337	74.7165	1775.4	11736.3
275	L11	2	3	1	2872.83	631.621	192.702	3589.95	11144
276	L12	2	3	1	5507.28	533.293	464.553	2948.01	10467
277	L13	2	3	1	9205.45	1022.26	220.782	2137.65	10535.5
278	L14	2	3	1	1730.37	652.002	10.3503	1483.41	6160.49
279	L15	2	3	1	9968.19	1577.06	723.468	2869.13	8951.76
280	L16	2	3	1	-1029.48	16.5624	-573.357	-170.219	575.94
281	L17	2	3	1	439.177	874.796	-434.083	2409.66	6704.12
282	L18	2	3	1	2911.39	1029.01	534.156	1313.78	7012.29
283	L19	2	3	1	13542.2	1995.61	1848.66	297.568	5902.41
284	L20	2	3	1	7196.04	687.181	913.61	1269.98	6523.54
285	L21	2	3	1	7468.37	1268.39	633.066	1751.56	5127.72
286	L22	2	3	1	6840.71	698.052	-667.962	1919.53	7929.72
287	L23	2	3	1	602.002	29.853	527.002	615.529	1037.38
288	L24	2	3	1	-1204.91	-36.219	14.0143	-353.344	643.927
289	M1	2	3	1	13081.8	2766.76	1493.23	1116.23	13896.1
290	M2	2	3	1	18857	3585.97	1055.52	2431.1	18223.9
291	M3	2	3	1	12346.8	2271.88	2150.39	2773.05	14360.6
292	M4	2	3	1	11076.8	1481.88	2582.56	3311.4	16932
293	M5	2	3	1	7661.76	1623.4	1210.55	2197.13	14788.7
294	M6	2	3	1	7808.57	1180.55	952.085	1563.47	14914.4
295	M7	2	3	1	4747.24	1138.01	872.792	3692.92	12812.3
296	M8	2	3	1	4604.6	1963.55	467.807	2388.68	15101
297	M9	2	3	1	5962.66	1719.5	484.601	1153.7	12885.9
298	M10	2	3	1	7388.85	1044.95	1150.9	3253.86	12827
299	M11	2	3	1	5140.02	1185.71	1175.99	3168.96	13383.3
300	M12	2	3	1	6115.19	1072.79	674.071	2076.03	12196.1
301	M13	2	3	1	9674.08	2268.7	1125.77	2096.66	11479.7
302	M14	2	3	1	5674.02	1486.21	-4.72806	1679.42	12889.9
303	M15	2	3	1	3248.07	1107.75	425.026	2736.89	10064.7
304	M16	2	3	1	4354.45	1043.86	715.271	1498.61	9609.41
305	M17	2	3	1	10499.6	2127.48	1460.5	1591.98	4752.53
306	M18	2	3	1	3581.91	1274.35	-145.239	1307.42	7548.7
307	M19	2	3	1	2520.76	1991.32	584.101	1532.55	6969.84
308	M20	2	3	1	14718.9	2257.61	409.052	2355.35	3192.08
309	M21	2	3	1	6511.39	937.631	334.631	743.769	4267.97
310	M22	2	3	1	19785.1	1716.65	620.349	-571.977	1367.31
311	M23	2	3	1	3212.68	954.239	-270.389	-1737.9	-1094.16
312	M24	2	3	1	4190.91	1324	296.15	235.683	2360.19
313	N1	2	3	1	22825.4	3434.35	466.374	3336.07	17636.5
314	N2	2	3	1	20842.7	4207.26	848.854	4932.29	19162.1
315	N3	2	3	1	14010.5	2337.88	972.907	2573.89	15962.4
316	N4	2	3	1	17909.6	1487.95	665.69	2327.67	15146.7
317	N5	2	3	1	9589.53	1483.23	-109.775	2208.79	17188.5
318	N6	2	3	1	10926.6	627.018	-352.287	3004.05	15066.3
319	N7	2	3	1	9255.9	1230.28	1057.14	3478.42	15792.9
320	N8	2	3	1	7169.77	537.886	731.475	3019.85	14677.6
321	N9	2	3	1	8371.14	793.162	325.13	2057.79	13284.4
322	N10	2	3	1	5594.99	974.678	-100.424	3447.9	14571.5
323	N11	2	3	1	6091.27	1026.35	752.693	2151.56	11900.8
324	N12	2	3	1	4255.33	1501.1	-140.079	1818.42	11033.6
325	N13	2	3	1	6285.16	527.457	253.622	2473.7	10484.6
326	N14	2	3	1	9147.67	1272	457.087	2314.86	7854.38
327	N15	2	3	1	7840.62	1762.69	1213.63	3169.43	6039.04
328	N16	2	3	1	19857.5	3045.76	-305.386	2111.96	7348.35
329	N17	2	3	1	4504.22	772.867	604.452	1299.85	2654.63
330	N18	2	3	1	7013.6	1572.13	1294.89	2949.62	5017.96
331	N19	2	3	1	12246.1	1440.29	519.387	1704.11	5578.29
332	N20	2	3	1	18157.3	3195.79	1484.04	2081.24	5038.68
333	N21	2	3	1	11545.4	1361.56	541.357	3349.61	4217.3
334	N22	2	3	1	-2046.93	228.687	524.872	-608.813	459.134
335	N23	2	3	1	6326.11	966.57	-459.562	441.136	2637.48
336	N24	2	3	1	4752.92	584.085	49.8399	1978.91	377.207
337	O1	2	3	1	9821.6	1942.31	582.287	1745.53	19317.8
338	O2	2	3	1	15654.7	2698.76	484.215	3742.38	17664.4
339	O3	2	3	1	13323.4	3299.72	897.575	2512.68	19319.7
340	O4	2	3	1	7743.26	1761.84	474.329	2227.53	13866.9
341	O5	2	3	1	12947.5	1488.94	1508.82	3537.63	19077.2
342	O6	2	3	1	5022.29	2230.14	668.828	2583.45	17341.1
343	O7	2	3	1	17612	2042.98	945.717	4464.33	16619
344	O8	2	3	1	16549.2	2443.25	2799.03	4348.45	28477.7
345	O9	2	3	1	14508.5	1115.76	1679.87	1146.02	14689.3
346	O10	2	3	1	11188.7	3666.6	1036.13	3139.06	25127.5
347	O11	2	3	1	5566.31	1194.38	-617.746	1044.59	13846.1
348	O12	2	3	1	1036.89	-853.902	-539.04	376.463	9117.02
349	O13	2	3	1	6347.84	2523.88	39.2636	3026.97	8462.4
350	O14	2	3	1	4896.33	1250.16	315.481	2345.08	8037.79
351	O15	2	3	1	7839.82	1916.72	790.366	236.787	8069
352	O16	2	3	1	10485.7	1693	703.098	441.772	3806.11
353	O17	2	3	1	6317.87	1858.83	375.675	-809.078	5848.97
354	O18	2	3	1	48785.7	4926.28	3181.09	2085.53	5716.72
355	O19	2	3	1	7778.46	2204.54	346.231	929.683	6984.58
356	O20	2	3	1	3942.98	2417.5	364.817	-314.83	3247.89
357	O21	2	3	1	-1772.36	1759.47	-450.637	-1295.66	1086.17
358	O22	2	3	1	4378.05	1037.05	791.446	489.94	5286.77
359	O23	2	3	1	1935.06	1795.39	345.815	1288.45	5867.31
360	O24	2	3	1	6868.95	2108.75	1965.52	-455.47	3815.15
361	P1	2	3	1	24635.9	5015.42	1426.13	2754.94	15128.2
362	P2	2	3	1	20779.6	3409.83	-29.6203	746.633	14699.6
363	P3	2	3	1	18706.8	2336.02	1459.77	805.698	15666.9
364	P4	2	3	1	10353.4	1109.5	515.875	691.343	10323.1
365	P5	2	3	1	10328.1	1118.88	993.837	744.1	9517.57
366	P6	2	3	1	8220.26	2104.78	1667.94	2863.72	13643.7
367	P7	2	3	1	6993.83	1365.7	927.364	2268.05	14463.3
368	P8	2	3	1	19168.2	1447.72	2120.64	2576.07	17762.7
369	P9	2	3	1	17982.1	3417.47	1083.13	3054.3	15941
370	P10	2	3	1	11017.1	1168.73	1283.49	2370.2	18059.2
371	P11	2	3	1	4867.87	1144.24	794.357	3472.32	7600.44
372	P12	2	3	1	2216.16	1371.71	606.274	3646.01	8095.78
373	P13	2	3	1	4710.83	1098.39	938.128	2791.67	7747.12
374	P14	2	3	1	4575.78	1713.11	670.275	1701.53	7051.49
375	P15	2	3	1	2361.28	1323.87	727.736	1062.54	7740.75
376	P16	2	3	1	3874.11	1323.57	248.805	1081.91	4960.25
377	P17	2	3	1	-1268.89	289.609	271.951	-220.543	1659.71
378	P18	2	3	1	11402.2	2496.41	1136.78	1496.62	8815.23
379	P19	2	3	1	117.57	1705.38	-378.287	532.099	6739.59
380	P20	2	3	1	2956.64	2031.15	322.189	1863.84	6585.72
381	P21	2	3	1	2231.11	1205.26	985.398	713.737	3257.26
382	P22	2	3	1	4679.93	2821.69	199.377	1566.95	8644.16
383	P23	2	3	1	1791.86	2131.36	2191.1	670.163	4666.58
384	P24	2	3	1	-745.751	1437.69	800.936	213.43	2485.52
1	A1	2	3	2	-818.409	-414.123	14578.4	110456	310.851
2	A2	2	3	2	-2667.17	-618.997	22849.6	148552	4284.82
3	A3	2	3	2	32103.7	3383.74	20850	125878	2932.01
4	A4	2	3	2	-3513.91	236.632	13188.2	76797.8	184.925
5	A5	2	3	2	-1096.99	495.87	21231.5	116583	1702.93
6	A6	2	3	2	2493.76	1941.42	22729.2	117742	2083.07
7	A7	2	3	2	10719.2	2032.27	25064.7	124157	3808.93
8	A8	2	3	2	5168.47	755.687	26360	124363	572.01
9	A9	2	3	2	17645	2964.36	27184.6	123025	2508.9
10	A10	2	3	2	8376.15	1208.44	25578.3	120055	3388.41
11	A11	2	3	2	2101.82	1076.9	26970.3	120458	2550.62
12	A12	2	3	2	6383.77	531.655	26569.2	123970	1230.24
13	A13	2	3	2	-15689.6	-1995.31	11473	58474.9	-1107.43
14	A14	2	3	2	6761.04	1249.44	24683.1	114551	431.906
15	A15	2	3	2	-2271.99	-114.893	25173.8	117651	933.318
16	A16	2	3	2	6662.71	1235.5	24014.9	111325	2272.11
17	A17	2	3	2	2993.68	1299.92	21602.4	107824	2929.02
18	A18	2	3	2	2049.76	1515.03	24839.1	120582	2279.73
19	A19	2	3	2	-167.106	787.335	22969.4	120817	996.277
20	A20	2	3	2	6690.9	272.68	1042.72	365.78	1998.2
21	A21	2	3	2	19094.3	596.453	125.512	1876.95	1664.55
22	A22	2	3	2	4729.22	370.045	-335.008	769.494	2989.77
23	A23	2	3	2	3011.95	1498.15	-358.812	1500.04	3852.99
24	A24	2	3	2	7172.15	-413.565	-1084.98	1106.93	5652.09
25	B1	2	3	2	7221.48	1380.57	15915.6	106125	3189.9
26	B2	2	3	2	663.332	656.268	17088.3	108773	167.817
27	B3	2	3	2	5544.05	1747.07	19223.8	113076	2335.34
28	B4	2	3	2	4437.58	1135.63	20777.5	114407	730.893
29	B5	2	3	2	2910.36	1808.03	22771.5	122486	-205.643
30	B6	2	3	2	2209.07	1354.55	23340.3	120907	997.772
31	B7	2	3	2	6841.98	1820.23	24402.4	113887	1572.13
32	B8	2	3	2	47.9366	824.441	25352.6	120996	954.649
33	B9	2	3	2	-639.581	726.113	27109.5	121750	2949.59
34	B10	2	3	2	-4743.4	-162.876	13169.2	59101.4	-2137.37
35	B11	2	3	2	6344.48	1071.85	27861.8	119146	793.535
36	B12	2	3	2	237.997	419.652	26715.4	116288	408.545
37	B13	2	3	2	-1918.23	-84.1258	19064.2	81517.1	2028.03
38	B14	2	3	2	-131.45	298.941	26997.1	122049	2690.78
39	B15	2	3	2	5555.02	1370.47	26371.5	112252	850.838
40	B16	2	3	2	1580.77	1052.21	24917.3	109481	-243.309
41	B17	2	3	2	2271.39	789.172	25662.7	116883	2772.93
42	B18	2	3	2	6038.9	1299.7	25084.5	123628	831.207
43	B19	2	3	2	-4257.12	-45.3533	17076.4	92682.2	1818.29
44	B20	2	3	2	8493.74	1829.04	-318.419	383.103	7244.69
45	B21	2	3	2	5735.74	1139.94	687.041	2439.69	3199.66
46	B22	2	3	2	-1513.88	688.427	394.629	-1434.44	2309.04
47	B23	2	3	2	1508.97	1238.98	634.846	-533.33	100.732
48	B24	2	3	2	14122.6	1434.14	294.508	2246.84	888.295
49	C1	2	3	2	4295.27	2493.21	17035.7	102906	1574.73
50	C2	2	3	2	7843.16	1730.73	19706.2	115015	311.566
51	C3	2	3	2	11133.2	1035.67	20126.9	111768	610.452
52	C4	2	3	2	2136.46	1838.76	22941.5	117907	1352.96
53	C5	2	3	2	2454.97	866.794	24624	119440	75.489
54	C6	2	3	2	5409.56	1110.4	22880.9	109304	567.584
55	C7	2	3	2	8179.09	2187.74	25690.8	117084	1587.09
56	C8	2	3	2	4267.21	1126.02	27266.3	121290	1297.72
57	C9	2	3	2	4040.99	1157.71	28077.4	120219	615.718
58	C10	2	3	2	5056.4	1404.73	26331.4	110819	96.7905
59	C11	2	3	2	11601.5	2146.65	27418.5	113327	474.416
60	C12	2	3	2	6542.94	2742.08	31946	129046	322.169
61	C13	2	3	2	1434.15	799.972	29166.4	122085	1539.65
62	C14	2	3	2	2503.05	1377.87	30881.3	129622	2365.01
63	C15	2	3	2	1374.68	1366.43	26515.2	113997	167.102
64	C16	2	3	2	-1585.58	1236.16	23837.1	107418	1065.42
65	C17	2	3	2	2825.28	1417.7	28640.5	127707	2997.09
66	C18	2	3	2	5398.18	1037.47	28796.9	131274	4280.91
67	C19	2	3	2	12053.7	1453.19	406.83	2741.12	9702.24
68	C20	2	3	2	10046.9	2076.4	-308.807	483.937	7124.24
69	C21	2	3	2	15037.1	3684.4	518.138	3916.12	4441.92
70	C22	2	3	2	18944.5	4262.31	1393.4	792.17	6169.14
71	C23	2	3	2	4628.48	791.888	311.787	1289.98	90.414
72	C24	2	3	2	1500.93	207.434	103.174	-1950.54	2824.03
73	D1	2	3	2	6475.62	1927.62	18634.9	124386	2768.51
74	D2	2	3	2	8007.16	1392.49	18390.4	110331	1043.96
75	D3	2	3	2	4139.3	1459.81	20820.4	111319	164.386
76	D4	2	3	2	-1502.84	1362.81	23740.7	120083	-520.449
77	D5	2	3	2	10659.9	1638.57	24992.3	119286	-980.039
78	D6	2	3	2	2480.91	1172.36	25151.8	118600	1081.19
79	D7	2	3	2	5487.99	1739.97	25117.6	112103	178.171
80	D8	2	3	2	7365.8	1053.11	26055.7	110942	-226.024
81	D9	2	3	2	4706.74	1747.68	28090.3	115034	1448.02
82	D10	2	3	2	332.362	1520.95	29110	117647	3167.84
83	D11	2	3	2	9092.38	1799.18	26878.1	110126	255.019
84	D12	2	3	2	9372.15	1531.77	27618.1	108528	828.744
85	D13	2	3	2	1268.83	1107.21	27547.9	112131	1773.87
86	D14	2	3	2	-839.183	466.087	22304.4	91356.8	412.429
87	D15	2	3	2	81.5441	971.74	25708.1	107255	159.996
88	D16	2	3	2	8782.55	1387.54	27874.4	116916	217.074
89	D17	2	3	2	-523.968	2070.93	27585.3	120106	830.524
90	D18	2	3	2	5307.74	1324.06	29857.5	128585	3702.8
91	D19	2	3	2	13026.9	1436.11	556.064	2443.29	12266.9
92	D20	2	3	2	31930.9	1775.43	914.625	1038.61	9345.25
93	D21	2	3	2	28985.8	5286.51	1464.6	2262.96	6629.77
94	D22	2	3	2	22532	2038.67	1381.08	1161.1	3377.94
95	D23	2	3	2	22102.3	3069.5	1972.64	4266.54	2712.26
96	D24	2	3	2	2774	-110.33	-1704.68	-967.003	743.604
97	E1	2	3	2	11386.6	2519.76	22602.8	127395	2850.19
98	E2	2	3	2	18122.2	2699.94	22904.2	126053	1730.22
99	E3	2	3	2	7462.39	2519.03	24348.3	125976	1658.17
100	E4	2	3	2	10323.8	2064.69	25050	118040	1337.73
101	E5	2	3	2	1822.44	1506.91	26124.3	123073	2294.89
102	E6	2	3	2	-1141.76	952.024	26147.7	112835	2211.3
103	E7	2	3	2	1134.47	1498.63	25775.3	112469	1844.01
104	E8	2	3	2	5452.17	1522.48	29796.6	119512	10058.4
105	E9	2	3	2	1264.96	1898.34	27576.3	110768	326.324
106	E10	2	3	2	-1790.21	626.37	26138.2	101931	523.91
107	E11	2	3	2	2613.49	870.368	27173.5	104054	223.48
108	E12	2	3	2	1488.53	1898.36	29001.9	111567	1428.45
109	E13	2	3	2	6859.46	2004.97	29056.1	117544	14110.1
110	E14	2	3	2	14012.3	2673.36	29136.5	109181	1769.96
111	E15	2	3	2	1497.4	1699.58	29673.6	112772	-516.473
112	E16	2	3	2	-1541.22	1909.88	29846.5	118462	1111.12
113	E17	2	3	2	5652.31	1795.23	28405.7	116187	1425.13
114	E18	2	3	2	2817.46	1186	27034.1	120057	946.786
115	E19	2	3	2	10339.6	2040.92	834.294	719.962	6996.52
116	E20	2	3	2	11624.6	2486.05	918.162	1464.15	4190.76
117	E21	2	3	2	33306.7	4709.56	2373.1	1557.92	3297.22
118	E22	2	3	2	22736.2	2714.29	1184.98	1608.78	5894.59
119	E23	2	3	2	18376.2	3536.71	1809.06	3632.12	2820.59
120	E24	2	3	2	-10683.7	-35.7769	-308.507	-272.877	2609.16
121	F1	2	3	2	18194.1	2995.15	20681.7	116443	2517.85
122	F2	2	3	2	11645.3	2512.83	22586.7	122680	1908.87
123	F3	2	3	2	5874.94	1061.29	24276.9	122529	1090.63
124	F4	2	3	2	-477.224	1112.45	23909.5	114798	242.719
125	F5	2	3	2	916.101	486.918	25474.2	119967	2634.34
126	F6	2	3	2	12557.5	1964.76	26773.2	114626	1634.04
127	F7	2	3	2	-777.528	739.54	25878.1	112001	-403.383
128	F8	2	3	2	2092.16	1388.76	27763.6	111925	-324.191
129	F9	2	3	2	2870.43	1010.49	24638.9	95888.8	14.8074
130	F10	2	3	2	765.183	1040.3	29420.2	115799	1612
131	F11	2	3	2	4640.68	1651.24	27591.1	106258	2413.71
132	F12	2	3	2	440.063	1362.94	27840.2	107799	25.7463
133	F13	2	3	2	15745.3	1869.7	31969.2	118876	1630.79
134	F14	2	3	2	5317.34	1341.89	29141.1	112504	2672.62
135	F15	2	3	2	3307.77	2134.18	28289.1	111172	1078.01
136	F16	2	3	2	5788.42	1173.81	29332.3	116897	3090.21
137	F17	2	3	2	3225.88	1135.19	29601.7	119390	620.929
138	F18	2	3	2	-1604.12	892.536	28533.4	120208	8135.7
139	F19	2	3	2	9223.62	1195.27	822.827	1839.85	8725.63
140	F20	2	3	2	10729.8	1846.37	403.172	3496.44	11283.6
141	F21	2	3	2	16625.6	2483.59	2632.64	2265.75	5414.53
142	F22	2	3	2	8664.23	1201.75	1709.02	136.57	6797.77
143	F23	2	3	2	3903.46	1117.17	689.94	2060.93	5575.9
144	F24	2	3	2	6801.35	1294.34	-1097.23	-2040.66	3297.63
145	G1	2	3	2	3416.37	1254.29	20562.1	115946	1043.58
146	G2	2	3	2	8584.07	2722.25	23555.8	123514	1912.85
147	G3	2	3	2	4984.12	1060.75	24037.3	122356	-548.714
148	G4	2	3	2	-667.541	587.186	23167.3	110685	811.299
149	G5	2	3	2	-2921.75	1361.9	25222.9	115794	2008.99
150	G6	2	3	2	-6566.04	1966.63	26215.5	110955	36.4228
151	G7	2	3	2	2483.66	1393.94	28901.1	117098	595.856
152	G8	2	3	2	6423.19	1888.92	28423.9	113692	-119.559
153	G9	2	3	2	2417.44	1934.72	27599.7	105959	1587.63
154	G10	2	3	2	1923.5	783.676	28631	111707	660.768
155	G11	2	3	2	1556.44	1775.31	28606.6	106803	-89.2207
156	G12	2	3	2	1174.42	740.361	28175.3	104702	761.23
157	G13	2	3	2	-1916.13	567.027	29711.9	111619	-718.189
158	G14	2	3	2	-677.705	812.018	28623	106011	-139.872
159	G15	2	3	2	1525.5	1486.04	31887.7	121961	1612.17
160	G16	2	3	2	1334.88	1568.92	29746	113605	841.577
161	G17	2	3	2	832.157	1263.62	27000	112752	3492.8
162	G18	2	3	2	1287.44	1239.32	29209.4	120924	1244.63
163	G19	2	3	2	9717.79	258.727	-156.995	2163.39	9693.11
164	G20	2	3	2	4747.14	1843.32	633.319	3083.4	7766.42
165	G21	2	3	2	29139.2	3400.86	2337.76	3219.84	6663.74
166	G22	2	3	2	5599.08	697.92	246.645	3416.08	4917.73
167	G23	2	3	2	15286.4	3032.26	1541.39	2084.27	5254.24
168	G24	2	3	2	1881.15	-331.642	248.798	1921.67	3745.4
169	H1	2	3	2	18705.9	3903.87	27032.9	150851	2224.26
170	H2	2	3	2	8973.08	1875.9	24532	125145	1344.9
171	H3	2	3	2	6830.65	1996.83	24642.8	121687	584.277
172	H4	2	3	2	1021.08	2074	23618.3	112270	1763.8
173	H5	2	3	2	606.968	940.518	26353	116152	1850.55
174	H6	2	3	2	615.348	1529.7	26890.7	112522	1818.59
175	H7	2	3	2	-3324.48	688.842	25728.3	108559	873.028
176	H8	2	3	2	-471.496	1338.4	27591.1	108689	518.352
177	H9	2	3	2	-1213.67	1351.47	25639.2	100684	874.218
178	H10	2	3	2	322.042	926.925	28056.3	105394	1028.03
179	H11	2	3	2	-2717.22	266.019	27258.6	103753	1490.28
180	H12	2	3	2	-3768.61	1366.75	29150.5	109140	1490.25
181	H13	2	3	2	67.3488	990.344	27617.7	104573	127.389
182	H14	2	3	2	346.875	1469.2	28566.9	107486	1731.82
183	H15	2	3	2	3480.1	2076.49	29171.1	112901	1791.04
184	H16	2	3	2	428.72	1524.71	31393.2	121469	261.358
185	H17	2	3	2	1702.02	2046.93	28887.6	116239	3288.68
186	H18	2	3	2	1747.84	1860.34	29852	123445	2535.09
187	H19	2	3	2	11312.8	1243.56	1153.77	2881.47	14030.1
188	H20	2	3	2	88940.6	13011.5	8738.98	14263.5	13708.4
189	H21	2	3	2	46418.6	4741.19	1204.42	2314.38	6851.23
190	H22	2	3	2	6902.86	1337.72	216.245	2437.14	4578.78
191	H23	2	3	2	8878.55	1474.21	1505.12	1993.79	3882.26
192	H24	2	3	2	4476.6	1524.83	809.004	1849	3386.95
193	I1	2	3	2	10033	1438.16	20897.2	124818	3566.98
194	I2	2	3	2	12357.9	2234.76	22832.9	128631	3709.91
195	I3	2	3	2	1156.07	693.596	22634.5	122774	638.748
196	I4	2	3	2	2089.92	1453.6	24720.9	118193	3569.42
197	I5	2	3	2	4726.24	1971.39	25809.5	115083	-555.657
198	I6	2	3	2	-800.196	1158.51	25368.4	110659	2179.08
199	I7	2	3	2	5188.81	2206.83	25943.1	106146	2947.67
200	I8	2	3	2	-228.67	1882.67	27848.6	111483	1053.33
201	I9	2	3	2	8419.03	1021.35	26060.1	101863	-174.118
202	I10	2	3	2	-3919.25	1628.18	27743.1	108133	290.682
203	I11	2	3	2	-1117.2	1142.48	28329.6	106714	281.776
204	I12	2	3	2	-224.892	1791.99	29982.5	110967	-1828.26
205	I13	2	3	2	368.838	1105.34	27504.9	101793	-2940.02
206	I14	2	3	2	8710	2300.97	27835.5	105197	-423.8
207	I15	2	3	2	5411.81	1438.06	28343.4	109674	1736.12
208	I16	2	3	2	86.9803	858.849	28854.4	115285	1160.79
209	I17	2	3	2	2431.15	1189.82	27044.3	109221	2359.19
210	I18	2	3	2	11385.7	2059.46	27145.5	113335	147.08
211	I19	2	3	2	8190.96	867.2	-581.587	2407.39	9284.11
212	I20	2	3	2	15712.2	2162.52	748.74	2813.15	9780.46
213	I21	2	3	2	9343.09	1726.42	-45.3227	2083.13	8408.67
214	I22	2	3	2	15350.2	2520.45	894.549	1737.97	6336.78
215	I23	2	3	2	6173.47	1438.38	559.486	2409.81	5299.48
216	I24	2	3	2	11069.2	1253.61	1325.4	1027.63	5585.01
217	J1	2	3	2	18784.2	2438.6	373.152	3610.95	16105.1
218	J2	2	3	2	25378.4	3929.02	2819.81	5457.02	16888.7
219	J3	2	3	2	14184.3	1876.92	978.738	2691.41	19593.4
220	J4	2	3	2	12765.2	1419.35	1601.71	2828.34	19896.6
221	J5	2	3	2	17375.1	3973.96	2284.58	6943.08	23230.8
222	J6	2	3	2	4711.75	172.993	392.349	4434.44	17620.3
223	J7	2	3	2	11907.9	1243.23	402.4	3451.11	14998.5
224	J8	2	3	2	16830.3	2204.58	965.364	4362.35	17261.3
225	J9	2	3	2	7848.09	583.029	65.8839	2304.81	15047.8
226	J10	2	3	2	4299.44	723.778	393.595	3326.56	13346.3
227	J11	2	3	2	3474.12	439.411	-250.04	1218.61	5749.03
228	J12	2	3	2	1616.15	626.51	340.212	1870.29	2283.49
229	J13	2	3	2	14607.8	1127.54	113.502	2170.39	2188.91
230	J14	2	3	2	11345	1582.71	233.43	3994.97	15375.2
231	J15	2	3	2	14483	2332.84	1320.82	3399.15	14625.4
232	J16	2	3	2	8334.53	1130.55	676.557	2618.34	13623.3
233	J17	2	3	2	9963.32	1286.75	1810.68	7537.93	12330.1
234	J18	2	3	2	7109.09	1340.04	319.513	3204.09	13212.5
235	J19	2	3	2	13888.3	1940.67	233.396	2954.22	10177.9
236	J20	2	3	2	4913.46	711.697	295.719	2400.71	9728.34
237	J21	2	3	2	63063.8	4388.68	1869.52	2984.54	9317.69
238	J22	2	3	2	8890.53	711.574	684.277	-202.626	2658.06
239	J23	2	3	2	20424.9	2908.22	977.16	3140.77	12103.4
240	J24	2	3	2	-5617.5	-416.159	-1557.59	-536.181	4282.72
241	K1	2	3	2	24417.9	1667.29	868.932	3575.49	22041.3
242	K2	2	3	2	15843.2	1560.07	1296.15	1953.51	19232
243	K3	2	3	2	12790.1	1439.32	506.928	1739.62	17874.3
244	K4	2	3	2	7484.66	789.775	930.397	2848.92	18460.3
245	K5	2	3	2	8476.94	576.755	1029.28	1941.68	17472.8
246	K6	2	3	2	9035.79	994.53	133.986	1541.61	13897.2
247	K7	2	3	2	8176.95	853.673	1475.15	2979.2	14954.6
248	K8	2	3	2	9296.01	822.665	783.745	3009.77	16081.4
249	K9	2	3	2	955.833	484.314	356.835	1528.34	12203.9
250	K10	2	3	2	9919.96	885.944	729.258	2630.85	11255.3
251	K11	2	3	2	4138.35	1001.91	1103.45	1220.88	3538.8
252	K12	2	3	2	8027.79	1510.6	754.389	3211.39	12768.6
253	K13	2	3	2	2030.33	512.377	583.69	1333.02	1119.76
254	K14	2	3	2	3810.28	1093.92	1417.88	179.497	4893.33
255	K15	2	3	2	7035.09	835.716	1224.68	2897.16	10513.8
256	K16	2	3	2	991.313	381.596	497.132	605.552	4760.79
257	K17	2	3	2	16818.5	768.921	499.922	439.309	2696.23
258	K18	2	3	2	22104.4	2181.11	2131.91	2000.85	9617.1
259	K19	2	3	2	-11442.6	-427.437	-23.2604	1609.24	7833.35
260	K20	2	3	2	56267.5	5904.17	4024.02	2877.27	8525.62
261	K21	2	3	2	3622.57	1410.4	820.121	580.938	5202.08
262	K22	2	3	2	20832.2	2245.61	1596.4	2228.34	6100.14
263	K23	2	3	2	9839.5	1646.4	727.587	334.39	3191.86
264	K24	2	3	2	2872.31	1643.45	503.257	520.163	12664.4
265	L1	2	3	2	26086.7	3857.37	1376.34	6304.59	21827.8
266	L2	2	3	2	18344.8	2722.97	1414.04	2980.39	15356.1
267	L3	2	3	2	17395.4	2673.76	1127.39	4039.38	16913
268	L4	2	3	2	10327.9	1550.03	20.3654	2963.28	17083.3
269	L5	2	3	2	5192.04	710.561	-711.748	3061.42	15576.7
270	L6	2	3	2	10844.2	92.4624	-534.945	3668.82	17941.4
271	L7	2	3	2	7359.5	230.431	9.03225	1447.32	14686.9
272	L8	2	3	2	8060.11	510.559	879.182	2277.33	17522.6
273	L9	2	3	2	7551.73	1058.13	698.184	2317.22	14066.4
274	L10	2	3	2	5645.81	620.747	74.7864	1688.18	11457.3
275	L11	2	3	2	2826	544.818	262.838	3654.01	10959.8
276	L12	2	3	2	5809.68	488.797	327.606	2904.34	10058.1
277	L13	2	3	2	8834.34	1008.92	166.909	2258.63	10553.7
278	L14	2	3	2	1678.99	369.289	12.9395	1349.02	5367.37
279	L15	2	3	2	9515.81	1498.97	719.199	2735.95	9322.33
280	L16	2	3	2	-277.321	-96.0307	-615.422	-47.9161	527.959
281	L17	2	3	2	708.395	752.315	-456.111	2449.46	6164.25
282	L18	2	3	2	2431.29	880.481	601.433	1265.18	7260.93
283	L19	2	3	2	13707.6	2036.45	1908.64	586.4	6277.26
284	L20	2	3	2	7422.05	633.643	708.112	1157.95	6472.59
285	L21	2	3	2	7473.14	1374.71	709.042	1817.96	5299.88
286	L22	2	3	2	7037.23	814.704	-664.567	1735.07	8139.45
287	L23	2	3	2	86.6481	148.1	327.287	924.82	589.888
288	L24	2	3	2	-1643.3	-378.953	74.1265	28.8735	665.807
289	M1	2	3	2	12568.4	3041.16	1677.62	1698.12	14747.6
290	M2	2	3	2	19900.6	3468.5	1016.29	2770.58	18124.3
291	M3	2	3	2	12003.9	2623.49	2004.92	2737.02	14814.7
292	M4	2	3	2	10954.4	1535.4	2549.4	3315.05	17535.8
293	M5	2	3	2	7674.61	1942.19	1146.02	2184.72	15345.5
294	M6	2	3	2	8472.41	1183.24	944.368	1256.81	15284.7
295	M7	2	3	2	5013.49	1139.16	1103.65	3916.79	12575.7
296	M8	2	3	2	4532.45	2128.06	634.274	2467.74	15048.5
297	M9	2	3	2	6280.71	1652.12	616.012	1237.94	12965.4
298	M10	2	3	2	7754.45	1338.34	1217.15	3232	12395.1
299	M11	2	3	2	5344.17	1424.91	1082.68	3218.41	13448.7
300	M12	2	3	2	6953.73	1293.11	876.729	2339.46	12217.9
301	M13	2	3	2	10083.9	2321.43	1249.11	2096.1	10964
302	M14	2	3	2	5604.41	1632.83	191.129	1653.61	13038.4
303	M15	2	3	2	3531.67	1300.27	631.812	2859.55	9980.57
304	M16	2	3	2	4357.63	1327.85	913.403	1575.92	9446.3
305	M17	2	3	2	11306.6	2276.84	1504.93	1644.99	5013.64
306	M18	2	3	2	3797.13	1276.47	44.1527	1363.79	7872.05
307	M19	2	3	2	2789.13	1840.09	757.6	1670.45	6976.81
308	M20	2	3	2	15194.3	2529.57	598.449	2345.83	3231.75
309	M21	2	3	2	6800.66	1030.94	247.245	610.174	3819.41
310	M22	2	3	2	19369.4	1571.26	835.576	-528.109	1791.89
311	M23	2	3	2	3472.26	1237.31	-246.152	-1668.76	-1010
312	M24	2	3	2	5272.32	1503.83	599.685	179.242	2870.64
313	N1	2	3	2	22435.9	3358.59	433.625	3223.62	17287
314	N2	2	3	2	20960.8	4116.44	709.221	4802.46	19463.8
315	N3	2	3	2	12881.2	2706.97	981.692	2411.89	15843
316	N4	2	3	2	18120.7	1515.74	659.387	2236.49	15402.6
317	N5	2	3	2	9350.18	1337.36	22.2191	2278.24	17389
318	N6	2	3	2	11067.4	212.322	-68.0241	3150.41	15697.3
319	N7	2	3	2	9658.04	1245.02	969.923	3753.02	15766.8
320	N8	2	3	2	6842.84	306.246	687.536	3162.64	14570.3
321	N9	2	3	2	8354.38	471.727	259.2	2245.13	13199.1
322	N10	2	3	2	5193.65	791.002	9.89917	3479.73	14178.9
323	N11	2	3	2	5859.61	923.863	794.24	2123.47	11815.7
324	N12	2	3	2	4276.72	1371.9	-195.589	1720.91	11109.8
325	N13	2	3	2	6520.96	288.536	442.141	2505.24	10582.3
326	N14	2	3	2	9495.76	1166.21	739.385	2271.76	8209.21
327	N15	2	3	2	8099.55	1515.83	1333.18	3152.18	6289.47
328	N16	2	3	2	19717.3	2926.94	-333.928	2095.52	7208.17
329	N17	2	3	2	4849.59	468.846	520.868	1039.58	2608.12
330	N18	2	3	2	6589.55	1646.58	1374.52	2803.66	4615.93
331	N19	2	3	2	12463.7	1267.08	560.992	1662.11	5757.13
332	N20	2	3	2	18180.1	2570.65	1600.94	2302.84	5369.39
333	N21	2	3	2	12663.6	1340.56	670.435	3250.49	4293.99
334	N22	2	3	2	-2636.38	257.197	653.873	-462.779	391.258
335	N23	2	3	2	6183.69	802.199	-404.801	555.672	2568.88
336	N24	2	3	2	4221.91	147.759	-108.322	2027.41	314.412
337	O1	2	3	2	10244.2	2006.83	811.52	1531.11	18898.7
338	O2	2	3	2	15656.6	2516.2	680.712	3495.56	17926
339	O3	2	3	2	12547.2	3329.77	907.066	3041.32	19216.2
340	O4	2	3	2	7332.28	1537.46	432.3	2332.38	13657
341	O5	2	3	2	12872.9	1436.19	1814.47	3787.86	18780
342	O6	2	3	2	4850.17	1890.64	782.385	2365.61	17601.8
343	O7	2	3	2	16814.6	1992.07	1092.15	4279.12	16112.6
344	O8	2	3	2	15178.9	2054.49	3022.76	4214.53	27865.3
345	O9	2	3	2	14759.2	950.388	1814.98	1149.65	14724.2
346	O10	2	3	2	11540.5	3401.61	1165.79	3157.8	24943.4
347	O11	2	3	2	4776.95	830.156	-688.135	1411.2	13536.3
348	O12	2	3	2	922.144	-885.639	-505.516	523.795	9224.42
349	O13	2	3	2	5505.2	2245.9	251.183	3114.23	9029.86
350	O14	2	3	2	4146.36	1289.02	407.141	2237.97	8524.19
351	O15	2	3	2	7771.16	1891.47	843.109	-94.5511	7693.74
352	O16	2	3	2	9895.91	1783.4	719.445	376.048	4196.71
353	O17	2	3	2	5867.53	1683.95	437.952	-726.688	6117.71
354	O18	2	3	2	48630.9	5077.56	3356.72	2042.56	6104.87
355	O19	2	3	2	7269.77	1923.96	262.957	980.325	6803.84
356	O20	2	3	2	3525.72	2243.16	567.932	-149.825	3410.28
357	O21	2	3	2	-2346.55	1556.79	-292.75	-1350.45	1372
358	O22	2	3	2	3872.04	1366.42	793.142	646.897	5947.12
359	O23	2	3	2	1508.42	1751.69	389.66	1245.69	6567.92
360	O24	2	3	2	6877.27	2436.63	1808.45	-351.981	4305.84
361	P1	2	3	2	23751	4915.26	1822.16	2506.08	15022.4
362	P2	2	3	2	20032.6	3338.35	-36.854	710.16	14683.6
363	P3	2	3	2	17646.9	2021.42	1356.77	657.4	15604
364	P4	2	3	2	10471.3	1431.86	294.266	695.165	10897.5
365	P5	2	3	2	10271	1407.88	934.942	978.889	10008
366	P6	2	3	2	8578.79	2255.91	1701.97	3172.07	13876
367	P7	2	3	2	7069.48	1457.73	954.206	2411.76	14974.2
368	P8	2	3	2	18794.6	1989.67	2118.04	2528.46	17429.5
369	P9	2	3	2	18328.7	3240.41	1420.07	3165.2	15629.6
370	P10	2	3	2	10168.6	1520.76	1138.84	2821.42	18365.6
371	P11	2	3	2	5355.09	1261.28	674.97	3603.39	8443.44
372	P12	2	3	2	2202.35	1446.05	818.994	3860.77	8290.21
373	P13	2	3	2	4547.38	1188.13	1144.59	3034.89	7933.14
374	P14	2	3	2	4928.67	1606.72	581.812	1610.62	7194.42
375	P15	2	3	2	2309.74	1519.22	692.642	1131.39	7570.51
376	P16	2	3	2	4832.83	1733.56	151.796	1187.05	5150.12
377	P17	2	3	2	-1335.77	310.774	261.486	284.677	1597.04
378	P18	2	3	2	10869.5	2527.72	1146.71	1668.59	8681.47
379	P19	2	3	2	68.5973	1825.87	-201.942	758.541	6919.57
380	P20	2	3	2	2223.31	2097.84	338.942	1983.09	6437.65
381	P21	2	3	2	1997.8	1541.34	845.179	896.892	3527.44
382	P22	2	3	2	3970	2693.14	136.201	1867	8432.5
383	P23	2	3	2	2316.68	2384.36	2079.25	766.905	3755.92
384	P24	2	3	2	-960.691	999.844	799.244	195.344	2928.32
1	A1	2	3	3	-877.992	-542.426	14567.2	110567	707.912
2	A2	2	3	3	-2119.45	-345.869	23013.3	148164	4541.53
3	A3	2	3	3	32236.1	3711.94	20713.2	125759	2712.43
4	A4	2	3	3	-3366.18	116.013	14131.6	82145	23.1835
5	A5	2	3	3	847.434	748.164	22064	119074	1231.33
6	A6	2	3	3	3537.91	1877.33	22591.7	117431	2130.23
7	A7	2	3	3	12318.6	2231.91	25286	124096	4484.68
8	A8	2	3	3	6390.74	788.77	26295.6	124384	437.083
9	A9	2	3	3	18224.1	3137.2	27354.3	122687	2123.67
10	A10	2	3	3	8575.2	1494.05	25693	120125	3306.93
11	A11	2	3	3	2928.15	990.317	27349.1	120693	2739.17
12	A12	2	3	3	7378.28	610.117	26521	123671	1360.39
13	A13	2	3	3	-15197.3	-1667.46	13230.2	65417.8	-876.847
14	A14	2	3	3	6275.26	1419.25	24868.2	115010	290.206
15	A15	2	3	3	-1558.72	217.734	24995.8	117860	800.813
16	A16	2	3	3	7275.95	1391.95	23888.6	111673	2376.32
17	A17	2	3	3	3291.52	1551.75	21898.3	108047	2984.53
18	A18	2	3	3	2165.84	1560.46	24974.2	120120	2339.61
19	A19	2	3	3	140.614	870.635	22817.1	119917	1147.78
20	A20	2	3	3	6174.08	343.384	1234.06	436.936	2116.41
21	A21	2	3	3	20014.1	800.874	355.885	2120.57	2069.57
22	A22	2	3	3	5697.91	633.554	-284.23	864.762	3297.45
23	A23	2	3	3	2562.78	1674.2	-74.2441	1780.18	4016.24
24	A24	2	3	3	8121.61	12.4021	-944.678	1118.3	5376.74
25	B1	2	3	3	8482.78	1069.38	16088.5	106368	3681.44
26	B2	2	3	3	854.087	118.978	17001.5	108728	159.282
27	B3	2	3	3	6742.82	1682.5	19081.7	113151	2379.19
28	B4	2	3	3	4773.28	980.337	20544	114696	705.397
29	B5	2	3	3	3351.93	1525.81	22809.6	122396	177.959
30	B6	2	3	3	2567.64	1545.41	23321.7	120746	1302.44
31	B7	2	3	3	8567.46	2009.65	24160.8	114162	1775.73
32	B8	2	3	3	-120.753	478.052	25185.7	121165	1363.55
33	B9	2	3	3	-741.338	1028.1	27214	121519	2943.83
34	B10	2	3	3	-4733.25	-523.776	14240	64082.6	-1877.89
35	B11	2	3	3	7274.21	1135.67	27886.4	119786	514.783
36	B12	2	3	3	818.652	624.221	26521.7	116430	453.734
37	B13	2	3	3	544.499	110.45	18132.3	77769.5	4382.88
38	B14	2	3	3	-154.724	644.608	26732	121852	2799.76
39	B15	2	3	3	5438.45	1377.68	25932.3	112518	1064.22
40	B16	2	3	3	1879.99	750.504	24767.4	109659	33.0071
41	B17	2	3	3	3472.73	656.479	25557.9	116972	3050.61
42	B18	2	3	3	7092.11	1171.4	25293.4	123226	848.212
43	B19	2	3	3	-3700.78	106.991	17997.2	96689.2	2289.32
44	B20	2	3	3	8202	1906.12	-297.07	750.94	7265.13
45	B21	2	3	3	5089.31	968.245	630.494	2410.82	3503.36
46	B22	2	3	3	-1513.76	777.054	394.477	-1338.69	2318.76
47	B23	2	3	3	2878	1400.97	580.301	-465.674	216.383
48	B24	2	3	3	14282.1	1706.47	234.676	2492.43	1212.78
49	C1	2	3	3	3916.94	2600.84	17058.9	103338	1654.19
50	C2	2	3	3	8204.67	1659.57	19680	114941	477.972
51	C3	2	3	3	12001.9	1050.25	19934.3	111528	932.444
52	C4	2	3	3	1616.51	1616.59	22916.7	117632	1578.64
53	C5	2	3	3	2583.65	767.226	24715.9	118937	347.459
54	C6	2	3	3	5483.43	1095.21	22980	109396	987.941
55	C7	2	3	3	8194.21	1804.05	25399.1	117097	1969.61
56	C8	2	3	3	4791.23	990.654	27098.8	121550	1521.11
57	C9	2	3	3	3832.8	950.328	27852.5	120147	727.627
58	C10	2	3	3	5689.78	1633.93	25990.2	111112	241.634
59	C11	2	3	3	11954.4	2169.92	27198.8	112854	858.677
60	C12	2	3	3	6963.33	2819.2	31834.7	129205	859.351
61	C13	2	3	3	1593.27	770.143	29042.9	121863	1696.78
62	C14	2	3	3	2355.32	1003.48	30769	129654	2665.95
63	C15	2	3	3	1639.2	1071.52	26524	113786	245.654
64	C16	2	3	3	-347.906	1405.8	24733.2	111839	1518.97
65	C17	2	3	3	3881.66	1426.94	28550.3	127372	3110.43
66	C18	2	3	3	5840.22	761.554	28668.2	130585	4097.64
67	C19	2	3	3	11537.6	1239.01	437.169	2837.63	9521.8
68	C20	2	3	3	10162.1	1978.37	-355.16	567.968	7237.44
69	C21	2	3	3	14505.5	3589.57	413.494	4025.12	5044.59
70	C22	2	3	3	19030.9	3941.68	1300.49	1037.76	6642.88
71	C23	2	3	3	4909.96	750.719	318.482	1294.55	962.548
72	C24	2	3	3	2094.13	12.6491	223.779	-2071.04	2805.48
73	D1	2	3	3	6907.52	1852.91	18608.2	124206	2180.11
74	D2	2	3	3	7924.69	1278.92	18436	110002	738.323
75	D3	2	3	3	3922.44	1590.11	20548.7	110789	-191.923
76	D4	2	3	3	-1839.42	1152.46	23617.9	119844	-166.301
77	D5	2	3	3	10962.1	1674	25107.6	119096	-833.059
78	D6	2	3	3	2917.88	1120.66	24852.7	118623	772.543
79	D7	2	3	3	6036.43	1597.91	24855.5	112212	460.233
80	D8	2	3	3	7360.18	1042.06	26154	111228	-195.124
81	D9	2	3	3	4541.02	1698.43	27899	114979	1144.22
82	D10	2	3	3	489.233	1419.53	28984.9	117601	2717.63
83	D11	2	3	3	9461.47	1698.66	26783.6	110317	223.786
84	D12	2	3	3	9758.52	1351.17	27420.9	108627	618.513
85	D13	2	3	3	1490.57	1319.52	27273.8	111348	1662.66
86	D14	2	3	3	-959.855	548.45	21907.2	90321.8	164.803
87	D15	2	3	3	252.594	1223.24	25622.3	107658	482.591
88	D16	2	3	3	9266.13	1623.67	27773.1	117008	338.584
89	D17	2	3	3	-684.798	2066	27331	120295	637.324
90	D18	2	3	3	4829.3	1400.03	29767.7	128176	3104.74
91	D19	2	3	3	12507.4	1645.75	501.605	2639.59	12270.8
92	D20	2	3	3	31557.9	2062.77	669.852	1135.95	9678.79
93	D21	2	3	3	29751.1	4848.81	1296.09	2479.3	6975.28
94	D22	2	3	3	21857.7	1679.39	1033.67	1337.07	3802.55
95	D23	2	3	3	22760.3	3431.59	2130.75	4126.18	2521.47
96	D24	2	3	3	2363.42	-57.2708	-1960.85	-1060.4	391.422
97	E1	2	3	3	12138.7	2729.01	22067.7	127021	2762.51
98	E2	2	3	3	18833.1	3081.5	22591.3	126082	1855.68
99	E3	2	3	3	7558.2	2546.91	24214.6	125559	1872.09
100	E4	2	3	3	10872.2	1761.83	25032.1	118107	1355.32
101	E5	2	3	3	2596.82	1416.45	25893.6	123237	1824.65
102	E6	2	3	3	-664.037	927.571	26195.1	112942	2243.75
103	E7	2	3	3	707.968	1639.82	25520.7	112314	1836.86
104	E8	2	3	3	6289.51	1697.16	29769	119859	12143.8
105	E9	2	3	3	881.116	1957.9	27719	110489	486.014
106	E10	2	3	3	-1444.55	888.879	26602.6	103555	328.594
107	E11	2	3	3	2193.12	1023.64	27056.9	103729	39.2637
108	E12	2	3	3	739.475	1842.97	28773.7	111573	1335.87
109	E13	2	3	3	6353.68	1859.14	28932	117031	12998.1
110	E14	2	3	3	13950.2	2941.46	29282.5	109195	1937
111	E15	2	3	3	1400.77	1561.89	29777.9	112727	-798.777
112	E16	2	3	3	-1686.05	1656.1	29492.4	118025	1046.1
113	E17	2	3	3	6026.29	1395.03	28127.3	115812	1415.6
114	E18	2	3	3	3093.57	1167.47	26949.2	120248	691.612
115	E19	2	3	3	9362.8	1913.11	668.485	354.656	7061.7
116	E20	2	3	3	11897.5	1839.91	1149.55	1478.47	4328.54
117	E21	2	3	3	32703.4	4422.4	2229.16	1668.04	3013.58
118	E22	2	3	3	23788.4	2924.71	1300.72	1748.19	5900.67
119	E23	2	3	3	19552	3361.37	1671.49	3682.6	3057.87
120	E24	2	3	3	-10762.1	-134.264	-3.48245	-156.685	2457.29
121	F1	2	3	3	18366.3	2819.52	20839.9	116481	2373.53
122	F2	2	3	3	12439.5	2377.16	22368.7	122440	1687.58
123	F3	2	3	3	7438.68	1063.55	24377.7	122380	1188.24
124	F4	2	3	3	-217.523	1250.54	23545.9	114872	488.937
125	F5	2	3	3	1778.87	278.221	25345.7	119821	2592.91
126	F6	2	3	3	12691.1	1980.14	26673.3	114313	2215.06
127	F7	2	3	3	-497.833	744.749	25712	112129	-337.957
128	F8	2	3	3	2346.45	1316.72	27856.6	111911	-245.675
129	F9	2	3	3	5046.22	1402.34	25632.7	99770.5	417.298
130	F10	2	3	3	1254.2	1072.3	29094.1	115993	1937.48
131	F11	2	3	3	4653.55	1627.83	27639.6	106035	2565.42
132	F12	2	3	3	221.588	1094.99	27846.8	107892	-37.9572
133	F13	2	3	3	16120.5	1950.68	31521.1	118475	1820.27
134	F14	2	3	3	5509.51	1496.7	29108.8	112068	2677.2
135	F15	2	3	3	2793.01	2049.52	28267.8	111217	981.932
136	F16	2	3	3	6366.75	1154.07	28994.3	117278	3263.46
137	F17	2	3	3	3295.81	801.21	29331.3	119020	928.978
138	F18	2	3	3	-1215.53	1019.51	28761.8	120188	7903.46
139	F19	2	3	3	10024.9	1139.86	698.177	1803.08	8986.71
140	F20	2	3	3	11361.1	1981.77	357.165	3641.29	11239.3
141	F21	2	3	3	16534.9	2396.98	2271.95	2455.3	5541.78
142	F22	2	3	3	9365.76	1239.2	1485.84	66.0705	6496.47
143	F23	2	3	3	4330.11	546.041	570.557	2387.22	5751.01
144	F24	2	3	3	7994.45	1266.46	-1215.76	-2021.3	2978.92
145	G1	2	3	3	2856.99	1704.17	20469.2	115965	947.41
146	G2	2	3	3	8336.49	2566.81	23173.5	123065	2197.38
147	G3	2	3	3	4529.34	1268.2	24018.8	122070	-629.717
148	G4	2	3	3	-1045.01	325	23233.1	110926	645.158
149	G5	2	3	3	-3775.39	1289.79	25228.5	115603	1812.55
150	G6	2	3	3	-6684.3	1806.54	25829.3	110305	-172.083
151	G7	2	3	3	2979.57	1367.37	28744.3	117329	900.961
152	G8	2	3	3	7103.78	1928.01	28474	113536	-402.422
153	G9	2	3	3	2249.35	2022.59	27481.8	106304	1653.24
154	G10	2	3	3	3977.87	990.706	28554.9	111403	1055.46
155	G11	2	3	3	803.384	1863.34	28450.3	106773	-190.101
156	G12	2	3	3	1252.02	978.266	28257.1	104625	772.217
157	G13	2	3	3	-1603.08	624.136	29916.4	111560	-577.935
158	G14	2	3	3	-1005.29	887.713	28569.4	105804	79.7587
159	G15	2	3	3	1818.52	1722.19	31746.9	121632	1666.78
160	G16	2	3	3	1692.51	1502.84	29633.7	113640	1030.19
161	G17	2	3	3	1005.85	1336.6	27019.1	112633	3501.93
162	G18	2	3	3	950.469	1713.17	29223.5	120947	1588.07
163	G19	2	3	3	8788.42	489.759	-396.319	2232.38	9553.59
164	G20	2	3	3	4651.12	1856.62	558.932	3271.76	7555.44
165	G21	2	3	3	28504.4	3234.47	2310.08	3344.04	6560.19
166	G22	2	3	3	4450.95	546.619	404.095	3301.62	4879.38
167	G23	2	3	3	15159.4	3189.01	1445.03	2250.45	5176.22
168	G24	2	3	3	1282.98	441.286	245.535	1714.96	3544.95
169	H1	2	3	3	18759.9	3708.98	27187.4	150415	3085.43
170	H2	2	3	3	8797.25	1598.26	24411.8	124350	1602.13
171	H3	2	3	3	7218.71	2037.13	24870.9	121689	571.742
172	H4	2	3	3	68.401	1888.77	23673	111909	1822.75
173	H5	2	3	3	630.371	622.891	26405	115841	1819.49
174	H6	2	3	3	1386.64	1557.25	26876.1	112762	2191.86
175	H7	2	3	3	-3619.94	668.344	25809.1	108544	1155.55
176	H8	2	3	3	-435.711	1145.38	27736.7	108520	1086.73
177	H9	2	3	3	-1777.14	1628.9	25657.8	100607	1004.93
178	H10	2	3	3	19.8149	738.111	28209.7	105348	993.301
179	H11	2	3	3	-2444.9	636.728	27144.8	103462	1202.25
180	H12	2	3	3	-3434.3	1318.29	29167	109180	1642.77
181	H13	2	3	3	-34.992	933.168	27676.5	104366	48.5172
182	H14	2	3	3	531.291	1708.41	28615.1	106946	1865.7
183	H15	2	3	3	3055.43	1995.5	29278.2	112431	1705.83
184	H16	2	3	3	774.931	1388.19	31373.4	121507	870.112
185	H17	2	3	3	1833.07	1962.78	28893.7	116290	3514.41
186	H18	2	3	3	2136.07	1999.28	30013.8	123016	2836.43
187	H19	2	3	3	11368.2	1189.22	1245.4	2683.94	14134
188	H20	2	3	3	89155.8	13052.7	8666.82	14370.7	14344
189	H21	2	3	3	46340.6	4995.62	1137.14	2054.3	7391.5
190	H22	2	3	3	6894.71	1318.11	397.865	2394.51	5181.87
191	H23	2	3	3	8993.37	1508	1351.89	1969.48	4297.67
192	H24	2	3	3	4615.19	1474.88	804.724	1640.5	3912.03
193	I1	2	3	3	9000.75	1391.24	20617.4	124469	3504.39
194	I2	2	3	3	12617.8	2181.65	22957.4	128061	3407.92
195	I3	2	3	3	1782.87	811.866	22565.2	122685	465.366
196	I4	2	3	3	2587.84	1690.92	24869.4	118169	3752.5
197	I5	2	3	3	4712.46	1805.82	25475.6	114517	-543.191
198	I6	2	3	3	-289.078	1246.3	25219.1	110170	2112.46
199	I7	2	3	3	5229.8	2095.59	25732.3	105987	2652.02
200	I8	2	3	3	-106.029	1679.41	27851.2	111434	499.977
201	I9	2	3	3	8077.78	794.989	26167.1	101873	-564.053
202	I10	2	3	3	-2938.61	1429.9	27757.7	108117	336.726
203	I11	2	3	3	-877.211	1249.06	28398	106866	44.6064
204	I12	2	3	3	106.283	1714.47	30111.8	110813	-2316.47
205	I13	2	3	3	1107.18	956.61	27801	101621	-2589.86
206	I14	2	3	3	8131.98	2310.38	27967.6	105151	-165.227
207	I15	2	3	3	5660.39	1330.08	28242.3	109381	1359.97
208	I16	2	3	3	-314.57	643.391	28757.1	115584	961.518
209	I17	2	3	3	2323.86	1243.32	26920.9	108873	2417.65
210	I18	2	3	3	10989.7	2060.58	27086.6	113225	5.43822
211	I19	2	3	3	8096.44	881.409	-538.12	2536.29	9125.04
212	I20	2	3	3	16491.1	2047.86	605.275	2932.45	10052.5
213	I21	2	3	3	9480.73	1721.01	-102.029	2065.51	8560.82
214	I22	2	3	3	16154.2	2536.13	694.311	1711.61	6489.64
215	I23	2	3	3	6513.02	1669.41	665.835	2472.63	5396.59
216	I24	2	3	3	10373.4	1370.94	1397.83	880.958	5857.34
217	J1	2	3	3	19374.4	1919.55	468.392	3663.33	16816.7
218	J2	2	3	3	25645.3	3932.25	2814.58	5519.02	17171.7
219	J3	2	3	3	14139.9	1897.18	889.693	2581.25	20198.1
220	J4	2	3	3	12594.7	1481.51	1497.93	2933.51	19401.3
221	J5	2	3	3	17073.3	4238.55	2442.69	6980.83	22990
222	J6	2	3	3	4359.61	139.643	450.191	4229.78	16873.5
223	J7	2	3	3	11828.2	1190.3	382.156	3448.9	14021.3
224	J8	2	3	3	16597.6	2138.48	1245.81	4336.27	16008.9
225	J9	2	3	3	7491.86	755.707	173.601	2000.42	13629.4
226	J10	2	3	3	4285.76	697.892	435.851	3387.56	12775.2
227	J11	2	3	3	2974.86	256.74	-310.663	966.753	4028.29
228	J12	2	3	3	1228.64	519.501	316.682	2205.92	2181.74
229	J13	2	3	3	15096.9	1099.66	269.817	2074.28	2021.49
230	J14	2	3	3	11081.2	1394.31	239.094	3841.28	14694.6
231	J15	2	3	3	14505.2	2230.18	1246.74	3372.72	13726
232	J16	2	3	3	7785.87	1365.28	692.308	2436	13042.7
233	J17	2	3	3	10429.6	1357.31	1911.28	7596.27	11651.8
234	J18	2	3	3	7790.73	1158.76	521.859	3206.26	13147
235	J19	2	3	3	14272.5	1847.34	290.145	3245.53	10382.4
236	J20	2	3	3	5468.15	758.254	149.415	2381.66	9866.28
237	J21	2	3	3	63137	4504.7	1809.66	2797.48	9283.02
238	J22	2	3	3	9325.99	444.464	1060.37	45.5671	2813.33
239	J23	2	3	3	20328.5	2714.49	1018.22	3324.64	11821.2
240	J24	2	3	3	-6951.12	-666.5	-1645.78	-522.104	4459.51
241	K1	2	3	3	24734.4	1623.6	754.94	3611	22269.7
242	K2	2	3	3	16313	1895.43	1123.69	1718.99	19689.1
243	K3	2	3	3	13148.9	1293.71	306.736	1744.01	18151.3
244	K4	2	3	3	7656.68	749.242	865.65	2563.61	19242.7
245	K5	2	3	3	8386.34	841.343	1083.88	1978.65	18091
246	K6	2	3	3	8686.72	1142.52	237.892	1468.53	13827.7
247	K7	2	3	3	8128.56	729.6	1443.65	3012.04	14877.7
248	K8	2	3	3	9611.83	1009.27	589.178	2789.69	15913.4
249	K9	2	3	3	860.394	609.436	429.698	1188.88	11932.3
250	K10	2	3	3	10285.9	564.829	769.011	2409.36	10609.7
251	K11	2	3	3	4413.35	946.983	1019.41	1124.97	3139.74
252	K12	2	3	3	8487.48	1599.05	860.036	2815.58	12702.4
253	K13	2	3	3	1993.6	417.603	693.956	1322.58	1183.11
254	K14	2	3	3	3813.1	958.407	1571.8	-87.5731	4735.81
255	K15	2	3	3	7324.2	898.354	1241.76	2797.65	10404.2
256	K16	2	3	3	1044.74	484.054	344.175	520.977	4673.83
257	K17	2	3	3	16177.1	815.775	420.888	411.965	3092.86
258	K18	2	3	3	22217.8	2103.76	1887.3	1632.61	9972.73
259	K19	2	3	3	-11224.9	-466.177	-54.3389	1386.64	8157.22
260	K20	2	3	3	56253.1	5784.81	4053.04	2965.58	8828.31
261	K21	2	3	3	3397.79	1379.63	869.398	725.402	5378.72
262	K22	2	3	3	21240.6	2401.76	1557.05	2375.99	6160.27
263	K23	2	3	3	10425.6	1875.49	774.037	527.69	3040.25
264	K24	2	3	3	3128.92	2042.55	376.463	503.409	12498.3
265	L1	2	3	3	26397.6	3911.7	1407.03	6105.57	22128.4
266	L2	2	3	3	19149.1	2750.6	1345.23	3096.15	15601.1
267	L3	2	3	3	18723.1	2759.01	1150.66	3753.64	16980.3
268	L4	2	3	3	10645.6	1560.75	48.119	3097.41	17230.9
269	L5	2	3	3	4966.08	776.226	-739.428	2906.69	15843.2
270	L6	2	3	3	10884.8	82.855	-524.862	3558.01	18415.7
271	L7	2	3	3	7136.02	374.694	-43.2074	1405.56	14244.4
272	L8	2	3	3	7520.2	580.006	914.255	2159.38	17082
273	L9	2	3	3	6687.97	1017.67	761.292	2170.86	13800
274	L10	2	3	3	5594.02	582.235	134.34	1482.02	10881.1
275	L11	2	3	3	2925.98	771.19	403.265	3506.59	10467.8
276	L12	2	3	3	6102.46	512.781	147.064	2801.67	9679.95
277	L13	2	3	3	9317.23	901.22	248.579	2336.31	10277.7
278	L14	2	3	3	1182.29	481.346	34.6387	1224.65	4542.62
279	L15	2	3	3	10679.5	1393.17	711.179	3011.85	9185.14
280	L16	2	3	3	-781.273	-0.0585118	-522.729	-122.779	556.095
281	L17	2	3	3	790.796	911.092	-297.446	2155.98	6190.85
282	L18	2	3	3	2646.17	907.555	609.061	1423.54	7419.84
283	L19	2	3	3	12843.5	2164.44	1857.48	660.109	6134.1
284	L20	2	3	3	7917.51	789.07	877.784	1158.9	6814.79
285	L21	2	3	3	8022.5	1159.59	752.896	1856.03	5208.72
286	L22	2	3	3	7382.03	994.999	-860.589	1533.32	8068.01
287	L23	2	3	3	373.213	241.327	479.755	839.32	719.594
288	L24	2	3	3	-1350.81	-306.559	-138.792	-92.4589	1045.53
289	M1	2	3	3	12899.9	3035.68	1575.68	1586.34	15413.8
290	M2	2	3	3	19694.1	3375.26	789.301	2693.94	18158.7
291	M3	2	3	3	11894.5	2366.5	2005.76	2800.13	14979.1
292	M4	2	3	3	10822	1465.01	2372.3	3385.47	18086.4
293	M5	2	3	3	7799.53	1913.35	1048.17	2153.46	15655
294	M6	2	3	3	8609.07	1429.02	1012.72	1369.46	15565.4
295	M7	2	3	3	4933.98	1479.84	905.933	3676.03	12812.3
296	M8	2	3	3	3962.86	2040.79	595.176	2365.13	15254.7
297	M9	2	3	3	6094.49	1855.93	528.35	1117.16	12493.8
298	M10	2	3	3	7916.5	1382.35	1053.13	3305.6	12251.8
299	M11	2	3	3	5216.38	1597.29	963.861	3107.26	13047.6
300	M12	2	3	3	6858.34	1166.4	794.656	2044.87	12133
301	M13	2	3	3	9589.91	2432.99	1116.32	2117.14	10870.4
302	M14	2	3	3	5910.08	1735.64	97.1101	1780.38	12923.3
303	M15	2	3	3	4066.57	1171.74	716.947	2929.59	10356.8
304	M16	2	3	3	4203.79	1257.39	776.372	1617.91	9962.38
305	M17	2	3	3	11761.6	2338.54	1449.74	1533.89	5440.32
306	M18	2	3	3	3816.34	1531.66	-164.085	1382.77	7922.83
307	M19	2	3	3	2810.09	2098.95	540.083	1493.68	7537.87
308	M20	2	3	3	14930.6	2519.48	659.648	2343.95	3209.71
309	M21	2	3	3	6317.73	1300.51	359.964	648.679	4291.47
310	M22	2	3	3	19964.1	1792.18	635.314	-697.935	2273.59
311	M23	2	3	3	3137.07	1022.41	-432.921	-1902.77	-873.578
312	M24	2	3	3	5064.09	1343.81	583.627	89.8138	3143.88
313	N1	2	3	3	22132.4	3567.7	476.507	3469.28	18080.1
314	N2	2	3	3	21446.2	4128.51	943.254	4600.16	19209.4
315	N3	2	3	3	13588.7	2610.32	1182.64	2611.76	16049.3
316	N4	2	3	3	17904.2	1690.33	706.584	2399.88	15710.8
317	N5	2	3	3	9203.14	1304.77	121.558	2326.36	17422.5
318	N6	2	3	3	11503.9	431.2	-56.0903	3062.62	15736.2
319	N7	2	3	3	9550.05	1232.47	1084.93	3727.24	16062.7
320	N8	2	3	3	7466	296.031	807.904	3179.48	14584
321	N9	2	3	3	7925.26	865.107	460.952	2154.37	13038.1
322	N10	2	3	3	5831.86	989.461	26.3218	3383.53	13986.2
323	N11	2	3	3	5552.23	1042.65	677.679	1936.88	11825.2
324	N12	2	3	3	4485.59	1561.17	1.98016	1624.01	11253.7
325	N13	2	3	3	6618.06	471.362	475.368	2608.13	10790.6
326	N14	2	3	3	9183.1	1160.74	695.719	2345.7	8447.92
327	N15	2	3	3	8179.21	1631.98	1252.64	3056.02	6681.15
328	N16	2	3	3	19891.4	3019.77	-322.229	2195.46	7472.15
329	N17	2	3	3	4858.93	590.269	429.999	1245.8	2718.05
330	N18	2	3	3	7533	1599.07	1678.09	3161	5262.62
331	N19	2	3	3	12643.2	1213.04	573.506	1769.61	6072.54
332	N20	2	3	3	18407.9	2884.15	1585.67	2035.85	5310.31
333	N21	2	3	3	11944.3	1419.42	525.173	3102.18	4380.08
334	N22	2	3	3	-2501.59	217.357	737.996	-396.758	579.216
335	N23	2	3	3	6134.75	1269.86	-324.624	610.718	2869.75
336	N24	2	3	3	4420.45	619.553	-13.6518	1999.27	535.522
337	O1	2	3	3	9688.41	2198.47	691.639	1628.1	18745.5
338	O2	2	3	3	15273.1	2993.82	509.732	3855.96	18350.4
339	O3	2	3	3	13174.2	3578.59	938.297	2962.82	19349.7
340	O4	2	3	3	7578.26	1466.81	498.236	2410.93	13635.8
341	O5	2	3	3	13048.8	1792.14	1637.05	3615.37	18819.4
342	O6	2	3	3	4238.99	2154.12	703.855	2500.59	16829.7
343	O7	2	3	3	16725.7	2081.3	936.859	4364.14	15759.7
344	O8	2	3	3	15689.3	2491.09	3115.9	4138.14	27270.9
345	O9	2	3	3	14511.1	1268.09	1934.65	1139.44	14961.8
346	O10	2	3	3	11542.2	3700.89	1465.99	3405.38	25218.4
347	O11	2	3	3	5310.31	1094.65	-620.397	1417.14	13707.7
348	O12	2	3	3	1206.59	-905.737	-617.344	378.75	9433.51
349	O13	2	3	3	6555.04	2342.6	253.919	3111.71	9362.06
350	O14	2	3	3	4802.02	1470.5	442.376	2259.57	8469.01
351	O15	2	3	3	7134.59	1883.13	801.135	173.788	8051.69
352	O16	2	3	3	10282.8	1402.47	767.115	358.329	3872.43
353	O17	2	3	3	6007.48	1765.33	617.721	-578.864	6241.93
354	O18	2	3	3	48709.5	5034.83	3245.76	2167.43	6212.15
355	O19	2	3	3	7263.94	2011.46	465.303	981.471	7392.79
356	O20	2	3	3	3935	2313.25	466.54	-256.748	3889.82
357	O21	2	3	3	-1954.76	1690.22	-549.258	-1264.53	1382.31
358	O22	2	3	3	3644.82	1211.45	717.766	759.445	5817.98
359	O23	2	3	3	1567.11	1921.82	739.103	1432.28	6594.1
360	O24	2	3	3	6822.37	1780.56	1671.2	-723.242	4400.54
361	P1	2	3	3	23225.4	4967.82	1324.29	2625.69	14487.1
362	P2	2	3	3	19918.3	3834.18	-80.2171	654.324	14808.3
363	P3	2	3	3	17647.4	2764.36	1596.19	736.289	15572
364	P4	2	3	3	10314.9	1557.12	501.5	910.53	11252.8
365	P5	2	3	3	10061.4	1451.47	1075.09	935.878	10454.2
366	P6	2	3	3	8933.48	2016.1	1712.27	2995.34	14640.1
367	P7	2	3	3	7861.47	1456.25	1156.6	2186.34	14738.3
368	P8	2	3	3	17310.8	1909.08	1947.28	2232.66	16361.3
369	P9	2	3	3	19383.4	3327.81	972.238	2930.65	15052.2
370	P10	2	3	3	10708.7	1560.32	1155.85	2485.25	18098.9
371	P11	2	3	3	5238.05	1342.37	619.157	3730.55	8602.36
372	P12	2	3	3	2629.04	1553.14	731.738	3824.83	8478.82
373	P13	2	3	3	4129.02	1223.68	896.534	2781.74	7980.32
374	P14	2	3	3	4823.56	1715.9	534.748	1690.21	7235.54
375	P15	2	3	3	2623.02	1611.24	878.453	1010.9	7870.83
376	P16	2	3	3	4318.91	1755.99	118.151	1121.83	5340.54
377	P17	2	3	3	-547.78	357.212	181.583	-341.725	1307.16
378	P18	2	3	3	10678.8	2295.19	1103.97	1361.26	8799.58
379	P19	2	3	3	126.508	1571.54	-346.043	604.407	6751.53
380	P20	2	3	3	2352.13	1999.28	135.844	1776.37	7007.59
381	P21	2	3	3	2517.86	1630.73	915.169	930.273	3359.36
382	P22	2	3	3	5001.86	3072.33	-35.6689	1537.54	8123.9
383	P23	2	3	3	2764.26	2281.37	2049.26	944.754	4161.19
384	P24	2	3	3	-577.553	1137.84	529.437	156.606	2743.64
1	A1	2	3	4	-1541.79	-642.539	14750.3	110114	449.168
2	A2	2	3	4	-2095.48	-210.692	22579.2	147846	4303.33
3	A3	2	3	4	32087.3	3340.09	20693.7	125382	2818.93
4	A4	2	3	4	-2812.68	375.945	15294.1	88034.6	204.161
5	A5	2	3	4	905.701	586.555	22190.5	119575	1630.27
6	A6	2	3	4	4139.14	1811.33	22294.8	117067	1515.64
7	A7	2	3	4	12989.9	2399.32	25141.3	123977	5123.91
8	A8	2	3	4	5781.07	620.145	26530.6	124306	442.49
9	A9	2	3	4	18642.1	3084.63	26980.1	122598	2536.02
10	A10	2	3	4	8150.63	877.948	25705.2	119272	3113
11	A11	2	3	4	2166.6	529.955	27176.2	120630	2992.08
12	A12	2	3	4	7024.08	423.429	26574.1	123206	1152.11
13	A13	2	3	4	-13877.4	-1643.47	15154.7	75611.7	-1013.42
14	A14	2	3	4	6004.51	1177.43	24660.1	115069	693.253
15	A15	2	3	4	-1373.72	-36.581	25128.1	117656	1010.31
16	A16	2	3	4	6765.68	1278.3	23888.7	111019	2392.71
17	A17	2	3	4	3445.98	1209.92	21502.8	107698	3088.75
18	A18	2	3	4	2238.81	1580.11	24595.2	120019	2403.17
19	A19	2	3	4	-149.262	364.262	22617.7	119197	1108.23
20	A20	2	3	4	6591.54	185.277	1167.21	359.678	2288.67
21	A21	2	3	4	20049.2	618.218	143.814	1938.5	2098.21
22	A22	2	3	4	5403.06	166.967	-131.355	886.72	3647.08
23	A23	2	3	4	3517.74	1341.19	-221.905	1541.8	3629.03
24	A24	2	3	4	7691.16	-186.481	-1032.22	1315.94	5387.1
25	B1	2	3	4	8781.45	1532.34	16110	105631	3460.13
26	B2	2	3	4	1910.59	339.312	17036.5	108527	52.1605
27	B3	2	3	4	7126.19	1777.61	19296.2	112969	2551.71
28	B4	2	3	4	5257.07	1715.3	20661	114327	873.708
29	B5	2	3	4	4656.31	1710.81	22843.8	122612	142.72
30	B6	2	3	4	2804.7	1172.59	23459.3	120466	1209.08
31	B7	2	3	4	8236.66	2035.48	24327.9	114135	1596.64
32	B8	2	3	4	808.839	785.245	25383.8	121458	1262.21
33	B9	2	3	4	-446.995	1340.05	27098.2	121691	2989.4
34	B10	2	3	4	-4095.29	148.351	15778.3	70969.4	-1944.22
35	B11	2	3	4	7883.5	1316.39	28033.9	119398	632.275
36	B12	2	3	4	714.2	566.024	26638.3	116173	-161.66
37	B13	2	3	4	1058.81	88.2926	16222.8	69150.8	5113.94
38	B14	2	3	4	194.389	380.648	26977	121835	2878.34
39	B15	2	3	4	6304.21	1543.32	26042.2	112135	666.308
40	B16	2	3	4	1384.18	1211.1	24862.5	109764	-66.5018
41	B17	2	3	4	3711.62	1022.45	25520.8	116519	3223.61
42	B18	2	3	4	6828.34	1362.14	24972.5	123142	697.957
43	B19	2	3	4	-3030.49	213.425	19202.4	101634	2177.77
44	B20	2	3	4	8014.01	1612.44	-305.383	520.188	7472.6
45	B21	2	3	4	5781.56	1031.61	877.342	2357.78	3642.27
46	B22	2	3	4	-1875.18	757.602	633.584	-1446.76	2513.87
47	B23	2	3	4	1750.2	1377.84	714.496	-790.496	415.795
48	B24	2	3	4	15225.6	1587.57	512.846	2254.65	986.245
49	C1	2	3	4	4131.26	2961.9	17029.3	102773	1574.16
50	C2	2	3	4	8025.03	1685.06	19427.6	114738	613.795
51	C3	2	3	4	12056.2	1318.11	20263.6	111385	982.504
52	C4	2	3	4	2682.79	2356.58	22830.4	117553	1598.77
53	C5	2	3	4	3624.3	957.463	24537	118431	435.771
54	C6	2	3	4	6291.62	1192.7	22877.7	109184	718.049
55	C7	2	3	4	7970.67	2419.29	25590.6	116805	1908.09
56	C8	2	3	4	4656.8	1436.79	27142.1	121157	1554.01
57	C9	2	3	4	3520.95	1055.23	27767.8	119681	934.309
58	C10	2	3	4	6139.12	1449.6	25971.1	110626	361.635
59	C11	2	3	4	11880.3	2124.02	27394.8	113184	989.042
60	C12	2	3	4	6578.89	3010.54	31782.9	128883	767.986
61	C13	2	3	4	1143.36	709.824	28895.3	121655	1985.19
62	C14	2	3	4	1976.47	1134.48	30753.4	129165	2181.43
63	C15	2	3	4	2010.97	1262.63	26348.4	113655	46.1102
64	C16	2	3	4	-14.8677	1198.96	25440.5	114913	1643.43
65	C17	2	3	4	3482.07	1519.53	28467.5	127247	3043.15
66	C18	2	3	4	5410.37	1198.05	28460.1	130218	4280.34
67	C19	2	3	4	11475.1	1446.85	183.616	2760.76	9610.15
68	C20	2	3	4	9878.5	1897.05	-303.542	320.461	7145.2
69	C21	2	3	4	14846.9	3629.92	509.37	3885.07	4890.2
70	C22	2	3	4	19663.2	4314.26	1402.09	995.581	6704.08
71	C23	2	3	4	5740.58	1097.77	319.783	1075.22	992.394
72	C24	2	3	4	1941.32	221.788	102.232	-2153.93	2985.35
73	D1	2	3	4	6930.35	1493.46	18425.9	124394	2755.72
74	D2	2	3	4	7684.57	1162.76	18469.7	109901	927.701
75	D3	2	3	4	3926.82	1549.12	20489.2	110762	271.791
76	D4	2	3	4	-2188.32	1345.67	23839.2	119379	-392.846
77	D5	2	3	4	10740.2	1433.13	24923.4	118882	-972.145
78	D6	2	3	4	2749.64	1206.27	24901.1	118641	1310.69
79	D7	2	3	4	6543.51	1527.16	24923.4	112087	156.774
80	D8	2	3	4	7720.4	1067.66	26083.3	110916	-216.109
81	D9	2	3	4	4954.56	1886.38	28104	114375	1108.52
82	D10	2	3	4	639.949	1323.5	28929.3	117357	3035.36
83	D11	2	3	4	9736.97	1696.72	27054.5	110222	139.427
84	D12	2	3	4	9702.6	1615.86	27322.2	108274	1020.54
85	D13	2	3	4	1572.53	935.351	27231.3	111141	1733.44
86	D14	2	3	4	-825.593	685.597	21886.8	89122.6	533.787
87	D15	2	3	4	-384.626	1111.45	25671	107355	581.213
88	D16	2	3	4	8905.75	1585.38	27774.5	116834	534.443
89	D17	2	3	4	-1128.78	2111.04	27578.4	120024	868.564
90	D18	2	3	4	5778.69	1381.29	29824.8	128102	3001.05
91	D19	2	3	4	12549.5	1387.97	609.774	2574.03	12289.8
92	D20	2	3	4	31590.4	2159.08	858.481	1136.86	9848.8
93	D21	2	3	4	29950.9	4918.51	1367.25	2502.16	6451.34
94	D22	2	3	4	22416.2	1948.96	1359.44	1228.4	4187.98
95	D23	2	3	4	22131.9	2999.62	2059.54	4486.58	2763.62
96	D24	2	3	4	2643.47	-96.6604	-1776.82	-875.929	766.152
97	E1	2	3	4	11797.6	2823.02	22002.7	126808	2708.97
98	E2	2	3	4	19420.3	3121.84	22654.8	126031	2105.85
99	E3	2	3	4	8715.77	2757.1	24181.7	124667	1697.44
100	E4	2	3	4	10929.1	2045.22	24754.2	118060	1561.95
101	E5	2	3	4	2666.18	1074.17	25809.4	123134	2102.8
102	E6	2	3	4	-1142.86	1050.7	26220.4	112920	2191.45
103	E7	2	3	4	963.754	1557.02	25623.9	112278	1710
104	E8	2	3	4	6405.29	1747.37	29713.6	119704	13060.3
105	E9	2	3	4	663.186	1793.28	27474.2	110183	334.773
106	E10	2	3	4	-1387.12	708.903	27055.5	105176	697.43
107	E11	2	3	4	2090.96	1109.65	27124.9	103525	246.521
108	E12	2	3	4	1122.26	1786.53	28919.7	111284	1578.87
109	E13	2	3	4	6285.24	2191.56	28947.7	116690	12626.1
110	E14	2	3	4	13124.4	2859.69	29124.4	109151	1703.71
111	E15	2	3	4	1548.43	1523.79	29392.3	112761	-631.801
112	E16	2	3	4	-824.763	1791.72	29509.2	117838	639.113
113	E17	2	3	4	5664.78	1774.96	28188	115103	1760.82
114	E18	2	3	4	2605.45	1104.88	26911.9	120304	576.147
115	E19	2	3	4	9576.16	1964.39	621.643	481.833	6836.44
116	E20	2	3	4	11532.1	2294.26	1005.06	1351.57	4143.78
117	E21	2	3	4	32468.4	4515.39	1991.16	1642.91	3489.15
118	E22	2	3	4	23164.1	3017.06	1235.17	1637.37	5906.35
119	E23	2	3	4	19925.6	3564.1	1626.57	3572.95	3099.55
120	E24	2	3	4	-11263.4	-213.695	-102.953	-168.727	2830.68
121	F1	2	3	4	18416	2551.58	20485.6	116136	2508.87
122	F2	2	3	4	11642.2	2625.15	22188.8	122070	1568.53
123	F3	2	3	4	7282.3	1415.26	24229.2	121844	955.051
124	F4	2	3	4	400.429	1230.17	23541.1	114568	-29.6266
125	F5	2	3	4	1523.73	286.442	25262.7	119525	2903.17
126	F6	2	3	4	13030.6	2099.98	26842.6	114309	2097.98
127	F7	2	3	4	-1191.29	836.472	25858.9	111950	-427.17
128	F8	2	3	4	1875.56	1246.49	27692.2	111799	-419.507
129	F9	2	3	4	8303.99	1699.05	25730.6	98610.5	479.488
130	F10	2	3	4	942.761	1054.24	29032.2	115726	1598.39
131	F11	2	3	4	4707.52	1707.76	27605.6	106013	2581.23
132	F12	2	3	4	579.092	1125.97	27861.6	107857	-343.514
133	F13	2	3	4	16192.3	1778.26	31678	118327	1657.29
134	F14	2	3	4	5217.22	1534.4	28996.4	111875	2835.89
135	F15	2	3	4	3023.94	2194.19	28378.6	111217	1104.44
136	F16	2	3	4	6027.75	1112.75	28991.6	116976	3299.51
137	F17	2	3	4	3106.29	1010.64	29496.9	118797	818.889
138	F18	2	3	4	-1131.38	999.48	28490.6	120302	7957.34
139	F19	2	3	4	10147.5	1213.79	526.542	1818.65	9115.11
140	F20	2	3	4	11080.8	1789.04	277.435	3380.3	11594.2
141	F21	2	3	4	16844.3	2332.41	2268.31	2269.07	5566.41
142	F22	2	3	4	9550.65	1382.99	1706.26	324.16	6741.41
143	F23	2	3	4	4454.95	1179.96	405.775	2458.94	6364.71
144	F24	2	3	4	6990.69	1362.14	-1017.46	-2070.24	3808.8
145	G1	2	3	4	3481.6	1448.66	20337.2	115443	1043.22
146	G2	2	3	4	8340.27	2333.24	22878	122634	1949.71
147	G3	2	3	4	5111.54	803.885	23730.3	121667	-583.033
148	G4	2	3	4	-807.814	182.508	23147.7	110585	682.796
149	G5	2	3	4	-2568.33	1442.71	25092.2	114951	1568.87
150	G6	2	3	4	-6439.24	1582.92	25542.7	108774	45.4126
151	G7	2	3	4	2916.81	1086.43	28718.2	117204	699.513
152	G8	2	3	4	6983.33	2046.89	28524.9	113341	-362.71
153	G9	2	3	4	2690.75	2224.47	27703.7	106236	1944.68
154	G10	2	3	4	4232.89	916.194	28669.1	111602	1095.79
155	G11	2	3	4	1497.03	1860.83	28366	106282	323.003
156	G12	2	3	4	1268.66	961.493	28377.5	104588	1027.7
157	G13	2	3	4	-2117.48	650.594	29900.1	111242	-602.108
158	G14	2	3	4	-876.318	859.099	28332.9	105802	-334.371
159	G15	2	3	4	1796.08	1584.39	31722.5	121587	1983.41
160	G16	2	3	4	1883.58	1565.38	29628.7	113000	1217.5
161	G17	2	3	4	976.152	1330.64	26918.2	112199	3580.37
162	G18	2	3	4	1143.79	1319.7	29121.9	120674	1104.79
163	G19	2	3	4	9772.62	149.197	-181.667	2318.52	9492.1
164	G20	2	3	4	4509.82	1801.21	576.123	3256.26	7750.22
165	G21	2	3	4	28770.6	3402.51	2235.68	3092.03	6781.92
166	G22	2	3	4	5765.59	399.962	426.684	3154.81	5302.79
167	G23	2	3	4	16111.3	3206.94	1518.15	2305.09	5471.48
168	G24	2	3	4	1582.87	45.413	545.435	2126.38	3655.62
169	H1	2	3	4	17849.8	3814.52	26914.3	150162	2600.02
170	H2	2	3	4	8623.63	1672.79	24354.9	124227	1058.84
171	H3	2	3	4	7318.13	1730	24673.1	120684	701.564
172	H4	2	3	4	520.221	1863.03	23451.5	111133	1269.46
173	H5	2	3	4	496.116	807.588	26240.1	115493	1834.84
174	H6	2	3	4	968.008	1895.88	26928.2	112243	2008.95
175	H7	2	3	4	-2913.4	643.436	25986.7	108745	859.805
176	H8	2	3	4	-517.992	1280.24	27683.6	108695	644.143
177	H9	2	3	4	-1911.42	1350.89	25675.8	100471	1028.3
178	H10	2	3	4	291.411	767.543	28021.1	105274	1115.8
179	H11	2	3	4	-2354.01	402.711	27329.3	103463	1430.71
180	H12	2	3	4	-2936.19	1146.82	29196.5	108812	1722.95
181	H13	2	3	4	579.29	966.393	27559.8	104294	29.0082
182	H14	2	3	4	131.337	1592.15	28699.6	106697	1840.33
183	H15	2	3	4	2951.14	2033.34	29159.3	112386	1582.78
184	H16	2	3	4	612.622	1632.87	31234.3	121227	632.929
185	H17	2	3	4	1981.17	1926.45	28857.6	116071	3417.11
186	H18	2	3	4	1994.44	1645.24	29766.2	122741	2823.5
187	H19	2	3	4	12236.3	1229.22	1269.13	2714.92	14363.3
188	H20	2	3	4	89538.6	12893.7	8570.27	14330.3	14489.6
189	H21	2	3	4	46202	4639.98	1306.34	2255.12	7209.63
190	H22	2	3	4	7695.58	1484.87	373.694	2437.36	4749.62
191	H23	2	3	4	9370.91	1316.16	1516.99	2185.19	4187.02
192	H24	2	3	4	4342.54	1516.05	1043.73	1981.56	3409.8
193	I1	2	3	4	10102.9	1252.49	21075.5	124517	3417.69
194	I2	2	3	4	12564.8	2302.36	22872.1	128134	3558.37
195	I3	2	3	4	1653.81	750.307	22619.3	122500	370.706
196	I4	2	3	4	2684.63	1818.64	24856.4	117828	3079.58
197	I5	2	3	4	4253.78	1883.73	25578.6	114020	-889.185
198	I6	2	3	4	-340.246	1272.33	25269.4	109946	2060.04
199	I7	2	3	4	5033.94	2195.03	25758.4	106070	2402.93
200	I8	2	3	4	-58.4236	1673.99	28171.7	112222	684.202
201	I9	2	3	4	7963.4	927.724	26113.4	101563	-489.375
202	I10	2	3	4	-3055.32	1536.46	27879.4	107896	436.101
203	I11	2	3	4	-1650.13	1069	28535.1	106598	-105.642
204	I12	2	3	4	-436.257	1745.62	30148.5	110709	-2041.12
205	I13	2	3	4	1467.66	968.008	27806.4	101654	-3290.73
206	I14	2	3	4	8124.58	2201.36	27920.5	105069	-481.088
207	I15	2	3	4	5440.05	1452.05	28293.6	109168	1311.11
208	I16	2	3	4	98.155	717.5	28853.1	115229	1142.32
209	I17	2	3	4	2444.23	922.679	27006.1	108837	2291.79
210	I18	2	3	4	11256.4	2320.22	27240.9	112751	-248.143
211	I19	2	3	4	8443.01	843.487	-387.724	2326.43	8888.41
212	I20	2	3	4	16422.3	2008.15	815.989	2785.23	10127.7
213	I21	2	3	4	9511.99	1737.62	235.126	2199.14	8612.66
214	I22	2	3	4	16243	2760.21	805.552	1756.53	6525.83
215	I23	2	3	4	6346.9	1897.98	673.396	2483.26	5141.68
216	I24	2	3	4	11238.4	1217.88	1289.45	733.864	5168.95
217	J1	2	3	4	19473.6	2276.43	166.001	3498.77	17399.2
218	J2	2	3	4	25807.2	3604.21	2574.43	5959.51	17914.5
219	J3	2	3	4	14488.9	1568.91	1108.45	2519.09	20415.2
220	J4	2	3	4	12941.7	1347.55	1285.18	2923.75	18918.6
221	J5	2	3	4	16556.4	4033.38	2400.34	7079.38	22450.3
222	J6	2	3	4	5038.96	317.497	291.587	4355.81	15701.4
223	J7	2	3	4	11377.1	1480.22	301.943	3159.05	13294
224	J8	2	3	4	16010.5	1958.37	977.216	4114.59	15015.3
225	J9	2	3	4	7024.39	734.424	236.151	1923.84	12841.2
226	J10	2	3	4	4233.92	673.775	536.243	3192.44	11854.2
227	J11	2	3	4	2515.42	232.254	-304.447	698.491	2460.4
228	J12	2	3	4	1175.66	509.096	291.699	2046.55	2223.82
229	J13	2	3	4	14704.2	1111.15	146.007	2073.7	1997.87
230	J14	2	3	4	10838	1324.81	206.22	3792	13728.3
231	J15	2	3	4	14126.7	2302.77	1259.17	3362.52	13149
232	J16	2	3	4	8090.14	1268.96	601.647	2496.19	12278.9
233	J17	2	3	4	10297.3	1375.08	1957.61	7727.57	10926.1
234	J18	2	3	4	7512.02	1250.3	381.491	3243.69	12399.9
235	J19	2	3	4	14147.5	1914.43	310.473	3306.49	10563.6
236	J20	2	3	4	6285.76	1040.36	313.103	2574.97	9686.03
237	J21	2	3	4	63331	4280.8	1886.11	2833.97	9079.61
238	J22	2	3	4	9311.5	415.118	782.855	69.9288	2555.17
239	J23	2	3	4	20361.3	2564.77	1079.55	3163.69	12088.9
240	J24	2	3	4	-6731.07	-567.762	-1286.26	-389.781	4100.13
241	K1	2	3	4	24075.4	1719.29	676.007	3773.55	22001.9
242	K2	2	3	4	15877.2	1654.99	1089.84	2000.78	20031.9
243	K3	2	3	4	12390.3	1420.57	387.407	1765.04	18101.1
244	K4	2	3	4	7972.37	692.486	983.307	2670.24	18846.3
245	K5	2	3	4	8141.41	671.589	1029.18	2151.4	17933.8
246	K6	2	3	4	8418.38	1142.66	44.5623	1366.52	13803.8
247	K7	2	3	4	7413.52	717.239	1399.95	3009.94	14633.8
248	K8	2	3	4	9762.71	731.583	528.359	2724.28	15470.1
249	K9	2	3	4	353.317	415.763	272.945	1225.89	11016.5
250	K10	2	3	4	9776.4	840.716	812.603	2558.88	10036
251	K11	2	3	4	4698.13	1214.25	1252.23	1073.04	2950.2
252	K12	2	3	4	8399.83	1625.25	739.373	2818.23	11891.7
253	K13	2	3	4	2180.24	355.152	518.462	1464.56	756.388
254	K14	2	3	4	3671.1	1167.78	1641.08	64.7339	5127.18
255	K15	2	3	4	6857.87	869.064	1322.96	2768.5	10230.5
256	K16	2	3	4	897.35	439.712	409.438	572.945	4732.13
257	K17	2	3	4	16295.3	1075.7	187.606	368.039	2740.5
258	K18	2	3	4	22527.8	2079.56	2158.98	1976.1	10053.2
259	K19	2	3	4	-11143.6	-385.882	-179.681	1542.01	8024.34
260	K20	2	3	4	56479.6	5991.29	4166.94	2848.55	8907.82
261	K21	2	3	4	3619.26	1271.6	761.503	767.731	5480.83
262	K22	2	3	4	21522.4	2727.19	1493.42	2540.78	6410.9
263	K23	2	3	4	10605.5	1757.97	881.334	548.31	3198.64
264	K24	2	3	4	2211.78	1941.3	530.842	655.278	12406.7
265	L1	2	3	4	26009.1	3839.36	1322.26	6380.15	22118.6
266	L2	2	3	4	18608	2757.7	1617.41	3032.87	15712.3
267	L3	2	3	4	17519.9	2615.75	1233.73	4054.16	17516.6
268	L4	2	3	4	10621.4	1233.24	101.098	3273.02	17733.2
269	L5	2	3	4	5686.49	792.477	-670.558	2781.04	16175.4
270	L6	2	3	4	10800.7	185.594	-666.482	3575.43	17626.3
271	L7	2	3	4	7315.4	371.263	-100.898	1359.71	14615.5
272	L8	2	3	4	7430.21	578.172	820.025	2171.11	16772.6
273	L9	2	3	4	7118.12	918.804	737.81	2256.04	13758
274	L10	2	3	4	5556.2	619.872	98.8096	1714.45	10319.9
275	L11	2	3	4	3016.2	461.568	438.408	3353.92	10181.2
276	L12	2	3	4	5567.17	532.686	260.258	2704.64	9502.67
277	L13	2	3	4	8830.92	839.331	96.2793	2208.1	10047.9
278	L14	2	3	4	1121.56	277.878	6.45707	1128.13	4373.66
279	L15	2	3	4	9875.96	1494.73	733.465	3026.56	9323.55
280	L16	2	3	4	-854.888	-174.289	-635.803	-9.2677	585.662
281	L17	2	3	4	359.062	523.902	-359.517	2241.85	6028.33
282	L18	2	3	4	2545.63	641.069	550.2	1516.59	7676.58
283	L19	2	3	4	14048.7	1923.66	1833.62	626.634	6104.71
284	L20	2	3	4	7662.31	810.768	816.874	1163.06	6570.53
285	L21	2	3	4	7163.6	1340.32	547.381	1928.21	5476.93
286	L22	2	3	4	7811.53	783.69	-651.9	1943.74	8360.15
287	L23	2	3	4	436.547	11.7769	162.663	1049.81	804.434
288	L24	2	3	4	-886.535	-460.041	-213.121	143.558	1302.92
289	M1	2	3	4	13352.1	2940.75	1760.06	1535.58	15363.3
290	M2	2	3	4	19204.1	3793.59	1088.3	2555.45	18059.7
291	M3	2	3	4	11987.5	2605.37	2163.2	3052.89	15450.9
292	M4	2	3	4	11226.2	1634.44	2521.88	3548.81	18160.5
293	M5	2	3	4	7846.39	2030.47	1243.03	2305.15	15668.9
294	M6	2	3	4	7588.56	1399.56	1007.95	1353.84	15087.3
295	M7	2	3	4	5278.45	1292.77	998.075	3709.45	12598
296	M8	2	3	4	4769.94	2275.67	667.608	2352.2	14470.5
297	M9	2	3	4	6582.25	1825.74	636.175	1072.35	12280.2
298	M10	2	3	4	8282.26	1402.01	1126.55	3200.8	11969
299	M11	2	3	4	4827.18	1526.43	1152.74	2977.3	13059.6
300	M12	2	3	4	6125.89	1316.14	724.991	2388.59	11567.6
301	M13	2	3	4	9533.68	2326.01	1185.76	2234.25	10854.8
302	M14	2	3	4	5915.93	1621.39	114.619	1493.06	12712.4
303	M15	2	3	4	4071.94	1266.7	657.995	2833.58	10348
304	M16	2	3	4	4643.33	1266.56	626.412	1708.68	10061
305	M17	2	3	4	11337.9	2433.51	1661.18	1718.87	5051.98
306	M18	2	3	4	4074.27	1644.18	41.9383	1482.1	7792.24
307	M19	2	3	4	3449.96	2208.47	517.323	1855.51	7540.9
308	M20	2	3	4	14571.9	2395.46	479.257	2179.35	3642.73
309	M21	2	3	4	6684.58	1367.83	383.072	623.048	3879.87
310	M22	2	3	4	19999.6	1713.42	733.371	-367.2	2072.31
311	M23	2	3	4	3166.82	1390.13	-323.207	-1810.67	-662.417
312	M24	2	3	4	5473.18	1178.07	613.16	358.121	2998.92
313	N1	2	3	4	23313.8	2931.94	450.724	3628.27	18117.4
314	N2	2	3	4	21460.3	3903.96	1038.32	4704.76	19500.5
315	N3	2	3	4	14215.1	2319.32	1070.27	2542.05	15845.2
316	N4	2	3	4	18445.1	1301.55	926.71	2498.97	15933.4
317	N5	2	3	4	9435.17	1591.24	69.6685	2491.29	17499.4
318	N6	2	3	4	11451.4	419.149	-54.0036	2859.77	15590.6
319	N7	2	3	4	9509.42	926.432	766.159	3890.08	15974.6
320	N8	2	3	4	7131.24	361.493	711.201	3081.5	14272.5
321	N9	2	3	4	8894.14	684.789	371.083	2086.53	13040.4
322	N10	2	3	4	5909.3	1004.04	70.0005	3418.44	14356.6
323	N11	2	3	4	5654.32	873.489	805.622	2209.54	11841.4
324	N12	2	3	4	4587.48	1348.51	179.131	1719.78	11013.9
325	N13	2	3	4	6453.68	292	401.541	2622.25	10554.7
326	N14	2	3	4	9831.47	1217.42	773.223	2432.78	8235.69
327	N15	2	3	4	8206.55	1434.42	1262.87	3150.76	6836.19
328	N16	2	3	4	19755	2929.77	-315.667	2158.49	7596.27
329	N17	2	3	4	4992.66	386.943	488.817	1191.57	3093.55
330	N18	2	3	4	7157.09	1591.88	1533.83	3063.21	5030.01
331	N19	2	3	4	12355.6	993.538	483.336	1853.25	6503.76
332	N20	2	3	4	18298.6	2612.2	1643.73	2150.26	5471.51
333	N21	2	3	4	11974.6	1154.18	695.641	3342.01	4852.13
334	N22	2	3	4	-2606.64	-12.2775	712.974	-370.766	530.605
335	N23	2	3	4	6774.72	802.513	-221.752	468.36	2637.59
336	N24	2	3	4	4574.31	232.742	-86.2399	2369.87	996.799
337	O1	2	3	4	9789.84	1902.86	753.677	1523.56	18336.3
338	O2	2	3	4	15158.7	2450.22	474.375	3738.16	17983.9
339	O3	2	3	4	14086.8	3699.24	728.037	2897.18	19418.7
340	O4	2	3	4	8003.46	1458.13	528.367	2639.47	13327.4
341	O5	2	3	4	13129.4	1701.28	1581.33	3624.4	18372.9
342	O6	2	3	4	5004.28	2160.38	684.013	2719.04	16594.6
343	O7	2	3	4	17301.4	2246.79	760.907	4220.1	15597.4
344	O8	2	3	4	15962.8	2215.93	2981.09	4077	27007.4
345	O9	2	3	4	14705.9	1082.29	1860.84	1287.65	14395.3
346	O10	2	3	4	12173.5	3686.84	1125.32	3429.65	24552.9
347	O11	2	3	4	5633.42	1095.61	-785.345	1352.87	14078.3
348	O12	2	3	4	1243.63	-836.437	-578.917	538.124	9495.66
349	O13	2	3	4	6515.87	2504.45	-28.2701	3053.45	9373.49
350	O14	2	3	4	4422.69	1497.71	498.254	2366.54	8577.15
351	O15	2	3	4	7547.69	1883.8	623.54	261.062	8205.93
352	O16	2	3	4	10557.8	1531.21	584.038	460.765	3716.19
353	O17	2	3	4	6426.72	1666.82	478.949	-511.767	6244.12
354	O18	2	3	4	49145	4928.2	3249.58	2226.79	6407.97
355	O19	2	3	4	7753.1	2009.83	158.038	1123.17	7148.94
356	O20	2	3	4	4245.66	2396.97	305.858	-7.22011	4127.63
357	O21	2	3	4	-1721.85	1330.21	-732.135	-1188.68	1285.01
358	O22	2	3	4	4615.58	1372.95	836.801	682.171	5962.48
359	O23	2	3	4	2402.42	1664.72	700.39	1265.91	6757.27
360	O24	2	3	4	8082.6	2055.62	1781.96	-366.487	4802.82
361	P1	2	3	4	23569.8	4643.92	1387.32	2428.96	14001.5
362	P2	2	3	4	20352.5	3583.23	-277.818	738.997	14758
363	P3	2	3	4	17670.2	2457.63	1354.75	684.156	15554
364	P4	2	3	4	10656.2	1529.61	471.26	868.946	11878
365	P5	2	3	4	11353.6	1320.31	913.075	1030.75	11008.8
366	P6	2	3	4	9475.61	2162.86	1663.93	3295.07	15106.9
367	P7	2	3	4	7800.17	1419.46	791.185	2459.77	15193.4
368	P8	2	3	4	18540.9	1675.36	1837.77	2259.93	16142.1
369	P9	2	3	4	18401.8	3106.62	1004.7	2932.4	15480.7
370	P10	2	3	4	10828.3	1588.14	1176.6	2828.69	18121.7
371	P11	2	3	4	5830.44	1432.96	807.863	3766.76	9137.16
372	P12	2	3	4	3225.68	1609.43	688.338	3843.08	8734.43
373	P13	2	3	4	4227.34	1199.55	1085.98	2701.89	8811.82
374	P14	2	3	4	4601.03	1897.32	519.858	1513.79	7015.16
375	P15	2	3	4	2218.66	1507.38	598.023	1024.83	7722.32
376	P16	2	3	4	3909.7	1630.49	24.3646	1103.54	4884.8
377	P17	2	3	4	-456.071	539.368	-21.7319	-179.697	1527.45
378	P18	2	3	4	10216.3	2401.14	1088.43	1668.02	8743.02
379	P19	2	3	4	432.286	1420.49	-346.794	640.463	6922.95
380	P20	2	3	4	3273.58	1983.39	280.121	1619.59	7099.17
381	P21	2	3	4	2396.01	1527.6	801.854	728.414	3792.91
382	P22	2	3	4	5285.65	2745.91	-19.5153	1850.21	8546.62
383	P23	2	3	4	3180.34	2365.94	2088.39	1020.07	4253.47
384	P24	2	3	4	-237.553	1174.56	549.663	164.024	2873.08
1	A1	2	3	5	-1150.01	-620.008	14675	110241	596.297
2	A2	2	3	5	-2608.23	-56.1548	22712.7	148227	4311.51
3	A3	2	3	5	30945.8	3193.73	20557.9	125849	2896.18
4	A4	2	3	5	-1775.52	463.133	16151	93713.7	436.274
5	A5	2	3	5	1183.34	770.296	22468.8	120459	1947.81
6	A6	2	3	5	3618.87	2217.26	22688.1	116917	1771.48
7	A7	2	3	5	13633.1	2725.34	24975.1	124440	5826.08
8	A8	2	3	5	4777.51	624.987	26435.3	124400	508.917
9	A9	2	3	5	17472.5	3385.91	27166.3	122361	2507.09
10	A10	2	3	5	7936.3	1212.7	25584.1	119251	3322.32
11	A11	2	3	5	3264.46	867.958	27126.3	120154	3018.74
12	A12	2	3	5	6838.73	463.134	26754.8	123778	1115.72
13	A13	2	3	5	-11694.7	-1190.99	17327.4	86633.7	-683.219
14	A14	2	3	5	6540.49	1383.13	24754.1	115724	643.938
15	A15	2	3	5	-1634.33	181.945	25049.9	117781	909.168
16	A16	2	3	5	7234.65	1355.81	23910.3	111556	2230.92
17	A17	2	3	5	3080.12	1264.28	21681.9	107637	3223.77
18	A18	2	3	5	2492.99	1443.83	24659.7	119995	2337.26
19	A19	2	3	5	75.8603	838.225	22772	118998	1322.51
20	A20	2	3	5	5801.91	288.862	1096.16	483.552	2383.86
21	A21	2	3	5	19833.9	1037.81	379.127	1992.3	2130.93
22	A22	2	3	5	5263.72	539.774	-220.088	1166.79	3349.61
23	A23	2	3	5	3468.8	1930.15	-180.832	1999.71	4141.03
24	A24	2	3	5	7150.57	-687.984	-743.08	1102.89	5801.77
25	B1	2	3	5	7687.69	1328.52	15956.6	105924	3598.81
26	B2	2	3	5	1808.03	501.008	16840	108800	338.432
27	B3	2	3	5	6850.85	1972.15	18919.5	112730	2294.09
28	B4	2	3	5	4887.81	1856.38	20711.3	114244	912.176
29	B5	2	3	5	4032.41	1842.57	22828.2	122367	-131.634
30	B6	2	3	5	2956.1	1789.84	23515.1	120332	1303.1
31	B7	2	3	5	8583.11	2244.7	24048	114552	1658.49
32	B8	2	3	5	-6.48032	756.379	25390.4	121980	1276.34
33	B9	2	3	5	-1426.56	1262.13	27091.7	121625	2954.19
34	B10	2	3	5	-4291.35	116.065	17419	78227.2	-1446.67
35	B11	2	3	5	6467.65	1157.27	27955.5	119415	458.823
36	B12	2	3	5	675.677	568.183	26485.4	116651	11.8652
37	B13	2	3	5	685.617	378.031	14777.4	62783.7	5451.44
38	B14	2	3	5	420.478	647.249	26701.4	122190	2409.04
39	B15	2	3	5	5705.23	1894.25	25682.1	111704	896.937
40	B16	2	3	5	1368.19	1258.68	24866.4	109865	-308.632
41	B17	2	3	5	2494.77	1306.32	25365.6	116779	3124.4
42	B18	2	3	5	6058.94	1193.78	24998	123098	437.868
43	B19	2	3	5	-3941.61	392.879	19824.1	104912	2345.59
44	B20	2	3	5	7583.64	2160.88	-552.807	740.707	7563.47
45	B21	2	3	5	4979.52	1092.84	746.515	2546.99	3963.05
46	B22	2	3	5	-1305.13	850.388	354.112	-1391.18	2443.87
47	B23	2	3	5	2021.63	1021.68	718.752	-585.798	815.193
48	B24	2	3	5	14195.4	2015.9	189.088	2062.64	718.698
49	C1	2	3	5	4099.04	2941.08	16823.1	103108	1671.73
50	C2	2	3	5	8120.71	2012.18	19632.9	114579	898.723
51	C3	2	3	5	11777.1	1459.26	19787.4	111657	1078.85
52	C4	2	3	5	2094.22	1911.35	22841.9	117506	1538.44
53	C5	2	3	5	2681.78	836.523	24442.8	118870	331.826
54	C6	2	3	5	6164.58	1134.26	22697.4	109004	637.508
55	C7	2	3	5	8872.15	2178.8	25583.7	116647	1903.47
56	C8	2	3	5	4218.05	1203.66	26994.5	121327	1864.01
57	C9	2	3	5	3927.86	965.318	27697.4	119454	999.214
58	C10	2	3	5	5606.29	1348.82	25995.5	110840	267.675
59	C11	2	3	5	12089.3	2156.44	27284.7	112732	722.45
60	C12	2	3	5	6873.92	2781.82	31670.4	128783	519.424
61	C13	2	3	5	1650.93	903.914	28755.1	121718	1712.54
62	C14	2	3	5	2987.15	1426.91	30458.3	129011	2236.74
63	C15	2	3	5	2249.33	1300.9	26487.4	113861	428.543
64	C16	2	3	5	160.591	1555.66	26182.6	117278	1657.6
65	C17	2	3	5	3516.13	1620.99	28136.1	126936	2914
66	C18	2	3	5	5529.25	1125.99	28611.1	130516	4181.85
67	C19	2	3	5	10806.2	1293.06	533.887	2536.87	9885.5
68	C20	2	3	5	9643.41	2077.7	-504.904	436.24	6790.59
69	C21	2	3	5	14541	3568.64	416.441	3751.32	5181.38
70	C22	2	3	5	19718.5	4164.63	1376.81	981.401	6931.49
71	C23	2	3	5	5497.18	1129.63	265.215	1441.77	537.399
72	C24	2	3	5	2285.11	73.1618	95.2541	-1829.31	2732.26
73	D1	2	3	5	7420.54	1776.42	18452.2	124193	3048.09
74	D2	2	3	5	7313.38	1449.14	18016.6	109535	871.979
75	D3	2	3	5	3999.09	1541.72	20327.2	110546	-215.348
76	D4	2	3	5	-1743.93	1468.92	23346.1	119583	-323.429
77	D5	2	3	5	11205.9	1946.22	24954.1	118699	-1001.64
78	D6	2	3	5	2481.16	1423.22	25070.9	118060	1011.78
79	D7	2	3	5	6165.95	1427.7	24994.3	111634	166.601
80	D8	2	3	5	7401.26	1062.01	26107.3	111111	-148.667
81	D9	2	3	5	4767.48	1746.85	27677.2	114416	1186.45
82	D10	2	3	5	-239.322	1185.41	28749.4	117316	2856.52
83	D11	2	3	5	9368.54	1635.98	26861	110678	36.9342
84	D12	2	3	5	9393.02	1449.63	26996.9	108199	624.342
85	D13	2	3	5	1742.79	1123.9	27140.7	111396	1720.16
86	D14	2	3	5	-970.907	589.051	21263	87574	254.256
87	D15	2	3	5	-264.714	1177.24	25502	107553	201.347
88	D16	2	3	5	8391.12	1432.8	27602.9	116578	213.915
89	D17	2	3	5	-410.14	2198.53	27313.5	119858	744.612
90	D18	2	3	5	5475.99	1211.43	29801.3	127980	2914.98
91	D19	2	3	5	12474.4	1645.73	511.294	2209.05	11833.9
92	D20	2	3	5	31676.9	2184.05	817.57	957.031	9668.29
93	D21	2	3	5	30700.1	4937.03	1423.11	2586.17	6797.76
94	D22	2	3	5	21335.5	1965.45	1233.44	1282.49	4314.14
95	D23	2	3	5	22852.8	3221.79	1949.16	4547.66	2718.49
96	D24	2	3	5	3257.28	115.405	-1784.38	-826.28	-60.8132
97	E1	2	3	5	12088.6	2501.43	21905.8	126299	2895.47
98	E2	2	3	5	20050.3	3251.13	22726	125701	1468.54
99	E3	2	3	5	7887.34	2412.33	24157.9	124379	1664
100	E4	2	3	5	11102.9	2087.07	24549.3	117885	1615.16
101	E5	2	3	5	2946.65	1525.07	25733.7	122930	2112.26
102	E6	2	3	5	17.2141	905.428	26240.9	112573	2399.79
103	E7	2	3	5	1050.52	1567.02	25452.9	112099	1800.01
104	E8	2	3	5	6701.82	1823.26	29336.2	119481	13641.4
105	E9	2	3	5	1575.75	1874.73	27419.5	109821	555.077
106	E10	2	3	5	-1062.54	1009.27	27269.3	106063	531.203
107	E11	2	3	5	2624.16	1142.68	27071.9	103312	79.043
108	E12	2	3	5	1350.47	1834.78	28766.9	111280	1296.73
109	E13	2	3	5	6685.4	2180.78	28737.6	116567	12476.5
110	E14	2	3	5	14070.5	2895.35	29234.1	109114	1994.02
111	E15	2	3	5	1367.92	1382.57	29417.2	112420	-681.753
112	E16	2	3	5	-721.783	1800.55	29433.8	117582	1194.88
113	E17	2	3	5	6547.08	1804.05	27921.2	114970	1449.36
114	E18	2	3	5	2616.13	1409.1	27167.1	119779	961.52
115	E19	2	3	5	9241.58	2187.53	791.608	360.168	6748.43
116	E20	2	3	5	11346.3	1988.83	1126	1329.35	4728.13
117	E21	2	3	5	33187.3	4457.05	2162.12	1440.83	3346.62
118	E22	2	3	5	23977.5	2829.94	1350.44	1496.39	6022.93
119	E23	2	3	5	20887.7	3419.44	1568.61	3409.73	3231.76
120	E24	2	3	5	-11234.1	-348.361	-234.953	-316.27	2681.54
121	F1	2	3	5	17304.7	2774.86	20534	116000	2338.88
122	F2	2	3	5	12094	3015.57	22578.9	121878	1556.54
123	F3	2	3	5	7355.91	987.257	24165.2	122133	1207.48
124	F4	2	3	5	-297.062	1095.55	23416.6	114043	276.266
125	F5	2	3	5	826.804	398.576	25295.7	119381	2438.74
126	F6	2	3	5	12581.6	2156.25	26712.5	114124	1916.2
127	F7	2	3	5	-177.952	785.74	25558.9	111722	-572.814
128	F8	2	3	5	2611.27	1279.87	27526.8	112115	-436.293
129	F9	2	3	5	8284.43	1888.2	25973.9	99095.9	488.197
130	F10	2	3	5	683.344	1256.2	28915.8	115669	1970.73
131	F11	2	3	5	5150	1561.86	27388.8	105921	2236.31
132	F12	2	3	5	541.68	1251.45	27858.2	107798	50.5769
133	F13	2	3	5	16323.9	1797.15	31693.4	118313	1834.95
134	F14	2	3	5	5146.56	1521.24	28989.4	111814	2847.51
135	F15	2	3	5	3153.11	2174.52	28384.1	111360	1042.45
136	F16	2	3	5	5824.97	1137.46	29062	117132	3340.24
137	F17	2	3	5	3203.77	1075.66	29306.2	118648	705.273
138	F18	2	3	5	-1346.51	989.153	28584.8	120627	7743.28
139	F19	2	3	5	9597.94	1347.02	463.972	1999.45	9147.32
140	F20	2	3	5	10871.2	2109.4	448.604	3471.59	11276.2
141	F21	2	3	5	16266.1	2669.4	2350.69	2466.78	5528.07
142	F22	2	3	5	9398.63	1357.37	1757.2	208.935	6751.63
143	F23	2	3	5	4404.17	1392.25	424.62	2403.34	6224.24
144	F24	2	3	5	7109.38	1319.19	-1237.43	-1900.15	3421.67
145	G1	2	3	5	3513.33	1572.08	20268.5	115195	1079.62
146	G2	2	3	5	8183.71	2561.78	22918.2	122532	2263.96
147	G3	2	3	5	5506.55	1331.98	23459.2	121891	-620.945
148	G4	2	3	5	-1182.06	403.839	23152.1	110136	900.047
149	G5	2	3	5	-2965.92	1508.9	24869	114632	1840.27
150	G6	2	3	5	-6106.17	1747.99	25482.8	109341	246.379
151	G7	2	3	5	2776.77	1279.16	28790.7	117149	751.456
152	G8	2	3	5	7465.68	2053.35	28353.4	113255	156.651
153	G9	2	3	5	2686.07	2163.02	27521.2	105998	1862.04
154	G10	2	3	5	4263.58	1036.38	28714.6	111798	1141.41
155	G11	2	3	5	1563.39	1910.7	28439	106333	-152.71
156	G12	2	3	5	1155.67	970.695	28130.8	104125	561.329
157	G13	2	3	5	-1798.87	675.644	29557.2	111312	-504.355
158	G14	2	3	5	-1231.04	955.192	28051.3	105735	33.2638
159	G15	2	3	5	2330.75	1695.48	31586.4	121185	1737.33
160	G16	2	3	5	2245.47	1510.59	29419.6	112770	919.788
161	G17	2	3	5	1003.17	1518.56	26618.6	112313	3651.38
162	G18	2	3	5	1434.06	1690.62	28978.6	120499	1263.03
163	G19	2	3	5	9168.13	532.838	-261.995	2211.58	9205.33
164	G20	2	3	5	4919.67	1805.9	537.446	3356.59	7972.48
165	G21	2	3	5	29573	3355.23	2273.94	3265.9	6547.34
166	G22	2	3	5	5967.88	652.21	400.348	3456.39	5581.28
167	G23	2	3	5	15954	3289.42	1151.48	2489.34	6253.86
168	G24	2	3	5	1721.35	491.515	157.517	2166.33	3867.9
169	H1	2	3	5	18388.5	3756.09	26876.2	150663	2441.66
170	H2	2	3	5	9465.62	1443.11	24194	124179	1210.35
171	H3	2	3	5	7581.73	1843	24625	120955	148.529
172	H4	2	3	5	302.357	1664.81	23495.4	111154	1755.5
173	H5	2	3	5	893.001	785.958	26270.9	115256	2068.32
174	H6	2	3	5	1332.21	1793.67	26895.4	112378	2014.68
175	H7	2	3	5	-3830.9	678.75	25716.1	108549	1086.19
176	H8	2	3	5	-48.1707	1412.94	27749.2	108694	898.055
177	H9	2	3	5	-1701.95	1444.32	25720.7	100646	839.127
178	H10	2	3	5	81.3673	887.278	27947.3	105192	1063.92
179	H11	2	3	5	-2927.91	308.451	27385.8	103310	1405.11
180	H12	2	3	5	-3262.29	1075.72	29109.8	108531	1795.88
181	H13	2	3	5	-49.8293	904.266	27591.2	104233	46.8677
182	H14	2	3	5	842.892	1624.27	28379.5	106832	1583.08
183	H15	2	3	5	3309.17	1990.25	29104.2	112351	1894.21
184	H16	2	3	5	804.611	1501.98	31357.4	120737	697.687
185	H17	2	3	5	1641.42	2000.55	28920.3	115699	3325.89
186	H18	2	3	5	1886.32	1829.24	29889.1	122650	2671.68
187	H19	2	3	5	12195.6	1306.39	1308.29	2800.93	13890.9
188	H20	2	3	5	90309.8	12941.2	8589.88	14719.3	14557.6
189	H21	2	3	5	46738.8	4688.55	1385.06	2264.02	6621.17
190	H22	2	3	5	7580.55	1318.13	332.321	2570.54	5264.25
191	H23	2	3	5	9119.8	1315.67	1443.48	1895.17	4378.62
192	H24	2	3	5	4341.9	1513.74	1024.89	1821.96	3635.05
193	I1	2	3	5	10503.8	1359.72	20966.1	124778	3408.06
194	I2	2	3	5	12528.4	2367.61	22719.4	127922	3193.37
195	I3	2	3	5	1389.84	656.387	22890.9	122970	565.069
196	I4	2	3	5	2492.12	1672.89	24851.1	117398	3487.09
197	I5	2	3	5	4491.86	1672.9	25233	113928	-1049.84
198	I6	2	3	5	-454.633	1191.85	25313	110085	1907.38
199	I7	2	3	5	5198.14	2089.85	25680.1	106174	2599.24
200	I8	2	3	5	-321.045	1637.2	28058.5	112773	952.113
201	I9	2	3	5	8444.29	766.387	26255.2	101820	-149.302
202	I10	2	3	5	-2872.49	1406.34	27681.1	107921	332.394
203	I11	2	3	5	-1017.94	1173.61	28439.1	106672	219.157
204	I12	2	3	5	-175.107	1727.44	30082	110751	-2265.82
205	I13	2	3	5	1123.06	902.563	27468.9	101727	-2799.43
206	I14	2	3	5	7748.3	2305.13	27880.9	104866	-205.701
207	I15	2	3	5	5633.93	1251.72	28187.3	109080	1564.26
208	I16	2	3	5	629.5	601.189	28750.8	115373	987.651
209	I17	2	3	5	2356	1096.05	26845.3	108741	2435.69
210	I18	2	3	5	10482.2	2136.13	27139.6	112744	-128.713
211	I19	2	3	5	8022.85	767.423	-298.329	2527.39	9016.1
212	I20	2	3	5	16740.1	2044.85	736.225	2829.6	10182.9
213	I21	2	3	5	10586.9	1938.91	-76.4829	2205.34	8866.27
214	I22	2	3	5	15994.6	2416.49	728.796	2037.74	6823.53
215	I23	2	3	5	7317.71	1622.12	498.075	2509.75	5624.48
216	I24	2	3	5	10931.3	1146.97	1478.38	960.379	5615.6
217	J1	2	3	5	19131.6	2120.74	270.663	3927.17	17642.5
218	J2	2	3	5	25776.1	3684.55	2762.61	5645.4	18169.4
219	J3	2	3	5	13393.9	1832.62	1133.76	2478.45	20215.9
220	J4	2	3	5	12165.7	1654.51	1399.19	2683.27	18528.5
221	J5	2	3	5	16518	4000.89	2405.76	6965.64	21432.6
222	J6	2	3	5	3335.03	51.7969	263.252	4027.97	14840.2
223	J7	2	3	5	11262.8	1574.65	415.351	2865.99	12089.4
224	J8	2	3	5	15700.2	1855.88	1088.02	3798.08	14021.2
225	J9	2	3	5	6998.5	675.68	75.2877	1782.18	11732.7
226	J10	2	3	5	3107.75	588.839	511.101	2888.12	10730.8
227	J11	2	3	5	1848.35	188.795	-301.942	536.248	1858.57
228	J12	2	3	5	762.66	495.087	500.145	1930.56	2352.07
229	J13	2	3	5	14300.1	1008.31	195.316	1805.54	1779.74
230	J14	2	3	5	10301.9	1364.95	129.905	3477.78	13130.9
231	J15	2	3	5	14159.5	2207.83	1134.16	2990.45	12214.4
232	J16	2	3	5	7824.1	1323.24	671.731	2220.25	11437.8
233	J17	2	3	5	10367.6	1399.37	1848.03	7199.01	10740.3
234	J18	2	3	5	7124.69	1229.39	478.762	3000.44	12469
235	J19	2	3	5	14349.2	1891.2	286.356	3200.22	10379.1
236	J20	2	3	5	5727.3	725.136	376.334	2279.02	9757.77
237	J21	2	3	5	63766.2	4457.69	1834.15	2766.72	9476.88
238	J22	2	3	5	8878.49	505.72	938.697	-130.746	2788.55
239	J23	2	3	5	20509.4	2658.18	967.175	3153.78	12118.5
240	J24	2	3	5	-6241.29	-483.958	-1625.58	-636.022	3994.13
241	K1	2	3	5	24022.4	1571.97	825.843	3538.4	22008.1
242	K2	2	3	5	16441	1699.12	1176.48	1810.2	20432.8
243	K3	2	3	5	11699	1158.11	516.398	1841	18668.2
244	K4	2	3	5	7853.64	636.275	1053.89	2864.84	18886.2
245	K5	2	3	5	8136.99	608.504	895.395	1888.53	17466.8
246	K6	2	3	5	7810.58	1098.08	253.682	1420.45	13106.8
247	K7	2	3	5	7649.23	612.17	1497.46	3043.63	14067.8
248	K8	2	3	5	9383.58	732.059	669.623	2827.84	14678
249	K9	2	3	5	233.157	260.998	196.921	1170.97	10607.4
250	K10	2	3	5	9731.49	718.457	638.68	2410.42	9363.88
251	K11	2	3	5	4299.71	975.515	1137.75	1224.62	2756.24
252	K12	2	3	5	7782.98	1577.04	844.154	2874.59	11608.6
253	K13	2	3	5	1360.44	360.267	595.995	1351.94	740.483
254	K14	2	3	5	4028.52	983.078	1512.51	199.122	4631.1
255	K15	2	3	5	7102.33	954.04	1292.24	2838.25	10011
256	K16	2	3	5	1067.42	480.048	431.467	589.394	4825.2
257	K17	2	3	5	16735.6	946.022	385.777	457.561	2670.03
258	K18	2	3	5	22687.3	2248.97	2054.27	2058.42	10130.8
259	K19	2	3	5	-11289	-225.165	-17.9897	1570.2	8129.76
260	K20	2	3	5	56239.6	5929.04	4089.11	3040.2	9127.48
261	K21	2	3	5	3789.45	1323.71	861.251	637.257	5291.18
262	K22	2	3	5	21526.3	2564.07	1481.01	2527	6602.56
263	K23	2	3	5	10294.5	1532.65	849.712	418.625	3079.91
264	K24	2	3	5	2708.87	1709.72	604.607	641.23	12199.7
265	L1	2	3	5	25151.4	3535.79	1305.41	6341.19	22088.7
266	L2	2	3	5	18202.4	2816.28	1339.1	3197.17	15749.6
267	L3	2	3	5	17904.6	2539.18	1109.38	3980.05	17479
268	L4	2	3	5	10353	1294.54	242.446	3215.71	17030.5
269	L5	2	3	5	4703.15	555.688	-659.497	3192.17	16066.6
270	L6	2	3	5	10804.4	10.0194	-792.58	3496.03	17510.1
271	L7	2	3	5	7095.01	199.943	-3.38976	1413.92	13966.2
272	L8	2	3	5	7347.01	484.679	744.422	2117.93	16077.5
273	L9	2	3	5	6938.65	1038.31	455.328	1975	12580.3
274	L10	2	3	5	5343.9	508.629	44.1967	1508.18	9904.26
275	L11	2	3	5	3179.45	413.77	198.23	3120.4	9801.34
276	L12	2	3	5	5470.06	419.931	338.754	2533.97	8552.87
277	L13	2	3	5	8473.15	858.121	-23.0584	2095.52	9597.26
278	L14	2	3	5	390.601	222.081	-57.4239	994.964	3948.12
279	L15	2	3	5	10180.3	1397.36	781.841	2776.81	8938.8
280	L16	2	3	5	-1236.73	79.5972	-647.76	-43.631	243.494
281	L17	2	3	5	336.397	677	-435.284	2225.19	5370.28
282	L18	2	3	5	2732.26	676.364	665.573	1430.57	7312.03
283	L19	2	3	5	13161.8	1954.26	1820.73	454.987	6683.82
284	L20	2	3	5	7502.99	754.635	1012.68	1272.63	6589.72
285	L21	2	3	5	7286.82	1201.6	739.06	1665.76	5090.31
286	L22	2	3	5	7346.36	822.736	-705.263	1801.1	8337.07
287	L23	2	3	5	1035.97	128.215	447.072	950.913	409.06
288	L24	2	3	5	-1973.07	-560.276	-95.7934	132.824	726.921
289	M1	2	3	5	13714.2	3054.97	1564.31	1442.35	15583.4
290	M2	2	3	5	19437.5	3574.5	998.372	2657.28	18060.8
291	M3	2	3	5	12310.4	2568.16	1922.16	3000.25	14897.4
292	M4	2	3	5	10883	1346.51	2500.27	3697.49	18066.1
293	M5	2	3	5	7226.43	1899.78	1192.33	2208.44	15504.7
294	M6	2	3	5	8304.62	1352.15	1003.76	1206.14	15239.2
295	M7	2	3	5	4629.04	1174	1033.83	3717.1	12006.4
296	M8	2	3	5	4349.43	1916.73	542.49	2258.26	13912.3
297	M9	2	3	5	6207.87	1588.41	489.408	898.432	11953.6
298	M10	2	3	5	7623.67	1241.88	1136.36	3166.81	11390.6
299	M11	2	3	5	4849.09	1380.19	1136.2	2937.98	12760.8
300	M12	2	3	5	6072.21	1085.57	667.753	2022.04	11280.5
301	M13	2	3	5	9621.76	2456.78	1210.1	2101.22	10827.8
302	M14	2	3	5	5607.88	1736.93	151.195	1506.05	12631.8
303	M15	2	3	5	4152.87	1317.53	543.8	2612.84	10240.7
304	M16	2	3	5	4330.48	1247.71	810.788	1515.2	9733.68
305	M17	2	3	5	11382.1	2401.5	1583.07	1668.09	5429.58
306	M18	2	3	5	4073.04	1552.51	-65.7603	1208.76	7929.29
307	M19	2	3	5	2874.65	2242.56	682.706	1517.52	7207.09
308	M20	2	3	5	15181.5	2616.91	626.701	2388.5	3508.12
309	M21	2	3	5	6538.05	1411.47	287.208	784.934	3733.67
310	M22	2	3	5	19958.7	1719.92	687.664	-352.024	2240.49
311	M23	2	3	5	3320.86	1198.28	-194.197	-1669.96	-893.935
312	M24	2	3	5	5697.3	1642.37	419.904	387.754	3578.4
313	N1	2	3	5	22765.6	3496.56	451.58	3578.86	18107
314	N2	2	3	5	21290.5	3835.39	954.605	4811.19	19827.2
315	N3	2	3	5	14118.9	2740.97	813.41	2767.42	16133.3
316	N4	2	3	5	18117.5	1536.93	745.794	2374.05	15504.9
317	N5	2	3	5	9635.64	1449.76	80.7839	2434.8	17372
318	N6	2	3	5	11399	335.264	35.665	3189.01	15632.3
319	N7	2	3	5	9728.9	1086.79	998.507	3796.84	15519.1
320	N8	2	3	5	7366.42	504.89	695.078	3109.88	13984.3
321	N9	2	3	5	8211.36	1101.55	347.628	2163.73	12768.7
322	N10	2	3	5	5266.44	1053.17	5.2726	3550.8	14223.4
323	N11	2	3	5	5295.6	949.457	694.95	2072.54	11576.8
324	N12	2	3	5	4328.33	1477.19	-84.266	1547.87	10654.7
325	N13	2	3	5	6019.71	329.294	423.876	2543.09	10224.2
326	N14	2	3	5	9884.12	1105.46	758.788	2503.32	8830.14
327	N15	2	3	5	8702.26	1492.38	1230.94	3201.47	6852.07
328	N16	2	3	5	19356.1	2718.28	-514.182	2123.92	7706.11
329	N17	2	3	5	5147.47	740.665	585.57	1174.3	3041.1
330	N18	2	3	5	6969.76	1538	1797.33	3047.05	5249.29
331	N19	2	3	5	12845.1	1172.43	612.918	1857.06	6342.3
332	N20	2	3	5	18264.3	2733.48	1615.67	2011.75	5569.66
333	N21	2	3	5	12469.9	1486.96	611.212	3379.86	4462
334	N22	2	3	5	-2709.47	335.174	521.634	-372.686	950.784
335	N23	2	3	5	6938.47	1293.15	-480.393	611.513	2785.37
336	N24	2	3	5	4500.13	399.12	-108.814	2094.9	790.194
337	O1	2	3	5	10024.8	2211.37	804.255	1412.5	17792.8
338	O2	2	3	5	15433.1	2926.67	516.566	3657.83	18435.6
339	O3	2	3	5	12430	3265.33	853.685	3013.47	19309.8
340	O4	2	3	5	8088.47	1595.16	346.687	2425.12	13235.1
341	O5	2	3	5	13139.5	1763.47	1760.93	3516	18399.3
342	O6	2	3	5	4487.95	2093.45	699.621	2103.74	16142.7
343	O7	2	3	5	16751.7	1997.01	901.017	4334.38	14675.6
344	O8	2	3	5	16520.9	1759.99	2845.73	4111.87	26282.1
345	O9	2	3	5	14653.9	1021.72	1804.77	1139.91	14238.9
346	O10	2	3	5	11013.9	3650.1	1191.7	3687.15	25291.4
347	O11	2	3	5	5534.88	836.648	-728.363	1413.47	13717.9
348	O12	2	3	5	1735.78	-1178.07	-398.685	398.584	9299.66
349	O13	2	3	5	6478.45	2188.34	142.164	3217.58	8896.33
350	O14	2	3	5	4812.27	1209.08	394.806	2429.18	8477.73
351	O15	2	3	5	7887.17	1517.8	797.953	289.944	8311.65
352	O16	2	3	5	9931.38	1565.21	794.874	580.248	3777.75
353	O17	2	3	5	5963.12	1454.26	493.52	-532.856	6327.93
354	O18	2	3	5	48606.5	4840.66	3154.36	1946.48	6648.28
355	O19	2	3	5	7793.79	1498.05	292.364	1023.29	7624.94
356	O20	2	3	5	3912.56	2063.45	425.539	-22.6292	3881.1
357	O21	2	3	5	-1647.22	1269.46	-494.753	-1241.64	1303.2
358	O22	2	3	5	4404.06	1327.12	680.071	789.984	6022.88
359	O23	2	3	5	2687.9	2073.01	496.323	1608.85	6614.47
360	O24	2	3	5	7357.93	2258.84	1796.14	-164.73	4490.68
361	P1	2	3	5	24371.7	4808.65	1518.65	2459.56	13783.3
362	P2	2	3	5	20595.5	3541.05	-33.5048	1055.1	14881.7
363	P3	2	3	5	17922.3	2384.83	1375.14	607.111	16013.7
364	P4	2	3	5	11073	1558.08	552.381	1142.26	12164
365	P5	2	3	5	11344.4	1091.56	1053.13	924.484	11056
366	P6	2	3	5	9349.04	2094.8	1759.03	3175.79	15407.2
367	P7	2	3	5	7510.84	1575.06	930.183	2394	14623.2
368	P8	2	3	5	18133.2	1310.59	1937.17	2140.79	15569.7
369	P9	2	3	5	18351.9	3342.7	1023.08	3110.55	14879.6
370	P10	2	3	5	11075.3	1448.51	1071.17	2628.61	18842.3
371	P11	2	3	5	5428.72	1165.56	696.368	3780.93	9449.22
372	P12	2	3	5	2763.88	1341.49	722.085	3812.11	9167.27
373	P13	2	3	5	4618.72	1432.74	916.786	2786.72	8364.21
374	P14	2	3	5	4817.28	1710.81	598.091	1580.14	6826.98
375	P15	2	3	5	2371.86	1567.78	814.381	1020.27	7555.72
376	P16	2	3	5	4468.62	1645.4	374.74	972.735	4878.55
377	P17	2	3	5	-727.459	411.02	69.1439	-74.2403	1393.82
378	P18	2	3	5	10635.5	2035.65	1102.13	1483.35	8484.31
379	P19	2	3	5	729.917	1688.29	-396.885	571.105	7050.39
380	P20	2	3	5	3012.57	2027.4	321.071	1596.48	6837.44
381	P21	2	3	5	2545.23	1388.47	989.883	631.998	3560.92
382	P22	2	3	5	4977.28	2923.54	-10.6859	1566.94	8661.38
383	P23	2	3	5	1919.5	2412.97	2292.27	925.684	4200.3
384	P24	2	3	5	-446.961	1436.7	613.757	148.414	2336.31
1	A1	2	3	6	-663.671	-650.99	14694.1	110038	562.385
2	A2	2	3	6	-1878.55	-362.845	22922.7	147940	4453.23
3	A3	2	3	6	31522.4	3634.53	20690.9	126043	2518.74
4	A4	2	3	6	-1793.48	401.826	17092	98999	754.204
5	A5	2	3	6	1317.1	598.297	22480.2	121089	1729.77
6	A6	2	3	6	2719.62	1984.37	22634.4	117189	1898.7
7	A7	2	3	6	13828.5	2586.49	24997.1	124183	6568.78
8	A8	2	3	6	5459.11	434.754	26364.1	124398	281.265
9	A9	2	3	6	18164.7	3054.17	27024.3	122104	2195.98
10	A10	2	3	6	7304.61	1258.64	25568.6	119426	3588.42
11	A11	2	3	6	3089.18	465.148	27212.7	120358	3000.45
12	A12	2	3	6	6076.83	372.711	26643.5	123523	1315.58
13	A13	2	3	6	-9215.12	-889.445	19827.1	97358.5	-424.791
14	A14	2	3	6	6167.29	1197.43	25035.1	115470	912.691
15	A15	2	3	6	-1511.18	-1.94471	25047.9	118078	1546.47
16	A16	2	3	6	6528.22	1045.66	24014.3	111391	2194.33
17	A17	2	3	6	2789.07	1391.29	21650.3	107382	3065.37
18	A18	2	3	6	2094.81	1475.33	24686.6	119721	2316.36
19	A19	2	3	6	324.843	685.508	22719	119042	1014.22
20	A20	2	3	6	5936.14	266.886	1252	254.412	2523.67
21	A21	2	3	6	20780.4	587.239	225.113	2100.45	2322.28
22	A22	2	3	6	5412.8	633.18	-230.555	849.439	3319.35
23	A23	2	3	6	2628.96	1741.69	-43.1877	1378.12	4091.6
24	A24	2	3	6	7149.1	-571.42	-716.729	962.687	5892.57
25	B1	2	3	6	8095.51	1096.86	16197.3	106200	3627.34
26	B2	2	3	6	1376.12	263.374	17104.6	108766	552.692
27	B3	2	3	6	7798.12	1688.09	19206.3	112809	2454.36
28	B4	2	3	6	4933.72	1702.35	20849.4	114266	767.071
29	B5	2	3	6	4147.26	1934.11	22889.1	122240	-216.166
30	B6	2	3	6	3413.42	1646.74	23330.1	120504	1064.73
31	B7	2	3	6	8598.99	1796.12	24304.8	114658	1563.3
32	B8	2	3	6	430.15	576.159	25356.7	121703	1042.23
33	B9	2	3	6	589.19	824.83	27180.2	121414	3103.17
34	B10	2	3	6	-2995.2	93.7397	19035	85679.2	-1071.11
35	B11	2	3	6	6952.3	1172.21	28014.4	119073	350.62
36	B12	2	3	6	514.749	366.098	26540.7	116466	356.074
37	B13	2	3	6	853.614	-15.593	13921.8	58640	6116.17
38	B14	2	3	6	91.8671	388.353	26805.6	122034	2821.33
39	B15	2	3	6	5838.41	1516.93	25934	111523	1007.91
40	B16	2	3	6	2233.63	1276.8	24928.2	109933	197.702
41	B17	2	3	6	3264.87	974.355	25446.1	116770	3182.12
42	B18	2	3	6	7018.49	1282.06	24899.9	123081	827.862
43	B19	2	3	6	-1639.02	392.414	20656.6	108522	2390.64
44	B20	2	3	6	8257.28	1843.42	-410.017	783.647	7881.52
45	B21	2	3	6	5462.92	1123.04	728.835	2462.29	4077.71
46	B22	2	3	6	-1297.02	1194.86	499.466	-1518.29	3042.39
47	B23	2	3	6	2811.98	1466.31	762.628	-503.98	878.431
48	B24	2	3	6	15069.8	1878.25	184.289	2293.76	1011.9
49	C1	2	3	6	4034.2	2596.41	17047.7	102701	1791.66
50	C2	2	3	6	7879.11	1430.22	19545	114524	481.136
51	C3	2	3	6	10860.2	1152.76	19906.2	111566	882.636
52	C4	2	3	6	2724.79	1904.08	22977.5	117069	1208.46
53	C5	2	3	6	2709.2	1080.22	24469	118595	-3.6935
54	C6	2	3	6	5992.39	1206.94	22868.7	109123	913.728
55	C7	2	3	6	7589.61	1959.01	25497.9	116643	1855.12
56	C8	2	3	6	5109.62	1067.92	26938.6	120977	1339.49
[truncated: 13,384 more rows]

## Sheet: Replicate Group Result
File Name	E:\shahi\SYBR one-step_20240214_172508.eds
Comment
Operator	Admin
Barcode
Instrument Type	QuantStudio™ 6 Pro System
Block Type	384-Well Block
Instrument Name	QS6Pro-2778621060027
Instrument Serial Number	2778621060027
Heated Cover Serial Number	2779321031001
Block serial number	2778321020885
Run Start Date/Time	2024-02-14 05:25:15 PM EST
Run End Data/Time	2024-02-14 07:16:32 PM EST
Run Duration	111 minutes 16 seconds
Sample Volume	10.0
Cover Temperature	105.0
Passive Reference	ROX
PCR Stage/Step Number	Stage 2 Step 3
Quantification Cycle Method	CT
Analysis Date/Time	2024-02-14 07:50:25 PM EST
Software Name and Version	Design & Analysis Software v2.7.0
Plugin Name and Version	Primary Analysis v1.8.0, Presence Absence v2.3.0
Reduce dye signal crosstalk by algorithm	No (Default)
Exported On	2024-02-14 07:50:36 PM EST
Sample	Target	Number of Replicates	Quantity	Number of Cqs	Cq Mean	Cq SD	Cq SE	Biogroup
Sample 1	Mx1	81	-	0	20.8266	2.41479	0.26831
Sample 2	Mx1	1	-	0
Sample 3	OAS1	81	-	0	24.0901	3.22042	0.357825
Sample 4	OAS1	1	-	0

## Sheet: Control Status
File Name	E:\shahi\SYBR one-step_20240214_172508.eds
Comment
Operator	Admin
Barcode
Instrument Type	QuantStudio™ 6 Pro System
Block Type	384-Well Block
Instrument Name	QS6Pro-2778621060027
Instrument Serial Number	2778621060027
Heated Cover Serial Number	2779321031001
Block serial number	2778321020885
Run Start Date/Time	2024-02-14 05:25:15 PM EST
Run End Data/Time	2024-02-14 07:16:32 PM EST
Run Duration	111 minutes 16 seconds
Sample Volume	10.0
Cover Temperature	105.0
Passive Reference	ROX
PCR Stage/Step Number	Stage 2 Step 3
Quantification Cycle Method	CT
Analysis Date/Time	2024-02-14 07:50:25 PM EST
Software Name and Version	Design & Analysis Software v2.7.0
Plugin Name and Version	Primary Analysis v1.8.0, Presence Absence v2.3.0
Reduce dye signal crosstalk by algorithm	No (Default)
All Control Passed	Yes
Exported On	2024-02-14 07:50:36 PM EST
Sample	Test Code	Wells	Call	Status

## Sheet: Target Call
File Name	E:\shahi\SYBR one-step_20240214_172508.eds
Comment
Operator	Admin
Barcode
Instrument Type	QuantStudio™ 6 Pro System
Block Type	384-Well Block
Instrument Name	QS6Pro-2778621060027
Instrument Serial Number	2778621060027
Heated Cover Serial Number	2779321031001
Block serial number	2778321020885
Run Start Date/Time	2024-02-14 05:25:15 PM EST
Run End Data/Time	2024-02-14 07:16:32 PM EST
Run Duration	111 minutes 16 seconds
Sample Volume	10.0
Cover Temperature	105.0
Passive Reference	ROX
PCR Stage/Step Number	Stage 2 Step 3
Quantification Cycle Method	CT
Analysis Date/Time	2024-02-14 07:50:25 PM EST
Software Name and Version	Design & Analysis Software v2.7.0
Plugin Name and Version	Primary Analysis v1.8.0, Presence Absence v2.3.0
Reduce dye signal crosstalk by algorithm	No (Default)
All Control Passed	Yes
Exported On	2024-02-14 07:50:36 PM EST
Well	Omit	Sample	Target	Task	Call	Consolidated Call	Cq	Cq Confidence	Amp Score	Delta Rn
A1	FALSE	Sample 1	Mx1	UNKNOWN	Presence	Presence	26.3505	0.981534	1.17037	0.997512
A2	FALSE	Sample 1	Mx1	UNKNOWN	Presence	Presence	19.6396	0.984181	1.16294	1.01869
A3	FALSE	Sample 1	Mx1	UNKNOWN	Presence	Presence	24.0231	0.976565	1.05843	0.825928
A4	FALSE	Sample 1	Mx1	UNKNOWN	Presence	Presence	19.8011	0.866396	1.16147	0.896591
A5	FALSE	Sample 1	Mx1	UNKNOWN	Presence	Presence	22.5045	0.88401	1.16775	0.996853
A6	FALSE	Sample 1	Mx1	UNKNOWN	Presence	Presence	19.0987	0.970751	1.17652	1.09335
A7	FALSE	Sample 1	Mx1	UNKNOWN	Presence	Presence	20.6907	0.919335	1.16599	1.03085
A8	FALSE	Sample 1	Mx1	UNKNOWN	Presence	Presence	19.0319	0.984685	1.17782	1.08662
A9	FALSE	Sample 1	Mx1	UNKNOWN	Presence	Presence	19.3906	0.98748	1.18224	1.11085
A10	FALSE	Sample 3	OAS1	UNKNOWN	Presence	Presence	31.5109	0.982354	1.07738	0.545572
A11	FALSE	Sample 3	OAS1	UNKNOWN	Presence	Presence	23.0605	0.979443	1.13424	1.03689
A12	FALSE	Sample 3	OAS1	UNKNOWN	Presence	Presence	28.5565	0.981154	1.13802	0.851245
A13	FALSE	Sample 3	OAS1	UNKNOWN	Presence	Presence	24.5586	0.450755	1.12592	0.748375
A14	FALSE	Sample 3	OAS1	UNKNOWN	Presence	Presence	25.3773	0.918374	1.13316	0.923767
A15	FALSE	Sample 3	OAS1	UNKNOWN	Presence	Presence	21.7847	0.984833	1.14212	1.11304
A16	FALSE	Sample 3	OAS1	UNKNOWN	Presence	Presence	23.9222	0.987729	1.12914	1.00952
A17	FALSE	Sample 3	OAS1	UNKNOWN	Presence	Presence	21.892	0.976771	1.12257	1.03384
A18	FALSE	Sample 3	OAS1	UNKNOWN	Presence	Presence	21.8805	0.987084	1.14511	1.10811
A19	FALSE	Sample 2	Mx1	NTC	Absence	Absence	UNDETERMINED	0	0	-0.01506
B1	FALSE	Sample 1	Mx1	UNKNOWN	Presence	Presence	26.5269	0.981988	1.1543	0.960143
B2	FALSE	Sample 1	Mx1	UNKNOWN	Presence	Presence	19.4541	0.962515	1.16567	1.02408
B3	FALSE	Sample 1	Mx1	UNKNOWN	Presence	Presence	23.9146	0.91907	1.1643	1.0064
B4	FALSE	Sample 1	Mx1	UNKNOWN	Presence	Presence	19.1372	0.974775	1.17822	1.07289
B5	FALSE	Sample 1	Mx1	UNKNOWN	Presence	Presence	22.2106	0.959098	1.18263	1.07413
B6	FALSE	Sample 1	Mx1	UNKNOWN	Presence	Presence	19.1067	0.977434	1.1809	1.0932
B7	FALSE	Sample 1	Mx1	UNKNOWN	Presence	Presence	20.2991	0.939127	1.1805	1.11089
B8	FALSE	Sample 1	Mx1	UNKNOWN	Presence	Presence	19.1229	0.983006	1.18473	1.12722
B9	FALSE	Sample 1	Mx1	UNKNOWN	Presence	Presence	19.6186	0.967118	1.18594	1.09602
B10	FALSE	Sample 3	OAS1	UNKNOWN	Presence	Presence	32.1749	0.69074	1.0905	0.502606
B11	FALSE	Sample 3	OAS1	UNKNOWN	Presence	Presence	23.0388	0.980217	1.129	1.04843
B12	FALSE	Sample 3	OAS1	UNKNOWN	Presence	Presence	28.55	0.988393	1.12574	0.8312
B13	FALSE	Sample 3	OAS1	UNKNOWN	Presence	Presence	22.7668	0.847903	1.12439	1.00186
B14	FALSE	Sample 3	OAS1	UNKNOWN	Presence	Presence	25.8991	0.980312	1.12126	0.959901
B15	FALSE	Sample 3	OAS1	UNKNOWN	Presence	Presence	21.8648	0.983292	1.1429	1.09158
B16	FALSE	Sample 3	OAS1	UNKNOWN	Presence	Presence	23.8256	0.9836	1.13433	1.03984
B17	FALSE	Sample 3	OAS1	UNKNOWN	Presence	Presence	21.6245	0.974063	1.1437	1.08999
B18	FALSE	Sample 3	OAS1	UNKNOWN	Presence	Presence	22.0852	0.983479	1.1301	1.07648
B19	FALSE	Sample 4	OAS1	NTC	Absence	Absence	UNDETERMINED	0	0	-0.0024162
C1	FALSE	Sample 1	Mx1	UNKNOWN	Presence	Presence	26.3051	0.985505	1.1676	0.990633
C2	FALSE	Sample 1	Mx1	UNKNOWN	Presence	Presence	19.3849	0.982319	1.16488	1.06087
C3	FALSE	Sample 1	Mx1	UNKNOWN	Presence	Presence	23.7882	0.983774	1.16213	1.01422
C4	FALSE	Sample 1	Mx1	UNKNOWN	Presence	Presence	19.3116	0.97421	1.17135	1.04922
C5	FALSE	Sample 1	Mx1	UNKNOWN	Presence	Presence	22.2114	0.962888	1.17917	1.07857
C6	FALSE	Sample 1	Mx1	UNKNOWN	Presence	Presence	19.181	0.962629	1.17436	1.06932
C7	FALSE	Sample 1	Mx1	UNKNOWN	Presence	Presence	20.6957	0.970096	1.17871	1.0832
C8	FALSE	Sample 1	Mx1	UNKNOWN	Presence	Presence	19.3245	0.979739	1.18139	1.08583
C9	FALSE	Sample 1	Mx1	UNKNOWN	Presence	Presence	19.3732	0.980541	1.18735	1.10958
C10	FALSE	Sample 3	OAS1	UNKNOWN	Presence	Presence	31.3877	0.961799	1.10824	0.614097
C11	FALSE	Sample 3	OAS1	UNKNOWN	Presence	Presence	22.9381	0.984239	1.1309	1.0497
C12	FALSE	Sample 3	OAS1	UNKNOWN	Presence	Presence	28.5919	0.986559	1.13425	0.837609
C13	FALSE	Sample 3	OAS1	UNKNOWN	Presence	Presence	22.4902	0.985116	1.1325	1.05808
C14	FALSE	Sample 3	OAS1	UNKNOWN	Presence	Presence	25.764	0.980348	1.14362	0.99349
C15	FALSE	Sample 3	OAS1	UNKNOWN	Presence	Presence	21.8848	0.976915	1.1423	1.0852
C16	FALSE	Sample 3	OAS1	UNKNOWN	Presence	Presence	24.4667	0.915501	1.12069	0.988954
C17	FALSE	Sample 3	OAS1	UNKNOWN	Presence	Presence	21.771	0.973987	1.1371	1.07898
C18	FALSE	Sample 3	OAS1	UNKNOWN	Presence	Presence	22.4139	0.973104	1.11835	1.04378
D1	FALSE	Sample 1	Mx1	UNKNOWN	Presence	Presence	25.9348	0.956204	1.17938	1.01055
D2	FALSE	Sample 1	Mx1	UNKNOWN	Presence	Presence	19.0574	0.976975	1.18044	1.0669
D3	FALSE	Sample 1	Mx1	UNKNOWN	Presence	Presence	23.4531	0.966929	1.1819	1.05928
D4	FALSE	Sample 1	Mx1	UNKNOWN	Presence	Presence	18.9116	0.984275	1.1891	1.13451
D5	FALSE	Sample 1	Mx1	UNKNOWN	Presence	Presence	21.9106	0.960468	1.18815	1.08845
D6	FALSE	Sample 1	Mx1	UNKNOWN	Presence	Presence	18.8925	0.971727	1.18942	1.11736
D7	FALSE	Sample 1	Mx1	UNKNOWN	Presence	Presence	19.8731	0.956836	1.19196	1.12505
D8	FALSE	Sample 1	Mx1	UNKNOWN	Presence	Presence	18.8483	0.975525	1.18896	1.12182
D9	FALSE	Sample 1	Mx1	UNKNOWN	Presence	Presence	19.2292	0.967183	1.19656	1.1465
D10	FALSE	Sample 3	OAS1	UNKNOWN	Presence	Presence	30.3381	0.969891	1.1259	0.700349
D11	FALSE	Sample 3	OAS1	UNKNOWN	Presence	Presence	22.116	0.966028	1.13714	1.09061
D12	FALSE	Sample 3	OAS1	UNKNOWN	Presence	Presence	27.3831	0.971301	1.15501	0.966346
D13	FALSE	Sample 3	OAS1	UNKNOWN	Presence	Presence	21.831	0.97536	1.15603	1.12898
D14	FALSE	Sample 3	OAS1	UNKNOWN	Presence	Presence	22.0044	0.291137	1.15504	1.09829
D15	FALSE	Sample 3	OAS1	UNKNOWN	Presence	Presence	21.2993	0.982814	1.15206	1.12739
D16	FALSE	Sample 3	OAS1	UNKNOWN	Presence	Presence	22.7907	0.984895	1.15208	1.11728
D17	FALSE	Sample 3	OAS1	UNKNOWN	Presence	Presence	21.1507	0.985314	1.14718	1.12882
D18	FALSE	Sample 3	OAS1	UNKNOWN	Presence	Presence	21.8842	0.980972	1.14402	1.09858
E1	FALSE	Sample 1	Mx1	UNKNOWN	Presence	Presence	25.9776	0.99211	1.17107	1.00308
E2	FALSE	Sample 1	Mx1	UNKNOWN	Presence	Presence	19.1273	0.927843	1.17204	1.04251
E3	FALSE	Sample 1	Mx1	UNKNOWN	Presence	Presence	23.5578	0.970676	1.18048	1.06486
E4	FALSE	Sample 1	Mx1	UNKNOWN	Presence	Presence	18.9349	0.955173	1.18557	1.10782
E5	FALSE	Sample 1	Mx1	UNKNOWN	Presence	Presence	22.0366	0.972101	1.18739	1.09153
E6	FALSE	Sample 1	Mx1	UNKNOWN	Presence	Presence	18.8896	0.954069	1.17533	1.09254
E7	FALSE	Sample 1	Mx1	UNKNOWN	Presence	Presence	19.9783	0.974603	1.18696	1.10785
E8	FALSE	Sample 1	Mx1	UNKNOWN	Presence	Presence	18.9194	0.924068	1.19212	1.10673
E9	FALSE	Sample 1	Mx1	UNKNOWN	Presence	Presence	19.2886	0.979244	1.19689	1.15554
E10	FALSE	Sample 3	OAS1	UNKNOWN	Presence	Presence	31.5737	0.896439	1.1318	0.677549
E11	FALSE	Sample 3	OAS1	UNKNOWN	Presence	Presence	22.1104	0.980469	1.12583	1.07558
E12	FALSE	Sample 3	OAS1	UNKNOWN	Presence	Presence	27.3981	0.98653	1.1598	0.993068
E13	FALSE	Sample 3	OAS1	UNKNOWN	Presence	Presence	21.6054	0.984255	1.1485	1.11021
E14	FALSE	Sample 3	OAS1	UNKNOWN	Presence	Presence	25.6274	0.979012	1.15958	1.04798
E15	FALSE	Sample 3	OAS1	UNKNOWN	Presence	Presence	21.4096	0.990181	1.15399	1.13476
E16	FALSE	Sample 3	OAS1	UNKNOWN	Presence	Presence	22.9004	0.986486	1.15397	1.11497
E17	FALSE	Sample 3	OAS1	UNKNOWN	Presence	Presence	21.2078	0.971701	1.14899	1.12677
E18	FALSE	Sample 3	OAS1	UNKNOWN	Presence	Presence	21.6596	0.989819	1.1372	1.09389
F1	FALSE	Sample 1	Mx1	UNKNOWN	Presence	Presence	25.9968	0.984803	1.16848	1.00955
F2	FALSE	Sample 1	Mx1	UNKNOWN	Presence	Presence	19.1498	0.984076	1.17045	1.04822
F3	FALSE	Sample 1	Mx1	UNKNOWN	Presence	Presence	23.6259	0.937838	1.17142	1.04319
F4	FALSE	Sample 1	Mx1	UNKNOWN	Presence	Presence	19.0487	0.977424	1.18395	1.09158
F5	FALSE	Sample 1	Mx1	UNKNOWN	Presence	Presence	22.0054	0.985612	1.18199	1.08969
F6	FALSE	Sample 1	Mx1	UNKNOWN	Presence	Presence	19.095	0.984442	1.18138	1.09078
F7	FALSE	Sample 1	Mx1	UNKNOWN	Presence	Presence	20.0676	0.980735	1.18478	1.09651
F8	FALSE	Sample 1	Mx1	UNKNOWN	Presence	Presence	18.8611	0.976443	1.18834	1.12535
F9	FALSE	Sample 1	Mx1	UNKNOWN	Presence	Presence	19.6111	0.801571	1.19126	1.09571
F10	FALSE	Sample 3	OAS1	UNKNOWN	Presence	Presence	31.3575	0.982047	1.14207	0.745853
F11	FALSE	Sample 3	OAS1	UNKNOWN	Presence	Presence	22.1292	0.982525	1.13424	1.09708
F12	FALSE	Sample 3	OAS1	UNKNOWN	Presence	Presence	27.4479	0.987398	1.14707	0.936293
F13	FALSE	Sample 3	OAS1	UNKNOWN	Presence	Presence	22.0749	0.964242	1.14904	1.11182
F14	FALSE	Sample 3	OAS1	UNKNOWN	Presence	Presence	25.681	0.988326	1.14829	1.03385
F15	FALSE	Sample 3	OAS1	UNKNOWN	Presence	Presence	21.4177	0.987755	1.14116	1.10294
F16	FALSE	Sample 3	OAS1	UNKNOWN	Presence	Presence	22.6739	0.988703	1.14419	1.08876
F17	FALSE	Sample 3	OAS1	UNKNOWN	Presence	Presence	21.1048	0.984596	1.14556	1.13592
F18	FALSE	Sample 3	OAS1	UNKNOWN	Presence	Presence	22.0959	0.977946	1.13648	1.08574
G1	FALSE	Sample 1	Mx1	UNKNOWN	Presence	Presence	25.7645	0.981489	1.1804	1.03603
G2	FALSE	Sample 1	Mx1	UNKNOWN	Presence	Presence	18.9899	0.968248	1.18535	1.09605
G3	FALSE	Sample 1	Mx1	UNKNOWN	Presence	Presence	23.1341	0.978798	1.19428	1.10434
G4	FALSE	Sample 1	Mx1	UNKNOWN	Presence	Presence	18.9479	0.981436	1.19656	1.15676
G5	FALSE	Sample 1	Mx1	UNKNOWN	Presence	Presence	21.763	0.979254	1.19564	1.12497
G6	FALSE	Sample 1	Mx1	UNKNOWN	Presence	Presence	18.593	0.980285	1.19831	1.15471
G7	FALSE	Sample 1	Mx1	UNKNOWN	Presence	Presence	19.7836	0.979055	1.20133	1.16606
G8	FALSE	Sample 1	Mx1	UNKNOWN	Presence	Presence	18.9437	0.97791	1.20142	1.14651
G9	FALSE	Sample 1	Mx1	UNKNOWN	Presence	Presence	19.3006	0.941824	1.19988	1.15336
G10	FALSE	Sample 3	OAS1	UNKNOWN	Presence	Presence	30.0943	0.922928	1.14281	0.768569
G11	FALSE	Sample 3	OAS1	UNKNOWN	Presence	Presence	21.7385	0.97861	1.15169	1.1326
G12	FALSE	Sample 3	OAS1	UNKNOWN	Presence	Presence	26.9144	0.985389	1.15034	0.985423
G13	FALSE	Sample 3	OAS1	UNKNOWN	Presence	Presence	21.944	0.981658	1.16279	1.15883
G14	FALSE	Sample 3	OAS1	UNKNOWN	Presence	Presence	25.2871	0.99274	1.15889	1.07008
G15	FALSE	Sample 3	OAS1	UNKNOWN	Presence	Presence	20.8684	0.984552	1.15293	1.18453
G16	FALSE	Sample 3	OAS1	UNKNOWN	Presence	Presence	22.9652	0.982029	1.14512	1.03882
G17	FALSE	Sample 3	OAS1	UNKNOWN	Presence	Presence	21.2315	0.988191	1.14937	1.15101
G18	FALSE	Sample 3	OAS1	UNKNOWN	Presence	Presence	21.8035	0.982926	1.14738	1.11245
H1	FALSE	Sample 1	Mx1	UNKNOWN	Presence	Presence	25.7868	0.988867	1.1783	1.02187
H2	FALSE	Sample 1	Mx1	UNKNOWN	Presence	Presence	18.877	0.989359	1.18394	1.0835
H3	FALSE	Sample 1	Mx1	UNKNOWN	Presence	Presence	23.1329	0.976905	1.18435	1.08394
H4	FALSE	Sample 1	Mx1	UNKNOWN	Presence	Presence	18.9592	0.989342	1.18616	1.12144
H5	FALSE	Sample 1	Mx1	UNKNOWN	Presence	Presence	21.8498	0.981796	1.19153	1.12119
H6	FALSE	Sample 1	Mx1	UNKNOWN	Presence	Presence	18.8273	0.981329	1.1911	1.12667
H7	FALSE	Sample 1	Mx1	UNKNOWN	Presence	Presence	19.9451	0.98046	1.19695	1.14191
H8	FALSE	Sample 1	Mx1	UNKNOWN	Presence	Presence	18.9938	0.98993	1.19604	1.1308
H9	FALSE	Sample 1	Mx1	UNKNOWN	Presence	Presence	19.3982	0.987329	1.19547	1.1349
H10	FALSE	Sample 3	OAS1	UNKNOWN	Presence	Presence	31.0876	0.981086	1.14522	0.754609
H11	FALSE	Sample 3	OAS1	UNKNOWN	Presence	Presence	22.0547	0.988646	1.13642	1.11639
H12	FALSE	Sample 3	OAS1	UNKNOWN	Presence	Presence	27.1384	0.989095	1.13522	0.909456
H13	FALSE	Sample 3	OAS1	UNKNOWN	Presence	Presence	21.8319	0.987737	1.16774	1.16855
H14	FALSE	Sample 3	OAS1	UNKNOWN	Presence	Presence	25.3691	0.99118	1.16374	1.07964
H15	FALSE	Sample 3	OAS1	UNKNOWN	Presence	Presence	21.4005	0.990452	1.13463	1.1131
H16	FALSE	Sample 3	OAS1	UNKNOWN	Presence	Presence	22.6785	0.986175	1.15112	1.10182
H17	FALSE	Sample 3	OAS1	UNKNOWN	Presence	Presence	21.4376	0.991542	1.14283	1.12976
H18	FALSE	Sample 3	OAS1	UNKNOWN	Presence	Presence	22.2689	0.992716	1.14697	1.11772
I1	FALSE	Sample 1	Mx1	UNKNOWN	Presence	Presence	25.93	0.983023	1.17337	1.0287
I2	FALSE	Sample 1	Mx1	UNKNOWN	Presence	Presence	18.9863	0.970882	1.17729	1.09678
I3	FALSE	Sample 1	Mx1	UNKNOWN	Presence	Presence	23.3448	0.984778	1.17874	1.06776
I4	FALSE	Sample 1	Mx1	UNKNOWN	Presence	Presence	19.1254	0.984057	1.18705	1.12126
I5	FALSE	Sample 1	Mx1	UNKNOWN	Presence	Presence	21.875	0.994655	1.18942	1.13588
I6	FALSE	Sample 1	Mx1	UNKNOWN	Presence	Presence	18.8133	0.987198	1.18659	1.12924
I7	FALSE	Sample 1	Mx1	UNKNOWN	Presence	Presence	19.855	0.988738	1.18929	1.13608
I8	FALSE	Sample 1	Mx1	UNKNOWN	Presence	Presence	19.0361	0.979078	1.19168	1.12316
I9	FALSE	Sample 1	Mx1	UNKNOWN	Presence	Presence	19.217	0.980747	1.20206	1.18447
I10	FALSE	Sample 3	OAS1	UNKNOWN	Presence	Presence	30.6986	0.976099	1.109	0.65707
I11	FALSE	Sample 3	OAS1	UNKNOWN	Presence	Presence	22.0391	0.986376	1.12779	1.08595
I12	FALSE	Sample 3	OAS1	UNKNOWN	Presence	Presence	27.0198	0.987092	1.13826	0.948188
I13	FALSE	Sample 3	OAS1	UNKNOWN	Presence	Presence	21.9918	0.981928	1.15296	1.14877
I14	FALSE	Sample 3	OAS1	UNKNOWN	Presence	Presence	25.3311	0.994019	1.15995	1.04315
I15	FALSE	Sample 3	OAS1	UNKNOWN	Presence	Presence	21.207	0.991433	1.13798	1.12507
I16	FALSE	Sample 3	OAS1	UNKNOWN	Presence	Presence	22.8299	0.986554	1.14866	1.10811
I17	FALSE	Sample 3	OAS1	UNKNOWN	Presence	Presence	21.6031	0.985399	1.14158	1.11763
I18	FALSE	Sample 3	OAS1	UNKNOWN	Presence	Presence	22.1078	0.98252	1.13537	1.10127

## Sheet: Sample Call
File Name	E:\shahi\SYBR one-step_20240214_172508.eds
Comment
Operator	Admin
Barcode
Instrument Type	QuantStudio™ 6 Pro System
Block Type	384-Well Block
Instrument Name	QS6Pro-2778621060027
Instrument Serial Number	2778621060027
Heated Cover Serial Number	2779321031001
Block serial number	2778321020885
Run Start Date/Time	2024-02-14 05:25:15 PM EST
Run End Data/Time	2024-02-14 07:16:32 PM EST
Run Duration	111 minutes 16 seconds
Sample Volume	10.0
Cover Temperature	105.0
Passive Reference	ROX
PCR Stage/Step Number	Stage 2 Step 3
Quantification Cycle Method	CT
Analysis Date/Time	2024-02-14 07:50:25 PM EST
Software Name and Version	Design & Analysis Software v2.7.0
Plugin Name and Version	Primary Analysis v1.8.0, Presence Absence v2.3.0
Reduce dye signal crosstalk by algorithm	No (Default)
All Control Passed	Yes
Exported On	2024-02-14 07:50:36 PM EST
Sample	Test Code	Wells	Presence Targets	Absence Targets	Inconclusive Targets	Call	Assessment	Comment	Mx1 Cq	OAS1 Cq

## Sheet: Well Call
File Name	E:\shahi\SYBR one-step_20240214_172508.eds
Comment
Operator	Admin
Barcode
Instrument Type	QuantStudio™ 6 Pro System
Block Type	384-Well Block
Instrument Name	QS6Pro-2778621060027
Instrument Serial Number	2778621060027
Heated Cover Serial Number	2779321031001
Block serial number	2778321020885
Run Start Date/Time	2024-02-14 05:25:15 PM EST
Run End Data/Time	2024-02-14 07:16:32 PM EST
Run Duration	111 minutes 16 seconds
Sample Volume	10.0
Cover Temperature	105.0
Passive Reference	ROX
PCR Stage/Step Number	Stage 2 Step 3
Quantification Cycle Method	CT
Analysis Date/Time	2024-02-14 07:50:25 PM EST
Software Name and Version	Design & Analysis Software v2.7.0
Plugin Name and Version	Primary Analysis v1.8.0, Presence Absence v2.3.0
Reduce dye signal crosstalk by algorithm	No (Default)
All Control Passed	Yes
Exported On	2024-02-14 07:50:36 PM EST
Well	Sample	Test Code	Presence Targets	Absence Targets	Inconclusive Targets	Call	Assessment
