# Supplementary material for: Structural studies of the IFNλ4 receptor complex using cryoEM enabled by protein engineering
Source: Nat Commun. 2025 Jan 18;16:818. doi: 10.1038/s41467-025-56119-y (PMC11742915; doi:10.1038/s41467-025-56119-y)
Supplement: Supplementary file 6 — Source Data [file 41467_2025_56119_MOESM6_ESM.zip › source_data/IFNL4_data/IFNL4_manuscript/Fig5/Fig5C+5D/all/raw files_qPCR/02.13.2024 qPCR_48 h post treatment-2.xlsx]

## Sheet: Results
File Name	E:\shahi\SYBR one-step_20240213_182802.eds
Comment
Operator	Admin
Barcode
Instrument Type	QuantStudio™ 6 Pro System
Block Type	384-Well Block
Instrument Name	QS6Pro-2778621060027
Instrument Serial Number	2778621060027
Heated Cover Serial Number	2779321031001
Block serial number	2778321020885
Run Start Date/Time	2024-02-13 06:28:08 PM EST
Run End Data/Time	2024-02-13 08:19:27 PM EST
Run Duration	111 minutes 19 seconds
Sample Volume	10.0
Cover Temperature	105.0
Passive Reference	ROX
PCR Stage/Step Number	Stage 2 Step 3
Quantification Cycle Method	CT
Analysis Date/Time	2024-02-13 08:20:39 PM EST
Software Name and Version	Design & Analysis Software v2.7.0
Plugin Name and Version	Primary Analysis v1.8.0, Presence Absence v2.3.0
Reduce dye signal crosstalk by algorithm	No (Default)
Exported On	2024-02-13 08:20:45 PM EST
Well	Well Position	Omit	Sample	Target	Task	Reporter	Quencher	Amp Status	Amp Score	Curve Quality	Result Quality Issues	Cq	Cq Confidence	Cq Mean	Cq SD	Auto Threshold	Threshold	Auto Baseline	Baseline Start	Baseline End
1	A1	FALSE	Sample 1	Mx1	UNKNOWN	SYBR	None	AMP	1.17708			27.3803	0.984812	21.0403	2.79147	TRUE	0.0832331	TRUE	3	23
2	A2	FALSE	Sample 1	Mx1	UNKNOWN	SYBR	None	AMP	1.16594			20.0367	0.984062	21.0403	2.79147	TRUE	0.0832331	TRUE	3	16
3	A3	FALSE	Sample 1	Mx1	UNKNOWN	SYBR	None	AMP	1.17139			24.5311	0.977579	21.0403	2.79147	TRUE	0.0832331	TRUE	3	20
4	A4	FALSE	Sample 1	Mx1	UNKNOWN	SYBR	None	AMP	1.18015			19.4372	0.974267	21.0403	2.79147	TRUE	0.0832331	TRUE	3	15
5	A5	FALSE	Sample 1	Mx1	UNKNOWN	SYBR	None	AMP	1.17814			22.2827	0.983365	21.0403	2.79147	TRUE	0.0832331	TRUE	3	17
6	A6	FALSE	Sample 1	Mx1	UNKNOWN	SYBR	None	AMP	1.18556			19.1394	0.974756	21.0403	2.79147	TRUE	0.0832331	TRUE	3	15
7	A7	FALSE	Sample 1	Mx1	UNKNOWN	SYBR	None	AMP	1.1792			19.993	0.9803	21.0403	2.79147	TRUE	0.0832331	TRUE	3	16
8	A8	FALSE	Sample 1	Mx1	UNKNOWN	SYBR	None	AMP	1.18507			18.9374	0.980464	21.0403	2.79147	TRUE	0.0832331	TRUE	3	15
9	A9	FALSE	Sample 1	Mx1	UNKNOWN	SYBR	None	AMP	1.19238			19.1525	0.981541	21.0403	2.79147	TRUE	0.0832331	TRUE	3	15
10	A10	FALSE	Sample 3	OAS1	UNKNOWN	SYBR	None	AMP	1.0128			30.3682	0.972323	24.0292	3.01343	TRUE	0.0490528	TRUE	3	27
11	A11	FALSE	Sample 3	OAS1	UNKNOWN	SYBR	None	AMP	1.12039			23.5872	0.977892	24.0292	3.01343	TRUE	0.0490528	TRUE	3	20
12	A12	FALSE	Sample 3	OAS1	UNKNOWN	SYBR	None	AMP	1.09826			28.8674	0.969277	24.0292	3.01343	TRUE	0.0490528	TRUE	3	25
13	A13	FALSE	Sample 3	OAS1	UNKNOWN	SYBR	None	AMP	1.13893			22.0785	0.983034	24.0292	3.01343	TRUE	0.0490528	TRUE	3	18
14	A14	FALSE	Sample 3	OAS1	UNKNOWN	SYBR	None	AMP	1.12727			26.2534	0.988435	24.0292	3.01343	TRUE	0.0490528	TRUE	3	23
15	A15	FALSE	Sample 3	OAS1	UNKNOWN	SYBR	None	AMP	1.15315			21.8863	0.984333	24.0292	3.01343	TRUE	0.0490528	TRUE	3	19
16	A16	FALSE	Sample 3	OAS1	UNKNOWN	SYBR	None	AMP	1.12948			23.3798	0.967503	24.0292	3.01343	TRUE	0.0490528	TRUE	3	20
17	A17	FALSE	Sample 3	OAS1	UNKNOWN	SYBR	None	AMP	1.12834			21.4136	0.988554	24.0292	3.01343	TRUE	0.0490528	TRUE	3	18
18	A18	FALSE	Sample 3	OAS1	UNKNOWN	SYBR	None	AMP	1.13208			21.99	0.978905	24.0292	3.01343	TRUE	0.0490528	TRUE	3	19
19	A19	FALSE	Sample 2	Mx1	NTC	SYBR	None	NO_AMP	0			UNDETERMINED	0			TRUE	0.0832331	TRUE	3	39
25	B1	FALSE	Sample 1	Mx1	UNKNOWN	SYBR	None	AMP	1.16854			27.3678	0.976011	21.0403	2.79147	TRUE	0.0832331	TRUE	3	23
26	B2	FALSE	Sample 1	Mx1	UNKNOWN	SYBR	None	AMP	1.16947			19.974	0.966702	21.0403	2.79147	TRUE	0.0832331	TRUE	3	15
27	B3	FALSE	Sample 1	Mx1	UNKNOWN	SYBR	None	AMP	1.18			24.6824	0.944213	21.0403	2.79147	TRUE	0.0832331	TRUE	3	20
28	B4	FALSE	Sample 1	Mx1	UNKNOWN	SYBR	None	AMP	1.18573			19.3623	0.96332	21.0403	2.79147	TRUE	0.0832331	TRUE	3	15
29	B5	FALSE	Sample 1	Mx1	UNKNOWN	SYBR	None	AMP	1.18654			22.0499	0.968272	21.0403	2.79147	TRUE	0.0832331	TRUE	3	18
30	B6	FALSE	Sample 1	Mx1	UNKNOWN	SYBR	None	AMP	1.18328			19.2388	0.97721	21.0403	2.79147	TRUE	0.0832331	TRUE	3	15
31	B7	FALSE	Sample 1	Mx1	UNKNOWN	SYBR	None	AMP	1.18607			19.9617	0.968133	21.0403	2.79147	TRUE	0.0832331	TRUE	3	16
32	B8	FALSE	Sample 1	Mx1	UNKNOWN	SYBR	None	AMP	1.18441			18.8791	0.983662	21.0403	2.79147	TRUE	0.0832331	TRUE	3	15
33	B9	FALSE	Sample 1	Mx1	UNKNOWN	SYBR	None	AMP	1.18922			19.227	0.969298	21.0403	2.79147	TRUE	0.0832331	TRUE	3	15
34	B10	FALSE	Sample 3	OAS1	UNKNOWN	SYBR	None	AMP	1.03614			30.2508	0.96753	24.0292	3.01343	TRUE	0.0490528	TRUE	3	26
35	B11	FALSE	Sample 3	OAS1	UNKNOWN	SYBR	None	AMP	1.13277			23.283	0.978488	24.0292	3.01343	TRUE	0.0490528	TRUE	3	20
36	B12	FALSE	Sample 3	OAS1	UNKNOWN	SYBR	None	AMP	1.07873			28.4246	0.916667	24.0292	3.01343	TRUE	0.0490528	TRUE	3	25
37	B13	FALSE	Sample 3	OAS1	UNKNOWN	SYBR	None	AMP	1.14447			22.1928	0.989296	24.0292	3.01343	TRUE	0.0490528	TRUE	3	18
38	B14	FALSE	Sample 3	OAS1	UNKNOWN	SYBR	None	AMP	1.12814			25.9806	0.97639	24.0292	3.01343	TRUE	0.0490528	TRUE	3	22
39	B15	FALSE	Sample 3	OAS1	UNKNOWN	SYBR	None	AMP	1.13115			22.0923	0.989464	24.0292	3.01343	TRUE	0.0490528	TRUE	3	19
40	B16	FALSE	Sample 3	OAS1	UNKNOWN	SYBR	None	AMP	1.14029			23.1457	0.983799	24.0292	3.01343	TRUE	0.0490528	TRUE	3	20
41	B17	FALSE	Sample 3	OAS1	UNKNOWN	SYBR	None	AMP	1.13886			21.1335	0.988341	24.0292	3.01343	TRUE	0.0490528	TRUE	3	18
42	B18	FALSE	Sample 3	OAS1	UNKNOWN	SYBR	None	AMP	1.1344			21.924	0.977996	24.0292	3.01343	TRUE	0.0490528	TRUE	3	18
43	B19	FALSE	Sample 4	OAS1	NTC	SYBR	None	AMP	1.03375			36.2525	0.713549	36.2525		TRUE	0.0490528	TRUE	3	32
49	C1	FALSE	Sample 1	Mx1	UNKNOWN	SYBR	None	AMP	1.17086			27.5636	0.982828	21.0403	2.79147	TRUE	0.0832331	TRUE	3	23
50	C2	FALSE	Sample 1	Mx1	UNKNOWN	SYBR	None	AMP	1.16142			19.8913	0.978123	21.0403	2.79147	TRUE	0.0832331	TRUE	3	14
51	C3	FALSE	Sample 1	Mx1	UNKNOWN	SYBR	None	AMP	1.17352			24.8239	0.988596	21.0403	2.79147	TRUE	0.0832331	TRUE	3	21
52	C4	FALSE	Sample 1	Mx1	UNKNOWN	SYBR	None	AMP	1.18154			19.4089	0.974152	21.0403	2.79147	TRUE	0.0832331	TRUE	3	15
53	C5	FALSE	Sample 1	Mx1	UNKNOWN	SYBR	None	AMP	1.18456			22.2806	0.953013	21.0403	2.79147	TRUE	0.0832331	TRUE	3	18
54	C6	FALSE	Sample 1	Mx1	UNKNOWN	SYBR	None	AMP	1.18313			19.3361	0.974763	21.0403	2.79147	TRUE	0.0832331	TRUE	3	15
55	C7	FALSE	Sample 1	Mx1	UNKNOWN	SYBR	None	AMP	1.18131			19.9418	0.987829	21.0403	2.79147	TRUE	0.0832331	TRUE	3	15
56	C8	FALSE	Sample 1	Mx1	UNKNOWN	SYBR	None	AMP	1.1765			18.9449	0.953855	21.0403	2.79147	TRUE	0.0832331	TRUE	3	14
57	C9	FALSE	Sample 1	Mx1	UNKNOWN	SYBR	None	AMP	1.19299			19.1859	0.979855	21.0403	2.79147	TRUE	0.0832331	TRUE	3	15
58	C10	FALSE	Sample 3	OAS1	UNKNOWN	SYBR	None	AMP	1.05736			30.4352	0.959742	24.0292	3.01343	TRUE	0.0490528	TRUE	3	26
59	C11	FALSE	Sample 3	OAS1	UNKNOWN	SYBR	None	AMP	1.13715			23.4118	0.967389	24.0292	3.01343	TRUE	0.0490528	TRUE	3	19
60	C12	FALSE	Sample 3	OAS1	UNKNOWN	SYBR	None	AMP	1.11089			28.3918	0.981772	24.0292	3.01343	TRUE	0.0490528	TRUE	3	25
61	C13	FALSE	Sample 3	OAS1	UNKNOWN	SYBR	None	AMP	1.13862			22.3986	0.973183	24.0292	3.01343	TRUE	0.0490528	TRUE	3	19
62	C14	FALSE	Sample 3	OAS1	UNKNOWN	SYBR	None	AMP	1.13231			26.3151	0.981961	24.0292	3.01343	TRUE	0.0490528	TRUE	3	22
63	C15	FALSE	Sample 3	OAS1	UNKNOWN	SYBR	None	AMP	1.14666			21.8438	0.972986	24.0292	3.01343	TRUE	0.0490528	TRUE	3	18
64	C16	FALSE	Sample 3	OAS1	UNKNOWN	SYBR	None	AMP	1.14811			23.105	0.981141	24.0292	3.01343	TRUE	0.0490528	TRUE	3	20
65	C17	FALSE	Sample 3	OAS1	UNKNOWN	SYBR	None	AMP	1.1391			21.4741	0.97239	24.0292	3.01343	TRUE	0.0490528	TRUE	3	18
66	C18	FALSE	Sample 3	OAS1	UNKNOWN	SYBR	None	AMP	1.13185			22.0044	0.978085	24.0292	3.01343	TRUE	0.0490528	TRUE	3	19
73	D1	FALSE	Sample 1	Mx1	UNKNOWN	SYBR	None	AMP	1.17451			27.343	0.948625	21.0403	2.79147	TRUE	0.0832331	TRUE	3	23
74	D2	FALSE	Sample 1	Mx1	UNKNOWN	SYBR	None	AMP	1.19343			19.4566	0.982518	21.0403	2.79147	TRUE	0.0832331	TRUE	3	15
75	D3	FALSE	Sample 1	Mx1	UNKNOWN	SYBR	None	AMP	1.19357			24.2594	0.97614	21.0403	2.79147	TRUE	0.0832331	TRUE	3	20
76	D4	FALSE	Sample 1	Mx1	UNKNOWN	SYBR	None	AMP	1.19128			19.3918	0.972433	21.0403	2.79147	TRUE	0.0832331	TRUE	3	15
77	D5	FALSE	Sample 1	Mx1	UNKNOWN	SYBR	None	AMP	1.19188			21.8611	0.959977	21.0403	2.79147	TRUE	0.0832331	TRUE	3	17
78	D6	FALSE	Sample 1	Mx1	UNKNOWN	SYBR	None	AMP	1.18993			18.9155	0.97229	21.0403	2.79147	TRUE	0.0832331	TRUE	3	15
79	D7	FALSE	Sample 1	Mx1	UNKNOWN	SYBR	None	AMP	1.1989			19.5572	0.958867	21.0403	2.79147	TRUE	0.0832331	TRUE	3	16
80	D8	FALSE	Sample 1	Mx1	UNKNOWN	SYBR	None	AMP	1.1879			18.7552	0.956526	21.0403	2.79147	TRUE	0.0832331	TRUE	3	14
81	D9	FALSE	Sample 1	Mx1	UNKNOWN	SYBR	None	AMP	1.20158			19.1091	0.958438	21.0403	2.79147	TRUE	0.0832331	TRUE	3	15
82	D10	FALSE	Sample 3	OAS1	UNKNOWN	SYBR	None	AMP	1.05967			29.791	0.948761	24.0292	3.01343	TRUE	0.0490528	TRUE	3	27
83	D11	FALSE	Sample 3	OAS1	UNKNOWN	SYBR	None	AMP	1.15774			22.6336	0.974181	24.0292	3.01343	TRUE	0.0490528	TRUE	3	19
84	D12	FALSE	Sample 3	OAS1	UNKNOWN	SYBR	None	AMP	1.11769			27.9321	0.953778	24.0292	3.01343	TRUE	0.0490528	TRUE	3	25
85	D13	FALSE	Sample 3	OAS1	UNKNOWN	SYBR	None	AMP	1.15603			22.0067	0.970621	24.0292	3.01343	TRUE	0.0490528	TRUE	3	17
86	D14	FALSE	Sample 3	OAS1	UNKNOWN	SYBR	None	AMP	1.15074			25.2816	0.984774	24.0292	3.01343	TRUE	0.0490528	TRUE	3	22
87	D15	FALSE	Sample 3	OAS1	UNKNOWN	SYBR	None	AMP	1.15229			21.1784	0.973873	24.0292	3.01343	TRUE	0.0490528	TRUE	3	18
88	D16	FALSE	Sample 3	OAS1	UNKNOWN	SYBR	None	AMP	1.15241			22.3886	0.990371	24.0292	3.01343	TRUE	0.0490528	TRUE	3	19
89	D17	FALSE	Sample 3	OAS1	UNKNOWN	SYBR	None	AMP	1.15485			21.1629	0.9768	24.0292	3.01343	TRUE	0.0490528	TRUE	3	18
90	D18	FALSE	Sample 3	OAS1	UNKNOWN	SYBR	None	AMP	1.153			21.571	0.980487	24.0292	3.01343	TRUE	0.0490528	TRUE	3	18
97	E1	FALSE	Sample 1	Mx1	UNKNOWN	SYBR	None	AMP	1.17493			27.1575	0.986584	21.0403	2.79147	TRUE	0.0832331	TRUE	3	22
98	E2	FALSE	Sample 1	Mx1	UNKNOWN	SYBR	None	AMP	1.18668			19.5803	0.924451	21.0403	2.79147	TRUE	0.0832331	TRUE	3	15
99	E3	FALSE	Sample 1	Mx1	UNKNOWN	SYBR	None	AMP	1.18677			24.159	0.971556	21.0403	2.79147	TRUE	0.0832331	TRUE	3	20
100	E4	FALSE	Sample 1	Mx1	UNKNOWN	SYBR	None	AMP	1.19456			19.3636	0.972519	21.0403	2.79147	TRUE	0.0832331	TRUE	3	15
101	E5	FALSE	Sample 1	Mx1	UNKNOWN	SYBR	None	AMP	1.19014			21.7383	0.973582	21.0403	2.79147	TRUE	0.0832331	TRUE	3	17
102	E6	FALSE	Sample 1	Mx1	UNKNOWN	SYBR	None	AMP	1.18711			18.9932	0.939685	21.0403	2.79147	TRUE	0.0832331	TRUE	3	15
103	E7	FALSE	Sample 1	Mx1	UNKNOWN	SYBR	None	AMP	1.19088			19.5712	0.978093	21.0403	2.79147	TRUE	0.0832331	TRUE	3	14
104	E8	FALSE	Sample 1	Mx1	UNKNOWN	SYBR	None	AMP	1.20102			18.7656	0.987224	21.0403	2.79147	TRUE	0.0832331	TRUE	3	14
105	E9	FALSE	Sample 1	Mx1	UNKNOWN	SYBR	None	AMP	1.20057			18.9824	0.991686	21.0403	2.79147	TRUE	0.0832331	TRUE	3	14
106	E10	FALSE	Sample 3	OAS1	UNKNOWN	SYBR	None	AMP	1.04853			29.7354	0.948285	24.0292	3.01343	TRUE	0.0490528	TRUE	3	26
107	E11	FALSE	Sample 3	OAS1	UNKNOWN	SYBR	None	AMP	1.15779			22.6659	0.953743	24.0292	3.01343	TRUE	0.0490528	TRUE	3	20
108	E12	FALSE	Sample 3	OAS1	UNKNOWN	SYBR	None	AMP	1.11572			28.097	0.976317	24.0292	3.01343	TRUE	0.0490528	TRUE	3	25
109	E13	FALSE	Sample 3	OAS1	UNKNOWN	SYBR	None	AMP	1.15347			21.9571	0.969852	24.0292	3.01343	TRUE	0.0490528	TRUE	3	18
110	E14	FALSE	Sample 3	OAS1	UNKNOWN	SYBR	None	AMP	1.1497			25.1864	0.985349	24.0292	3.01343	TRUE	0.0490528	TRUE	3	21
111	E15	FALSE	Sample 3	OAS1	UNKNOWN	SYBR	None	AMP	1.15712			21.1217	0.981424	24.0292	3.01343	TRUE	0.0490528	TRUE	3	16
112	E16	FALSE	Sample 3	OAS1	UNKNOWN	SYBR	None	AMP	1.14623			22.7357	0.985942	24.0292	3.01343	TRUE	0.0490528	TRUE	3	20
113	E17	FALSE	Sample 3	OAS1	UNKNOWN	SYBR	None	AMP	1.14913			21.137	0.973748	24.0292	3.01343	TRUE	0.0490528	TRUE	3	18
114	E18	FALSE	Sample 3	OAS1	UNKNOWN	SYBR	None	AMP	1.13362			21.7713	0.982549	24.0292	3.01343	TRUE	0.0490528	TRUE	3	18
121	F1	FALSE	Sample 1	Mx1	UNKNOWN	SYBR	None	AMP	1.1701			27.1171	0.969491	21.0403	2.79147	TRUE	0.0832331	TRUE	3	22
122	F2	FALSE	Sample 1	Mx1	UNKNOWN	SYBR	None	AMP	1.17952			19.7147	0.986385	21.0403	2.79147	TRUE	0.0832331	TRUE	3	16
123	F3	FALSE	Sample 1	Mx1	UNKNOWN	SYBR	None	AMP	1.18313			24.2988	0.923436	21.0403	2.79147	TRUE	0.0832331	TRUE	3	20
124	F4	FALSE	Sample 1	Mx1	UNKNOWN	SYBR	None	AMP	1.18667			19.3857	0.981137	21.0403	2.79147	TRUE	0.0832331	TRUE	3	14
125	F5	FALSE	Sample 1	Mx1	UNKNOWN	SYBR	None	AMP	1.18565			21.8653	0.978816	21.0403	2.79147	TRUE	0.0832331	TRUE	3	18
126	F6	FALSE	Sample 1	Mx1	UNKNOWN	SYBR	None	AMP	1.18724			19.0445	0.987278	21.0403	2.79147	TRUE	0.0832331	TRUE	3	15
127	F7	FALSE	Sample 1	Mx1	UNKNOWN	SYBR	None	AMP	1.1922			19.6473	0.988726	21.0403	2.79147	TRUE	0.0832331	TRUE	3	15
128	F8	FALSE	Sample 1	Mx1	UNKNOWN	SYBR	None	AMP	1.19596			18.8842	0.971217	21.0403	2.79147	TRUE	0.0832331	TRUE	3	15
129	F9	FALSE	Sample 1	Mx1	UNKNOWN	SYBR	None	AMP	1.19663			19.1161	0.983835	21.0403	2.79147	TRUE	0.0832331	TRUE	3	15
130	F10	FALSE	Sample 3	OAS1	UNKNOWN	SYBR	None	AMP	1.05441			29.8855	0.97661	24.0292	3.01343	TRUE	0.0490528	TRUE	3	26
131	F11	FALSE	Sample 3	OAS1	UNKNOWN	SYBR	None	AMP	1.15568			22.7015	0.985505	24.0292	3.01343	TRUE	0.0490528	TRUE	3	20
132	F12	FALSE	Sample 3	OAS1	UNKNOWN	SYBR	None	AMP	1.13032			28.0396	0.968803	24.0292	3.01343	TRUE	0.0490528	TRUE	3	25
133	F13	FALSE	Sample 3	OAS1	UNKNOWN	SYBR	None	AMP	1.15176			22.2013	0.985567	24.0292	3.01343	TRUE	0.0490528	TRUE	3	19
134	F14	FALSE	Sample 3	OAS1	UNKNOWN	SYBR	None	AMP	1.14216			25.3827	0.982692	24.0292	3.01343	TRUE	0.0490528	TRUE	3	22
135	F15	FALSE	Sample 3	OAS1	UNKNOWN	SYBR	None	AMP	1.14882			21.5145	0.98808	24.0292	3.01343	TRUE	0.0490528	TRUE	3	18
136	F16	FALSE	Sample 3	OAS1	UNKNOWN	SYBR	None	AMP	1.14663			22.5803	0.960301	24.0292	3.01343	TRUE	0.0490528	TRUE	3	19
137	F17	FALSE	Sample 3	OAS1	UNKNOWN	SYBR	None	AMP	1.14961			21.3459	0.976005	24.0292	3.01343	TRUE	0.0490528	TRUE	3	18
138	F18	FALSE	Sample 3	OAS1	UNKNOWN	SYBR	None	AMP	1.15105			21.6141	0.988613	24.0292	3.01343	TRUE	0.0490528	TRUE	3	19
145	G1	FALSE	Sample 1	Mx1	UNKNOWN	SYBR	None	AMP	1.18606			27.0734	0.987337	21.0403	2.79147	TRUE	0.0832331	TRUE	3	23
146	G2	FALSE	Sample 1	Mx1	UNKNOWN	SYBR	None	AMP	1.20264			19.2442	0.963805	21.0403	2.79147	TRUE	0.0832331	TRUE	3	15
147	G3	FALSE	Sample 1	Mx1	UNKNOWN	SYBR	None	AMP	1.20174			23.3879	0.975107	21.0403	2.79147	TRUE	0.0832331	TRUE	3	19
148	G4	FALSE	Sample 1	Mx1	UNKNOWN	SYBR	None	AMP	1.20599			19.3905	0.989068	21.0403	2.79147	TRUE	0.0832331	TRUE	3	15
149	G5	FALSE	Sample 1	Mx1	UNKNOWN	SYBR	None	AMP	1.20465			22.4041	0.98675	21.0403	2.79147	TRUE	0.0832331	TRUE	3	18
150	G6	FALSE	Sample 1	Mx1	UNKNOWN	SYBR	None	AMP	1.19911			18.8309	0.984686	21.0403	2.79147	TRUE	0.0832331	TRUE	3	15
151	G7	FALSE	Sample 1	Mx1	UNKNOWN	SYBR	None	AMP	1.20631			19.3515	0.942063	21.0403	2.79147	TRUE	0.0832331	TRUE	3	15
152	G8	FALSE	Sample 1	Mx1	UNKNOWN	SYBR	None	AMP	1.20385			18.8679	0.979796	21.0403	2.79147	TRUE	0.0832331	TRUE	3	15
153	G9	FALSE	Sample 1	Mx1	UNKNOWN	SYBR	None	AMP	1.2089			19.0502	0.965895	21.0403	2.79147	TRUE	0.0832331	TRUE	3	15
154	G10	FALSE	Sample 3	OAS1	UNKNOWN	SYBR	None	AMP	1.07196			29.7716	0.975464	24.0292	3.01343	TRUE	0.0490528	TRUE	3	26
155	G11	FALSE	Sample 3	OAS1	UNKNOWN	SYBR	None	AMP	1.15791			22.4924	0.983909	24.0292	3.01343	TRUE	0.0490528	TRUE	3	19
156	G12	FALSE	Sample 3	OAS1	UNKNOWN	SYBR	None	AMP	1.15893			26.9936	0.981705	24.0292	3.01343	TRUE	0.0490528	TRUE	3	24
157	G13	FALSE	Sample 3	OAS1	UNKNOWN	SYBR	None	AMP	1.15554			22.4996	0.983241	24.0292	3.01343	TRUE	0.0490528	TRUE	3	19
158	G14	FALSE	Sample 3	OAS1	UNKNOWN	SYBR	None	AMP	1.15326			26.3807	0.984703	24.0292	3.01343	TRUE	0.0490528	TRUE	3	23
159	G15	FALSE	Sample 3	OAS1	UNKNOWN	SYBR	None	AMP	1.1643			21.112	0.986511	24.0292	3.01343	TRUE	0.0490528	TRUE	3	18
160	G16	FALSE	Sample 3	OAS1	UNKNOWN	SYBR	None	AMP	1.16382			22.0184	0.981036	24.0292	3.01343	TRUE	0.0490528	TRUE	3	19
161	G17	FALSE	Sample 3	OAS1	UNKNOWN	SYBR	None	AMP	1.16			20.8812	0.987432	24.0292	3.01343	TRUE	0.0490528	TRUE	3	17
162	G18	FALSE	Sample 3	OAS1	UNKNOWN	SYBR	None	AMP	1.15981			21.4594	0.989698	24.0292	3.01343	TRUE	0.0490528	TRUE	3	18
169	H1	FALSE	Sample 1	Mx1	UNKNOWN	SYBR	None	AMP	1.18462			27.2162	0.984967	21.0403	2.79147	TRUE	0.0832331	TRUE	3	23
170	H2	FALSE	Sample 1	Mx1	UNKNOWN	SYBR	None	AMP	1.17859			19.6271	0.979107	21.0403	2.79147	TRUE	0.0832331	TRUE	3	16
171	H3	FALSE	Sample 1	Mx1	UNKNOWN	SYBR	None	AMP	1.19296			23.5386	0.975617	21.0403	2.79147	TRUE	0.0832331	TRUE	3	19
172	H4	FALSE	Sample 1	Mx1	UNKNOWN	SYBR	None	AMP	1.18274			19.5469	0.988083	21.0403	2.79147	TRUE	0.0832331	TRUE	3	15
173	H5	FALSE	Sample 1	Mx1	UNKNOWN	SYBR	None	AMP	1.19491			22.6608	0.985656	21.0403	2.79147	TRUE	0.0832331	TRUE	3	18
174	H6	FALSE	Sample 1	Mx1	UNKNOWN	SYBR	None	AMP	1.19202			18.8515	0.971029	21.0403	2.79147	TRUE	0.0832331	TRUE	3	15
175	H7	FALSE	Sample 1	Mx1	UNKNOWN	SYBR	None	AMP	1.20372			19.5119	0.983731	21.0403	2.79147	TRUE	0.0832331	TRUE	3	15
176	H8	FALSE	Sample 1	Mx1	UNKNOWN	SYBR	None	AMP	1.19992			18.7079	0.990748	21.0403	2.79147	TRUE	0.0832331	TRUE	3	14
177	H9	FALSE	Sample 1	Mx1	UNKNOWN	SYBR	None	AMP	1.19657			19.0708	0.975636	21.0403	2.79147	TRUE	0.0832331	TRUE	3	15
178	H10	FALSE	Sample 3	OAS1	UNKNOWN	SYBR	None	AMP	1.02431			29.8677	0.979978	24.0292	3.01343	TRUE	0.0490528	TRUE	3	26
179	H11	FALSE	Sample 3	OAS1	UNKNOWN	SYBR	None	AMP	1.15301			22.6448	0.966766	24.0292	3.01343	TRUE	0.0490528	TRUE	3	19
180	H12	FALSE	Sample 3	OAS1	UNKNOWN	SYBR	None	AMP	1.15415			27.044	0.984205	24.0292	3.01343	TRUE	0.0490528	TRUE	3	23
181	H13	FALSE	Sample 3	OAS1	UNKNOWN	SYBR	None	AMP	1.14902			22.7515	0.984522	24.0292	3.01343	TRUE	0.0490528	TRUE	3	19
182	H14	FALSE	Sample 3	OAS1	UNKNOWN	SYBR	None	AMP	1.14582			26.7288	0.977655	24.0292	3.01343	TRUE	0.0490528	TRUE	3	24
183	H15	FALSE	Sample 3	OAS1	UNKNOWN	SYBR	None	AMP	1.15073			21.2177	0.99211	24.0292	3.01343	TRUE	0.0490528	TRUE	3	18
184	H16	FALSE	Sample 3	OAS1	UNKNOWN	SYBR	None	AMP	1.15754			22.0979	0.983583	24.0292	3.01343	TRUE	0.0490528	TRUE	3	18
185	H17	FALSE	Sample 3	OAS1	UNKNOWN	SYBR	None	AMP	1.14466			21.3331	0.990347	24.0292	3.01343	TRUE	0.0490528	TRUE	3	17
186	H18	FALSE	Sample 3	OAS1	UNKNOWN	SYBR	None	AMP	1.15386			21.885	0.984251	24.0292	3.01343	TRUE	0.0490528	TRUE	3	18
193	I1	FALSE	Sample 1	Mx1	UNKNOWN	SYBR	None	AMP	1.17472			27.2045	0.985995	21.0403	2.79147	TRUE	0.0832331	TRUE	3	23
194	I2	FALSE	Sample 1	Mx1	UNKNOWN	SYBR	None	AMP	1.17839			19.543	0.986174	21.0403	2.79147	TRUE	0.0832331	TRUE	3	15
195	I3	FALSE	Sample 1	Mx1	UNKNOWN	SYBR	None	AMP	1.18465			23.5983	0.982919	21.0403	2.79147	TRUE	0.0832331	TRUE	3	19
196	I4	FALSE	Sample 1	Mx1	UNKNOWN	SYBR	None	AMP	1.18326			19.5948	0.991025	21.0403	2.79147	TRUE	0.0832331	TRUE	3	15
197	I5	FALSE	Sample 1	Mx1	UNKNOWN	SYBR	None	AMP	1.19619			22.6759	0.98656	21.0403	2.79147	TRUE	0.0832331	TRUE	3	18
198	I6	FALSE	Sample 1	Mx1	UNKNOWN	SYBR	None	AMP	1.1872			18.7294	0.97449	21.0403	2.79147	TRUE	0.0832331	TRUE	3	14
199	I7	FALSE	Sample 1	Mx1	UNKNOWN	SYBR	None	AMP	1.19546			19.4953	0.978871	21.0403	2.79147	TRUE	0.0832331	TRUE	3	15
200	I8	FALSE	Sample 1	Mx1	UNKNOWN	SYBR	None	AMP	1.19037			18.9795	0.980235	21.0403	2.79147	TRUE	0.0832331	TRUE	3	15
201	I9	FALSE	Sample 1	Mx1	UNKNOWN	SYBR	None	AMP	1.20199			19.0655	0.981742	21.0403	2.79147	TRUE	0.0832331	TRUE	3	15
202	I10	FALSE	Sample 3	OAS1	UNKNOWN	SYBR	None	AMP	1.05532			29.5506	0.963886	24.0292	3.01343	TRUE	0.0490528	TRUE	3	26
203	I11	FALSE	Sample 3	OAS1	UNKNOWN	SYBR	None	AMP	1.13766			22.982	0.985943	24.0292	3.01343	TRUE	0.0490528	TRUE	3	19
204	I12	FALSE	Sample 3	OAS1	UNKNOWN	SYBR	None	AMP	1.13534			27.1981	0.982487	24.0292	3.01343	TRUE	0.0490528	TRUE	3	24
205	I13	FALSE	Sample 3	OAS1	UNKNOWN	SYBR	None	AMP	1.14521			22.6847	0.988808	24.0292	3.01343	TRUE	0.0490528	TRUE	3	19
206	I14	FALSE	Sample 3	OAS1	UNKNOWN	SYBR	None	AMP	1.13272			26.5788	0.987573	24.0292	3.01343	TRUE	0.0490528	TRUE	3	23
207	I15	FALSE	Sample 3	OAS1	UNKNOWN	SYBR	None	AMP	1.14888			21.3419	0.980371	24.0292	3.01343	TRUE	0.0490528	TRUE	3	18
208	I16	FALSE	Sample 3	OAS1	UNKNOWN	SYBR	None	AMP	1.15142			22.3105	0.989936	24.0292	3.01343	TRUE	0.0490528	TRUE	3	19
209	I17	FALSE	Sample 3	OAS1	UNKNOWN	SYBR	None	AMP	1.14995			21.4853	0.984848	24.0292	3.01343	TRUE	0.0490528	TRUE	3	18
210	I18	FALSE	Sample 3	OAS1	UNKNOWN	SYBR	None	AMP	1.14393			21.7998	0.991542	24.0292	3.01343	TRUE	0.0490528	TRUE	3	18

## Sheet: Amplification Data
File Name	E:\shahi\SYBR one-step_20240213_182802.eds
Comment
Operator	Admin
Barcode
Instrument Type	QuantStudio™ 6 Pro System
Block Type	384-Well Block
Instrument Name	QS6Pro-2778621060027
Instrument Serial Number	2778621060027
Heated Cover Serial Number	2779321031001
Block serial number	2778321020885
Run Start Date/Time	2024-02-13 06:28:08 PM EST
Run End Data/Time	2024-02-13 08:19:27 PM EST
Run Duration	111 minutes 19 seconds
Sample Volume	10.0
Cover Temperature	105.0
Passive Reference	ROX
PCR Stage/Step Number	Stage 2 Step 3
Quantification Cycle Method	CT
Analysis Date/Time	2024-02-13 08:20:39 PM EST
Software Name and Version	Design & Analysis Software v2.7.0
Plugin Name and Version	Primary Analysis v1.8.0, Presence Absence v2.3.0
Reduce dye signal crosstalk by algorithm	No (Default)
Exported On	2024-02-13 08:20:45 PM EST
Well	Well Position	Cycle Number	Target	Rn	dRn	Sample	Omit
1	A1	1	Mx1	-0.0601777	0.000377421	Sample 1	FALSE
1	A1	2	Mx1	-0.059454	0.000797942	Sample 1	FALSE
1	A1	3	Mx1	-0.0591971	0.000751682	Sample 1	FALSE
1	A1	4	Mx1	-0.0579035	0.0017421	Sample 1	FALSE
1	A1	5	Mx1	-0.0572749	0.00206757	Sample 1	FALSE
1	A1	6	Mx1	-0.0589343	0.000104979	Sample 1	FALSE
1	A1	7	Mx1	-0.0600013	-0.00126516	Sample 1	FALSE
1	A1	8	Mx1	-0.0609937	-0.00256072	Sample 1	FALSE
1	A1	9	Mx1	-0.0604283	-0.00229845	Sample 1	FALSE
1	A1	10	Mx1	-0.0561776	0.00164918	Sample 1	FALSE
1	A1	11	Mx1	-0.0547072	0.00281639	Sample 1	FALSE
1	A1	12	Mx1	-0.0569392	0.000281281	Sample 1	FALSE
1	A1	13	Mx1	-0.0606497	-0.00373243	Sample 1	FALSE
1	A1	14	Mx1	-0.0610912	-0.0044771	Sample 1	FALSE
1	A1	15	Mx1	-0.057923	-0.00161205	Sample 1	FALSE
1	A1	16	Mx1	-0.0534064	0.00260142	Sample 1	FALSE
1	A1	17	Mx1	-0.0535054	0.00219929	Sample 1	FALSE
1	A1	18	Mx1	-0.0554279	-2.63346e-05	Sample 1	FALSE
1	A1	19	Mx1	-0.0552119	-0.000113492	Sample 1	FALSE
1	A1	20	Mx1	-0.0517252	0.00306999	Sample 1	FALSE
1	A1	21	Mx1	-0.0555013	-0.00100917	Sample 1	FALSE
1	A1	22	Mx1	-0.056319	-0.00213005	Sample 1	FALSE
1	A1	23	Mx1	-0.0519447	0.00194107	Sample 1	FALSE
1	A1	24	Mx1	-0.0476482	0.00593443	Sample 1	FALSE
1	A1	25	Mx1	-0.037447	0.0158324	Sample 1	FALSE
1	A1	26	Mx1	-0.017937	0.0350393	Sample 1	FALSE
1	A1	27	Mx1	0.0107715	0.0634446	Sample 1	FALSE
1	A1	28	Mx1	0.0656085	0.117979	Sample 1	FALSE
1	A1	29	Mx1	0.149707	0.201774	Sample 1	FALSE
1	A1	30	Mx1	0.25943	0.311194	Sample 1	FALSE
1	A1	31	Mx1	0.384484	0.435944	Sample 1	FALSE
1	A1	32	Mx1	0.502606	0.553763	Sample 1	FALSE
1	A1	33	Mx1	0.601769	0.652623	Sample 1	FALSE
1	A1	34	Mx1	0.68356	0.734111	Sample 1	FALSE
1	A1	35	Mx1	0.752232	0.80248	Sample 1	FALSE
1	A1	36	Mx1	0.803514	0.853459	Sample 1	FALSE
1	A1	37	Mx1	0.841989	0.891631	Sample 1	FALSE
1	A1	38	Mx1	0.867209	0.916548	Sample 1	FALSE
1	A1	39	Mx1	0.8881	0.937136	Sample 1	FALSE
1	A1	40	Mx1	0.902065	0.950797	Sample 1	FALSE
2	A2	1	Mx1	-0.0735878	-0.00215402	Sample 1	FALSE
2	A2	2	Mx1	-0.0734794	-0.00223197	Sample 1	FALSE
2	A2	3	Mx1	-0.0711576	-9.66017e-05	Sample 1	FALSE
2	A2	4	Mx1	-0.0706007	0.000273852	Sample 1	FALSE
2	A2	5	Mx1	-0.0703402	0.000347848	Sample 1	FALSE
2	A2	6	Mx1	-0.0678216	0.00268008	Sample 1	FALSE
2	A2	7	Mx1	-0.0687686	0.00154658	Sample 1	FALSE
2	A2	8	Mx1	-0.0733245	-0.00319573	Sample 1	FALSE
2	A2	9	Mx1	-0.0732812	-0.00333885	Sample 1	FALSE
2	A2	10	Mx1	-0.0685861	0.00116987	Sample 1	FALSE
2	A2	11	Mx1	-0.0682381	0.00133135	Sample 1	FALSE
2	A2	12	Mx1	-0.0696057	-0.000222647	Sample 1	FALSE
2	A2	13	Mx1	-0.0706547	-0.00145807	Sample 1	FALSE
2	A2	14	Mx1	-0.0713198	-0.00230964	Sample 1	FALSE
2	A2	15	Mx1	-0.0702547	-0.00143094	Sample 1	FALSE
2	A2	16	Mx1	-0.0639344	0.00470289	Sample 1	FALSE
2	A2	17	Mx1	-0.0589504	0.00950046	Sample 1	FALSE
2	A2	18	Mx1	-0.045777	0.0224875	Sample 1	FALSE
2	A2	19	Mx1	-0.0221602	0.0459178	Sample 1	FALSE
2	A2	20	Mx1	0.0109158	0.0788074	Sample 1	FALSE
2	A2	21	Mx1	0.0722717	0.139977	Sample 1	FALSE
2	A2	22	Mx1	0.161925	0.229444	Sample 1	FALSE
2	A2	23	Mx1	0.278974	0.346307	Sample 1	FALSE
2	A2	24	Mx1	0.396284	0.46343	Sample 1	FALSE
2	A2	25	Mx1	0.501727	0.568687	Sample 1	FALSE
2	A2	26	Mx1	0.60591	0.672683	Sample 1	FALSE
2	A2	27	Mx1	0.689649	0.756235	Sample 1	FALSE
2	A2	28	Mx1	0.759985	0.826385	Sample 1	FALSE
2	A2	29	Mx1	0.820482	0.886695	Sample 1	FALSE
2	A2	30	Mx1	0.865561	0.931588	Sample 1	FALSE
2	A2	31	Mx1	0.901284	0.967124	Sample 1	FALSE
2	A2	32	Mx1	0.930949	0.996603	Sample 1	FALSE
2	A2	33	Mx1	0.954852	1.02032	Sample 1	FALSE
2	A2	34	Mx1	0.969558	1.03484	Sample 1	FALSE
2	A2	35	Mx1	0.985001	1.0501	Sample 1	FALSE
2	A2	36	Mx1	0.991214	1.05612	Sample 1	FALSE
2	A2	37	Mx1	0.996429	1.06115	Sample 1	FALSE
2	A2	38	Mx1	1.0019	1.06643	Sample 1	FALSE
2	A2	39	Mx1	1.00027	1.06462	Sample 1	FALSE
2	A2	40	Mx1	0.997158	1.06132	Sample 1	FALSE
3	A3	1	Mx1	0.219598	0.00289587	Sample 1	FALSE
3	A3	2	Mx1	0.220174	0.00509586	Sample 1	FALSE
3	A3	3	Mx1	0.215883	0.00242955	Sample 1	FALSE
3	A3	4	Mx1	0.211929	9.95336e-05	Sample 1	FALSE
3	A3	5	Mx1	0.209893	-0.000312465	Sample 1	FALSE
3	A3	6	Mx1	0.208171	-0.000410659	Sample 1	FALSE
3	A3	7	Mx1	0.206688	-0.000270287	Sample 1	FALSE
3	A3	8	Mx1	0.20391	-0.00142439	Sample 1	FALSE
3	A3	9	Mx1	0.201958	-0.00175204	Sample 1	FALSE
3	A3	10	Mx1	0.201827	-0.000259144	Sample 1	FALSE
3	A3	11	Mx1	0.201058	0.000596515	Sample 1	FALSE
3	A3	12	Mx1	0.199905	0.00106711	Sample 1	FALSE
3	A3	13	Mx1	0.198415	0.00120133	Sample 1	FALSE
3	A3	14	Mx1	0.1938	-0.00178989	Sample 1	FALSE
3	A3	15	Mx1	0.19214	-0.00182646	Sample 1	FALSE
3	A3	16	Mx1	0.192098	-0.000243802	Sample 1	FALSE
3	A3	17	Mx1	0.192491	0.00177284	Sample 1	FALSE
3	A3	18	Mx1	0.191258	0.00216389	Sample 1	FALSE
3	A3	19	Mx1	0.186367	-0.00110269	Sample 1	FALSE
3	A3	20	Mx1	0.185907	6.10617e-05	Sample 1	FALSE
3	A3	21	Mx1	0.191162	0.00693956	Sample 1	FALSE
3	A3	22	Mx1	0.196625	0.014027	Sample 1	FALSE
3	A3	23	Mx1	0.210807	0.029833	Sample 1	FALSE
3	A3	24	Mx1	0.238494	0.0591438	Sample 1	FALSE
3	A3	25	Mx1	0.286083	0.108357	Sample 1	FALSE
3	A3	26	Mx1	0.359645	0.183543	Sample 1	FALSE
3	A3	27	Mx1	0.458365	0.283886	Sample 1	FALSE
3	A3	28	Mx1	0.577627	0.404773	Sample 1	FALSE
3	A3	29	Mx1	0.694801	0.523571	Sample 1	FALSE
3	A3	30	Mx1	0.800013	0.630407	Sample 1	FALSE
3	A3	31	Mx1	0.896594	0.728612	Sample 1	FALSE
3	A3	32	Mx1	0.973042	0.806684	Sample 1	FALSE
3	A3	33	Mx1	1.04007	0.87534	Sample 1	FALSE
3	A3	34	Mx1	1.08817	0.925058	Sample 1	FALSE
3	A3	35	Mx1	1.1305	0.969011	Sample 1	FALSE
3	A3	36	Mx1	1.16048	1.00062	Sample 1	FALSE
3	A3	37	Mx1	1.18306	1.02483	Sample 1	FALSE
3	A3	38	Mx1	1.20135	1.04473	Sample 1	FALSE
3	A3	39	Mx1	1.21177	1.05678	Sample 1	FALSE
3	A3	40	Mx1	1.21665	1.06328	Sample 1	FALSE
4	A4	1	Mx1	-0.0354355	0.00279679	Sample 1	FALSE
4	A4	2	Mx1	-0.0347928	0.00292675	Sample 1	FALSE
4	A4	3	Mx1	-0.0338956	0.00331112	Sample 1	FALSE
4	A4	4	Mx1	-0.0338117	0.0028822	Sample 1	FALSE
4	A4	5	Mx1	-0.0333097	0.00287144	Sample 1	FALSE
4	A4	6	Mx1	-0.037952	-0.00228361	Sample 1	FALSE
4	A4	7	Mx1	-0.0391698	-0.00401423	Sample 1	FALSE
4	A4	8	Mx1	-0.0390529	-0.00441014	Sample 1	FALSE
4	A4	9	Mx1	-0.0381281	-0.00399804	Sample 1	FALSE
4	A4	10	Mx1	-0.0341958	-0.000578526	Sample 1	FALSE
4	A4	11	Mx1	-0.03303	7.44867e-05	Sample 1	FALSE
4	A4	12	Mx1	-0.0303425	0.00224914	Sample 1	FALSE
4	A4	13	Mx1	-0.0306111	0.00146776	Sample 1	FALSE
4	A4	14	Mx1	-0.0312809	0.000285213	Sample 1	FALSE
4	A4	15	Mx1	-0.0289101	0.00214318	Sample 1	FALSE
4	A4	16	Mx1	-0.0214382	0.00910233	Sample 1	FALSE
4	A4	17	Mx1	-0.0140982	0.0159295	Sample 1	FALSE
4	A4	18	Mx1	0.00411674	0.0336317	Sample 1	FALSE
4	A4	19	Mx1	0.0332095	0.0622117	Sample 1	FALSE
4	A4	20	Mx1	0.0863288	0.114818	Sample 1	FALSE
4	A4	21	Mx1	0.164791	0.192768	Sample 1	FALSE
4	A4	22	Mx1	0.271942	0.299406	Sample 1	FALSE
4	A4	23	Mx1	0.393397	0.420348	Sample 1	FALSE
4	A4	24	Mx1	0.51238	0.538818	Sample 1	FALSE
4	A4	25	Mx1	0.623274	0.649199	Sample 1	FALSE
4	A4	26	Mx1	0.715179	0.740592	Sample 1	FALSE
4	A4	27	Mx1	0.787605	0.812505	Sample 1	FALSE
4	A4	28	Mx1	0.849837	0.874224	Sample 1	FALSE
4	A4	29	Mx1	0.900635	0.924509	Sample 1	FALSE
4	A4	30	Mx1	0.939818	0.963179	Sample 1	FALSE
4	A4	31	Mx1	0.973331	0.99618	Sample 1	FALSE
4	A4	32	Mx1	1.00418	1.02652	Sample 1	FALSE
4	A4	33	Mx1	1.02176	1.04359	Sample 1	FALSE
4	A4	34	Mx1	1.03399	1.0553	Sample 1	FALSE
4	A4	35	Mx1	1.04694	1.06773	Sample 1	FALSE
4	A4	36	Mx1	1.05333	1.07362	Sample 1	FALSE
4	A4	37	Mx1	1.05706	1.07684	Sample 1	FALSE
4	A4	38	Mx1	1.05515	1.07441	Sample 1	FALSE
4	A4	39	Mx1	1.05987	1.07861	Sample 1	FALSE
4	A4	40	Mx1	1.06037	1.0786	Sample 1	FALSE
5	A5	1	Mx1	-0.0332431	0.00127182	Sample 1	FALSE
5	A5	2	Mx1	-0.0329451	0.00118929	Sample 1	FALSE
5	A5	3	Mx1	-0.0329535	0.000800278	Sample 1	FALSE
5	A5	4	Mx1	-0.0327856	0.000587725	Sample 1	FALSE
5	A5	5	Mx1	-0.0330592	-6.64247e-05	Sample 1	FALSE
5	A5	6	Mx1	-0.0334298	-0.000817558	Sample 1	FALSE
5	A5	7	Mx1	-0.0339509	-0.00171923	Sample 1	FALSE
5	A5	8	Mx1	-0.0337876	-0.00193653	Sample 1	FALSE
5	A5	9	Mx1	-0.0322572	-0.000786667	Sample 1	FALSE
5	A5	10	Mx1	-0.0305	0.000590014	Sample 1	FALSE
5	A5	11	Mx1	-0.0284388	0.00227068	Sample 1	FALSE
5	A5	12	Mx1	-0.0291051	0.00122382	Sample 1	FALSE
5	A5	13	Mx1	-0.0293735	0.000574894	Sample 1	FALSE
5	A5	14	Mx1	-0.0276375	0.00193035	Sample 1	FALSE
5	A5	15	Mx1	-0.0282951	0.000892232	Sample 1	FALSE
5	A5	16	Mx1	-0.0306948	-0.00188799	Sample 1	FALSE
5	A5	17	Mx1	-0.0300818	-0.00165559	Sample 1	FALSE
5	A5	18	Mx1	-0.0234402	0.00460547	Sample 1	FALSE
5	A5	19	Mx1	-0.0183065	0.00935869	Sample 1	FALSE
5	A5	20	Mx1	-0.00902977	0.0182548	Sample 1	FALSE
5	A5	21	Mx1	0.00834339	0.0352475	Sample 1	FALSE
5	A5	22	Mx1	0.0398434	0.0663669	Sample 1	FALSE
5	A5	23	Mx1	0.101146	0.127289	Sample 1	FALSE
5	A5	24	Mx1	0.18627	0.212033	Sample 1	FALSE
5	A5	25	Mx1	0.299939	0.325321	Sample 1	FALSE
5	A5	26	Mx1	0.426137	0.451139	Sample 1	FALSE
5	A5	27	Mx1	0.54061	0.565231	Sample 1	FALSE
5	A5	28	Mx1	0.640534	0.664775	Sample 1	FALSE
5	A5	29	Mx1	0.728392	0.752252	Sample 1	FALSE
5	A5	30	Mx1	0.803415	0.826894	Sample 1	FALSE
5	A5	31	Mx1	0.866642	0.88974	Sample 1	FALSE
5	A5	32	Mx1	0.908946	0.931665	Sample 1	FALSE
5	A5	33	Mx1	0.949101	0.971439	Sample 1	FALSE
5	A5	34	Mx1	0.979875	1.00183	Sample 1	FALSE
5	A5	35	Mx1	1.00486	1.02644	Sample 1	FALSE
5	A5	36	Mx1	1.02141	1.0426	Sample 1	FALSE
5	A5	37	Mx1	1.03086	1.05167	Sample 1	FALSE
5	A5	38	Mx1	1.04021	1.06065	Sample 1	FALSE
5	A5	39	Mx1	1.0473	1.06736	Sample 1	FALSE
5	A5	40	Mx1	1.05122	1.0709	Sample 1	FALSE
6	A6	1	Mx1	-0.0373481	-0.00696682	Sample 1	FALSE
6	A6	2	Mx1	-0.0369375	-0.00646384	Sample 1	FALSE
6	A6	3	Mx1	-0.0323268	-0.00176071	Sample 1	FALSE
6	A6	4	Mx1	-0.0313193	-0.000660835	Sample 1	FALSE
6	A6	5	Mx1	-0.0297076	0.00104326	Sample 1	FALSE
6	A6	6	Mx1	-0.0298203	0.00102296	Sample 1	FALSE
6	A6	7	Mx1	-0.0302947	0.000640991	Sample 1	FALSE
6	A6	8	Mx1	-0.0292244	0.00180368	Sample 1	FALSE
6	A6	9	Mx1	-0.0299468	0.00117369	Sample 1	FALSE
6	A6	10	Mx1	-0.0313665	-0.000153586	Sample 1	FALSE
6	A6	11	Mx1	-0.0324331	-0.00112785	Sample 1	FALSE
6	A6	12	Mx1	-0.0334292	-0.00203151	Sample 1	FALSE
6	A6	13	Mx1	-0.0336788	-0.00218868	Sample 1	FALSE
6	A6	14	Mx1	-0.0318686	-0.000286087	Sample 1	FALSE
6	A6	15	Mx1	-0.0291502	0.00252469	Sample 1	FALSE
6	A6	16	Mx1	-0.0232137	0.00855356	Sample 1	FALSE
6	A6	17	Mx1	-0.0119774	0.0198823	Sample 1	FALSE
6	A6	18	Mx1	0.00876498	0.0407171	Sample 1	FALSE
6	A6	19	Mx1	0.0418671	0.0739116	Sample 1	FALSE
6	A6	20	Mx1	0.102367	0.134504	Sample 1	FALSE
6	A6	21	Mx1	0.190178	0.222408	Sample 1	FALSE
6	A6	22	Mx1	0.303726	0.336048	Sample 1	FALSE
6	A6	23	Mx1	0.434341	0.466755	Sample 1	FALSE
6	A6	24	Mx1	0.55765	0.590156	Sample 1	FALSE
6	A6	25	Mx1	0.660244	0.692843	Sample 1	FALSE
6	A6	26	Mx1	0.749823	0.782514	Sample 1	FALSE
6	A6	27	Mx1	0.82951	0.862294	Sample 1	FALSE
6	A6	28	Mx1	0.895017	0.927893	Sample 1	FALSE
6	A6	29	Mx1	0.940558	0.973527	Sample 1	FALSE
6	A6	30	Mx1	0.980881	1.01394	Sample 1	FALSE
6	A6	31	Mx1	1.0182	1.05135	Sample 1	FALSE
6	A6	32	Mx1	1.04496	1.07821	Sample 1	FALSE
6	A6	33	Mx1	1.0625	1.09583	Sample 1	FALSE
6	A6	34	Mx1	1.07698	1.11041	Sample 1	FALSE
6	A6	35	Mx1	1.08566	1.11918	Sample 1	FALSE
6	A6	36	Mx1	1.08898	1.12259	Sample 1	FALSE
6	A6	37	Mx1	1.09213	1.12583	Sample 1	FALSE
6	A6	38	Mx1	1.09516	1.12896	Sample 1	FALSE
6	A6	39	Mx1	1.09988	1.13377	Sample 1	FALSE
6	A6	40	Mx1	1.10225	1.13624	Sample 1	FALSE
7	A7	1	Mx1	0.0276714	-0.00241271	Sample 1	FALSE
7	A7	2	Mx1	0.0281051	-0.00223195	Sample 1	FALSE
7	A7	3	Mx1	0.032206	0.00161602	Sample 1	FALSE
7	A7	4	Mx1	0.0311401	0.000297184	Sample 1	FALSE
7	A7	5	Mx1	0.0298289	-0.00126693	Sample 1	FALSE
7	A7	6	Mx1	0.029854	-0.0014948	Sample 1	FALSE
7	A7	7	Mx1	0.0322377	0.000635957	Sample 1	FALSE
7	A7	8	Mx1	0.0332489	0.00139423	Sample 1	FALSE
7	A7	9	Mx1	0.0327618	0.00065424	Sample 1	FALSE
7	A7	10	Mx1	0.0321199	-0.000240664	Sample 1	FALSE
7	A7	11	Mx1	0.0319337	-0.000679705	Sample 1	FALSE
7	A7	12	Mx1	0.0314718	-0.00139457	Sample 1	FALSE
7	A7	13	Mx1	0.031351	-0.00176835	Sample 1	FALSE
7	A7	14	Mx1	0.0328048	-0.000567417	Sample 1	FALSE
7	A7	15	Mx1	0.0333385	-0.000286717	Sample 1	FALSE
7	A7	16	Mx1	0.0369796	0.00310152	Sample 1	FALSE
7	A7	17	Mx1	0.0431765	0.00904546	Sample 1	FALSE
7	A7	18	Mx1	0.0553558	0.0209718	Sample 1	FALSE
7	A7	19	Mx1	0.076244	0.0416071	Sample 1	FALSE
7	A7	20	Mx1	0.116132	0.0812424	Sample 1	FALSE
7	A7	21	Mx1	0.183142	0.147999	Sample 1	FALSE
7	A7	22	Mx1	0.278191	0.242795	Sample 1	FALSE
7	A7	23	Mx1	0.397612	0.361964	Sample 1	FALSE
7	A7	24	Mx1	0.524848	0.488946	Sample 1	FALSE
7	A7	25	Mx1	0.639639	0.603485	Sample 1	FALSE
7	A7	26	Mx1	0.737339	0.700932	Sample 1	FALSE
7	A7	27	Mx1	0.818085	0.781425	Sample 1	FALSE
7	A7	28	Mx1	0.887648	0.850735	Sample 1	FALSE
7	A7	29	Mx1	0.947286	0.91012	Sample 1	FALSE
7	A7	30	Mx1	0.997732	0.960312	Sample 1	FALSE
7	A7	31	Mx1	1.03498	0.99731	Sample 1	FALSE
7	A7	32	Mx1	1.06622	1.02829	Sample 1	FALSE
7	A7	33	Mx1	1.08649	1.04831	Sample 1	FALSE
7	A7	34	Mx1	1.09983	1.0614	Sample 1	FALSE
7	A7	35	Mx1	1.11447	1.07578	Sample 1	FALSE
7	A7	36	Mx1	1.12571	1.08678	Sample 1	FALSE
7	A7	37	Mx1	1.1268	1.08761	Sample 1	FALSE
7	A7	38	Mx1	1.13191	1.09247	Sample 1	FALSE
7	A7	39	Mx1	1.13566	1.09597	Sample 1	FALSE
7	A7	40	Mx1	1.13964	1.09969	Sample 1	FALSE
8	A8	1	Mx1	-0.0206347	0.00419001	Sample 1	FALSE
8	A8	2	Mx1	-0.0193771	0.00478971	Sample 1	FALSE
8	A8	3	Mx1	-0.02227	0.00123903	Sample 1	FALSE
8	A8	4	Mx1	-0.0229226	-7.14165e-05	Sample 1	FALSE
8	A8	5	Mx1	-0.0205531	0.00164023	Sample 1	FALSE
8	A8	6	Mx1	-0.0183224	0.0032131	Sample 1	FALSE
8	A8	7	Mx1	-0.0201681	0.000709579	Sample 1	FALSE
8	A8	8	Mx1	-0.0235617	-0.00334191	Sample 1	FALSE
8	A8	9	Mx1	-0.0237594	-0.00419741	Sample 1	FALSE
8	A8	10	Mx1	-0.0215454	-0.00264135	Sample 1	FALSE
8	A8	11	Mx1	-0.0203572	-0.00211095	Sample 1	FALSE
8	A8	12	Mx1	-0.0171931	0.000395327	Sample 1	FALSE
8	A8	13	Mx1	-0.0156058	0.00132479	Sample 1	FALSE
8	A8	14	Mx1	-0.0149595	0.0013132	Sample 1	FALSE
8	A8	15	Mx1	-0.0130871	0.00252778	Sample 1	FALSE
8	A8	16	Mx1	-0.00492887	0.0100282	Sample 1	FALSE
8	A8	17	Mx1	0.0055196	0.0198188	Sample 1	FALSE
8	A8	18	Mx1	0.0318473	0.0454886	Sample 1	FALSE
8	A8	19	Mx1	0.0739587	0.0869422	Sample 1	FALSE
8	A8	20	Mx1	0.140571	0.152897	Sample 1	FALSE
8	A8	21	Mx1	0.241315	0.252983	Sample 1	FALSE
8	A8	22	Mx1	0.363921	0.374931	Sample 1	FALSE
8	A8	23	Mx1	0.493634	0.503986	Sample 1	FALSE
8	A8	24	Mx1	0.609568	0.619262	Sample 1	FALSE
8	A8	25	Mx1	0.707446	0.716482	Sample 1	FALSE
8	A8	26	Mx1	0.791937	0.800315	Sample 1	FALSE
8	A8	27	Mx1	0.861467	0.869188	Sample 1	FALSE
8	A8	28	Mx1	0.917982	0.925044	Sample 1	FALSE
8	A8	29	Mx1	0.965905	0.97231	Sample 1	FALSE
8	A8	30	Mx1	1.0004	1.00615	Sample 1	FALSE
8	A8	31	Mx1	1.03109	1.03617	Sample 1	FALSE
8	A8	32	Mx1	1.0551	1.05954	Sample 1	FALSE
8	A8	33	Mx1	1.07122	1.075	Sample 1	FALSE
8	A8	34	Mx1	1.08316	1.08628	Sample 1	FALSE
8	A8	35	Mx1	1.08899	1.09145	Sample 1	FALSE
8	A8	36	Mx1	1.09481	1.09661	Sample 1	FALSE
8	A8	37	Mx1	1.09898	1.10012	Sample 1	FALSE
8	A8	38	Mx1	1.0997	1.10018	Sample 1	FALSE
8	A8	39	Mx1	1.10094	1.10077	Sample 1	FALSE
8	A8	40	Mx1	1.10354	1.10271	Sample 1	FALSE
9	A9	1	Mx1	0.0874588	0.00362419	Sample 1	FALSE
9	A9	2	Mx1	0.0869403	0.00234041	Sample 1	FALSE
9	A9	3	Mx1	0.086226	0.000860691	Sample 1	FALSE
9	A9	4	Mx1	0.0864911	0.000360423	Sample 1	FALSE
9	A9	5	Mx1	0.0870867	0.000190759	Sample 1	FALSE
9	A9	6	Mx1	0.0872775	-0.000383851	Sample 1	FALSE
9	A9	7	Mx1	0.0886342	0.000207539	Sample 1	FALSE
9	A9	8	Mx1	0.089318	0.000125934	Sample 1	FALSE
9	A9	9	Mx1	0.089774	-0.000183421	Sample 1	FALSE
9	A9	10	Mx1	0.0902247	-0.000498028	Sample 1	FALSE
9	A9	11	Mx1	0.0901626	-0.00132553	Sample 1	FALSE
9	A9	12	Mx1	0.0909222	-0.00133128	Sample 1	FALSE
9	A9	13	Mx1	0.091386	-0.00163276	Sample 1	FALSE
9	A9	14	Mx1	0.0946486	0.000864441	Sample 1	FALSE
9	A9	15	Mx1	0.0972946	0.00274509	Sample 1	FALSE
9	A9	16	Mx1	0.103291	0.00797578	Sample 1	FALSE
9	A9	17	Mx1	0.117179	0.0210984	Sample 1	FALSE
9	A9	18	Mx1	0.137942	0.0410961	Sample 1	FALSE
9	A9	19	Mx1	0.173653	0.0760421	Sample 1	FALSE
9	A9	20	Mx1	0.230348	0.131971	Sample 1	FALSE
9	A9	21	Mx1	0.316487	0.217345	Sample 1	FALSE
9	A9	22	Mx1	0.434955	0.335048	Sample 1	FALSE
9	A9	23	Mx1	0.569141	0.468469	Sample 1	FALSE
9	A9	24	Mx1	0.694855	0.593417	Sample 1	FALSE
9	A9	25	Mx1	0.80154	0.699337	Sample 1	FALSE
9	A9	26	Mx1	0.894044	0.791075	Sample 1	FALSE
9	A9	27	Mx1	0.971743	0.868009	Sample 1	FALSE
9	A9	28	Mx1	1.03571	0.931208	Sample 1	FALSE
9	A9	29	Mx1	1.0821	0.976834	Sample 1	FALSE
9	A9	30	Mx1	1.1243	1.01827	Sample 1	FALSE
9	A9	31	Mx1	1.15727	1.05047	Sample 1	FALSE
9	A9	32	Mx1	1.1793	1.07174	Sample 1	FALSE
9	A9	33	Mx1	1.19562	1.0873	Sample 1	FALSE
9	A9	34	Mx1	1.21194	1.10284	Sample 1	FALSE
9	A9	35	Mx1	1.22492	1.11507	Sample 1	FALSE
9	A9	36	Mx1	1.23164	1.12102	Sample 1	FALSE
9	A9	37	Mx1	1.2337	1.12231	Sample 1	FALSE
9	A9	38	Mx1	1.23478	1.12262	Sample 1	FALSE
9	A9	39	Mx1	1.23479	1.12187	Sample 1	FALSE
9	A9	40	Mx1	1.24043	1.12675	Sample 1	FALSE
10	A10	1	OAS1	-0.00574546	-0.000170344	Sample 3	FALSE
10	A10	2	OAS1	-0.005632	4.19547e-05	Sample 3	FALSE
10	A10	3	OAS1	-0.0024748	0.003298	Sample 3	FALSE
10	A10	4	OAS1	-0.0030103	0.00286133	Sample 3	FALSE
10	A10	5	OAS1	-0.00446342	0.00150704	Sample 3	FALSE
10	A10	6	OAS1	-0.00685013	-0.000780827	Sample 3	FALSE
10	A10	7	OAS1	-0.0085093	-0.00234116	Sample 3	FALSE
10	A10	8	OAS1	-0.010349	-0.00408202	Sample 3	FALSE
10	A10	9	OAS1	-0.00979578	-0.00342997	Sample 3	FALSE
10	A10	10	OAS1	-0.00632892	0.00013573	Sample 3	FALSE
10	A10	11	OAS1	-0.0075229	-0.000959408	Sample 3	FALSE
10	A10	12	OAS1	-0.00801004	-0.00134771	Sample 3	FALSE
10	A10	13	OAS1	-0.00621669	0.000544475	Sample 3	FALSE
10	A10	14	OAS1	-0.00481035	0.00204965	Sample 3	FALSE
10	A10	15	OAS1	-0.00452374	0.0024351	Sample 3	FALSE
10	A10	16	OAS1	-0.00372541	0.00333226	Sample 3	FALSE
10	A10	17	OAS1	-0.00890021	-0.0017437	Sample 3	FALSE
10	A10	18	OAS1	-0.00979589	-0.00254055	Sample 3	FALSE
10	A10	19	OAS1	-0.00708908	0.000265105	Sample 3	FALSE
10	A10	20	OAS1	-0.00605658	0.00139644	Sample 3	FALSE
10	A10	21	OAS1	-0.00647543	0.00107643	Sample 3	FALSE
10	A10	22	OAS1	-0.0091001	-0.00144941	Sample 3	FALSE
10	A10	23	OAS1	-0.00984535	-0.00209582	Sample 3	FALSE
10	A10	24	OAS1	-0.00940689	-0.00155852	Sample 3	FALSE
10	A10	25	OAS1	-0.00871681	-0.00076961	Sample 3	FALSE
10	A10	26	OAS1	-0.00673787	0.00130817	Sample 3	FALSE
10	A10	27	OAS1	-0.0052559	0.00288898	Sample 3	FALSE
10	A10	28	OAS1	0.00136753	0.00961124	Sample 3	FALSE
10	A10	29	OAS1	0.0105872	0.0189297	Sample 3	FALSE
10	A10	30	OAS1	0.0325462	0.0409876	Sample 3	FALSE
10	A10	31	OAS1	0.0593764	0.0679166	Sample 3	FALSE
10	A10	32	OAS1	0.105041	0.11368	Sample 3	FALSE
10	A10	33	OAS1	0.163537	0.172274	Sample 3	FALSE
10	A10	34	OAS1	0.224056	0.232893	Sample 3	FALSE
10	A10	35	OAS1	0.271515	0.280451	Sample 3	FALSE
10	A10	36	OAS1	0.303101	0.312135	Sample 3	FALSE
10	A10	37	OAS1	0.323104	0.332238	Sample 3	FALSE
10	A10	38	OAS1	0.339572	0.348804	Sample 3	FALSE
10	A10	39	OAS1	0.350212	0.359543	Sample 3	FALSE
10	A10	40	OAS1	0.359783	0.369213	Sample 3	FALSE
11	A11	1	OAS1	-0.0483057	-0.00322515	Sample 3	FALSE
11	A11	2	OAS1	-0.0476866	-0.00282024	Sample 3	FALSE
11	A11	3	OAS1	-0.0446474	4.8253e-06	Sample 3	FALSE
11	A11	4	OAS1	-0.042886	0.001552	Sample 3	FALSE
11	A11	5	OAS1	-0.0445049	-0.000281054	Sample 3	FALSE
11	A11	6	OAS1	-0.0448679	-0.000858237	Sample 3	FALSE
11	A11	7	OAS1	-0.0421428	0.00165265	Sample 3	FALSE
11	A11	8	OAS1	-0.0408079	0.00277331	Sample 3	FALSE
11	A11	9	OAS1	-0.0433667	3.07315e-07	Sample 3	FALSE
11	A11	10	OAS1	-0.0440256	-0.000872737	Sample 3	FALSE
11	A11	11	OAS1	-0.0422973	0.000641354	Sample 3	FALSE
11	A11	12	OAS1	-0.042955	-0.000230617	Sample 3	FALSE
11	A11	13	OAS1	-0.0452016	-0.00269138	Sample 3	FALSE
11	A11	14	OAS1	-0.0458908	-0.00359474	Sample 3	FALSE
11	A11	15	OAS1	-0.0451287	-0.00304686	Sample 3	FALSE
11	A11	16	OAS1	-0.0444389	-0.00257127	Sample 3	FALSE
11	A11	17	OAS1	-0.0408517	0.000801781	Sample 3	FALSE
11	A11	18	OAS1	-0.0401984	0.00124088	Sample 3	FALSE
11	A11	19	OAS1	-0.0388351	0.00238996	Sample 3	FALSE
11	A11	20	OAS1	-0.037921	0.00308982	Sample 3	FALSE
11	A11	21	OAS1	-0.0319282	0.00886847	Sample 3	FALSE
11	A11	22	OAS1	-0.0245146	0.0160678	Sample 3	FALSE
11	A11	23	OAS1	-0.00666368	0.0337046	Sample 3	FALSE
11	A11	24	OAS1	0.023894	0.064048	Sample 3	FALSE
11	A11	25	OAS1	0.0704251	0.110365	Sample 3	FALSE
11	A11	26	OAS1	0.142773	0.182499	Sample 3	FALSE
11	A11	27	OAS1	0.230213	0.269725	Sample 3	FALSE
11	A11	28	OAS1	0.325571	0.364869	Sample 3	FALSE
11	A11	29	OAS1	0.418608	0.457691	Sample 3	FALSE
11	A11	30	OAS1	0.504459	0.543328	Sample 3	FALSE
11	A11	31	OAS1	0.584062	0.622716	Sample 3	FALSE
11	A11	32	OAS1	0.659503	0.697943	Sample 3	FALSE
11	A11	33	OAS1	0.722113	0.760339	Sample 3	FALSE
11	A11	34	OAS1	0.774782	0.812794	Sample 3	FALSE
11	A11	35	OAS1	0.822771	0.860568	Sample 3	FALSE
11	A11	36	OAS1	0.864265	0.901849	Sample 3	FALSE
11	A11	37	OAS1	0.893361	0.930731	Sample 3	FALSE
11	A11	38	OAS1	0.917019	0.954174	Sample 3	FALSE
11	A11	39	OAS1	0.935735	0.972676	Sample 3	FALSE
11	A11	40	OAS1	0.958658	0.995385	Sample 3	FALSE
12	A12	1	OAS1	-0.0084012	0.00519488	Sample 3	FALSE
12	A12	2	OAS1	-0.00907512	0.0044647	Sample 3	FALSE
12	A12	3	OAS1	-0.0124609	0.00102269	Sample 3	FALSE
12	A12	4	OAS1	-0.0133643	6.2985e-05	Sample 3	FALSE
12	A12	5	OAS1	-0.0120225	0.00134854	Sample 3	FALSE
12	A12	6	OAS1	-0.012064	0.00125079	Sample 3	FALSE
12	A12	7	OAS1	-0.0117356	0.00152297	Sample 3	FALSE
12	A12	8	OAS1	-0.00914512	0.00405719	Sample 3	FALSE
12	A12	9	OAS1	-0.0133727	-0.000226667	Sample 3	FALSE
12	A12	10	OAS1	-0.0149704	-0.00188056	Sample 3	FALSE
12	A12	11	OAS1	-0.014721	-0.00168747	Sample 3	FALSE
12	A12	12	OAS1	-0.0145655	-0.00158821	Sample 3	FALSE
12	A12	13	OAS1	-0.0127061	0.000214921	Sample 3	FALSE
12	A12	14	OAS1	-0.0122857	0.000579052	Sample 3	FALSE
12	A12	15	OAS1	-0.0128278	-1.92224e-05	Sample 3	FALSE
12	A12	16	OAS1	-0.0130472	-0.000294863	Sample 3	FALSE
12	A12	17	OAS1	-0.0142436	-0.00154758	Sample 3	FALSE
12	A12	18	OAS1	-0.0171443	-0.00450448	Sample 3	FALSE
12	A12	19	OAS1	-0.0180854	-0.00550184	Sample 3	FALSE
12	A12	20	OAS1	-0.0185328	-0.00600556	Sample 3	FALSE
12	A12	21	OAS1	-0.0168743	-0.00440328	Sample 3	FALSE
12	A12	22	OAS1	-0.00946684	0.00294794	Sample 3	FALSE
12	A12	23	OAS1	-0.00724313	0.0051154	Sample 3	FALSE
12	A12	24	OAS1	-0.00775273	0.00454955	Sample 3	FALSE
12	A12	25	OAS1	-0.00725832	0.0049877	Sample 3	FALSE
12	A12	26	OAS1	-0.00427498	0.00791479	Sample 3	FALSE
12	A12	27	OAS1	0.00515787	0.0172914	Sample 3	FALSE
12	A12	28	OAS1	0.0153029	0.0273802	Sample 3	FALSE
12	A12	29	OAS1	0.0401592	0.0521803	Sample 3	FALSE
12	A12	30	OAS1	0.0855052	0.09747	Sample 3	FALSE
12	A12	31	OAS1	0.150323	0.162231	Sample 3	FALSE
12	A12	32	OAS1	0.232499	0.244352	Sample 3	FALSE
12	A12	33	OAS1	0.326063	0.337859	Sample 3	FALSE
12	A12	34	OAS1	0.399955	0.411695	Sample 3	FALSE
12	A12	35	OAS1	0.4628	0.474483	Sample 3	FALSE
12	A12	36	OAS1	0.511066	0.522693	Sample 3	FALSE
12	A12	37	OAS1	0.545357	0.556928	Sample 3	FALSE
12	A12	38	OAS1	0.572781	0.584296	Sample 3	FALSE
12	A12	39	OAS1	0.603154	0.614613	Sample 3	FALSE
12	A12	40	OAS1	0.625137	0.636539	Sample 3	FALSE
13	A13	1	OAS1	-0.0272394	0.00125165	Sample 3	FALSE
13	A13	2	OAS1	-0.0275731	0.00116369	Sample 3	FALSE
13	A13	3	OAS1	-0.0278665	0.00111618	Sample 3	FALSE
13	A13	4	OAS1	-0.0292937	-6.52426e-05	Sample 3	FALSE
13	A13	5	OAS1	-0.0297807	-0.000306503	Sample 3	FALSE
13	A13	6	OAS1	-0.0276557	0.00206433	Sample 3	FALSE
13	A13	7	OAS1	-0.0279561	0.00200965	Sample 3	FALSE
13	A13	8	OAS1	-0.0359026	-0.00569104	Sample 3	FALSE
13	A13	9	OAS1	-0.0359809	-0.00552353	Sample 3	FALSE
13	A13	10	OAS1	-0.0280884	0.00261472	Sample 3	FALSE
13	A13	11	OAS1	-0.0275316	0.0034174	Sample 3	FALSE
13	A13	12	OAS1	-0.0305398	0.000654958	Sample 3	FALSE
13	A13	13	OAS1	-0.0314814	-4.08526e-05	Sample 3	FALSE
13	A13	14	OAS1	-0.0310014	0.000684878	Sample 3	FALSE
13	A13	15	OAS1	-0.0323713	-0.000439162	Sample 3	FALSE
13	A13	16	OAS1	-0.0330612	-0.000883251	Sample 3	FALSE
13	A13	17	OAS1	-0.0327449	-0.000321221	Sample 3	FALSE
13	A13	18	OAS1	-0.0319608	0.000708691	Sample 3	FALSE
13	A13	19	OAS1	-0.0273472	0.00556803	Sample 3	FALSE
13	A13	20	OAS1	-0.0220727	0.0110884	Sample 3	FALSE
13	A13	21	OAS1	-0.00855975	0.0248471	Sample 3	FALSE
13	A13	22	OAS1	0.01073	0.0443826	Sample 3	FALSE
13	A13	23	OAS1	0.0505203	0.0844187	Sample 3	FALSE
13	A13	24	OAS1	0.125733	0.159878	Sample 3	FALSE
13	A13	25	OAS1	0.211768	0.246158	Sample 3	FALSE
13	A13	26	OAS1	0.30784	0.342476	Sample 3	FALSE
13	A13	27	OAS1	0.404577	0.439459	Sample 3	FALSE
13	A13	28	OAS1	0.504958	0.540085	Sample 3	FALSE
13	A13	29	OAS1	0.595938	0.631311	Sample 3	FALSE
13	A13	30	OAS1	0.677779	0.713398	Sample 3	FALSE
13	A13	31	OAS1	0.750205	0.78607	Sample 3	FALSE
13	A13	32	OAS1	0.80862	0.84473	Sample 3	FALSE
13	A13	33	OAS1	0.861895	0.898251	Sample 3	FALSE
13	A13	34	OAS1	0.915348	0.95195	Sample 3	FALSE
13	A13	35	OAS1	0.960104	0.996952	Sample 3	FALSE
13	A13	36	OAS1	0.992537	1.02963	Sample 3	FALSE
13	A13	37	OAS1	1.02334	1.06068	Sample 3	FALSE
13	A13	38	OAS1	1.04419	1.08177	Sample 3	FALSE
13	A13	39	OAS1	1.06027	1.09811	Sample 3	FALSE
13	A13	40	OAS1	1.0804	1.11848	Sample 3	FALSE
14	A14	1	OAS1	-0.0196545	0.000867689	Sample 3	FALSE
14	A14	2	OAS1	-0.0199809	0.000356634	Sample 3	FALSE
14	A14	3	OAS1	-0.0195867	0.000566221	Sample 3	FALSE
14	A14	4	OAS1	-0.0170327	0.00293557	Sample 3	FALSE
14	A14	5	OAS1	-0.0177449	0.00203868	Sample 3	FALSE
14	A14	6	OAS1	-0.0196933	-9.42974e-05	Sample 3	FALSE
14	A14	7	OAS1	-0.0200466	-0.000632227	Sample 3	FALSE
14	A14	8	OAS1	-0.0193151	-8.54525e-05	Sample 3	FALSE
14	A14	9	OAS1	-0.0193077	-0.000262634	Sample 3	FALSE
14	A14	10	OAS1	-0.0187388	0.000121598	Sample 3	FALSE
14	A14	11	OAS1	-0.0177872	0.00088856	Sample 3	FALSE
14	A14	12	OAS1	-0.0191447	-0.000653615	Sample 3	FALSE
14	A14	13	OAS1	-0.0198382	-0.00153168	Sample 3	FALSE
14	A14	14	OAS1	-0.0201366	-0.00201474	Sample 3	FALSE
14	A14	15	OAS1	-0.0200136	-0.0020764	Sample 3	FALSE
14	A14	16	OAS1	-0.0189952	-0.00124259	Sample 3	FALSE
14	A14	17	OAS1	-0.0189702	-0.00140225	Sample 3	FALSE
14	A14	18	OAS1	-0.0194371	-0.00205377	Sample 3	FALSE
14	A14	19	OAS1	-0.0202588	-0.00306012	Sample 3	FALSE
14	A14	20	OAS1	-0.0197204	-0.00270637	Sample 3	FALSE
14	A14	21	OAS1	-0.0160628	0.000766575	Sample 3	FALSE
14	A14	22	OAS1	-0.0125501	0.00409463	Sample 3	FALSE
14	A14	23	OAS1	-0.0100558	0.00640431	Sample 3	FALSE
14	A14	24	OAS1	-0.006245	0.0100304	Sample 3	FALSE
14	A14	25	OAS1	0.00356787	0.0196587	Sample 3	FALSE
14	A14	26	OAS1	0.0259801	0.0418863	Sample 3	FALSE
14	A14	27	OAS1	0.0620198	0.0777414	Sample 3	FALSE
14	A14	28	OAS1	0.119803	0.13534	Sample 3	FALSE
14	A14	29	OAS1	0.200886	0.216239	Sample 3	FALSE
14	A14	30	OAS1	0.296012	0.31118	Sample 3	FALSE
14	A14	31	OAS1	0.390227	0.40521	Sample 3	FALSE
14	A14	32	OAS1	0.479198	0.493997	Sample 3	FALSE
14	A14	33	OAS1	0.563862	0.578475	Sample 3	FALSE
14	A14	34	OAS1	0.634212	0.648641	Sample 3	FALSE
14	A14	35	OAS1	0.695209	0.709454	Sample 3	FALSE
14	A14	36	OAS1	0.741477	0.755537	Sample 3	FALSE
14	A14	37	OAS1	0.776071	0.789946	Sample 3	FALSE
14	A14	38	OAS1	0.808914	0.822605	Sample 3	FALSE
14	A14	39	OAS1	0.836254	0.84976	Sample 3	FALSE
14	A14	40	OAS1	0.855431	0.868753	Sample 3	FALSE
15	A15	1	OAS1	-0.0848426	0.00281242	Sample 3	FALSE
15	A15	2	OAS1	-0.0853185	0.00193211	Sample 3	FALSE
15	A15	3	OAS1	-0.0883821	-0.00153576	Sample 3	FALSE
15	A15	4	OAS1	-0.0880423	-0.0016003	Sample 3	FALSE
15	A15	5	OAS1	-0.0839856	0.00205198	Sample 3	FALSE
15	A15	6	OAS1	-0.0835395	0.00209381	Sample 3	FALSE
15	A15	7	OAS1	-0.0835653	0.00166362	Sample 3	FALSE
15	A15	8	OAS1	-0.0827488	0.00207581	Sample 3	FALSE
15	A15	9	OAS1	-0.0844017	1.86046e-05	Sample 3	FALSE
15	A15	10	OAS1	-0.0849528	-0.000936861	Sample 3	FALSE
15	A15	11	OAS1	-0.0839758	-0.000364234	Sample 3	FALSE
15	A15	12	OAS1	-0.0839209	-0.000713632	Sample 3	FALSE
15	A15	13	OAS1	-0.0858604	-0.00305745	Sample 3	FALSE
15	A15	14	OAS1	-0.0857215	-0.00332288	Sample 3	FALSE
15	A15	15	OAS1	-0.0823564	-0.000362175	Sample 3	FALSE
15	A15	16	OAS1	-0.0812686	0.000321346	Sample 3	FALSE
15	A15	17	OAS1	-0.081113	7.25832e-05	Sample 3	FALSE
15	A15	18	OAS1	-0.0794956	0.00128562	Sample 3	FALSE
15	A15	19	OAS1	-0.078067	0.00230992	Sample 3	FALSE
15	A15	20	OAS1	-0.0689208	0.0110518	Sample 3	FALSE
15	A15	21	OAS1	-0.0517425	0.0278257	Sample 3	FALSE
15	A15	22	OAS1	-0.0271273	0.0520365	Sample 3	FALSE
15	A15	23	OAS1	0.0211156	0.0998752	Sample 3	FALSE
15	A15	24	OAS1	0.0973902	0.175745	Sample 3	FALSE
15	A15	25	OAS1	0.193163	0.271113	Sample 3	FALSE
15	A15	26	OAS1	0.303176	0.380722	Sample 3	FALSE
15	A15	27	OAS1	0.404228	0.48137	Sample 3	FALSE
15	A15	28	OAS1	0.502281	0.579019	Sample 3	FALSE
15	A15	29	OAS1	0.593173	0.669507	Sample 3	FALSE
15	A15	30	OAS1	0.674256	0.750185	Sample 3	FALSE
15	A15	31	OAS1	0.748775	0.8243	Sample 3	FALSE
15	A15	32	OAS1	0.813792	0.888912	Sample 3	FALSE
15	A15	33	OAS1	0.865887	0.940603	Sample 3	FALSE
15	A15	34	OAS1	0.911497	0.985809	Sample 3	FALSE
15	A15	35	OAS1	0.955087	1.02899	Sample 3	FALSE
15	A15	36	OAS1	0.986323	1.05983	Sample 3	FALSE
15	A15	37	OAS1	1.009	1.0821	Sample 3	FALSE
15	A15	38	OAS1	1.031	1.10369	Sample 3	FALSE
15	A15	39	OAS1	1.05514	1.12743	Sample 3	FALSE
15	A15	40	OAS1	1.07397	1.14585	Sample 3	FALSE
16	A16	1	OAS1	-0.0177686	-0.00703239	Sample 3	FALSE
16	A16	2	OAS1	-0.0175226	-0.00700723	Sample 3	FALSE
16	A16	3	OAS1	-0.014359	-0.00406443	Sample 3	FALSE
16	A16	4	OAS1	-0.0121684	-0.00209469	Sample 3	FALSE
16	A16	5	OAS1	-0.00682916	0.00302375	Sample 3	FALSE
16	A16	6	OAS1	-0.00677965	0.00285244	Sample 3	FALSE
16	A16	7	OAS1	-0.00819494	0.00121633	Sample 3	FALSE
16	A16	8	OAS1	-0.00954975	-0.000359293	Sample 3	FALSE
16	A16	9	OAS1	-0.0102171	-0.00124742	Sample 3	FALSE
16	A16	10	OAS1	-0.00867455	7.42733e-05	Sample 3	FALSE
16	A16	11	OAS1	-0.00613251	0.0023955	Sample 3	FALSE
16	A16	12	OAS1	-0.00644223	0.00186496	Sample 3	FALSE
16	A16	13	OAS1	-0.00775676	0.000329612	Sample 3	FALSE
16	A16	14	OAS1	-0.00940701	-0.00154146	Sample 3	FALSE
16	A16	15	OAS1	-0.00970365	-0.00205891	Sample 3	FALSE
16	A16	16	OAS1	-0.00716869	0.000255229	Sample 3	FALSE
16	A16	17	OAS1	-0.00731791	-0.0001148	Sample 3	FALSE
16	A16	18	OAS1	-0.00747227	-0.00048998	Sample 3	FALSE
16	A16	19	OAS1	-0.00690288	-0.000141404	Sample 3	FALSE
16	A16	20	OAS1	-0.00644034	0.000100313	Sample 3	FALSE
16	A16	21	OAS1	-0.000438989	0.00588085	Sample 3	FALSE
16	A16	22	OAS1	0.0104092	0.0165082	Sample 3	FALSE
16	A16	23	OAS1	0.0288192	0.0346975	Sample 3	FALSE
16	A16	24	OAS1	0.0682333	0.0738907	Sample 3	FALSE
16	A16	25	OAS1	0.124809	0.130245	Sample 3	FALSE
16	A16	26	OAS1	0.200855	0.206071	Sample 3	FALSE
16	A16	27	OAS1	0.295319	0.300314	Sample 3	FALSE
16	A16	28	OAS1	0.392701	0.397475	Sample 3	FALSE
16	A16	29	OAS1	0.487874	0.492427	Sample 3	FALSE
16	A16	30	OAS1	0.574368	0.5787	Sample 3	FALSE
16	A16	31	OAS1	0.652044	0.656155	Sample 3	FALSE
16	A16	32	OAS1	0.722458	0.726349	Sample 3	FALSE
16	A16	33	OAS1	0.784144	0.787814	Sample 3	FALSE
16	A16	34	OAS1	0.835744	0.839193	Sample 3	FALSE
16	A16	35	OAS1	0.880009	0.883238	Sample 3	FALSE
16	A16	36	OAS1	0.922087	0.925095	Sample 3	FALSE
16	A16	37	OAS1	0.951605	0.954391	Sample 3	FALSE
16	A16	38	OAS1	0.97514	0.977706	Sample 3	FALSE
16	A16	39	OAS1	0.995013	0.997358	Sample 3	FALSE
16	A16	40	OAS1	1.01409	1.01621	Sample 3	FALSE
17	A17	1	OAS1	-0.0407429	0.00122551	Sample 3	FALSE
17	A17	2	OAS1	-0.0397033	0.00193789	Sample 3	FALSE
17	A17	3	OAS1	-0.0405133	0.000800675	Sample 3	FALSE
17	A17	4	OAS1	-0.041117	-0.000130282	Sample 3	FALSE
17	A17	5	OAS1	-0.0411612	-0.000501715	Sample 3	FALSE
17	A17	6	OAS1	-0.0417071	-0.00137484	Sample 3	FALSE
17	A17	7	OAS1	-0.0415836	-0.00157853	Sample 3	FALSE
17	A17	8	OAS1	-0.0397129	-3.50114e-05	Sample 3	FALSE
17	A17	9	OAS1	-0.0387484	0.00060223	Sample 3	FALSE
17	A17	10	OAS1	-0.0354039	0.00361948	Sample 3	FALSE
17	A17	11	OAS1	-0.0358746	0.00282162	Sample 3	FALSE
17	A17	12	OAS1	-0.0384109	-4.19446e-05	Sample 3	FALSE
17	A17	13	OAS1	-0.0398216	-0.00177986	Sample 3	FALSE
17	A17	14	OAS1	-0.0400164	-0.00230193	Sample 3	FALSE
17	A17	15	OAS1	-0.0386045	-0.0012172	Sample 3	FALSE
17	A17	16	OAS1	-0.0381884	-0.00112832	Sample 3	FALSE
17	A17	17	OAS1	-0.036045	0.000687825	Sample 3	FALSE
17	A17	18	OAS1	-0.0348478	0.00155781	Sample 3	FALSE
17	A17	19	OAS1	-0.031133	0.00494535	Sample 3	FALSE
17	A17	20	OAS1	-0.0181368	0.0176144	Sample 3	FALSE
17	A17	21	OAS1	0.000551445	0.0359754	Sample 3	FALSE
17	A17	22	OAS1	0.0357353	0.070832	Sample 3	FALSE
17	A17	23	OAS1	0.0932704	0.12804	Sample 3	FALSE
17	A17	24	OAS1	0.171522	0.205964	Sample 3	FALSE
17	A17	25	OAS1	0.264078	0.298193	Sample 3	FALSE
17	A17	26	OAS1	0.360168	0.393956	Sample 3	FALSE
17	A17	27	OAS1	0.454444	0.487904	Sample 3	FALSE
17	A17	28	OAS1	0.540734	0.573868	Sample 3	FALSE
17	A17	29	OAS1	0.618754	0.651561	Sample 3	FALSE
17	A17	30	OAS1	0.685393	0.717872	Sample 3	FALSE
17	A17	31	OAS1	0.747003	0.779155	Sample 3	FALSE
17	A17	32	OAS1	0.801444	0.833269	Sample 3	FALSE
17	A17	33	OAS1	0.847911	0.879408	Sample 3	FALSE
17	A17	34	OAS1	0.890244	0.921414	Sample 3	FALSE
17	A17	35	OAS1	0.92737	0.958212	Sample 3	FALSE
17	A17	36	OAS1	0.957122	0.987638	Sample 3	FALSE
17	A17	37	OAS1	0.978516	1.0087	Sample 3	FALSE
17	A17	38	OAS1	0.99908	1.02894	Sample 3	FALSE
17	A17	39	OAS1	1.0107	1.04023	Sample 3	FALSE
17	A17	40	OAS1	1.01959	1.0488	Sample 3	FALSE
18	A18	1	OAS1	-0.0522199	-0.00253322	Sample 3	FALSE
18	A18	2	OAS1	-0.0510211	-0.00156344	Sample 3	FALSE
18	A18	3	OAS1	-0.0480935	0.00113514	Sample 3	FALSE
18	A18	4	OAS1	-0.0477852	0.00121439	Sample 3	FALSE
18	A18	5	OAS1	-0.048195	0.000575548	Sample 3	FALSE
18	A18	6	OAS1	-0.0475843	0.000957257	Sample 3	FALSE
18	A18	7	OAS1	-0.0474015	0.000911008	Sample 3	FALSE
18	A18	8	OAS1	-0.0462686	0.00181492	Sample 3	FALSE
18	A18	9	OAS1	-0.0474057	0.00044873	Sample 3	FALSE
18	A18	10	OAS1	-0.0481867	-0.000561278	Sample 3	FALSE
18	A18	11	OAS1	-0.0484605	-0.00106407	Sample 3	FALSE
18	A18	12	OAS1	-0.051697	-0.0045296	Sample 3	FALSE
18	A18	13	OAS1	-0.0522655	-0.00532711	Sample 3	FALSE
18	A18	14	OAS1	-0.0495715	-0.00286217	Sample 3	FALSE
18	A18	15	OAS1	-0.0472613	-0.000781041	Sample 3	FALSE
18	A18	16	OAS1	-0.0464876	-0.000236321	Sample 3	FALSE
18	A18	17	OAS1	-0.0458577	0.000164576	Sample 3	FALSE
18	A18	18	OAS1	-0.0430081	0.00278515	Sample 3	FALSE
18	A18	19	OAS1	-0.0402093	0.00535487	Sample 3	FALSE
18	A18	20	OAS1	-0.0319273	0.0134079	Sample 3	FALSE
18	A18	21	OAS1	-0.0182915	0.0268146	Sample 3	FALSE
18	A18	22	OAS1	0.00418937	0.0490665	Sample 3	FALSE
18	A18	23	OAS1	0.0437483	0.0883964	Sample 3	FALSE
18	A18	24	OAS1	0.106424	0.150843	Sample 3	FALSE
18	A18	25	OAS1	0.1895	0.23369	Sample 3	FALSE
18	A18	26	OAS1	0.283666	0.327627	Sample 3	FALSE
18	A18	27	OAS1	0.382213	0.425945	Sample 3	FALSE
18	A18	28	OAS1	0.473865	0.517368	Sample 3	FALSE
18	A18	29	OAS1	0.560035	0.603309	Sample 3	FALSE
18	A18	30	OAS1	0.63861	0.681655	Sample 3	FALSE
18	A18	31	OAS1	0.703829	0.746645	Sample 3	FALSE
18	A18	32	OAS1	0.764431	0.807018	Sample 3	FALSE
18	A18	33	OAS1	0.823184	0.865542	Sample 3	FALSE
18	A18	34	OAS1	0.867234	0.909363	Sample 3	FALSE
18	A18	35	OAS1	0.909368	0.951268	Sample 3	FALSE
18	A18	36	OAS1	0.945571	0.987242	Sample 3	FALSE
18	A18	37	OAS1	0.973076	1.01452	Sample 3	FALSE
18	A18	38	OAS1	0.995662	1.03687	Sample 3	FALSE
18	A18	39	OAS1	1.01507	1.05606	Sample 3	FALSE
18	A18	40	OAS1	1.03234	1.0731	Sample 3	FALSE
19	A19	1	Mx1	-0.0586414	0.012669	Sample 2	FALSE
19	A19	2	Mx1	-0.0578947	0.0134157	Sample 2	FALSE
19	A19	3	Mx1	-0.0588397	0.0124708	Sample 2	FALSE
19	A19	4	Mx1	-0.0620027	0.00930781	Sample 2	FALSE
19	A19	5	Mx1	-0.065718	0.00559246	Sample 2	FALSE
19	A19	6	Mx1	-0.066801	0.00450948	Sample 2	FALSE
19	A19	7	Mx1	-0.0658769	0.00543358	Sample 2	FALSE
19	A19	8	Mx1	-0.0683151	0.00299539	Sample 2	FALSE
19	A19	9	Mx1	-0.0693207	0.00198979	Sample 2	FALSE
19	A19	10	Mx1	-0.0685918	0.00271868	Sample 2	FALSE
19	A19	11	Mx1	-0.0705475	0.000762944	Sample 2	FALSE
19	A19	12	Mx1	-0.0712978	1.26636e-05	Sample 2	FALSE
19	A19	13	Mx1	-0.0705409	0.000769598	Sample 2	FALSE
19	A19	14	Mx1	-0.0706316	0.000678887	Sample 2	FALSE
19	A19	15	Mx1	-0.0707477	0.000562777	Sample 2	FALSE
19	A19	16	Mx1	-0.0687377	0.00257271	Sample 2	FALSE
19	A19	17	Mx1	-0.0706113	0.000699205	Sample 2	FALSE
19	A19	18	Mx1	-0.0732509	-0.00194047	Sample 2	FALSE
19	A19	19	Mx1	-0.074412	-0.00310152	Sample 2	FALSE
19	A19	20	Mx1	-0.0754412	-0.00413069	Sample 2	FALSE
19	A19	21	Mx1	-0.0756629	-0.00435245	Sample 2	FALSE
19	A19	22	Mx1	-0.0746061	-0.00329563	Sample 2	FALSE
19	A19	23	Mx1	-0.0747033	-0.00339289	Sample 2	FALSE
19	A19	24	Mx1	-0.0747179	-0.00340744	Sample 2	FALSE
19	A19	25	Mx1	-0.0733582	-0.00204772	Sample 2	FALSE
19	A19	26	Mx1	-0.0736291	-0.00231862	Sample 2	FALSE
19	A19	27	Mx1	-0.0737382	-0.00242777	Sample 2	FALSE
19	A19	28	Mx1	-0.071762	-0.0004515	Sample 2	FALSE
19	A19	29	Mx1	-0.0694695	0.00184101	Sample 2	FALSE
19	A19	30	Mx1	-0.0702101	0.0011004	Sample 2	FALSE
19	A19	31	Mx1	-0.0733321	-0.00202162	Sample 2	FALSE
19	A19	32	Mx1	-0.0766011	-0.00529067	Sample 2	FALSE
19	A19	33	Mx1	-0.0768419	-0.00553146	Sample 2	FALSE
19	A19	34	Mx1	-0.0749965	-0.003686	Sample 2	FALSE
19	A19	35	Mx1	-0.0744455	-0.00313509	Sample 2	FALSE
19	A19	36	Mx1	-0.073137	-0.00182654	Sample 2	FALSE
19	A19	37	Mx1	-0.0729841	-0.00167366	Sample 2	FALSE
19	A19	38	Mx1	-0.0719696	-0.000659155	Sample 2	FALSE
19	A19	39	Mx1	-0.0706378	0.000672688	Sample 2	FALSE
19	A19	40	Mx1	-0.067694	0.00361642	Sample 2	FALSE
25	B1	1	Mx1	0.0242011	-0.00342772	Sample 1	FALSE
25	B1	2	Mx1	0.0241486	-0.00305556	Sample 1	FALSE
25	B1	3	Mx1	0.0272935	0.000513985	Sample 1	FALSE
25	B1	4	Mx1	0.0276697	0.0013149	Sample 1	FALSE
25	B1	5	Mx1	0.0287866	0.00285649	Sample 1	FALSE
25	B1	6	Mx1	0.0279313	0.00242585	Sample 1	FALSE
25	B1	7	Mx1	0.0264429	0.00136212	Sample 1	FALSE
25	B1	8	Mx1	0.0252167	0.000560552	Sample 1	FALSE
25	B1	9	Mx1	0.0244361	0.00020467	Sample 1	FALSE
25	B1	10	Mx1	0.0240441	0.000237267	Sample 1	FALSE
25	B1	11	Mx1	0.0217384	-0.00164373	Sample 1	FALSE
25	B1	12	Mx1	0.0208932	-0.0020642	Sample 1	FALSE
25	B1	13	Mx1	0.0207287	-0.00180408	Sample 1	FALSE
25	B1	14	Mx1	0.0152569	-0.00685122	Sample 1	FALSE
25	B1	15	Mx1	0.0154442	-0.00623928	Sample 1	FALSE
25	B1	16	Mx1	0.0215447	0.000285885	Sample 1	FALSE
25	B1	17	Mx1	0.0207478	-8.62842e-05	Sample 1	FALSE
25	B1	18	Mx1	0.0198216	-0.00058782	Sample 1	FALSE
25	B1	19	Mx1	0.0204786	0.00049385	Sample 1	FALSE
25	B1	20	Mx1	0.0203741	0.000814007	Sample 1	FALSE
25	B1	21	Mx1	0.0201664	0.00103098	Sample 1	FALSE
25	B1	22	Mx1	0.0216627	0.00295194	Sample 1	FALSE
25	B1	23	Mx1	0.0225102	0.00422412	Sample 1	FALSE
25	B1	24	Mx1	0.0278832	0.0100218	Sample 1	FALSE
25	B1	25	Mx1	0.0359943	0.0185576	Sample 1	FALSE
25	B1	26	Mx1	0.0517422	0.0347301	Sample 1	FALSE
25	B1	27	Mx1	0.0822564	0.065669	Sample 1	FALSE
25	B1	28	Mx1	0.134207	0.118044	Sample 1	FALSE
25	B1	29	Mx1	0.211131	0.195393	Sample 1	FALSE
25	B1	30	Mx1	0.313226	0.297912	Sample 1	FALSE
25	B1	31	Mx1	0.428674	0.413785	Sample 1	FALSE
25	B1	32	Mx1	0.542149	0.527685	Sample 1	FALSE
25	B1	33	Mx1	0.645743	0.631703	Sample 1	FALSE
25	B1	34	Mx1	0.734836	0.721221	Sample 1	FALSE
25	B1	35	Mx1	0.799116	0.785926	Sample 1	FALSE
25	B1	36	Mx1	0.856735	0.84397	Sample 1	FALSE
25	B1	37	Mx1	0.906006	0.893665	Sample 1	FALSE
25	B1	38	Mx1	0.94115	0.929234	Sample 1	FALSE
25	B1	39	Mx1	0.965546	0.954055	Sample 1	FALSE
25	B1	40	Mx1	0.981057	0.969991	Sample 1	FALSE
26	B2	1	Mx1	-0.0486892	-0.00235347	Sample 1	FALSE
26	B2	2	Mx1	-0.0466242	-0.000836985	Sample 1	FALSE
26	B2	3	Mx1	-0.04673	-0.00149116	Sample 1	FALSE
26	B2	4	Mx1	-0.0465154	-0.00182505	Sample 1	FALSE
26	B2	5	Mx1	-0.0413033	0.00283859	Sample 1	FALSE
26	B2	6	Mx1	-0.0375505	0.00604292	Sample 1	FALSE
26	B2	7	Mx1	-0.044002	-0.000956929	Sample 1	FALSE
26	B2	8	Mx1	-0.0461668	-0.00367026	Sample 1	FALSE
26	B2	9	Mx1	-0.0452366	-0.00328849	Sample 1	FALSE
26	B2	10	Mx1	-0.0441412	-0.00274146	Sample 1	FALSE
26	B2	11	Mx1	-0.0386038	0.00224741	Sample 1	FALSE
26	B2	12	Mx1	-0.0376043	0.00269853	Sample 1	FALSE
26	B2	13	Mx1	-0.0367437	0.00301063	Sample 1	FALSE
26	B2	14	Mx1	-0.0403297	-0.00112377	Sample 1	FALSE
26	B2	15	Mx1	-0.0403984	-0.00174096	Sample 1	FALSE
26	B2	16	Mx1	-0.0322499	0.00585913	Sample 1	FALSE
26	B2	17	Mx1	-0.0240588	0.0135018	Sample 1	FALSE
26	B2	18	Mx1	-0.0137577	0.0232544	Sample 1	FALSE
26	B2	19	Mx1	0.00870902	0.0451727	Sample 1	FALSE
26	B2	20	Mx1	0.0474425	0.0833578	Sample 1	FALSE
26	B2	21	Mx1	0.113917	0.149284	Sample 1	FALSE
26	B2	22	Mx1	0.205855	0.240673	Sample 1	FALSE
26	B2	23	Mx1	0.320243	0.354513	Sample 1	FALSE
26	B2	24	Mx1	0.438375	0.472097	Sample 1	FALSE
26	B2	25	Mx1	0.550409	0.583582	Sample 1	FALSE
26	B2	26	Mx1	0.645028	0.677653	Sample 1	FALSE
26	B2	27	Mx1	0.729538	0.761614	Sample 1	FALSE
26	B2	28	Mx1	0.799328	0.830855	Sample 1	FALSE
26	B2	29	Mx1	0.853179	0.884158	Sample 1	FALSE
26	B2	30	Mx1	0.894742	0.925173	Sample 1	FALSE
26	B2	31	Mx1	0.929036	0.958919	Sample 1	FALSE
26	B2	32	Mx1	0.953034	0.982368	Sample 1	FALSE
26	B2	33	Mx1	0.97637	1.00516	Sample 1	FALSE
26	B2	34	Mx1	0.998936	1.02717	Sample 1	FALSE
26	B2	35	Mx1	1.00666	1.03435	Sample 1	FALSE
26	B2	36	Mx1	1.01272	1.03986	Sample 1	FALSE
26	B2	37	Mx1	1.01846	1.04505	Sample 1	FALSE
26	B2	38	Mx1	1.02289	1.04893	Sample 1	FALSE
26	B2	39	Mx1	1.02505	1.05055	Sample 1	FALSE
26	B2	40	Mx1	1.02828	1.05322	Sample 1	FALSE
27	B3	1	Mx1	-0.00492063	-0.0066473	Sample 1	FALSE
27	B3	2	Mx1	-0.00285751	-0.00549631	Sample 1	FALSE
27	B3	3	Mx1	0.000211853	-0.00333907	Sample 1	FALSE
27	B3	4	Mx1	0.00417092	-0.000292132	Sample 1	FALSE
27	B3	5	Mx1	0.00796984	0.00259466	Sample 1	FALSE
27	B3	6	Mx1	0.00843148	0.00214417	Sample 1	FALSE
27	B3	7	Mx1	0.00887786	0.00167842	Sample 1	FALSE
27	B3	8	Mx1	0.00877079	0.000659229	Sample 1	FALSE
27	B3	9	Mx1	0.0107997	0.001776	Sample 1	FALSE
27	B3	10	Mx1	0.0111955	0.00125969	Sample 1	FALSE
27	B3	11	Mx1	0.00729935	-0.00354859	Sample 1	FALSE
27	B3	12	Mx1	0.00690806	-0.00485202	Sample 1	FALSE
27	B3	13	Mx1	0.0124274	-0.000244831	Sample 1	FALSE
27	B3	14	Mx1	0.0134761	-0.000108235	Sample 1	FALSE
27	B3	15	Mx1	0.0161808	0.0016843	Sample 1	FALSE
27	B3	16	Mx1	0.0168534	0.00144478	Sample 1	FALSE
27	B3	17	Mx1	0.0146777	-0.00164303	Sample 1	FALSE
27	B3	18	Mx1	0.0141423	-0.00309053	Sample 1	FALSE
27	B3	19	Mx1	0.0188081	0.000663168	Sample 1	FALSE
27	B3	20	Mx1	0.0222711	0.00321402	Sample 1	FALSE
27	B3	21	Mx1	0.0270128	0.00704359	Sample 1	FALSE
27	B3	22	Mx1	0.0382684	0.0173871	Sample 1	FALSE
27	B3	23	Mx1	0.0534304	0.0316369	Sample 1	FALSE
27	B3	24	Mx1	0.0759895	0.0532839	Sample 1	FALSE
27	B3	25	Mx1	0.12249	0.0988724	Sample 1	FALSE
27	B3	26	Mx1	0.196829	0.172299	Sample 1	FALSE
27	B3	27	Mx1	0.29729	0.271848	Sample 1	FALSE
27	B3	28	Mx1	0.420399	0.394045	Sample 1	FALSE
27	B3	29	Mx1	0.543611	0.516344	Sample 1	FALSE
27	B3	30	Mx1	0.654999	0.62682	Sample 1	FALSE
27	B3	31	Mx1	0.745532	0.716441	Sample 1	FALSE
27	B3	32	Mx1	0.818671	0.788668	Sample 1	FALSE
27	B3	33	Mx1	0.887674	0.856759	Sample 1	FALSE
27	B3	34	Mx1	0.945852	0.914025	Sample 1	FALSE
27	B3	35	Mx1	0.989199	0.95646	Sample 1	FALSE
27	B3	36	Mx1	1.01985	0.986199	Sample 1	FALSE
27	B3	37	Mx1	1.04554	1.01098	Sample 1	FALSE
27	B3	38	Mx1	1.06536	1.02989	Sample 1	FALSE
27	B3	39	Mx1	1.07865	1.04226	Sample 1	FALSE
27	B3	40	Mx1	1.08589	1.04859	Sample 1	FALSE
28	B4	1	Mx1	-0.0201548	-0.00457606	Sample 1	FALSE
28	B4	2	Mx1	-0.0177093	-0.00236342	Sample 1	FALSE
28	B4	3	Mx1	-0.0138747	0.00123828	Sample 1	FALSE
28	B4	4	Mx1	-0.012741	0.00213899	Sample 1	FALSE
28	B4	5	Mx1	-0.0134946	0.00115248	Sample 1	FALSE
28	B4	6	Mx1	-0.0145144	-0.000100179	Sample 1	FALSE
28	B4	7	Mx1	-0.0149552	-0.000773891	Sample 1	FALSE
28	B4	8	Mx1	-0.0146929	-0.00074444	Sample 1	FALSE
28	B4	9	Mx1	-0.0139471	-0.000231591	Sample 1	FALSE
28	B4	10	Mx1	-0.0147204	-0.0012378	Sample 1	FALSE
28	B4	11	Mx1	-0.0181286	-0.00487886	Sample 1	FALSE
28	B4	12	Mx1	-0.0180398	-0.00502303	Sample 1	FALSE
28	B4	13	Mx1	-0.012118	0.000665893	Sample 1	FALSE
28	B4	14	Mx1	-0.00932901	0.003222	Sample 1	FALSE
28	B4	15	Mx1	-0.00774596	0.00457214	Sample 1	FALSE
28	B4	16	Mx1	-0.00225309	0.00983211	Sample 1	FALSE
28	B4	17	Mx1	0.00749316	0.0193455	Sample 1	FALSE
28	B4	18	Mx1	0.024128	0.0357474	Sample 1	FALSE
28	B4	19	Mx1	0.055303	0.0666895	Sample 1	FALSE
28	B4	20	Mx1	0.105169	0.116323	Sample 1	FALSE
28	B4	21	Mx1	0.19073	0.20165	Sample 1	FALSE
28	B4	22	Mx1	0.297286	0.307974	Sample 1	FALSE
28	B4	23	Mx1	0.424314	0.434769	Sample 1	FALSE
28	B4	24	Mx1	0.550963	0.561185	Sample 1	FALSE
28	B4	25	Mx1	0.661164	0.671153	Sample 1	FALSE
28	B4	26	Mx1	0.747751	0.757507	Sample 1	FALSE
28	B4	27	Mx1	0.821771	0.831295	Sample 1	FALSE
28	B4	28	Mx1	0.890072	0.899363	Sample 1	FALSE
28	B4	29	Mx1	0.948029	0.957086	Sample 1	FALSE
28	B4	30	Mx1	0.994098	1.00292	Sample 1	FALSE
28	B4	31	Mx1	1.01821	1.0268	Sample 1	FALSE
28	B4	32	Mx1	1.04115	1.04951	Sample 1	FALSE
28	B4	33	Mx1	1.05961	1.06773	Sample 1	FALSE
28	B4	34	Mx1	1.07573	1.08363	Sample 1	FALSE
28	B4	35	Mx1	1.08773	1.09539	Sample 1	FALSE
28	B4	36	Mx1	1.0934	1.10083	Sample 1	FALSE
28	B4	37	Mx1	1.10249	1.10969	Sample 1	FALSE
28	B4	38	Mx1	1.10152	1.10848	Sample 1	FALSE
28	B4	39	Mx1	1.10353	1.11026	Sample 1	FALSE
28	B4	40	Mx1	1.10733	1.11383	Sample 1	FALSE
29	B5	1	Mx1	-0.0165999	-0.00637774	Sample 1	FALSE
29	B5	2	Mx1	-0.0162897	-0.00626095	Sample 1	FALSE
29	B5	3	Mx1	-0.0119069	-0.00207167	Sample 1	FALSE
29	B5	4	Mx1	-0.00800872	0.00163311	Sample 1	FALSE
29	B5	5	Mx1	-0.00691108	0.0025373	Sample 1	FALSE
29	B5	6	Mx1	-0.00671353	0.0025414	Sample 1	FALSE
29	B5	7	Mx1	-0.00787665	0.00118484	Sample 1	FALSE
29	B5	8	Mx1	-0.00865948	0.000208555	Sample 1	FALSE
29	B5	9	Mx1	-0.00827169	0.000402899	Sample 1	FALSE
29	B5	10	Mx1	-0.00983584	-0.0013547	Sample 1	FALSE
29	B5	11	Mx1	-0.0143224	-0.00603466	Sample 1	FALSE
29	B5	12	Mx1	-0.0136262	-0.005532	Sample 1	FALSE
29	B5	13	Mx1	-0.00594863	0.00195216	Sample 1	FALSE
29	B5	14	Mx1	-0.00636799	0.00133935	Sample 1	FALSE
29	B5	15	Mx1	-0.00772205	-0.000208153	Sample 1	FALSE
29	B5	16	Mx1	-0.00822936	-0.000908912	Sample 1	FALSE
29	B5	17	Mx1	-0.00754574	-0.000418739	Sample 1	FALSE
29	B5	18	Mx1	-0.00220433	0.00472922	Sample 1	FALSE
29	B5	19	Mx1	0.00212853	0.00886864	Sample 1	FALSE
29	B5	20	Mx1	0.0145659	0.0211126	Sample 1	FALSE
29	B5	21	Mx1	0.037094	0.0434472	Sample 1	FALSE
29	B5	22	Mx1	0.0755756	0.0817353	Sample 1	FALSE
29	B5	23	Mx1	0.131836	0.137802	Sample 1	FALSE
29	B5	24	Mx1	0.221154	0.226927	Sample 1	FALSE
29	B5	25	Mx1	0.338485	0.344065	Sample 1	FALSE
29	B5	26	Mx1	0.466194	0.47158	Sample 1	FALSE
29	B5	27	Mx1	0.584605	0.589797	Sample 1	FALSE
29	B5	28	Mx1	0.693334	0.698333	Sample 1	FALSE
29	B5	29	Mx1	0.780812	0.785618	Sample 1	FALSE
29	B5	30	Mx1	0.855192	0.859805	Sample 1	FALSE
29	B5	31	Mx1	0.91637	0.920789	Sample 1	FALSE
29	B5	32	Mx1	0.963189	0.967414	Sample 1	FALSE
29	B5	33	Mx1	1.00142	1.00545	Sample 1	FALSE
29	B5	34	Mx1	1.03043	1.03427	Sample 1	FALSE
29	B5	35	Mx1	1.05565	1.05929	Sample 1	FALSE
29	B5	36	Mx1	1.07367	1.07712	Sample 1	FALSE
29	B5	37	Mx1	1.08215	1.08541	Sample 1	FALSE
29	B5	38	Mx1	1.09245	1.09551	Sample 1	FALSE
29	B5	39	Mx1	1.09643	1.0993	Sample 1	FALSE
29	B5	40	Mx1	1.10279	1.10547	Sample 1	FALSE
30	B6	1	Mx1	-0.0420466	-0.000579597	Sample 1	FALSE
30	B6	2	Mx1	-0.0406187	0.000453383	Sample 1	FALSE
30	B6	3	Mx1	-0.0402379	0.000439295	Sample 1	FALSE
30	B6	4	Mx1	-0.0396021	0.000680214	Sample 1	FALSE
30	B6	5	Mx1	-0.0397467	0.000140648	Sample 1	FALSE
30	B6	6	Mx1	-0.0390333	0.000459224	Sample 1	FALSE
30	B6	7	Mx1	-0.0382653	0.000832335	Sample 1	FALSE
30	B6	8	Mx1	-0.038611	9.17598e-05	Sample 1	FALSE
30	B6	9	Mx1	-0.0390478	-0.000739974	Sample 1	FALSE
30	B6	10	Mx1	-0.0398172	-0.00190423	Sample 1	FALSE
30	B6	11	Mx1	-0.0398821	-0.00236408	Sample 1	FALSE
30	B6	12	Mx1	-0.0375551	-0.000431912	Sample 1	FALSE
30	B6	13	Mx1	-0.0369583	-0.000230011	Sample 1	FALSE
30	B6	14	Mx1	-0.0367547	-0.000421285	Sample 1	FALSE
30	B6	15	Mx1	-0.0324905	0.00344802	Sample 1	FALSE
30	B6	16	Mx1	-0.0260084	0.00953518	Sample 1	FALSE
30	B6	17	Mx1	-0.0154161	0.0197326	Sample 1	FALSE
30	B6	18	Mx1	0.00309571	0.0378495	Sample 1	FALSE
30	B6	19	Mx1	0.0374755	0.0718344	Sample 1	FALSE
30	B6	20	Mx1	0.0934273	0.127391	Sample 1	FALSE
30	B6	21	Mx1	0.176667	0.210236	Sample 1	FALSE
30	B6	22	Mx1	0.291579	0.324754	Sample 1	FALSE
30	B6	23	Mx1	0.416876	0.449655	Sample 1	FALSE
30	B6	24	Mx1	0.53761	0.569994	Sample 1	FALSE
30	B6	25	Mx1	0.641814	0.673803	Sample 1	FALSE
30	B6	26	Mx1	0.733045	0.764639	Sample 1	FALSE
30	B6	27	Mx1	0.811068	0.842268	Sample 1	FALSE
30	B6	28	Mx1	0.879501	0.910306	Sample 1	FALSE
30	B6	29	Mx1	0.931191	0.961601	Sample 1	FALSE
30	B6	30	Mx1	0.970276	1.00029	Sample 1	FALSE
30	B6	31	Mx1	1.00372	1.03334	Sample 1	FALSE
30	B6	32	Mx1	1.02837	1.0576	Sample 1	FALSE
30	B6	33	Mx1	1.04978	1.07861	Sample 1	FALSE
30	B6	34	Mx1	1.06085	1.08928	Sample 1	FALSE
30	B6	35	Mx1	1.07103	1.09907	Sample 1	FALSE
30	B6	36	Mx1	1.08083	1.10848	Sample 1	FALSE
30	B6	37	Mx1	1.08426	1.11151	Sample 1	FALSE
30	B6	38	Mx1	1.08744	1.11429	Sample 1	FALSE
30	B6	39	Mx1	1.08762	1.11408	Sample 1	FALSE
30	B6	40	Mx1	1.0894	1.11547	Sample 1	FALSE
31	B7	1	Mx1	0.0206095	-0.00548787	Sample 1	FALSE
31	B7	2	Mx1	0.024829	-0.00154064	Sample 1	FALSE
31	B7	3	Mx1	0.0263503	-0.00029171	Sample 1	FALSE
31	B7	4	Mx1	0.0264474	-0.000466882	Sample 1	FALSE
31	B7	5	Mx1	0.0284614	0.00127479	Sample 1	FALSE
31	B7	6	Mx1	0.0299093	0.0024504	Sample 1	FALSE
31	B7	7	Mx1	0.029122	0.00139078	Sample 1	FALSE
31	B7	8	Mx1	0.0279788	-2.46832e-05	Sample 1	FALSE
31	B7	9	Mx1	0.0277746	-0.000501142	Sample 1	FALSE
31	B7	10	Mx1	0.0295655	0.00101745	Sample 1	FALSE
31	B7	11	Mx1	0.0249434	-0.00387702	Sample 1	FALSE
31	B7	12	Mx1	0.0240685	-0.00502417	Sample 1	FALSE
31	B7	13	Mx1	0.0282289	-0.0011361	Sample 1	FALSE
31	B7	14	Mx1	0.0287998	-0.00083748	Sample 1	FALSE
31	B7	15	Mx1	0.0304264	0.000516832	Sample 1	FALSE
31	B7	16	Mx1	0.0356908	0.00550892	Sample 1	FALSE
31	B7	17	Mx1	0.0401326	0.0096784	Sample 1	FALSE
31	B7	18	Mx1	0.0517387	0.0210122	Sample 1	FALSE
31	B7	19	Mx1	0.0731053	0.0421065	Sample 1	FALSE
31	B7	20	Mx1	0.115176	0.083905	Sample 1	FALSE
31	B7	21	Mx1	0.18697	0.155426	Sample 1	FALSE
31	B7	22	Mx1	0.285054	0.253239	Sample 1	FALSE
31	B7	23	Mx1	0.407841	0.375753	Sample 1	FALSE
31	B7	24	Mx1	0.536411	0.504051	Sample 1	FALSE
31	B7	25	Mx1	0.658137	0.625504	Sample 1	FALSE
31	B7	26	Mx1	0.760755	0.72785	Sample 1	FALSE
31	B7	27	Mx1	0.852173	0.818996	Sample 1	FALSE
31	B7	28	Mx1	0.925373	0.891924	Sample 1	FALSE
31	B7	29	Mx1	0.980242	0.94652	Sample 1	FALSE
31	B7	30	Mx1	1.03048	0.996485	Sample 1	FALSE
31	B7	31	Mx1	1.06623	1.03197	Sample 1	FALSE
31	B7	32	Mx1	1.09571	1.06117	Sample 1	FALSE
31	B7	33	Mx1	1.11725	1.08244	Sample 1	FALSE
31	B7	34	Mx1	1.13275	1.09767	Sample 1	FALSE
31	B7	35	Mx1	1.14216	1.1068	Sample 1	FALSE
31	B7	36	Mx1	1.14706	1.11143	Sample 1	FALSE
31	B7	37	Mx1	1.15262	1.11672	Sample 1	FALSE
31	B7	38	Mx1	1.15775	1.12157	Sample 1	FALSE
31	B7	39	Mx1	1.15938	1.12293	Sample 1	FALSE
31	B7	40	Mx1	1.16511	1.12839	Sample 1	FALSE
32	B8	1	Mx1	-0.0672499	-0.000770257	Sample 1	FALSE
32	B8	2	Mx1	-0.0667723	-0.000694961	Sample 1	FALSE
32	B8	3	Mx1	-0.0664543	-0.000779205	Sample 1	FALSE
32	B8	4	Mx1	-0.0653189	-4.61872e-05	Sample 1	FALSE
32	B8	5	Mx1	-0.0640948	0.000775634	Sample 1	FALSE
32	B8	6	Mx1	-0.0622343	0.00223386	Sample 1	FALSE
32	B8	7	Mx1	-0.0625986	0.00146727	Sample 1	FALSE
32	B8	8	Mx1	-0.063263	0.00040049	Sample 1	FALSE
32	B8	9	Mx1	-0.0635957	-0.000334473	Sample 1	FALSE
32	B8	10	Mx1	-0.0650343	-0.00217542	Sample 1	FALSE
32	B8	11	Mx1	-0.065258	-0.00280137	Sample 1	FALSE
32	B8	12	Mx1	-0.064131	-0.00207667	Sample 1	FALSE
32	B8	13	Mx1	-0.0634196	-0.0017676	Sample 1	FALSE
32	B8	14	Mx1	-0.0599392	0.00131048	Sample 1	FALSE
32	B8	15	Mx1	-0.0570542	0.0037932	Sample 1	FALSE
32	B8	16	Mx1	-0.0497788	0.0106663	Sample 1	FALSE
32	B8	17	Mx1	-0.0387181	0.0213246	Sample 1	FALSE
32	B8	18	Mx1	-0.0151119	0.0445285	Sample 1	FALSE
32	B8	19	Mx1	0.0305037	0.0897418	Sample 1	FALSE
32	B8	20	Mx1	0.101503	0.160339	Sample 1	FALSE
32	B8	21	Mx1	0.201186	0.259619	Sample 1	FALSE
32	B8	22	Mx1	0.322993	0.381024	Sample 1	FALSE
32	B8	23	Mx1	0.449399	0.507028	Sample 1	FALSE
32	B8	24	Mx1	0.569072	0.626298	Sample 1	FALSE
32	B8	25	Mx1	0.67309	0.729915	Sample 1	FALSE
32	B8	26	Mx1	0.762189	0.818611	Sample 1	FALSE
32	B8	27	Mx1	0.837935	0.893955	Sample 1	FALSE
32	B8	28	Mx1	0.896625	0.952243	Sample 1	FALSE
32	B8	29	Mx1	0.94223	0.997445	Sample 1	FALSE
32	B8	30	Mx1	0.983099	1.03791	Sample 1	FALSE
32	B8	31	Mx1	1.01379	1.0682	Sample 1	FALSE
32	B8	32	Mx1	1.03596	1.08996	Sample 1	FALSE
32	B8	33	Mx1	1.05145	1.10505	Sample 1	FALSE
32	B8	34	Mx1	1.06153	1.11473	Sample 1	FALSE
32	B8	35	Mx1	1.07095	1.12375	Sample 1	FALSE
32	B8	36	Mx1	1.07579	1.12819	Sample 1	FALSE
32	B8	37	Mx1	1.08457	1.13657	Sample 1	FALSE
32	B8	38	Mx1	1.08872	1.14032	Sample 1	FALSE
32	B8	39	Mx1	1.0898	1.14099	Sample 1	FALSE
32	B8	40	Mx1	1.08673	1.13752	Sample 1	FALSE
33	B9	1	Mx1	-0.0746463	-0.00178974	Sample 1	FALSE
33	B9	2	Mx1	-0.0745287	-0.00240788	Sample 1	FALSE
33	B9	3	Mx1	-0.0721912	-0.000806107	Sample 1	FALSE
33	B9	4	Mx1	-0.0690596	0.00158982	Sample 1	FALSE
33	B9	5	Mx1	-0.069539	0.000374636	Sample 1	FALSE
33	B9	6	Mx1	-0.0698478	-0.000669825	Sample 1	FALSE
33	B9	7	Mx1	-0.0680244	0.000417907	Sample 1	FALSE
33	B9	8	Mx1	-0.0670026	0.000703978	Sample 1	FALSE
33	B9	9	Mx1	-0.0667784	0.000192405	Sample 1	FALSE
33	B9	10	Mx1	-0.0670094	-0.000774242	Sample 1	FALSE
33	B9	11	Mx1	-0.0660879	-0.000588493	Sample 1	FALSE
33	B9	12	Mx1	-0.0664763	-0.00171258	Sample 1	FALSE
33	B9	13	Mx1	-0.0659619	-0.00193391	Sample 1	FALSE
33	B9	14	Mx1	-0.0630198	0.000272544	Sample 1	FALSE
33	B9	15	Mx1	-0.0596227	0.00293387	Sample 1	FALSE
33	B9	16	Mx1	-0.0558714	0.00594951	Sample 1	FALSE
33	B9	17	Mx1	-0.0465621	0.0145231	Sample 1	FALSE
33	B9	18	Mx1	-0.0268505	0.033499	Sample 1	FALSE
33	B9	19	Mx1	0.0100975	0.0697113	Sample 1	FALSE
33	B9	20	Mx1	0.072618	0.131496	Sample 1	FALSE
33	B9	21	Mx1	0.162083	0.220225	Sample 1	FALSE
33	B9	22	Mx1	0.275845	0.333252	Sample 1	FALSE
33	B9	23	Mx1	0.40865	0.465321	Sample 1	FALSE
33	B9	24	Mx1	0.531219	0.587155	Sample 1	FALSE
33	B9	25	Mx1	0.640138	0.695338	Sample 1	FALSE
33	B9	26	Mx1	0.727042	0.781506	Sample 1	FALSE
33	B9	27	Mx1	0.80857	0.862298	Sample 1	FALSE
33	B9	28	Mx1	0.873348	0.92634	Sample 1	FALSE
33	B9	29	Mx1	0.924799	0.977056	Sample 1	FALSE
33	B9	30	Mx1	0.968904	1.02042	Sample 1	FALSE
33	B9	31	Mx1	1.00102	1.05181	Sample 1	FALSE
33	B9	32	Mx1	1.02317	1.07322	Sample 1	FALSE
33	B9	33	Mx1	1.04233	1.09164	Sample 1	FALSE
33	B9	34	Mx1	1.05496	1.10353	Sample 1	FALSE
33	B9	35	Mx1	1.06424	1.11208	Sample 1	FALSE
33	B9	36	Mx1	1.07644	1.12355	Sample 1	FALSE
33	B9	37	Mx1	1.07697	1.12334	Sample 1	FALSE
33	B9	38	Mx1	1.07789	1.12353	Sample 1	FALSE
33	B9	39	Mx1	1.07616	1.12106	Sample 1	FALSE
33	B9	40	Mx1	1.07916	1.12332	Sample 1	FALSE
34	B10	1	OAS1	-0.0429447	-0.00222593	Sample 3	FALSE
34	B10	2	OAS1	-0.0412569	-0.000662182	Sample 3	FALSE
34	B10	3	OAS1	-0.0403508	0.000119813	Sample 3	FALSE
34	B10	4	OAS1	-0.0382625	0.00208403	Sample 3	FALSE
34	B10	5	OAS1	-0.0373546	0.0028678	Sample 3	FALSE
34	B10	6	OAS1	-0.0383933	0.00170494	Sample 3	FALSE
34	B10	7	OAS1	-0.0396106	0.000363542	Sample 3	FALSE
34	B10	8	OAS1	-0.0414175	-0.00156743	Sample 3	FALSE
34	B10	9	OAS1	-0.0416397	-0.00191379	Sample 3	FALSE
34	B10	10	OAS1	-0.0394125	0.000189375	Sample 3	FALSE
34	B10	11	OAS1	-0.0393987	7.9073e-05	Sample 3	FALSE
34	B10	12	OAS1	-0.0393863	-3.26927e-05	Sample 3	FALSE
34	B10	13	OAS1	-0.0392012	2.82907e-05	Sample 3	FALSE
34	B10	14	OAS1	-0.0414452	-0.00233974	Sample 3	FALSE
34	B10	15	OAS1	-0.041479	-0.00249772	Sample 3	FALSE
34	B10	16	OAS1	-0.0383686	0.000488567	Sample 3	FALSE
34	B10	17	OAS1	-0.0403554	-0.00162229	Sample 3	FALSE
34	B10	18	OAS1	-0.0414032	-0.0027942	Sample 3	FALSE
34	B10	19	OAS1	-0.0409752	-0.00249036	Sample 3	FALSE
34	B10	20	OAS1	-0.0404909	-0.00213011	Sample 3	FALSE
34	B10	21	OAS1	-0.0375576	0.000679039	Sample 3	FALSE
34	B10	22	OAS1	-0.0367877	0.0013248	Sample 3	FALSE
34	B10	23	OAS1	-0.0346614	0.00332705	Sample 3	FALSE
34	B10	24	OAS1	-0.0352389	0.00262539	Sample 3	FALSE
34	B10	25	OAS1	-0.0370454	0.000694807	Sample 3	FALSE
34	B10	26	OAS1	-0.0368043	0.0008118	Sample 3	FALSE
34	B10	27	OAS1	-0.031108	0.00638402	Sample 3	FALSE
34	B10	28	OAS1	-0.0255926	0.0117753	Sample 3	FALSE
34	B10	29	OAS1	-0.0164382	0.0208056	Sample 3	FALSE
34	B10	30	OAS1	0.00550113	0.0426208	Sample 3	FALSE
34	B10	31	OAS1	0.0363009	0.0732964	Sample 3	FALSE
34	B10	32	OAS1	0.0888933	0.125765	Sample 3	FALSE
34	B10	33	OAS1	0.153247	0.189994	Sample 3	FALSE
34	B10	34	OAS1	0.219559	0.256183	Sample 3	FALSE
34	B10	35	OAS1	0.272519	0.309018	Sample 3	FALSE
34	B10	36	OAS1	0.300734	0.337109	Sample 3	FALSE
34	B10	37	OAS1	0.325454	0.361705	Sample 3	FALSE
34	B10	38	OAS1	0.340432	0.376559	Sample 3	FALSE
34	B10	39	OAS1	0.351549	0.387552	Sample 3	FALSE
34	B10	40	OAS1	0.358768	0.394647	Sample 3	FALSE
35	B11	1	OAS1	-0.015893	-0.0041025	Sample 3	FALSE
35	B11	2	OAS1	-0.0146925	-0.00308454	Sample 3	FALSE
35	B11	3	OAS1	-0.0122156	-0.000790197	Sample 3	FALSE
35	B11	4	OAS1	-0.0116019	-0.00035899	Sample 3	FALSE
35	B11	5	OAS1	-0.00920121	0.00185912	Sample 3	FALSE
35	B11	6	OAS1	-0.00916952	0.00170826	Sample 3	FALSE
35	B11	7	OAS1	-0.00947448	0.00122077	Sample 3	FALSE
35	B11	8	OAS1	-0.00825105	0.00226166	Sample 3	FALSE
35	B11	9	OAS1	-0.010272	5.82132e-05	Sample 3	FALSE
35	B11	10	OAS1	-0.0116634	-0.0015158	Sample 3	FALSE
35	B11	11	OAS1	-0.0127519	-0.00278682	Sample 3	FALSE
35	B11	12	OAS1	-0.0123811	-0.0025986	Sample 3	FALSE
35	B11	13	OAS1	-0.00869659	0.000903416	Sample 3	FALSE
35	B11	14	OAS1	-0.0100598	-0.00064238	Sample 3	FALSE
35	B11	15	OAS1	-0.010946	-0.00171103	Sample 3	FALSE
35	B11	16	OAS1	-0.010046	-0.000993653	Sample 3	FALSE
35	B11	17	OAS1	-0.0103478	-0.001478	Sample 3	FALSE
35	B11	18	OAS1	-0.00979972	-0.00111241	Sample 3	FALSE
35	B11	19	OAS1	-0.00703315	0.00147162	Sample 3	FALSE
35	B11	20	OAS1	-0.0038174	0.00450483	Sample 3	FALSE
35	B11	21	OAS1	-0.000549426	0.00759026	Sample 3	FALSE
35	B11	22	OAS1	0.010658	0.0186151	Sample 3	FALSE
35	B11	23	OAS1	0.0357176	0.0434922	Sample 3	FALSE
35	B11	24	OAS1	0.0672912	0.0748833	Sample 3	FALSE
35	B11	25	OAS1	0.121196	0.128605	Sample 3	FALSE
35	B11	26	OAS1	0.198288	0.205515	Sample 3	FALSE
35	B11	27	OAS1	0.293784	0.300828	Sample 3	FALSE
35	B11	28	OAS1	0.392123	0.398985	Sample 3	FALSE
35	B11	29	OAS1	0.489802	0.496481	Sample 3	FALSE
35	B11	30	OAS1	0.577718	0.584215	Sample 3	FALSE
35	B11	31	OAS1	0.657976	0.66429	Sample 3	FALSE
35	B11	32	OAS1	0.730352	0.736484	Sample 3	FALSE
35	B11	33	OAS1	0.795281	0.80123	Sample 3	FALSE
35	B11	34	OAS1	0.844678	0.850445	Sample 3	FALSE
35	B11	35	OAS1	0.883536	0.88912	Sample 3	FALSE
35	B11	36	OAS1	0.922292	0.927694	Sample 3	FALSE
35	B11	37	OAS1	0.949798	0.955017	Sample 3	FALSE
35	B11	38	OAS1	0.975288	0.980324	Sample 3	FALSE
35	B11	39	OAS1	0.992076	0.99693	Sample 3	FALSE
35	B11	40	OAS1	1.00437	1.00904	Sample 3	FALSE
36	B12	1	OAS1	-0.0590372	0.00186346	Sample 3	FALSE
36	B12	2	OAS1	-0.058925	0.000469784	Sample 3	FALSE
36	B12	3	OAS1	-0.0566059	0.00128305	Sample 3	FALSE
36	B12	4	OAS1	-0.0523893	0.00399391	Sample 3	FALSE
36	B12	5	OAS1	-0.0509023	0.00397502	Sample 3	FALSE
36	B12	6	OAS1	-0.0510333	0.00233822	Sample 3	FALSE
36	B12	7	OAS1	-0.0504473	0.00141842	Sample 3	FALSE
36	B12	8	OAS1	-0.0503748	-1.48947e-05	Sample 3	FALSE
36	B12	9	OAS1	-0.0502708	-0.00141678	Sample 3	FALSE
36	B12	10	OAS1	-0.0500126	-0.00266434	Sample 3	FALSE
36	B12	11	OAS1	-0.0466067	-0.000764294	Sample 3	FALSE
36	B12	12	OAS1	-0.0456178	-0.00128122	Sample 3	FALSE
36	B12	13	OAS1	-0.0458875	-0.00305676	Sample 3	FALSE
36	B12	14	OAS1	-0.0457415	-0.00441662	Sample 3	FALSE
36	B12	15	OAS1	-0.0419863	-0.00216718	Sample 3	FALSE
36	B12	16	OAS1	-0.0412981	-0.00298482	Sample 3	FALSE
36	B12	17	OAS1	-0.0390492	-0.00224171	Sample 3	FALSE
36	B12	18	OAS1	-0.0371483	-0.00184665	Sample 3	FALSE
36	B12	19	OAS1	-0.0365736	-0.00277782	Sample 3	FALSE
36	B12	20	OAS1	-0.03323	-0.000939966	Sample 3	FALSE
36	B12	21	OAS1	-0.029957	0.000827206	Sample 3	FALSE
36	B12	22	OAS1	-0.0274792	0.00179917	Sample 3	FALSE
36	B12	23	OAS1	-0.0265691	0.00120339	Sample 3	FALSE
36	B12	24	OAS1	-0.0226684	0.00359828	Sample 3	FALSE
36	B12	25	OAS1	-0.0186245	0.00613638	Sample 3	FALSE
36	B12	26	OAS1	-0.0142258	0.00902923	Sample 3	FALSE
36	B12	27	OAS1	-0.00152077	0.0202285	Sample 3	FALSE
36	B12	28	OAS1	0.020257	0.0405004	Sample 3	FALSE
36	B12	29	OAS1	0.0474332	0.0661708	Sample 3	FALSE
36	B12	30	OAS1	0.0939877	0.111219	Sample 3	FALSE
36	B12	31	OAS1	0.158526	0.174252	Sample 3	FALSE
36	B12	32	OAS1	0.237797	0.252017	Sample 3	FALSE
36	B12	33	OAS1	0.319771	0.332486	Sample 3	FALSE
36	B12	34	OAS1	0.381391	0.392599	Sample 3	FALSE
36	B12	35	OAS1	0.42428	0.433982	Sample 3	FALSE
36	B12	36	OAS1	0.466775	0.474972	Sample 3	FALSE
36	B12	37	OAS1	0.498373	0.505064	Sample 3	FALSE
36	B12	38	OAS1	0.531402	0.536587	Sample 3	FALSE
36	B12	39	OAS1	0.557008	0.560687	Sample 3	FALSE
36	B12	40	OAS1	0.573579	0.575753	Sample 3	FALSE
37	B13	1	OAS1	-0.0637199	-0.000726142	Sample 3	FALSE
37	B13	2	OAS1	-0.0631483	-7.61242e-05	Sample 3	FALSE
37	B13	3	OAS1	-0.0627434	0.000407172	Sample 3	FALSE
37	B13	4	OAS1	-0.0609235	0.00230553	Sample 3	FALSE
37	B13	5	OAS1	-0.0609309	0.00237658	Sample 3	FALSE
37	B13	6	OAS1	-0.0623741	0.00101181	Sample 3	FALSE
37	B13	7	OAS1	-0.0657007	-0.00223639	Sample 3	FALSE
37	B13	8	OAS1	-0.066043	-0.00250027	Sample 3	FALSE
37	B13	9	OAS1	-0.0644001	-0.000778914	Sample 3	FALSE
37	B13	10	OAS1	-0.0656031	-0.00190357	Sample 3	FALSE
37	B13	11	OAS1	-0.0659694	-0.00219136	Sample 3	FALSE
37	B13	12	OAS1	-0.0647283	-0.00087184	Sample 3	FALSE
37	B13	13	OAS1	-0.0623585	0.00157638	Sample 3	FALSE
37	B13	14	OAS1	-0.0636526	0.000360656	Sample 3	FALSE
37	B13	15	OAS1	-0.0642817	-0.000190055	Sample 3	FALSE
37	B13	16	OAS1	-0.0633351	0.000835033	Sample 3	FALSE
37	B13	17	OAS1	-0.0636829	0.000565619	Sample 3	FALSE
37	B13	18	OAS1	-0.0630933	0.00123361	Sample 3	FALSE
37	B13	19	OAS1	-0.057183	0.00722234	Sample 3	FALSE
37	B13	20	OAS1	-0.0496342	0.0148496	Sample 3	FALSE
37	B13	21	OAS1	-0.041912	0.0226502	Sample 3	FALSE
37	B13	22	OAS1	-0.0216139	0.0430268	Sample 3	FALSE
37	B13	23	OAS1	0.0142914	0.0790105	Sample 3	FALSE
37	B13	24	OAS1	0.0705608	0.135358	Sample 3	FALSE
37	B13	25	OAS1	0.151011	0.215887	Sample 3	FALSE
37	B13	26	OAS1	0.252287	0.317241	Sample 3	FALSE
37	B13	27	OAS1	0.357445	0.422478	Sample 3	FALSE
37	B13	28	OAS1	0.459583	0.524694	Sample 3	FALSE
37	B13	29	OAS1	0.55199	0.61718	Sample 3	FALSE
37	B13	30	OAS1	0.639179	0.704447	Sample 3	FALSE
37	B13	31	OAS1	0.70967	0.775017	Sample 3	FALSE
37	B13	32	OAS1	0.771242	0.836667	Sample 3	FALSE
37	B13	33	OAS1	0.833194	0.898698	Sample 3	FALSE
37	B13	34	OAS1	0.881348	0.94693	Sample 3	FALSE
37	B13	35	OAS1	0.923779	0.989439	Sample 3	FALSE
37	B13	36	OAS1	0.960025	1.02576	Sample 3	FALSE
37	B13	37	OAS1	0.987282	1.0531	Sample 3	FALSE
37	B13	38	OAS1	1.00634	1.07223	Sample 3	FALSE
37	B13	39	OAS1	1.02802	1.09399	Sample 3	FALSE
37	B13	40	OAS1	1.04012	1.10617	Sample 3	FALSE
38	B14	1	OAS1	-0.0777746	0.00405747	Sample 3	FALSE
38	B14	2	OAS1	-0.0782082	0.00342295	Sample 3	FALSE
38	B14	3	OAS1	-0.0805144	0.00091587	Sample 3	FALSE
38	B14	4	OAS1	-0.0806033	0.000626128	Sample 3	FALSE
38	B14	5	OAS1	-0.0784476	0.00258093	Sample 3	FALSE
38	B14	6	OAS1	-0.0845366	-0.00370898	Sample 3	FALSE
38	B14	7	OAS1	-0.0852671	-0.00464031	Sample 3	FALSE
38	B14	8	OAS1	-0.0808063	-0.00038047	Sample 3	FALSE
38	B14	9	OAS1	-0.0793591	0.000865896	Sample 3	FALSE
38	B14	10	OAS1	-0.079585	0.000439138	Sample 3	FALSE
38	B14	11	OAS1	-0.0784757	0.00134755	Sample 3	FALSE
38	B14	12	OAS1	-0.0768861	0.00273628	Sample 3	FALSE
38	B14	13	OAS1	-0.077361	0.00206043	Sample 3	FALSE
38	B14	14	OAS1	-0.0784726	0.000747992	Sample 3	FALSE
38	B14	15	OAS1	-0.0795914	-0.000571689	Sample 3	FALSE
38	B14	16	OAS1	-0.0801662	-0.00134732	Sample 3	FALSE
38	B14	17	OAS1	-0.0798359	-0.00121795	Sample 3	FALSE
38	B14	18	OAS1	-0.0797391	-0.00132206	Sample 3	FALSE
38	B14	19	OAS1	-0.0776962	0.000519961	Sample 3	FALSE
38	B14	20	OAS1	-0.077739	0.000276338	Sample 3	FALSE
38	B14	21	OAS1	-0.077976	-0.000161574	Sample 3	FALSE
38	B14	22	OAS1	-0.0773797	0.000233839	Sample 3	FALSE
38	B14	23	OAS1	-0.0716831	0.00572957	Sample 3	FALSE
38	B14	24	OAS1	-0.0624116	0.0148002	Sample 3	FALSE
38	B14	25	OAS1	-0.0480317	0.0289792	Sample 3	FALSE
38	B14	26	OAS1	-0.030382	0.046428	Sample 3	FALSE
38	B14	27	OAS1	0.0108297	0.0874388	Sample 3	FALSE
38	B14	28	OAS1	0.0718022	0.14821	Sample 3	FALSE
38	B14	29	OAS1	0.153318	0.229525	Sample 3	FALSE
38	B14	30	OAS1	0.247535	0.323542	Sample 3	FALSE
38	B14	31	OAS1	0.340712	0.416517	Sample 3	FALSE
38	B14	32	OAS1	0.432634	0.508239	Sample 3	FALSE
38	B14	33	OAS1	0.516927	0.592331	Sample 3	FALSE
38	B14	34	OAS1	0.587368	0.662571	Sample 3	FALSE
38	B14	35	OAS1	0.643505	0.718507	Sample 3	FALSE
38	B14	36	OAS1	0.694761	0.769563	Sample 3	FALSE
38	B14	37	OAS1	0.738174	0.812775	Sample 3	FALSE
38	B14	38	OAS1	0.765249	0.839649	Sample 3	FALSE
38	B14	39	OAS1	0.789563	0.863761	Sample 3	FALSE
38	B14	40	OAS1	0.810312	0.884309	Sample 3	FALSE
39	B15	1	OAS1	-0.0180685	-0.000675273	Sample 3	FALSE
39	B15	2	OAS1	-0.0174208	1.99018e-05	Sample 3	FALSE
39	B15	3	OAS1	-0.016849	0.000639228	Sample 3	FALSE
39	B15	4	OAS1	-0.0161485	0.00138722	Sample 3	FALSE
39	B15	5	OAS1	-0.0158008	0.00178243	Sample 3	FALSE
39	B15	6	OAS1	-0.0163606	0.00127013	Sample 3	FALSE
39	B15	7	OAS1	-0.0171021	0.000576203	Sample 3	FALSE
39	B15	8	OAS1	-0.0187008	-0.000974985	Sample 3	FALSE
39	B15	9	OAS1	-0.0208174	-0.00304411	Sample 3	FALSE
39	B15	10	OAS1	-0.0208405	-0.00301963	Sample 3	FALSE
39	B15	11	OAS1	-0.0190934	-0.00122507	Sample 3	FALSE
39	B15	12	OAS1	-0.0186701	-0.000754253	Sample 3	FALSE
39	B15	13	OAS1	-0.0174707	0.00049261	Sample 3	FALSE
39	B15	14	OAS1	-0.0174212	0.000589663	Sample 3	FALSE
39	B15	15	OAS1	-0.0173148	0.000743598	Sample 3	FALSE
39	B15	16	OAS1	-0.0192968	-0.00119088	Sample 3	FALSE
39	B15	17	OAS1	-0.0194333	-0.00127994	Sample 3	FALSE
39	B15	18	OAS1	-0.01694	0.00126093	Sample 3	FALSE
39	B15	19	OAS1	-0.0155015	0.00274685	Sample 3	FALSE
39	B15	20	OAS1	-0.00762665	0.0106693	Sample 3	FALSE
39	B15	21	OAS1	0.0066473	0.0249907	Sample 3	FALSE
39	B15	22	OAS1	0.0244544	0.0428453	Sample 3	FALSE
39	B15	23	OAS1	0.0669366	0.085375	Sample 3	FALSE
39	B15	24	OAS1	0.123529	0.142015	Sample 3	FALSE
39	B15	25	OAS1	0.203201	0.221734	Sample 3	FALSE
39	B15	26	OAS1	0.298138	0.316719	Sample 3	FALSE
39	B15	27	OAS1	0.395254	0.413882	Sample 3	FALSE
39	B15	28	OAS1	0.489398	0.508074	Sample 3	FALSE
39	B15	29	OAS1	0.576713	0.595436	Sample 3	FALSE
39	B15	30	OAS1	0.657754	0.676525	Sample 3	FALSE
39	B15	31	OAS1	0.726283	0.745101	Sample 3	FALSE
39	B15	32	OAS1	0.79082	0.809686	Sample 3	FALSE
39	B15	33	OAS1	0.847301	0.866215	Sample 3	FALSE
39	B15	34	OAS1	0.900691	0.919652	Sample 3	FALSE
39	B15	35	OAS1	0.941736	0.960744	Sample 3	FALSE
39	B15	36	OAS1	0.976715	0.995771	Sample 3	FALSE
39	B15	37	OAS1	1.01103	1.03013	Sample 3	FALSE
39	B15	38	OAS1	1.03914	1.05829	Sample 3	FALSE
39	B15	39	OAS1	1.06232	1.08152	Sample 3	FALSE
39	B15	40	OAS1	1.07471	1.09396	Sample 3	FALSE
40	B16	1	OAS1	-0.05774	-0.000836013	Sample 3	FALSE
40	B16	2	OAS1	-0.0575165	-0.000818825	Sample 3	FALSE
40	B16	3	OAS1	-0.0555551	0.000936207	Sample 3	FALSE
40	B16	4	OAS1	-0.0545478	0.00173724	Sample 3	FALSE
40	B16	5	OAS1	-0.0526842	0.00339453	Sample 3	FALSE
40	B16	6	OAS1	-0.0537373	0.00213502	Sample 3	FALSE
40	B16	7	OAS1	-0.0550894	0.0005767	Sample 3	FALSE
40	B16	8	OAS1	-0.057219	-0.00175924	Sample 3	FALSE
40	B16	9	OAS1	-0.0579237	-0.00267027	Sample 3	FALSE
40	B16	10	OAS1	-0.0572304	-0.00218327	Sample 3	FALSE
40	B16	11	OAS1	-0.0557521	-0.000911328	Sample 3	FALSE
40	B16	12	OAS1	-0.0553852	-0.000750686	Sample 3	FALSE
40	B16	13	OAS1	-0.0539764	0.000451785	Sample 3	FALSE
40	B16	14	OAS1	-0.0557553	-0.00153343	Sample 3	FALSE
40	B16	15	OAS1	-0.0570151	-0.00299961	Sample 3	FALSE
40	B16	16	OAS1	-0.0587734	-0.00496418	Sample 3	FALSE
40	B16	17	OAS1	-0.0578363	-0.00423338	Sample 3	FALSE
40	B16	18	OAS1	-0.0519749	0.0014217	Sample 3	FALSE
40	B16	19	OAS1	-0.0479336	0.00525673	Sample 3	FALSE
40	B16	20	OAS1	-0.0468885	0.00609547	Sample 3	FALSE
40	B16	21	OAS1	-0.0412949	0.0114827	Sample 3	FALSE
40	B16	22	OAS1	-0.0300029	0.0225684	Sample 3	FALSE
40	B16	23	OAS1	-0.00669857	0.0456665	Sample 3	FALSE
40	B16	24	OAS1	0.0292857	0.0814444	Sample 3	FALSE
40	B16	25	OAS1	0.080321	0.132273	Sample 3	FALSE
40	B16	26	OAS1	0.158761	0.210507	Sample 3	FALSE
40	B16	27	OAS1	0.261219	0.312759	Sample 3	FALSE
40	B16	28	OAS1	0.365838	0.417172	Sample 3	FALSE
40	B16	29	OAS1	0.461928	0.513055	Sample 3	FALSE
40	B16	30	OAS1	0.550845	0.601766	Sample 3	FALSE
40	B16	31	OAS1	0.63115	0.681864	Sample 3	FALSE
40	B16	32	OAS1	0.704711	0.755219	Sample 3	FALSE
40	B16	33	OAS1	0.774759	0.825061	Sample 3	FALSE
40	B16	34	OAS1	0.832093	0.882188	Sample 3	FALSE
40	B16	35	OAS1	0.876229	0.926119	Sample 3	FALSE
40	B16	36	OAS1	0.915592	0.965275	Sample 3	FALSE
40	B16	37	OAS1	0.945205	0.994682	Sample 3	FALSE
40	B16	38	OAS1	0.972173	1.02144	Sample 3	FALSE
40	B16	39	OAS1	0.99661	1.04567	Sample 3	FALSE
40	B16	40	OAS1	1.00863	1.05748	Sample 3	FALSE
41	B17	1	OAS1	-0.0486404	-0.000771911	Sample 3	FALSE
41	B17	2	OAS1	-0.0475543	0.000192948	Sample 3	FALSE
41	B17	3	OAS1	-0.0474488	0.000177293	Sample 3	FALSE
41	B17	4	OAS1	-0.0472556	0.000249342	Sample 3	FALSE
41	B17	5	OAS1	-0.0468085	0.000575281	Sample 3	FALSE
41	B17	6	OAS1	-0.0466314	0.000631147	Sample 3	FALSE
41	B17	7	OAS1	-0.0450904	0.00205095	Sample 3	FALSE
41	B17	8	OAS1	-0.0459635	0.00105672	Sample 3	FALSE
41	B17	9	OAS1	-0.0468143	8.47048e-05	Sample 3	FALSE
41	B17	10	OAS1	-0.0472745	-0.000496669	Sample 3	FALSE
41	B17	11	OAS1	-0.0480164	-0.00135972	Sample 3	FALSE
41	B17	12	OAS1	-0.0494661	-0.00293062	Sample 3	FALSE
41	B17	13	OAS1	-0.0496235	-0.00320919	Sample 3	FALSE
41	B17	14	OAS1	-0.0481875	-0.00189435	Sample 3	FALSE
41	B17	15	OAS1	-0.0475242	-0.00135216	Sample 3	FALSE
41	B17	16	OAS1	-0.0449931	0.0010577	Sample 3	FALSE
41	B17	17	OAS1	-0.0443828	0.00154686	Sample 3	FALSE
41	B17	18	OAS1	-0.0419958	0.0038127	Sample 3	FALSE
41	B17	19	OAS1	-0.0360654	0.00962188	Sample 3	FALSE
41	B17	20	OAS1	-0.0208969	0.0246693	Sample 3	FALSE
41	B17	21	OAS1	0.00146808	0.046913	Sample 3	FALSE
41	B17	22	OAS1	0.0346397	0.0799635	Sample 3	FALSE
41	B17	23	OAS1	0.0943382	0.139541	Sample 3	FALSE
41	B17	24	OAS1	0.178676	0.223757	Sample 3	FALSE
41	B17	25	OAS1	0.277666	0.322627	Sample 3	FALSE
41	B17	26	OAS1	0.376385	0.421225	Sample 3	FALSE
41	B17	27	OAS1	0.473435	0.518152	Sample 3	FALSE
41	B17	28	OAS1	0.564504	0.6091	Sample 3	FALSE
41	B17	29	OAS1	0.645251	0.689727	Sample 3	FALSE
41	B17	30	OAS1	0.721825	0.76618	Sample 3	FALSE
41	B17	31	OAS1	0.78479	0.829023	Sample 3	FALSE
41	B17	32	OAS1	0.840481	0.884593	Sample 3	FALSE
41	B17	33	OAS1	0.884949	0.92894	Sample 3	FALSE
41	B17	34	OAS1	0.927079	0.970949	Sample 3	FALSE
41	B17	35	OAS1	0.963176	1.00692	Sample 3	FALSE
41	B17	36	OAS1	0.993277	1.0369	Sample 3	FALSE
41	B17	37	OAS1	1.01207	1.05557	Sample 3	FALSE
41	B17	38	OAS1	1.03371	1.0771	Sample 3	FALSE
41	B17	39	OAS1	1.0492	1.09247	Sample 3	FALSE
41	B17	40	OAS1	1.06243	1.10557	Sample 3	FALSE
42	B18	1	OAS1	-0.0181231	0.00292022	Sample 3	FALSE
42	B18	2	OAS1	-0.0184764	0.00234429	Sample 3	FALSE
42	B18	3	OAS1	-0.0191834	0.00141464	Sample 3	FALSE
42	B18	4	OAS1	-0.0194915	0.000883903	Sample 3	FALSE
42	B18	5	OAS1	-0.0181611	0.0019916	Sample 3	FALSE
42	B18	6	OAS1	-0.0176655	0.00226455	Sample 3	FALSE
42	B18	7	OAS1	-0.0193039	0.000403538	Sample 3	FALSE
42	B18	8	OAS1	-0.0239104	-0.0044256	Sample 3	FALSE
42	B18	9	OAS1	-0.0238983	-0.00463613	Sample 3	FALSE
42	B18	10	OAS1	-0.0194084	-0.000368935	Sample 3	FALSE
42	B18	11	OAS1	-0.0187465	7.02934e-05	Sample 3	FALSE
42	B18	12	OAS1	-0.0184473	0.000146896	Sample 3	FALSE
42	B18	13	OAS1	-0.0182843	8.72189e-05	Sample 3	FALSE
42	B18	14	OAS1	-0.0175706	0.000578314	Sample 3	FALSE
42	B18	15	OAS1	-0.0193276	-0.00140137	Sample 3	FALSE
42	B18	16	OAS1	-0.0194725	-0.00176887	Sample 3	FALSE
42	B18	17	OAS1	-0.0160278	0.00145314	Sample 3	FALSE
42	B18	18	OAS1	-0.0139515	0.00330681	Sample 3	FALSE
42	B18	19	OAS1	-0.00939529	0.00764035	Sample 3	FALSE
42	B18	20	OAS1	-0.0022373	0.0145757	Sample 3	FALSE
42	B18	21	OAS1	0.010586	0.0271763	Sample 3	FALSE
42	B18	22	OAS1	0.0354653	0.051833	Sample 3	FALSE
42	B18	23	OAS1	0.0775638	0.0937088	Sample 3	FALSE
42	B18	24	OAS1	0.146349	0.162271	Sample 3	FALSE
42	B18	25	OAS1	0.231079	0.246779	Sample 3	FALSE
42	B18	26	OAS1	0.320697	0.336174	Sample 3	FALSE
42	B18	27	OAS1	0.42021	0.435464	Sample 3	FALSE
42	B18	28	OAS1	0.51773	0.532762	Sample 3	FALSE
42	B18	29	OAS1	0.606739	0.621548	Sample 3	FALSE
42	B18	30	OAS1	0.685026	0.699612	Sample 3	FALSE
42	B18	31	OAS1	0.749776	0.764139	Sample 3	FALSE
42	B18	32	OAS1	0.80904	0.823181	Sample 3	FALSE
42	B18	33	OAS1	0.865043	0.878962	Sample 3	FALSE
42	B18	34	OAS1	0.912618	0.926314	Sample 3	FALSE
42	B18	35	OAS1	0.953545	0.967018	Sample 3	FALSE
42	B18	36	OAS1	0.988896	1.00215	Sample 3	FALSE
42	B18	37	OAS1	1.0186	1.03163	Sample 3	FALSE
42	B18	38	OAS1	1.0419	1.05471	Sample 3	FALSE
42	B18	39	OAS1	1.06252	1.0751	Sample 3	FALSE
42	B18	40	OAS1	1.07332	1.08568	Sample 3	FALSE
43	B19	1	OAS1	-0.10706	-0.0290796	Sample 4	FALSE
43	B19	2	OAS1	-0.106141	-0.0294333	Sample 4	FALSE
43	B19	3	OAS1	-0.0994445	-0.0240097	Sample 4	FALSE
43	B19	4	OAS1	-0.0931346	-0.0189725	Sample 4	FALSE
43	B19	5	OAS1	-0.0782271	-0.00533765	Sample 4	FALSE
43	B19	6	OAS1	-0.0742731	-0.00265623	Sample 4	FALSE
43	B19	7	OAS1	-0.0710103	-0.00066608	Sample 4	FALSE
43	B19	8	OAS1	-0.0627809	0.00629065	Sample 4	FALSE
43	B19	9	OAS1	-0.0605322	0.00726673	Sample 4	FALSE
43	B19	10	OAS1	-0.0604417	0.00608467	Sample 4	FALSE
43	B19	11	OAS1	-0.059483	0.0057707	Sample 4	FALSE
43	B19	12	OAS1	-0.0594739	0.00450714	Sample 4	FALSE
43	B19	13	OAS1	-0.05475	0.00795844	Sample 4	FALSE
43	B19	14	OAS1	-0.05292	0.00851579	Sample 4	FALSE
43	B19	15	OAS1	-0.053938	0.00622521	Sample 4	FALSE
43	B19	16	OAS1	-0.0519391	0.0069515	Sample 4	FALSE
43	B19	17	OAS1	-0.0488944	0.00872352	Sample 4	FALSE
43	B19	18	OAS1	-0.048766	0.00757929	Sample 4	FALSE
43	B19	19	OAS1	-0.0520075	0.00306521	Sample 4	FALSE
43	B19	20	OAS1	-0.0532476	0.000552483	Sample 4	FALSE
43	B19	21	OAS1	-0.0495085	0.00301893	Sample 4	FALSE
43	B19	22	OAS1	-0.0496626	0.00159219	Sample 4	FALSE
43	B19	23	OAS1	-0.0486367	0.00134545	Sample 4	FALSE
43	B19	24	OAS1	-0.0493259	-0.000616402	Sample 4	FALSE
43	B19	25	OAS1	-0.0498387	-0.00240179	Sample 4	FALSE
43	B19	26	OAS1	-0.047465	-0.00130076	Sample 4	FALSE
43	B19	27	OAS1	-0.0452591	-0.000367443	Sample 4	FALSE
43	B19	28	OAS1	-0.045684	-0.00206495	Sample 4	FALSE
43	B19	29	OAS1	-0.0470529	-0.00470646	Sample 4	FALSE
43	B19	30	OAS1	-0.0463134	-0.00523966	Sample 4	FALSE
43	B19	31	OAS1	-0.0477418	-0.00794069	Sample 4	FALSE
43	B19	32	OAS1	-0.0476961	-0.00916757	Sample 4	FALSE
43	B19	33	OAS1	-0.0431732	-0.00591735	Sample 4	FALSE
43	B19	34	OAS1	-0.0336847	0.00229857	Sample 4	FALSE
43	B19	35	OAS1	-0.0192716	0.015439	Sample 4	FALSE
43	B19	36	OAS1	0.0054144	0.0388524	Sample 4	FALSE
43	B19	37	OAS1	0.0501745	0.0823398	Sample 4	FALSE
43	B19	38	OAS1	0.110508	0.141401	Sample 4	FALSE
43	B19	39	OAS1	0.196571	0.226191	Sample 4	FALSE
43	B19	40	OAS1	0.283807	0.312155	Sample 4	FALSE
49	C1	1	Mx1	-0.0126499	-0.00310973	Sample 1	FALSE
49	C1	2	Mx1	-0.0122359	-0.00260273	Sample 1	FALSE
49	C1	3	Mx1	-0.0093421	0.0003841	Sample 1	FALSE
49	C1	4	Mx1	-0.00788313	0.00193606	Sample 1	FALSE
49	C1	5	Mx1	-0.00676466	0.00314752	Sample 1	FALSE
49	C1	6	Mx1	-0.00622031	0.00378487	Sample 1	FALSE
49	C1	7	Mx1	-0.00790127	0.0021969	Sample 1	FALSE
49	C1	8	Mx1	-0.0123851	-0.00219395	Sample 1	FALSE
49	C1	9	Mx1	-0.0126714	-0.00238729	Sample 1	FALSE
49	C1	10	Mx1	-0.00884048	0.00153667	Sample 1	FALSE
49	C1	11	Mx1	-0.0108589	-0.000388803	Sample 1	FALSE
49	C1	12	Mx1	-0.0142818	-0.00371867	Sample 1	FALSE
49	C1	13	Mx1	-0.0150103	-0.00435421	Sample 1	FALSE
49	C1	14	Mx1	-0.0145206	-0.00377148	Sample 1	FALSE
49	C1	15	Mx1	-0.0135275	-0.00268544	Sample 1	FALSE
49	C1	16	Mx1	-0.0103658	0.000569267	Sample 1	FALSE
49	C1	17	Mx1	-0.0143731	-0.003345	Sample 1	FALSE
49	C1	18	Mx1	-0.0139438	-0.00282268	Sample 1	FALSE
49	C1	19	Mx1	-0.00780813	0.00340595	Sample 1	FALSE
49	C1	20	Mx1	-0.00955337	0.00175371	Sample 1	FALSE
49	C1	21	Mx1	-0.0110476	0.000352451	Sample 1	FALSE
49	C1	22	Mx1	-0.0106055	0.00088752	Sample 1	FALSE
49	C1	23	Mx1	-0.00587355	0.00571251	Sample 1	FALSE
49	C1	24	Mx1	-0.000560833	0.0111182	Sample 1	FALSE
49	C1	25	Mx1	0.00576127	0.0175333	Sample 1	FALSE
49	C1	26	Mx1	0.0153546	0.0272197	Sample 1	FALSE
49	C1	27	Mx1	0.044244	0.056202	Sample 1	FALSE
49	C1	28	Mx1	0.0956025	0.107654	Sample 1	FALSE
49	C1	29	Mx1	0.173363	0.185507	Sample 1	FALSE
49	C1	30	Mx1	0.275369	0.287606	Sample 1	FALSE
49	C1	31	Mx1	0.392417	0.404747	Sample 1	FALSE
49	C1	32	Mx1	0.508236	0.520658	Sample 1	FALSE
49	C1	33	Mx1	0.612648	0.625164	Sample 1	FALSE
49	C1	34	Mx1	0.699907	0.712516	Sample 1	FALSE
49	C1	35	Mx1	0.771603	0.784305	Sample 1	FALSE
49	C1	36	Mx1	0.821387	0.834181	Sample 1	FALSE
49	C1	37	Mx1	0.858335	0.871223	Sample 1	FALSE
49	C1	38	Mx1	0.893643	0.906624	Sample 1	FALSE
49	C1	39	Mx1	0.916694	0.929768	Sample 1	FALSE
49	C1	40	Mx1	0.935385	0.948552	Sample 1	FALSE
50	C2	1	Mx1	0.027068	-0.00198594	Sample 1	FALSE
50	C2	2	Mx1	0.0268035	-0.00125287	Sample 1	FALSE
50	C2	3	Mx1	0.02691	-0.000148848	Sample 1	FALSE
50	C2	4	Mx1	0.0250868	-0.000974518	Sample 1	FALSE
50	C2	5	Mx1	0.0236502	-0.00141358	Sample 1	FALSE
50	C2	6	Mx1	0.0234124	-0.000653823	Sample 1	FALSE
50	C2	7	Mx1	0.0256809	0.0026123	Sample 1	FALSE
50	C2	8	Mx1	0.0246534	0.00258236	Sample 1	FALSE
50	C2	9	Mx1	0.0207477	-0.000325831	Sample 1	FALSE
50	C2	10	Mx1	0.0192153	-0.000860709	Sample 1	FALSE
50	C2	11	Mx1	0.0189948	-8.36322e-05	Sample 1	FALSE
50	C2	12	Mx1	0.0192863	0.00120546	Sample 1	FALSE
50	C2	13	Mx1	0.0155504	-0.00153293	Sample 1	FALSE
50	C2	14	Mx1	0.0156795	-0.000406242	Sample 1	FALSE
50	C2	15	Mx1	0.0200655	0.00497735	Sample 1	FALSE
50	C2	16	Mx1	0.0240836	0.00999296	Sample 1	FALSE
50	C2	17	Mx1	0.0378721	0.0247791	Sample 1	FALSE
50	C2	18	Mx1	0.0436907	0.0315952	Sample 1	FALSE
50	C2	19	Mx1	0.0627561	0.0516581	Sample 1	FALSE
50	C2	20	Mx1	0.0976137	0.0875133	Sample 1	FALSE
50	C2	21	Mx1	0.158305	0.149202	Sample 1	FALSE
50	C2	22	Mx1	0.244197	0.236092	Sample 1	FALSE
50	C2	23	Mx1	0.355469	0.348361	Sample 1	FALSE
50	C2	24	Mx1	0.473653	0.467543	Sample 1	FALSE
50	C2	25	Mx1	0.57891	0.573798	Sample 1	FALSE
50	C2	26	Mx1	0.667988	0.663873	Sample 1	FALSE
50	C2	27	Mx1	0.755907	0.752789	Sample 1	FALSE
50	C2	28	Mx1	0.826249	0.824129	Sample 1	FALSE
50	C2	29	Mx1	0.884182	0.88306	Sample 1	FALSE
50	C2	30	Mx1	0.928779	0.928654	Sample 1	FALSE
50	C2	31	Mx1	0.96424	0.965113	Sample 1	FALSE
50	C2	32	Mx1	0.992542	0.994413	Sample 1	FALSE
50	C2	33	Mx1	1.02129	1.02415	Sample 1	FALSE
50	C2	34	Mx1	1.04415	1.04802	Sample 1	FALSE
50	C2	35	Mx1	1.05444	1.05931	Sample 1	FALSE
50	C2	36	Mx1	1.06497	1.07083	Sample 1	FALSE
50	C2	37	Mx1	1.06948	1.07634	Sample 1	FALSE
50	C2	38	Mx1	1.07131	1.07916	Sample 1	FALSE
50	C2	39	Mx1	1.07548	1.08433	Sample 1	FALSE
50	C2	40	Mx1	1.077	1.08685	Sample 1	FALSE
51	C3	1	Mx1	0.0509666	0.0023896	Sample 1	FALSE
51	C3	2	Mx1	0.0513794	0.00307081	Sample 1	FALSE
51	C3	3	Mx1	0.0508307	0.00279058	Sample 1	FALSE
51	C3	4	Mx1	0.0501184	0.00234672	Sample 1	FALSE
51	C3	5	Mx1	0.0487243	0.00122104	Sample 1	FALSE
51	C3	6	Mx1	0.0475835	0.000348653	Sample 1	FALSE
51	C3	7	Mx1	0.0461836	-0.000782883	Sample 1	FALSE
51	C3	8	Mx1	0.0457452	-0.000952835	Sample 1	FALSE
51	C3	9	Mx1	0.0467023	0.000272717	Sample 1	FALSE
51	C3	10	Mx1	0.0460992	-6.19158e-05	Sample 1	FALSE
51	C3	11	Mx1	0.0448412	-0.00105149	Sample 1	FALSE
51	C3	12	Mx1	0.0438941	-0.00173023	Sample 1	FALSE
51	C3	13	Mx1	0.0424734	-0.00288252	Sample 1	FALSE
51	C3	14	Mx1	0.0424147	-0.00267275	Sample 1	FALSE
51	C3	15	Mx1	0.0434566	-0.00136246	Sample 1	FALSE
51	C3	16	Mx1	0.0429965	-0.00155412	Sample 1	FALSE
51	C3	17	Mx1	0.0419205	-0.00236166	Sample 1	FALSE
51	C3	18	Mx1	0.0421939	-0.00181989	Sample 1	FALSE
51	C3	19	Mx1	0.0445053	0.000759944	Sample 1	FALSE
51	C3	20	Mx1	0.0465296	0.0030527	Sample 1	FALSE
51	C3	21	Mx1	0.0496489	0.00644041	Sample 1	FALSE
51	C3	22	Mx1	0.0540133	0.0110732	Sample 1	FALSE
51	C3	23	Mx1	0.0698543	0.0271826	Sample 1	FALSE
51	C3	24	Mx1	0.0954645	0.0530613	Sample 1	FALSE
51	C3	25	Mx1	0.131964	0.0898295	Sample 1	FALSE
51	C3	26	Mx1	0.200704	0.158838	Sample 1	FALSE
51	C3	27	Mx1	0.298693	0.257095	Sample 1	FALSE
51	C3	28	Mx1	0.413883	0.372553	Sample 1	FALSE
51	C3	29	Mx1	0.535416	0.494354	Sample 1	FALSE
51	C3	30	Mx1	0.645408	0.604615	Sample 1	FALSE
51	C3	31	Mx1	0.734202	0.693678	Sample 1	FALSE
51	C3	32	Mx1	0.807644	0.767388	Sample 1	FALSE
51	C3	33	Mx1	0.875145	0.835158	Sample 1	FALSE
51	C3	34	Mx1	0.928599	0.888881	Sample 1	FALSE
51	C3	35	Mx1	0.97053	0.931079	Sample 1	FALSE
51	C3	36	Mx1	1.00302	0.963841	Sample 1	FALSE
51	C3	37	Mx1	1.02712	0.988208	Sample 1	FALSE
51	C3	38	Mx1	1.04367	1.00503	Sample 1	FALSE
51	C3	39	Mx1	1.05957	1.0212	Sample 1	FALSE
51	C3	40	Mx1	1.06771	1.0296	Sample 1	FALSE
52	C4	1	Mx1	-0.0392496	-0.0039743	Sample 1	FALSE
52	C4	2	Mx1	-0.0387988	-0.0036749	Sample 1	FALSE
52	C4	3	Mx1	-0.0345469	0.000425687	Sample 1	FALSE
52	C4	4	Mx1	-0.0345936	0.00022761	Sample 1	FALSE
52	C4	5	Mx1	-0.0353109	-0.000640989	Sample 1	FALSE
52	C4	6	Mx1	-0.0352382	-0.000719573	Sample 1	FALSE
52	C4	7	Mx1	-0.0352262	-0.000858928	Sample 1	FALSE
52	C4	8	Mx1	-0.0336686	0.000547251	Sample 1	FALSE
52	C4	9	Mx1	-0.0339016	0.000162992	Sample 1	FALSE
52	C4	10	Mx1	-0.0346795	-0.000766318	Sample 1	FALSE
52	C4	11	Mx1	-0.0346875	-0.00092564	Sample 1	FALSE
52	C4	12	Mx1	-0.0309751	0.00263544	Sample 1	FALSE
52	C4	13	Mx1	-0.0288485	0.00461075	Sample 1	FALSE
52	C4	14	Mx1	-0.0355647	-0.00225687	Sample 1	FALSE
52	C4	15	Mx1	-0.0355979	-0.00244141	Sample 1	FALSE
52	C4	16	Mx1	-0.0253427	0.00766245	Sample 1	FALSE
52	C4	17	Mx1	-0.0152151	0.0176388	Sample 1	FALSE
52	C4	18	Mx1	-0.00130011	0.0314024	Sample 1	FALSE
52	C4	19	Mx1	0.0313127	0.0638639	Sample 1	FALSE
52	C4	20	Mx1	0.0853551	0.117755	Sample 1	FALSE
52	C4	21	Mx1	0.163549	0.195797	Sample 1	FALSE
52	C4	22	Mx1	0.273254	0.305351	Sample 1	FALSE
52	C4	23	Mx1	0.400111	0.432056	Sample 1	FALSE
52	C4	24	Mx1	0.519454	0.551248	Sample 1	FALSE
52	C4	25	Mx1	0.624979	0.656622	Sample 1	FALSE
52	C4	26	Mx1	0.717207	0.748699	Sample 1	FALSE
52	C4	27	Mx1	0.794379	0.82572	Sample 1	FALSE
52	C4	28	Mx1	0.857868	0.889057	Sample 1	FALSE
52	C4	29	Mx1	0.909787	0.940825	Sample 1	FALSE
52	C4	30	Mx1	0.957321	0.988208	Sample 1	FALSE
52	C4	31	Mx1	0.987736	1.01847	Sample 1	FALSE
52	C4	32	Mx1	1.0143	1.04489	Sample 1	FALSE
52	C4	33	Mx1	1.03542	1.06585	Sample 1	FALSE
52	C4	34	Mx1	1.04741	1.07769	Sample 1	FALSE
52	C4	35	Mx1	1.05218	1.08231	Sample 1	FALSE
52	C4	36	Mx1	1.06401	1.09399	Sample 1	FALSE
52	C4	37	Mx1	1.06687	1.0967	Sample 1	FALSE
52	C4	38	Mx1	1.0684	1.09807	Sample 1	FALSE
52	C4	39	Mx1	1.06958	1.0991	Sample 1	FALSE
52	C4	40	Mx1	1.07128	1.10065	Sample 1	FALSE
53	C5	1	Mx1	-0.0516374	-0.0100031	Sample 1	FALSE
53	C5	2	Mx1	-0.0494783	-0.00820994	Sample 1	FALSE
53	C5	3	Mx1	-0.0424003	-0.00149788	Sample 1	FALSE
53	C5	4	Mx1	-0.0378451	0.00269141	Sample 1	FALSE
53	C5	5	Mx1	-0.038351	0.00181953	Sample 1	FALSE
53	C5	6	Mx1	-0.0396092	0.000195429	Sample 1	FALSE
53	C5	7	Mx1	-0.0398969	-0.000458202	Sample 1	FALSE
53	C5	8	Mx1	-0.0393391	-0.000266389	Sample 1	FALSE
53	C5	9	Mx1	-0.0388156	-0.000108781	Sample 1	FALSE
53	C5	10	Mx1	-0.0394238	-0.00108289	Sample 1	FALSE
53	C5	11	Mx1	-0.0386256	-0.000650696	Sample 1	FALSE
53	C5	12	Mx1	-0.0374573	0.000151685	Sample 1	FALSE
53	C5	13	Mx1	-0.0392391	-0.00199604	Sample 1	FALSE
53	C5	14	Mx1	-0.0397521	-0.00287495	Sample 1	FALSE
53	C5	15	Mx1	-0.0364326	7.85882e-05	Sample 1	FALSE
53	C5	16	Mx1	-0.0361307	1.45558e-05	Sample 1	FALSE
53	C5	17	Mx1	-0.0347837	0.000995676	Sample 1	FALSE
53	C5	18	Mx1	-0.0324244	0.00298896	Sample 1	FALSE
53	C5	19	Mx1	-0.0253256	0.00972192	Sample 1	FALSE
53	C5	20	Mx1	-0.0155412	0.0191403	Sample 1	FALSE
53	C5	21	Mx1	0.00246534	0.0367809	Sample 1	FALSE
53	C5	22	Mx1	0.0361961	0.0701458	Sample 1	FALSE
53	C5	23	Mx1	0.0902159	0.1238	Sample 1	FALSE
53	C5	24	Mx1	0.176114	0.209332	Sample 1	FALSE
53	C5	25	Mx1	0.289982	0.322834	Sample 1	FALSE
53	C5	26	Mx1	0.414525	0.447011	Sample 1	FALSE
53	C5	27	Mx1	0.535068	0.567188	Sample 1	FALSE
53	C5	28	Mx1	0.644015	0.675769	Sample 1	FALSE
53	C5	29	Mx1	0.733903	0.765291	Sample 1	FALSE
53	C5	30	Mx1	0.811791	0.842814	Sample 1	FALSE
53	C5	31	Mx1	0.878276	0.908932	Sample 1	FALSE
53	C5	32	Mx1	0.928783	0.959073	Sample 1	FALSE
53	C5	33	Mx1	0.968926	0.99885	Sample 1	FALSE
53	C5	34	Mx1	1.00472	1.03428	Sample 1	FALSE
53	C5	35	Mx1	1.03219	1.06138	Sample 1	FALSE
53	C5	36	Mx1	1.05066	1.07948	Sample 1	FALSE
53	C5	37	Mx1	1.06426	1.09272	Sample 1	FALSE
53	C5	38	Mx1	1.0771	1.1052	Sample 1	FALSE
53	C5	39	Mx1	1.08667	1.1144	Sample 1	FALSE
53	C5	40	Mx1	1.08324	1.1106	Sample 1	FALSE
54	C6	1	Mx1	-0.00947866	-0.00106954	Sample 1	FALSE
54	C6	2	Mx1	-0.00773473	0.000530685	Sample 1	FALSE
54	C6	3	Mx1	-0.0041294	0.00399231	Sample 1	FALSE
54	C6	4	Mx1	-0.00444688	0.00353113	Sample 1	FALSE
54	C6	5	Mx1	-0.00842127	-0.000586963	Sample 1	FALSE
54	C6	6	Mx1	-0.00924997	-0.00155936	Sample 1	FALSE
54	C6	7	Mx1	-0.00811947	-0.000572573	Sample 1	FALSE
54	C6	8	Mx1	-0.0111386	-0.00373545	Sample 1	FALSE
54	C6	9	Mx1	-0.0117177	-0.00445821	Sample 1	FALSE
54	C6	10	Mx1	-0.0104302	-0.00331441	Sample 1	FALSE
54	C6	11	Mx1	-0.00923175	-0.00225967	Sample 1	FALSE
54	C6	12	Mx1	-0.00434506	0.00248332	Sample 1	FALSE
54	C6	13	Mx1	-0.00281478	0.00386989	Sample 1	FALSE
54	C6	14	Mx1	-0.00548825	0.00105272	Sample 1	FALSE
54	C6	15	Mx1	-0.00484	0.00155727	Sample 1	FALSE
54	C6	16	Mx1	0.00417762	0.0104312	Sample 1	FALSE
54	C6	17	Mx1	0.0137661	0.0198759	Sample 1	FALSE
54	C6	18	Mx1	0.028089	0.0340551	Sample 1	FALSE
54	C6	19	Mx1	0.0606787	0.0665011	Sample 1	FALSE
54	C6	20	Mx1	0.117063	0.122742	Sample 1	FALSE
54	C6	21	Mx1	0.19675	0.202285	Sample 1	FALSE
54	C6	22	Mx1	0.309046	0.314437	Sample 1	FALSE
54	C6	23	Mx1	0.432619	0.437867	Sample 1	FALSE
54	C6	24	Mx1	0.554248	0.559352	Sample 1	FALSE
54	C6	25	Mx1	0.661582	0.666543	Sample 1	FALSE
54	C6	26	Mx1	0.752567	0.757384	Sample 1	FALSE
54	C6	27	Mx1	0.82697	0.831643	Sample 1	FALSE
54	C6	28	Mx1	0.886583	0.891112	Sample 1	FALSE
54	C6	29	Mx1	0.938294	0.94268	Sample 1	FALSE
54	C6	30	Mx1	0.982443	0.986684	Sample 1	FALSE
54	C6	31	Mx1	1.01422	1.01832	Sample 1	FALSE
54	C6	32	Mx1	1.04348	1.04744	Sample 1	FALSE
54	C6	33	Mx1	1.06066	1.06447	Sample 1	FALSE
54	C6	34	Mx1	1.07445	1.07812	Sample 1	FALSE
54	C6	35	Mx1	1.0865	1.09003	Sample 1	FALSE
54	C6	36	Mx1	1.09834	1.10172	Sample 1	FALSE
54	C6	37	Mx1	1.10037	1.1036	Sample 1	FALSE
54	C6	38	Mx1	1.10615	1.10924	Sample 1	FALSE
54	C6	39	Mx1	1.10779	1.11074	Sample 1	FALSE
54	C6	40	Mx1	1.1083	1.1111	Sample 1	FALSE
55	C7	1	Mx1	0.00698677	-0.00290552	Sample 1	FALSE
55	C7	2	Mx1	0.00776849	-0.00196237	Sample 1	FALSE
55	C7	3	Mx1	0.00999006	0.000420632	Sample 1	FALSE
55	C7	4	Mx1	0.0108982	0.0014902	Sample 1	FALSE
55	C7	5	Mx1	0.00926345	1.68823e-05	Sample 1	FALSE
55	C7	6	Mx1	0.00834546	-0.000739675	Sample 1	FALSE
55	C7	7	Mx1	0.00779559	-0.00112811	Sample 1	FALSE
55	C7	8	Mx1	0.00796907	-0.000793207	Sample 1	FALSE
55	C7	9	Mx1	0.0100222	0.00142141	Sample 1	FALSE
55	C7	10	Mx1	0.00924161	0.000802199	Sample 1	FALSE
55	C7	11	Mx1	0.00741137	-0.000866616	Sample 1	FALSE
55	C7	12	Mx1	0.00663755	-0.001479	Sample 1	FALSE
55	C7	13	Mx1	0.00594586	-0.00200926	Sample 1	FALSE
55	C7	14	Mx1	0.00680207	-0.000991621	Sample 1	FALSE
55	C7	15	Mx1	0.0114884	0.00385617	Sample 1	FALSE
55	C7	16	Mx1	0.016111	0.00864018	Sample 1	FALSE
55	C7	17	Mx1	0.0238072	0.0164978	Sample 1	FALSE
55	C7	18	Mx1	0.0338512	0.0267032	Sample 1	FALSE
55	C7	19	Mx1	0.0559267	0.0489402	Sample 1	FALSE
55	C7	20	Mx1	0.0924319	0.0856067	Sample 1	FALSE
55	C7	21	Mx1	0.156764	0.150101	Sample 1	FALSE
55	C7	22	Mx1	0.255296	0.248793	Sample 1	FALSE
55	C7	23	Mx1	0.3742	0.367859	Sample 1	FALSE
55	C7	24	Mx1	0.498374	0.492195	Sample 1	FALSE
55	C7	25	Mx1	0.617712	0.611694	Sample 1	FALSE
55	C7	26	Mx1	0.723901	0.718045	Sample 1	FALSE
55	C7	27	Mx1	0.813609	0.807914	Sample 1	FALSE
55	C7	28	Mx1	0.883048	0.877515	Sample 1	FALSE
55	C7	29	Mx1	0.944338	0.938965	Sample 1	FALSE
55	C7	30	Mx1	0.997217	0.992006	Sample 1	FALSE
55	C7	31	Mx1	1.03075	1.02571	Sample 1	FALSE
55	C7	32	Mx1	1.05773	1.05284	Sample 1	FALSE
55	C7	33	Mx1	1.08913	1.08441	Sample 1	FALSE
55	C7	34	Mx1	1.10588	1.10131	Sample 1	FALSE
55	C7	35	Mx1	1.11379	1.10939	Sample 1	FALSE
55	C7	36	Mx1	1.12233	1.11809	Sample 1	FALSE
55	C7	37	Mx1	1.13255	1.12847	Sample 1	FALSE
55	C7	38	Mx1	1.13893	1.13501	Sample 1	FALSE
55	C7	39	Mx1	1.141	1.13724	Sample 1	FALSE
55	C7	40	Mx1	1.13545	1.13186	Sample 1	FALSE
56	C8	1	Mx1	-0.0315516	-0.00521222	Sample 1	FALSE
56	C8	2	Mx1	-0.0287117	-0.00304986	Sample 1	FALSE
56	C8	3	Mx1	-0.0269708	-0.00198655	Sample 1	FALSE
56	C8	4	Mx1	-0.0252785	-0.000971902	Sample 1	FALSE
56	C8	5	Mx1	-0.0217113	0.00191768	Sample 1	FALSE
56	C8	6	Mx1	-0.0214774	0.00147402	Sample 1	FALSE
56	C8	7	Mx1	-0.0220784	0.000195404	Sample 1	FALSE
56	C8	8	Mx1	-0.0220221	-0.000425902	Sample 1	FALSE
56	C8	9	Mx1	-0.0199454	0.00097317	Sample 1	FALSE
56	C8	10	Mx1	-0.0195997	0.000641355	Sample 1	FALSE
56	C8	11	Mx1	-0.0194744	8.90176e-05	Sample 1	FALSE
56	C8	12	Mx1	-0.0202365	-0.00135073	Sample 1	FALSE
56	C8	13	Mx1	-0.0194977	-0.00128945	Sample 1	FALSE
56	C8	14	Mx1	-0.0167967	0.000733888	Sample 1	FALSE
56	C8	15	Mx1	-0.0136178	0.00323526	Sample 1	FALSE
56	C8	16	Mx1	-0.00396223	0.0122132	Sample 1	FALSE
56	C8	17	Mx1	0.00949615	0.024994	Sample 1	FALSE
56	C8	18	Mx1	0.0304943	0.0453146	Sample 1	FALSE
56	C8	19	Mx1	0.0714866	0.0856292	Sample 1	FALSE
56	C8	20	Mx1	0.138543	0.152008	Sample 1	FALSE
56	C8	21	Mx1	0.235863	0.24865	Sample 1	FALSE
56	C8	22	Mx1	0.352703	0.364812	Sample 1	FALSE
56	C8	23	Mx1	0.471593	0.483025	Sample 1	FALSE
56	C8	24	Mx1	0.589388	0.600142	Sample 1	FALSE
56	C8	25	Mx1	0.696973	0.70705	Sample 1	FALSE
56	C8	26	Mx1	0.781205	0.790605	Sample 1	FALSE
56	C8	27	Mx1	0.850786	0.859507	Sample 1	FALSE
56	C8	28	Mx1	0.907955	0.915999	Sample 1	FALSE
56	C8	29	Mx1	0.958182	0.965549	Sample 1	FALSE
56	C8	30	Mx1	0.997369	1.00406	Sample 1	FALSE
56	C8	31	Mx1	1.02721	1.03322	Sample 1	FALSE
56	C8	32	Mx1	1.04778	1.05311	Sample 1	FALSE
56	C8	33	Mx1	1.06384	1.0685	Sample 1	FALSE
56	C8	34	Mx1	1.07588	1.07986	Sample 1	FALSE
56	C8	35	Mx1	1.08714	1.09044	Sample 1	FALSE
56	C8	36	Mx1	1.09202	1.09464	Sample 1	FALSE
56	C8	37	Mx1	1.09443	1.09637	Sample 1	FALSE
56	C8	38	Mx1	1.09445	1.09572	Sample 1	FALSE
56	C8	39	Mx1	1.09952	1.10011	Sample 1	FALSE
56	C8	40	Mx1	1.09995	1.09986	Sample 1	FALSE
57	C9	1	Mx1	-0.0347506	-0.000717623	Sample 1	FALSE
57	C9	2	Mx1	-0.034726	-0.000899075	Sample 1	FALSE
57	C9	3	Mx1	-0.0343395	-0.000718614	Sample 1	FALSE
57	C9	4	Mx1	-0.0316592	0.0017556	Sample 1	FALSE
57	C9	5	Mx1	-0.0315735	0.00163517	Sample 1	FALSE
57	C9	6	Mx1	-0.0316355	0.00136711	Sample 1	FALSE
57	C9	7	Mx1	-0.0324231	0.000373417	Sample 1	FALSE
57	C9	8	Mx1	-0.0360447	-0.00345426	Sample 1	FALSE
57	C9	9	Mx1	-0.0361964	-0.00381208	Sample 1	FALSE
57	C9	10	Mx1	-0.0329608	-0.000782551	Sample 1	FALSE
57	C9	11	Mx1	-0.0306568	0.00131536	Sample 1	FALSE
57	C9	12	Mx1	-0.0308594	0.000906648	Sample 1	FALSE
57	C9	13	Mx1	-0.0311874	0.000372624	Sample 1	FALSE
57	C9	14	Mx1	-0.0314468	-9.28695e-05	Sample 1	FALSE
57	C9	15	Mx1	-0.0300134	0.00113444	Sample 1	FALSE
57	C9	16	Mx1	-0.0233822	0.00755957	Sample 1	FALSE
57	C9	17	Mx1	-0.0110812	0.0196544	Sample 1	FALSE
57	C9	18	Mx1	0.0101622	0.0406918	Sample 1	FALSE
57	C9	19	Mx1	0.0417987	0.0721222	Sample 1	FALSE
57	C9	20	Mx1	0.1014	0.131518	Sample 1	FALSE
57	C9	21	Mx1	0.185386	0.215297	Sample 1	FALSE
57	C9	22	Mx1	0.301388	0.331093	Sample 1	FALSE
57	C9	23	Mx1	0.437345	0.466844	Sample 1	FALSE
57	C9	24	Mx1	0.565224	0.594517	Sample 1	FALSE
57	C9	25	Mx1	0.671796	0.700883	Sample 1	FALSE
57	C9	26	Mx1	0.762753	0.791634	Sample 1	FALSE
57	C9	27	Mx1	0.840138	0.868813	Sample 1	FALSE
57	C9	28	Mx1	0.906027	0.934496	Sample 1	FALSE
57	C9	29	Mx1	0.964085	0.992347	Sample 1	FALSE
57	C9	30	Mx1	1.00627	1.03433	Sample 1	FALSE
57	C9	31	Mx1	1.03549	1.06334	Sample 1	FALSE
57	C9	32	Mx1	1.06339	1.09104	Sample 1	FALSE
57	C9	33	Mx1	1.08176	1.1092	Sample 1	FALSE
57	C9	34	Mx1	1.09345	1.12068	Sample 1	FALSE
57	C9	35	Mx1	1.10363	1.13065	Sample 1	FALSE
57	C9	36	Mx1	1.11252	1.13934	Sample 1	FALSE
57	C9	37	Mx1	1.1184	1.14502	Sample 1	FALSE
57	C9	38	Mx1	1.12067	1.14708	Sample 1	FALSE
57	C9	39	Mx1	1.12445	1.15066	Sample 1	FALSE
57	C9	40	Mx1	1.12474	1.15074	Sample 1	FALSE
58	C10	1	OAS1	-0.028716	-0.00660033	Sample 3	FALSE
58	C10	2	OAS1	-0.0282478	-0.00614526	Sample 3	FALSE
58	C10	3	OAS1	-0.0230278	-0.000938288	Sample 3	FALSE
58	C10	4	OAS1	-0.0216675	0.000408937	Sample 3	FALSE
58	C10	5	OAS1	-0.0232436	-0.00118017	Sample 3	FALSE
58	C10	6	OAS1	-0.0237464	-0.0016961	Sample 3	FALSE
58	C10	7	OAS1	-0.022168	-0.00013072	Sample 3	FALSE
58	C10	8	OAS1	-0.0223974	-0.000373155	Sample 3	FALSE
58	C10	9	OAS1	-0.0228022	-0.000791016	Sample 3	FALSE
58	C10	10	OAS1	-0.0228034	-0.000805311	Sample 3	FALSE
58	C10	11	OAS1	-0.0205708	0.00141424	Sample 3	FALSE
58	C10	12	OAS1	-0.0208062	0.00116583	Sample 3	FALSE
58	C10	13	OAS1	-0.0215933	0.000365619	Sample 3	FALSE
58	C10	14	OAS1	-0.0218081	0.000137805	Sample 3	FALSE
58	C10	15	OAS1	-0.0196218	0.00231103	Sample 3	FALSE
58	C10	16	OAS1	-0.0188458	0.00307399	Sample 3	FALSE
58	C10	17	OAS1	-0.0198237	0.00208296	Sample 3	FALSE
58	C10	18	OAS1	-0.0214174	0.000476217	Sample 3	FALSE
58	C10	19	OAS1	-0.0224762	-0.000595644	Sample 3	FALSE
58	C10	20	OAS1	-0.0231631	-0.00129556	Sample 3	FALSE
58	C10	21	OAS1	-0.0231037	-0.00124925	Sample 3	FALSE
58	C10	22	OAS1	-0.0205876	0.00125378	Sample 3	FALSE
58	C10	23	OAS1	-0.0210472	0.000781103	Sample 3	FALSE
58	C10	24	OAS1	-0.0231513	-0.00133598	Sample 3	FALSE
58	C10	25	OAS1	-0.024137	-0.00233475	Sample 3	FALSE
58	C10	26	OAS1	-0.0225348	-0.000745581	Sample 3	FALSE
58	C10	27	OAS1	-0.0153208	0.00645535	Sample 3	FALSE
58	C10	28	OAS1	-0.00964872	0.0121143	Sample 3	FALSE
58	C10	29	OAS1	-0.001651	0.020099	Sample 3	FALSE
58	C10	30	OAS1	0.0149478	0.0366848	Sample 3	FALSE
58	C10	31	OAS1	0.0466996	0.0684235	Sample 3	FALSE
58	C10	32	OAS1	0.0945058	0.116217	Sample 3	FALSE
58	C10	33	OAS1	0.162954	0.184652	Sample 3	FALSE
58	C10	34	OAS1	0.238433	0.260118	Sample 3	FALSE
58	C10	35	OAS1	0.304848	0.32652	Sample 3	FALSE
58	C10	36	OAS1	0.354966	0.376624	Sample 3	FALSE
58	C10	37	OAS1	0.396219	0.417865	Sample 3	FALSE
58	C10	38	OAS1	0.428644	0.450276	Sample 3	FALSE
58	C10	39	OAS1	0.451023	0.472643	Sample 3	FALSE
58	C10	40	OAS1	0.466717	0.488323	Sample 3	FALSE
59	C11	1	OAS1	0.048174	-0.00929305	Sample 3	FALSE
59	C11	2	OAS1	0.0512787	-0.00612161	Sample 3	FALSE
59	C11	3	OAS1	0.0547645	-0.00256897	Sample 3	FALSE
59	C11	4	OAS1	0.0572064	-6.03504e-05	Sample 3	FALSE
59	C11	5	OAS1	0.0585271	0.00132715	Sample 3	FALSE
59	C11	6	OAS1	0.0584906	0.00135743	Sample 3	FALSE
59	C11	7	OAS1	0.0566887	-0.000377758	Sample 3	FALSE
59	C11	8	OAS1	0.0556618	-0.0013379	Sample 3	FALSE
59	C11	9	OAS1	0.0559359	-0.000996974	Sample 3	FALSE
59	C11	10	OAS1	0.0561826	-0.000683479	Sample 3	FALSE
59	C11	11	OAS1	0.0593722	0.00257289	Sample 3	FALSE
59	C11	12	OAS1	0.0591781	0.00244553	Sample 3	FALSE
59	C11	13	OAS1	0.0579613	0.00129547	Sample 3	FALSE
59	C11	14	OAS1	0.0572382	0.000639202	Sample 3	FALSE
59	C11	15	OAS1	0.0569188	0.000386561	Sample 3	FALSE
59	C11	16	OAS1	0.0560359	-0.000429567	Sample 3	FALSE
59	C11	17	OAS1	0.0538186	-0.00258014	Sample 3	FALSE
59	C11	18	OAS1	0.0537171	-0.0026149	Sample 3	FALSE
59	C11	19	OAS1	0.057891	0.00162579	Sample 3	FALSE
59	C11	20	OAS1	0.0611376	0.00493917	Sample 3	FALSE
59	C11	21	OAS1	0.0685865	0.0124549	Sample 3	FALSE
59	C11	22	OAS1	0.0766967	0.0206318	Sample 3	FALSE
59	C11	23	OAS1	0.0946676	0.0386695	Sample 3	FALSE
59	C11	24	OAS1	0.125579	0.0696481	Sample 3	FALSE
59	C11	25	OAS1	0.171144	0.11528	Sample 3	FALSE
59	C11	26	OAS1	0.243586	0.187789	Sample 3	FALSE
59	C11	27	OAS1	0.332619	0.276888	Sample 3	FALSE
59	C11	28	OAS1	0.434978	0.379314	Sample 3	FALSE
59	C11	29	OAS1	0.531456	0.475859	Sample 3	FALSE
59	C11	30	OAS1	0.619711	0.56418	Sample 3	FALSE
59	C11	31	OAS1	0.697746	0.642282	Sample 3	FALSE
59	C11	32	OAS1	0.767459	0.712062	Sample 3	FALSE
59	C11	33	OAS1	0.832343	0.777012	Sample 3	FALSE
59	C11	34	OAS1	0.887999	0.832735	Sample 3	FALSE
59	C11	35	OAS1	0.9325	0.877303	Sample 3	FALSE
59	C11	36	OAS1	0.974492	0.919362	Sample 3	FALSE
59	C11	37	OAS1	1.0052	0.950137	Sample 3	FALSE
59	C11	38	OAS1	1.03163	0.976634	Sample 3	FALSE
59	C11	39	OAS1	1.05137	0.996439	Sample 3	FALSE
59	C11	40	OAS1	1.06562	1.01076	Sample 3	FALSE
60	C12	1	OAS1	-0.0171006	0.00193092	Sample 3	FALSE
60	C12	2	OAS1	-0.0159341	0.00296483	Sample 3	FALSE
60	C12	3	OAS1	-0.0151978	0.00356864	Sample 3	FALSE
60	C12	4	OAS1	-0.0160097	0.00262418	Sample 3	FALSE
60	C12	5	OAS1	-0.0193385	-0.000837155	Sample 3	FALSE
60	C12	6	OAS1	-0.0199107	-0.00154194	Sample 3	FALSE
60	C12	7	OAS1	-0.0182086	2.76403e-05	Sample 3	FALSE
60	C12	8	OAS1	-0.0183327	-0.000229038	Sample 3	FALSE
60	C12	9	OAS1	-0.0191903	-0.00121914	Sample 3	FALSE
60	C12	10	OAS1	-0.0189131	-0.00107453	Sample 3	FALSE
60	C12	11	OAS1	-0.0160496	0.00165639	Sample 3	FALSE
60	C12	12	OAS1	-0.0159013	0.00167215	Sample 3	FALSE
60	C12	13	OAS1	-0.0171418	0.000299091	Sample 3	FALSE
60	C12	14	OAS1	-0.0204564	-0.00314808	Sample 3	FALSE
60	C12	15	OAS1	-0.0205232	-0.00334734	Sample 3	FALSE
60	C12	16	OAS1	-0.0177064	-0.000663085	Sample 3	FALSE
[truncated: 4,584 more rows]

## Sheet: Multicomponent
File Name	E:\shahi\SYBR one-step_20240213_182802.eds
Comment
Operator	Admin
Barcode
Instrument Type	QuantStudio™ 6 Pro System
Block Type	384-Well Block
Instrument Name	QS6Pro-2778621060027
Instrument Serial Number	2778621060027
Heated Cover Serial Number	2779321031001
Block serial number	2778321020885
Run Start Date/Time	2024-02-13 06:28:08 PM EST
Run End Data/Time	2024-02-13 08:19:27 PM EST
Run Duration	111 minutes 19 seconds
Sample Volume	10.0
Cover Temperature	105.0
Passive Reference	ROX
PCR Stage/Step Number	Stage 2 Step 3
Quantification Cycle Method	CT
Analysis Date/Time	2024-02-13 08:20:39 PM EST
Software Name and Version	Design & Analysis Software v2.7.0
Plugin Name and Version	Primary Analysis v1.8.0, Presence Absence v2.3.0
Reduce dye signal crosstalk by algorithm	No (Default)
Exported On	2024-02-13 08:20:45 PM EST
Well	Well Position	Stage Number	Step Number	Cycle Number	SYBR	ROX
1	A1	2	3	1	-6770.44	112508
1	A1	2	3	2	-6682.13	112392
1	A1	2	3	3	-6639.79	112164
1	A1	2	3	4	-6478.78	111889
1	A1	2	3	5	-6399.82	111739
1	A1	2	3	6	-6584.13	111720
1	A1	2	3	7	-6692.05	111532
1	A1	2	3	8	-6787	111274
1	A1	2	3	9	-6714.97	111123
1	A1	2	3	10	-6236.88	111021
1	A1	2	3	11	-6070.76	110968
1	A1	2	3	12	-6325.7	111096
1	A1	2	3	13	-6736.84	111078
1	A1	2	3	14	-6782.75	111027
1	A1	2	3	15	-6422.41	110878
1	A1	2	3	16	-5916.96	110791
1	A1	2	3	17	-5929.26	110816
1	A1	2	3	18	-6140.01	110775
1	A1	2	3	19	-6118.86	110825
1	A1	2	3	20	-5734.11	110857
1	A1	2	3	21	-6142.38	110671
1	A1	2	3	22	-6221.94	110477
1	A1	2	3	23	-5736.69	110438
1	A1	2	3	24	-5269.27	110587
1	A1	2	3	25	-4141.41	110594
1	A1	2	3	26	-1984.79	110653
1	A1	2	3	27	1191.6	110626
1	A1	2	3	28	7259.48	110648
1	A1	2	3	29	16559.4	110612
1	A1	2	3	30	28660.3	110474
1	A1	2	3	31	42354.6	110160
1	A1	2	3	32	55361.4	110149
1	A1	2	3	33	66424.8	110382
1	A1	2	3	34	75404.8	110312
1	A1	2	3	35	82940.5	110259
1	A1	2	3	36	88621.9	110293
1	A1	2	3	37	92838.6	110261
1	A1	2	3	38	95575.8	110211
1	A1	2	3	39	97878.1	110211
1	A1	2	3	40	99538.2	110345
2	A2	2	3	1	-11060.5	150304
2	A2	2	3	2	-11031.6	150133
2	A2	2	3	3	-10668	149920
2	A2	2	3	4	-10573.3	149762
2	A2	2	3	5	-10527.8	149669
2	A2	2	3	6	-10158.2	149778
2	A2	2	3	7	-10302.4	149812
2	A2	2	3	8	-10973.6	149658
2	A2	2	3	9	-10952.5	149459
2	A2	2	3	10	-10228.1	149128
2	A2	2	3	11	-10171.9	149064
2	A2	2	3	12	-10394.6	149336
2	A2	2	3	13	-10550.2	149320
2	A2	2	3	14	-10645.8	149269
2	A2	2	3	15	-10485.3	149247
2	A2	2	3	16	-9536.57	149162
2	A2	2	3	17	-8789.4	149098
2	A2	2	3	18	-6822.63	149041
2	A2	2	3	19	-3302.16	149013
2	A2	2	3	20	1627.98	149139
2	A2	2	3	21	10766.6	148974
2	A2	2	3	22	24114.1	148921
2	A2	2	3	23	41597.2	149108
2	A2	2	3	24	59050.6	149011
2	A2	2	3	25	74719.9	148925
2	A2	2	3	26	90197.4	148863
2	A2	2	3	27	102392	148469
2	A2	2	3	28	112754	148363
2	A2	2	3	29	121796	148445
2	A2	2	3	30	128664	148648
2	A2	2	3	31	134024	148704
2	A2	2	3	32	138606	148887
2	A2	2	3	33	142103	148822
2	A2	2	3	34	144063	148586
2	A2	2	3	35	146333	148561
2	A2	2	3	36	147478	148785
2	A2	2	3	37	148198	148729
2	A2	2	3	38	148825	148544
2	A2	2	3	39	148402	148362
2	A2	2	3	40	147901	148322
3	A3	2	3	1	26965.5	122795
3	A3	2	3	2	27022	122730
3	A3	2	3	3	26484.3	122679
3	A3	2	3	4	25962.8	122507
3	A3	2	3	5	25671.8	122309
3	A3	2	3	6	25402.9	122029
3	A3	2	3	7	25140.8	121636
3	A3	2	3	8	24782.1	121535
3	A3	2	3	9	24587.8	121747
3	A3	2	3	10	24544	121609
3	A3	2	3	11	24423.5	121475
3	A3	2	3	12	24275.8	121437
3	A3	2	3	13	24085.3	121388
3	A3	2	3	14	23545.7	121495
3	A3	2	3	15	23336.5	121456
3	A3	2	3	16	23323.2	121413
3	A3	2	3	17	23356.1	121336
3	A3	2	3	18	23146.1	121021
3	A3	2	3	19	22543.2	120961
3	A3	2	3	20	22541.1	121250
3	A3	2	3	21	23182.4	121271
3	A3	2	3	22	23831.1	121201
3	A3	2	3	23	25537.5	121142
3	A3	2	3	24	28906.9	121206
3	A3	2	3	25	34651.8	121125
3	A3	2	3	26	43528.4	121031
3	A3	2	3	27	55471.4	121020
3	A3	2	3	28	69916.7	121041
3	A3	2	3	29	84037.8	120952
3	A3	2	3	30	96636.5	120794
3	A3	2	3	31	108194	120672
3	A3	2	3	32	117385	120637
3	A3	2	3	33	125575	120737
3	A3	2	3	34	131369	120725
3	A3	2	3	35	136461	120709
3	A3	2	3	36	139998	120637
3	A3	2	3	37	142602	120536
3	A3	2	3	38	144588	120355
3	A3	2	3	39	145841	120354
3	A3	2	3	40	146646	120533
4	A4	2	3	1	-4067.6	114789
4	A4	2	3	2	-3987.58	114610
4	A4	2	3	3	-3877.31	114390
4	A4	2	3	4	-3863.73	114272
4	A4	2	3	5	-3805.54	114247
4	A4	2	3	6	-4333.65	114188
4	A4	2	3	7	-4474.7	114238
4	A4	2	3	8	-4456.45	114113
4	A4	2	3	9	-4344.13	113935
4	A4	2	3	10	-3886.41	113652
4	A4	2	3	11	-3751.12	113567
4	A4	2	3	12	-3449.59	113688
4	A4	2	3	13	-3479.72	113675
4	A4	2	3	14	-3557.55	113729
4	A4	2	3	15	-3288.1	113735
4	A4	2	3	16	-2437.06	113678
4	A4	2	3	17	-1602.79	113687
4	A4	2	3	18	468.046	113693
4	A4	2	3	19	3780.56	113840
4	A4	2	3	20	9798.69	113504
4	A4	2	3	21	18665.6	113269
4	A4	2	3	22	30790.5	113225
4	A4	2	3	23	44577.6	113315
4	A4	2	3	24	58053.7	113302
4	A4	2	3	25	70619.7	113304
4	A4	2	3	26	81013.1	113277
4	A4	2	3	27	89231.4	113295
4	A4	2	3	28	96258.7	113267
4	A4	2	3	29	102016	113271
4	A4	2	3	30	106425	113240
4	A4	2	3	31	110214	113234
4	A4	2	3	32	113649	113176
4	A4	2	3	33	115631	113168
4	A4	2	3	34	117148	113297
4	A4	2	3	35	118625	113307
4	A4	2	3	36	119356	113312
4	A4	2	3	37	119545	113092
4	A4	2	3	38	119233	113001
4	A4	2	3	39	119836	113068
4	A4	2	3	40	120233	113388
5	A5	2	3	1	-4126.07	124118
5	A5	2	3	2	-4086.17	124030
5	A5	2	3	3	-4076.48	123704
5	A5	2	3	4	-4042.95	123315
5	A5	2	3	5	-4071.53	123159
5	A5	2	3	6	-4118.06	123186
5	A5	2	3	7	-4178.71	123081
5	A5	2	3	8	-4154.56	122961
5	A5	2	3	9	-3965.09	122921
5	A5	2	3	10	-3748.63	122906
5	A5	2	3	11	-3494.14	122865
5	A5	2	3	12	-3574.8	122824
5	A5	2	3	13	-3605.58	122749
5	A5	2	3	14	-3388.5	122605
5	A5	2	3	15	-3467.09	122533
5	A5	2	3	16	-3763.84	122622
5	A5	2	3	17	-3688.11	122603
5	A5	2	3	18	-2872.98	122566
5	A5	2	3	19	-2246.4	122711
5	A5	2	3	20	-1107.84	122688
5	A5	2	3	21	1023.01	122613
5	A5	2	3	22	4885.85	122626
5	A5	2	3	23	12395.5	122551
5	A5	2	3	24	22803.3	122420
5	A5	2	3	25	36643.9	122171
5	A5	2	3	26	52036.1	122111
5	A5	2	3	27	66088.4	122248
5	A5	2	3	28	78248.4	122161
5	A5	2	3	29	88762.3	121861
5	A5	2	3	30	97893	121846
5	A5	2	3	31	105807	122089
5	A5	2	3	32	111032	122155
5	A5	2	3	33	115877	122091
5	A5	2	3	34	119604	122061
5	A5	2	3	35	122754	122161
5	A5	2	3	36	124811	122196
5	A5	2	3	37	125905	122136
5	A5	2	3	38	126960	122052
5	A5	2	3	39	127752	121982
5	A5	2	3	40	128183	121937
6	A6	2	3	1	-4494.75	120347
6	A6	2	3	2	-4440.81	120225
6	A6	2	3	3	-3875.28	119878
6	A6	2	3	4	-3750.31	119744
6	A6	2	3	5	-3559.5	119818
6	A6	2	3	6	-3569.2	119690
6	A6	2	3	7	-3616.45	119376
6	A6	2	3	8	-3481.08	119115
6	A6	2	3	9	-3564.83	119039
6	A6	2	3	10	-3736.95	119138
6	A6	2	3	11	-3863.16	119111
6	A6	2	3	12	-3983.72	119169
6	A6	2	3	13	-4017.86	119299
6	A6	2	3	14	-3799.08	119211
6	A6	2	3	15	-3471.53	119091
6	A6	2	3	16	-2761.66	118966
6	A6	2	3	17	-1423.9	118882
6	A6	2	3	18	1041.53	118829
6	A6	2	3	19	4970.77	118727
6	A6	2	3	20	12151.4	118704
6	A6	2	3	21	22600.9	118841
6	A6	2	3	22	36098.1	118851
6	A6	2	3	23	51651.9	118920
6	A6	2	3	24	66290.9	118876
6	A6	2	3	25	78465.9	118844
6	A6	2	3	26	89181	118936
6	A6	2	3	27	98644.2	118919
6	A6	2	3	28	106459	118946
6	A6	2	3	29	111869	118939
6	A6	2	3	30	116634	118908
6	A6	2	3	31	120950	118788
6	A6	2	3	32	124080	118741
6	A6	2	3	33	126241	118816
6	A6	2	3	34	127927	118784
6	A6	2	3	35	128908	118738
6	A6	2	3	36	129250	118689
6	A6	2	3	37	129565	118635
6	A6	2	3	38	129738	118465
6	A6	2	3	39	130280	118449
6	A6	2	3	40	130691	118568
7	A7	2	3	1	3389.52	122492
7	A7	2	3	2	3441.71	122459
7	A7	2	3	3	3946.03	122525
7	A7	2	3	4	3816.72	122566
7	A7	2	3	5	3654.29	122508
7	A7	2	3	6	3658.9	122560
7	A7	2	3	7	3952.97	122619
7	A7	2	3	8	4074.51	122546
7	A7	2	3	9	4012.97	122489
7	A7	2	3	10	3931.85	122412
7	A7	2	3	11	3906.14	122320
7	A7	2	3	12	3848.07	122270
7	A7	2	3	13	3830.89	122194
7	A7	2	3	14	4007.59	122165
7	A7	2	3	15	4078.2	122327
7	A7	2	3	16	4521.17	122261
7	A7	2	3	17	5269.31	122041
7	A7	2	3	18	6745.23	121852
7	A7	2	3	19	9289.63	121841
7	A7	2	3	20	14180	122102
7	A7	2	3	21	22382.3	122213
7	A7	2	3	22	33980.3	122147
7	A7	2	3	23	48527	122046
7	A7	2	3	24	63987.4	121916
7	A7	2	3	25	77954.5	121873
7	A7	2	3	26	89927.7	121962
7	A7	2	3	27	99758.1	121941
7	A7	2	3	28	108223	121921
7	A7	2	3	29	115412	121835
7	A7	2	3	30	121529	121805
7	A7	2	3	31	126176	121911
7	A7	2	3	32	130010	121936
7	A7	2	3	33	132545	121994
7	A7	2	3	34	134060	121892
7	A7	2	3	35	135526	121606
7	A7	2	3	36	136834	121553
7	A7	2	3	37	137084	121658
7	A7	2	3	38	137855	121789
7	A7	2	3	39	138168	121663
7	A7	2	3	40	138582	121602
8	A8	2	3	1	-2660.28	128922
8	A8	2	3	2	-2497.18	128872
8	A8	2	3	3	-2867.77	128773
8	A8	2	3	4	-2948.68	128636
8	A8	2	3	5	-2642.31	128560
8	A8	2	3	6	-2354.72	128516
8	A8	2	3	7	-2583.66	128106
8	A8	2	3	8	-3014.34	127934
8	A8	2	3	9	-3039.47	127927
8	A8	2	3	10	-2755.48	127891
8	A8	2	3	11	-2605.04	127967
8	A8	2	3	12	-2197.73	127826
8	A8	2	3	13	-1993.02	127711
8	A8	2	3	14	-1909.55	127648
8	A8	2	3	15	-1669.6	127576
8	A8	2	3	16	-628.916	127599
8	A8	2	3	17	705.239	127770
8	A8	2	3	18	4068.65	127755
8	A8	2	3	19	9448.68	127756
8	A8	2	3	20	17946.3	127667
8	A8	2	3	21	30772.2	127519
8	A8	2	3	22	46364.7	127403
8	A8	2	3	23	62814.8	127250
8	A8	2	3	24	77554.2	127228
8	A8	2	3	25	90120	127388
8	A8	2	3	26	100907	127418
8	A8	2	3	27	109816	127476
8	A8	2	3	28	116836	127275
8	A8	2	3	29	122862	127199
8	A8	2	3	30	127254	127204
8	A8	2	3	31	131017	127067
8	A8	2	3	32	134078	127076
8	A8	2	3	33	136292	127230
8	A8	2	3	34	137687	127116
8	A8	2	3	35	138421	127109
8	A8	2	3	36	139353	127285
8	A8	2	3	37	139869	127272
8	A8	2	3	38	139904	127221
8	A8	2	3	39	140037	127198
8	A8	2	3	40	140332	127165
9	A9	2	3	1	10839.1	123933
9	A9	2	3	2	10772	123901
9	A9	2	3	3	10665.1	123688
9	A9	2	3	4	10660.1	123251
9	A9	2	3	5	10721.8	123116
9	A9	2	3	6	10758.5	123268
9	A9	2	3	7	10930.3	123319
9	A9	2	3	8	11005.3	123215
9	A9	2	3	9	11048.4	123069
9	A9	2	3	10	11094.8	122968
9	A9	2	3	11	11083.6	122929
9	A9	2	3	12	11173.1	122887
9	A9	2	3	13	11236.9	122960
9	A9	2	3	14	11633	122907
9	A9	2	3	15	11951.6	122839
9	A9	2	3	16	12685	122809
9	A9	2	3	17	14400.7	122895
9	A9	2	3	18	16919.6	122658
9	A9	2	3	19	21296.6	122639
9	A9	2	3	20	28331.8	122996
9	A9	2	3	21	38930.9	123009
9	A9	2	3	22	53469.6	122931
9	A9	2	3	23	69877.3	122777
9	A9	2	3	24	85251.1	122689
9	A9	2	3	25	98331	122678
9	A9	2	3	26	109646	122640
9	A9	2	3	27	119201	122667
9	A9	2	3	28	127002	122623
9	A9	2	3	29	132651	122586
9	A9	2	3	30	137801	122566
9	A9	2	3	31	141946	122657
9	A9	2	3	32	144563	122584
9	A9	2	3	33	146475	122509
9	A9	2	3	34	148423	122468
9	A9	2	3	35	149956	122420
9	A9	2	3	36	150712	122366
9	A9	2	3	37	150793	122228
9	A9	2	3	38	150938	122239
9	A9	2	3	39	151164	122421
9	A9	2	3	40	151862	122427
10	A10	2	3	1	-678.177	118037
10	A10	2	3	2	-664.693	118021
10	A10	2	3	3	-292.192	118067
10	A10	2	3	4	-355.344	118043
10	A10	2	3	5	-526.892	118047
10	A10	2	3	6	-808.462	118021
10	A10	2	3	7	-1003.84	117969
10	A10	2	3	8	-1219.66	117853
10	A10	2	3	9	-1153.94	117800
10	A10	2	3	10	-745.415	117779
10	A10	2	3	11	-886.091	117786
10	A10	2	3	12	-944.387	117900
10	A10	2	3	13	-733.531	117994
10	A10	2	3	14	-568.073	118094
10	A10	2	3	15	-533.986	118041
10	A10	2	3	16	-439.558	117989
10	A10	2	3	17	-1050.25	118002
10	A10	2	3	18	-1155.64	117972
10	A10	2	3	19	-836.261	117965
10	A10	2	3	20	-714.187	117919
10	A10	2	3	21	-763.098	117845
10	A10	2	3	22	-1071.44	117739
10	A10	2	3	23	-1159.2	117740
10	A10	2	3	24	-1108.54	117844
10	A10	2	3	25	-1027.75	117904
10	A10	2	3	26	-795.976	118135
10	A10	2	3	27	-620.954	118144
10	A10	2	3	28	161.552	118134
10	A10	2	3	29	1250.53	118117
10	A10	2	3	30	3843.58	118096
10	A10	2	3	31	7012.3	118099
10	A10	2	3	32	12426.2	118299
10	A10	2	3	33	19353.7	118345
10	A10	2	3	34	26507.4	118307
10	A10	2	3	35	32114	118277
10	A10	2	3	36	35884.7	118392
10	A10	2	3	37	38240.2	118353
10	A10	2	3	38	40172	118302
10	A10	2	3	39	41441.6	118333
10	A10	2	3	40	42630	118488
11	A11	2	3	1	-5980.67	123809
11	A11	2	3	2	-5899.79	123720
11	A11	2	3	3	-5511.49	123445
11	A11	2	3	4	-5286.23	123262
11	A11	2	3	5	-5478.18	123092
11	A11	2	3	6	-5519.97	123027
11	A11	2	3	7	-5186.79	123077
11	A11	2	3	8	-5001.24	122556
11	A11	2	3	9	-5308.93	122419
11	A11	2	3	10	-5399.89	122653
11	A11	2	3	11	-5193.3	122781
11	A11	2	3	12	-5271.33	122717
11	A11	2	3	13	-5543.27	122634
11	A11	2	3	14	-5626.77	122612
11	A11	2	3	15	-5529.75	122533
11	A11	2	3	16	-5443.39	122492
11	A11	2	3	17	-5008.47	122601
11	A11	2	3	18	-4928.08	122594
11	A11	2	3	19	-4761.47	122607
11	A11	2	3	20	-4639.72	122352
11	A11	2	3	21	-3904.35	122285
11	A11	2	3	22	-3001.57	122440
11	A11	2	3	23	-815.822	122428
11	A11	2	3	24	2924.28	122386
11	A11	2	3	25	8609.43	122250
11	A11	2	3	26	17446.4	122197
11	A11	2	3	27	28152.6	122289
11	A11	2	3	28	39852	122406
11	A11	2	3	29	51227.6	122376
11	A11	2	3	30	61726.9	122363
11	A11	2	3	31	71454.5	122341
11	A11	2	3	32	80480.2	122032
11	A11	2	3	33	88080	121975
11	A11	2	3	34	94593.9	122091
11	A11	2	3	35	100520	122173
11	A11	2	3	36	105649	122242
11	A11	2	3	37	109196	122230
11	A11	2	3	38	112130	122277
11	A11	2	3	39	114425	122283
11	A11	2	3	40	117184	122238
12	A12	2	3	1	-1064.44	126701
12	A12	2	3	2	-1149.47	126662
12	A12	2	3	3	-1576.58	126522
12	A12	2	3	4	-1689.05	126385
12	A12	2	3	5	-1517.97	126261
12	A12	2	3	6	-1521.34	126105
12	A12	2	3	7	-1477.15	125870
12	A12	2	3	8	-1149.66	125713
12	A12	2	3	9	-1679.8	125614
12	A12	2	3	10	-1880.27	125599
12	A12	2	3	11	-1851.84	125795
12	A12	2	3	12	-1832.96	125842
12	A12	2	3	13	-1597.58	125733
12	A12	2	3	14	-1542.31	125537
12	A12	2	3	15	-1609.27	125452
12	A12	2	3	16	-1636.98	125466
12	A12	2	3	17	-1786.79	125445
12	A12	2	3	18	-2151.06	125468
12	A12	2	3	19	-2271.38	125592
12	A12	2	3	20	-2326.89	125555
12	A12	2	3	21	-2116.33	125417
12	A12	2	3	22	-1186.16	125296
12	A12	2	3	23	-906.075	125095
12	A12	2	3	24	-969.529	125057
12	A12	2	3	25	-908.067	125107
12	A12	2	3	26	-534.931	125130
12	A12	2	3	27	645.418	125133
12	A12	2	3	28	1915.89	125198
12	A12	2	3	29	5027.96	125201
12	A12	2	3	30	10716.2	125328
12	A12	2	3	31	18896.3	125705
12	A12	2	3	32	29300.2	126023
12	A12	2	3	33	41136.6	126161
12	A12	2	3	34	50424.5	126075
12	A12	2	3	35	58322	126020
12	A12	2	3	36	64488.3	126184
12	A12	2	3	37	68797	126150
12	A12	2	3	38	72156.8	125976
12	A12	2	3	39	75930.3	125889
12	A12	2	3	40	78748	125969
13	A13	2	3	1	-3332.65	122347
13	A13	2	3	2	-3378.33	122522
13	A13	2	3	3	-3414.61	122535
13	A13	2	3	4	-3588.09	122487
13	A13	2	3	5	-3649.34	122540
13	A13	2	3	6	-3389.93	122576
13	A13	2	3	7	-3432.92	122797
13	A13	2	3	8	-4410.39	122843
13	A13	2	3	9	-4418.75	122808
13	A13	2	3	10	-3453.32	122945
13	A13	2	3	11	-3389.47	123112
13	A13	2	3	12	-3768.09	123383
13	A13	2	3	13	-3893.78	123685
13	A13	2	3	14	-3838.76	123825
13	A13	2	3	15	-4013.39	123980
13	A13	2	3	16	-4105.54	124180
13	A13	2	3	17	-4070.91	124322
13	A13	2	3	18	-3984.23	124660
13	A13	2	3	19	-3415	124875
13	A13	2	3	20	-2763.35	125193
13	A13	2	3	21	-1075.09	125599
13	A13	2	3	22	1350.66	125877
13	A13	2	3	23	6424.98	127176
13	A13	2	3	24	16391.1	130364
13	A13	2	3	25	27922.4	131853
13	A13	2	3	26	40718.4	132272
13	A13	2	3	27	53619.4	132532
13	A13	2	3	28	66963.4	132612
13	A13	2	3	29	78996	132557
13	A13	2	3	30	89754.3	132424
13	A13	2	3	31	99612.1	132780
13	A13	2	3	32	107497	132939
13	A13	2	3	33	114491	132836
13	A13	2	3	34	121437	132667
13	A13	2	3	35	127412	132707
13	A13	2	3	36	131886	132878
13	A13	2	3	37	135942	132841
13	A13	2	3	38	138532	132670
13	A13	2	3	39	140844	132838
13	A13	2	3	40	143293	132630
14	A14	2	3	1	-2257.27	114848
14	A14	2	3	2	-2297.63	114991
14	A14	2	3	3	-2256.03	115182
14	A14	2	3	4	-1964.75	115352
14	A14	2	3	5	-2048.57	115446
14	A14	2	3	6	-2273.02	115421
14	A14	2	3	7	-2316.71	115567
14	A14	2	3	8	-2236.52	115791
14	A14	2	3	9	-2236.15	115816
14	A14	2	3	10	-2169.68	115785
14	A14	2	3	11	-2062.43	115950
14	A14	2	3	12	-2224.8	116210
14	A14	2	3	13	-2303.8	116130
14	A14	2	3	14	-2337.13	116064
14	A14	2	3	15	-2327.92	116317
14	A14	2	3	16	-2212.45	116474
14	A14	2	3	17	-2209.08	116450
14	A14	2	3	18	-2265.93	116578
14	A14	2	3	19	-2369.72	116972
14	A14	2	3	20	-2307.29	117000
14	A14	2	3	21	-1878.86	116970
14	A14	2	3	22	-1468.55	117015
14	A14	2	3	23	-1176.31	116979
14	A14	2	3	24	-730.12	116913
14	A14	2	3	25	418.108	117187
14	A14	2	3	26	3051.43	117453
14	A14	2	3	27	7290.96	117558
14	A14	2	3	28	14095.4	117655
14	A14	2	3	29	23681.3	117884
14	A14	2	3	30	34946.9	118059
14	A14	2	3	31	46143	118246
14	A14	2	3	32	56666	118252
14	A14	2	3	33	66813.5	118493
14	A14	2	3	34	75197.5	118568
14	A14	2	3	35	82747.7	119026
14	A14	2	3	36	88324.9	119120
14	A14	2	3	37	92701.4	119450
14	A14	2	3	38	96960.1	119864
14	A14	2	3	39	100652	120360
14	A14	2	3	40	103478	120966
15	A15	2	3	1	-9950.05	117277
15	A15	2	3	2	-10015	117383
15	A15	2	3	3	-10384.9	117501
15	A15	2	3	4	-10354.5	117608
15	A15	2	3	5	-9883.71	117683
15	A15	2	3	6	-9838.11	117766
15	A15	2	3	7	-9842.71	117785
15	A15	2	3	8	-9727.1	117550
15	A15	2	3	9	-9916.81	117495
15	A15	2	3	10	-9997.17	117679
15	A15	2	3	11	-9885.08	117713
15	A15	2	3	12	-9895.81	117918
15	A15	2	3	13	-10147	118181
15	A15	2	3	14	-10144.6	118343
15	A15	2	3	15	-9725.47	118090
15	A15	2	3	16	-9592.42	118034
15	A15	2	3	17	-9600.1	118355
15	A15	2	3	18	-9413.15	118411
15	A15	2	3	19	-9258.75	118600
15	A15	2	3	20	-8177.48	118650
15	A15	2	3	21	-6135.63	118580
15	A15	2	3	22	-3216.74	118579
15	A15	2	3	23	2511.35	118933
15	A15	2	3	24	11567	118770
15	A15	2	3	25	22924.3	118679
15	A15	2	3	26	36077.7	118999
15	A15	2	3	27	48208.4	119260
15	A15	2	3	28	59864	119184
15	A15	2	3	29	70668.1	119136
15	A15	2	3	30	80468.4	119344
15	A15	2	3	31	89462.5	119478
15	A15	2	3	32	97254.9	119508
15	A15	2	3	33	103519	119552
15	A15	2	3	34	109145	119742
15	A15	2	3	35	114355	119732
15	A15	2	3	36	118328	119969
15	A15	2	3	37	121148	120067
15	A15	2	3	38	123566	119851
15	A15	2	3	39	126312	119711
15	A15	2	3	40	128732	119866
16	A16	2	3	1	-2080.54	117091
16	A16	2	3	2	-2046.42	116787
16	A16	2	3	3	-1670.7	116352
16	A16	2	3	4	-1411.49	115996
16	A16	2	3	5	-790.991	115825
16	A16	2	3	6	-784.885	115771
16	A16	2	3	7	-948.855	115785
16	A16	2	3	8	-1105.81	115794
16	A16	2	3	9	-1181.66	115655
16	A16	2	3	10	-1001.43	115445
16	A16	2	3	11	-707.474	115365
16	A16	2	3	12	-743.881	115470
16	A16	2	3	13	-895.655	115468
16	A16	2	3	14	-1086.34	115482
16	A16	2	3	15	-1120.19	115440
16	A16	2	3	16	-825.88	115207
16	A16	2	3	17	-842.491	115127
16	A16	2	3	18	-861.089	115238
16	A16	2	3	19	-795.234	115203
16	A16	2	3	20	-741.841	115187
16	A16	2	3	21	-50.5818	115223
16	A16	2	3	22	1198.79	115167
16	A16	2	3	23	3317.42	115111
16	A16	2	3	24	7849.13	115034
16	A16	2	3	25	14346.8	114951
16	A16	2	3	26	23075.3	114886
16	A16	2	3	27	33921.9	114865
16	A16	2	3	28	45118.1	114892
16	A16	2	3	29	56045.7	114878
16	A16	2	3	30	66037.5	114974
16	A16	2	3	31	75060.8	115116
16	A16	2	3	32	83176.9	115130
16	A16	2	3	33	90197.1	115026
16	A16	2	3	34	95960.5	114820
16	A16	2	3	35	100984	114753
16	A16	2	3	36	105836	114779
16	A16	2	3	37	109240	114796
16	A16	2	3	38	112029	114885
16	A16	2	3	39	114082	114654
16	A16	2	3	40	116198	114584
17	A17	2	3	1	-4428.72	108699
17	A17	2	3	2	-4310.22	108561
17	A17	2	3	3	-4389.46	108346
17	A17	2	3	4	-4450.13	108231
17	A17	2	3	5	-4454.32	108216
17	A17	2	3	6	-4509.88	108132
17	A17	2	3	7	-4487.7	107920
17	A17	2	3	8	-4281.14	107802
17	A17	2	3	9	-4174.91	107744
17	A17	2	3	10	-3810.21	107621
17	A17	2	3	11	-3860.64	107615
17	A17	2	3	12	-4142.41	107845
17	A17	2	3	13	-4288.62	107696
17	A17	2	3	14	-4305.45	107592
17	A17	2	3	15	-4153.01	107578
17	A17	2	3	16	-4107.44	107557
17	A17	2	3	17	-3881.81	107693
17	A17	2	3	18	-3758.09	107843
17	A17	2	3	19	-3354.6	107751
17	A17	2	3	20	-1951.63	107606
17	A17	2	3	21	59.2019	107358
17	A17	2	3	22	3835.61	107334
17	A17	2	3	23	10032.5	107563
17	A17	2	3	24	18449.9	107566
17	A17	2	3	25	28394.3	107523
17	A17	2	3	26	38705.8	107466
17	A17	2	3	27	48832.7	107456
17	A17	2	3	28	58149.1	107537
17	A17	2	3	29	66537	107534
17	A17	2	3	30	73571.2	107342
17	A17	2	3	31	80148.6	107293
17	A17	2	3	32	86044.8	107362
17	A17	2	3	33	90924.9	107234
17	A17	2	3	34	95437.6	107204
17	A17	2	3	35	99499.4	107292
17	A17	2	3	36	102698	107299
17	A17	2	3	37	104944	107248
17	A17	2	3	38	107066	107164
17	A17	2	3	39	108374	107227
17	A17	2	3	40	109682	107574
18	A18	2	3	1	-6518.22	124823
18	A18	2	3	2	-6360.51	124664
18	A18	2	3	3	-5976.66	124272
18	A18	2	3	4	-5930.78	124113
18	A18	2	3	5	-5979.97	124079
18	A18	2	3	6	-5898.73	123964
18	A18	2	3	7	-5867.2	123777
18	A18	2	3	8	-5722.86	123688
18	A18	2	3	9	-5864.31	123705
18	A18	2	3	10	-5958.34	123651
18	A18	2	3	11	-5989.07	123587
18	A18	2	3	12	-6388.83	123582
18	A18	2	3	13	-6456.36	123530
18	A18	2	3	14	-6118.68	123431
18	A18	2	3	15	-5831.25	123383
18	A18	2	3	16	-5738.9	123450
18	A18	2	3	17	-5665.9	123554
18	A18	2	3	18	-5312.59	123525
18	A18	2	3	19	-4965.64	123495
18	A18	2	3	20	-3941.36	123448
18	A18	2	3	21	-2258.17	123454
18	A18	2	3	22	517.299	123479
18	A18	2	3	23	5399.1	123413
18	A18	2	3	24	13129.2	123367
18	A18	2	3	25	23382.6	123391
18	A18	2	3	26	34999.2	123382
18	A18	2	3	27	47179.4	123438
18	A18	2	3	28	58456.9	123362
18	A18	2	3	29	68998.5	123204
18	A18	2	3	30	78667	123185
18	A18	2	3	31	86809.6	123339
18	A18	2	3	32	94405.9	123498
18	A18	2	3	33	101593	123415
18	A18	2	3	34	106933	123303
18	A18	2	3	35	112109	123282
18	A18	2	3	36	116629	123342
18	A18	2	3	37	119858	123175
18	A18	2	3	38	122632	123166
18	A18	2	3	39	125196	123337
18	A18	2	3	40	127374	123384
19	A19	2	3	1	-7120.35	121422
19	A19	2	3	2	-7016.5	121194
19	A19	2	3	3	-7115.65	120933
19	A19	2	3	4	-7485.58	120730
19	A19	2	3	5	-7913.05	120409
19	A19	2	3	6	-8030.14	120210
19	A19	2	3	7	-7907.81	120039
19	A19	2	3	8	-8184.31	119802
19	A19	2	3	9	-8296.87	119688
19	A19	2	3	10	-8213.07	119738
19	A19	2	3	11	-8447.53	119742
19	A19	2	3	12	-8548.31	119896
19	A19	2	3	13	-8455.86	119872
19	A19	2	3	14	-8466.22	119865
19	A19	2	3	15	-8453.17	119483
19	A19	2	3	16	-8184.1	119063
19	A19	2	3	17	-8399.76	118958
19	A19	2	3	18	-8719.8	119040
19	A19	2	3	19	-8854.01	118986
19	A19	2	3	20	-8970.06	118901
19	A19	2	3	21	-8989.53	118810
19	A19	2	3	22	-8861.94	118783
19	A19	2	3	23	-8880.32	118874
19	A19	2	3	24	-8881.37	118865
19	A19	2	3	25	-8720.89	118881
19	A19	2	3	26	-8752.47	118872
19	A19	2	3	27	-8771.86	118959
19	A19	2	3	28	-8532.08	118894
19	A19	2	3	29	-8246.74	118710
19	A19	2	3	30	-8332.16	118675
19	A19	2	3	31	-8710.15	118777
19	A19	2	3	32	-9094.93	118731
19	A19	2	3	33	-9118.32	118663
19	A19	2	3	34	-8899.05	118660
19	A19	2	3	35	-8844.7	118808
19	A19	2	3	36	-8700.06	118956
19	A19	2	3	37	-8680.32	118934
19	A19	2	3	38	-8542.43	118695
19	A19	2	3	39	-8375.38	118568
19	A19	2	3	40	-8024.97	118548
25	B1	2	3	1	2622.08	108346
25	B1	2	3	2	2614.72	108277
25	B1	2	3	3	2950.32	108096
25	B1	2	3	4	2983.55	107827
25	B1	2	3	5	3095.01	107515
25	B1	2	3	6	3000.52	107425
25	B1	2	3	7	2843.98	107552
25	B1	2	3	8	2706.03	107311
25	B1	2	3	9	2619.4	107194
25	B1	2	3	10	2579.11	107266
25	B1	2	3	11	2331.16	107237
25	B1	2	3	12	2238.53	107141
25	B1	2	3	13	2219.71	107084
25	B1	2	3	14	1634.53	107134
25	B1	2	3	15	1654.51	107128
25	B1	2	3	16	2306.89	107075
25	B1	2	3	17	2221.06	107050
25	B1	2	3	18	2116.35	106770
25	B1	2	3	19	2185.75	106733
25	B1	2	3	20	2180.6	107028
25	B1	2	3	21	2159.3	107074
25	B1	2	3	22	2317.75	106993
25	B1	2	3	23	2406.15	106891
25	B1	2	3	24	2979.43	106854
25	B1	2	3	25	3850.29	106969
25	B1	2	3	26	5533.16	106937
25	B1	2	3	27	8792.6	106893
25	B1	2	3	28	14357.4	106979
25	B1	2	3	29	22586.7	106979
25	B1	2	3	30	33492.1	106927
25	B1	2	3	31	45797	106834
25	B1	2	3	32	57847.8	106701
25	B1	2	3	33	68846.6	106616
25	B1	2	3	34	78282.8	106531
25	B1	2	3	35	85144.4	106548
25	B1	2	3	36	91465.8	106761
25	B1	2	3	37	96686.4	106717
25	B1	2	3	38	100334	106608
25	B1	2	3	39	102768	106436
25	B1	2	3	40	104378	106393
26	B2	2	3	1	-5394.98	110804
26	B2	2	3	2	-5156.57	110599
26	B2	2	3	3	-5150.19	110212
26	B2	2	3	4	-5118.29	110034
26	B2	2	3	5	-4540.12	109921
26	B2	2	3	6	-4124.12	109829
26	B2	2	3	7	-4832.16	109817
26	B2	2	3	8	-5065.64	109725
26	B2	2	3	9	-4958.24	109607
26	B2	2	3	10	-4834.36	109520
26	B2	2	3	11	-4226.99	109497
26	B2	2	3	12	-4116.32	109464
26	B2	2	3	13	-4025.29	109550
26	B2	2	3	14	-4415.43	109483
26	B2	2	3	15	-4417.13	109339
26	B2	2	3	16	-3523.83	109267
26	B2	2	3	17	-2629.06	109277
26	B2	2	3	18	-1503.22	109263
26	B2	2	3	19	952.56	109376
26	B2	2	3	20	5191.15	109420
26	B2	2	3	21	12460.9	109386
26	B2	2	3	22	22527.1	109432
26	B2	2	3	23	35033.4	109396
26	B2	2	3	24	47944.1	109368
26	B2	2	3	25	60102.9	109197
26	B2	2	3	26	70381.7	109114
26	B2	2	3	27	79599.9	109110
26	B2	2	3	28	87212.7	109108
26	B2	2	3	29	93059.5	109074
26	B2	2	3	30	97616.7	109100
26	B2	2	3	31	101434	109182
26	B2	2	3	32	104039	109166
26	B2	2	3	33	106515	109093
26	B2	2	3	34	108862	108978
26	B2	2	3	35	109644	108918
26	B2	2	3	36	110250	108865
26	B2	2	3	37	110883	108874
26	B2	2	3	38	111456	108962
26	B2	2	3	39	111703	108973
26	B2	2	3	40	112110	109027
27	B3	2	3	1	-541.839	110116
27	B3	2	3	2	-314.549	110078
27	B3	2	3	3	23.3164	110059
27	B3	2	3	4	458.842	110010
27	B3	2	3	5	877.491	110102
27	B3	2	3	6	929.1	110194
27	B3	2	3	7	976.847	110032
27	B3	2	3	8	964.034	109914
27	B3	2	3	9	1186.58	109872
27	B3	2	3	10	1229.5	109821
27	B3	2	3	11	801.081	109747
27	B3	2	3	12	758.226	109760
27	B3	2	3	13	1366.19	109934
27	B3	2	3	14	1481.76	109955
27	B3	2	3	15	1778.57	109919
27	B3	2	3	16	1851.52	109861
27	B3	2	3	17	1612.61	109868
27	B3	2	3	18	1552.63	109786
27	B3	2	3	19	2062.27	109648
27	B3	2	3	20	2441.18	109612
27	B3	2	3	21	2964.75	109754
27	B3	2	3	22	4198.22	109705
27	B3	2	3	23	5853.7	109557
27	B3	2	3	24	8322.44	109521
27	B3	2	3	25	13432.4	109661
27	B3	2	3	26	21593.8	109708
27	B3	2	3	27	32610.4	109692
27	B3	2	3	28	46043.2	109522
27	B3	2	3	29	59488.5	109432
27	B3	2	3	30	71641.7	109377
27	B3	2	3	31	81527.4	109355
27	B3	2	3	32	89578.6	109420
27	B3	2	3	33	97153.4	109447
27	B3	2	3	34	103482	109406
27	B3	2	3	35	108128	109309
27	B3	2	3	36	111480	109310
27	B3	2	3	37	114409	109425
27	B3	2	3	38	116404	109263
27	B3	2	3	39	117841	109249
27	B3	2	3	40	118808	109411
28	B4	2	3	1	-2339.46	116075
28	B4	2	3	2	-2052.08	115876
28	B4	2	3	3	-1602.58	115504
28	B4	2	3	4	-1470.55	115418
28	B4	2	3	5	-1560.31	115624
28	B4	2	3	6	-1677.97	115607
28	B4	2	3	7	-1728.42	115573
28	B4	2	3	8	-1694.24	115310
28	B4	2	3	9	-1605.73	115130
28	B4	2	3	10	-1693.55	115048
28	B4	2	3	11	-2085.85	115059
28	B4	2	3	12	-2075.94	115075
28	B4	2	3	13	-1396.02	115202
28	B4	2	3	14	-1073.5	115071
28	B4	2	3	15	-890.413	114952
28	B4	2	3	16	-258.776	114854
28	B4	2	3	17	860.344	114817
28	B4	2	3	18	2772.78	114919
28	B4	2	3	19	6354.66	114906
28	B4	2	3	20	12087	114929
28	B4	2	3	21	21922.1	114938
28	B4	2	3	22	34211.7	115080
28	B4	2	3	23	48719.2	114819
28	B4	2	3	24	63075.8	114483
28	B4	2	3	25	75707.5	114506
28	B4	2	3	26	85889.3	114864
28	B4	2	3	27	94352.4	114816
28	B4	2	3	28	101980	114575
28	B4	2	3	29	108539	114489
28	B4	2	3	30	113830	114506
28	B4	2	3	31	116752	114664
28	B4	2	3	32	119379	114661
28	B4	2	3	33	121460	114628
28	B4	2	3	34	123262	114584
28	B4	2	3	35	124522	114479
28	B4	2	3	36	125157	114466
28	B4	2	3	37	126298	114557
28	B4	2	3	38	126160	114533
28	B4	2	3	39	126293	114444
28	B4	2	3	40	126698	114418
29	B5	2	3	1	-2098.29	126403
29	B5	2	3	2	-2055.62	126192
29	B5	2	3	3	-1499.81	125961
29	B5	2	3	4	-1007.52	125802
29	B5	2	3	5	-868.06	125604
29	B5	2	3	6	-842.525	125496
29	B5	2	3	7	-988.838	125540
29	B5	2	3	8	-1086.54	125474
29	B5	2	3	9	-1037.61	125442
29	B5	2	3	10	-1233.09	125367
29	B5	2	3	11	-1795.5	125363
29	B5	2	3	12	-1706.83	125260
29	B5	2	3	13	-744.613	125174
29	B5	2	3	14	-797.26	125198
29	B5	2	3	15	-966.557	125168
29	B5	2	3	16	-1030.82	125261
29	B5	2	3	17	-944.815	125212
29	B5	2	3	18	-275.97	125195
29	B5	2	3	19	266.57	125237
29	B5	2	3	20	1825.13	125301
29	B5	2	3	21	4646.02	125250
29	B5	2	3	22	9460.24	125176
29	B5	2	3	23	16474.2	124960
29	B5	2	3	24	27561.2	124624
29	B5	2	3	25	42171	124587
29	B5	2	3	26	58212.5	124868
29	B5	2	3	27	72988.6	124851
29	B5	2	3	28	86468.1	124714
29	B5	2	3	29	97338.6	124663
29	B5	2	3	30	106682	124747
29	B5	2	3	31	114223	124647
29	B5	2	3	32	119768	124345
29	B5	2	3	33	124525	124348
29	B5	2	3	34	128463	124669
29	B5	2	3	35	131724	124780
29	B5	2	3	36	133927	124737
29	B5	2	3	37	134955	124710
29	B5	2	3	38	136129	124609
29	B5	2	3	39	136583	124571
29	B5	2	3	40	137491	124676
30	B6	2	3	1	-5205.5	123803
30	B6	2	3	2	-5024.34	123695
30	B6	2	3	3	-4962.45	123328
30	B6	2	3	4	-4876.11	123128
30	B6	2	3	5	-4888.63	122995
30	B6	2	3	6	-4795.85	122866
30	B6	2	3	7	-4701.37	122863
30	B6	2	3	8	-4752.46	123086
30	B6	2	3	9	-4796.93	122848
30	B6	2	3	10	-4880.02	122561
30	B6	2	3	11	-4884.42	122471
30	B6	2	3	12	-4605.86	122643
30	B6	2	3	13	-4538.12	122790
30	B6	2	3	14	-4506.25	122604
30	B6	2	3	15	-3979.62	122486
30	B6	2	3	16	-3186.19	122506
30	B6	2	3	17	-1887.98	122468
30	B6	2	3	18	378.849	122378
30	B6	2	3	19	4583.81	122315
30	B6	2	3	20	11423.2	122269
30	B6	2	3	21	21614.8	122347
30	B6	2	3	22	35652.6	122274
30	B6	2	3	23	50907.9	122118
30	B6	2	3	24	65649.7	122114
30	B6	2	3	25	78538.1	122369
30	B6	2	3	26	89562.6	122179
30	B6	2	3	27	99010.4	122074
30	B6	2	3	28	107395	122109
30	B6	2	3	29	113661	122060
30	B6	2	3	30	118377	122003
30	B6	2	3	31	122348	121895
30	B6	2	3	32	125110	121658
30	B6	2	3	33	127712	121656
30	B6	2	3	34	129285	121869
30	B6	2	3	35	130561	121903
30	B6	2	3	36	131830	121971
30	B6	2	3	37	132216	121941
30	B6	2	3	38	132563	121904
30	B6	2	3	39	132575	121894
30	B6	2	3	40	132942	122032
31	B7	2	3	1	2508.21	121702
31	B7	2	3	2	3020.8	121664
31	B7	2	3	3	3208.31	121756
31	B7	2	3	4	3215.31	121574
31	B7	2	3	5	3455.3	121403
31	B7	2	3	6	3627.41	121281
31	B7	2	3	7	3529.81	121208
31	B7	2	3	8	3388.48	121109
31	B7	2	3	9	3362.08	121048
31	B7	2	3	10	3575.65	120940
31	B7	2	3	11	3013.36	120808
31	B7	2	3	12	2905.8	120730
31	B7	2	3	13	3408.82	120756
31	B7	2	3	14	3477.16	120735
31	B7	2	3	15	3676.49	120832
31	B7	2	3	16	4311.52	120802
31	B7	2	3	17	4849.96	120848
31	B7	2	3	18	6257.71	120948
31	B7	2	3	19	8839.5	120915
31	B7	2	3	20	13916.1	120824
31	B7	2	3	21	22584.7	120793
31	B7	2	3	22	34433.2	120795
31	B7	2	3	23	49206.1	120650
31	B7	2	3	24	64665.2	120552
31	B7	2	3	25	79325.3	120530
31	B7	2	3	26	91690.7	120526
31	B7	2	3	27	102574	120367
31	B7	2	3	28	111246	120218
31	B7	2	3	29	117839	120214
31	B7	2	3	30	124087	120417
31	B7	2	3	31	128364	120390
31	B7	2	3	32	131606	120110
31	B7	2	3	33	134173	120092
31	B7	2	3	34	136282	120311
31	B7	2	3	35	137540	120422
31	B7	2	3	36	138323	120589
31	B7	2	3	37	138953	120554
31	B7	2	3	38	139456	120455
31	B7	2	3	39	139571	120385
31	B7	2	3	40	140233	120361
32	B8	2	3	1	-8254	122736
32	B8	2	3	2	-8201.62	122830
32	B8	2	3	3	-8174.31	123007
32	B8	2	3	4	-8042.77	123131
32	B8	2	3	5	-7879.19	122930
32	B8	2	3	6	-7648.07	122892
32	B8	2	3	7	-7706.09	123103
32	B8	2	3	8	-7792.78	123181
32	B8	2	3	9	-7851.68	123462
32	B8	2	3	10	-8033.06	123520
32	B8	2	3	11	-8073.44	123716
32	B8	2	3	12	-7931.72	123680
32	B8	2	3	13	-7839.8	123618
32	B8	2	3	14	-7417.7	123754
32	B8	2	3	15	-7069.85	123915
32	B8	2	3	16	-6168.53	123919
32	B8	2	3	17	-4805.41	124113
32	B8	2	3	18	-1876.32	124161
32	B8	2	3	19	3799.4	124555
32	B8	2	3	20	12671.3	124837
32	B8	2	3	21	25116.1	124840
32	B8	2	3	22	40359.1	124953
32	B8	2	3	23	56173.8	124998
32	B8	2	3	24	71227.5	125164
32	B8	2	3	25	84216.1	125119
32	B8	2	3	26	95483.3	125275
32	B8	2	3	27	105198	125545
32	B8	2	3	28	112762	125763
32	B8	2	3	29	118588	125858
32	B8	2	3	30	123841	125970
32	B8	2	3	31	127781	126043
32	B8	2	3	32	130838	126297
32	B8	2	3	33	132962	126456
32	B8	2	3	34	134366	126578
32	B8	2	3	35	135769	126775
32	B8	2	3	36	136434	126822
32	B8	2	3	37	137526	126802
32	B8	2	3	38	138217	126953
32	B8	2	3	39	138295	126900
32	B8	2	3	40	138163	127136
33	B9	2	3	1	-9383.82	125710
33	B9	2	3	2	-9366.16	125672
33	B9	2	3	3	-9069.18	125627
33	B9	2	3	4	-8661.93	125427
33	B9	2	3	5	-8715.45	125332
33	B9	2	3	6	-8756.12	125360
33	B9	2	3	7	-8523.07	125294
33	B9	2	3	8	-8388.36	125195
33	B9	2	3	9	-8357.66	125155
33	B9	2	3	10	-8392.27	125240
33	B9	2	3	11	-8272.54	125175
33	B9	2	3	12	-8317.05	125113
33	B9	2	3	13	-8253.29	125122
33	B9	2	3	14	-7883.19	125091
33	B9	2	3	15	-7460.32	125125
33	B9	2	3	16	-6994.29	125186
33	B9	2	3	17	-5826.42	125132
33	B9	2	3	18	-3351.77	124831
33	B9	2	3	19	1260.41	124824
33	B9	2	3	20	9084.28	125097
33	B9	2	3	21	20282.2	125135
33	B9	2	3	22	34544.7	125232
33	B9	2	3	23	51252.2	125418
33	B9	2	3	24	66662.9	125490
33	B9	2	3	25	80304.5	125449
33	B9	2	3	26	91224.4	125473
33	B9	2	3	27	101409	125418
33	B9	2	3	28	109528	125412
33	B9	2	3	29	116030	125465
33	B9	2	3	30	121491	125391
33	B9	2	3	31	125391	125262
33	B9	2	3	32	128113	125212
33	B9	2	3	33	130594	125291
33	B9	2	3	34	132081	125200
33	B9	2	3	35	133114	125079
33	B9	2	3	36	134632	125071
33	B9	2	3	37	134928	125285
33	B9	2	3	38	135075	125314
33	B9	2	3	39	134836	125293
33	B9	2	3	40	135380	125449
34	B10	2	3	1	-5438.23	126633
34	B10	2	3	2	-5223.83	126617
34	B10	2	3	3	-5115.19	126768
34	B10	2	3	4	-4848.34	126713
34	B10	2	3	5	-4728.09	126573
34	B10	2	3	6	-4856.69	126498
34	B10	2	3	7	-5011.57	126521
34	B10	2	3	8	-5237.29	126451
34	B10	2	3	9	-5260.62	126336
34	B10	2	3	10	-4976.21	126260
34	B10	2	3	11	-4972.48	126209
34	B10	2	3	12	-4970.19	126191
34	B10	2	3	13	-4950.06	126273
34	B10	2	3	14	-5230.8	126210
34	B10	2	3	15	-5234.79	126203
34	B10	2	3	16	-4849.04	126380
34	B10	2	3	17	-5097.23	126309
34	B10	2	3	18	-5222.75	126144
34	B10	2	3	19	-5166.52	126089
34	B10	2	3	20	-5106.36	126111
34	B10	2	3	21	-4736.66	126117
34	B10	2	3	22	-4643.1	126213
34	B10	2	3	23	-4374.35	126203
34	B10	2	3	24	-4446.71	126187
34	B10	2	3	25	-4671.81	126110
34	B10	2	3	26	-4640.62	126089
34	B10	2	3	27	-3925.77	126198
34	B10	2	3	28	-3231.24	126257
34	B10	2	3	29	-2074.24	126184
34	B10	2	3	30	693.185	126008
34	B10	2	3	31	4572	125947
34	B10	2	3	32	11198.3	125975
34	B10	2	3	33	19325.7	126108
34	B10	2	3	34	27691	126121
34	B10	2	3	35	34378	126149
34	B10	2	3	36	37924.5	126106
34	B10	2	3	37	41039.9	126101
34	B10	2	3	38	42968.6	126218
34	B10	2	3	39	44354.6	126169
34	B10	2	3	40	45245.9	126114
35	B11	2	3	1	-1952.55	122856
35	B11	2	3	2	-1803.63	122759
35	B11	2	3	3	-1495.4	122417
35	B11	2	3	4	-1418.36	122252
35	B11	2	3	5	-1124.23	122183
35	B11	2	3	6	-1118.12	121939
35	B11	2	3	7	-1154.1	121812
35	B11	2	3	8	-1005.04	121807
35	B11	2	3	9	-1250.48	121737
35	B11	2	3	10	-1419.13	121674
35	B11	2	3	11	-1549.45	121507
35	B11	2	3	12	-1503.4	121427
35	B11	2	3	13	-1056.41	121474
35	B11	2	3	14	-1221.99	121472
35	B11	2	3	15	-1329.43	121454
35	B11	2	3	16	-1219.87	121428
35	B11	2	3	17	-1257.88	121559
35	B11	2	3	18	-1191.98	121634
35	B11	2	3	19	-854.729	121529
35	B11	2	3	20	-463.415	121396
35	B11	2	3	21	-66.6697	121344
35	B11	2	3	22	1294.11	121422
35	B11	2	3	23	4335.02	121369
35	B11	2	3	24	8162.49	121301
35	B11	2	3	25	14700.2	121293
35	B11	2	3	26	24054.8	121312
35	B11	2	3	27	35654.2	121362
35	B11	2	3	28	47571.7	121319
35	B11	2	3	29	59390.3	121254
35	B11	2	3	30	70035.2	121227
35	B11	2	3	31	79806.1	121290
35	B11	2	3	32	88498.9	121173
35	B11	2	3	33	96188.2	120949
35	B11	2	3	34	102184	120974
35	B11	2	3	35	107130	121252
35	B11	2	3	36	111762	121178
35	B11	2	3	37	115047	121127
35	B11	2	3	38	118203	121198
35	B11	2	3	39	120229	121189
35	B11	2	3	40	121761	121231
36	B12	2	3	1	-7494.14	126939
36	B12	2	3	2	-7478.31	126912
36	B12	2	3	3	-7180.48	126850
36	B12	2	3	4	-6642.19	126785
36	B12	2	3	5	-6453.14	126775
36	B12	2	3	6	-6461.53	126614
36	B12	2	3	7	-6382.17	126512
36	B12	2	3	8	-6367.59	126404
36	B12	2	3	9	-6342.79	126172
36	B12	2	3	10	-6309.2	126152
36	B12	2	3	11	-5887.95	126333
36	B12	2	3	12	-5770.04	126487
36	B12	2	3	13	-5804	126483
36	B12	2	3	14	-5782.01	126406
36	B12	2	3	15	-5305.4	126360
36	B12	2	3	16	-5221.2	126427
36	B12	2	3	17	-4941.52	126546
36	B12	2	3	18	-4696.32	126421
36	B12	2	3	19	-4621.97	126374
36	B12	2	3	20	-4203.24	126489
36	B12	2	3	21	-3789.89	126511
36	B12	2	3	22	-3476.78	126524
36	B12	2	3	23	-3367.99	126763
36	B12	2	3	24	-2875.36	126844
36	B12	2	3	25	-2364.36	126949
36	B12	2	3	26	-1808.95	127159
36	B12	2	3	27	-193.241	127068
36	B12	2	3	28	2572.28	126982
36	B12	2	3	29	6027.97	127084
36	B12	2	3	30	11958.4	127233
36	B12	2	3	31	20183.8	127322
36	B12	2	3	32	30281.4	127341
36	B12	2	3	33	40718.1	127335
36	B12	2	3	34	48620.8	127483
36	B12	2	3	35	54221.3	127796
36	B12	2	3	36	59684	127865
36	B12	2	3	37	63775.6	127968
36	B12	2	3	38	67948.5	127866
36	B12	2	3	39	71176.8	127784
36	B12	2	3	40	73401.9	127972
37	B13	2	3	1	-7922.2	124328
37	B13	2	3	2	-7847.46	124270
37	B13	2	3	3	-7795.98	124252
37	B13	2	3	4	-7563.35	124145
37	B13	2	3	5	-7549.69	123906
37	B13	2	3	6	-7717.12	123723
37	B13	2	3	7	-8117.47	123552
37	B13	2	3	8	-8148.83	123387
37	B13	2	3	9	-7932.06	123168
37	B13	2	3	10	-8074.82	123086
37	B13	2	3	11	-8127.06	123194
37	B13	2	3	12	-7973.62	123186
37	B13	2	3	13	-7688.04	123288
37	B13	2	3	14	-7841.06	123185
37	B13	2	3	15	-7902.18	122930
37	B13	2	3	16	-7781.41	122861
37	B13	2	3	17	-7834.31	123021
37	B13	2	3	18	-7762.65	123034
37	B13	2	3	19	-7042.3	123154
37	B13	2	3	20	-6109.25	123086
37	B13	2	3	21	-5152.44	122935
37	B13	2	3	22	-2654.91	122833
37	B13	2	3	23	1754.58	122771
37	B13	2	3	24	8659.43	122723
37	B13	2	3	25	18538.3	122761
37	B13	2	3	26	30957.1	122706
37	B13	2	3	27	43831.9	122625
37	B13	2	3	28	56333	122574
37	B13	2	3	29	67672.1	122597
37	B13	2	3	30	78359.6	122594
37	B13	2	3	31	87030.2	122635
37	B13	2	3	32	94630.4	122699
37	B13	2	3	33	102133	122580
37	B13	2	3	34	108023	122565
37	B13	2	3	35	113402	122759
37	B13	2	3	36	117740	122643
37	B13	2	3	37	120991	122549
37	B13	2	3	38	123246	122470
37	B13	2	3	39	125716	122290
37	B13	2	3	40	127149	122244
38	B14	2	3	1	-9243.41	118849
38	B14	2	3	2	-9312.89	119078
38	B14	2	3	3	-9616.71	119441
38	B14	2	3	4	-9629.44	119467
38	B14	2	3	5	-9382.34	119600
38	B14	2	3	6	-10114.5	119647
38	B14	2	3	7	-10204	119671
38	B14	2	3	8	-9690.33	119920
38	B14	2	3	9	-9517.05	119924
38	B14	2	3	10	-9545.34	119939
38	B14	2	3	11	-9404.84	119844
38	B14	2	3	12	-9208.24	119765
38	B14	2	3	13	-9270.88	119839
38	B14	2	3	14	-9411.89	119939
38	B14	2	3	15	-9563.61	120159
38	B14	2	3	16	-9643.67	120296
38	B14	2	3	17	-9612.63	120405
38	B14	2	3	18	-9598.51	120374
38	B14	2	3	19	-9367.79	120569
38	B14	2	3	20	-9380.69	120669
38	B14	2	3	21	-9410.43	120684
38	B14	2	3	22	-9352.55	120866
38	B14	2	3	23	-8672.79	120988
38	B14	2	3	24	-7546.8	120920
38	B14	2	3	25	-5809.25	120946
38	B14	2	3	26	-3678.71	121082
38	B14	2	3	27	1312.15	121162
38	B14	2	3	28	8708.11	121279
38	B14	2	3	29	18586.4	121228
38	B14	2	3	30	30013.5	121249
38	B14	2	3	31	41324.9	121290
38	B14	2	3	32	52620.4	121628
38	B14	2	3	33	62908.9	121698
38	B14	2	3	34	71400.7	121560
38	B14	2	3	35	78232.6	121573
38	B14	2	3	36	84597.6	121765
38	B14	2	3	37	90090.5	122045
38	B14	2	3	38	93420.1	122078
38	B14	2	3	39	96296.2	121961
38	B14	2	3	40	98917.8	122074
39	B15	2	3	1	-2104.95	116498
39	B15	2	3	2	-2028.05	116415
39	B15	2	3	3	-1956.13	116097
39	B15	2	3	4	-1872	115924
39	B15	2	3	5	-1830.19	115829
39	B15	2	3	6	-1893.95	115762
39	B15	2	3	7	-1980.58	115810
39	B15	2	3	8	-2161.09	115562
39	B15	2	3	9	-2402.84	115424
39	B15	2	3	10	-2404.86	115394
39	B15	2	3	11	-2201.51	115302
39	B15	2	3	12	-2150.55	115187
39	B15	2	3	13	-2009.64	115029
39	B15	2	3	14	-2004.18	115043
39	B15	2	3	15	-1997.4	115358
39	B15	2	3	16	-2223.91	115248
39	B15	2	3	17	-2237.65	115145
39	B15	2	3	18	-1950.63	115150
39	B15	2	3	19	-1785.3	115169
39	B15	2	3	20	-877.853	115103
39	B15	2	3	21	764.911	115071
39	B15	2	3	22	2815.91	115150
39	B15	2	3	23	7695.79	114971
39	B15	2	3	24	14194.8	114911
39	B15	2	3	25	23370.1	115010
39	B15	2	3	26	34283.9	114993
39	B15	2	3	27	45464	115025
39	B15	2	3	28	56338.7	115119
39	B15	2	3	29	66299.5	114961
39	B15	2	3	30	75596.6	114931
39	B15	2	3	31	83585.9	115087
39	B15	2	3	32	90869.3	114905
39	B15	2	3	33	97279.9	114811
39	B15	2	3	34	103409	114811
39	B15	2	3	35	108188	114882
39	B15	2	3	36	112195	114870
39	B15	2	3	37	116113	114847
39	B15	2	3	38	119177	114688
39	B15	2	3	39	121855	114707
39	B15	2	3	40	123551	114962
40	B16	2	3	1	-6623.83	114718
40	B16	2	3	2	-6592.42	114618
40	B16	2	3	3	-6353.57	114365
40	B16	2	3	4	-6225.75	114134
40	B16	2	3	5	-6010.47	114085
40	B16	2	3	6	-6138.19	114226
40	B16	2	3	7	-6296.48	114296
40	B16	2	3	8	-6536.33	114234
40	B16	2	3	9	-6610.6	114126
40	B16	2	3	10	-6527.09	114049
40	B16	2	3	11	-6354.48	113977
40	B16	2	3	12	-6306.31	113863
40	B16	2	3	13	-6146.69	113877
40	B16	2	3	14	-6362.23	114110
40	B16	2	3	15	-6521.34	114379
40	B16	2	3	16	-6727.77	114470
40	B16	2	3	17	-6632.39	114675
40	B16	2	3	18	-5957.57	114624
40	B16	2	3	19	-5492.83	114593
40	B16	2	3	20	-5382.92	114803
40	B16	2	3	21	-4740.89	114806
40	B16	2	3	22	-3446.14	114860
40	B16	2	3	23	-769.354	114853
40	B16	2	3	24	3368.51	115022
40	B16	2	3	25	9239.05	115027
40	B16	2	3	26	18282.2	115155
40	B16	2	3	27	30069.8	115113
40	B16	2	3	28	42109.6	115104
40	B16	2	3	29	53256.1	115291
40	B16	2	3	30	63519.9	115314
40	B16	2	3	31	72868.7	115454
40	B16	2	3	32	81399.4	115507
40	B16	2	3	33	89490.4	115507
40	B16	2	3	34	96069.7	115456
40	B16	2	3	35	101318	115629
40	B16	2	3	36	106000	115772
40	B16	2	3	37	109599	115952
40	B16	2	3	38	112696	115922
40	B16	2	3	39	115475	115867
40	B16	2	3	40	117148	116146
41	B17	2	3	1	-6062.91	124648
41	B17	2	3	2	-5922.51	124542
41	B17	2	3	3	-5894.45	124228
41	B17	2	3	4	-5859.17	123989
41	B17	2	3	5	-5797.76	123861
41	B17	2	3	6	-5772.29	123785
41	B17	2	3	7	-5565.7	123434
41	B17	2	3	8	-5666.23	123277
41	B17	2	3	9	-5771.55	123286
41	B17	2	3	10	-5833.32	123392
41	B17	2	3	11	-5923.78	123370
41	B17	2	3	12	-6101.23	123342
41	B17	2	3	13	-6116.53	123259
41	B17	2	3	14	-5931.03	123082
41	B17	2	3	15	-5845.69	123004
41	B17	2	3	16	-5538.61	123099
41	B17	2	3	17	-5471.56	123281
41	B17	2	3	18	-5177.8	123293
41	B17	2	3	19	-4444.44	123233
41	B17	2	3	20	-2575.32	123239
41	B17	2	3	21	181.11	123365
41	B17	2	3	22	4271.78	123320
41	B17	2	3	23	11624.7	123223
41	B17	2	3	24	21993.3	123091
41	B17	2	3	25	34158.9	123021
41	B17	2	3	26	46299.5	123011
41	B17	2	3	27	58136.6	122798
41	B17	2	3	28	69267.4	122705
41	B17	2	3	29	79166.4	122691
41	B17	2	3	30	88578.7	122715
41	B17	2	3	31	96286	122690
41	B17	2	3	32	103010	122560
41	B17	2	3	33	108458	122558
41	B17	2	3	34	113746	122693
41	B17	2	3	35	118215	122735
41	B17	2	3	36	121928	122753
41	B17	2	3	37	124412	122929
41	B17	2	3	38	127060	122916
41	B17	2	3	39	128885	122841
41	B17	2	3	40	130450	122785
42	B18	2	3	1	-2286.56	126168
42	B18	2	3	2	-2330.01	126108
42	B18	2	3	3	-2416.73	125981
42	B18	2	3	4	-2452.49	125824
42	B18	2	3	5	-2281.2	125609
42	B18	2	3	6	-2217.13	125506
42	B18	2	3	7	-2423.59	125549
42	B18	2	3	8	-2999.95	125467
42	B18	2	3	9	-2995.55	125346
42	B18	2	3	10	-2429.61	125183
42	B18	2	3	11	-2342.67	124965
42	B18	2	3	12	-2303.8	124886
42	B18	2	3	13	-2283.93	124912
42	B18	2	3	14	-2194.61	124902
42	B18	2	3	15	-2415.58	124981
42	B18	2	3	16	-2433.25	124958
42	B18	2	3	17	-2002.43	124935
42	B18	2	3	18	-1741.37	124816
42	B18	2	3	19	-1172.11	124755
42	B18	2	3	20	-279.182	124785
42	B18	2	3	21	1322.28	124909
42	B18	2	3	22	4433.44	125008
42	B18	2	3	23	9705.02	125123
42	B18	2	3	24	18308.7	125104
42	B18	2	3	25	28848	124840
42	B18	2	3	26	39995	124713
42	B18	2	3	27	52394.5	124687
42	B18	2	3	28	64578.3	124734
42	B18	2	3	29	75649.7	124683
42	B18	2	3	30	85342.1	124582
42	B18	2	3	31	93442.2	124627
42	B18	2	3	32	101046	124897
42	B18	2	3	33	108041	124897
42	B18	2	3	34	113849	124749
42	B18	2	3	35	118930	124724
42	B18	2	3	36	123488	124874
42	B18	2	3	37	127250	124926
42	B18	2	3	38	130053	124822
42	B18	2	3	39	132584	124783
42	B18	2	3	40	134031	124875
43	B19	2	3	1	-10761.5	100518
43	B19	2	3	2	-10722.4	101021
43	B19	2	3	3	-10332.1	103899
43	B19	2	3	4	-9938.53	106712
43	B19	2	3	5	-8546.9	109258
43	B19	2	3	6	-8280.05	111481
43	B19	2	3	7	-8026.78	113037
43	B19	2	3	8	-7171.96	114238
43	B19	2	3	9	-6945.25	114736
43	B19	2	3	10	-6955.67	115081
43	B19	2	3	11	-6845.63	115085
43	B19	2	3	12	-6832.37	114880
43	B19	2	3	13	-6285.74	114808
43	B19	2	3	14	-6066.13	114628
43	B19	2	3	15	-6164.02	114280
43	B19	2	3	16	-5928.27	114139
43	B19	2	3	17	-5578.34	114090
43	B19	2	3	18	-5556.16	113935
43	B19	2	3	19	-5918.07	113793
43	B19	2	3	20	-6051.9	113656
43	B19	2	3	21	-5626.55	113648
43	B19	2	3	22	-5645.93	113686
43	B19	2	3	23	-5540.24	113911
43	B19	2	3	24	-5612.68	113788
43	B19	2	3	25	-5662.49	113616
43	B19	2	3	26	-5392.18	113603
43	B19	2	3	27	-5150.39	113798
43	B19	2	3	28	-5194.63	113708
43	B19	2	3	29	-5352.76	113761
43	B19	2	3	30	-5265.58	113695
43	B19	2	3	31	-5426.67	113667
43	B19	2	3	32	-5432.67	113902
43	B19	2	3	33	-4917.81	113909
43	B19	2	3	34	-3834.49	113835
43	B19	2	3	35	-2194.3	113862
43	B19	2	3	36	616.549	113872
43	B19	2	3	37	5714.26	113888
43	B19	2	3	38	12583.9	113873
43	B19	2	3	39	22363.1	113766
43	B19	2	3	40	32332.9	113926
49	C1	2	3	1	-1337.93	105766
49	C1	2	3	2	-1292.67	105645
49	C1	2	3	3	-984.201	105351
49	C1	2	3	4	-829.211	105188
49	C1	2	3	5	-710.723	105064
49	C1	2	3	6	-652.068	104829
49	C1	2	3	7	-827.477	104727
49	C1	2	3	8	-1297.59	104770
49	C1	2	3	9	-1325.87	104634
49	C1	2	3	10	-924.44	104569
49	C1	2	3	11	-1136.4	104651
49	C1	2	3	12	-1491.91	104462
49	C1	2	3	13	-1566.94	104391
49	C1	2	3	14	-1517.59	104513
49	C1	2	3	15	-1413.65	104502
49	C1	2	3	16	-1083.56	104532
49	C1	2	3	17	-1501.47	104464
49	C1	2	3	18	-1456.6	104462
49	C1	2	3	19	-817.566	104707
49	C1	2	3	20	-999.283	104600
49	C1	2	3	21	-1154.57	104508
49	C1	2	3	22	-1108.23	104495
49	C1	2	3	23	-612.521	104285
49	C1	2	3	24	-58.43	104184
49	C1	2	3	25	600.238	104185
49	C1	2	3	26	1601.41	104295
49	C1	2	3	27	4618.07	104377
49	C1	2	3	28	9976.21	104351
49	C1	2	3	29	18093.9	104370
49	C1	2	3	30	28728.7	104328
49	C1	2	3	31	40932.6	104309
49	C1	2	3	32	52985.3	104254
49	C1	2	3	33	63840.2	104204
49	C1	2	3	34	72879.7	104128
49	C1	2	3	35	80249.2	104003
49	C1	2	3	36	85426.9	104003
49	C1	2	3	37	89417.4	104175
49	C1	2	3	38	93047.8	104122
49	C1	2	3	39	95279.9	103939
49	C1	2	3	40	97181.2	103894
50	C2	2	3	1	3192.97	117961
50	C2	2	3	2	3159.68	117883
50	C2	2	3	3	3168.14	117731
50	C2	2	3	4	2950.68	117619
50	C2	2	3	5	2776.43	117396
50	C2	2	3	6	2744.71	117233
50	C2	2	3	7	3007.2	117099
50	C2	2	3	8	2884.79	117014
50	C2	2	3	9	2428.64	117056
50	C2	2	3	10	2246.57	116916
50	C2	2	3	11	2213.71	116543
50	C2	2	3	12	2247.76	116547
50	C2	2	3	13	1819.78	117025
50	C2	2	3	14	1832.03	116842
50	C2	2	3	15	2342.26	116731
50	C2	2	3	16	2813.62	116827
50	C2	2	3	17	4421.68	116753
50	C2	2	3	18	5093.61	116583
50	C2	2	3	19	7312.99	116530
50	C2	2	3	20	11387	116654
50	C2	2	3	21	18464.1	116637
50	C2	2	3	22	28480.9	116631
50	C2	2	3	23	41407	116486
50	C2	2	3	24	55091.4	116312
50	C2	2	3	25	67298.9	116251
50	C2	2	3	26	77686.1	116299
50	C2	2	3	27	87946.9	116346
50	C2	2	3	28	96112.2	116324
50	C2	2	3	29	102898	116376
50	C2	2	3	30	108169	116464
50	C2	2	3	31	112280	116444
50	C2	2	3	32	115580	116449
50	C2	2	3	33	118819	116342
50	C2	2	3	34	121397	116264
50	C2	2	3	35	122529	116202
50	C2	2	3	36	123719	116172
50	C2	2	3	37	124278	116203
50	C2	2	3	38	124441	116158
50	C2	2	3	39	124811	116052
50	C2	2	3	40	124959	116025
51	C3	2	3	1	5744.39	112709
51	C3	2	3	2	5785.63	112606
51	C3	2	3	3	5716.43	112460
51	C3	2	3	4	5635.89	112451
51	C3	2	3	5	5464.13	112144
51	C3	2	3	6	5321.94	111844
51	C3	2	3	7	5153.65	111591
51	C3	2	3	8	5098.32	111451
51	C3	2	3	9	5202.54	111398
51	C3	2	3	10	5129.86	111279
51	C3	2	3	11	4982.53	111115
51	C3	2	3	12	4874.55	111053
51	C3	2	3	13	4719.49	111116
51	C3	2	3	14	4699.36	110796
51	C3	2	3	15	4812.07	110733
51	C3	2	3	16	4773.19	111014
51	C3	2	3	17	4653.6	111010
51	C3	2	3	18	4681.26	110946
51	C3	2	3	19	4935.1	110888
51	C3	2	3	20	5162.16	110943
51	C3	2	3	21	5511.32	111006
51	C3	2	3	22	5996.86	111026
51	C3	2	3	23	7754.99	111017
51	C3	2	3	24	10580.4	110831
51	C3	2	3	25	14609.2	110706
51	C3	2	3	26	22209.7	110659
51	C3	2	3	27	33071.3	110720
51	C3	2	3	28	45796.3	110650
51	C3	2	3	29	59153.8	110482
51	C3	2	3	30	71292.4	110461
51	C3	2	3	31	81233	110641
51	C3	2	3	32	89346.3	110626
51	C3	2	3	33	96709.7	110507
51	C3	2	3	34	102574	110461
51	C3	2	3	35	107252	110508
51	C3	2	3	36	110820	110486
51	C3	2	3	37	113435	110439
51	C3	2	3	38	115103	110286
51	C3	2	3	39	116836	110267
51	C3	2	3	40	117825	110353
52	C4	2	3	1	-4677.39	119170
52	C4	2	3	2	-4627.72	119275
52	C4	2	3	3	-4118.24	119207
52	C4	2	3	4	-4118.79	119062
52	C4	2	3	5	-4199.74	118936
52	C4	2	3	6	-4187.88	118845
52	C4	2	3	7	-4183.62	118765
52	C4	2	3	8	-3996.96	118715
52	C4	2	3	9	-4030.1	118876
52	C4	2	3	10	-4124.54	118933
52	C4	2	3	11	-4111.46	118529
52	C4	2	3	12	-3668.13	118422
52	C4	2	3	13	-3421.89	118616
52	C4	2	3	14	-4217.9	118598
52	C4	2	3	15	-4220.68	118565
52	C4	2	3	16	-3003.79	118527
52	C4	2	3	17	-1802.47	118466
52	C4	2	3	18	-154.106	118533
52	C4	2	3	19	3716.36	118685
52	C4	2	3	20	10113.8	118491
52	C4	2	3	21	19359.8	118373
52	C4	2	3	22	32336.6	118339
52	C4	2	3	23	47333.5	118301
52	C4	2	3	24	61447	118292
52	C4	2	3	25	73767.7	118032
52	C4	2	3	26	84640.5	118014
52	C4	2	3	27	93961.9	118284
52	C4	2	3	28	101494	118309
52	C4	2	3	29	107623	118294
52	C4	2	3	30	113097	118139
52	C4	2	3	31	116603	118051
52	C4	2	3	32	119675	117987
52	C4	2	3	33	122067	117891
52	C4	2	3	34	123492	117902
52	C4	2	3	35	124180	118022
52	C4	2	3	36	125518	117967
52	C4	2	3	37	125849	117961
52	C4	2	3	38	126163	118087
52	C4	2	3	39	126308	118091
52	C4	2	3	40	126536	118117
53	C5	2	3	1	-6286.07	121735
53	C5	2	3	2	-6018.76	121644
53	C5	2	3	3	-5151.49	121497
53	C5	2	3	4	-4596.33	121451
53	C5	2	3	5	-4656.84	121427
53	C5	2	3	6	-4809.06	121413
53	C5	2	3	7	-4836.17	121217
53	C5	2	3	8	-4762.41	121060
53	C5	2	3	9	-4695.63	120973
53	C5	2	3	10	-4770.37	121002
53	C5	2	3	11	-4670.15	120908
53	C5	2	3	12	-4526.02	120831
53	C5	2	3	13	-4742.9	120872
53	C5	2	3	14	-4798.33	120706
53	C5	2	3	15	-4395.26	120641
53	C5	2	3	16	-4364.3	120792
53	C5	2	3	17	-4202.03	120805
53	C5	2	3	18	-3921.24	120935
53	C5	2	3	19	-3060.62	120851
53	C5	2	3	20	-1876.37	120735
53	C5	2	3	21	297.485	120667
53	C5	2	3	22	4366.58	120636
53	C5	2	3	23	10877.6	120573
53	C5	2	3	24	21234.1	120570
53	C5	2	3	25	34956	120545
53	C5	2	3	26	49969.5	120546
53	C5	2	3	27	64504.9	120555
53	C5	2	3	28	77555.5	120425
53	C5	2	3	29	88344.2	120376
53	C5	2	3	30	97805.7	120481
53	C5	2	3	31	105734	120388
53	C5	2	3	32	111764	120333
53	C5	2	3	33	116614	120354
53	C5	2	3	34	120641	120073
53	C5	2	3	35	123871	120008
53	C5	2	3	36	126199	120114
53	C5	2	3	37	127793	120077
53	C5	2	3	38	129193	119946
53	C5	2	3	39	130352	119955
53	C5	2	3	40	130131	120132
54	C6	2	3	1	-1070.38	112925
54	C6	2	3	2	-873.044	112873
54	C6	2	3	3	-465.864	112816
54	C6	2	3	4	-501.882	112861
54	C6	2	3	5	-951.75	113017
54	C6	2	3	6	-1043.62	112825
54	C6	2	3	7	-915.304	112730
54	C6	2	3	8	-1255.04	112674
54	C6	2	3	9	-1320.36	112681
54	C6	2	3	10	-1176.59	112806
54	C6	2	3	11	-1043	112979
54	C6	2	3	12	-490.76	112947
54	C6	2	3	13	-317.81	112907
54	C6	2	3	14	-619.916	112953
54	C6	2	3	15	-546.741	112963
54	C6	2	3	16	472.56	113117
54	C6	2	3	17	1559.17	113262
54	C6	2	3	18	3185.61	113411
54	C6	2	3	19	6878.92	113366
54	C6	2	3	20	13265.2	113317
54	C6	2	3	21	22314.7	113417
54	C6	2	3	22	35037.7	113374
54	C6	2	3	23	49024.7	113321
54	C6	2	3	24	62772.1	113256
54	C6	2	3	25	74934.1	113265
54	C6	2	3	26	85274.8	113312
54	C6	2	3	27	93825	113456
54	C6	2	3	28	100784	113677
54	C6	2	3	29	106637	113650
54	C6	2	3	30	111633	113628
54	C6	2	3	31	115246	113630
54	C6	2	3	32	118748	113800
54	C6	2	3	33	120738	113833
54	C6	2	3	34	122263	113791
54	C6	2	3	35	123587	113748
54	C6	2	3	36	124996	113805
54	C6	2	3	37	125460	114016
54	C6	2	3	38	126162	114055
54	C6	2	3	39	126384	114087
54	C6	2	3	40	126349	114003
55	C7	2	3	1	815.479	116718
55	C7	2	3	2	906.939	116746
55	C7	2	3	3	1165.9	116706
55	C7	2	3	4	1272.35	116749
55	C7	2	3	5	1080.54	116645
55	C7	2	3	6	971.921	116461
55	C7	2	3	7	907.48	116409
55	C7	2	3	8	928.818	116553
55	C7	2	3	9	1167.39	116480
55	C7	2	3	10	1075.59	116385
55	C7	2	3	11	862.149	116328
55	C7	2	3	12	771.926	116297
55	C7	2	3	13	692.046	116391
55	C7	2	3	14	791.495	116361
55	C7	2	3	15	1336.46	116331
55	C7	2	3	16	1873.26	116272
55	C7	2	3	17	2767.17	116232
55	C7	2	3	18	3933.28	116193
55	C7	2	3	19	6501.85	116257
55	C7	2	3	20	10751.5	116319
55	C7	2	3	21	18209.9	116161
55	C7	2	3	22	29634.6	116080
55	C7	2	3	23	43432.4	116067
55	C7	2	3	24	57836.6	116051
55	C7	2	3	25	71712.5	116094
55	C7	2	3	26	83985.5	116018
55	C7	2	3	27	94397.8	116024
55	C7	2	3	28	102605	116194
55	C7	2	3	29	109568	116026
55	C7	2	3	30	115590	115913
55	C7	2	3	31	119497	115932
55	C7	2	3	32	122824	116120
55	C7	2	3	33	126427	116081
55	C7	2	3	34	128156	115886
55	C7	2	3	35	129067	115880
55	C7	2	3	36	130237	116042
55	C7	2	3	37	131430	116048
55	C7	2	3	38	132102	115987
55	C7	2	3	39	132239	115897
55	C7	2	3	40	131558	115864
56	C8	2	3	1	-3909.81	123918
56	C8	2	3	2	-3555.61	123839
56	C8	2	3	3	-3330.71	123493
56	C8	2	3	4	-3117.38	123321
56	C8	2	3	5	-2675.34	123223
56	C8	2	3	6	-2644.36	123123
56	C8	2	3	7	-2716.39	123034
56	C8	2	3	8	-2706.84	122915
56	C8	2	3	9	-2450.27	122848
56	C8	2	3	10	-2408.32	122876
56	C8	2	3	11	-2391.43	122798
56	C8	2	3	12	-2482.63	122680
56	C8	2	3	13	-2390.76	122618
56	C8	2	3	14	-2059.9	122637
56	C8	2	3	15	-1671.11	122715
56	C8	2	3	16	-486.12	122689
56	C8	2	3	17	1164.02	122578
56	C8	2	3	18	3735.39	122495
56	C8	2	3	19	8748.61	122381
56	C8	2	3	20	16954.5	122378
56	C8	2	3	21	28892.7	122498
56	C8	2	3	22	43259.8	122652
56	C8	2	3	23	57938.6	122857
56	C8	2	3	24	72404.3	122847
56	C8	2	3	25	85555.3	122753
56	C8	2	3	26	95877.1	122730
56	C8	2	3	27	104542	122877
56	C8	2	3	28	111539	122846
56	C8	2	3	29	117623	122756
56	C8	2	3	30	122326	122648
56	C8	2	3	31	126002	122664
56	C8	2	3	32	128765	122894
56	C8	2	3	33	130496	122665
56	C8	2	3	34	131808	122512
56	C8	2	3	35	133202	122525
56	C8	2	3	36	134064	122767
56	C8	2	3	37	134447	122847
56	C8	2	3	38	134389	122791
56	C8	2	3	39	134947	122733
56	C8	2	3	40	134937	122676
57	C9	2	3	1	-4256.13	122476
57	C9	2	3	2	-4251.03	122416
57	C9	2	3	3	-4195.15	122167
57	C9	2	3	4	-3859.64	121912
57	C9	2	3	5	-3834.93	121460
57	C9	2	3	6	-3838.25	121328
57	C9	2	3	7	-3938.15	121461
57	C9	2	3	8	-4379.22	121494
57	C9	2	3	9	-4406.83	121748
57	C9	2	3	10	-4011.21	121696
57	C9	2	3	11	-3721.89	121405
57	C9	2	3	12	-3743.57	121311
57	C9	2	3	13	-3787.62	121447
57	C9	2	3	14	-3818.02	121412
57	C9	2	3	15	-3642.76	121371
57	C9	2	3	16	-2835.66	121275
57	C9	2	3	17	-1343.02	121198
57	C9	2	3	18	1231.81	121215
57	C9	2	3	19	5063.42	121138
57	C9	2	3	20	12271.8	121024
57	C9	2	3	21	22426.1	120970
57	C9	2	3	22	36477	121030
57	C9	2	3	23	52900.9	120959
57	C9	2	3	24	68336.5	120902
57	C9	2	3	25	81225.6	120908
57	C9	2	3	26	92098.4	120745
57	C9	2	3	27	101396	120690
57	C9	2	3	28	109464	120818
57	C9	2	3	29	116669	121016
57	C9	2	3	30	121757	120998
57	C9	2	3	31	125213	120921
57	C9	2	3	32	128529	120867
57	C9	2	3	33	130712	120833
57	C9	2	3	34	132016	120733
57	C9	2	3	35	133200	120693
57	C9	2	3	36	134336	120749
57	C9	2	3	37	135026	120731
57	C9	2	3	38	135199	120641
57	C9	2	3	39	135518	120519
57	C9	2	3	40	135520	120490
58	C10	2	3	1	-3225.98	112341
58	C10	2	3	2	-3172.93	112325
58	C10	2	3	3	-2585.31	112269
58	C10	2	3	4	-2431.31	112210
58	C10	2	3	5	-2602.06	111948
58	C10	2	3	6	-2656.26	111859
58	C10	2	3	7	-2479.05	111830
58	C10	2	3	8	-2505.33	111858
58	C10	2	3	9	-2554.11	112012
58	C10	2	3	10	-2555.05	112047
58	C10	2	3	11	-2303.03	111956
58	C10	2	3	12	-2327.13	111848
58	C10	2	3	13	-2414.93	111837
58	C10	2	3	14	-2440.08	111889
58	C10	2	3	15	-2196.09	111921
58	C10	2	3	16	-2112.57	112098
58	C10	2	3	17	-2224.98	112238
58	C10	2	3	18	-2403.69	112231
58	C10	2	3	19	-2523.93	112293
58	C10	2	3	20	-2603.71	112408
58	C10	2	3	21	-2602.19	112631
58	C10	2	3	22	-2319.09	112645
58	C10	2	3	23	-2373.46	112768
58	C10	2	3	24	-2612.45	112843
58	C10	2	3	25	-2722.16	112779
58	C10	2	3	26	-2540.48	112736
58	C10	2	3	27	-1729.92	112913
58	C10	2	3	28	-1089.95	112963
58	C10	2	3	29	-186.633	113043
58	C10	2	3	30	1693.42	113289
58	C10	2	3	31	5288.72	113250
58	C10	2	3	32	10698.2	113202
58	C10	2	3	33	18439.7	113159
58	C10	2	3	34	26973.9	113130
58	C10	2	3	35	34544.2	113316
58	C10	2	3	36	40278.9	113473
58	C10	2	3	37	44962.9	113480
58	C10	2	3	38	48703.1	113621
58	C10	2	3	39	51263.9	113661
58	C10	2	3	40	53156.5	113895
59	C11	2	3	1	5917.53	122837
59	C11	2	3	2	6291.69	122696
59	C11	2	3	3	6711.63	122554
59	C11	2	3	4	7010.92	122555
59	C11	2	3	5	7169.75	122503
59	C11	2	3	6	7159.12	122398
59	C11	2	3	7	6932.81	122296
59	C11	2	3	8	6803.5	122229
59	C11	2	3	9	6840.28	122288
59	C11	2	3	10	6869.53	122271
59	C11	2	3	11	7250.74	122123
59	C11	2	3	12	7221.01	122022
59	C11	2	3	13	7070.02	121978
59	C11	2	3	14	6983.62	122010
59	C11	2	3	15	6948.12	122071
59	C11	2	3	16	6844.25	122140
59	C11	2	3	17	6572.58	122125
59	C11	2	3	18	6552.32	121978
59	C11	2	3	19	7056.83	121899
59	C11	2	3	20	7451.88	121887
59	C11	2	3	21	8354.31	121807
59	C11	2	3	22	9338.7	121761
59	C11	2	3	23	11527.8	121771
59	C11	2	3	24	15275.7	121642
59	C11	2	3	25	20816.7	121633
59	C11	2	3	26	29670.2	121806
59	C11	2	3	27	40521.1	121824
59	C11	2	3	28	53029.5	121913
59	C11	2	3	29	64819.8	121966
59	C11	2	3	30	75364.6	121613
59	C11	2	3	31	84815.5	121557
59	C11	2	3	32	93417.3	121723
59	C11	2	3	33	101333	121745
59	C11	2	3	34	108077	121708
59	C11	2	3	35	113487	121702
59	C11	2	3	36	118571	121674
59	C11	2	3	37	122315	121682
59	C11	2	3	38	125554	121704
59	C11	2	3	39	127930	121679
59	C11	2	3	40	129664	121679
60	C12	2	3	1	-2232.82	130570
60	C12	2	3	2	-2080.41	130563
60	C12	2	3	3	-1979.8	130269
60	C12	2	3	4	-2082.2	130059
60	C12	2	3	5	-2510.79	129834
60	C12	2	3	6	-2581.19	129638
60	C12	2	3	7	-2354.76	129322
60	C12	2	3	8	-2368.83	129214
60	C12	2	3	9	-2480.01	129233
60	C12	2	3	10	-2441.84	129109
60	C12	2	3	11	-2071.28	129055
60	C12	2	3	12	-2053.1	129115
60	C12	2	3	13	-2213.68	129139
60	C12	2	3	14	-2644.86	129292
60	C12	2	3	15	-2651	129171
60	C12	2	3	16	-2284.99	129049
[truncated: 4,584 more rows]

## Sheet: Raw Data
File Name	E:\shahi\SYBR one-step_20240213_182802.eds
Comment
Operator	Admin
Barcode
Instrument Type	QuantStudio™ 6 Pro System
Block Type	384-Well Block
Instrument Name	QS6Pro-2778621060027
Instrument Serial Number	2778621060027
Heated Cover Serial Number	2779321031001
Block serial number	2778321020885
Run Start Date/Time	2024-02-13 06:28:08 PM EST
Run End Data/Time	2024-02-13 08:19:27 PM EST
Run Duration	111 minutes 19 seconds
Sample Volume	10.0
Cover Temperature	105.0
Passive Reference	ROX
PCR Stage/Step Number	Stage 2 Step 3
Quantification Cycle Method	CT
Analysis Date/Time	2024-02-13 08:20:39 PM EST
Software Name and Version	Design & Analysis Software v2.7.0
Plugin Name and Version	Primary Analysis v1.8.0, Presence Absence v2.3.0
Reduce dye signal crosstalk by algorithm	No (Default)
Exported On	2024-02-13 08:20:45 PM EST
Well	Well Position	Stage Number	Step Number	Cycle Number	X1_M1	X2_M2	X3_M3	X4_M4	X5_M5
1	A1	2	3	1	-947.933	-423	15088.6	113641	721.263
2	A2	2	3	1	-2221.42	-85.8008	22785.1	149656	4170.39
3	A3	2	3	1	34024.2	3398.26	20307.1	122113	2496.46
4	A4	2	3	1	2586.97	902.481	20222.3	114434	1126.14
5	A5	2	3	1	3400.75	870.09	23145.8	123162	2100.92
6	A6	2	3	1	3115.24	1784.71	23036.4	119423	1780.14
7	A7	2	3	1	11331.3	2008.45	24496.7	121818	3132.71
8	A8	2	3	1	5684.94	781.515	27129.7	127571	668.598
9	A9	2	3	1	19318.2	3371.04	27196.1	122488	2477.91
10	A10	2	3	1	7460.21	918.295	24968.6	116972	3353.54
11	A11	2	3	1	2558.86	471.09	27699.2	122383	3248.98
12	A12	2	3	1	8066.93	627.609	26847.7	125349	1335.68
13	A13	2	3	1	5485.68	822.826	25978.4	120725	251.528
14	A14	2	3	1	6551.43	1175.92	24301.8	113360	862.292
15	A15	2	3	1	-1229.43	-148.444	24344.7	115864	1429.01
16	A16	2	3	1	6612.16	1288.62	24849.7	116340	2910.45
17	A17	2	3	1	3093.79	1486.03	21506.3	108236	3329.29
18	A18	2	3	1	2017.95	1484.12	25497.8	124123	2314.73
19	A19	2	3	1	-45.8209	580.47	23046.7	120688	952.206
20	A20	2	3	1	6453.61	276.108	1130.81	483.184	2345.94
21	A21	2	3	1	27353.5	1200.52	435.883	2715.54	2462.17
22	A22	2	3	1	5546.15	467.281	-293.115	882.905	3594.53
23	A23	2	3	1	4416.14	1577.07	-230.55	1635.01	4127.63
24	A24	2	3	1	5715.68	-1077.26	-1083.83	935.726	4166.38
25	B1	2	3	1	8454.13	1191.64	16307.2	108197	4024.06
26	B2	2	3	1	414.914	433.091	17019.9	110496	467.081
27	B3	2	3	1	5396.96	2086.48	18576.5	109796	2109.75
28	B4	2	3	1	4196.39	1376.4	20796.7	115841	594.751
29	B5	2	3	1	5650.31	1735.45	23343.6	125832	-62.4692
30	B6	2	3	1	2351.44	1731.28	23879.1	122815	1191.1
31	B7	2	3	1	9663.37	2326.5	25648.5	120407	2575.15
32	B8	2	3	1	-154.168	889.958	25338.4	121291	1054.58
33	B9	2	3	1	-352.603	1007.39	27420.3	124263	3116.46
34	B10	2	3	1	2995.23	1568.62	29451.1	125469	4062.39
35	B11	2	3	1	6459.18	1306.68	28515.8	121678	234.422
36	B12	2	3	1	2242.68	822.518	28502.4	125383	1193.09
37	B13	2	3	1	848.58	668.333	28941.2	123030	1845.85
38	B14	2	3	1	-275.519	377.149	25875.9	117103	1899.51
39	B15	2	3	1	6102.9	1572.94	26622.1	115449	953.969
40	B16	2	3	1	1476.3	1389.91	25609.5	113781	50.0665
41	B17	2	3	1	2568.96	1362.32	26852.1	123740	3293.34
42	B18	2	3	1	6708.77	1435.43	25248.5	125181	494.457
43	B19	2	3	1	-3871.66	46.0248	18554.8	98886.7	2024.2
44	B20	2	3	1	7699.36	2035.45	-492.112	697.494	8043.63
45	B21	2	3	1	5396.29	1073.5	603.621	2498.72	4477.1
46	B22	2	3	1	-483.451	1130.2	353.428	-1313.91	3407.71
47	B23	2	3	1	2892.68	1713.95	660.019	-469.477	1178.76
48	B24	2	3	1	13357.5	1931.1	148.722	2469.4	1569.77
49	C1	2	3	1	4111.17	2599.83	17202.8	105423	1799.05
50	C2	2	3	1	9933.2	1832.36	20151.2	117747	776.66
51	C3	2	3	1	12404.2	1358.18	20058.5	111983	1107.78
52	C4	2	3	1	2762.91	2082.34	23053.4	117890	1548.98
53	C5	2	3	1	974.424	795.427	24819.3	120592	227.744
54	C6	2	3	1	5966.64	1025.35	23354.3	111796	858.614
55	C7	2	3	1	8346.04	2101.6	24915.1	115350	1874.48
56	C8	2	3	1	3954.3	1112.05	27315.8	122532	1436.98
57	C9	2	3	1	4168.82	1004.71	28296.5	120930	746.578
58	C10	2	3	1	4987.73	1391.15	26092.8	110852	218.989
59	C11	2	3	1	13979.7	2700.89	29237.9	121391	1448.38
60	C12	2	3	1	6682.04	2842.36	31585	128670	416.724
61	C13	2	3	1	1130.41	666.557	27387.5	115283	847.053
62	C14	2	3	1	628.978	902.547	28539.7	121112	1664.71
63	C15	2	3	1	1682.96	1270.39	27096.5	117469	460.309
64	C16	2	3	1	2700.49	1536.45	26750.3	118727	1959.76
65	C17	2	3	1	3700.29	1524.94	28542.4	128843	2904.7
66	C18	2	3	1	6154.01	1150.97	28852.9	132376	4662.3
67	C19	2	3	1	8805.04	1469.04	298.129	2704.46	9697.61
68	C20	2	3	1	8807.81	1966.54	-299.684	160.47	7589.62
69	C21	2	3	1	13967.8	3256.41	446.795	4001.21	6152.4
70	C22	2	3	1	20708	3898	1189.1	1416.08	7962.84
71	C23	2	3	1	7280.35	1095.73	344.188	1240.07	2314.97
72	C24	2	3	1	3021.48	183.26	143.416	-1985.82	3280.17
73	D1	2	3	1	5822.84	2009.48	19391.9	129487	2956.81
74	D2	2	3	1	9084.23	1620.26	18518.6	110079	908.035
75	D3	2	3	1	3744.14	1588.93	20624.3	110764	-283.636
76	D4	2	3	1	4771.47	2569.82	23949.8	122468	8807.52
77	D5	2	3	1	9552.27	1453.65	24601.3	116894	-1219.4
78	D6	2	3	1	1982.2	1378.42	25407.9	120939	925.319
79	D7	2	3	1	5105.85	1648.42	25285.3	113016	164.461
80	D8	2	3	1	6782.86	1356.87	26710	114021	-79.0533
81	D9	2	3	1	3681.78	1690.69	27765.1	114402	1312.01
82	D10	2	3	1	524.98	1457.42	28405.2	115977	2496.11
83	D11	2	3	1	8752.91	1784.28	26275.5	107964	-109.906
84	D12	2	3	1	8566.1	1619.69	27752.9	110366	878.718
85	D13	2	3	1	2112.47	1299.72	27579.3	113049	3892.07
86	D14	2	3	1	2006.61	1330.82	28968.6	117065	1611.4
87	D15	2	3	1	9056.3	2278.62	28485.6	120147	12538.1
88	D16	2	3	1	8333.17	1402.32	27278.6	115860	273.964
89	D17	2	3	1	-465.565	2032.83	27254.3	120051	799.299
90	D18	2	3	1	5065.81	1423.35	30036.8	128569	2651.96
91	D19	2	3	1	12312	1486.12	507.402	2571.42	12505.4
92	D20	2	3	1	31675.1	2124.69	991.791	1444.55	9953.43
93	D21	2	3	1	26502.8	4355.04	926.283	2155.57	7938.43
94	D22	2	3	1	24249.4	2137.93	1448.79	1625.71	5710.73
95	D23	2	3	1	25604.6	3935.38	2186.51	4877.03	3581.13
96	D24	2	3	1	1935.74	71.1653	-2006.39	-934.811	268.859
97	E1	2	3	1	13322.4	2464.47	23020.8	131258	2830.47
98	E2	2	3	1	15807	2528.45	22478.5	125861	1626.94
99	E3	2	3	1	7453.17	2450.19	24097	123911	1971.54
100	E4	2	3	1	7448.56	1485.05	24284	117832	1506.44
101	E5	2	3	1	3239.34	1373.62	26196.7	124478	3290.24
102	E6	2	3	1	-2742.87	819.958	27043.1	116661	2363.38
103	E7	2	3	1	421.071	1352.69	25854.2	113353	1544.89
104	E8	2	3	1	-2922.87	637.009	27720.6	110543	123.404
105	E9	2	3	1	2048.7	1748.81	28003.7	111665	731.311
106	E10	2	3	1	877.65	1046.03	28067	108320	931.805
107	E11	2	3	1	4361.83	1466.33	28858.9	110692	2113.15
108	E12	2	3	1	865.99	1658.28	29499.3	112949	1406.4
109	E13	2	3	1	218.95	1468.6	28412.3	113682	4159.63
110	E14	2	3	1	13067.3	2492.44	28520.7	107169	937.658
111	E15	2	3	1	1590.43	1619.7	29411.1	111764	-530.223
112	E16	2	3	1	-1206.83	1807.33	30350.9	120945	1155.25
113	E17	2	3	1	5725.29	1519.4	28608	117464	1389.96
114	E18	2	3	1	2436.95	1084.28	27481.4	123141	787.714
115	E19	2	3	1	8734.28	1999.69	568.294	529.228	7422.54
116	E20	2	3	1	10992.3	2080.78	1098.73	1305.98	4532.49
117	E21	2	3	1	34451.8	4764.68	2165.08	1776.53	4847.46
118	E22	2	3	1	25943.1	3143.56	1159.26	2041.75	7170.52
119	E23	2	3	1	18542.4	3254.92	1297.81	3288.86	3847.21
120	E24	2	3	1	-11806.3	-312.419	-224.981	-483.449	2685.57
121	F1	2	3	1	20696.5	3171.6	21577	120537	2830.81
122	F2	2	3	1	11449.8	2923.48	22679.7	124032	1600.52
123	F3	2	3	1	3922.36	1201.92	24338.3	123207	1023.17
124	F4	2	3	1	-773.592	1043.98	24027.8	115635	7.42587
125	F5	2	3	1	842.447	241.869	25583	120369	2423.31
126	F6	2	3	1	13357.6	2344.55	27710	117325	1871.13
127	F7	2	3	1	-1125.57	712.263	24581.2	106721	-1489.29
128	F8	2	3	1	2566.61	1731.37	29119.5	116978	408.181
129	F9	2	3	1	10746	2064.44	26927.8	102510	630.744
130	F10	2	3	1	1424.38	1025.82	28891.9	114849	1601.09
131	F11	2	3	1	7160.64	1985.7	29049.9	111633	3372.18
132	F12	2	3	1	1142.23	1348.32	28673.9	110085	-160.642
133	F13	2	3	1	14466.8	1761.05	30012.7	112063	1074.2
134	F14	2	3	1	5717.6	1589.44	29446.6	113551	2752.52
135	F15	2	3	1	3170.39	2158.01	28887.8	112972	817.068
136	F16	2	3	1	7029.01	1452.79	30719	122432	4108.36
137	F17	2	3	1	2493.11	947.854	29490	119106	949.64
138	F18	2	3	1	595.958	977.047	30905.1	129203	9380.92
139	F19	2	3	1	9769.45	1208.54	642.184	1766.53	9309.1
140	F20	2	3	1	11109.6	1912.07	399.868	3358.79	11440.8
141	F21	2	3	1	15617.2	2418.63	2323.92	2694.34	6145.52
142	F22	2	3	1	7993.47	1408.98	1622.64	67.2646	6909.26
143	F23	2	3	1	6814.3	1468.81	637.603	2817.35	7163.13
144	F24	2	3	1	8501.79	1531.18	-1165.69	-1622.92	6584.32
145	G1	2	3	1	3260.93	1581.33	20941.3	117762	1129.38
146	G2	2	3	1	10435.2	2561.44	24086.3	126745	2265.42
147	G3	2	3	1	4162.62	1070.62	24297.2	124438	-489.924
148	G4	2	3	1	-1396.04	253.748	23862	114707	841.217
149	G5	2	3	1	-3258.19	1411.53	25350	116467	1323.14
150	G6	2	3	1	-5822.61	2203.16	27426	116100	113.271
151	G7	2	3	1	4616.69	1570.15	29115.5	118317	1366.75
152	G8	2	3	1	7172.79	1884.2	28596	113664	-589.22
153	G9	2	3	1	1741.89	1745.5	28687.1	110698	1662.64
154	G10	2	3	1	4146.88	784.14	28787.4	111283	723.317
155	G11	2	3	1	1216.97	1562.49	28506.7	106074	-1125.13
156	G12	2	3	1	1849.12	1126.76	28367.5	104417	902.451
157	G13	2	3	1	-2283.95	600.757	30733.1	115089	-747.674
158	G14	2	3	1	-693.722	992.185	29359.4	109219	-107.369
159	G15	2	3	1	655.776	1524.94	30160	114568	854.717
160	G16	2	3	1	1780.72	1601.58	30067.8	114480	1196.06
161	G17	2	3	1	1188.87	1112.96	27389.3	114592	3181.81
162	G18	2	3	1	1452.56	1532.98	29263.6	121505	1271.57
163	G19	2	3	1	9662.47	631.962	-231.115	2287.35	9467.84
164	G20	2	3	1	5641.69	1734.99	804.329	3066.44	8416.27
165	G21	2	3	1	26321.4	3040.7	2123.58	3017.39	6493.14
166	G22	2	3	1	6327.54	717.121	294.489	3401.72	5228.57
167	G23	2	3	1	12120.2	2950.78	1329.12	2316.78	5657.98
168	G24	2	3	1	4013.39	420.881	401.473	2331.89	6162.62
169	H1	2	3	1	21365.1	4287.11	28212.2	155385	2911.35
170	H2	2	3	1	8233.88	1250.01	24990.8	128477	1260.06
171	H3	2	3	1	8016.91	2092.89	25287.2	123718	819.114
172	H4	2	3	1	474.457	1706.82	25008.4	118433	1780.34
173	H5	2	3	1	1011.25	863.294	26596.6	116644	1712.07
174	H6	2	3	1	1714.41	1853.72	28010	115982	2268.92
175	H7	2	3	1	-3393.22	679.768	26105.3	110190	1178.56
176	H8	2	3	1	874.37	1442.47	28436.6	111765	1032.15
177	H9	2	3	1	-1191.18	1485.48	25963.3	101610	1327.62
178	H10	2	3	1	988.17	944.955	27553.4	102926	778.746
179	H11	2	3	1	211.025	937.57	29211.3	110668	2527.23
180	H12	2	3	1	-3217.12	1264.86	28941.2	107652	1623.23
181	H13	2	3	1	-66.0922	916.441	28302.8	107217	180.339
182	H14	2	3	1	10702.8	2198.91	29479.1	109419	1473.49
183	H15	2	3	1	3218.97	1951.54	28618.1	110862	1713.14
184	H16	2	3	1	-224.313	1123.68	29867	114793	-527.969
185	H17	2	3	1	2440.97	2015.47	29198.2	117648	3130.41
186	H18	2	3	1	195.903	1633.45	28304.5	115479	2057.79
187	H19	2	3	1	10445.2	1315.53	1481.79	2797.14	13412.2
188	H20	2	3	1	98967.4	14400	9666.88	16081.4	16521.3
189	H21	2	3	1	32070	3698.58	837.717	1996.25	5934.19
190	H22	2	3	1	7509.29	2050.36	1937.25	2996.52	6382.28
191	H23	2	3	1	7297.27	1199.4	1357.76	2224.52	5560.77
192	H24	2	3	1	4065.71	1670.31	955.345	1675.58	3092.55
193	I1	2	3	1	11337.6	1488.5	21636	129600	4246.26
194	I2	2	3	1	15581.7	2747.21	23653.8	132333	3496.95
195	I3	2	3	1	1628.5	897.73	23386.9	126675	954.274
196	I4	2	3	1	3398.12	1992.37	26258.4	125105	3819.05
197	I5	2	3	1	5281.23	1898.38	26286.3	117822	-788.202
198	I6	2	3	1	1597.91	1671.05	27603.7	120507	3184.82
199	I7	2	3	1	4117.08	1908.31	24935.6	102650	2112
200	I8	2	3	1	-333.679	1667.35	28115.6	113277	797.34
201	I9	2	3	1	12112.8	1221.94	28933.8	112267	784.521
202	I10	2	3	1	-3343.99	1387.54	26960.8	105065	639.777
203	I11	2	3	1	-788.131	1128.8	28359	106776	-21.2274
204	I12	2	3	1	6064.11	2097.96	30291.7	110877	-2144.6
205	I13	2	3	1	566.789	892.63	28186.2	104573	-2434.67
206	I14	2	3	1	4647.95	1797.83	28747	109883	-148.657
207	I15	2	3	1	4680.49	1324.34	27983	108821	1497.97
208	I16	2	3	1	276.988	708.296	28807.2	115029	964.342
209	I17	2	3	1	5527.43	1424.63	27644.2	111348	2703.17
210	I18	2	3	1	12277.8	2363.29	27212.2	113705	-131.383
211	I19	2	3	1	10027.6	889.301	-459.458	2972.39	10438
212	I20	2	3	1	26849.8	2948.67	1215.03	3740.93	12120.3
213	I21	2	3	1	7360.58	1386.36	-153.484	2027.96	8017.36
214	I22	2	3	1	9717.54	2215.54	497.614	1619.88	6558.51
215	I23	2	3	1	4270.2	1433.93	223.409	2417.63	5501.62
216	I24	2	3	1	7418.31	974.631	1077.52	987.382	5514.63
217	J1	2	3	1	21188.6	2209.25	378.5	4146.32	19522
218	J2	2	3	1	22586.5	3755.47	2728.34	5626.88	18502.3
219	J3	2	3	1	13856.9	1802.9	965.312	2547.94	20427.1
220	J4	2	3	1	12789.5	1139.21	1530.93	2805.19	18645.2
221	J5	2	3	1	16416	3729	2429.47	6961.19	22439.5
222	J6	2	3	1	5867.62	516.152	571.083	4124.69	17191.7
223	J7	2	3	1	13431.8	1471.67	406.302	3692.41	15112
224	J8	2	3	1	16754.4	2216.02	1123.9	4592.32	17960.2
225	J9	2	3	1	7156.98	611.127	347.429	2344.06	14923.3
226	J10	2	3	1	1476.91	552.323	301.677	3130.83	12903.1
227	J11	2	3	1	4639.07	490.708	-232.905	2080.4	10082.5
228	J12	2	3	1	6958.44	1339.94	795.942	4650.93	15450.2
229	J13	2	3	1	17288.9	1561.16	276.504	3735.6	11527
230	J14	2	3	1	8720.88	1189.94	140.92	3690.25	14457.3
231	J15	2	3	1	12328.4	2089.86	1059.3	3322.49	13831.7
232	J16	2	3	1	8133.68	1373.84	651.694	2819.31	13657.5
233	J17	2	3	1	8582.82	1360.39	1772.73	7341.68	11304
234	J18	2	3	1	6427.44	1065.78	277.454	3010.03	12488.6
235	J19	2	3	1	4014.01	1287.95	-185.53	2756.55	9910.3
236	J20	2	3	1	10671.8	1340.84	594.185	2467.07	7592.31
237	J21	2	3	1	16270.6	2471.64	855.159	1865.24	8254.62
238	J22	2	3	1	3842.72	233.929	736.637	-343.865	2852.76
239	J23	2	3	1	16659.3	2836.82	1215.59	2921.18	11056.3
240	J24	2	3	1	-4698.1	-151.619	-1227.48	-167.105	4851.99
241	K1	2	3	1	23638.1	1751.33	758.232	3445.9	22581.1
242	K2	2	3	1	14880.3	1694.17	1080.01	1968.56	19847.6
243	K3	2	3	1	11851.3	1400.28	320.404	2027.63	18314.7
244	K4	2	3	1	8096.66	614.517	923.855	2891.33	19313.6
245	K5	2	3	1	7510.7	827.537	897.637	1735.06	16900.9
246	K6	2	3	1	9824.06	942.004	356.673	1506.93	13632.3
247	K7	2	3	1	7719.88	731.341	1468.29	2845.9	14591.8
248	K8	2	3	1	5947.57	676.572	461.982	1704.75	8863.51
249	K9	2	3	1	-6388.68	-412.449	188.469	-517.416	1353.37
250	K10	2	3	1	61.8913	-209.847	435.611	564.626	1337.23
251	K11	2	3	1	4136.25	1226.62	1168.55	1160.74	3813.49
252	K12	2	3	1	7958.92	1737.22	759.617	3017.55	12561.8
253	K13	2	3	1	6126.23	820.777	811.926	3239.06	10684.4
254	K14	2	3	1	2676.12	884.553	1388.92	49.5174	5139.92
255	K15	2	3	1	6261.31	1003.82	1286.36	2543.34	10079.8
256	K16	2	3	1	3245.37	1117.29	718.448	1092.77	7909.53
257	K17	2	3	1	5765.1	381.786	175.247	589.848	5317.48
258	K18	2	3	1	16102.1	1929.88	2098.66	1829.25	9543.74
259	K19	2	3	1	15078.7	984.506	895.017	2309.09	7507.58
260	K20	2	3	1	21679.2	1905.11	1119.31	1160.6	8137.74
261	K21	2	3	1	5253.95	1401.5	978.945	1009.81	7467.51
262	K22	2	3	1	1293.61	500.247	748.406	1641.5	3728.46
263	K23	2	3	1	-224.018	986.715	769.272	-317.093	1025.29
264	K24	2	3	1	4519.7	2049	544.246	971.23	12213.8
265	L1	2	3	1	25841.2	4228.15	1830.96	6216.42	20194.7
266	L2	2	3	1	18254	2660.38	1646.86	3106.22	15423.4
267	L3	2	3	1	16687.9	2469.32	1233.18	4271.67	18383.9
268	L4	2	3	1	11733.8	1598.84	155.796	3234.75	18208.4
269	L5	2	3	1	1459.36	771.003	-383.518	1858.1	8996.2
270	L6	2	3	1	10609	111.338	-345.478	3664.37	17369.9
271	L7	2	3	1	6935.77	548.83	-345.8	1322.53	14256
272	L8	2	3	1	9016.83	639.641	1074.4	2143.7	15863.5
273	L9	2	3	1	7261.43	868.888	868.407	2116.69	13179
274	L10	2	3	1	3295.73	284.708	28.652	1231.54	8833.61
275	L11	2	3	1	740.181	636.754	329.67	3227.51	9907.51
276	L12	2	3	1	2176.69	330.36	304.479	2504.44	9238.74
277	L13	2	3	1	5312.51	618.659	-64.7313	1982.12	9928.95
278	L14	2	3	1	2060.54	608.697	121.45	2579.36	11472.9
279	L15	2	3	1	9845.83	1429.39	790.464	3023.8	8737.64
280	L16	2	3	1	2652.78	182.205	-124.869	266.365	1606.98
281	L17	2	3	1	23998.4	5835.96	1787.94	2790.39	5117.66
282	L18	2	3	1	-1434.55	110.781	514.041	132.362	1049.49
283	L19	2	3	1	52047	3105.73	2725.58	1249.1	6409.01
284	L20	2	3	1	9368.19	886.005	985.233	1264.12	7348.09
285	L21	2	3	1	10747.3	1438.89	1075.93	1894.25	4960.08
286	L22	2	3	1	3578.87	889.253	-739.74	1720.47	7399.75
287	L23	2	3	1	1155.47	499.774	534.482	1230.29	3322.14
288	L24	2	3	1	536.272	-65.8654	106.439	81.3379	1097.96
289	M1	2	3	1	15229.7	2534.75	1603.56	2108.63	19032.8
290	M2	2	3	1	19782.4	3734.39	824.858	2528.86	16847.2
291	M3	2	3	1	11644.6	2275.99	1620.97	3205.63	15309.8
292	M4	2	3	1	13498.1	1961.64	3002.3	5112.99	18168.3
293	M5	2	3	1	8018.81	1742.55	1271.13	2109.57	14955.9
294	M6	2	3	1	7651.06	1170.28	1079.76	827.063	14691
295	M7	2	3	1	5537.75	1095.33	972.41	3772.3	12561.4
296	M8	2	3	1	8206.07	2250.76	659.577	2621.07	13738.4
297	M9	2	3	1	6619.98	2125.64	497.319	1044.74	12708.5
298	M10	2	3	1	6400.26	1314.02	1244.61	3307.64	10919.6
299	M11	2	3	1	5107.33	1329.57	1194.72	2890.8	11568.2
300	M12	2	3	1	6034.32	1229.63	632.871	2185.54	11407.4
301	M13	2	3	1	9123.1	2405.5	1112.53	2052.9	10484.8
302	M14	2	3	1	5591.5	1487.46	42.148	1547.37	12535
303	M15	2	3	1	3086.66	1366.86	492.558	2615.14	10108.3
304	M16	2	3	1	4193.01	1293.38	718.596	1510.71	9375.52
305	M17	2	3	1	12596.9	2706.26	1832.53	2154.77	5787.48
306	M18	2	3	1	7712.83	1880.53	171.164	1423.42	7626.99
307	M19	2	3	1	2933.84	2167.79	411.812	1664.59	7153.71
308	M20	2	3	1	24017.1	3184.98	1207	3155.2	3955.34
309	M21	2	3	1	12608.4	1622.15	626.892	1145.02	4340.87
310	M22	2	3	1	4098.84	1186.98	218.958	-634.628	4009.82
311	M23	2	3	1	-227.862	1391.69	-443.478	-1507.04	1594.73
312	M24	2	3	1	9470.3	1772.1	770.376	894.716	2989
313	N1	2	3	1	24043	3553.05	574.539	3781.35	18571.5
314	N2	2	3	1	19913.4	4169.45	779.579	4731.5	18623.1
315	N3	2	3	1	12883.4	2605.91	1020.91	2458.48	14470.7
316	N4	2	3	1	18040.9	1717.75	759.407	2468.89	16299.5
317	N5	2	3	1	9840.22	1301.74	152.166	2491.35	16516.1
318	N6	2	3	1	10829.8	478.92	-24.9722	3069.56	14976.1
319	N7	2	3	1	10605.1	1317.02	1097.97	4047.93	15773.5
320	N8	2	3	1	8468.04	477.937	908.263	2872.28	14063.7
321	N9	2	3	1	8695.48	795.802	213.874	2024.14	12334.8
322	N10	2	3	1	3791.4	966.495	-98.6943	3349.88	13384.3
323	N11	2	3	1	8418.18	1237.88	1002.4	2143.37	10801.4
324	N12	2	3	1	3728.19	1464.18	-109.846	1804.13	10417.1
325	N13	2	3	1	4328.89	-0.951127	125.453	2348.94	9516.52
326	N14	2	3	1	6435.55	1191.06	511.418	2444.45	8567.92
327	N15	2	3	1	5728.04	1397.28	1002.42	3164.1	6008.28
328	N16	2	3	1	845.411	1866.49	-1176.94	1115.14	6179.15
329	N17	2	3	1	2270.56	430.136	525.765	1184.83	2347.27
330	N18	2	3	1	8308.96	1279.91	1964.64	3422.3	4859.41
331	N19	2	3	1	9247.61	1128.42	518.028	1552.76	4806.67
332	N20	2	3	1	9418.63	1800.06	1204.53	2216.11	6964.83
333	N21	2	3	1	7851.62	678.783	498.887	3201.2	6251.74
334	N22	2	3	1	-3617.68	348.594	821.735	-464.323	1925.93
335	N23	2	3	1	1049.21	483.361	-607.137	428.11	2836.7
336	N24	2	3	1	7038.3	568.337	-157.359	2553.11	1951.82
337	O1	2	3	1	10108.9	2114.18	491.736	1836.38	20073.5
338	O2	2	3	1	14728.8	2861.02	538.945	3549.08	16383
339	O3	2	3	1	11783.7	3426.6	783.89	2659.01	18549.4
340	O4	2	3	1	8700.84	1381.58	595.174	2743.66	14921.5
341	O5	2	3	1	13639.6	1788.74	1624.11	3591.2	17879.3
342	O6	2	3	1	4146.62	2256.93	656.219	2437.03	16622.9
343	O7	2	3	1	16900.3	2120.66	824.254	4367.92	15607.1
344	O8	2	3	1	14426	2407.84	2978.98	3332.52	20193.7
345	O9	2	3	1	15065.7	1256.61	1929.07	1336.55	14445.7
346	O10	2	3	1	13158.3	3633.49	1210.95	3113.37	22906.8
347	O11	2	3	1	4902.4	980.648	-771.877	1328.59	13257.7
348	O12	2	3	1	2392.4	-717.311	-548.372	360.914	9289.03
349	O13	2	3	1	9759.15	2664.5	372.6	3352.79	8904.46
350	O14	2	3	1	6151.7	1391.57	367.767	2525.76	8994.93
351	O15	2	3	1	13116.1	2186.73	802.791	575.342	8682.61
352	O16	2	3	1	5578.69	2291.23	501.51	1315.9	9035.28
353	O17	2	3	1	2564.89	1691.44	407.21	-736.174	6299.99
354	O18	2	3	1	4939.54	2160.22	1412.98	782.764	5585.68
355	O19	2	3	1	8569.85	1839.16	431.817	973.679	7548.24
356	O20	2	3	1	31832.6	4785.68	1700.85	869.818	4407.97
357	O21	2	3	1	-1896.21	1390.53	-447.12	-1498.83	968.266
358	O22	2	3	1	7290.73	1650.54	1050.48	1232.57	6558.88
359	O23	2	3	1	180.859	1401.12	278.729	1102.1	7202.62
360	O24	2	3	1	10018.5	3119.59	1746.58	31.6345	4643.47
361	P1	2	3	1	24544.9	4536.81	1362.44	2589.43	12922.6
362	P2	2	3	1	18023.4	3666.78	-115.591	300.88	13202.2
363	P3	2	3	1	18653.5	2491.62	1409.58	560.649	15328.1
364	P4	2	3	1	12760.2	1750.28	249.99	1374.69	15301.3
365	P5	2	3	1	12013.7	1438.31	847.87	707.655	10350.7
366	P6	2	3	1	9305.02	2313	1606.16	3068.5	13203.8
367	P7	2	3	1	7110.27	1475.78	1144.36	2331.95	13553
368	P8	2	3	1	19870.5	1960.04	1871.66	2683.63	19118
369	P9	2	3	1	19464.5	3394.43	1176.94	2564.34	15043
370	P10	2	3	1	9321.42	1542.94	804.89	1927.82	15714.4
371	P11	2	3	1	5920.49	1247.76	729.688	3966.73	9049.91
372	P12	2	3	1	2719.98	1485.25	808.269	3794.05	8949.32
373	P13	2	3	1	4820.74	1264.79	996.177	2760.99	8768.45
374	P14	2	3	1	6284.56	1601.64	478.574	1702.92	7686.41
375	P15	2	3	1	2868.94	1427.39	824.593	1267.06	7977.19
376	P16	2	3	1	3933.39	1520.94	369.844	932.137	5480.26
377	P17	2	3	1	-1543.3	417.636	117.01	-408.496	62.9441
378	P18	2	3	1	13690.2	2825.6	1177.28	1927.93	7460.95
379	P19	2	3	1	94.2801	1754.03	-396.907	511.016	5189.9
380	P20	2	3	1	1885.1	2092.56	-3.95178	1704.04	5117.92
381	P21	2	3	1	44.8882	1473.61	612.723	323.019	1004.2
382	P22	2	3	1	3754.54	2684.14	-175.786	1480.29	7618.04
383	P23	2	3	1	2787.03	1926.16	778.206	323.105	4317.41
384	P24	2	3	1	485.542	1242.92	846.788	-13.4935	3096.68
1	A1	2	3	2	-143.744	-659.364	14910.6	111977	394.695
2	A2	2	3	2	-2910.05	-406.903	23125.3	149574	4082.62
3	A3	2	3	2	34280.9	3711.11	20288.1	121889	2443.63
4	A4	2	3	2	2754.43	1049.66	20375.4	113968	1061.4
5	A5	2	3	2	3504.08	968.112	22944.6	122990	2360.44
6	A6	2	3	2	2872.65	1872.62	23106.7	119268	1435.79
7	A7	2	3	2	11192.4	2015.7	24671.9	121170	3173.02
8	A8	2	3	2	6300.99	693.241	27017.7	127449	452.637
9	A9	2	3	2	19186.2	3109.94	27132.1	122428	2492.01
10	A10	2	3	2	7380.76	719.369	25100.3	116652	3461.1
11	A11	2	3	2	2688.39	720.757	27449.4	122443	3094.46
12	A12	2	3	2	7966.09	220.469	26846.6	125537	1493.84
13	A13	2	3	2	5350.6	408.128	26209.8	121258	880.259
14	A14	2	3	2	5950.66	1036.41	24529.7	113738	276.136
15	A15	2	3	2	-1546.9	188.108	24443.8	116158	1166.26
16	A16	2	3	2	6218.6	1206.36	25019.3	115987	2348.01
17	A17	2	3	2	3436.23	1561.88	21340	107694	3026.84
18	A18	2	3	2	2324.97	1774.7	25528.9	123575	2272.81
19	A19	2	3	2	213.092	905.936	22999.1	120140	1509.87
20	A20	2	3	2	7235.75	282.707	1149.38	121.514	2663.04
21	A21	2	3	2	28258.1	1373.11	665.077	2662.09	2364.33
22	A22	2	3	2	6515.94	485.051	-367.783	1235.78	3788.84
23	A23	2	3	2	4487.4	1943.47	-282.918	1915.15	3846.84
24	A24	2	3	2	5913.83	-1096.66	-941.906	837.014	4378.33
25	B1	2	3	2	8252.68	1225.71	16328.3	107652	3747.43
26	B2	2	3	2	1134.76	489.728	17348.1	110238	383.741
27	B3	2	3	2	6063.78	1563.7	18397.1	109281	1873.04
28	B4	2	3	2	4935.99	1338.99	20933.2	115255	318.533
29	B5	2	3	2	5639.23	1501.81	23482.3	125440	-66.7098
30	B6	2	3	2	3308.29	1358.85	23966.4	122620	1411.16
31	B7	2	3	2	11173.8	2512.71	25495.6	120259	2635.6
32	B8	2	3	2	158.533	806.067	25467.8	121527	1513.28
33	B9	2	3	2	-902.402	1084.86	27839.4	124091	3151.5
34	B10	2	3	2	3897.48	1481.31	29484.2	124822	4212.02
35	B11	2	3	2	6797.48	1253.96	28412.2	121182	982.601
36	B12	2	3	2	1467.01	611.963	28555.8	125305	1321.74
37	B13	2	3	2	1104.77	689.164	28824.6	122555	2152.81
38	B14	2	3	2	-738.244	294.577	25981.3	117693	2121.16
39	B15	2	3	2	6289.83	1563.96	26611	114931	1158.33
40	B16	2	3	2	1502.84	1066.59	25651.9	113311	356.056
41	B17	2	3	2	3175.37	1061.72	26805	123168	3400.71
42	B18	2	3	2	6554.17	1210.26	25320.7	124837	1228.17
43	B19	2	3	2	-3831.86	244.807	19009.4	99688.8	2366.65
44	B20	2	3	2	6927.79	1712.82	-443.784	498.399	8196.54
45	B21	2	3	2	5146.82	1152.5	737.114	2528.83	4751.62
46	B22	2	3	2	-818.308	910.718	527.495	-1297.55	3203.36
47	B23	2	3	2	2761.3	1529.75	765.656	-764.139	1638.29
48	B24	2	3	2	12440.5	1811.88	128.569	2493.91	2117.99
49	C1	2	3	2	4121.92	2784.54	17197.4	105064	1809.46
50	C2	2	3	2	9737.08	2087	20243	117043	236.281
51	C3	2	3	2	12712.7	1334.82	20309.9	112539	1017.47
52	C4	2	3	2	2394.28	2016.64	22871.6	118344	1957.02
53	C5	2	3	2	1592.67	676.505	24848.8	120529	268.462
54	C6	2	3	2	6461.64	1043.12	23523.9	111821	785.786
55	C7	2	3	2	8599.44	1998.49	25272.4	115705	2216.71
56	C8	2	3	2	4978.53	1317.57	27552.1	122516	1612.45
57	C9	2	3	2	4284.29	1028.26	28180.3	121030	1016.49
58	C10	2	3	2	4488	1503.18	26172.6	111052	131.277
59	C11	2	3	2	15017.7	2728.52	29272.6	121158	1643.5
60	C12	2	3	2	7125.5	2889.93	31749.9	128709	229.204
61	C13	2	3	2	250.715	608.02	27477.1	115947	734.635
62	C14	2	3	2	1165.7	976.581	28523.8	121736	1340.08
63	C15	2	3	2	2518.47	1319.72	27266.7	117529	339.3
64	C16	2	3	2	2334.26	1644.56	26962.5	118702	1854.84
65	C17	2	3	2	3861.97	1543.57	28741.1	128728	3293.95
66	C18	2	3	2	5494.47	1155.13	28915.7	132432	4500.44
67	C19	2	3	2	7797.72	1312.09	405.489	2476.27	9367.41
68	C20	2	3	2	8421.74	2086.34	-267.912	202.408	7513.9
69	C21	2	3	2	12779.6	3596.76	457.338	4090.46	6524.65
70	C22	2	3	2	20605.3	4163.77	1501.02	1438.2	8413.45
71	C23	2	3	2	6907.89	1305.7	300.763	1457.2	2322.12
72	C24	2	3	2	2315.37	346.575	171.023	-2058.41	3820.82
73	D1	2	3	2	6866.5	1794.53	19479.7	129225	2486.46
74	D2	2	3	2	9013.86	1538.23	18317	109751	834.968
75	D3	2	3	2	4366.46	1527.89	20736.2	110288	-282.411
76	D4	2	3	2	5316.26	2235.15	23962.4	122228	11487.9
77	D5	2	3	2	10451	1396.03	24628	116830	-971.372
78	D6	2	3	2	3474.85	1279.28	25368.8	120505	1288.68
79	D7	2	3	2	6155.89	1602.7	25251.9	112801	229.908
80	D8	2	3	2	7815.11	975.662	26768	113677	-141.606
81	D9	2	3	2	4507.24	1776.22	27793.9	114292	1457.6
82	D10	2	3	2	39.7164	1292.11	28107.1	115898	2694.86
83	D11	2	3	2	9651.25	1849.27	26113.4	108014	70.8657
84	D12	2	3	2	9651.16	1620.71	27513.1	110121	839.138
85	D13	2	3	2	2175.43	1398.3	27615.3	113188	3398.7
86	D14	2	3	2	2639.47	1260.07	29012.9	117050	1742.93
87	D15	2	3	2	10504.6	2376.17	28405.2	120445	14821.9
88	D16	2	3	2	8465.33	1628.15	27274.4	116176	346.881
89	D17	2	3	2	-588.328	2515.7	27405.7	120246	743.714
90	D18	2	3	2	5735.02	1474.08	29863.7	128713	3183.03
91	D19	2	3	2	11990	1670.3	512.815	2443.91	11837.3
92	D20	2	3	2	31653.4	2643.75	810.276	1297.9	10001.3
93	D21	2	3	2	25497.6	4224.62	1070.6	2500.71	8145.32
94	D22	2	3	2	23740.3	2228.94	1308.23	1684.16	5637.96
95	D23	2	3	2	25568.5	4129.4	2477.21	5331.76	4027.18
96	D24	2	3	2	1651.23	494.591	-2204.48	-1065.36	787.653
97	E1	2	3	2	13932.8	2744.23	23060.5	130408	2850.24
98	E2	2	3	2	17746	2777.62	22486.5	124849	1509.49
99	E3	2	3	2	7872.63	2386.06	24072.8	124112	1407.99
100	E4	2	3	2	8233.46	1913.93	24640.9	117881	1138.18
101	E5	2	3	2	3302.68	1489.77	26356.9	124383	2981.14
102	E6	2	3	2	-1127.98	889.072	27043.3	116340	2141.61
103	E7	2	3	2	986.909	1550.18	25981.6	113490	1408.05
104	E8	2	3	2	-2315.72	633.475	27641.9	110375	-343.867
105	E9	2	3	2	2495.35	1814.74	27845.7	111901	625.332
106	E10	2	3	2	922.685	1092.38	28086.3	108151	657.313
107	E11	2	3	2	5085.4	1491	28975.3	110318	2345.99
108	E12	2	3	2	2067.88	1814.74	29163.1	112995	1477.22
109	E13	2	3	2	355.675	1230.04	28437	113539	3734.93
110	E14	2	3	2	12991.1	2520.12	28631.1	106947	1042.55
111	E15	2	3	2	1773.9	1542.68	29263	111890	-713.935
112	E16	2	3	2	-1282.22	1727.05	30079.4	120536	1193.26
113	E17	2	3	2	6576.79	1570.91	28476.5	116973	1423.88
114	E18	2	3	2	3414.8	1258.47	27733.4	123059	1129.06
115	E19	2	3	2	8471.69	2116.93	1044.4	294.693	6621.78
116	E20	2	3	2	10872.4	1985.68	1122.95	1414.99	4378.38
117	E21	2	3	2	35588.7	4505.52	2151.17	1715.99	5009.76
118	E22	2	3	2	26482.7	3201.68	1206.6	2143.38	7713.23
119	E23	2	3	2	18110.2	2800.18	1715.78	3404.4	4018.97
120	E24	2	3	2	-10944.2	-534.89	-26.3908	-614.539	2625.06
121	F1	2	3	2	21186.7	3013.09	21256.5	119271	2737.4
122	F2	2	3	2	11926.1	2762.83	22693.8	122890	1588.76
123	F3	2	3	2	7202.78	1083.27	24442	122517	954.21
124	F4	2	3	2	-77.3013	1248.92	23671.7	114996	-23.2183
125	F5	2	3	2	1580.14	666.443	25462.8	120305	2713.87
126	F6	2	3	2	13537	2305.34	27645.9	117369	2381.39
127	F7	2	3	2	-887.018	488.918	24507.9	106538	-1455.54
128	F8	2	3	2	3707.32	1462.9	29088.7	116815	612.196
129	F9	2	3	2	10918.9	2191	26827.2	102752	609.71
130	F10	2	3	2	1687.87	1164.54	28686.3	114418	2124.08
131	F11	2	3	2	7581.33	2188.8	29120.4	111305	3695.38
132	F12	2	3	2	1858.73	1194.53	28633.8	110331	-364.573
133	F13	2	3	2	15385.1	1666.99	30089.6	111821	940.89
134	F14	2	3	2	6154.62	1583.66	29494.9	113537	2824.11
135	F15	2	3	2	3257.29	2233.77	28822.7	113106	885.161
136	F16	2	3	2	8140.49	1379.85	30367	122752	4507.93
137	F17	2	3	2	3481.64	1010.98	29512.7	118317	848.953
138	F18	2	3	2	1117.68	1457.25	30738.4	128480	9875.32
139	F19	2	3	2	9959.76	1323.28	807.747	1857.4	9076.49
140	F20	2	3	2	10842.2	2130.56	460.862	3215.44	11793.7
141	F21	2	3	2	16615.6	2370.32	2366.23	2707.1	7216.23
142	F22	2	3	2	8117.19	1493.18	1822.34	-105.202	7369.74
143	F23	2	3	2	7587.37	1742.43	759.432	2819.97	7817.82
144	F24	2	3	2	8663.98	1595.85	-1222.92	-1501.71	6664.21
145	G1	2	3	2	3219.92	1091.07	20805.4	117544	761.153
146	G2	2	3	2	10996.4	2648	24098.9	126422	2499.54
147	G3	2	3	2	5111.26	914.941	24255.1	124153	-776.524
148	G4	2	3	2	-700.132	292.395	24075.6	114433	976.056
149	G5	2	3	2	-2471.04	1342.73	25228.9	116112	1413.33
150	G6	2	3	2	-5583.86	2080.59	27565.3	116235	532.603
151	G7	2	3	2	4783.6	1465.71	29112	118446	2130.07
152	G8	2	3	2	8108.57	2067.23	28489.1	113278	-460.49
153	G9	2	3	2	1533.95	1813.91	28712.1	110401	1968.79
154	G10	2	3	2	4568.12	922.47	28839.2	111129	813.245
155	G11	2	3	2	939.288	1737.03	28445.1	105682	-1054.52
156	G12	2	3	2	1560.06	1110.21	28278	104190	868.502
157	G13	2	3	2	-2646.95	481.221	30680.3	115265	-442.462
158	G14	2	3	2	-792.997	764.735	29409.6	108774	-115.569
159	G15	2	3	2	1212.28	1498.35	30183	114400	1250.8
160	G16	2	3	2	1912.9	1557.71	30113.3	114254	1065.28
161	G17	2	3	2	1163.93	1254.33	27331.2	114592	3550.22
162	G18	2	3	2	1245.78	1563.88	29298.7	120847	1383.7
163	G19	2	3	2	9091.37	480.485	-110.306	1979.57	8613.24
164	G20	2	3	2	5937.26	1898.03	775.3	3383.35	8341.7
165	G21	2	3	2	27317.5	2997.08	1887.51	2846.91	6809.83
166	G22	2	3	2	6257.48	426.604	250.599	3092.55	5948.8
167	G23	2	3	2	13337.1	2866.42	1369.4	2192.43	6190.05
168	G24	2	3	2	4320.7	1120.48	344.18	2303.49	5995.82
169	H1	2	3	2	21449.3	4400.16	28265.9	155745	2819.33
170	H2	2	3	2	7688.69	1483.17	24766.4	127464	1740.61
171	H3	2	3	2	7289.26	2094.48	25243.3	123274	774.829
172	H4	2	3	2	887.924	1897.64	24852.7	118159	2076.49
173	H5	2	3	2	626.521	761.345	26482.1	116497	1762.49
174	H6	2	3	2	827.134	1658.27	27695.7	115767	2165.91
175	H7	2	3	2	-3371.89	803.543	26428	110444	1227.8
176	H8	2	3	2	1071.26	1591.98	28566.7	111530	1198.16
177	H9	2	3	2	-1263	1499.18	26048.8	101670	1144.7
178	H10	2	3	2	1373.8	1112.05	27390.4	102399	1116.28
179	H11	2	3	2	9.36264	939.071	29132.3	111152	2957.45
180	H12	2	3	2	-2915.55	1295.57	28699.1	107045	2033.37
181	H13	2	3	2	116.125	926.663	28357.2	106846	198.555
182	H14	2	3	2	11229	2396.78	29236.7	109615	1514.37
183	H15	2	3	2	3376.61	1869.72	28669.1	110878	2049.25
184	H16	2	3	2	142.545	1225.52	29570.4	114222	-326.86
185	H17	2	3	2	2473.82	1961.5	29187	117439	3388.01
186	H18	2	3	2	696.619	1543.07	28137.7	115329	2007.24
187	H19	2	3	2	10471.6	1240.7	1373.89	2541.98	13417.6
188	H20	2	3	2	99605.1	14315.4	9604.61	15751.8	16474.4
189	H21	2	3	2	32549.1	3577.01	722.388	1701.1	6346.34
190	H22	2	3	2	8472.17	2215.77	1966.31	3194.89	6537.77
191	H23	2	3	2	7629.12	1435.63	1259.64	2298.25	5448.94
192	H24	2	3	2	3714.85	1519.54	862.241	1789.55	3255.95
193	I1	2	3	2	11890	1311.14	21717.7	129310	3920.06
194	I2	2	3	2	16098.9	2525.75	23437.5	131971	3404
195	I3	2	3	2	2252.8	531.264	23540.3	126482	1071.25
196	I4	2	3	2	3351.47	1567.93	26277.1	125035	3955.58
197	I5	2	3	2	5569.63	1910.68	26444.2	117707	-764.311
198	I6	2	3	2	1871.12	1454.5	27649.3	120456	3143.26
199	I7	2	3	2	4973.58	1963.07	25234.7	102702	1707.04
200	I8	2	3	2	-243.119	1781.64	28344.6	113000	920.988
201	I9	2	3	2	12110.5	1309.37	28856	112304	638.841
202	I10	2	3	2	-3109.73	1384.6	26946.1	104883	751.389
203	I11	2	3	2	-1408.56	1219.04	28337.1	106792	464.123
204	I12	2	3	2	6659.92	2045.23	30184.4	110824	-1693.97
205	I13	2	3	2	1094.78	990.77	28231.6	104768	-2363.84
206	I14	2	3	2	4465.79	1872.79	28781.8	109981	112.716
207	I15	2	3	2	4730.88	1305.68	28167.7	108943	1345.95
208	I16	2	3	2	426.637	837.161	28845.8	114778	1370.68
209	I17	2	3	2	5697.62	1443.58	27818.1	111378	3081.06
210	I18	2	3	2	12716.3	2150.83	27334.4	113230	91.5364
211	I19	2	3	2	9851.08	1008.45	-413.966	2713.31	10235.2
212	I20	2	3	2	27825.5	3029.76	1296.17	3815.22	12725.4
213	I21	2	3	2	7747.13	1777.26	-97.035	2165.92	8409.19
214	I22	2	3	2	9740.19	2051.2	381.315	1685.96	7166.88
215	I23	2	3	2	4170.1	1457.77	373.568	2499.18	5769.24
216	I24	2	3	2	7948.31	953.428	1322.5	915.276	5353.13
217	J1	2	3	2	21019.6	2586.69	387.411	4008.09	19943.5
218	J2	2	3	2	22669.6	3467.74	2780.81	5569.4	18576.6
219	J3	2	3	2	13816	1732.92	1178.13	2457.56	20306.1
220	J4	2	3	2	11605.1	1371.72	1535.38	2406.32	17908.8
221	J5	2	3	2	15970.4	3974.5	2445.92	6730.96	21403.7
222	J6	2	3	2	5279.88	398.755	607.812	4328.79	16583.2
223	J7	2	3	2	12442.3	1532.6	335.1	3446.76	13741.5
224	J8	2	3	2	15934.4	2024.76	1178.33	4450.13	16255.5
225	J9	2	3	2	7372.2	867.626	268.922	2347.26	13677.8
226	J10	2	3	2	1666.7	532.766	363.018	3048.08	11518.7
227	J11	2	3	2	4215.98	635.451	-144.87	1825.66	9255.13
228	J12	2	3	2	6548.51	1353.74	746.437	4319.7	14261.2
229	J13	2	3	2	17147.9	1622.67	370.997	3509.53	10168.4
230	J14	2	3	2	8395.7	1349.65	156	3504.41	13645.4
231	J15	2	3	2	12328.6	1992.55	1228.29	3043.29	12830.9
232	J16	2	3	2	8086.11	1502.38	594.155	2412.48	13108.6
233	J17	2	3	2	9230.31	1278.28	1765.43	7069.96	10655.8
234	J18	2	3	2	6842.52	1218.54	438.568	3244.8	12019.9
235	J19	2	3	2	4057.69	1056.55	-194.807	2550.93	9937.76
236	J20	2	3	2	10439.5	1388.39	658.435	2629.82	7721.79
237	J21	2	3	2	17034.7	2456.25	1019.2	1934.97	8622.13
238	J22	2	3	2	3809.21	236.513	748.287	-234.764	2592.34
239	J23	2	3	2	16902.3	2809.75	979.813	3087.58	10634.4
240	J24	2	3	2	-4856.61	-200.499	-1217.3	-370.618	4716.3
241	K1	2	3	2	24742.7	1871.67	767.924	3584.37	22143.5
242	K2	2	3	2	14939.9	1597.22	997.029	1785.97	19970
243	K3	2	3	2	12170.9	1379.12	229.299	1938.84	18038.4
244	K4	2	3	2	8051.16	509.314	992.299	2891.15	19262.4
245	K5	2	3	2	7084.76	702.855	1021.35	1771.18	16417.9
246	K6	2	3	2	9674.87	1157.23	452.21	1434.06	12741.5
247	K7	2	3	2	7536.84	794.375	1463.19	2872.32	14063.9
248	K8	2	3	2	5490.52	746.397	588.259	1580.02	7703.29
249	K9	2	3	2	-6071.43	-359.07	112.764	-522.294	1331.4
250	K10	2	3	2	240.385	-190.887	450.806	671.004	943.556
251	K11	2	3	2	3888.57	1034.68	1154.5	1080.64	3078.38
252	K12	2	3	2	7759.73	1457.88	724.079	2830.33	12159.1
253	K13	2	3	2	6066.78	1021.65	788.48	3044.33	10529.6
254	K14	2	3	2	2041.85	921.653	1507.79	-80.3204	4471.8
255	K15	2	3	2	6558.95	961.579	1281.56	2596.85	9011.87
256	K16	2	3	2	3288.77	635.743	555.709	1070.79	7345.29
257	K17	2	3	2	4941.43	473.477	37.3148	260.789	4471.53
258	K18	2	3	2	16130	1970.77	1868.51	1825.16	9775.94
259	K19	2	3	2	15386.8	968.888	827.662	2186.29	8187.47
260	K20	2	3	2	21577.2	1923.69	1115.18	1394.99	8326.11
261	K21	2	3	2	5430.03	1333.52	915.823	1052.32	7383.64
262	K22	2	3	2	1893.39	760.958	797.263	1452.1	3735.57
263	K23	2	3	2	34.1829	504.733	546.184	-282.082	551.986
264	K24	2	3	2	3846.94	1617.32	308.154	705.425	12412.6
265	L1	2	3	2	27063.7	4512.13	1510.44	6160.93	20780
266	L2	2	3	2	17722.6	2997.25	1448.89	2897.32	15148.1
267	L3	2	3	2	17420.6	2241.02	1080.92	4062.08	17763.7
268	L4	2	3	2	11720	1420.58	299.812	3340.35	18418.5
269	L5	2	3	2	840.066	677.681	-611.877	1602.2	8131.92
270	L6	2	3	2	10471.1	83.886	-595.266	3486.42	17443.5
271	L7	2	3	2	6708.61	559.873	-617.983	1118.74	13659.9
272	L8	2	3	2	8523.81	716.961	796.533	2085.32	14840.2
273	L9	2	3	2	7382.6	1241.93	725.981	2029.09	12666.4
274	L10	2	3	2	3703.98	309.871	-52.0298	1155.56	7850.34
275	L11	2	3	2	810.931	414.239	204.879	3205.88	9384.28
276	L12	2	3	2	1882.06	424.664	100.942	2452.27	8780.07
277	L13	2	3	2	5389.77	710.294	85.6244	2113.67	9623.8
278	L14	2	3	2	2215.12	527.76	79.8201	2373.16	11217
279	L15	2	3	2	10008.8	1853.57	785.596	2855.06	8706.62
280	L16	2	3	2	2864.69	434.45	-383.063	201.716	1302.63
281	L17	2	3	2	23398.3	6017.49	1968.72	2913.76	5032.35
282	L18	2	3	2	-1484.43	-21.006	287.455	82.557	814.158
283	L19	2	3	2	52150	3198.74	2643.06	1189.03	6445.66
284	L20	2	3	2	9383.55	974.686	1063.81	1072.75	7831.92
285	L21	2	3	2	10990	1453	934.505	1839.12	5767.95
286	L22	2	3	2	4314.07	745.04	-751.271	1637.89	7155.04
287	L23	2	3	2	2589.89	719.865	509.889	1194.94	3694.24
288	L24	2	3	2	1240.65	280.144	108.009	28.0948	1236.02
289	M1	2	3	2	14648.3	2638.23	1626.26	2131.65	19210.7
290	M2	2	3	2	19914.3	4072.77	1039.14	2818.36	16715.9
291	M3	2	3	2	11853.5	2080.36	1911.04	2979.04	15007.4
292	M4	2	3	2	13201.1	1975.33	3144.78	4891.36	18254.6
293	M5	2	3	2	7679.87	1781.25	1277.85	2046.68	14576.7
294	M6	2	3	2	7470.75	1245.28	963.052	826.816	14295.1
295	M7	2	3	2	5506.88	1237.41	1027.32	3652.5	11786.4
296	M8	2	3	2	8239.32	2189.8	861.49	2542.66	13830.1
297	M9	2	3	2	6352.24	1737.04	623.052	1077.56	11952.1
298	M10	2	3	2	6504.89	1372.42	1205.8	3146.2	10893.3
299	M11	2	3	2	5152.64	1431.44	1025.47	2918.29	11085.8
300	M12	2	3	2	5880.14	951.931	716.16	2120.92	11126
301	M13	2	3	2	9794.97	2428.47	1203.49	2004.31	10220.2
302	M14	2	3	2	5620.88	1717.71	126.33	1694.18	12527.7
303	M15	2	3	2	3555.98	1255.19	463.166	2753.06	9687.2
304	M16	2	3	2	4435.9	1055.15	630.829	1490.28	9410.59
305	M17	2	3	2	13425.7	2679.6	1766.81	1986.79	6476.73
306	M18	2	3	2	7128.98	1646.83	121.267	1761	7821.42
307	M19	2	3	2	2863.09	2165.47	483.597	1360.72	7387.71
308	M20	2	3	2	24320.4	3279.95	1295.32	2985.61	3816.92
309	M21	2	3	2	13224.4	1724.98	788.93	1172.78	4384.07
310	M22	2	3	2	4370.13	1135.19	314.49	-651.918	3902.55
311	M23	2	3	2	1075.02	1263.65	-394.291	-1226.48	2256.17
312	M24	2	3	2	9660.92	1990.62	915.199	942.512	2872.78
313	N1	2	3	2	24651	3671.09	545.944	3879.1	18820
314	N2	2	3	2	20099.4	4063.41	1035.25	4794.73	18425.4
315	N3	2	3	2	14430.9	2590.53	1162.95	2510.04	14481.1
316	N4	2	3	2	18475	1769.49	804.753	2603.21	15676.8
317	N5	2	3	2	10204.3	1670.33	59.0442	2165.45	15874.9
318	N6	2	3	2	11370.5	449.812	-67.5165	3031.1	14522.8
319	N7	2	3	2	11049.3	1540.19	1192.26	3885	15665.7
320	N8	2	3	2	8446.82	429.364	784.424	3086.13	13983.6
321	N9	2	3	2	8724.79	784.257	358.157	2008.52	12316.2
322	N10	2	3	2	4324.14	907.25	-178.238	3054.58	13027.9
323	N11	2	3	2	8836.29	1424.37	1041.38	2070.82	10751.1
324	N12	2	3	2	3873.85	1353.28	41.9359	1711.57	9973.67
325	N13	2	3	2	4334.82	292.743	367.092	2499.95	9884.58
326	N14	2	3	2	6209.95	1047.56	665.396	2556.62	8741.78
327	N15	2	3	2	6143.53	1405.89	1108.92	2916.7	6144.22
328	N16	2	3	2	1415.56	1873.4	-1068.79	1363.45	6119.47
329	N17	2	3	2	2023.1	330.4	555.567	1140.32	2778.75
330	N18	2	3	2	8335.03	1449.98	2214.95	3564.78	4975.75
331	N19	2	3	2	8386.07	915.574	538.637	1549.44	5146.58
332	N20	2	3	2	9786.12	2364.78	1454.49	2358.77	7198.08
333	N21	2	3	2	8163.49	1208.03	550.138	3108.25	6001.21
334	N22	2	3	2	-2377.64	563.395	758.75	-513.364	1824.43
335	N23	2	3	2	1527.63	692.622	-533.695	470.275	3319.93
336	N24	2	3	2	7560.54	585.562	-78.1821	2595.66	2128.98
337	O1	2	3	2	9827.51	1904.6	538.739	1579.61	19854.8
338	O2	2	3	2	13770.2	3239.94	660.657	3200.98	15766.6
339	O3	2	3	2	12081.9	3232.17	525.212	2700.86	18287.9
340	O4	2	3	2	9208.16	1731.56	535.607	2575.43	14650.6
341	O5	2	3	2	13512.4	2007.61	1658.2	3528.58	17789.9
342	O6	2	3	2	4032.11	2356.75	586.252	2361.31	16380.6
343	O7	2	3	2	16911.5	2081.74	904.319	4288.76	14968.7
344	O8	2	3	2	13401.3	2149.61	3053.42	2516.38	19189.7
345	O9	2	3	2	14434.9	1026.7	2067.23	1065.19	14190.1
346	O10	2	3	2	12884.8	3314.47	1000.39	3076.15	22850.9
347	O11	2	3	2	5241.44	1009.04	-601.544	1126.51	13350.9
348	O12	2	3	2	2114.92	-919.169	-340.758	569.229	9541.73
349	O13	2	3	2	9591.08	2532.07	253.638	3383.04	9096.79
350	O14	2	3	2	6077.55	1113.66	304.134	2432.88	8732.99
351	O15	2	3	2	13161.1	1972.41	988.027	370.626	8894.34
352	O16	2	3	2	5356.96	2195.45	691.686	1410.9	9234.04
353	O17	2	3	2	3095.67	1146.34	338.86	-877.219	6370.68
354	O18	2	3	2	4919.12	1980.09	1122.76	496.285	6192.32
355	O19	2	3	2	8349.25	1782.58	113.305	1090.93	7710.49
356	O20	2	3	2	31606.5	4498.76	1808.67	931.569	4456.31
357	O21	2	3	2	-1658.12	1435.32	-605.671	-1384.8	1088.9
358	O22	2	3	2	6970.65	1154.93	972.941	892.892	6596.91
359	O23	2	3	2	-586.998	1138.1	154.028	1235.66	6929.1
360	O24	2	3	2	9959.92	2341.77	1711.7	-291.004	5272.28
361	P1	2	3	2	23725.9	4492.84	1560.35	2497.97	12342.9
362	P2	2	3	2	18797.1	3541.2	-73.378	422.506	12701.3
363	P3	2	3	2	18010.1	2851.22	1419.87	770.47	16084.3
364	P4	2	3	2	13637.8	1848.6	414.889	1577.14	15862.3
365	P5	2	3	2	11711.5	1433.34	1187.18	1029.02	10755.1
366	P6	2	3	2	9967.19	2292.64	1610.91	3018.31	13847.1
367	P7	2	3	2	8300.47	1340.11	816.286	2427.01	13669.9
368	P8	2	3	2	19012.4	1178.73	1883.12	2540.97	18724.7
369	P9	2	3	2	19452	3367.07	1061.63	2885.34	13953
370	P10	2	3	2	9249.89	1596.42	1434.62	2370.77	14823.2
371	P11	2	3	2	5315.84	1328.39	920.785	4221.07	9591.54
372	P12	2	3	2	2826.08	1683.71	937.865	3701.6	9370.04
373	P13	2	3	2	5024.94	1376.97	1050.12	3151.53	9079.95
374	P14	2	3	2	5732.46	1631.96	654.454	1938.74	7625.98
375	P15	2	3	2	2682.02	1562.11	752.988	1198.36	7988.98
376	P16	2	3	2	3605.49	1306	483.361	1145.39	5560.16
377	P17	2	3	2	-1643.15	502.583	106.655	-234.168	412.742
378	P18	2	3	2	13491.3	3232.73	1299.49	1650.16	6890.56
379	P19	2	3	2	-167.723	2001.47	-315.727	533.638	5127.55
380	P20	2	3	2	2191.86	2141.07	289.848	1902.2	4895.22
381	P21	2	3	2	816.416	1265.77	831.85	255.229	1432.14
382	P22	2	3	2	4250.4	2581.01	-169.35	1611.31	7704.53
383	P23	2	3	2	2851.35	1800.33	777.101	540.185	4749.27
384	P24	2	3	2	239.875	1546.42	621.593	208.955	3246.54
1	A1	2	3	3	-867.283	-211.706	14930.9	111680	233.682
2	A2	2	3	3	-2382.25	-481.028	23036.6	148998	4161.84
3	A3	2	3	3	34121.5	3380.39	20213	121919	2601.41
4	A4	2	3	3	3238.01	1006.41	20328	113495	1376.63
5	A5	2	3	3	3483.91	734.984	23224.5	122768	2154.73
6	A6	2	3	3	3908.92	2189.18	22902.9	118987	1781.45
7	A7	2	3	3	12050.3	2060.89	24918.3	121259	3085.67
8	A8	2	3	3	6212.55	1027.54	27126.1	127414	846.767
9	A9	2	3	3	19021.4	3160.65	27293.8	122322	2300.47
10	A10	2	3	3	7999.34	1007.7	24916.6	116820	3412.87
11	A11	2	3	3	3119.34	859.336	27490.7	122040	3359.05
12	A12	2	3	3	8040.37	709.711	26841.3	125107	1363.05
13	A13	2	3	3	5333.74	901.568	26329.6	121136	925.605
14	A14	2	3	3	5835.86	1330.09	24859.4	113841	402.844
15	A15	2	3	3	-1316.66	105.118	24562	116217	897.8
16	A16	2	3	3	6717.89	1304.67	24668.8	115219	2784.26
17	A17	2	3	3	3320.86	1746.11	21578.2	107312	2929.69
18	A18	2	3	3	2797.64	1730.48	25271.8	123235	2559.85
19	A19	2	3	3	66.8437	628.456	22901.2	119536	1251.31
20	A20	2	3	3	6873.12	314.232	1087.46	335.429	2580.46
21	A21	2	3	3	28230.3	1454.46	334.565	2518.61	2964.64
22	A22	2	3	3	6573.6	907.101	-203.819	972.68	4619.34
23	A23	2	3	3	4809.16	1924.49	-247.517	1767.13	4265.01
24	A24	2	3	3	5768.1	-943.132	-850.765	1000.01	4250.28
25	B1	2	3	3	8796.4	1452.49	16273	107496	3882.08
26	B2	2	3	3	1793.63	693.85	17341.6	109732	164.88
27	B3	2	3	3	6300.29	1728.39	18548.8	109546	2031.17
28	B4	2	3	3	5339.89	1580.02	20539.4	114803	497.763
29	B5	2	3	3	6265.32	1879.1	23368.4	124879	-17.3643
30	B6	2	3	3	2808.63	1588.95	23700.5	122419	1161.56
31	B7	2	3	3	11111.3	2443.76	25669.5	120494	2504.99
32	B8	2	3	3	-22.1335	1031.45	25519	121669	1110.73
33	B9	2	3	3	-625.282	1369.29	27890	124119	3006.79
34	B10	2	3	3	3566.64	1221.43	29311.6	125174	3918.15
35	B11	2	3	3	7567.46	1560.76	28250.9	121004	506.395
36	B12	2	3	3	1745.98	557.348	28431	125310	1438.11
37	B13	2	3	3	972.67	722.731	28531.3	122632	1690.53
38	B14	2	3	3	-790.884	376.037	26063	118157	1846.14
39	B15	2	3	3	6322.14	1578.7	26514.8	115032	971.13
40	B16	2	3	3	1793.28	1511.07	25450.9	113099	291.508
41	B17	2	3	3	2884.83	1178.67	26789	122932	3444.39
42	B18	2	3	3	7061.96	1274.12	25081.9	124750	583.105
43	B19	2	3	3	-2852.65	502.029	19627.3	103080	2266.72
44	B20	2	3	3	7201.12	1872.98	-385.425	867.106	8053.17
45	B21	2	3	3	5061.15	1067.67	800.356	2658.29	4919.81
46	B22	2	3	3	311.666	1102.16	487.632	-1152.95	3215.63
47	B23	2	3	3	3066.9	1499.48	611.607	-351.106	1454.91
48	B24	2	3	3	12539.3	1690.42	187.76	2528.63	1711.08
49	C1	2	3	3	4556.33	2650.97	17163.4	104788	1914.51
50	C2	2	3	3	9887.71	1792.44	20201.8	116854	973.133
51	C3	2	3	3	12427.6	1055.24	19982.6	111533	1068.79
52	C4	2	3	3	3317.18	2068.95	22948.6	118090	1611.63
53	C5	2	3	3	2554.79	849.235	24811	120197	531.48
54	C6	2	3	3	6927.98	1187.31	23407.7	111596	1047.75
55	C7	2	3	3	8879.43	1897.65	25101.3	115318	2269.85
56	C8	2	3	3	5031.99	1006.17	27416.1	122219	1395.88
57	C9	2	3	3	4116.64	1015.52	28175	120652	876.949
58	C10	2	3	3	5362.52	1183.97	25934.3	110755	246.005
59	C11	2	3	3	15298.8	2509.13	28988.9	120820	1768.9
60	C12	2	3	3	7194.03	2659.34	31578.4	128774	370.727
61	C13	2	3	3	1335.79	670.324	27537	115790	953.268
62	C14	2	3	3	755.889	864.967	28611.6	121570	1782.11
63	C15	2	3	3	2679.52	1152.21	26983.3	117241	631.462
64	C16	2	3	3	3207.94	1591.96	26614.6	118597	2349.9
65	C17	2	3	3	4499.72	1613.41	28493.9	128198	2925.91
66	C18	2	3	3	6210.9	946.775	28841.5	131848	4524.13
67	C19	2	3	3	8393.76	989.42	368.754	2385.4	8819.16
68	C20	2	3	3	8214.24	1919.3	-535.365	122.183	7361.13
69	C21	2	3	3	12687.9	3408.29	298.951	3964.11	6363.23
70	C22	2	3	3	20986.4	4124.17	1416.86	1340.58	8443.1
71	C23	2	3	3	7718.85	1318.12	383.037	1305.24	2645.68
72	C24	2	3	3	3964.27	-33.3584	211.81	-2042.15	3240.71
73	D1	2	3	3	7622.77	1769.61	19225.8	128944	2755.13
74	D2	2	3	3	9501.04	1565.43	18320.2	109436	1037.24
75	D3	2	3	3	4345.3	1420.79	20256.2	109947	-254.771
76	D4	2	3	3	6525.21	2365.35	23636.9	122152	12806.4
77	D5	2	3	3	11694.9	1372.96	24455.9	117037	-1184.94
78	D6	2	3	3	3309.05	1118.09	25369.2	119895	1305.42
79	D7	2	3	3	6222.71	1716.27	25103	112637	756.981
80	D8	2	3	3	8866.82	1107.64	26739.7	114034	-530.17
81	D9	2	3	3	4755.17	1811.32	27582	114100	1269.15
82	D10	2	3	3	903.525	1125.7	28254.2	115623	2868.1
83	D11	2	3	3	9877.94	1616.46	26151.9	107893	-53.4284
84	D12	2	3	3	9681.34	1312.99	27706.2	110180	614.453
85	D13	2	3	3	2737.64	1261.95	27612.6	112716	3609.05
86	D14	2	3	3	2098.71	1209.74	28785	116668	1854.33
87	D15	2	3	3	10732.4	2196.66	28342.7	120126	15537.1
88	D16	2	3	3	8567.14	1503.03	27241	115739	426.848
89	D17	2	3	3	-634.789	2247.52	27346.9	120052	908.633
90	D18	2	3	3	5798.76	1365.39	29916.7	128425	3187.74
91	D19	2	3	3	11321.3	1499.46	596.267	2632.28	11598.6
92	D20	2	3	3	31598.3	2368.75	828.375	1072.03	10039.4
93	D21	2	3	3	25118	4341.82	1042.03	2671.8	8148.98
94	D22	2	3	3	23858.9	1665.25	1229.24	1788.12	5918.14
95	D23	2	3	3	26118.5	3954.65	2448.34	5005.75	4022.96
96	D24	2	3	3	2126.33	-113.479	-1892.31	-1078.63	278.992
97	E1	2	3	3	13757.2	2949.69	23009.2	130104	2739.62
98	E2	2	3	3	18581.9	2728.97	22529	124577	1397.54
99	E3	2	3	3	9243.21	2532.29	23925	123348	1409.71
100	E4	2	3	3	8133.79	1638.46	24460.8	117226	1210.04
101	E5	2	3	3	3756.79	1258.14	26064.3	123870	2904.01
102	E6	2	3	3	-443.143	1057.12	26970.7	116232	2304.08
103	E7	2	3	3	1116.05	1415.96	25945.7	113443	1709.73
104	E8	2	3	3	-2318.6	747.291	27698.3	110471	77.2466
105	E9	2	3	3	2148.28	1790.07	27811.4	111712	666.728
106	E10	2	3	3	2104.33	1204.83	28160.4	108126	913.077
107	E11	2	3	3	6220.87	1521.82	28697.1	110391	2828.7
108	E12	2	3	3	1824.84	1837.58	29122.7	112790	1366.99
109	E13	2	3	3	496.188	1489.4	28405.3	113497	3688.54
110	E14	2	3	3	13651.2	2538.42	28846.2	106570	677.999
111	E15	2	3	3	1717.84	1735.98	29280.9	111598	-690.256
112	E16	2	3	3	-1015.56	1884.01	30236.1	120511	1062.43
113	E17	2	3	3	6523.09	1631.44	28480.4	116892	1904.57
114	E18	2	3	3	3072.47	1372.07	27486.2	123241	974.074
115	E19	2	3	3	8638.58	2109.42	763.084	416.211	6333.21
116	E20	2	3	3	10519.3	2172.62	1015.39	1568.12	4333.41
117	E21	2	3	3	34574.4	4477.46	2258.2	2045.44	4796.12
118	E22	2	3	3	26918.9	2961.66	1212.69	1905.81	8115.84
119	E23	2	3	3	18791.6	3181.19	1442.26	3371.74	4358.39
120	E24	2	3	3	-10700	-352.947	-140.264	-96.9454	2523.69
121	F1	2	3	3	19896.3	3188.47	21044.2	119083	2759.8
122	F2	2	3	3	11678	2766.22	22537.6	122557	1576.24
123	F3	2	3	3	7333.16	1597.09	24473.1	122360	1273.05
124	F4	2	3	3	218.329	1050.05	23795.9	115030	112.022
125	F5	2	3	3	1391.3	250.809	25615.4	120127	2491.75
126	F6	2	3	3	13337	2376.65	27432.9	117350	2045.49
127	F7	2	3	3	-1646.99	823.234	24673.2	106419	-1393.4
128	F8	2	3	3	2130.15	1599.66	28982.9	116674	258.626
129	F9	2	3	3	11342.6	2127.71	26678.8	102520	828.327
130	F10	2	3	3	1824.28	1324.87	28838.9	114234	1950.29
131	F11	2	3	3	7253.85	1976.59	28994.1	111544	3974.16
132	F12	2	3	3	878.522	1143.13	28576.2	110598	-151.322
133	F13	2	3	3	15949.4	1814.72	29923	111898	1185.14
134	F14	2	3	3	5626.27	1793.02	29388.5	113329	2576.31
135	F15	2	3	3	2989.8	2091.18	28807.1	113102	1127.04
136	F16	2	3	3	7857.64	1377.8	30410.9	122419	4878.47
137	F17	2	3	3	3019.45	899.338	29157.4	118524	1108.93
138	F18	2	3	3	992.851	1192.27	30581.7	128318	9884.49
139	F19	2	3	3	8664.4	1404.97	699.467	1751.09	9121.58
140	F20	2	3	3	10764.9	2314.24	320.254	3550.38	12117
141	F21	2	3	3	15961.1	2744.5	2168.88	2639.02	6870.02
142	F22	2	3	3	7810.56	1677.62	1481.48	149.794	7365.43
143	F23	2	3	3	7672.46	1485.35	514.205	2882.18	7987.9
144	F24	2	3	3	8260.62	1874.64	-1266.19	-1769.38	6842.03
145	G1	2	3	3	3033.95	1346.09	20642.2	116752	650.917
146	G2	2	3	3	11591.3	2777.35	23892.9	125699	2544.27
147	G3	2	3	3	4492.87	1191.4	23895.2	123703	-701.147
148	G4	2	3	3	-500.425	253.013	23801.8	113831	576.541
149	G5	2	3	3	-2654.25	1435.34	25212.9	115873	1366.37
150	G6	2	3	3	-5819.33	2206.27	27221.7	116279	612.062
151	G7	2	3	3	6088.85	1738.51	29068.1	118614	2358.1
152	G8	2	3	3	8277.15	2182.38	28284.6	112972	-112.783
153	G9	2	3	3	2826.48	1835.7	28441.9	110630	2231.02
154	G10	2	3	3	4386.06	1113.48	28507.2	111060	1187.73
155	G11	2	3	3	1480.54	1986.23	28258.4	105517	-1078.88
156	G12	2	3	3	1879.81	1124.81	28199	104210	970.771
157	G13	2	3	3	-2142.48	620.389	30647.8	114955	-703.314
158	G14	2	3	3	-14.1792	1149.15	29156	109195	-167.377
159	G15	2	3	3	886.431	1612.51	29756.7	114095	1040.49
160	G16	2	3	3	2313.11	1797.53	29913.4	114262	1153.57
161	G17	2	3	3	1197.21	1301.66	27185.8	114308	3590.34
162	G18	2	3	3	1607.89	1504.92	29200.1	120489	1453.49
163	G19	2	3	3	8743.82	370.329	-331.942	2158.54	8221.59
164	G20	2	3	3	6542.4	2237.03	826.761	3424.14	8496.51
165	G21	2	3	3	27246	3294.08	2108.97	2942.45	6945.72
166	G22	2	3	3	6652.07	770.947	259.047	3629.98	6645.45
167	G23	2	3	3	13847.5	3073.77	1243.59	2763.07	6688.83
168	G24	2	3	3	4385.72	832.351	210.896	2288.25	6771.99
169	H1	2	3	3	22006.8	4367.33	27941.8	155816	2195.51
170	H2	2	3	3	9150.95	1488.41	24774.9	126682	1404.85
171	H3	2	3	3	7531.78	2285.8	24886.2	122346	986.418
172	H4	2	3	3	1327.34	1686.57	24908	117769	1788.73
173	H5	2	3	3	1014.23	870.92	26486.8	116430	1697.41
174	H6	2	3	3	1941.22	1770.73	27695.7	115539	2340.85
175	H7	2	3	3	-3218.93	640.993	26242.8	110125	1141.79
176	H8	2	3	3	1133.08	1167.13	28343.7	111498	1190
177	H9	2	3	3	-1206.38	1489.82	25741.3	101789	1236.06
178	H10	2	3	3	1111.68	813.358	27472.6	102408	1085.84
179	H11	2	3	3	295.331	808.979	29200.7	110835	3206.53
180	H12	2	3	3	-3352.92	1318.24	28843.6	107076	1834.27
181	H13	2	3	3	-166.223	711.536	28218.4	107025	-113.717
182	H14	2	3	3	11409	2287.84	29211.5	109082	923.391
183	H15	2	3	3	3574.58	1938.93	28715.5	110502	1718.85
184	H16	2	3	3	87.1722	1305.74	29724.4	113762	-382.781
185	H17	2	3	3	2356.11	2194.22	29060.5	116896	3404.91
186	H18	2	3	3	752.643	1584.77	27899	114872	1870.04
187	H19	2	3	3	10083.2	1213.94	1317.73	2560.82	12833.9
188	H20	2	3	3	100321	14116.5	9804.29	15932.1	16493.4
189	H21	2	3	3	33052.6	3734.03	815.085	1868.96	6415.45
190	H22	2	3	3	8026.1	2231.45	2083.01	3201.08	6761.87
191	H23	2	3	3	8213.49	1240.13	1406.34	2111.85	5919.29
192	H24	2	3	3	3819.99	1619.91	817.52	1649.03	3451.39
193	I1	2	3	3	11558	1590.25	21549.6	128846	3920.89
194	I2	2	3	3	15478.1	2535.95	23832.5	131490	3702.14
195	I3	2	3	3	2424.33	746.101	23496.6	126183	894.844
196	I4	2	3	3	3545.86	1805.48	26300.6	124884	3797.99
197	I5	2	3	3	5552.65	2065.91	26260.2	117485	-908.274
198	I6	2	3	3	1759.92	1822.85	27665.4	120190	3138.92
199	I7	2	3	3	4659.66	1957.02	25043.8	102554	1824.29
200	I8	2	3	3	-210.674	1870	28303.3	113280	913.367
201	I9	2	3	3	12224.8	1310.51	29101.7	112336	1040.95
202	I10	2	3	3	-3000.01	1367.58	27049.7	104866	460.804
203	I11	2	3	3	-1440.22	1176.49	28572.4	106736	213.677
204	I12	2	3	3	6105.08	2271.1	30205.4	110953	-2041.84
205	I13	2	3	3	912.866	1052.67	28378.9	104456	-2301.55
206	I14	2	3	3	4608.65	1972.3	28840.8	109680	-139.559
207	I15	2	3	3	5013.31	1427.78	28275.2	108898	1364.7
208	I16	2	3	3	915.803	682.376	28737.1	114848	1332.63
209	I17	2	3	3	5426.89	1398.77	27784.6	111215	2726.9
210	I18	2	3	3	11882.2	2344.28	27429.1	113327	24.5671
211	I19	2	3	3	10312	922.202	-388.992	2772.55	10026.2
212	I20	2	3	3	27277.9	2910.67	1373.01	3765.25	12344.3
213	I21	2	3	3	8681.72	1420.95	-37.5002	2429.84	8368.4
214	I22	2	3	3	9814.35	2243.81	533.654	1881.33	7500.64
215	I23	2	3	3	4289.8	1246.16	481.332	2641.06	6566.6
216	I24	2	3	3	7522.12	835.301	1276.93	897.341	5178.81
217	J1	2	3	3	20924.6	2417.1	-18.4041	4171.78	20364.4
218	J2	2	3	3	22436.8	3484.27	2604.05	5598.09	18560.4
219	J3	2	3	3	13961.8	1906.23	754.278	2352.13	19759.3
220	J4	2	3	3	12133.8	1534.92	1419.28	2573.78	16890.4
221	J5	2	3	3	16130.9	3965.64	2335.79	6727.77	20715.6
222	J6	2	3	3	5489.33	290.448	454.146	4096.87	15533.4
223	J7	2	3	3	12844.5	1683.44	353.998	3300.03	12534.4
224	J8	2	3	3	15700.5	2016.2	984.413	4027.13	14885.1
225	J9	2	3	3	6599.93	866.618	224.605	2013.27	12890.3
226	J10	2	3	3	1136.42	542.297	326.139	2852.26	10664.9
227	J11	2	3	3	3636.46	355.441	-352.494	1646.96	7946.62
228	J12	2	3	3	5493.26	1202.57	624.923	4099.1	13101.8
229	J13	2	3	3	17204.9	1612.81	159.745	3472.5	9394.78
230	J14	2	3	3	7809	1317.57	167.407	3432.92	12599.9
231	J15	2	3	3	12110.1	2291	1097.05	2956.76	12068
232	J16	2	3	3	7866.08	1365.32	537.018	2454.26	12462.7
233	J17	2	3	3	8443.39	1392.73	1698.82	7175.67	10115.5
234	J18	2	3	3	6668.42	1313.4	327.085	3065.27	11802.8
235	J19	2	3	3	4647.89	1137.48	-50.0751	2690.74	9717.29
236	J20	2	3	3	11237	1426.5	545.086	2682.55	7646.92
237	J21	2	3	3	17507.9	2419.04	787.796	1809.04	8491.82
238	J22	2	3	3	4077.73	469.733	643.004	-446.757	2445.47
239	J23	2	3	3	17346.7	2665.51	896.234	3138.95	10898.2
240	J24	2	3	3	-5253.33	-724.523	-1297.49	-420.19	4518.65
241	K1	2	3	3	24747.7	1651.1	949.116	3545.66	21901.9
242	K2	2	3	3	15659.4	1407.89	1168.69	1772.11	19896.8
243	K3	2	3	3	12440.3	1227.79	288.591	1867.82	18096
244	K4	2	3	3	8168.66	799.013	918.483	2915.05	19137
245	K5	2	3	3	5713.37	612.476	1089.9	1545.81	15511.3
246	K6	2	3	3	9251.55	1488.36	255.626	1512.6	12111.2
247	K7	2	3	3	7719.88	645.82	1412.16	2832.97	13336.3
248	K8	2	3	3	5112.59	434.731	480.909	1278.85	7353.87
249	K9	2	3	3	-6418.17	-317.887	161.332	-640.17	1254.87
250	K10	2	3	3	-365.822	-23.1798	335.548	590.703	995.856
251	K11	2	3	3	4494.48	744.491	1185.12	1099.56	3338.49
252	K12	2	3	3	7312.86	1477.99	737.639	2664.55	11318.5
253	K13	2	3	3	6039.34	940.475	816.438	2918.08	10279.9
254	K14	2	3	3	2138.84	944.781	1437.83	-27.7027	4719.92
255	K15	2	3	3	6760.04	834.106	1256.38	2493.43	8252.08
256	K16	2	3	3	2838.26	781.349	570.651	1173.41	6898.27
257	K17	2	3	3	4554.35	537.26	76.0931	393.331	4399.87
258	K18	2	3	3	16678	1881.24	2136.73	1621.63	10194.3
259	K19	2	3	3	15875.2	1101.71	843.33	2309.16	8426
260	K20	2	3	3	22121.9	1986.55	1291.14	1310.68	8592.28
261	K21	2	3	3	6138.17	1269.05	1182.11	1103.64	7894.71
262	K22	2	3	3	1850.27	275.64	948.498	1386.69	3860.53
263	K23	2	3	3	-163.267	507.894	542.514	-188.711	901.792
264	K24	2	3	3	4620.12	1934.77	554.078	683.999	12757.7
265	L1	2	3	3	26440.5	4019.2	1443.78	6274.74	21306.4
266	L2	2	3	3	18151.7	2775.95	1394.21	2629.41	15037.1
267	L3	2	3	3	17020.6	2361.43	892.598	4167.96	17940.8
268	L4	2	3	3	11849.6	1412.21	253.961	3472.14	18050.2
269	L5	2	3	3	133.17	633.542	-591.122	1587.02	6680.45
270	L6	2	3	3	11388.2	0.768044	-541.834	3637.83	16820.6
271	L7	2	3	3	6599.13	260.931	-525.555	1357.64	13093.1
272	L8	2	3	3	8073.95	730.764	956.347	1980.43	14240
273	L9	2	3	3	6602.3	1112.87	476.719	1908.88	11952.5
274	L10	2	3	3	2868.65	236.061	-12.5199	1037.48	7302.48
275	L11	2	3	3	1441.02	357.31	165.735	3156.31	8362.01
276	L12	2	3	3	1868.1	358.42	78.6453	2387.43	8363.27
277	L13	2	3	3	5510.49	593.007	36.7765	1944.1	9494.59
278	L14	2	3	3	1491.7	584.099	-61.6504	2119.99	10408.4
279	L15	2	3	3	9877.06	1549.64	591.303	2917.4	8592.12
280	L16	2	3	3	2809.17	94.7897	-384.735	86.0278	1262.52
281	L17	2	3	3	23492.8	5865.78	1775.66	2728.34	4537.34
282	L18	2	3	3	-1648.59	63.2488	165.181	38.3092	513.18
283	L19	2	3	3	52803.8	3167.88	2670.86	1315.85	6624.12
284	L20	2	3	3	9829.57	944.261	1063.71	1341.96	8134.17
285	L21	2	3	3	11219.3	1553.93	730.685	1748.53	5689.74
286	L22	2	3	3	3739.93	478.187	-772.338	1698.64	7391.32
287	L23	2	3	3	1555.13	433.884	314.409	1282.24	3460.03
288	L24	2	3	3	829.554	-133.621	-2.32186	178.998	1686.7
289	M1	2	3	3	14632.7	2668.87	1677.9	2110.65	19240.6
290	M2	2	3	3	18776.9	4029.7	1141.73	2407.72	16249.6
291	M3	2	3	3	12156.1	2377.61	2118.13	2882.36	14719.5
292	M4	2	3	3	13345.9	2117.55	3098.73	4915.96	17863.3
293	M5	2	3	3	8104.79	2142.55	1163.88	1885.16	14142.8
294	M6	2	3	3	7843.15	1423.73	1056.9	853.091	13711.6
295	M7	2	3	3	4953.53	1393.1	1019.89	3741.93	10866.3
296	M8	2	3	3	7786.46	2544.77	740.367	2385.49	13018.3
297	M9	2	3	3	5974.59	1755.69	635.176	870.234	11571.2
298	M10	2	3	3	6168.87	1156.99	1130.63	3016.87	10398.6
299	M11	2	3	3	4626.2	1387.6	1023.06	2553.19	10580.4
300	M12	2	3	3	5946.4	1157.27	781.003	2099.19	10460.8
301	M13	2	3	3	9145.36	2673.3	1181.71	1927.62	9848.7
302	M14	2	3	3	6112.68	1661.81	147.979	1547.45	11980.6
303	M15	2	3	3	2933.52	1256.92	273.981	2813.16	9630
304	M16	2	3	3	4336.08	1341.31	700.777	1730.73	9168.08
305	M17	2	3	3	13049.8	2751.18	1797.15	2063.77	6014.24
306	M18	2	3	3	7575.96	1778.58	27.2712	1697.3	7790.39
307	M19	2	3	3	2724.51	2119.35	476.077	1610.88	7379.45
308	M20	2	3	3	24628.8	2974.03	1016.61	2933.25	4037.99
309	M21	2	3	3	12755.8	1858.84	570.955	1241.3	4225.39
310	M22	2	3	3	3477.92	1241.21	370.465	-544.934	3781.95
311	M23	2	3	3	409.634	1436.37	-381.9	-1224.15	1809.23
312	M24	2	3	3	10185.2	2086.77	726.149	1031.62	3079.04
313	N1	2	3	3	23749.7	3415.44	660.171	4098.99	18727.2
314	N2	2	3	3	20343.9	3632.43	728.804	4726.7	18454.3
315	N3	2	3	3	14041.3	2582.05	1024.01	2286.15	14168.2
316	N4	2	3	3	18179.6	1662.76	752.251	2301.17	15352.7
317	N5	2	3	3	10755.1	1579.57	178.113	2194.16	15923
318	N6	2	3	3	10758.7	353.721	-286.727	2901.96	14461.9
319	N7	2	3	3	10672.5	1298.17	1001.49	3837.69	15424.7
320	N8	2	3	3	8656.97	537.352	706.568	3030.14	13959.4
321	N9	2	3	3	8817.15	655.199	582.856	2124.91	12149.5
322	N10	2	3	3	4160.15	664.593	-243.527	3272.73	12845.4
323	N11	2	3	3	8704.56	1065.4	1118.27	1976.64	10629.1
324	N12	2	3	3	3953.08	1321.25	48.0741	1664.06	10262.2
325	N13	2	3	3	4886.49	181.576	443.53	2201.97	9444.94
326	N14	2	3	3	6497.55	917.457	586.667	2403.79	8603.82
327	N15	2	3	3	5876.17	1283.04	1093.52	3103.72	6277.62
328	N16	2	3	3	1105.19	1785.88	-987.719	1263.37	6661.74
329	N17	2	3	3	2111.64	335.441	592.347	1180.68	3242.77
330	N18	2	3	3	8542.37	1422.42	2296.19	3902.58	4762.72
331	N19	2	3	3	8757.79	968.287	452.791	1709.52	5519.29
332	N20	2	3	3	9092.31	1947.85	1303.95	2111.9	7446.68
333	N21	2	3	3	8434.76	915.138	608.939	3328.48	5906.02
334	N22	2	3	3	-2010.24	539.42	608.949	-239.379	2664.33
335	N23	2	3	3	1680.52	882.318	-573.753	299.89	4139.86
336	N24	2	3	3	8361.86	696.133	-38.5327	2403.73	2166.15
337	O1	2	3	3	9375.43	1740.69	698.323	1734.53	19337.3
338	O2	2	3	3	14253.4	2972.68	582.682	3474.52	15676.3
339	O3	2	3	3	11983.1	3128.98	760.483	2578.82	18034.8
340	O4	2	3	3	8894.61	1611.54	509.239	2819.76	14120.7
341	O5	2	3	3	12736.4	1586.38	1723.24	3182.77	16883.3
342	O6	2	3	3	4521.95	2002.23	822.016	2354.44	15337.2
343	O7	2	3	3	16345.2	2120.43	821.448	4256.41	14084.6
344	O8	2	3	3	12895.1	1710.19	3058.18	2753.53	17728.9
345	O9	2	3	3	14466.8	1158.65	2110.52	1450.29	13308.8
346	O10	2	3	3	12876.4	3635.97	1341.14	2916.62	22470.1
347	O11	2	3	3	4939.98	1060.58	-499.182	1319.68	13551.4
348	O12	2	3	3	2400.45	-905.766	-430.929	768.388	9656.5
349	O13	2	3	3	10414.2	2410.51	227.604	3505.36	8927.62
350	O14	2	3	3	5683.56	1345.67	444.882	2660.49	9000.48
351	O15	2	3	3	13487.7	1986.16	1083.21	364.313	8816.47
352	O16	2	3	3	5892.83	1893.18	579.582	1280.58	9284.09
353	O17	2	3	3	3736.04	1386.54	209.213	-424.971	6432.25
354	O18	2	3	3	4861.74	1852.27	1352.96	697.29	5702.92
355	O19	2	3	3	9281.29	1750.26	609.949	1282.32	7593.03
356	O20	2	3	3	31840.8	4405.88	1851.62	1159.16	4654.41
357	O21	2	3	3	-2103.95	1134.3	-632.395	-1075.96	1333.51
358	O22	2	3	3	7492.66	1194.64	1075.65	939.656	6736.31
359	O23	2	3	3	702.724	1014.28	205.823	1627.61	7276.53
360	O24	2	3	3	11388.6	2187.9	1784.97	-232.183	4944.93
361	P1	2	3	3	23438.6	4273.29	1292.82	2387.49	11817.6
362	P2	2	3	3	17018.3	3487.67	-227.191	269.028	12823.7
363	P3	2	3	3	18559.2	2617.05	1217.46	766.105	15622.2
364	P4	2	3	3	13052.5	1754.83	465.03	1440.55	15626.3
365	P5	2	3	3	12447.5	1585.88	864.725	1253.75	11255.5
366	P6	2	3	3	9692.49	1927.74	1726.34	3189.39	14396.8
367	P7	2	3	3	8113.62	1417.5	973.51	2559.7	14190.2
368	P8	2	3	3	18469.5	1883.55	2144.26	2654.76	18126.9
369	P9	2	3	3	19366.6	3368.92	1220.16	2641.3	14249.8
370	P10	2	3	3	9419.48	1425.67	1185.66	1903.24	14910
371	P11	2	3	3	5690.27	1285.9	865.072	4129.34	10057.8
372	P12	2	3	3	2860.67	1344.46	720.805	3978.06	8992.25
373	P13	2	3	3	4933.7	1344.43	987.266	2981.97	8620.15
374	P14	2	3	3	5186.53	1844.72	626.892	1712.68	7350.11
375	P15	2	3	3	2958.04	1705.43	789.154	1190.06	7655.53
376	P16	2	3	3	4076.95	1733.81	-6.88548	1343.97	5341.03
377	P17	2	3	3	-1029.56	544.296	222.143	-176.889	342.719
378	P18	2	3	3	13498.8	2981.87	1200.49	1516.42	6568.81
379	P19	2	3	3	-399.891	2082.62	-350.085	410.455	4986.02
380	P20	2	3	3	2184.71	2140.13	280.685	1879.17	5071.98
381	P21	2	3	3	1154.94	1266.79	838.821	388.281	1167.37
382	P22	2	3	3	4116.02	2852.77	-20.0433	1364.26	7210.11
383	P23	2	3	3	2700.73	1853.96	632.736	540.807	4160.41
384	P24	2	3	3	-57.8021	1356.61	645.302	-212.672	3114.31
1	A1	2	3	4	-560.501	-809.3	14876	111602	449.702
2	A2	2	3	4	-2088.2	-598.84	23005.4	149215	3723.09
3	A3	2	3	4	33309.4	3468.07	20110.2	122001	2550.09
4	A4	2	3	4	2756.91	1079.12	20166.8	113345	1369.26
5	A5	2	3	4	3528.57	809.403	23082.5	122470	2262.13
6	A6	2	3	4	3606.43	1836.07	22761.2	118605	1681.03
7	A7	2	3	4	12024.8	2466.54	24503.4	121494	3299.12
8	A8	2	3	4	5532.33	792.945	27176.3	127192	703.807
9	A9	2	3	4	18905.6	3336.17	27089.8	122120	2676.98
10	A10	2	3	4	7862.98	1191.74	24996.2	116697	3564.71
11	A11	2	3	4	3423.06	686.923	27493.5	121725	3405.73
12	A12	2	3	4	7201.31	635.926	26800.9	124970	1620.19
13	A13	2	3	4	5677.35	491.833	26170.5	121068	893.103
14	A14	2	3	4	6544.41	1286.21	24563.4	114065	690.282
15	A15	2	3	4	-2041.44	-108.099	24682.9	116332	1084.64
16	A16	2	3	4	6708.14	1245.05	24739.2	114879	2567.1
17	A17	2	3	4	3160.29	1416.33	21485.3	107133	3133.32
18	A18	2	3	4	2928.4	1555.16	25234	122800	2172.23
19	A19	2	3	4	4.76179	582.292	22916.7	119579	1601.09
20	A20	2	3	4	6650.52	285.365	1278.05	519.729	2882.84
21	A21	2	3	4	28653.3	1494.64	623.535	2535.99	3017.52
22	A22	2	3	4	6377.28	644.625	-119.993	1020.15	4091.65
23	A23	2	3	4	4863.06	1429.85	-170.743	1746.16	4645.5
24	A24	2	3	4	6531.19	-550.662	-812.391	1018.98	4825.39
25	B1	2	3	4	8655.26	1329.22	16269.9	107478	3640.39
26	B2	2	3	4	841.53	493.939	17103.2	109354	251.465
27	B3	2	3	4	6747.11	1727.79	18593.1	109180	2211.74
28	B4	2	3	4	5438.06	1562.2	20823.9	114394	835.071
29	B5	2	3	4	6812.33	1956.17	23219.2	124862	-38.0593
30	B6	2	3	4	3369.72	1812.85	23651.3	121988	1287.49
31	B7	2	3	4	11071.5	2304.81	25600.1	120382	2707.13
32	B8	2	3	4	169.32	1096.83	25500.3	121914	1165.11
33	B9	2	3	4	-5.68005	1209.44	27630.2	124339	3281.23
34	B10	2	3	4	3937.6	1332.88	29335.4	125008	3977.39
35	B11	2	3	4	7049.88	1253.56	28394.6	120578	394.297
36	B12	2	3	4	2441.18	627.481	28420.3	125168	1433.42
37	B13	2	3	4	1365.81	664.33	28656.1	122699	1925.88
38	B14	2	3	4	-1211.2	260.42	26008.8	118000	1664.19
39	B15	2	3	4	6357.37	1830.77	26362.9	114412	1334.68
40	B16	2	3	4	1799.81	1378.13	25421.6	112869	306.493
41	B17	2	3	4	2891.71	1334.86	26712.9	122600	3477.24
42	B18	2	3	4	6346.07	1313.1	25214.8	124588	1096.87
43	B19	2	3	4	-2896.3	445.634	20031.8	105798	2038.1
44	B20	2	3	4	6803.33	1577.43	-347.478	695.637	8400.06
45	B21	2	3	4	5323.94	985.178	659.635	2717.19	5335.6
46	B22	2	3	4	-732.249	857.123	553.141	-1382.87	3795.93
47	B23	2	3	4	3092.66	1322.63	631.738	-644.283	1374.07
48	B24	2	3	4	13230.3	1781.82	476.747	2353.07	1848.72
49	C1	2	3	4	4585.63	3012.03	17107.5	104476	1575.63
50	C2	2	3	4	10368.1	2110.15	20035.7	116812	978.449
51	C3	2	3	4	12561.3	1085.61	19909.8	111923	1036.84
52	C4	2	3	4	3068.67	2177.21	22900.5	118088	1552.33
53	C5	2	3	4	3229.92	546.967	24642.9	120199	439.208
54	C6	2	3	4	6933	1003.36	23313.6	111607	716.144
55	C7	2	3	4	9017.52	2244.08	25135.1	115439	2278.89
56	C8	2	3	4	5111.29	1423.48	27502.1	121778	1853.75
57	C9	2	3	4	4651.55	1087.86	28033.3	120374	1209.93
58	C10	2	3	4	5820.2	1442.55	25847.2	110797	-12.4632
59	C11	2	3	4	15647.9	2482.37	29145	120849	1822.86
60	C12	2	3	4	7128.36	2810.54	31367.2	128185	724.942
61	C13	2	3	4	1327.45	845.071	27526.9	115886	561.743
62	C14	2	3	4	768.45	1070.26	28626	121598	1299.25
63	C15	2	3	4	2178.39	1120.79	27148.7	117091	452.753
64	C16	2	3	4	2739.12	1509.79	26642	118596	1969.47
65	C17	2	3	4	4704.92	1670.89	28378	127786	2944.91
66	C18	2	3	4	6336.86	1069.23	28621.6	131736	5051.96
67	C19	2	3	4	7751.42	1024.91	498.326	2203.21	8233.38
68	C20	2	3	4	7727.15	1700.87	-563.886	-30.611	7150.7
69	C21	2	3	4	12906.3	3368.18	547.787	3994.96	6455.34
70	C22	2	3	4	19952.6	4191.37	1357.99	1198.34	8604.47
71	C23	2	3	4	7550.43	1279.68	398.881	1773.15	2689.33
72	C24	2	3	4	4737.95	241.784	-57.3997	-1678.84	3316.1
73	D1	2	3	4	9175.48	2477.72	19060.5	128463	2948.18
74	D2	2	3	4	8888.24	1625.92	18306	109293	1016.46
75	D3	2	3	4	4018.41	1764.33	20279.5	109124	-5.64754
76	D4	2	3	4	5298.29	2696.54	23801.2	121901	13527.3
77	D5	2	3	4	10989.2	1999.54	24548.8	117071	-1055.23
78	D6	2	3	4	3087.25	1343.88	25270.7	119688	1172.27
79	D7	2	3	4	6342.82	1849.58	24842.2	112361	574.793
80	D8	2	3	4	8516.97	1125.33	26917.4	113741	-110.614
81	D9	2	3	4	5140.19	1699.43	27604.4	113981	1364.49
82	D10	2	3	4	1384.78	1459.91	28186.3	116028	2883.82
83	D11	2	3	4	10247.8	1790.9	26021.6	107483	-162.607
84	D12	2	3	4	9866.78	1574.06	27503.3	109922	828.873
85	D13	2	3	4	2294.87	1358.29	27154	112268	3094.75
86	D14	2	3	4	1861.43	1426.3	28832.8	116476	1797.81
87	D15	2	3	4	10494.1	2587.58	28153	120069	15327.5
88	D16	2	3	4	8471.17	1574.21	27207.3	115596	194.496
89	D17	2	3	4	-567.265	2166.08	27239.7	119459	1132.84
90	D18	2	3	4	6064.13	1446.76	29856.2	128282	3048.74
91	D19	2	3	4	10388.2	1736.92	520.528	2309.31	11249.1
92	D20	2	3	4	29963.9	2039.36	934.275	1129.93	9958.93
93	D21	2	3	4	25511	4227.95	1171.94	2553.45	8355.22
94	D22	2	3	4	23516	1876.6	1198.9	1424.62	6387.83
95	D23	2	3	4	26115.8	4065.89	2445.48	4924.1	4237.66
96	D24	2	3	4	1416.44	-9.4637	-1966.89	-986.724	-71.5556
97	E1	2	3	4	14182.8	2698.42	22763.7	129823	2931.24
98	E2	2	3	4	18388.1	2930.04	22208.7	124574	1911.9
99	E3	2	3	4	9427.22	2507.27	23856.9	123071	1818.42
100	E4	2	3	4	8901.05	1558.7	24680.9	117336	1247.95
101	E5	2	3	4	4201.87	1463.68	26161.5	123747	2768.43
102	E6	2	3	4	358.252	981.841	26939.2	116118	1963.6
103	E7	2	3	4	1271.69	1532.95	25926.8	113446	2153.86
104	E8	2	3	4	-2447.75	609.33	27608.2	110670	-178.705
105	E9	2	3	4	2590.62	1813.63	27744.8	111692	918.942
106	E10	2	3	4	1940.4	1080.96	28234.6	108458	928.868
107	E11	2	3	4	5740.49	1496.57	28890.1	110215	3012.29
108	E12	2	3	4	2365.66	1848.01	29291.4	112416	1592.34
109	E13	2	3	4	925.288	1334.76	28162.5	113102	3858.17
110	E14	2	3	4	13663	2609.67	28503.6	106940	782.058
111	E15	2	3	4	2294.55	1422.47	29378.2	111166	-933.239
112	E16	2	3	4	-973.668	2194.13	29892.1	120509	1218.94
113	E17	2	3	4	6743.85	1694.9	28473.5	116604	1577.72
114	E18	2	3	4	3657.25	1236.03	27581.1	122953	832.377
115	E19	2	3	4	7953.5	2094.15	823.098	304.446	6268.24
116	E20	2	3	4	10346.8	1933.09	1180.37	1244.27	4232.29
117	E21	2	3	4	34760.4	4504.5	2073.85	1802.68	5427.6
118	E22	2	3	4	27296.8	3231.32	1190.36	2094.06	7995.82
119	E23	2	3	4	18700.2	2955.43	1396.19	3505.48	4541.93
120	E24	2	3	4	-10796.6	-562.167	-205.676	-524.053	2545.76
121	F1	2	3	4	19931.4	3269.41	21138.1	118773	2580.14
122	F2	2	3	4	11909.3	2529.75	22239.4	122312	1690.74
123	F3	2	3	4	8026.58	1208.53	24309.8	121922	1216.14
124	F4	2	3	4	63.8802	1223.69	23790.9	114542	297.852
125	F5	2	3	4	1455.11	374.169	25391.4	120088	2854.26
126	F6	2	3	4	13684.9	2204.62	27346.7	117158	2160.62
127	F7	2	3	4	-875.64	515.134	24484.6	106498	-1591.99
128	F8	2	3	4	3391.13	1533.77	28911.8	116316	563.256
129	F9	2	3	4	10737.7	2214.38	26942.4	102298	845.724
130	F10	2	3	4	1924.94	1155.53	28730.4	114299	2168.86
131	F11	2	3	4	7718.44	2163.42	28979.8	111289	4122.58
132	F12	2	3	4	1348.8	1310.98	28643.5	110546	-70.7092
133	F13	2	3	4	14929.2	1667.55	29842.8	112042	1217.81
134	F14	2	3	4	6088.29	1745.39	29219.2	113293	2849.75
135	F15	2	3	4	3362.45	2165.72	28647.1	112912	905.502
136	F16	2	3	4	9079.62	1505.11	30444.7	122439	5072.95
137	F17	2	3	4	3194.88	1169.75	29210.2	118772	1287.22
138	F18	2	3	4	989.824	1105.54	30494.4	128440	10062.8
139	F19	2	3	4	9353.96	1304.28	629.829	1688.3	8931.37
140	F20	2	3	4	10745.8	2210.66	424.71	3483.51	11580.3
141	F21	2	3	4	15848	2607.54	2047.78	2633.46	7133.32
142	F22	2	3	4	7999.02	1550.07	1532.59	271.922	7573.32
143	F23	2	3	4	8497.84	953.359	612.779	2922.26	7867.12
144	F24	2	3	4	9909.13	1700.5	-1259.47	-1695.06	6765.57
145	G1	2	3	4	3508.66	1612.68	20530.6	116548	932.823
146	G2	2	3	4	12270.1	3000.35	23794.7	125805	2789.61
147	G3	2	3	4	4544.68	1321.6	23987.9	123337	-470.778
148	G4	2	3	4	-1060.21	409.239	23668.4	113624	814.261
149	G5	2	3	4	-2431.95	1469.1	25132.7	115462	1362.7
150	G6	2	3	4	-5506.95	2391.93	27315	115941	540.723
151	G7	2	3	4	6094.44	1767.68	28866.4	118620	2587.92
152	G8	2	3	4	8981.75	2147.79	28411.8	112923	-79.1292
153	G9	2	3	4	2556.56	1875.16	28326.1	110106	2027.15
154	G10	2	3	4	4572.97	1028.57	28513.9	110961	1114.72
155	G11	2	3	4	1858.15	1722.21	28287.5	105462	-788.503
156	G12	2	3	4	1817.52	1216.57	28019.3	103964	787.991
157	G13	2	3	4	-2506.45	674.741	30468.8	114747	-638.765
158	G14	2	3	4	114.138	1021.78	29210.6	108950	-189.626
159	G15	2	3	4	944.221	1469.01	29939.1	113955	759.433
160	G16	2	3	4	2613.62	1625.8	29854	114275	1083.22
161	G17	2	3	4	1197.12	1191.5	26890.5	114143	3393.02
162	G18	2	3	4	1609.12	1623.76	28984.8	120433	1415.58
163	G19	2	3	4	8581.86	484.579	-279.73	2028.12	7950.77
164	G20	2	3	4	5788.96	2194.54	839.575	3427.14	8514.54
165	G21	2	3	4	27509.4	3276.85	2021.49	3044.06	7087.7
166	G22	2	3	4	7377.72	605.781	390.009	3453.74	6579.79
167	G23	2	3	4	14065.1	3214.39	1271.59	2593.66	6537.6
168	G24	2	3	4	5160.82	608.719	290.779	2401.83	6650.58
169	H1	2	3	4	22405.1	4192.01	27830.8	155126	2176.33
170	H2	2	3	4	7641.24	1594.86	24578	126759	1045.3
171	H3	2	3	4	6925.4	2224.85	24991.4	122520	416.088
172	H4	2	3	4	676.659	1788.12	24898	118127	1575.93
173	H5	2	3	4	482.474	1133.78	26406.7	116244	1607.8
174	H6	2	3	4	2053.11	1808.67	27663.8	115614	1911.22
175	H7	2	3	4	-3763.15	843.835	26239.2	110713	1298.91
176	H8	2	3	4	1096.91	1520.72	28495.9	111645	913.449
177	H9	2	3	4	-1426.12	1515.72	25988.6	102004	933.427
178	H10	2	3	4	542.637	1088.37	27438.5	102346	648.021
179	H11	2	3	4	171.01	961.064	29217.9	110368	2893.67
180	H12	2	3	4	-3246.31	1496.58	28815.6	106895	1930.84
181	H13	2	3	4	-300.959	1121.31	28280.9	106534	129.145
182	H14	2	3	4	10864.5	2442.69	29396.9	109268	1090.11
183	H15	2	3	4	3472.77	2021.12	28652.7	110294	1402.97
184	H16	2	3	4	-616.072	1146.15	29631.1	114168	-458.294
185	H17	2	3	4	2294.49	2189.67	29054.1	117091	3559.2
186	H18	2	3	4	1059.19	1774.01	28108.7	115015	1613.82
187	H19	2	3	4	9447.32	1477.43	1364.23	2562.48	12926.3
188	H20	2	3	4	99297.8	14651.5	9811.84	15994.4	16702.4
189	H21	2	3	4	32561.4	3609.11	854.241	2033.05	6452.41
190	H22	2	3	4	8536.84	2787.3	2108.5	3314.95	7100.7
191	H23	2	3	4	8578.39	1619.41	1356.33	2456.63	5911.78
192	H24	2	3	4	4296.87	1518.15	731.555	1888.22	3260.74
193	I1	2	3	4	11727.6	1595.23	21663.5	128463	3746.71
194	I2	2	3	4	16061.9	2710.06	23618.7	131087	3811.62
195	I3	2	3	4	2763.01	809.501	23475.4	126475	999.381
196	I4	2	3	4	3558.2	1907.85	26341.6	124793	3752.79
197	I5	2	3	4	5134.04	2042.57	26320.2	117391	-1052.51
198	I6	2	3	4	2006.22	1514.09	27756.9	120495	3391.53
199	I7	2	3	4	5087.37	2018.82	24890.8	102486	1816.42
200	I8	2	3	4	-151.672	1952.26	28292.7	113065	613.735
201	I9	2	3	4	12236.5	1415.56	28949.9	112318	842.655
202	I10	2	3	4	-3310.24	1465.37	27165.6	105100	516.559
203	I11	2	3	4	-1312.99	1229.12	28534.5	106572	60.1771
204	I12	2	3	4	6813.36	2159.08	30168.4	110656	-2020.62
205	I13	2	3	4	935.676	1119.95	28296.9	104497	-2413.37
206	I14	2	3	4	4711.68	2091.76	28906.9	109165	-288.176
207	I15	2	3	4	5283.75	1419.87	28199.7	108724	1470.6
208	I16	2	3	4	1130.08	846.213	28666.6	114602	973.975
209	I17	2	3	4	5774.56	1504.16	27896.1	110811	2628.01
210	I18	2	3	4	12086.9	2128.46	27273.9	112908	80.1393
211	I19	2	3	4	9828.81	1217.34	-265.763	2729.66	9453.38
212	I20	2	3	4	28062.9	3280.95	1426.05	3597.52	12058.9
213	I21	2	3	4	7943.5	1711.93	17.154	2148.08	8317.94
214	I22	2	3	4	10237.9	2106.64	548.782	1870.13	7407.8
215	I23	2	3	4	4559.75	1567.43	382.977	2133.3	6286.27
216	I24	2	3	4	7694.99	972.01	1236.38	666.889	5227.82
217	J1	2	3	4	20397.9	2479.58	395.437	4069.75	20398.7
218	J2	2	3	4	22045.6	3346.39	2700.58	5878.75	18208
219	J3	2	3	4	13500.7	1787.54	944.045	2336.36	19336.1
220	J4	2	3	4	11271.6	1279.32	1346.5	2246.22	16025.1
221	J5	2	3	4	15985.4	4060.7	2376.57	6486.03	20096.6
222	J6	2	3	4	4841.57	440.837	320.127	4082.49	14031.6
223	J7	2	3	4	11438.8	1529.27	369.963	3147.69	11595.2
224	J8	2	3	4	15578	1852.93	1021.71	3884.45	13607.1
225	J9	2	3	4	6326.51	718.139	211.22	1571.95	11601.6
226	J10	2	3	4	596.213	507.02	255.807	2563.17	10121.2
227	J11	2	3	4	3058.43	478.155	-129.79	1338.07	6773.22
228	J12	2	3	4	5303.6	1164.61	653.281	3655.75	11854.9
229	J13	2	3	4	16323.2	1655.98	344.956	3109.21	8314.23
230	J14	2	3	4	7468.36	1041.87	230.245	3288.09	11701
231	J15	2	3	4	11164.7	2021.02	967.729	2849.4	11218
232	J16	2	3	4	8106.47	1237.4	715.915	2315.15	11552.2
233	J17	2	3	4	8574.66	1328.85	1912.88	7098.22	9463.4
234	J18	2	3	4	6781.41	1142.35	498.199	2849.8	11482.9
235	J19	2	3	4	4318.29	1174.47	-234.216	2542.09	9975.52
236	J20	2	3	4	11031.3	1402.5	447.738	2592.11	8031.03
237	J21	2	3	4	16950.2	2563.24	1001.59	1829.21	9023.05
238	J22	2	3	4	3902.59	526.844	748.369	-134.476	2774.51
239	J23	2	3	4	17908.6	2778.81	996.262	3190.09	10851.1
240	J24	2	3	4	-4708.26	-297.659	-1266.78	-55.3374	4219.64
241	K1	2	3	4	25305.1	1515.87	943.618	3709.27	21850.6
242	K2	2	3	4	15507.6	1658.66	1286.36	1903.39	19990.1
243	K3	2	3	4	11443.7	1455.61	509.889	1735.34	17856.8
244	K4	2	3	4	8396.99	701.996	935.301	2650.93	18291.7
245	K5	2	3	4	6067.1	682.052	1177.83	1519.4	14799.9
246	K6	2	3	4	9320.34	1096.46	500.505	1313.76	11478.5
247	K7	2	3	4	7884.23	564.644	1460.74	2632.08	12602.3
248	K8	2	3	4	4619.41	369.376	421.612	1157.42	6608.05
249	K9	2	3	4	-6249.89	-436.965	195.047	-675.979	1041.43
250	K10	2	3	4	12.0355	-320.146	330.303	736.213	985.426
251	K11	2	3	4	3825.12	774.001	1037.54	1007.48	3220.06
252	K12	2	3	4	7171.69	1648.43	662.17	2649.11	10408.3
253	K13	2	3	4	5555.27	972.702	692.849	2868.03	9583.79
254	K14	2	3	4	2450.34	747.724	1418.29	5.57449	4480.9
255	K15	2	3	4	6381.75	754.866	1330.35	2265.05	7475.14
256	K16	2	3	4	3212.27	652.354	509.038	1018.53	6404.88
257	K17	2	3	4	4754.05	336.039	85.0679	364.82	3669.06
258	K18	2	3	4	16798.2	1889.2	1998.35	1793.98	9890.32
259	K19	2	3	4	15780.1	1161.89	839.019	2408.04	8645.43
260	K20	2	3	4	22378.1	1868.42	1293.91	1383.13	8483.69
261	K21	2	3	4	5261.9	1611.08	1061.54	1016.06	6878.13
262	K22	2	3	4	1732.06	342.691	889.662	1507.48	3649.07
263	K23	2	3	4	-341.892	724.332	512.137	-367.65	1101.2
264	K24	2	3	4	4343.25	1907.68	412.025	785.094	12840.4
265	L1	2	3	4	26887.4	4250.55	1474.5	6344.19	21475.7
266	L2	2	3	4	17590.2	2971.02	1466.02	2835.51	14544.4
267	L3	2	3	4	17605.5	2234.18	964.976	4257.2	18187.9
268	L4	2	3	4	11725.1	1538.21	39.7141	3294.93	17435.6
269	L5	2	3	4	123.353	574.074	-614.213	1526.18	6739.41
270	L6	2	3	4	10853	221.669	-772.692	3267.59	16561.9
271	L7	2	3	4	6357.5	351.703	-659.468	961.261	12308.2
272	L8	2	3	4	8014.76	741.007	953.637	1738.39	13240.2
273	L9	2	3	4	6379.6	1182.43	662.027	1874.53	11106.8
274	L10	2	3	4	2076.57	229.317	58.5686	732.649	6438.82
275	L11	2	3	4	751.469	442.833	260.354	2974.53	8007.17
276	L12	2	3	4	1875.77	197.991	75.7098	2298.94	7904.72
277	L13	2	3	4	4714.84	743.193	8.02295	1843.02	8999.42
278	L14	2	3	4	1621.9	738.656	-2.20634	2030.17	9822.79
279	L15	2	3	4	10449.6	1730.17	900.019	2797.1	8506.14
280	L16	2	3	4	3292.91	78.5927	-254.46	156.485	1495.11
281	L17	2	3	4	23208.2	5846.32	1839.17	2425.32	4056.6
282	L18	2	3	4	-1292.7	98.8208	99.9038	164.785	595.881
283	L19	2	3	4	52365.8	3203.59	2519.79	1260.71	6994.73
284	L20	2	3	4	9930.3	914.78	885.749	1433.58	8473.94
285	L21	2	3	4	11038.2	1277.99	802.93	1862.84	6193.82
286	L22	2	3	4	4332.85	739.247	-816.305	1497.63	7787.84
287	L23	2	3	4	2190.58	309.652	489.263	1435.47	4014.39
288	L24	2	3	4	1544.73	237.977	106.254	263.566	1820.81
289	M1	2	3	4	15155	2501.01	1557.53	2127.95	19494.3
290	M2	2	3	4	18563	4122.19	1259.96	2257.75	15827
291	M3	2	3	4	11593.7	2325.98	2007.81	2820.07	14512
292	M4	2	3	4	13406.6	2021.21	3138.21	4557.39	17448.3
293	M5	2	3	4	7664.21	1862.77	1247.15	1785.82	13694.4
294	M6	2	3	4	7282.29	1243.36	1096.96	625.481	13069.4
295	M7	2	3	4	5138.8	1234	1003.57	3338.12	10786
296	M8	2	3	4	8379.22	2321.1	868.697	2250.83	12518.7
297	M9	2	3	4	6270.78	1914.97	692.025	925.355	11251.3
298	M10	2	3	4	6563.27	1310.45	1308.33	3006.87	9907.53
299	M11	2	3	4	4335.12	1532.54	1102.43	2527.37	10143
300	M12	2	3	4	5984.74	1292.29	698.728	1991.87	10052.5
301	M13	2	3	4	9243.84	2480.58	1164.5	1782.55	9556.44
302	M14	2	3	4	5252.35	1558.57	88.0023	1332.15	11534
303	M15	2	3	4	3035.79	1116.16	400.305	2741.89	9625.53
304	M16	2	3	4	4391.64	1320.31	733.083	1566.72	9370.74
305	M17	2	3	4	13230.8	2708.67	1764.39	2043.28	6023.97
306	M18	2	3	4	7687.01	1907.39	322.613	1454.56	7960.65
307	M19	2	3	4	3161.5	2007.21	582.166	1730.58	7977.92
308	M20	2	3	4	23959.5	3050.03	1208.89	3129.81	4012.21
309	M21	2	3	4	12601.2	1883.9	689.62	1338.76	4397.87
310	M22	2	3	4	4140.44	1194.24	285.171	-495.972	3886.59
311	M23	2	3	4	1024.07	1637.81	-341.305	-1416.88	1838.71
312	M24	2	3	4	9924	1610.1	924.872	635.481	3619.97
313	N1	2	3	4	24156	3590.72	686.379	3676.3	18430.7
314	N2	2	3	4	21082.3	4350.27	850.014	4867.23	17661.8
315	N3	2	3	4	13090.2	2695	1223.91	2342.01	13666.4
316	N4	2	3	4	18098.6	1716.21	755.632	2467.94	14868.5
317	N5	2	3	4	9821.44	1756.19	212.577	2164.92	15094.7
318	N6	2	3	4	11378.1	593.114	-81.4705	3090.4	13978
319	N7	2	3	4	10611.2	1564.25	1229.34	3932.74	15154.9
320	N8	2	3	4	8269.75	561.742	656.289	3055.36	13308.4
321	N9	2	3	4	8633.71	574.461	317.97	1985.91	11730.4
322	N10	2	3	4	3879.29	786.155	-84.7728	3176.64	12653.8
323	N11	2	3	4	10015.3	1426.03	1028.32	2111.65	10369.3
324	N12	2	3	4	4261.48	1726.62	23.1216	1601.95	10079.5
325	N13	2	3	4	4391.16	185.652	172.134	2364.04	9432.05
326	N14	2	3	4	6616.38	970.691	660.347	2492.74	8722.61
327	N15	2	3	4	5820.92	1247.18	1239.38	3228.62	6460.28
328	N16	2	3	4	954.103	1615.4	-983.848	1123.45	6819.86
329	N17	2	3	4	1755.87	567.84	521.53	1173.72	2989.16
330	N18	2	3	4	8604.3	1616.97	2159.82	3642.93	4293.07
331	N19	2	3	4	8259.04	1132.12	427.332	1604.78	5531.92
332	N20	2	3	4	10135.5	2359.68	1341.67	2341.55	7375.1
333	N21	2	3	4	7690.88	964.156	652.84	3121.39	6097.93
334	N22	2	3	4	-2407.94	670.079	645.23	-137.171	2367.74
335	N23	2	3	4	1373.36	684.78	-805.458	418.857	3922.34
336	N24	2	3	4	7663.55	698.143	-121.299	2302.84	2592.57
337	O1	2	3	4	9424.63	2147.97	644.86	1491.38	18862.9
338	O2	2	3	4	14108.7	2981.58	486.629	3357.26	15693.1
339	O3	2	3	4	12187.2	3467.63	763.396	2460.94	17661.1
340	O4	2	3	4	8947.93	1785.33	605.802	2700.04	14135.7
341	O5	2	3	4	12877.3	1957.45	1700.29	3230.79	16915.4
342	O6	2	3	4	4029.33	2629.72	622.096	2372.59	15019
343	O7	2	3	4	16717.5	2330.77	1017.38	3857.58	13919.1
344	O8	2	3	4	13249.6	2099.74	2773.64	2325.05	17149.3
345	O9	2	3	4	14737.7	1442.28	1995.47	1264.59	12899.6
346	O10	2	3	4	12308.4	4226	1248.38	3103.19	22011.5
347	O11	2	3	4	5201.75	1081.53	-652.391	1245.8	13112.4
348	O12	2	3	4	2467.34	-740.901	-343.864	540.854	9606.61
349	O13	2	3	4	10266.1	2792.89	330.248	3394.61	9099.45
350	O14	2	3	4	6164.11	1668.66	495.423	2472.38	9168.94
351	O15	2	3	4	13008.6	1978.85	921.125	603.945	8900.52
352	O16	2	3	4	5802.65	1921.12	596.414	1269.86	9433.05
353	O17	2	3	4	3265.6	1388.46	306.39	-868.615	6632.66
354	O18	2	3	4	4670.51	1831.05	1377.37	760.226	6206.27
355	O19	2	3	4	9030.94	1529.5	242.179	1243.34	7743.84
356	O20	2	3	4	31718.4	4714.29	1730.49	1149.07	4933
357	O21	2	3	4	-1703.04	1544.55	-648.669	-1042.2	1119.82
358	O22	2	3	4	7141.33	1374.05	1074.22	1120.44	6471.25
359	O23	2	3	4	576.858	1366.74	268.573	1301.16	7235.67
360	O24	2	3	4	10719	2537.03	1684.02	12.1037	5189.77
361	P1	2	3	4	24541.8	4560.48	1712.58	2206.43	11292.4
362	P2	2	3	4	16720.2	3752.7	-262.363	433.203	12728.4
363	P3	2	3	4	18172.7	2465.18	1400.48	629.748	15478.9
364	P4	2	3	4	12206.9	1408.66	235.883	1439.7	15956.6
365	P5	2	3	4	12013.9	1443.72	892.576	1235.17	11566.8
366	P6	2	3	4	9963.2	2401.28	1673.27	3001.31	14769.9
367	P7	2	3	4	6663.87	1399.51	1024.47	2314.52	14332.6
368	P8	2	3	4	17937.3	1883.66	2007.66	2453.82	17853.1
369	P9	2	3	4	18446.4	3415.61	1023.15	2509.29	13218.4
370	P10	2	3	4	8639.88	1540.55	950.927	2231.88	15310.5
371	P11	2	3	4	4986.4	1328.92	829.889	4085.15	10290.7
372	P12	2	3	4	2987.72	1728.28	773.595	4017.79	9463.71
373	P13	2	3	4	4505.21	1360.59	1052.22	3022.34	8610.34
374	P14	2	3	4	4381.2	1768.57	595.915	1691.08	7561.24
375	P15	2	3	4	2446.5	1725.02	825.68	1065.97	7665.95
376	P16	2	3	4	3776.86	1604.86	275.139	1036.79	5632.67
377	P17	2	3	4	-1495.94	370.248	255.481	-337.845	356.364
378	P18	2	3	4	13061.1	3138.48	1327.25	1529.57	6807.08
379	P19	2	3	4	-793.938	1971.85	-266.177	375.874	5135.75
380	P20	2	3	4	1675.48	2177.82	256.669	1902.94	4882.83
381	P21	2	3	4	-403.457	1287.96	879.639	414.436	981.263
382	P22	2	3	4	3825.64	3025.73	-35.8719	1424.86	7746.21
383	P23	2	3	4	3196.92	1735.09	758.066	432.496	4065.11
384	P24	2	3	4	542.131	1758.13	654.113	-131.85	3303.15
1	A1	2	3	5	-457.932	-704.77	14761.6	111201	423.267
2	A2	2	3	5	-2500.05	-182.449	22749.2	148715	3879.37
3	A3	2	3	5	32746.8	3513.14	20186.6	121519	2537.02
4	A4	2	3	5	3093.75	1063.9	20526.3	113433	1033.58
5	A5	2	3	5	3596.7	708.901	22934.7	122039	1899.96
6	A6	2	3	5	3930.6	2136.08	22980.6	118961	2044.69
7	A7	2	3	5	11596.4	2027.75	24611.2	121232	3110.94
8	A8	2	3	5	5906.52	687.242	26831.2	127127	715.566
9	A9	2	3	5	19074.4	3587.07	27183.6	121552	2416.34
10	A10	2	3	5	7653.4	1028.41	24969.7	116734	3467.35
11	A11	2	3	5	4045.06	938.795	27564.5	121995	3117.45
12	A12	2	3	5	7561.58	41.2456	26788.2	125064	1154.93
13	A13	2	3	5	5001.02	602.848	26140.1	121186	899.123
14	A14	2	3	5	6306.88	928.027	24732.6	114200	1080.68
15	A15	2	3	5	-1052.54	-31.8266	24724	116388	1053.34
16	A16	2	3	5	7681.2	1073.02	24604.2	114498	2648.87
17	A17	2	3	5	3181.04	1481.77	21527.4	107158	2800.04
18	A18	2	3	5	2641.11	1716.37	25198.4	122917	2455.5
19	A19	2	3	5	783.673	783.204	22779	119516	947.15
20	A20	2	3	5	7177.69	294.902	1090.41	569.214	2785.52
21	A21	2	3	5	28748	1487.88	706.436	2663.49	3136.8
22	A22	2	3	5	7048	621.246	-263.005	1259.65	4309.73
23	A23	2	3	5	5620.48	1810.66	-70.9179	1801.4	4155.19
24	A24	2	3	5	6610.22	-437.832	-984.208	1032.19	4693.42
25	B1	2	3	5	8952.64	1184.32	16009.6	107096	4033.51
26	B2	2	3	5	1580.29	264.419	16948	109306	220.429
27	B3	2	3	5	7338.06	1389.92	18597.9	109303	2528.47
28	B4	2	3	5	5640.07	906.713	20811.8	114876	860.49
29	B5	2	3	5	6880.13	1698.75	23373.5	124586	383.63
30	B6	2	3	5	2856.43	1579.48	23771.7	121869	1529.65
31	B7	2	3	5	11364.1	2360	25291.4	120083	3083.21
32	B8	2	3	5	300.285	855.589	25576.2	121807	1095.54
33	B9	2	3	5	213.635	1026.69	27807.4	123745	3417.48
34	B10	2	3	5	4333.84	1123.22	29418.6	124926	3840.83
35	B11	2	3	5	7541.86	1244.99	28385.5	120595	852.237
36	B12	2	3	5	2587.29	643.69	28447.6	125416	1950.68
37	B13	2	3	5	1583.65	341.089	28525.4	122366	1899.03
38	B14	2	3	5	-481.941	261.07	25903.4	118236	1924.76
39	B15	2	3	5	6596.67	1389.67	26481.3	114384	1017.78
40	B16	2	3	5	2263.81	1193.46	25441.2	112622	277.406
41	B17	2	3	5	3507.18	1069.02	26627	122385	3754.54
42	B18	2	3	5	6633.75	1070.19	24842.3	124525	935.466
43	B19	2	3	5	-534.14	302.51	20833.2	108290	3021.94
44	B20	2	3	5	7070.98	1695.79	-245.53	839.8	8626.19
45	B21	2	3	5	5325.92	769.576	977.359	2774.78	5342.55
46	B22	2	3	5	-1150.8	627.338	404.79	-1159.65	3885.09
47	B23	2	3	5	2737.87	1293.9	694.839	-234.89	2236.55
48	B24	2	3	5	14239.1	1685.48	252.461	2755.4	2330.58
49	C1	2	3	5	4773.05	2752.29	17247.5	104779	1798.62
50	C2	2	3	5	9444.05	1648.03	20043.4	116768	1081.06
51	C3	2	3	5	12258.8	1132.77	20014.8	111483	1063.76
52	C4	2	3	5	2899.98	2050.21	23091.6	117793	1769.61
53	C5	2	3	5	3161.88	740.435	24807.4	120134	628.559
54	C6	2	3	5	6868.94	1253.02	23301.3	111949	1117.17
55	C7	2	3	5	9013	2182.56	25169.7	115374	2255.16
56	C8	2	3	5	5767.51	1361.73	27160.8	121751	1652.84
57	C9	2	3	5	4530.38	1080.14	27870.8	120336	1240.38
58	C10	2	3	5	5316.94	1452.13	25928.8	110972	170.742
59	C11	2	3	5	15781.7	2694.15	29092.9	120918	2010.64
60	C12	2	3	5	7722.11	2755.06	31539.6	128214	1010.54
61	C13	2	3	5	1003.93	630.926	27478.6	115854	683.465
62	C14	2	3	5	340.004	775.151	28568.5	121965	1428.61
63	C15	2	3	5	1871.82	1474.2	27117.3	117126	737.213
64	C16	2	3	5	2394.71	1634.91	26689.2	118622	1924.94
65	C17	2	3	5	4946.95	1496.02	28519.7	127406	3194.91
66	C18	2	3	5	6470.13	1025.71	28342	131546	5231.52
67	C19	2	3	5	6946.74	1112.37	382.46	2385.85	7946.77
68	C20	2	3	5	7568.2	1820.17	-311.652	7.11022	6969.98
69	C21	2	3	5	12435.7	2804.01	407.46	4070.9	6567.9
70	C22	2	3	5	20329.4	4184.82	1277.65	1316.56	9203.3
71	C23	2	3	5	7182.94	1101.37	335.733	1747.96	3119.24
72	C24	2	3	5	3934.75	144.775	-25.6426	-1504.41	3716.19
73	D1	2	3	5	8493.54	1946.95	19250.5	128761	2740.27
74	D2	2	3	5	8820.49	1830.09	18441.1	109024	809.707
75	D3	2	3	5	4450.39	1646.04	20175.8	109320	-105.313
76	D4	2	3	5	5650.61	2612.18	23736.9	121915	13181
77	D5	2	3	5	11577.3	1767.05	24685.6	116883	-1096.91
78	D6	2	3	5	4037.46	1355.9	25221.7	119854	944.429
79	D7	2	3	5	6393.73	1780.78	25094.8	112167	531.742
80	D8	2	3	5	8240.21	1050.13	26707.4	113892	-204.424
81	D9	2	3	5	5092.02	1740.31	27832.8	113578	1375.88
82	D10	2	3	5	1250.8	1389.53	28274.8	115698	2633.64
83	D11	2	3	5	10201.5	1779.78	26006	107244	314.925
84	D12	2	3	5	9966.44	1638.51	27655.8	109688	861.903
85	D13	2	3	5	2480.1	1359.4	27157.7	111827	3893.2
86	D14	2	3	5	2484.03	1405.21	28866	116698	1928.41
87	D15	2	3	5	10312.5	2498.24	28397.2	119317	15185
88	D16	2	3	5	8444.58	1619.44	27239.1	114945	692.38
89	D17	2	3	5	-324.474	2303.08	27430.5	119560	1122.3
90	D18	2	3	5	6350.85	1191.57	29799.5	127768	3169.22
91	D19	2	3	5	10096.1	1560.37	744.219	2105.17	10870.6
92	D20	2	3	5	30377.6	2243.7	997.341	984.728	9893.26
93	D21	2	3	5	24801.4	4377.62	889.812	2436.35	8241.52
94	D22	2	3	5	22628.5	1931.52	1152.39	1557.98	6253.11
95	D23	2	3	5	26235.3	4194.47	2248.7	5012.19	4672.39
96	D24	2	3	5	2594.24	8.11987	-2042.42	-1143.27	674.208
97	E1	2	3	5	13412.6	2748.38	22840.6	129843	2761.55
98	E2	2	3	5	18249.3	2631.39	22332.3	123915	1767.33
99	E3	2	3	5	9170.62	2609.05	23882.4	122853	1937.77
100	E4	2	3	5	8023.27	1710.33	24353.3	116986	1472.2
101	E5	2	3	5	3737.02	1327.75	25877.6	123820	3058.64
102	E6	2	3	5	-336.119	887.989	26921.8	116013	2490.6
103	E7	2	3	5	1380.85	1334.24	25750.2	112898	1742.88
104	E8	2	3	5	-2297.21	666.147	27558.8	110481	107.698
105	E9	2	3	5	2451.77	2025.59	27828.2	111161	699.105
106	E10	2	3	5	1709.72	1216.13	27953.7	107922	1202.65
107	E11	2	3	5	6260.51	1618.57	28687.7	110194	3189.56
108	E12	2	3	5	1629.97	1799.05	29054.6	112421	1795.4
109	E13	2	3	5	1048.88	1336.07	28120.1	112978	4268.67
110	E14	2	3	5	13411	2598.38	28470.6	106717	848.259
111	E15	2	3	5	2295.55	1731.55	29047.8	111138	-505.315
112	E16	2	3	5	-1138.54	1865.75	30169.1	120380	1487.89
113	E17	2	3	5	6968.43	1658.07	28358.6	116207	1658.65
114	E18	2	3	5	3216.13	1328.07	27518.7	122645	1156.79
115	E19	2	3	5	7405.86	2070.72	712.848	303.079	5871.12
116	E20	2	3	5	10041.1	1784.73	1146.33	1316.27	3926.08
117	E21	2	3	5	34622.1	4614.09	2162.66	2061.98	5297.25
118	E22	2	3	5	26329.8	2871.97	1185.87	2090.07	8427.66
119	E23	2	3	5	19159.8	3084.5	1503.55	3525.55	5115.46
120	E24	2	3	5	-10491.7	-466.227	-210.186	-597.303	2797.89
121	F1	2	3	5	18763.3	3077.85	21184.7	118081	2750.17
122	F2	2	3	5	12067.8	2923.94	22367.7	121899	1719.35
123	F3	2	3	5	8427.18	1397.25	24156.8	121668	1191.13
124	F4	2	3	5	-350.767	1501.42	23512.7	114521	212.841
125	F5	2	3	5	1403.47	652.845	25433.7	119947	2388.49
126	F6	2	3	5	13312.1	2375.17	27460.6	117227	2011.69
127	F7	2	3	5	-1104.15	598.584	24620.9	106480	-1205.88
128	F8	2	3	5	3048.37	1697.66	28947	116462	606.09
129	F9	2	3	5	11190.5	2118.42	26777.4	102319	563.814
130	F10	2	3	5	2006.28	1241.36	28667.1	114073	1800.51
131	F11	2	3	5	7677.29	2281.23	28952.6	111191	4118.49
132	F12	2	3	5	1841.17	1372.9	28627.4	110575	-120.571
133	F13	2	3	5	15118.9	1535.52	29858.8	111894	1098.93
134	F14	2	3	5	6610.86	1617.01	29157.6	113088	2706.82
135	F15	2	3	5	3582.31	2224.2	28767.5	112592	1127.05
136	F16	2	3	5	8989.86	1555.53	30256.2	122052	4947.45
137	F17	2	3	5	3086.34	816.371	29237	117987	1167.47
138	F18	2	3	5	1437.49	1370.19	30742.8	128453	10314.3
139	F19	2	3	5	9307.73	1633.29	452.142	1852.64	8204.69
140	F20	2	3	5	10364.3	2156.38	533.202	3432.13	11608
141	F21	2	3	5	16738.7	2614.87	2513.32	2639.54	7421.98
142	F22	2	3	5	8291.96	1591.52	1446.72	201.55	7835.79
143	F23	2	3	5	8012.08	1980.46	652.279	2686.36	8418.81
144	F24	2	3	5	9313.34	1787.49	-1132.88	-1796.46	6960.71
145	G1	2	3	5	3816.27	1524.53	20924.4	116528	1161.16
146	G2	2	3	5	12156.4	3075.13	23910.4	125753	2421.76
147	G3	2	3	5	4840.89	1239.71	24047.6	123123	-922.668
148	G4	2	3	5	-1058.83	322.05	23722.9	113357	885.19
149	G5	2	3	5	-2381.66	1033.88	24975.6	115493	1264
150	G6	2	3	5	-5768.19	2127.64	27207	116004	199.11
151	G7	2	3	5	6212.71	1531.63	29158	118492	2770.45
152	G8	2	3	5	7988.32	2157.38	28453.3	112749	-226.733
153	G9	2	3	5	2589.6	1572.49	28406.8	110028	1966.68
154	G10	2	3	5	4724.17	943.54	28545.7	110776	802.328
155	G11	2	3	5	1660.31	1856.17	28344.8	105626	-1233.23
156	G12	2	3	5	2171.08	1140.17	28205.8	104225	1014.11
157	G13	2	3	5	-2287.16	619.266	30520.3	114879	-582.185
158	G14	2	3	5	-13.1224	871.179	29265	108660	-7.74677
159	G15	2	3	5	1020.81	1483.32	29646.4	113752	1068.29
160	G16	2	3	5	2125.98	1718.73	29972.9	114115	1092.1
161	G17	2	3	5	1364.31	1194.36	27170.2	113840	3685.04
162	G18	2	3	5	1405.42	1684.48	29170.5	120200	1396.65
163	G19	2	3	5	7714.34	403.459	-273.292	1983.15	7451.74
164	G20	2	3	5	5666.81	2102.55	742.482	3285.04	8731.69
165	G21	2	3	5	27984.1	3172.42	2030.04	3050.23	6977.22
166	G22	2	3	5	7582.84	677.99	322.577	3526.93	6821.68
167	G23	2	3	5	14428.1	3224.15	1485.87	2424.61	7092.12
168	G24	2	3	5	3584.6	494.904	223.646	2336.63	6420.38
169	H1	2	3	5	22306.8	4284.65	27761.9	154701	2405.24
170	H2	2	3	5	7908.2	1215.77	24533.2	126598	1635.71
171	H3	2	3	5	7794.9	1894.28	24750.5	122500	761.391
172	H4	2	3	5	820.232	1626.03	24891.3	117633	1793.63
173	H5	2	3	5	625.257	990.021	26326.6	116365	1748.26
174	H6	2	3	5	1812.85	1801.72	27615	115516	1856.75
175	H7	2	3	5	-2960.45	724.225	26248.9	110232	1351.81
176	H8	2	3	5	954.993	1312.04	28525.1	111479	927.986
177	H9	2	3	5	-1440.11	1409.57	26068.8	101902	902.141
178	H10	2	3	5	999.732	1030.49	27358	102512	1089.56
179	H11	2	3	5	650.983	839.993	29021.2	110315	3109.13
180	H12	2	3	5	-3765.81	1353.03	28610.5	106930	1692.43
181	H13	2	3	5	147.95	951.504	28218.2	106649	408.313
182	H14	2	3	5	10452.7	2315.63	29322.2	108632	1322.67
183	H15	2	3	5	3465.24	2071.81	28585.7	110346	1735.22
184	H16	2	3	5	221.272	1158.38	29415	114123	-340.249
185	H17	2	3	5	2387.04	2074.35	29074.4	116956	3202.4
186	H18	2	3	5	19.3226	1482.29	27856	115134	1519.15
187	H19	2	3	5	9545.55	1336.65	1512.51	2391.04	11973.5
188	H20	2	3	5	100279	14218.6	9744.51	15997.7	16669.2
189	H21	2	3	5	33029.9	3784.41	726.114	1845.39	6635.74
190	H22	2	3	5	7932.23	2344.94	2020.32	3228.1	7403.55
191	H23	2	3	5	9100.99	1161.76	1034.04	2182.31	6403.09
192	H24	2	3	5	4545.54	1288.2	798.983	1506.64	3170.03
193	I1	2	3	5	11521.8	1535.55	21410.9	128387	3603.84
194	I2	2	3	5	15523.5	2157.41	23562.3	131224	3566.85
195	I3	2	3	5	2412.36	937.285	23103.2	126049	897.546
196	I4	2	3	5	3320.63	1526.38	26182.3	124608	3704.3
197	I5	2	3	5	5023.9	2014.86	26204.4	117368	-1178.16
198	I6	2	3	5	1800.36	1602.5	27696.3	120193	2941.14
199	I7	2	3	5	4970.38	1845.77	24914.2	102433	2154.98
200	I8	2	3	5	146.472	1955.5	28288.2	113091	998.665
201	I9	2	3	5	11629.2	1221.09	28892	111969	725.238
202	I10	2	3	5	-2791.45	1330.91	26934.9	105158	663.974
203	I11	2	3	5	-994.932	1173.46	28114.3	106280	354.697
204	I12	2	3	5	5964.13	2197.35	30023.4	110489	-2046.04
205	I13	2	3	5	1024.61	950.203	28235.8	104574	-2538.89
206	I14	2	3	5	4084.36	1744.23	28488	109357	-139.199
207	I15	2	3	5	5428.8	1333.6	28215.4	108807	1370.76
208	I16	2	3	5	637.824	826.242	28542.8	114416	1395.5
209	I17	2	3	5	5271.07	1337.57	27692.9	110726	2950.47
210	I18	2	3	5	12005.2	2295.11	27311.9	113303	-76.7137
211	I19	2	3	5	8796.75	1296.02	-204.356	2476.88	9237.99
212	I20	2	3	5	28109.8	3033.66	1353.2	3554.84	12107.4
213	I21	2	3	5	8067.95	1309.29	-99.7628	2332.67	8888.4
214	I22	2	3	5	10342.6	2301.09	669.62	1930.13	7286.11
215	I23	2	3	5	4655.65	1268.22	609.562	2663.79	6443
216	I24	2	3	5	7647.02	956.499	1338.57	865.07	5643.56
217	J1	2	3	5	20942.6	2270.72	289.191	4307.64	20503.9
218	J2	2	3	5	23026.8	3617.03	2556.85	5833.69	18017.5
219	J3	2	3	5	13308.2	1604.08	803.635	2395.06	19087.3
220	J4	2	3	5	11091.3	1451.74	1461.86	2139.21	15456.6
221	J5	2	3	5	15135.5	3876.79	2433.9	6273.1	19163.7
222	J6	2	3	5	5379.02	625.242	360.659	3676.46	13641.1
223	J7	2	3	5	11806.8	1486.33	387.071	2866.83	10596.4
224	J8	2	3	5	15145.7	2023.86	1044.67	3705.15	12730.4
225	J9	2	3	5	5719.27	593.541	174.403	1709.25	10816.8
226	J10	2	3	5	729.384	530.921	401.355	2288.89	9045.64
227	J11	2	3	5	2849.93	439.447	-311.1	1253.45	5735.18
228	J12	2	3	5	4720.76	1206.62	658.924	3562.56	11223.2
229	J13	2	3	5	16049.2	1508.94	238.686	2938.56	7597.51
230	J14	2	3	5	6768.24	1086.57	102.89	2982.56	11074.6
231	J15	2	3	5	10982.8	2032.19	886.281	2509.31	10645.1
232	J16	2	3	5	7738.71	1264.33	452.598	2093.17	10943.5
233	J17	2	3	5	8276.63	1084.49	1687.77	6947.17	8827.63
234	J18	2	3	5	6843.14	1246.77	357.178	2767.36	11489.9
235	J19	2	3	5	4575.08	1148.21	-131.322	2601.41	10235.8
236	J20	2	3	5	11674.9	1418.71	725.059	2545.82	8391.78
237	J21	2	3	5	18024.6	2559.02	1005.79	1858.69	8874.28
238	J22	2	3	5	4890.52	458.081	663.853	-204.211	3431.98
239	J23	2	3	5	17960.2	2850.33	849.453	3175	11491.8
240	J24	2	3	5	-5243.55	-319.997	-1658.11	-409.385	4654.04
241	K1	2	3	5	23498.6	1613.34	838.827	3556.94	22068
242	K2	2	3	5	14677.9	1919.42	929.89	1711.05	19430.4
243	K3	2	3	5	11632.2	1280.48	364.409	1740.62	17988.1
244	K4	2	3	5	7705.1	589.473	1018.66	2933.12	18118.5
245	K5	2	3	5	5965.21	615.677	984.962	1463	14259.5
246	K6	2	3	5	8365.97	1354.49	333.553	1115.39	10492.9
247	K7	2	3	5	7071.55	561.216	1446.99	2524.82	12119.5
248	K8	2	3	5	3832.83	393.602	460.363	1061.04	5842.52
249	K9	2	3	5	-6927.15	-378.149	12.4351	-750.116	1224.17
250	K10	2	3	5	-824.737	-329.898	367.797	537.526	842.177
251	K11	2	3	5	3898.53	734.295	1143.56	1033.31	3318.81
252	K12	2	3	5	6756.79	1578.1	915.878	2420.56	9885.14
253	K13	2	3	5	4901.39	810.817	857.912	2680.18	8870.15
254	K14	2	3	5	1966.45	950.86	1363.82	-58.5623	4469.93
255	K15	2	3	5	5007.01	699.228	1335.99	2200.94	7367.7
256	K16	2	3	5	2533.24	657.49	375.349	719.969	6376.86
257	K17	2	3	5	4169.9	230.786	-40.1961	-11.2549	3328.98
258	K18	2	3	5	16933.6	2002.74	1905	1708.97	9955.2
259	K19	2	3	5	15986.5	1074.36	966.241	2369.89	8387.41
260	K20	2	3	5	22338.5	1745.09	1203.82	1161.27	8933.73
261	K21	2	3	5	5242.7	1601.52	819.383	851.576	7436.98
262	K22	2	3	5	1260.59	651.339	918.023	1558.17	3606.95
263	K23	2	3	5	-519.199	566.534	507.776	-182.961	900.158
264	K24	2	3	5	4246.49	1835.19	707.339	777.081	12865.5
265	L1	2	3	5	27189.2	4170.1	1610.51	6403.83	21523.7
266	L2	2	3	5	17507.3	2910.18	1349.81	2941.18	13999.2
267	L3	2	3	5	16992.6	2477.63	950.126	3875.3	17365.6
268	L4	2	3	5	11888.5	1320.48	270.964	3058.49	17404.5
269	L5	2	3	5	-563.576	517.785	-737.543	1407.83	6016.77
270	L6	2	3	5	10458.6	30.819	-645.393	3364.01	15680.9
271	L7	2	3	5	5926.99	400.006	-384.677	880.184	11848.2
272	L8	2	3	5	8124.92	544.743	779.209	1616.39	12403.9
273	L9	2	3	5	6196.39	1071.05	605.322	1655.35	10790.2
274	L10	2	3	5	1945.88	-4.5832	-132.909	829.495	5713.89
275	L11	2	3	5	1035.78	573.19	199.375	2897.66	7485.59
276	L12	2	3	5	1612.58	372.741	223.436	2264.93	7279.04
277	L13	2	3	5	5094.92	612.069	-103.003	1849.95	8498.26
278	L14	2	3	5	1704.84	551.83	-21.66	2033.18	9077.42
279	L15	2	3	5	10137.1	1690.63	583.212	2821.12	8052.61
280	L16	2	3	5	2625.14	-2.98944	-332.907	7.33733	1364.27
281	L17	2	3	5	22656	5682.41	2070.12	2367.77	3847.98
282	L18	2	3	5	-2234.87	20.9591	168.856	-112.232	271.514
283	L19	2	3	5	52286	3231.21	2507.96	1268.8	6762.26
284	L20	2	3	5	10280.5	745.909	804.529	1297.56	8024.43
285	L21	2	3	5	11072.9	1333.75	884.552	1958.42	6307.66
286	L22	2	3	5	3843.16	776.668	-717.18	1564.91	7585.93
287	L23	2	3	5	2334.75	353.862	472.568	1160.35	3517.38
288	L24	2	3	5	1280	50.9825	-5.01228	274.413	1542.43
289	M1	2	3	5	14676.2	2569.82	1404.58	2223.72	19502.2
290	M2	2	3	5	18658.3	4013.51	1137.22	2354.22	15829.2
291	M3	2	3	5	11285.6	2383.03	1800.26	2910.4	14369.1
292	M4	2	3	5	13339.9	1883.83	2991.15	4850.97	17250.9
293	M5	2	3	5	7730.87	2088.78	1270.01	1967.76	13189.6
294	M6	2	3	5	7477.24	1431.36	866.461	490.125	12609
295	M7	2	3	5	4630.02	1376.64	1002.45	3344.01	10282.6
296	M8	2	3	5	7802.13	2459.96	832.34	2310.51	12103.7
297	M9	2	3	5	5753.55	1750.79	510.711	755.17	10465.8
298	M10	2	3	5	6043.61	1272.98	1181.5	2914.4	9422.03
299	M11	2	3	5	4358.11	1473.94	1011.58	2492.83	9543.46
300	M12	2	3	5	5834.9	1104.26	850.907	1843.48	9736.67
301	M13	2	3	5	9445.04	2292.84	1196.46	1842.91	9358.97
302	M14	2	3	5	5371.85	1503.89	84.4471	1485.12	11307.3
303	M15	2	3	5	2953.63	1157.43	476.016	2647.3	9254.58
304	M16	2	3	5	4844.43	1164.35	707.059	1485.96	9038.9
305	M17	2	3	5	13662.6	2658.84	1818.88	1968.68	6476.45
306	M18	2	3	5	8273.59	1822.19	213.606	1633.42	8115.41
307	M19	2	3	5	3382.95	2007.16	508.794	1799.52	8205.76
308	M20	2	3	5	24197.5	3291.13	1231.38	3139.04	4961.4
309	M21	2	3	5	12947.5	1898.56	727.342	1187.85	4626.62
310	M22	2	3	5	4362.16	812.004	341.521	-581.774	3827.26
311	M23	2	3	5	1011.46	1374.33	-390.567	-1324.83	2166.23
312	M24	2	3	5	10249.8	1779.48	790.291	519.835	3429.07
313	N1	2	3	5	24300.7	3540.39	628.682	3572.62	18654.5
314	N2	2	3	5	20170.2	4254.85	899.068	4652.35	17588.2
315	N3	2	3	5	12935.6	2985.83	1043.4	2242.66	13235.2
316	N4	2	3	5	16825.7	1741.66	779.79	2303.54	14642.6
317	N5	2	3	5	10093.2	1803	242.105	2165.98	14651.9
318	N6	2	3	5	11313	541.992	-19.5744	2838.96	13305.7
319	N7	2	3	5	10402.8	1478.94	1118.55	3677.62	14541.4
320	N8	2	3	5	8116.34	547.03	595.422	3013.16	12299
321	N9	2	3	5	8616.6	846.594	575.239	1825.43	11133.6
322	N10	2	3	5	3780.37	1057.22	-71.269	2896.35	11887.3
323	N11	2	3	5	10705.8	1504.39	1123.11	1987.56	9609.08
324	N12	2	3	5	3962.01	1513.29	156.969	1565.2	9523.69
325	N13	2	3	5	5003.92	390.453	386.003	2067.42	9311.05
326	N14	2	3	5	6255.89	1156.96	590.248	2306.13	8333.05
327	N15	2	3	5	5952.95	1331.52	1052.31	2941.52	6032.2
328	N16	2	3	5	1375.83	1689.44	-1005.72	1102.18	6774.66
329	N17	2	3	5	2156.19	390.386	538.502	1265.29	3398.79
330	N18	2	3	5	8294.86	1644.52	2142.43	3524.82	4502.56
331	N19	2	3	5	9417.94	1003.53	602.455	1669.59	5769.75
332	N20	2	3	5	10041.2	2125.92	1480.85	2229.54	7487.2
333	N21	2	3	5	8397.14	1020.46	527.243	3307.27	5922.83
334	N22	2	3	5	-1692.31	560.233	755.868	-263.178	2631.88
335	N23	2	3	5	708.13	670.378	-569.411	757.999	3725.78
336	N24	2	3	5	8003.81	1132.92	83.7495	2895.12	2554.19
337	O1	2	3	5	8849.51	2058.5	516.961	1456.36	18546.5
338	O2	2	3	5	14321	2974.23	170.418	3276.6	15150.1
339	O3	2	3	5	10837.4	3167.19	705.849	2675.5	16997.7
340	O4	2	3	5	9214.06	1857.21	433.249	2668.31	13537.7
341	O5	2	3	5	13264.4	1907.05	1624.35	3320.29	16934.4
342	O6	2	3	5	4635.83	2415.51	669.456	2213.12	14827.4
343	O7	2	3	5	16871.7	2279.56	760.224	3922.94	13214.1
344	O8	2	3	5	13186.2	1727.45	2921.41	2511.65	16111.1
345	O9	2	3	5	14601.5	1122.21	1976.73	1396.01	12331.2
346	O10	2	3	5	11889.9	3499.18	1648.11	2763.71	21761.6
347	O11	2	3	5	5034.16	820.805	-788.467	1297.5	13091.7
348	O12	2	3	5	2978.07	-824	-348.815	654.583	9306.2
349	O13	2	3	5	10055.8	2465.08	383.357	3384.49	8954.27
350	O14	2	3	5	6875.25	1314.28	452.671	2354.75	8923.43
351	O15	2	3	5	13089.3	2176.08	906.759	632.951	8779.97
352	O16	2	3	5	5761.34	1830.43	542.916	1352.39	9670.26
353	O17	2	3	5	3079.96	1072.75	332.382	-352.99	6431.38
354	O18	2	3	5	4443.42	1740.42	1286.04	950.081	5828.83
355	O19	2	3	5	8878.44	1541.33	384.555	1108.95	7674.42
356	O20	2	3	5	32261.4	4386.95	1905.04	1089.06	4763.01
357	O21	2	3	5	-748.742	1526.03	-418.006	-1328.56	1316.84
358	O22	2	3	5	8296.12	1407.43	881.764	1111.68	6466.58
359	O23	2	3	5	751.949	1403.8	355.801	1427.88	7018.99
360	O24	2	3	5	10515.2	2469.51	1806.4	-126.59	5251.11
361	P1	2	3	5	23151.3	4117.15	1381.89	2471.57	11059.7
362	P2	2	3	5	17424.2	3183.82	-195.861	343.155	12218.7
363	P3	2	3	5	17292.5	2642.84	1211.63	874.41	15559.8
364	P4	2	3	5	12735.8	1420.17	389.32	1625.09	16095.5
365	P5	2	3	5	12195.2	1495.99	952.218	1247.61	11863.6
366	P6	2	3	5	9699.04	2123.4	1607.13	3551.12	15426.3
367	P7	2	3	5	7852.46	1468.26	829.748	2681.36	14593.7
368	P8	2	3	5	19064.8	2056.41	1888.36	2708.46	17522.7
369	P9	2	3	5	18801.2	3201.8	1050.57	2205.7	13290.2
370	P10	2	3	5	8432.69	1122.37	1183.05	2470.08	15167.5
371	P11	2	3	5	4593.28	1134.55	1086.89	4125.51	10812.9
372	P12	2	3	5	3334.57	1600.48	716.21	4002.01	9454.44
373	P13	2	3	5	4569.45	1191.03	872.661	3114.7	8725.07
374	P14	2	3	5	5302.25	1640.7	388.12	1847.13	7411.16
375	P15	2	3	5	2603.5	1676	670.951	1386.33	7875.54
376	P16	2	3	5	3905.43	1489.61	151.526	1539.72	6021.15
377	P17	2	3	5	-1573.45	321.341	166.794	-265.116	334.215
378	P18	2	3	5	13072.8	3248.57	1149.85	1467.19	6671.78
379	P19	2	3	5	-404.503	1651.89	-442.18	407.446	5187.16
380	P20	2	3	5	1935.47	2019.83	343.16	1985.54	5498.6
381	P21	2	3	5	-53.3649	1163.66	732.729	430.428	986.916
382	P22	2	3	5	4033.49	3043.56	-74.5603	1602.37	7556.36
383	P23	2	3	5	3059.58	2108.37	789.063	355.712	4166.26
384	P24	2	3	5	762.191	1426.58	939.204	189.459	3252.37
1	A1	2	3	6	-218.083	-430.435	14739.1	111353	401.371
2	A2	2	3	6	-1691.33	-201.512	22954.1	148885	4016.24
3	A3	2	3	6	32837.9	3474.43	19955.1	121487	2572.18
4	A4	2	3	6	3097.66	1100.74	20171.6	113242	1028.98
5	A5	2	3	6	3374.25	1179.22	22942.4	122152	1934.26
6	A6	2	3	6	4029.25	1866.64	23009.9	118614	2166.22
7	A7	2	3	6	11465.4	2157.2	24664.8	121308	3435.41
8	A8	2	3	6	6308.55	911.685	27074.9	127219	337.187
9	A9	2	3	6	18956	3306.37	27178.9	121798	2619.16
10	A10	2	3	6	8141.64	1031.32	25211.7	116667	3462.41
11	A11	2	3	6	2970.11	649.29	27456.6	121412	3049.59
12	A12	2	3	6	8242.3	429.367	26702.9	124730	1216.69
13	A13	2	3	6	5362.7	609.596	26264	121114	697.724
14	A14	2	3	6	6121.46	1073.21	24616.3	114072	683.626
15	A15	2	3	6	-1411.38	50.6818	24739.3	116471	1312.49
16	A16	2	3	6	7843.72	1090.99	24360.4	114472	2598.27
17	A17	2	3	6	3164.18	1326.61	21414.3	107102	3295.67
18	A18	2	3	6	2813.66	1513.02	25210.1	122692	2261.9
19	A19	2	3	6	285.191	631.952	22600.7	119146	1108.53
20	A20	2	3	6	7009.28	225.646	1123.56	716.947	2998.63
21	A21	2	3	6	28249.6	1433.63	684.487	2777.8	3064.68
22	A22	2	3	6	6733.09	634.101	-285.529	1105.75	4482.8
23	A23	2	3	6	4894.47	2111.54	12.8796	1793.31	4346.16
24	A24	2	3	6	6830.16	-712.515	-869.826	1237.04	4782.83
25	B1	2	3	6	8719.25	1229.48	16121.5	106739	3989.89
26	B2	2	3	6	2341.86	196.201	16990.8	109138	146.938
27	B3	2	3	6	7265.7	1373.8	18525.4	109527	2384.84
28	B4	2	3	6	5181.28	1601.83	20749.9	114641	335.795
29	B5	2	3	6	6927.91	1822.97	23245.4	124383	-146.204
30	B6	2	3	6	2940.64	1891.2	23668.3	121716	1069.08
31	B7	2	3	6	11794.3	2536.11	25279.5	119948	2771.92
32	B8	2	3	6	790.127	1114.67	25435	121508	1171.47
33	B9	2	3	6	-309.753	955.795	27833.3	123902	3215.41
34	B10	2	3	6	3895.01	1685.09	29065.1	124785	4086.28
35	B11	2	3	6	7535.84	1136.83	28394	120512	936.86
36	B12	2	3	6	2465.43	858.197	28227.6	125158	1726.16
37	B13	2	3	6	1136.51	1055.97	28456.6	122085	2156.76
38	B14	2	3	6	-453.136	293.341	25964.6	118263	1901.57
39	B15	2	3	6	6318.19	1723	26196.8	114225	1101.5
40	B16	2	3	6	2104.39	1072.77	25113.2	112868	544.568
41	B17	2	3	6	2911.93	1200.95	26498.5	122448	3579.98
42	B18	2	3	6	6866.79	1349.1	25141.5	124216	965.851
43	B19	2	3	6	-514.711	186.591	21052.4	110641	2552.9
44	B20	2	3	6	6659.94	1702.08	-414.951	881.205	8460.63
45	B21	2	3	6	5288.91	682.224	764.002	2655.13	5283.56
46	B22	2	3	6	-1305.13	765.963	323.036	-1189.05	3824.76
47	B23	2	3	6	2586.52	1592.27	473.081	-343.484	2224.07
48	B24	2	3	6	13715.2	1883.26	185.217	2311.41	2083.91
49	C1	2	3	6	4965.17	3013.7	16951.7	104283	1355.8
50	C2	2	3	6	9233.03	1986.97	20159.1	116374	595.945
51	C3	2	3	6	12017.8	1181.18	19861.8	111086	945.274
52	C4	2	3	6	3179.2	2084.51	22966.8	117719	1734.78
53	C5	2	3	6	2824.26	773.754	24585.1	120216	371.86
54	C6	2	3	6	6212.29	1123.08	23486	111831	1055.6
55	C7	2	3	6	8633.52	2089.47	25034.6	115211	1908.81
56	C8	2	3	6	5656.84	1387.83	27109.2	121625	1326.87
[truncated: 13,384 more rows]

## Sheet: Replicate Group Result
File Name	E:\shahi\SYBR one-step_20240213_182802.eds
Comment
Operator	Admin
Barcode
Instrument Type	QuantStudio™ 6 Pro System
Block Type	384-Well Block
Instrument Name	QS6Pro-2778621060027
Instrument Serial Number	2778621060027
Heated Cover Serial Number	2779321031001
Block serial number	2778321020885
Run Start Date/Time	2024-02-13 06:28:08 PM EST
Run End Data/Time	2024-02-13 08:19:27 PM EST
Run Duration	111 minutes 19 seconds
Sample Volume	10.0
Cover Temperature	105.0
Passive Reference	ROX
PCR Stage/Step Number	Stage 2 Step 3
Quantification Cycle Method	CT
Analysis Date/Time	2024-02-13 08:20:39 PM EST
Software Name and Version	Design & Analysis Software v2.7.0
Plugin Name and Version	Primary Analysis v1.8.0, Presence Absence v2.3.0
Reduce dye signal crosstalk by algorithm	No (Default)
Exported On	2024-02-13 08:20:45 PM EST
Sample	Target	Number of Replicates	Quantity	Number of Cqs	Cq Mean	Cq SD	Cq SE	Biogroup
Sample 1	Mx1	81	-	0	21.0403	2.79147	0.310163
Sample 2	Mx1	1	-	0
Sample 3	OAS1	81	-	0	24.0292	3.01343	0.334825
Sample 4	OAS1	1	-	0	36.2525

## Sheet: Control Status
File Name	E:\shahi\SYBR one-step_20240213_182802.eds
Comment
Operator	Admin
Barcode
Instrument Type	QuantStudio™ 6 Pro System
Block Type	384-Well Block
Instrument Name	QS6Pro-2778621060027
Instrument Serial Number	2778621060027
Heated Cover Serial Number	2779321031001
Block serial number	2778321020885
Run Start Date/Time	2024-02-13 06:28:08 PM EST
Run End Data/Time	2024-02-13 08:19:27 PM EST
Run Duration	111 minutes 19 seconds
Sample Volume	10.0
Cover Temperature	105.0
Passive Reference	ROX
PCR Stage/Step Number	Stage 2 Step 3
Quantification Cycle Method	CT
Analysis Date/Time	2024-02-13 08:20:39 PM EST
Software Name and Version	Design & Analysis Software v2.7.0
Plugin Name and Version	Primary Analysis v1.8.0, Presence Absence v2.3.0
Reduce dye signal crosstalk by algorithm	No (Default)
All Control Passed	Yes
Exported On	2024-02-13 08:20:45 PM EST
Sample	Test Code	Wells	Call	Status

## Sheet: Target Call
File Name	E:\shahi\SYBR one-step_20240213_182802.eds
Comment
Operator	Admin
Barcode
Instrument Type	QuantStudio™ 6 Pro System
Block Type	384-Well Block
Instrument Name	QS6Pro-2778621060027
Instrument Serial Number	2778621060027
Heated Cover Serial Number	2779321031001
Block serial number	2778321020885
Run Start Date/Time	2024-02-13 06:28:08 PM EST
Run End Data/Time	2024-02-13 08:19:27 PM EST
Run Duration	111 minutes 19 seconds
Sample Volume	10.0
Cover Temperature	105.0
Passive Reference	ROX
PCR Stage/Step Number	Stage 2 Step 3
Quantification Cycle Method	CT
Analysis Date/Time	2024-02-13 08:20:39 PM EST
Software Name and Version	Design & Analysis Software v2.7.0
Plugin Name and Version	Primary Analysis v1.8.0, Presence Absence v2.3.0
Reduce dye signal crosstalk by algorithm	No (Default)
All Control Passed	Yes
Exported On	2024-02-13 08:20:45 PM EST
Well	Omit	Sample	Target	Task	Call	Consolidated Call	Cq	Cq Confidence	Amp Score	Delta Rn
A1	FALSE	Sample 1	Mx1	UNKNOWN	Presence	Presence	27.3803	0.984812	1.17708	0.950797
A2	FALSE	Sample 1	Mx1	UNKNOWN	Presence	Presence	20.0367	0.984062	1.16594	1.06132
A3	FALSE	Sample 1	Mx1	UNKNOWN	Presence	Presence	24.5311	0.977579	1.17139	1.06328
A4	FALSE	Sample 1	Mx1	UNKNOWN	Presence	Presence	19.4372	0.974267	1.18015	1.0786
A5	FALSE	Sample 1	Mx1	UNKNOWN	Presence	Presence	22.2827	0.983365	1.17814	1.0709
A6	FALSE	Sample 1	Mx1	UNKNOWN	Presence	Presence	19.1394	0.974756	1.18556	1.13624
A7	FALSE	Sample 1	Mx1	UNKNOWN	Presence	Presence	19.993	0.9803	1.1792	1.09969
A8	FALSE	Sample 1	Mx1	UNKNOWN	Presence	Presence	18.9374	0.980464	1.18507	1.10271
A9	FALSE	Sample 1	Mx1	UNKNOWN	Presence	Presence	19.1525	0.981541	1.19238	1.12675
A10	FALSE	Sample 3	OAS1	UNKNOWN	Presence	Presence	30.3682	0.972323	1.0128	0.369213
A11	FALSE	Sample 3	OAS1	UNKNOWN	Presence	Presence	23.5872	0.977892	1.12039	0.995385
A12	FALSE	Sample 3	OAS1	UNKNOWN	Presence	Presence	28.8674	0.969277	1.09826	0.636539
A13	FALSE	Sample 3	OAS1	UNKNOWN	Presence	Presence	22.0785	0.983034	1.13893	1.11848
A14	FALSE	Sample 3	OAS1	UNKNOWN	Presence	Presence	26.2534	0.988435	1.12727	0.868753
A15	FALSE	Sample 3	OAS1	UNKNOWN	Presence	Presence	21.8863	0.984333	1.15315	1.14585
A16	FALSE	Sample 3	OAS1	UNKNOWN	Presence	Presence	23.3798	0.967503	1.12948	1.01621
A17	FALSE	Sample 3	OAS1	UNKNOWN	Presence	Presence	21.4136	0.988554	1.12834	1.0488
A18	FALSE	Sample 3	OAS1	UNKNOWN	Presence	Presence	21.99	0.978905	1.13208	1.0731
A19	FALSE	Sample 2	Mx1	NTC	Absence	Absence	UNDETERMINED	0	0	0.00361642
B1	FALSE	Sample 1	Mx1	UNKNOWN	Presence	Presence	27.3678	0.976011	1.16854	0.969991
B2	FALSE	Sample 1	Mx1	UNKNOWN	Presence	Presence	19.974	0.966702	1.16947	1.05322
B3	FALSE	Sample 1	Mx1	UNKNOWN	Presence	Presence	24.6824	0.944213	1.18	1.04859
B4	FALSE	Sample 1	Mx1	UNKNOWN	Presence	Presence	19.3623	0.96332	1.18573	1.11383
B5	FALSE	Sample 1	Mx1	UNKNOWN	Presence	Presence	22.0499	0.968272	1.18654	1.10547
B6	FALSE	Sample 1	Mx1	UNKNOWN	Presence	Presence	19.2388	0.97721	1.18328	1.11547
B7	FALSE	Sample 1	Mx1	UNKNOWN	Presence	Presence	19.9617	0.968133	1.18607	1.12839
B8	FALSE	Sample 1	Mx1	UNKNOWN	Presence	Presence	18.8791	0.983662	1.18441	1.13752
B9	FALSE	Sample 1	Mx1	UNKNOWN	Presence	Presence	19.227	0.969298	1.18922	1.12332
B10	FALSE	Sample 3	OAS1	UNKNOWN	Presence	Presence	30.2508	0.96753	1.03614	0.394647
B11	FALSE	Sample 3	OAS1	UNKNOWN	Presence	Presence	23.283	0.978488	1.13277	1.00904
B12	FALSE	Sample 3	OAS1	UNKNOWN	Presence	Presence	28.4246	0.916667	1.07873	0.575753
B13	FALSE	Sample 3	OAS1	UNKNOWN	Presence	Presence	22.1928	0.989296	1.14447	1.10617
B14	FALSE	Sample 3	OAS1	UNKNOWN	Presence	Presence	25.9806	0.97639	1.12814	0.884309
B15	FALSE	Sample 3	OAS1	UNKNOWN	Presence	Presence	22.0923	0.989464	1.13115	1.09396
B16	FALSE	Sample 3	OAS1	UNKNOWN	Presence	Presence	23.1457	0.983799	1.14029	1.05748
B17	FALSE	Sample 3	OAS1	UNKNOWN	Presence	Presence	21.1335	0.988341	1.13886	1.10557
B18	FALSE	Sample 3	OAS1	UNKNOWN	Presence	Presence	21.924	0.977996	1.1344	1.08568
B19	FALSE	Sample 4	OAS1	NTC	Absence	Absence	36.2525	0.713549	1.03375	0.312155
C1	FALSE	Sample 1	Mx1	UNKNOWN	Presence	Presence	27.5636	0.982828	1.17086	0.948552
C2	FALSE	Sample 1	Mx1	UNKNOWN	Presence	Presence	19.8913	0.978123	1.16142	1.08685
C3	FALSE	Sample 1	Mx1	UNKNOWN	Presence	Presence	24.8239	0.988596	1.17352	1.0296
C4	FALSE	Sample 1	Mx1	UNKNOWN	Presence	Presence	19.4089	0.974152	1.18154	1.10065
C5	FALSE	Sample 1	Mx1	UNKNOWN	Presence	Presence	22.2806	0.953013	1.18456	1.1106
C6	FALSE	Sample 1	Mx1	UNKNOWN	Presence	Presence	19.3361	0.974763	1.18313	1.1111
C7	FALSE	Sample 1	Mx1	UNKNOWN	Presence	Presence	19.9418	0.987829	1.18131	1.13186
C8	FALSE	Sample 1	Mx1	UNKNOWN	Presence	Presence	18.9449	0.953855	1.1765	1.09986
C9	FALSE	Sample 1	Mx1	UNKNOWN	Presence	Presence	19.1859	0.979855	1.19299	1.15074
C10	FALSE	Sample 3	OAS1	UNKNOWN	Presence	Presence	30.4352	0.959742	1.05736	0.488323
C11	FALSE	Sample 3	OAS1	UNKNOWN	Presence	Presence	23.4118	0.967389	1.13715	1.01076
C12	FALSE	Sample 3	OAS1	UNKNOWN	Presence	Presence	28.3918	0.981772	1.11089	0.685656
C13	FALSE	Sample 3	OAS1	UNKNOWN	Presence	Presence	22.3986	0.973183	1.13862	1.08749
C14	FALSE	Sample 3	OAS1	UNKNOWN	Presence	Presence	26.3151	0.981961	1.13231	0.869442
C15	FALSE	Sample 3	OAS1	UNKNOWN	Presence	Presence	21.8438	0.972986	1.14666	1.09859
C16	FALSE	Sample 3	OAS1	UNKNOWN	Presence	Presence	23.105	0.981141	1.14811	1.0733
C17	FALSE	Sample 3	OAS1	UNKNOWN	Presence	Presence	21.4741	0.97239	1.1391	1.07906
C18	FALSE	Sample 3	OAS1	UNKNOWN	Presence	Presence	22.0044	0.978085	1.13185	1.0718
D1	FALSE	Sample 1	Mx1	UNKNOWN	Presence	Presence	27.343	0.948625	1.17451	0.975023
D2	FALSE	Sample 1	Mx1	UNKNOWN	Presence	Presence	19.4566	0.982518	1.19343	1.11639
D3	FALSE	Sample 1	Mx1	UNKNOWN	Presence	Presence	24.2594	0.97614	1.19357	1.08963
D4	FALSE	Sample 1	Mx1	UNKNOWN	Presence	Presence	19.3918	0.972433	1.19128	1.12079
D5	FALSE	Sample 1	Mx1	UNKNOWN	Presence	Presence	21.8611	0.959977	1.19188	1.10881
D6	FALSE	Sample 1	Mx1	UNKNOWN	Presence	Presence	18.9155	0.97229	1.18993	1.13316
D7	FALSE	Sample 1	Mx1	UNKNOWN	Presence	Presence	19.5572	0.958867	1.1989	1.14643
D8	FALSE	Sample 1	Mx1	UNKNOWN	Presence	Presence	18.7552	0.956526	1.1879	1.1487
D9	FALSE	Sample 1	Mx1	UNKNOWN	Presence	Presence	19.1091	0.958438	1.20158	1.14794
D10	FALSE	Sample 3	OAS1	UNKNOWN	Presence	Presence	29.791	0.948761	1.05967	0.430774
D11	FALSE	Sample 3	OAS1	UNKNOWN	Presence	Presence	22.6336	0.974181	1.15774	1.09925
D12	FALSE	Sample 3	OAS1	UNKNOWN	Presence	Presence	27.9321	0.953778	1.11769	0.69147
D13	FALSE	Sample 3	OAS1	UNKNOWN	Presence	Presence	22.0067	0.970621	1.15603	1.12363
D14	FALSE	Sample 3	OAS1	UNKNOWN	Presence	Presence	25.2816	0.984774	1.15074	0.985385
D15	FALSE	Sample 3	OAS1	UNKNOWN	Presence	Presence	21.1784	0.973873	1.15229	1.1313
D16	FALSE	Sample 3	OAS1	UNKNOWN	Presence	Presence	22.3886	0.990371	1.15241	1.1222
D17	FALSE	Sample 3	OAS1	UNKNOWN	Presence	Presence	21.1629	0.9768	1.15485	1.14714
D18	FALSE	Sample 3	OAS1	UNKNOWN	Presence	Presence	21.571	0.980487	1.153	1.12456
E1	FALSE	Sample 1	Mx1	UNKNOWN	Presence	Presence	27.1575	0.986584	1.17493	0.965688
E2	FALSE	Sample 1	Mx1	UNKNOWN	Presence	Presence	19.5803	0.924451	1.18668	1.1019
E3	FALSE	Sample 1	Mx1	UNKNOWN	Presence	Presence	24.159	0.971556	1.18677	1.1006
E4	FALSE	Sample 1	Mx1	UNKNOWN	Presence	Presence	19.3636	0.972519	1.19456	1.11374
E5	FALSE	Sample 1	Mx1	UNKNOWN	Presence	Presence	21.7383	0.973582	1.19014	1.13598
E6	FALSE	Sample 1	Mx1	UNKNOWN	Presence	Presence	18.9932	0.939685	1.18711	1.13448
E7	FALSE	Sample 1	Mx1	UNKNOWN	Presence	Presence	19.5712	0.978093	1.19088	1.15363
E8	FALSE	Sample 1	Mx1	UNKNOWN	Presence	Presence	18.7656	0.987224	1.20102	1.18229
E9	FALSE	Sample 1	Mx1	UNKNOWN	Presence	Presence	18.9824	0.991686	1.20057	1.18897
E10	FALSE	Sample 3	OAS1	UNKNOWN	Presence	Presence	29.7354	0.948285	1.04853	0.422909
E11	FALSE	Sample 3	OAS1	UNKNOWN	Presence	Presence	22.6659	0.953743	1.15779	1.0877
E12	FALSE	Sample 3	OAS1	UNKNOWN	Presence	Presence	28.097	0.976317	1.11572	0.688287
E13	FALSE	Sample 3	OAS1	UNKNOWN	Presence	Presence	21.9571	0.969852	1.15347	1.12651
E14	FALSE	Sample 3	OAS1	UNKNOWN	Presence	Presence	25.1864	0.985349	1.1497	0.979525
E15	FALSE	Sample 3	OAS1	UNKNOWN	Presence	Presence	21.1217	0.981424	1.15712	1.16248
E16	FALSE	Sample 3	OAS1	UNKNOWN	Presence	Presence	22.7357	0.985942	1.14623	1.08646
E17	FALSE	Sample 3	OAS1	UNKNOWN	Presence	Presence	21.137	0.973748	1.14913	1.15425
E18	FALSE	Sample 3	OAS1	UNKNOWN	Presence	Presence	21.7713	0.982549	1.13362	1.0849
F1	FALSE	Sample 1	Mx1	UNKNOWN	Presence	Presence	27.1171	0.969491	1.1701	0.979371
F2	FALSE	Sample 1	Mx1	UNKNOWN	Presence	Presence	19.7147	0.986385	1.17952	1.07904
F3	FALSE	Sample 1	Mx1	UNKNOWN	Presence	Presence	24.2988	0.923436	1.18313	1.07388
F4	FALSE	Sample 1	Mx1	UNKNOWN	Presence	Presence	19.3857	0.981137	1.18667	1.12156
F5	FALSE	Sample 1	Mx1	UNKNOWN	Presence	Presence	21.8653	0.978816	1.18565	1.10704
F6	FALSE	Sample 1	Mx1	UNKNOWN	Presence	Presence	19.0445	0.987278	1.18724	1.12538
F7	FALSE	Sample 1	Mx1	UNKNOWN	Presence	Presence	19.6473	0.988726	1.1922	1.14795
F8	FALSE	Sample 1	Mx1	UNKNOWN	Presence	Presence	18.8842	0.971217	1.19596	1.15871
F9	FALSE	Sample 1	Mx1	UNKNOWN	Presence	Presence	19.1161	0.983835	1.19663	1.1643
F10	FALSE	Sample 3	OAS1	UNKNOWN	Presence	Presence	29.8855	0.97661	1.05441	0.453053
F11	FALSE	Sample 3	OAS1	UNKNOWN	Presence	Presence	22.7015	0.985505	1.15568	1.08336
F12	FALSE	Sample 3	OAS1	UNKNOWN	Presence	Presence	28.0396	0.968803	1.13032	0.765957
F13	FALSE	Sample 3	OAS1	UNKNOWN	Presence	Presence	22.2013	0.985567	1.15176	1.11291
F14	FALSE	Sample 3	OAS1	UNKNOWN	Presence	Presence	25.3827	0.982692	1.14216	0.960321
F15	FALSE	Sample 3	OAS1	UNKNOWN	Presence	Presence	21.5145	0.98808	1.14882	1.11768
F16	FALSE	Sample 3	OAS1	UNKNOWN	Presence	Presence	22.5803	0.960301	1.14663	1.07253
F17	FALSE	Sample 3	OAS1	UNKNOWN	Presence	Presence	21.3459	0.976005	1.14961	1.1351
F18	FALSE	Sample 3	OAS1	UNKNOWN	Presence	Presence	21.6141	0.988613	1.15105	1.13308
G1	FALSE	Sample 1	Mx1	UNKNOWN	Presence	Presence	27.0734	0.987337	1.18606	1.03029
G2	FALSE	Sample 1	Mx1	UNKNOWN	Presence	Presence	19.2442	0.963805	1.20264	1.16392
G3	FALSE	Sample 1	Mx1	UNKNOWN	Presence	Presence	23.3879	0.975107	1.20174	1.13288
G4	FALSE	Sample 1	Mx1	UNKNOWN	Presence	Presence	19.3905	0.989068	1.20599	1.17334
G5	FALSE	Sample 1	Mx1	UNKNOWN	Presence	Presence	22.4041	0.98675	1.20465	1.16643
G6	FALSE	Sample 1	Mx1	UNKNOWN	Presence	Presence	18.8309	0.984686	1.19911	1.15805
G7	FALSE	Sample 1	Mx1	UNKNOWN	Presence	Presence	19.3515	0.942063	1.20631	1.17758
G8	FALSE	Sample 1	Mx1	UNKNOWN	Presence	Presence	18.8679	0.979796	1.20385	1.17479
G9	FALSE	Sample 1	Mx1	UNKNOWN	Presence	Presence	19.0502	0.965895	1.2089	1.18034
G10	FALSE	Sample 3	OAS1	UNKNOWN	Presence	Presence	29.7716	0.975464	1.07196	0.50285
G11	FALSE	Sample 3	OAS1	UNKNOWN	Presence	Presence	22.4924	0.983909	1.15791	1.1134
G12	FALSE	Sample 3	OAS1	UNKNOWN	Presence	Presence	26.9936	0.981705	1.15893	0.912821
G13	FALSE	Sample 3	OAS1	UNKNOWN	Presence	Presence	22.4996	0.983241	1.15554	1.1118
G14	FALSE	Sample 3	OAS1	UNKNOWN	Presence	Presence	26.3807	0.984703	1.15326	0.898284
G15	FALSE	Sample 3	OAS1	UNKNOWN	Presence	Presence	21.112	0.986511	1.1643	1.18176
G16	FALSE	Sample 3	OAS1	UNKNOWN	Presence	Presence	22.0184	0.981036	1.16382	1.16586
G17	FALSE	Sample 3	OAS1	UNKNOWN	Presence	Presence	20.8812	0.987432	1.16	1.18419
G18	FALSE	Sample 3	OAS1	UNKNOWN	Presence	Presence	21.4594	0.989698	1.15981	1.14886
H1	FALSE	Sample 1	Mx1	UNKNOWN	Presence	Presence	27.2162	0.984967	1.18462	1.01957
H2	FALSE	Sample 1	Mx1	UNKNOWN	Presence	Presence	19.6271	0.979107	1.17859	1.09098
H3	FALSE	Sample 1	Mx1	UNKNOWN	Presence	Presence	23.5386	0.975617	1.19296	1.10437
H4	FALSE	Sample 1	Mx1	UNKNOWN	Presence	Presence	19.5469	0.988083	1.18274	1.12411
H5	FALSE	Sample 1	Mx1	UNKNOWN	Presence	Presence	22.6608	0.985656	1.19491	1.14993
H6	FALSE	Sample 1	Mx1	UNKNOWN	Presence	Presence	18.8515	0.971029	1.19202	1.16474
H7	FALSE	Sample 1	Mx1	UNKNOWN	Presence	Presence	19.5119	0.983731	1.20372	1.1875
H8	FALSE	Sample 1	Mx1	UNKNOWN	Presence	Presence	18.7079	0.990748	1.19992	1.18417
H9	FALSE	Sample 1	Mx1	UNKNOWN	Presence	Presence	19.0708	0.975636	1.19657	1.16951
H10	FALSE	Sample 3	OAS1	UNKNOWN	Presence	Presence	29.8677	0.979978	1.02431	0.396043
H11	FALSE	Sample 3	OAS1	UNKNOWN	Presence	Presence	22.6448	0.966766	1.15301	1.09339
H12	FALSE	Sample 3	OAS1	UNKNOWN	Presence	Presence	27.044	0.984205	1.15415	0.900165
H13	FALSE	Sample 3	OAS1	UNKNOWN	Presence	Presence	22.7515	0.984522	1.14902	1.08576
H14	FALSE	Sample 3	OAS1	UNKNOWN	Presence	Presence	26.7288	0.977655	1.14582	0.906207
H15	FALSE	Sample 3	OAS1	UNKNOWN	Presence	Presence	21.2177	0.99211	1.15073	1.1547
H16	FALSE	Sample 3	OAS1	UNKNOWN	Presence	Presence	22.0979	0.983583	1.15754	1.13604
H17	FALSE	Sample 3	OAS1	UNKNOWN	Presence	Presence	21.3331	0.990347	1.14466	1.14623
H18	FALSE	Sample 3	OAS1	UNKNOWN	Presence	Presence	21.885	0.984251	1.15386	1.13346
I1	FALSE	Sample 1	Mx1	UNKNOWN	Presence	Presence	27.2045	0.985995	1.17472	1.01662
I2	FALSE	Sample 1	Mx1	UNKNOWN	Presence	Presence	19.543	0.986174	1.17839	1.12408
I3	FALSE	Sample 1	Mx1	UNKNOWN	Presence	Presence	23.5983	0.982919	1.18465	1.10285
I4	FALSE	Sample 1	Mx1	UNKNOWN	Presence	Presence	19.5948	0.991025	1.18326	1.13318
I5	FALSE	Sample 1	Mx1	UNKNOWN	Presence	Presence	22.6759	0.98656	1.19619	1.15425
I6	FALSE	Sample 1	Mx1	UNKNOWN	Presence	Presence	18.7294	0.97449	1.1872	1.17516
I7	FALSE	Sample 1	Mx1	UNKNOWN	Presence	Presence	19.4953	0.978871	1.19546	1.17709
I8	FALSE	Sample 1	Mx1	UNKNOWN	Presence	Presence	18.9795	0.980235	1.19037	1.15607
I9	FALSE	Sample 1	Mx1	UNKNOWN	Presence	Presence	19.0655	0.981742	1.20199	1.19597
I10	FALSE	Sample 3	OAS1	UNKNOWN	Presence	Presence	29.5506	0.963886	1.05532	0.492857
I11	FALSE	Sample 3	OAS1	UNKNOWN	Presence	Presence	22.982	0.985943	1.13766	1.06134
I12	FALSE	Sample 3	OAS1	UNKNOWN	Presence	Presence	27.1981	0.982487	1.13534	0.81195
I13	FALSE	Sample 3	OAS1	UNKNOWN	Presence	Presence	22.6847	0.988808	1.14521	1.09138
I14	FALSE	Sample 3	OAS1	UNKNOWN	Presence	Presence	26.5788	0.987573	1.13272	0.868818
I15	FALSE	Sample 3	OAS1	UNKNOWN	Presence	Presence	21.3419	0.980371	1.14888	1.13178
I16	FALSE	Sample 3	OAS1	UNKNOWN	Presence	Presence	22.3105	0.989936	1.15142	1.12431
I17	FALSE	Sample 3	OAS1	UNKNOWN	Presence	Presence	21.4853	0.984848	1.14995	1.13627
I18	FALSE	Sample 3	OAS1	UNKNOWN	Presence	Presence	21.7998	0.991542	1.14393	1.12463

## Sheet: Sample Call
File Name	E:\shahi\SYBR one-step_20240213_182802.eds
Comment
Operator	Admin
Barcode
Instrument Type	QuantStudio™ 6 Pro System
Block Type	384-Well Block
Instrument Name	QS6Pro-2778621060027
Instrument Serial Number	2778621060027
Heated Cover Serial Number	2779321031001
Block serial number	2778321020885
Run Start Date/Time	2024-02-13 06:28:08 PM EST
Run End Data/Time	2024-02-13 08:19:27 PM EST
Run Duration	111 minutes 19 seconds
Sample Volume	10.0
Cover Temperature	105.0
Passive Reference	ROX
PCR Stage/Step Number	Stage 2 Step 3
Quantification Cycle Method	CT
Analysis Date/Time	2024-02-13 08:20:39 PM EST
Software Name and Version	Design & Analysis Software v2.7.0
Plugin Name and Version	Primary Analysis v1.8.0, Presence Absence v2.3.0
Reduce dye signal crosstalk by algorithm	No (Default)
All Control Passed	Yes
Exported On	2024-02-13 08:20:45 PM EST
Sample	Test Code	Wells	Presence Targets	Absence Targets	Inconclusive Targets	Call	Assessment	Comment	Mx1 Cq	OAS1 Cq

## Sheet: Well Call
File Name	E:\shahi\SYBR one-step_20240213_182802.eds
Comment
Operator	Admin
Barcode
Instrument Type	QuantStudio™ 6 Pro System
Block Type	384-Well Block
Instrument Name	QS6Pro-2778621060027
Instrument Serial Number	2778621060027
Heated Cover Serial Number	2779321031001
Block serial number	2778321020885
Run Start Date/Time	2024-02-13 06:28:08 PM EST
Run End Data/Time	2024-02-13 08:19:27 PM EST
Run Duration	111 minutes 19 seconds
Sample Volume	10.0
Cover Temperature	105.0
Passive Reference	ROX
PCR Stage/Step Number	Stage 2 Step 3
Quantification Cycle Method	CT
Analysis Date/Time	2024-02-13 08:20:39 PM EST
Software Name and Version	Design & Analysis Software v2.7.0
Plugin Name and Version	Primary Analysis v1.8.0, Presence Absence v2.3.0
Reduce dye signal crosstalk by algorithm	No (Default)
All Control Passed	Yes
Exported On	2024-02-13 08:20:45 PM EST
Well	Sample	Test Code	Presence Targets	Absence Targets	Inconclusive Targets	Call	Assessment
