# Supplementary material for: Structural studies of the IFNλ4 receptor complex using cryoEM enabled by protein engineering
Source: Nat Commun. 2025 Jan 18;16:818. doi: 10.1038/s41467-025-56119-y (PMC11742915; doi:10.1038/s41467-025-56119-y)
Supplement: Supplementary file 6 — Source Data [file 41467_2025_56119_MOESM6_ESM.zip › source_data/IFNL4_data/IFNL4_manuscript/Fig5/Fig5C+5D/all/raw files_qPCR/Taqman for HCV_JFH1 one-step_20240214_194931_20240214_220759.xlsx]

## Sheet: Results
File Name	E:\shahi\Taqman for HCV_JFH1 one-step_20240214_194931.eds
Comment
Operator	Admin
Barcode
Instrument Type	QuantStudio™ 6 Pro System
Block Type	384-Well Block
Instrument Name	QS6Pro-2778621060027
Instrument Serial Number	2778621060027
Heated Cover Serial Number	2779321031001
Block serial number	2778321020885
Run Start Date/Time	2024-02-14 07:49:38 PM EST
Run End Data/Time	2024-02-14 09:50:57 PM EST
Run Duration	121 minutes 19 seconds
Sample Volume	10.0
Cover Temperature	105.0
Passive Reference	ROX
PCR Stage/Step Number	Stage 3 Step 3
Melt Stage Number	4
Quantification Cycle Method	CT
Pre-read Stage/Step	Stage 1 Step 1
Analysis Date/Time	2024-02-14 10:04:20 PM EST
Software Name and Version	Design & Analysis Software v2.7.0
Plugin Name and Version	Primary Analysis v1.8.0, Presence Absence v2.3.0
Reduce dye signal crosstalk by algorithm	No (Default)
Exported On	2024-02-14 10:07:59 PM EST
Well	Well Position	Omit	Sample	Target	Task	Reporter	Quencher	Amp Status	Amp Score	Curve Quality	Result Quality Issues	Cq	Cq Confidence	Cq Mean	Cq SD	Auto Threshold	Threshold	Auto Baseline	Baseline Start	Baseline End	Tm1	Tm2	Tm3	Tm4
1	A1	FALSE	Sample 1	Target 1	UNKNOWN	FAM	TAMRA	AMP	1.27572			29.9488	0.886174	27.94	3.17865	FALSE	0.16155	TRUE	3	25	67.6165	84.2249	90.5563	88.4458
2	A2	FALSE	Sample 1	Target 1	UNKNOWN	FAM	TAMRA	AMP	1.26575			29.8927	0.860428	27.94	3.17865	FALSE	0.16155	TRUE	3	26	67.2495	87.987	81.3804	75.3243
3	A3	FALSE	Sample 1	Target 1	UNKNOWN	FAM	TAMRA	AMP	1.32302			28.6176	0.78988	27.94	3.17865	FALSE	0.16155	TRUE	3	25	67.2495	88.1705	84.7754	78.3523
4	A4	FALSE	Sample 1	Target 1	UNKNOWN	FAM	TAMRA	AMP	1.27707			29.368	0.75687	27.94	3.17865	FALSE	0.16155	TRUE	3	25	67.3412	71.2869	63.7626	81.1051
5	A5	FALSE	Sample 1	Target 1	UNKNOWN	FAM	TAMRA	AMP	1.27471			30.2234	0.582928	27.94	3.17865	FALSE	0.16155	TRUE	3	26	67.2343	86.3721	91.5914	84.1744
6	A6	FALSE	Sample 1	Target 1	UNKNOWN	FAM	TAMRA	AMP	1.28112			29.8579	0.858592	27.94	3.17865	FALSE	0.16155	TRUE	3	24	67.3259	91.2252	81.5189	74.926
7	A7	FALSE	Sample 1	Target 1	UNKNOWN	FAM	TAMRA	AMP	1.3901			29.2177	0.841908	27.94	3.17865	FALSE	0.16155	TRUE	3	26	67.6006	83.5334	70.3476	90.0348
8	A8	FALSE	Sample 1	Target 1	UNKNOWN	FAM	TAMRA	AMP	1.27975			29.5866	0.910778	27.94	3.17865	FALSE	0.16155	TRUE	3	24	67.509	82.984	88.0203	76.1164
9	A9	FALSE	Sample 1	Target 1	UNKNOWN	FAM	TAMRA	AMP	1.34558			29.3093	0.942765	27.94	3.17865	FALSE	0.16155	TRUE	3	24	67.5204	86.4111	78.9832	92.4634
10	A10	FALSE	Sample 1	Target 1	UNKNOWN	FAM	TAMRA	AMP	1.27242			25.2583	0.594752	27.94	3.17865	FALSE	0.16155	TRUE	3	20	67.337	92.6468	86.0443	84.0268
11	A11	FALSE	Sample 1	Target 1	UNKNOWN	FAM	TAMRA	AMP	1.26191			24.9942	0.896655	27.94	3.17865	FALSE	0.16155	TRUE	3	20	67.8872	79.0749	83.7517	86.3194
12	A12	FALSE	Sample 1	Target 1	UNKNOWN	FAM	TAMRA	AMP	1.28922			24.797	0.894546	27.94	3.17865	FALSE	0.16155	TRUE	3	20	67.337	84.8521	79.2583	87.4198
13	A13	FALSE	Sample 1	Target 1	UNKNOWN	FAM	TAMRA	AMP	1.27673			25.6983	0.815091	27.94	3.17865	FALSE	0.16155	TRUE	3	19	67.0508	86.5531	83.257	90.3987
14	A14	FALSE	Sample 1	Target 1	UNKNOWN	FAM	TAMRA	AMP	1.28303			24.6793	0.901028	27.94	3.17865	FALSE	0.16155	TRUE	3	19	67.3255	75.2912	71.6288	93.3286
15	A15	FALSE	Sample 1	Target 1	UNKNOWN	FAM	TAMRA	AMP	1.2926			25.745	0.909524	27.94	3.17865	FALSE	0.16155	TRUE	3	21	67.5086	92.1383	86.6447	83.8063
16	A16	FALSE	Sample 1	Target 1	UNKNOWN	FAM	TAMRA	AMP	1.26791			27.4926	0.578079	27.94	3.17865	FALSE	0.16155	TRUE	3	23	67.1424	92.6877	84.4473	73.7347
17	A17	FALSE	Sample 1	Target 1	UNKNOWN	FAM	TAMRA	AMP	1.26425			25.9332	0.883141	27.94	3.17865	FALSE	0.16155	TRUE	3	22	67.1586	92.5785	83.7687	74.133
18	A18	FALSE	Sample 1	Target 1	UNKNOWN	FAM	TAMRA	AMP	1.28132			29.2204	0.680178	27.94	3.17865	FALSE	0.16155	TRUE	3	25	67.6174	75.2342	78.9967	84.4111
19	A19	FALSE	Sample 2	Target 1	NTC	FAM	TAMRA	NO_AMP	0			UNDETERMINED	0			FALSE	0.16155	TRUE	3	39	87.3477	83.6769	94.0468	67.6174
25	B1	FALSE	Sample 1	Target 1	UNKNOWN	FAM	TAMRA	AMP	1.26827			29.9651	0.822584	27.94	3.17865	FALSE	0.16155	TRUE	3	25	66.9742	86.3353	76.8842	74.5902
26	B2	FALSE	Sample 1	Target 1	UNKNOWN	FAM	TAMRA	AMP	1.26015			31.2619	0.563649	27.94	3.17865	FALSE	0.16155	TRUE	3	27	67.0659	82.5732	74.3149	77.8935
27	B3	FALSE	Sample 1	Target 1	UNKNOWN	FAM	TAMRA	AMP	1.26942			30.0566	0.801367	27.94	3.17865	FALSE	0.16155	TRUE	3	25	67.5247	88.1705	86.5189	84.3167
28	B4	FALSE	Sample 1	Target 1	UNKNOWN	FAM	TAMRA	AMP	1.2803			29.9658	0.845946	27.94	3.17865	FALSE	0.16155	TRUE	3	23	67.0659	74.2232	88.2623	86.6106
29	B5	FALSE	Sample 1	Target 1	UNKNOWN	FAM	TAMRA	AMP	1.27457			29.9854	0.863158	27.94	3.17865	FALSE	0.16155	TRUE	3	24	66.9596	79.8707	89.9432	77.6731
30	B6	FALSE	Sample 1	Target 1	UNKNOWN	FAM	TAMRA	AMP	1.28172			30.0056	0.878195	27.94	3.17865	FALSE	0.16155	TRUE	3	25	67.9668	84.4491	92.0493	86.7383
31	B7	FALSE	Sample 1	Target 1	UNKNOWN	FAM	TAMRA	AMP	1.2862			29.9289	0.901766	27.94	3.17865	FALSE	0.16155	TRUE	3	25	68.0584	86.3721	83.625	80.237
32	B8	FALSE	Sample 1	Target 1	UNKNOWN	FAM	TAMRA	AMP	1.28972			30.1631	0.869902	27.94	3.17865	FALSE	0.16155	TRUE	3	26	67.6921	90.7673	86.1889	72.5452
33	B9	FALSE	Sample 1	Target 1	UNKNOWN	FAM	TAMRA	AMP	1.28828			29.8885	0.86851	27.94	3.17865	FALSE	0.16155	TRUE	3	25	67.5204	84.0268	73.1142	80.4504
34	B10	FALSE	Sample 1	Target 1	UNKNOWN	FAM	TAMRA	AMP	1.25378			24.0372	0.927152	27.94	3.17865	FALSE	0.16155	TRUE	3	19	78.1579	85.9526	83.9351	67.6121
35	B11	FALSE	Sample 1	Target 1	UNKNOWN	FAM	TAMRA	AMP	1.27259			25.5226	0.68418	27.94	3.17865	FALSE	0.16155	TRUE	3	21	67.337	84.6687	77.4242	89.8958
36	B12	FALSE	Sample 1	Target 1	UNKNOWN	FAM	TAMRA	AMP	1.27085			25.0026	0.94024	27.94	3.17865	FALSE	0.16155	TRUE	3	21	67.7038	78.5247	76.4155	88.1534
37	B13	FALSE	Sample 1	Target 1	UNKNOWN	FAM	TAMRA	AMP	1.28022			25.3198	0.894579	27.94	3.17865	FALSE	0.16155	TRUE	3	19	67.3255	83.4401	91.7721	86.37
38	B14	FALSE	Sample 1	Target 1	UNKNOWN	FAM	TAMRA	AMP	1.28592			25.5087	0.888389	27.94	3.17865	FALSE	0.16155	TRUE	3	19	67.3255	80.8764	90.124	61.0079
39	B15	FALSE	Sample 1	Target 1	UNKNOWN	FAM	TAMRA	AMP	1.29074			25.888	0.858501	27.94	3.17865	FALSE	0.16155	TRUE	3	21	66.5015	85.9122	79.8692	83.8979
40	B16	FALSE	Sample 1	Target 1	UNKNOWN	FAM	TAMRA	AMP	1.40885			7.71539	0.0717151	27.94	3.17865	FALSE	0.16155	TRUE	3	6	67.4171	80.7848	92.1383	72.636
41	B17	FALSE	Sample 1	Target 1	UNKNOWN	FAM	TAMRA	AMP	0.897339			9.20673	0.11925	27.94	3.17865	FALSE	0.16155	TRUE	3	3	67.4339	83.3099	90.6514	75.0507
42	B18	FALSE	Sample 1	Target 1	UNKNOWN	FAM	TAMRA	AMP	1.27294			28.3501	0.756026	27.94	3.17865	FALSE	0.16155	TRUE	3	24	67.2503	77.0696	79.8227	83.8605
49	C1	FALSE	Sample 1	Target 1	UNKNOWN	FAM	TAMRA	AMP	1.27023			29.4769	0.870192	27.94	3.17865	FALSE	0.16155	TRUE	3	24	66.8824	91.2903	87.8035	84.2249
50	C2	FALSE	Sample 1	Target 1	UNKNOWN	FAM	TAMRA	AMP	1.27639			30.1278	0.81576	27.94	3.17865	FALSE	0.16155	TRUE	3	25	67.6165	88.9046	86.7941	93.0338
51	C3	FALSE	Sample 1	Target 1	UNKNOWN	FAM	TAMRA	AMP	1.27322			30.4714	0.839845	27.94	3.17865	FALSE	0.16155	TRUE	3	24	66.9742	73.2138	84.5002	89.7304
52	C4	FALSE	Sample 1	Target 1	UNKNOWN	FAM	TAMRA	AMP	1.26446			30.1599	0.868207	27.94	3.17865	FALSE	0.16155	TRUE	3	24	85.9683	83.3991	73.5808	88.9046
53	C5	FALSE	Sample 1	Target 1	UNKNOWN	FAM	TAMRA	AMP	1.27381			30.5786	0.877273	27.94	3.17865	FALSE	0.16155	TRUE	3	25	66.9596	86.1889	79.9623	83.4419
54	C6	FALSE	Sample 1	Target 1	UNKNOWN	FAM	TAMRA	AMP	1.26518			30.2852	0.848146	27.94	3.17865	FALSE	0.16155	TRUE	3	25	76.849	80.1454	67.2343	71.6296
55	C7	FALSE	Sample 1	Target 1	UNKNOWN	FAM	TAMRA	AMP	1.28524			29.9492	0.908473	27.94	3.17865	FALSE	0.16155	TRUE	3	23	83.3503	72.9115	91.4999	75.7501
56	C8	FALSE	Sample 1	Target 1	UNKNOWN	FAM	TAMRA	AMP	1.27905			31.1722	0.609925	27.94	3.17865	FALSE	0.16155	TRUE	3	26	67.1427	89.9432	83.7166	86.5552
57	C9	FALSE	Sample 1	Target 1	UNKNOWN	FAM	TAMRA	AMP	1.28028			30.1827	0.886223	27.94	3.17865	FALSE	0.16155	TRUE	3	23	67.2453	63.944	74.5815	72.564
58	C10	FALSE	Sample 1	Target 1	UNKNOWN	FAM	TAMRA	AMP	1.26832			24.2764	0.905052	27.94	3.17865	FALSE	0.16155	TRUE	3	18	67.2453	92.4634	72.0138	62.0183
59	C11	FALSE	Sample 1	Target 1	UNKNOWN	FAM	TAMRA	AMP	1.2762			24.9307	0.879909	27.94	3.17865	FALSE	0.16155	TRUE	3	19	67.1536	69.6295	72.564	91.5464
60	C12	FALSE	Sample 1	Target 1	UNKNOWN	FAM	TAMRA	AMP	1.27951			25.6855	0.715216	27.94	3.17865	FALSE	0.16155	TRUE	3	21	67.4287	86.4111	90.3543	80.5421
61	C13	FALSE	Sample 1	Target 1	UNKNOWN	FAM	TAMRA	AMP	1.28489			25.3743	0.90339	27.94	3.17865	FALSE	0.16155	TRUE	3	21	66.9593	87.2856	93.237	72.9107
62	C14	FALSE	Sample 1	Target 1	UNKNOWN	FAM	TAMRA	AMP	1.26718			26.1999	0.882902	27.94	3.17865	FALSE	0.16155	TRUE	3	22	67.1424	88.0181	90.948	61.3741
63	C15	FALSE	Sample 1	Target 1	UNKNOWN	FAM	TAMRA	AMP	1.28055			25.7403	0.909813	27.94	3.17865	FALSE	0.16155	TRUE	3	21	67.4171	79.7777	86.37	83.1654
64	C16	FALSE	Sample 1	Target 1	UNKNOWN	FAM	TAMRA	AMP	1.28577			26.6369	0.901311	27.94	3.17865	FALSE	0.16155	TRUE	3	22	66.7762	90.0324	93.5117	84.081
65	C17	FALSE	Sample 1	Target 1	UNKNOWN	FAM	TAMRA	AMP	1.26542			25.837	0.860911	27.94	3.17865	FALSE	0.16155	TRUE	3	19	67.4339	63.1207	76.7943	87.0724
66	C18	FALSE	Sample 1	Target 1	UNKNOWN	FAM	TAMRA	AMP	1.27193			27.9329	0.885944	27.94	3.17865	FALSE	0.16155	TRUE	3	24	67.2503	81.4745	79.1803	85.4205
73	D1	FALSE	Sample 1	Target 1	UNKNOWN	FAM	TAMRA	AMP	1.26617			30.2415	0.818795	27.94	3.17865	FALSE	0.16155	TRUE	3	25	67.1577	90.8315	87.2529	75.6913
74	D2	FALSE	Sample 1	Target 1	UNKNOWN	FAM	TAMRA	AMP	1.28178			30.1679	0.816528	27.94	3.17865	FALSE	0.16155	TRUE	3	25	66.7907	86.6106	74.7737	79.1781
75	D3	FALSE	Sample 1	Target 1	UNKNOWN	FAM	TAMRA	AMP	1.27			30.2984	0.938543	27.94	3.17865	FALSE	0.16155	TRUE	3	24	67.0659	76.7006	90.281	93.1255
76	D4	FALSE	Sample 1	Target 1	UNKNOWN	FAM	TAMRA	AMP	1.27919			30.3197	0.848027	27.94	3.17865	FALSE	0.16155	TRUE	3	26	66.8824	74.5902	88.8128	90.9233
77	D5	FALSE	Sample 1	Target 1	UNKNOWN	FAM	TAMRA	AMP	1.26507			30.5203	0.830603	27.94	3.17865	FALSE	0.16155	TRUE	3	25	67.1427	74.5598	77.4899	87.654
78	D6	FALSE	Sample 1	Target 1	UNKNOWN	FAM	TAMRA	AMP	1.26916			30.6984	0.851956	27.94	3.17865	FALSE	0.16155	TRUE	3	26	66.868	84.0828	91.5914	62.0149
79	D7	FALSE	Sample 1	Target 1	UNKNOWN	FAM	TAMRA	AMP	1.2661			29.8069	0.849513	27.94	3.17865	FALSE	0.16155	TRUE	3	25	66.9596	91.042	62.198	77.0321
80	D8	FALSE	Sample 1	Target 1	UNKNOWN	FAM	TAMRA	AMP	1.2658			30.0692	0.753401	27.94	3.17865	FALSE	0.16155	TRUE	3	24	66.7765	90.5842	86.0058	77.3984
81	D9	FALSE	Sample 1	Target 1	UNKNOWN	FAM	TAMRA	AMP	1.27845			30.2817	0.838789	27.94	3.17865	FALSE	0.16155	TRUE	3	26	67.1536	79.7168	83.4766	71.647
82	D10	FALSE	Sample 1	Target 1	UNKNOWN	FAM	TAMRA	AMP	1.26565			24.6942	0.760194	27.94	3.17865	FALSE	0.16155	TRUE	3	20	67.4287	90.7211	75.04	78.7081
83	D11	FALSE	Sample 1	Target 1	UNKNOWN	FAM	TAMRA	AMP	1.27997			25.7165	0.855256	27.94	3.17865	FALSE	0.16155	TRUE	3	19	67.1536	83.7517	74.4898	92.6468
84	D12	FALSE	Sample 1	Target 1	UNKNOWN	FAM	TAMRA	AMP	1.28315			25.5476	0.866499	27.94	3.17865	FALSE	0.16155	TRUE	3	21	67.337	63.7606	84.1185	80.9089
85	D13	FALSE	Sample 1	Target 1	UNKNOWN	FAM	TAMRA	AMP	1.28871			25.5651	0.891965	27.94	3.17865	FALSE	0.16155	TRUE	3	21	67.0508	61.9235	80.7848	93.237
86	D14	FALSE	Sample 1	Target 1	UNKNOWN	FAM	TAMRA	AMP	1.28316			25.8772	0.816411	27.94	3.17865	FALSE	0.16155	TRUE	3	21	67.1424	71.7204	83.8979	86.0953
87	D15	FALSE	Sample 1	Target 1	UNKNOWN	FAM	TAMRA	AMP	1.2713			25.9582	0.846401	27.94	3.17865	FALSE	0.16155	TRUE	3	22	67.6002	91.3143	79.1368	76.7562
88	D16	FALSE	Sample 1	Target 1	UNKNOWN	FAM	TAMRA	AMP	1.2555			27.6485	0.740506	27.94	3.17865	FALSE	0.16155	TRUE	3	22	67.4171	85.4544	87.835	74.1925
89	D17	FALSE	Sample 1	Target 1	UNKNOWN	FAM	TAMRA	AMP	1.27072			26.0613	0.879004	27.94	3.17865	FALSE	0.16155	TRUE	3	22	67.5256	82.3922	87.1642	92.8538
90	D18	FALSE	Sample 1	Target 1	UNKNOWN	FAM	TAMRA	AMP	1.26814			27.9652	0.85463	27.94	3.17865	FALSE	0.16155	TRUE	3	23	67.9845	75.0507	91.0184	84.2276
97	E1	FALSE	Sample 1	Target 1	UNKNOWN	FAM	TAMRA	AMP	1.24249			30.6007	0.835801	27.94	3.17865	FALSE	0.16155	TRUE	3	26	66.9742	82.298	84.5919
98	E2	FALSE	Sample 1	Target 1	UNKNOWN	FAM	TAMRA	AMP	1.27007			30.6421	0.771997	27.94	3.17865	FALSE	0.16155	TRUE	3	27	67.5247	82.3897	91.1068	85.0507
99	E3	FALSE	Sample 1	Target 1	UNKNOWN	FAM	TAMRA	AMP	1.27183			30.4352	0.799766	27.94	3.17865	FALSE	0.16155	TRUE	3	23	67.5247	82.7567	85.693	75.7831
100	E4	FALSE	Sample 1	Target 1	UNKNOWN	FAM	TAMRA	AMP	1.27075			30.6082	0.774515	27.94	3.17865	FALSE	0.16155	TRUE	3	26	66.7907	81.8392	72.388	87.987
101	E5	FALSE	Sample 1	Target 1	UNKNOWN	FAM	TAMRA	AMP	0.674062			29.7326	0.885911	27.94	3.17865	FALSE	0.16155	TRUE	3	8	67.7837	82.2515	90.2179	74.8345
102	E6	FALSE	Sample 1	Target 1	UNKNOWN	FAM	TAMRA	AMP	1.27571			30.4353	0.835412	27.94	3.17865	FALSE	0.16155	TRUE	3	26	66.9596	83.9913	73.3694	79.8707
103	E7	FALSE	Sample 1	Target 1	UNKNOWN	FAM	TAMRA	AMP	1.2708			30.1936	0.814003	27.94	3.17865	FALSE	0.16155	TRUE	3	24	67.4174	84.4491	87.013	91.5914
104	E8	FALSE	Sample 1	Target 1	UNKNOWN	FAM	TAMRA	AMP	1.28423			30.1973	0.84417	27.94	3.17865	FALSE	0.16155	TRUE	3	26	67.2343	82.0683	85.8226	76.5742
105	E9	FALSE	Sample 1	Target 1	UNKNOWN	FAM	TAMRA	AMP	1.26767			30.2927	0.880027	27.94	3.17865	FALSE	0.16155	TRUE	3	25	67.0619	77.7911	90.9962	76.5989
106	E10	FALSE	Sample 1	Target 1	UNKNOWN	FAM	TAMRA	AMP	1.27427			24.4344	0.853155	27.94	3.17865	FALSE	0.16155	TRUE	3	20	67.7955	87.053	77.0574	79.4417
107	E11	FALSE	Sample 1	Target 1	UNKNOWN	FAM	TAMRA	AMP	1.28467			25.2252	0.868285	27.94	3.17865	FALSE	0.16155	TRUE	3	20	62.5685	67.5204	72.9308	83.2932
108	E12	FALSE	Sample 1	Target 1	UNKNOWN	FAM	TAMRA	AMP	1.27931			25.6222	0.893995	27.94	3.17865	FALSE	0.16155	TRUE	3	22	67.337	87.1447	90.3543	79.1666
109	E13	FALSE	Sample 1	Target 1	UNKNOWN	FAM	TAMRA	AMP	1.27934			25.6104	0.861036	27.94	3.17865	FALSE	0.16155	TRUE	3	20	66.9593	90.7649	62.8391	70.347
110	E14	FALSE	Sample 1	Target 1	UNKNOWN	FAM	TAMRA	AMP	1.27429			25.7793	0.860555	27.94	3.17865	FALSE	0.16155	TRUE	3	21	67.8749	89.9409	75.1997	84.7219
111	E15	FALSE	Sample 1	Target 1	UNKNOWN	FAM	TAMRA	AMP	1.28161			25.7119	0.892432	27.94	3.17865	FALSE	0.16155	TRUE	3	20	67.5086	71.171	87.1025
112	E16	FALSE	Sample 1	Target 1	UNKNOWN	FAM	TAMRA	AMP	1.27263			27.3739	0.898707	27.94	3.17865	FALSE	0.16155	TRUE	3	23	67.6002	86.7363	77.3056	84.4473
113	E17	FALSE	Sample 1	Target 1	UNKNOWN	FAM	TAMRA	AMP	1.26641			26.1499	0.876341	27.94	3.17865	FALSE	0.16155	TRUE	3	22	67.2503	86.8888	74.133	90.009
114	E18	FALSE	Sample 1	Target 1	UNKNOWN	FAM	TAMRA	AMP	1.27586			28.358	0.875391	27.94	3.17865	FALSE	0.16155	TRUE	3	21	67.2503	91.9361	84.5029	82.4839
121	F1	FALSE	Sample 1	Target 1	UNKNOWN	FAM	TAMRA	AMP	1.26211			30.6002	0.852764	27.94	3.17865	FALSE	0.16155	TRUE	3	25	67.8	78.077	90.648	87.3447
122	F2	FALSE	Sample 1	Target 1	UNKNOWN	FAM	TAMRA	AMP	1.26137			30.9402	0.838142	27.94	3.17865	FALSE	0.16155	TRUE	3	25	66.8824	82.3897	74.8655	79.7287
123	F3	FALSE	Sample 1	Target 1	UNKNOWN	FAM	TAMRA	AMP	1.2815			30.4113	0.818923	27.94	3.17865	FALSE	0.16155	TRUE	3	25	66.7907	82.665	85.1425	71.2869
124	F4	FALSE	Sample 1	Target 1	UNKNOWN	FAM	TAMRA	AMP	1.27018			30.5371	0.853003	27.94	3.17865	FALSE	0.16155	TRUE	3	25	66.9742	86.7024	82.9403	90.4645
125	F5	FALSE	Sample 1	Target 1	UNKNOWN	FAM	TAMRA	AMP	1.25612			30.7085	0.896107	27.94	3.17865	FALSE	0.16155	TRUE	3	25	66.6849	72.3621	82.8925	79.0466
126	F6	FALSE	Sample 1	Target 1	UNKNOWN	FAM	TAMRA	AMP	1.26301			30.8179	0.874764	27.94	3.17865	FALSE	0.16155	TRUE	3	25	67.0512	90.2179	76.2995	86.0974
127	F7	FALSE	Sample 1	Target 1	UNKNOWN	FAM	TAMRA	AMP	1.27274			30.2521	0.85891	27.94	3.17865	FALSE	0.16155	TRUE	3	25	66.7765	80.1454	86.0058	74.1935
128	F8	FALSE	Sample 1	Target 1	UNKNOWN	FAM	TAMRA	AMP	1.28214			30.5161	0.840519	27.94	3.17865	FALSE	0.16155	TRUE	3	25	66.9596	83.5334	75.3839	93.3312
129	F9	FALSE	Sample 1	Target 1	UNKNOWN	FAM	TAMRA	AMP	1.26034			30.4736	0.79375	27.94	3.17865	FALSE	0.16155	TRUE	3	26	66.9702	74.7649	62.8436	90.9045
130	F10	FALSE	Sample 1	Target 1	UNKNOWN	FAM	TAMRA	AMP	1.26734			24.8773	0.808901	27.94	3.17865	FALSE	0.16155	TRUE	3	20	67.1536	84.7604	86.8696	63.2104
131	F11	FALSE	Sample 1	Target 1	UNKNOWN	FAM	TAMRA	AMP	1.28005			26.0657	0.728306	27.94	3.17865	FALSE	0.16155	TRUE	3	21	67.337	87.1447	62.7519	89.4373
132	F12	FALSE	Sample 1	Target 1	UNKNOWN	FAM	TAMRA	AMP	1.2724			25.4549	0.893077	27.94	3.17865	FALSE	0.16155	TRUE	3	21	67.0619	77.8828	81.0006
133	F13	FALSE	Sample 1	Target 1	UNKNOWN	FAM	TAMRA	AMP	1.28459			25.9803	0.862447	27.94	3.17865	FALSE	0.16155	TRUE	3	20	66.8677	74.6503	88.0181	76.7562
134	F14	FALSE	Sample 1	Target 1	UNKNOWN	FAM	TAMRA	AMP	1.28289			25.7275	0.866877	27.94	3.17865	FALSE	0.16155	TRUE	3	21	67.2339	79.1368	75.2912	62.1981
135	F15	FALSE	Sample 1	Target 1	UNKNOWN	FAM	TAMRA	AMP	1.27269			27.0778	0.817114	27.94	3.17865	FALSE	0.16155	TRUE	3	23	67.2339	82.5245	71.4457	73.6432
136	F16	FALSE	Sample 1	Target 1	UNKNOWN	FAM	TAMRA	AMP	1.27617			27.6338	0.854251	27.94	3.17865	FALSE	0.16155	TRUE	3	23	67.0508	92.5045	77.3056	82.4329
137	F17	FALSE	Sample 1	Target 1	UNKNOWN	FAM	TAMRA	AMP	1.27677			26.6372	0.96319	27.94	3.17865	FALSE	0.16155	TRUE	3	20	66.8833	78.079	83.1263	86.8888
138	F18	FALSE	Sample 1	Target 1	UNKNOWN	FAM	TAMRA	AMP	1.27335			28.2122	0.882443	27.94	3.17865	FALSE	0.16155	TRUE	3	24	66.7915	83.3099	86.43	80.9239
145	G1	FALSE	Sample 1	Target 1	UNKNOWN	FAM	TAMRA	AMP	1.26747			30.2408	0.908212	27.94	3.17865	FALSE	0.16155	TRUE	3	25	67.1577	74.5902	81.2886	89.0881
146	G2	FALSE	Sample 1	Target 1	UNKNOWN	FAM	TAMRA	AMP	1.25976			30.9638	0.807786	27.94	3.17865	FALSE	0.16155	TRUE	3	25	66.9742	83.3991	72.1127	81.3804
147	G3	FALSE	Sample 1	Target 1	UNKNOWN	FAM	TAMRA	AMP	1.26282			30.6775	0.872205	27.94	3.17865	FALSE	0.16155	TRUE	3	24	66.7907	91.7491	77.4347	73.3056
148	G4	FALSE	Sample 1	Target 1	UNKNOWN	FAM	TAMRA	AMP	1.26943			30.7329	0.870121	27.94	3.17865	FALSE	0.16155	TRUE	3	26	66.5154	62.111	93.0338	75.2325
149	G5	FALSE	Sample 1	Target 1	UNKNOWN	FAM	TAMRA	AMP	1.2558			30.2439	0.909264	27.94	3.17865	FALSE	0.16155	TRUE	3	25	66.868	82.984	88.3866	86.3721
150	G6	FALSE	Sample 1	Target 1	UNKNOWN	FAM	TAMRA	AMP	1.26786			30.7313	0.849113	27.94	3.17865	FALSE	0.16155	TRUE	3	27	66.868	83.9913	76.4827	90.5842
151	G7	FALSE	Sample 1	Target 1	UNKNOWN	FAM	TAMRA	AMP	1.27185			30.6141	0.874726	27.94	3.17865	FALSE	0.16155	TRUE	3	25	67.2343	83.8997	90.4926	78.955
152	G8	FALSE	Sample 1	Target 1	UNKNOWN	FAM	TAMRA	AMP	1.27023			30.736	0.803741	27.94	3.17865	FALSE	0.16155	TRUE	3	26	66.9596	91.9577	78.5888	90.0348
153	G9	FALSE	Sample 1	Target 1	UNKNOWN	FAM	TAMRA	AMP	1.26855			30.9557	0.842669	27.94	3.17865	FALSE	0.16155	TRUE	3	27	67.2453	71.1885	91.4547	94.0224
154	G10	FALSE	Sample 1	Target 1	UNKNOWN	FAM	TAMRA	AMP	1.26863			24.4972	0.902247	27.94	3.17865	FALSE	0.16155	TRUE	3	18	67.0619	92.0966	80.3587	84.1185
155	G11	FALSE	Sample 1	Target 1	UNKNOWN	FAM	TAMRA	AMP	1.27879			26.4268	0.819341	27.94	3.17865	FALSE	0.16155	TRUE	3	21	67.1536	91.8215	74.6732	80.267
156	G12	FALSE	Sample 1	Target 1	UNKNOWN	FAM	TAMRA	AMP	1.25761			25.3793	0.870569	27.94	3.17865	FALSE	0.16155	TRUE	3	21	67.0619	80.6338	74.9483	71.2802
157	G13	FALSE	Sample 1	Target 1	UNKNOWN	FAM	TAMRA	AMP	1.27567			25.2522	0.865792	27.94	3.17865	FALSE	0.16155	TRUE	3	20	67.1424	78.7705	81.0595	75.1997
158	G14	FALSE	Sample 1	Target 1	UNKNOWN	FAM	TAMRA	AMP	1.2719			25.4439	0.875877	27.94	3.17865	FALSE	0.16155	TRUE	3	20	67.1424	92.413	80.4186	63.3884
159	G15	FALSE	Sample 1	Target 1	UNKNOWN	FAM	TAMRA	AMP	1.26883			25.7711	0.859887	27.94	3.17865	FALSE	0.16155	TRUE	3	21	66.8677	79.7777	83.9894	86.1869
160	G16	FALSE	Sample 1	Target 1	UNKNOWN	FAM	TAMRA	AMP	1.27386			27.4403	0.8799	27.94	3.17865	FALSE	0.16155	TRUE	3	20	66.9593	80.6017	72.9107	61.2825
161	G17	FALSE	Sample 1	Target 1	UNKNOWN	FAM	TAMRA	AMP	0.855242			24.635	0.806637	27.94	3.17865	FALSE	0.16155	TRUE	3	6	67.2503	71.1964	92.2114	74.3165
162	G18	FALSE	Sample 1	Target 1	UNKNOWN	FAM	TAMRA	AMP	1.26481			28.4997	0.868924	27.94	3.17865	FALSE	0.16155	TRUE	3	23	66.6079	78.7214	75.8766	83.7687
169	H1	FALSE	Sample 1	Target 1	UNKNOWN	FAM	TAMRA	AMP	1.25198			30.4244	0.833126	27.94	3.17865	FALSE	0.16155	TRUE	3	27	66.6071	86.8859	78.3523	84.5002
170	H2	FALSE	Sample 1	Target 1	UNKNOWN	FAM	TAMRA	AMP	1.26303			30.7291	0.849336	27.94	3.17865	FALSE	0.16155	TRUE	3	26	66.8824	87.1612	78.9946	90.9233
171	H3	FALSE	Sample 1	Target 1	UNKNOWN	FAM	TAMRA	AMP	1.26477			30.8069	0.86159	27.94	3.17865	FALSE	0.16155	TRUE	3	25	67.0659	78.9029	74.5902	83.1238
172	H4	FALSE	Sample 1	Target 1	UNKNOWN	FAM	TAMRA	AMP	1.27245			30.1166	0.869267	27.94	3.17865	FALSE	0.16155	TRUE	3	26	66.6989	82.2062	85.8766	76.2419
173	H5	FALSE	Sample 1	Target 1	UNKNOWN	FAM	TAMRA	AMP	0.833213			30.3176	0.863151	27.94	3.17865	FALSE	0.16155	TRUE	3	9	66.868	83.625	78.4056	92.4156
174	H6	FALSE	Sample 1	Target 1	UNKNOWN	FAM	TAMRA	AMP	1.27504			30.4197	0.881827	27.94	3.17865	FALSE	0.16155	TRUE	3	26	66.6849	78.5888	75.8417	91.3167
175	H7	FALSE	Sample 1	Target 1	UNKNOWN	FAM	TAMRA	AMP	1.28429			30.2632	0.828202	27.94	3.17865	FALSE	0.16155	TRUE	3	26	66.868	69.9813	90.4011	63.2053
176	H8	FALSE	Sample 1	Target 1	UNKNOWN	FAM	TAMRA	AMP	1.27784			30.3258	0.826675	27.94	3.17865	FALSE	0.16155	TRUE	3	25	66.868	80.3286	83.7166	93.1481
177	H9	FALSE	Sample 1	Target 1	UNKNOWN	FAM	TAMRA	AMP	1.26906			30.5014	0.828174	27.94	3.17865	FALSE	0.16155	TRUE	3	26	67.0619	78.6164	81.6426
178	H10	FALSE	Sample 1	Target 1	UNKNOWN	FAM	TAMRA	AMP	1.28294			24.0218	0.873864	27.94	3.17865	FALSE	0.16155	TRUE	3	19	67.0619	78.7081	80.9089	82.9264
179	H11	FALSE	Sample 1	Target 1	UNKNOWN	FAM	TAMRA	AMP	1.27255			25.638	0.867254	27.94	3.17865	FALSE	0.16155	TRUE	3	21	67.0619	93.4722	87.3281	77.6077
180	H12	FALSE	Sample 1	Target 1	UNKNOWN	FAM	TAMRA	AMP	1.2547			25.7669	0.859099	27.94	3.17865	FALSE	0.16155	TRUE	3	21	66.9702	91.4547	71.7387	84.3019
181	H13	FALSE	Sample 1	Target 1	UNKNOWN	FAM	TAMRA	AMP	1.27961			25.4906	0.88203	27.94	3.17865	FALSE	0.16155	TRUE	3	20	66.9593	81.1511	90.7649	72.636
182	H14	FALSE	Sample 1	Target 1	UNKNOWN	FAM	TAMRA	AMP	1.28474			25.3098	0.884592	27.94	3.17865	FALSE	0.16155	TRUE	3	20	66.9593	76.4815	72.8191	92.3214
183	H15	FALSE	Sample 1	Target 1	UNKNOWN	FAM	TAMRA	AMP	1.27795			25.8269	0.857126	27.94	3.17865	FALSE	0.16155	TRUE	3	21	67.2339	92.7792	76.1153	61.2825
184	H16	FALSE	Sample 1	Target 1	UNKNOWN	FAM	TAMRA	AMP	1.26673			26.9072	0.87042	27.94	3.17865	FALSE	0.16155	TRUE	3	21	67.1424	87.2856	71.9951
185	H17	FALSE	Sample 1	Target 1	UNKNOWN	FAM	TAMRA	AMP	1.2633			26.0803	0.845894	27.94	3.17865	FALSE	0.16155	TRUE	3	20	67.1586	74.133	76.7943	92.0279
186	H18	FALSE	Sample 1	Target 1	UNKNOWN	FAM	TAMRA	AMP	1.27083			28.3404	0.887921	27.94	3.17865	FALSE	0.16155	TRUE	3	24	67.0668	81.1074	88.4489	73.8577
193	I1	FALSE	Sample 1	Target 1	UNKNOWN	FAM	TAMRA	AMP	1.2593			30.244	0.842545	27.94	3.17865	FALSE	0.16155	TRUE	3	24	66.8824	74.4984	61.9274	91.9326
194	I2	FALSE	Sample 1	Target 1	UNKNOWN	FAM	TAMRA	AMP	1.26767			30.8881	0.822953	27.94	3.17865	FALSE	0.16155	TRUE	3	24	66.8824	78.7193	92.8502	87.4365
195	I3	FALSE	Sample 1	Target 1	UNKNOWN	FAM	TAMRA	AMP	1.25257			30.1539	0.879896	27.94	3.17865	FALSE	0.16155	TRUE	3	24	66.8824	73.7644	92.8502	84.959
196	I4	FALSE	Sample 1	Target 1	UNKNOWN	FAM	TAMRA	AMP	1.26553			30.6822	0.890804	27.94	3.17865	FALSE	0.16155	TRUE	3	25	66.6071	92.1162	79.8204	77.6182
197	I5	FALSE	Sample 1	Target 1	UNKNOWN	FAM	TAMRA	AMP	1.27603			30.6226	0.856018	27.94	3.17865	FALSE	0.16155	TRUE	3	24	82.6178	74.3766	66.0439	94.0638
198	I6	FALSE	Sample 1	Target 1	UNKNOWN	FAM	TAMRA	AMP	1.26497			30.3644	0.852729	27.94	3.17865	FALSE	0.16155	TRUE	3	24	66.9596	78.6803	83.4419	85.7311
199	I7	FALSE	Sample 1	Target 1	UNKNOWN	FAM	TAMRA	AMP	1.27649			30.6039	0.865362	27.94	3.17865	FALSE	0.16155	TRUE	3	25	66.6849	86.5552	83.9913	89.8517
200	I8	FALSE	Sample 1	Target 1	UNKNOWN	FAM	TAMRA	AMP	1.2872			30.2851	0.896914	27.94	3.17865	FALSE	0.16155	TRUE	3	25	66.868	82.1599	92.0493	74.1019
201	I9	FALSE	Sample 1	Target 1	UNKNOWN	FAM	TAMRA	AMP	1.29003			30.5787	0.737531	27.94	3.17865	FALSE	0.16155	TRUE	3	27	66.7868	92.4634	90.3543	87.2364
202	I10	FALSE	Sample 1	Target 1	UNKNOWN	FAM	TAMRA	AMP	1.27967			24.8066	0.874411	27.94	3.17865	FALSE	0.16155	TRUE	3	20	67.0619	92.3717	74.6732	81.5509
203	I11	FALSE	Sample 1	Target 1	UNKNOWN	FAM	TAMRA	AMP	1.27702			25.9419	0.89006	27.94	3.17865	FALSE	0.16155	TRUE	3	21	67.2453	82.1928	71.2802	61.6514
204	I12	FALSE	Sample 1	Target 1	UNKNOWN	FAM	TAMRA	AMP	1.28388			25.5013	0.86489	27.94	3.17865	FALSE	0.16155	TRUE	3	20	67.4287	75.2234	92.922	61.468
205	I13	FALSE	Sample 1	Target 1	UNKNOWN	FAM	TAMRA	AMP	1.28307			25.7366	0.886634	27.94	3.17865	FALSE	0.16155	TRUE	3	21	67.0508	91.1311	81.792
206	I14	FALSE	Sample 1	Target 1	UNKNOWN	FAM	TAMRA	AMP	1.28079			25.3123	0.869011	27.94	3.17865	FALSE	0.16155	TRUE	3	20	67.6002	81.7004	92.0467	84.081
207	I15	FALSE	Sample 1	Target 1	UNKNOWN	FAM	TAMRA	AMP	1.27796			25.5209	0.856748	27.94	3.17865	FALSE	0.16155	TRUE	3	19	67.2339	81.1511	92.1383	76.7562
208	I16	FALSE	Sample 1	Target 1	UNKNOWN	FAM	TAMRA	AMP	1.2735			27.5658	0.873966	27.94	3.17865	FALSE	0.16155	TRUE	3	22	67.0508	79.1368	81.3342	88.659
209	I17	FALSE	Sample 1	Target 1	UNKNOWN	FAM	TAMRA	AMP	1.27206			26.2395	0.898176	27.94	3.17865	FALSE	0.16155	TRUE	3	20	67.1586	87.0724	77.712	92.7621
210	I18	FALSE	Sample 1	Target 1	UNKNOWN	FAM	TAMRA	AMP	1.27558			28.3095	0.874534	27.94	3.17865	FALSE	0.16155	TRUE	3	23	66.8833	86.8888	93.0374	81.1992

## Sheet: Amplification Data
File Name	E:\shahi\Taqman for HCV_JFH1 one-step_20240214_194931.eds
Comment
Operator	Admin
Barcode
Instrument Type	QuantStudio™ 6 Pro System
Block Type	384-Well Block
Instrument Name	QS6Pro-2778621060027
Instrument Serial Number	2778621060027
Heated Cover Serial Number	2779321031001
Block serial number	2778321020885
Run Start Date/Time	2024-02-14 07:49:38 PM EST
Run End Data/Time	2024-02-14 09:50:57 PM EST
Run Duration	121 minutes 19 seconds
Sample Volume	10.0
Cover Temperature	105.0
Passive Reference	ROX
PCR Stage/Step Number	Stage 3 Step 3
Melt Stage Number	4
Quantification Cycle Method	CT
Pre-read Stage/Step	Stage 1 Step 1
Analysis Date/Time	2024-02-14 10:04:20 PM EST
Software Name and Version	Design & Analysis Software v2.7.0
Plugin Name and Version	Primary Analysis v1.8.0, Presence Absence v2.3.0
Reduce dye signal crosstalk by algorithm	No (Default)
Exported On	2024-02-14 10:07:59 PM EST
Well	Well Position	Cycle Number	Target	Rn	dRn	Sample	Omit
1	A1	1	Target 1	1.75815	0.000436111	Sample 1	FALSE
1	A1	2	Target 1	1.76235	-0.000925494	Sample 1	FALSE
1	A1	3	Target 1	1.7747	0.00586181	Sample 1	FALSE
1	A1	4	Target 1	1.77015	-0.00424952	Sample 1	FALSE
1	A1	5	Target 1	1.7676	-0.0123664	Sample 1	FALSE
1	A1	6	Target 1	1.77112	-0.0144052	Sample 1	FALSE
1	A1	7	Target 1	1.78576	-0.00532811	Sample 1	FALSE
1	A1	8	Target 1	1.792	-0.00464814	Sample 1	FALSE
1	A1	9	Target 1	1.80539	0.00318022	Sample 1	FALSE
1	A1	10	Target 1	1.81362	0.00585802	Sample 1	FALSE
1	A1	11	Target 1	1.8273	0.0139681	Sample 1	FALSE
1	A1	12	Target 1	1.83291	0.0140254	Sample 1	FALSE
1	A1	13	Target 1	1.83816	0.0137128	Sample 1	FALSE
1	A1	14	Target 1	1.84093	0.010915	Sample 1	FALSE
1	A1	15	Target 1	1.84064	0.00507209	Sample 1	FALSE
1	A1	16	Target 1	1.84191	0.000776267	Sample 1	FALSE
1	A1	17	Target 1	1.84371	-0.00298443	Sample 1	FALSE
1	A1	18	Target 1	1.84614	-0.00611557	Sample 1	FALSE
1	A1	19	Target 1	1.84448	-0.0133402	Sample 1	FALSE
1	A1	20	Target 1	1.85679	-0.00658966	Sample 1	FALSE
1	A1	21	Target 1	1.86341	-0.00552607	Sample 1	FALSE
1	A1	22	Target 1	1.86979	-0.00470472	Sample 1	FALSE
1	A1	23	Target 1	1.88513	0.00507224	Sample 1	FALSE
1	A1	24	Target 1	1.88864	0.00301481	Sample 1	FALSE
1	A1	25	Target 1	1.88998	-0.00119876	Sample 1	FALSE
1	A1	26	Target 1	1.90032	0.00357235	Sample 1	FALSE
1	A1	27	Target 1	1.92292	0.020621	Sample 1	FALSE
1	A1	28	Target 1	1.94775	0.0398822	Sample 1	FALSE
1	A1	29	Target 1	2.00292	0.0894939	Sample 1	FALSE
1	A1	30	Target 1	2.08791	0.168921	Sample 1	FALSE
1	A1	31	Target 1	2.19885	0.274305	Sample 1	FALSE
1	A1	32	Target 1	2.35365	0.423536	Sample 1	FALSE
1	A1	33	Target 1	2.55357	0.617899	Sample 1	FALSE
1	A1	34	Target 1	2.73998	0.798748	Sample 1	FALSE
1	A1	35	Target 1	2.91084	0.964044	Sample 1	FALSE
1	A1	36	Target 1	3.07144	1.11909	Sample 1	FALSE
1	A1	37	Target 1	3.21236	1.25444	Sample 1	FALSE
1	A1	38	Target 1	3.32639	1.36292	Sample 1	FALSE
1	A1	39	Target 1	3.43641	1.46737	Sample 1	FALSE
1	A1	40	Target 1	3.52087	1.54627	Sample 1	FALSE
2	A2	1	Target 1	1.72041	-0.012722	Sample 1	FALSE
2	A2	2	Target 1	1.73477	-0.00379615	Sample 1	FALSE
2	A2	3	Target 1	1.7487	0.00469005	Sample 1	FALSE
2	A2	4	Target 1	1.7515	0.00205653	Sample 1	FALSE
2	A2	5	Target 1	1.75782	0.00293944	Sample 1	FALSE
2	A2	6	Target 1	1.7573	-0.00301322	Sample 1	FALSE
2	A2	7	Target 1	1.76326	-0.00249283	Sample 1	FALSE
2	A2	8	Target 1	1.77202	0.000825888	Sample 1	FALSE
2	A2	9	Target 1	1.769	-0.00762839	Sample 1	FALSE
2	A2	10	Target 1	1.78466	0.00259684	Sample 1	FALSE
2	A2	11	Target 1	1.80265	0.0151522	Sample 1	FALSE
2	A2	12	Target 1	1.80113	0.00819274	Sample 1	FALSE
2	A2	13	Target 1	1.79837	-3.56484e-06	Sample 1	FALSE
2	A2	14	Target 1	1.80425	0.000436843	Sample 1	FALSE
2	A2	15	Target 1	1.80592	-0.00332392	Sample 1	FALSE
2	A2	16	Target 1	1.80896	-0.00571927	Sample 1	FALSE
2	A2	17	Target 1	1.80739	-0.0127331	Sample 1	FALSE
2	A2	18	Target 1	1.81785	-0.00770925	Sample 1	FALSE
2	A2	19	Target 1	1.82324	-0.00775617	Sample 1	FALSE
2	A2	20	Target 1	1.83551	-0.000918275	Sample 1	FALSE
2	A2	21	Target 1	1.83637	-0.00549694	Sample 1	FALSE
2	A2	22	Target 1	1.83851	-0.00879672	Sample 1	FALSE
2	A2	23	Target 1	1.85364	0.000897429	Sample 1	FALSE
2	A2	24	Target 1	1.85812	-5.26206e-05	Sample 1	FALSE
2	A2	25	Target 1	1.8724	0.00878966	Sample 1	FALSE
2	A2	26	Target 1	1.88812	0.0190666	Sample 1	FALSE
2	A2	27	Target 1	1.88874	0.0142518	Sample 1	FALSE
2	A2	28	Target 1	1.92491	0.0449928	Sample 1	FALSE
2	A2	29	Target 1	1.99456	0.109204	Sample 1	FALSE
2	A2	30	Target 1	2.05552	0.164727	Sample 1	FALSE
2	A2	31	Target 1	2.17226	0.276027	Sample 1	FALSE
2	A2	32	Target 1	2.3312	0.429531	Sample 1	FALSE
2	A2	33	Target 1	2.51341	0.606304	Sample 1	FALSE
2	A2	34	Target 1	2.69117	0.778627	Sample 1	FALSE
2	A2	35	Target 1	2.8523	0.934321	Sample 1	FALSE
2	A2	36	Target 1	3.02297	1.09956	Sample 1	FALSE
2	A2	37	Target 1	3.17785	1.249	Sample 1	FALSE
2	A2	38	Target 1	3.31516	1.38087	Sample 1	FALSE
2	A2	39	Target 1	3.42682	1.48709	Sample 1	FALSE
2	A2	40	Target 1	3.52368	1.57852	Sample 1	FALSE
3	A3	1	Target 1	1.88004	0.0077882	Sample 1	FALSE
3	A3	2	Target 1	1.88162	-0.00581195	Sample 1	FALSE
3	A3	3	Target 1	1.90447	0.00185436	Sample 1	FALSE
3	A3	4	Target 1	1.92305	0.00525763	Sample 1	FALSE
3	A3	5	Target 1	1.9483	0.0153298	Sample 1	FALSE
3	A3	6	Target 1	1.96306	0.0149128	Sample 1	FALSE
3	A3	7	Target 1	1.96465	0.00132897	Sample 1	FALSE
3	A3	8	Target 1	1.96398	-0.0145195	Sample 1	FALSE
3	A3	9	Target 1	1.97197	-0.0217144	Sample 1	FALSE
3	A3	10	Target 1	1.99441	-0.0144468	Sample 1	FALSE
3	A3	11	Target 1	2.00712	-0.0169195	Sample 1	FALSE
3	A3	12	Target 1	2.03832	-0.000894717	Sample 1	FALSE
3	A3	13	Target 1	2.06538	0.0109835	Sample 1	FALSE
3	A3	14	Target 1	2.07557	0.00599884	Sample 1	FALSE
3	A3	15	Target 1	2.09707	0.0123164	Sample 1	FALSE
3	A3	16	Target 1	2.10333	0.00339595	Sample 1	FALSE
3	A3	17	Target 1	2.12913	0.0140251	Sample 1	FALSE
3	A3	18	Target 1	2.14333	0.0130435	Sample 1	FALSE
3	A3	19	Target 1	2.12426	-0.0212023	Sample 1	FALSE
3	A3	20	Target 1	2.12927	-0.0313797	Sample 1	FALSE
3	A3	21	Target 1	2.17515	-0.000677631	Sample 1	FALSE
3	A3	22	Target 1	2.19706	0.00606004	Sample 1	FALSE
3	A3	23	Target 1	2.20779	0.00160849	Sample 1	FALSE
3	A3	24	Target 1	2.22616	0.00480469	Sample 1	FALSE
3	A3	25	Target 1	2.24737	0.0108345	Sample 1	FALSE
3	A3	26	Target 1	2.26143	0.00971603	Sample 1	FALSE
3	A3	27	Target 1	2.31527	0.0483779	Sample 1	FALSE
3	A3	28	Target 1	2.38701	0.104941	Sample 1	FALSE
3	A3	29	Target 1	2.49812	0.200865	Sample 1	FALSE
3	A3	30	Target 1	2.66479	0.352359	Sample 1	FALSE
3	A3	31	Target 1	2.87376	0.54615	Sample 1	FALSE
3	A3	32	Target 1	3.10916	0.766372	Sample 1	FALSE
3	A3	33	Target 1	3.34536	0.987395	Sample 1	FALSE
3	A3	34	Target 1	3.55003	1.17689	Sample 1	FALSE
3	A3	35	Target 1	3.76265	1.37433	Sample 1	FALSE
3	A3	36	Target 1	3.94367	1.54017	Sample 1	FALSE
3	A3	37	Target 1	4.08786	1.66918	Sample 1	FALSE
3	A3	38	Target 1	4.18821	1.75435	Sample 1	FALSE
3	A3	39	Target 1	4.29988	1.85084	Sample 1	FALSE
3	A3	40	Target 1	4.39444	1.93022	Sample 1	FALSE
4	A4	1	Target 1	1.82937	0.250678	Sample 1	FALSE
4	A4	2	Target 1	1.822	0.228865	Sample 1	FALSE
4	A4	3	Target 1	1.7848	0.177217	Sample 1	FALSE
4	A4	4	Target 1	1.76009	0.138052	Sample 1	FALSE
4	A4	5	Target 1	1.72051	0.0840246	Sample 1	FALSE
4	A4	6	Target 1	1.67622	0.0252868	Sample 1	FALSE
4	A4	7	Target 1	1.59973	-0.0656479	Sample 1	FALSE
4	A4	8	Target 1	1.57774	-0.102089	Sample 1	FALSE
4	A4	9	Target 1	1.5797	-0.114578	Sample 1	FALSE
4	A4	10	Target 1	1.60206	-0.106663	Sample 1	FALSE
4	A4	11	Target 1	1.63269	-0.0904795	Sample 1	FALSE
4	A4	12	Target 1	1.66203	-0.0755935	Sample 1	FALSE
4	A4	13	Target 1	1.70545	-0.046621	Sample 1	FALSE
4	A4	14	Target 1	1.73773	-0.0287865	Sample 1	FALSE
4	A4	15	Target 1	1.76433	-0.0166422	Sample 1	FALSE
4	A4	16	Target 1	1.77944	-0.0159745	Sample 1	FALSE
4	A4	17	Target 1	1.81924	0.00937743	Sample 1	FALSE
4	A4	18	Target 1	1.84398	0.0196671	Sample 1	FALSE
4	A4	19	Target 1	1.86268	0.0239217	Sample 1	FALSE
4	A4	20	Target 1	1.89015	0.0369444	Sample 1	FALSE
4	A4	21	Target 1	1.89337	0.0257116	Sample 1	FALSE
4	A4	22	Target 1	1.90642	0.0243087	Sample 1	FALSE
4	A4	23	Target 1	1.93501	0.0384519	Sample 1	FALSE
4	A4	24	Target 1	1.94467	0.0336607	Sample 1	FALSE
4	A4	25	Target 1	1.9519	0.0264509	Sample 1	FALSE
4	A4	26	Target 1	1.9713	0.0313992	Sample 1	FALSE
4	A4	27	Target 1	2.01825	0.0638969	Sample 1	FALSE
4	A4	28	Target 1	2.06415	0.0953523	Sample 1	FALSE
4	A4	29	Target 1	2.1159	0.132654	Sample 1	FALSE
4	A4	30	Target 1	2.20666	0.208966	Sample 1	FALSE
4	A4	31	Target 1	2.34021	0.328067	Sample 1	FALSE
4	A4	32	Target 1	2.50539	0.478794	Sample 1	FALSE
4	A4	33	Target 1	2.69905	0.658008	Sample 1	FALSE
4	A4	34	Target 1	2.88398	0.82849	Sample 1	FALSE
4	A4	35	Target 1	3.05662	0.986682	Sample 1	FALSE
4	A4	36	Target 1	3.20907	1.12468	Sample 1	FALSE
4	A4	37	Target 1	3.36955	1.27071	Sample 1	FALSE
4	A4	38	Target 1	3.52062	1.40733	Sample 1	FALSE
4	A4	39	Target 1	3.62352	1.49579	Sample 1	FALSE
4	A4	40	Target 1	3.70212	1.55994	Sample 1	FALSE
5	A5	1	Target 1	1.49687	-0.147124	Sample 1	FALSE
5	A5	2	Target 1	1.52037	-0.138334	Sample 1	FALSE
5	A5	3	Target 1	1.58113	-0.092284	Sample 1	FALSE
5	A5	4	Target 1	1.62155	-0.0665736	Sample 1	FALSE
5	A5	5	Target 1	1.65933	-0.0435116	Sample 1	FALSE
5	A5	6	Target 1	1.71209	-0.00546353	Sample 1	FALSE
5	A5	7	Target 1	1.73557	0.00330796	Sample 1	FALSE
5	A5	8	Target 1	1.76345	0.0164795	Sample 1	FALSE
5	A5	9	Target 1	1.788	0.0263156	Sample 1	FALSE
5	A5	10	Target 1	1.80883	0.0324292	Sample 1	FALSE
5	A5	11	Target 1	1.8362	0.0450919	Sample 1	FALSE
5	A5	12	Target 1	1.85336	0.047543	Sample 1	FALSE
5	A5	13	Target 1	1.87435	0.0538188	Sample 1	FALSE
5	A5	14	Target 1	1.87172	0.0364751	Sample 1	FALSE
5	A5	15	Target 1	1.89253	0.0425696	Sample 1	FALSE
5	A5	16	Target 1	1.90517	0.0404989	Sample 1	FALSE
5	A5	17	Target 1	1.90126	0.021886	Sample 1	FALSE
5	A5	18	Target 1	1.90593	0.011835	Sample 1	FALSE
5	A5	19	Target 1	1.90955	0.000750129	Sample 1	FALSE
5	A5	20	Target 1	1.91773	-0.00578259	Sample 1	FALSE
5	A5	21	Target 1	1.92576	-0.0124655	Sample 1	FALSE
5	A5	22	Target 1	1.9315	-0.0214337	Sample 1	FALSE
5	A5	23	Target 1	1.93789	-0.0297561	Sample 1	FALSE
5	A5	24	Target 1	1.9531	-0.0292603	Sample 1	FALSE
5	A5	25	Target 1	1.96258	-0.0344901	Sample 1	FALSE
5	A5	26	Target 1	1.9738	-0.0379799	Sample 1	FALSE
5	A5	27	Target 1	1.9948	-0.0316932	Sample 1	FALSE
5	A5	28	Target 1	2.0364	-0.00480258	Sample 1	FALSE
5	A5	29	Target 1	2.11147	0.055553	Sample 1	FALSE
5	A5	30	Target 1	2.20679	0.136161	Sample 1	FALSE
5	A5	31	Target 1	2.33739	0.252046	Sample 1	FALSE
5	A5	32	Target 1	2.49606	0.396009	Sample 1	FALSE
5	A5	33	Target 1	2.67797	0.563201	Sample 1	FALSE
5	A5	34	Target 1	2.86866	0.739185	Sample 1	FALSE
5	A5	35	Target 1	3.04606	0.901872	Sample 1	FALSE
5	A5	36	Target 1	3.21306	1.05416	Sample 1	FALSE
5	A5	37	Target 1	3.35596	1.18234	Sample 1	FALSE
5	A5	38	Target 1	3.45739	1.26907	Sample 1	FALSE
5	A5	39	Target 1	3.58129	1.37825	Sample 1	FALSE
5	A5	40	Target 1	3.68389	1.46614	Sample 1	FALSE
6	A6	1	Target 1	1.91231	-0.013324	Sample 1	FALSE
6	A6	2	Target 1	1.91011	-0.0213238	Sample 1	FALSE
6	A6	3	Target 1	1.93177	-0.00546625	Sample 1	FALSE
6	A6	4	Target 1	1.9462	0.00315933	Sample 1	FALSE
6	A6	5	Target 1	1.95196	0.00310945	Sample 1	FALSE
6	A6	6	Target 1	1.95815	0.00349922	Sample 1	FALSE
6	A6	7	Target 1	1.95922	-0.00123522	Sample 1	FALSE
6	A6	8	Target 1	1.96407	-0.00218608	Sample 1	FALSE
6	A6	9	Target 1	1.96774	-0.00432247	Sample 1	FALSE
6	A6	10	Target 1	1.98154	0.00367917	Sample 1	FALSE
6	A6	11	Target 1	1.98862	0.00495383	Sample 1	FALSE
6	A6	12	Target 1	1.97975	-0.00971647	Sample 1	FALSE
6	A6	13	Target 1	1.99109	-0.00417781	Sample 1	FALSE
6	A6	14	Target 1	1.99941	-0.00165909	Sample 1	FALSE
6	A6	15	Target 1	2.00649	-0.000388121	Sample 1	FALSE
6	A6	16	Target 1	2.01206	-0.000620982	Sample 1	FALSE
6	A6	17	Target 1	2.02465	0.00616878	Sample 1	FALSE
6	A6	18	Target 1	2.02278	-0.00150704	Sample 1	FALSE
6	A6	19	Target 1	2.03657	0.00648507	Sample 1	FALSE
6	A6	20	Target 1	2.04567	0.00978366	Sample 1	FALSE
6	A6	21	Target 1	2.04822	0.00652146	Sample 1	FALSE
6	A6	22	Target 1	2.04836	0.000860281	Sample 1	FALSE
6	A6	23	Target 1	2.04837	-0.00493465	Sample 1	FALSE
6	A6	24	Target 1	2.0471	-0.0120061	Sample 1	FALSE
6	A6	25	Target 1	2.0579	-0.00700135	Sample 1	FALSE
6	A6	26	Target 1	2.08187	0.0111622	Sample 1	FALSE
6	A6	27	Target 1	2.11031	0.0337946	Sample 1	FALSE
6	A6	28	Target 1	2.13476	0.0524464	Sample 1	FALSE
6	A6	29	Target 1	2.18647	0.0983471	Sample 1	FALSE
6	A6	30	Target 1	2.267	0.173082	Sample 1	FALSE
6	A6	31	Target 1	2.39154	0.291814	Sample 1	FALSE
6	A6	32	Target 1	2.55514	0.449612	Sample 1	FALSE
6	A6	33	Target 1	2.74801	0.636681	Sample 1	FALSE
6	A6	34	Target 1	2.93163	0.814497	Sample 1	FALSE
6	A6	35	Target 1	3.12144	0.998508	Sample 1	FALSE
6	A6	36	Target 1	3.2965	1.16776	Sample 1	FALSE
6	A6	37	Target 1	3.47625	1.34171	Sample 1	FALSE
6	A6	38	Target 1	3.61218	1.47183	Sample 1	FALSE
6	A6	39	Target 1	3.73277	1.58662	Sample 1	FALSE
6	A6	40	Target 1	3.82591	1.67396	Sample 1	FALSE
7	A7	1	Target 1	1.61582	0.197863	Sample 1	FALSE
7	A7	2	Target 1	1.6023	0.165995	Sample 1	FALSE
7	A7	3	Target 1	1.56797	0.113328	Sample 1	FALSE
7	A7	4	Target 1	1.52212	0.0491383	Sample 1	FALSE
7	A7	5	Target 1	1.50278	0.0114662	Sample 1	FALSE
7	A7	6	Target 1	1.49158	-0.0180752	Sample 1	FALSE
7	A7	7	Target 1	1.47659	-0.0514044	Sample 1	FALSE
7	A7	8	Target 1	1.49613	-0.050204	Sample 1	FALSE
7	A7	9	Target 1	1.54804	-0.0166392	Sample 1	FALSE
7	A7	10	Target 1	1.55594	-0.0270721	Sample 1	FALSE
7	A7	11	Target 1	1.57505	-0.0263057	Sample 1	FALSE
7	A7	12	Target 1	1.59747	-0.0222181	Sample 1	FALSE
7	A7	13	Target 1	1.63794	-9.33609e-05	Sample 1	FALSE
7	A7	14	Target 1	1.65353	-0.00283815	Sample 1	FALSE
7	A7	15	Target 1	1.66512	-0.00958491	Sample 1	FALSE
7	A7	16	Target 1	1.67109	-0.0219575	Sample 1	FALSE
7	A7	17	Target 1	1.69657	-0.0148156	Sample 1	FALSE
7	A7	18	Target 1	1.71881	-0.0109219	Sample 1	FALSE
7	A7	19	Target 1	1.74226	-0.00580762	Sample 1	FALSE
7	A7	20	Target 1	1.78409	0.0176841	Sample 1	FALSE
7	A7	21	Target 1	1.80768	0.0229339	Sample 1	FALSE
7	A7	22	Target 1	1.80946	0.00637178	Sample 1	FALSE
7	A7	23	Target 1	1.8403	0.0188771	Sample 1	FALSE
7	A7	24	Target 1	1.85727	0.0175045	Sample 1	FALSE
7	A7	25	Target 1	1.87698	0.01888	Sample 1	FALSE
7	A7	26	Target 1	1.87819	0.00175352	Sample 1	FALSE
7	A7	27	Target 1	1.90923	0.0144473	Sample 1	FALSE
7	A7	28	Target 1	1.98378	0.070657	Sample 1	FALSE
7	A7	29	Target 1	2.07986	0.148397	Sample 1	FALSE
7	A7	30	Target 1	2.21491	0.26511	Sample 1	FALSE
7	A7	31	Target 1	2.40385	0.435711	Sample 1	FALSE
7	A7	32	Target 1	2.71603	0.729554	Sample 1	FALSE
7	A7	33	Target 1	3.02548	1.02067	Sample 1	FALSE
7	A7	34	Target 1	3.33056	1.30741	Sample 1	FALSE
7	A7	35	Target 1	3.60952	1.56803	Sample 1	FALSE
7	A7	36	Target 1	3.91652	1.85669	Sample 1	FALSE
7	A7	37	Target 1	4.14757	2.06939	Sample 1	FALSE
7	A7	38	Target 1	4.32134	2.22483	Sample 1	FALSE
7	A7	39	Target 1	4.48773	2.37288	Sample 1	FALSE
7	A7	40	Target 1	4.62875	2.49556	Sample 1	FALSE
8	A8	1	Target 1	1.91859	0.00584819	Sample 1	FALSE
8	A8	2	Target 1	1.91832	0.000219566	Sample 1	FALSE
8	A8	3	Target 1	1.92518	0.00171548	Sample 1	FALSE
8	A8	4	Target 1	1.93449	0.00566401	Sample 1	FALSE
8	A8	5	Target 1	1.93564	0.00145076	Sample 1	FALSE
8	A8	6	Target 1	1.93676	-0.00279886	Sample 1	FALSE
8	A8	7	Target 1	1.94093	-0.00398932	Sample 1	FALSE
8	A8	8	Target 1	1.94028	-0.0100044	Sample 1	FALSE
8	A8	9	Target 1	1.94896	-0.00668819	Sample 1	FALSE
8	A8	10	Target 1	1.95823	-0.00278234	Sample 1	FALSE
8	A8	11	Target 1	1.96795	0.00157305	Sample 1	FALSE
8	A8	12	Target 1	1.97632	0.00457995	Sample 1	FALSE
8	A8	13	Target 1	1.97841	0.0013063	Sample 1	FALSE
8	A8	14	Target 1	1.98244	-2.45941e-05	Sample 1	FALSE
8	A8	15	Target 1	1.99108	0.00324957	Sample 1	FALSE
8	A8	16	Target 1	1.99839	0.00519752	Sample 1	FALSE
8	A8	17	Target 1	2.00897	0.01042	Sample 1	FALSE
8	A8	18	Target 1	2.00805	0.0041298	Sample 1	FALSE
8	A8	19	Target 1	2.00509	-0.00419415	Sample 1	FALSE
8	A8	20	Target 1	2.01423	-0.00041263	Sample 1	FALSE
8	A8	21	Target 1	2.02729	0.00728086	Sample 1	FALSE
8	A8	22	Target 1	2.02144	-0.00393034	Sample 1	FALSE
8	A8	23	Target 1	2.02197	-0.00876384	Sample 1	FALSE
8	A8	24	Target 1	2.03312	-0.00297866	Sample 1	FALSE
8	A8	25	Target 1	2.03867	-0.00278725	Sample 1	FALSE
8	A8	26	Target 1	2.06115	0.0143259	Sample 1	FALSE
8	A8	27	Target 1	2.08357	0.0313785	Sample 1	FALSE
8	A8	28	Target 1	2.13824	0.0806844	Sample 1	FALSE
8	A8	29	Target 1	2.18363	0.120712	Sample 1	FALSE
8	A8	30	Target 1	2.26095	0.192669	Sample 1	FALSE
8	A8	31	Target 1	2.38546	0.311817	Sample 1	FALSE
8	A8	32	Target 1	2.55024	0.471234	Sample 1	FALSE
8	A8	33	Target 1	2.73954	0.655175	Sample 1	FALSE
8	A8	34	Target 1	2.92944	0.839709	Sample 1	FALSE
8	A8	35	Target 1	3.11078	1.01568	Sample 1	FALSE
8	A8	36	Target 1	3.29217	1.19171	Sample 1	FALSE
8	A8	37	Target 1	3.43856	1.33274	Sample 1	FALSE
8	A8	38	Target 1	3.57227	1.46108	Sample 1	FALSE
8	A8	39	Target 1	3.69005	1.5735	Sample 1	FALSE
8	A8	40	Target 1	3.78322	1.66131	Sample 1	FALSE
9	A9	1	Target 1	1.83823	0.0643702	Sample 1	FALSE
9	A9	2	Target 1	1.82847	0.0433314	Sample 1	FALSE
9	A9	3	Target 1	1.83096	0.0345441	Sample 1	FALSE
9	A9	4	Target 1	1.81744	0.00975395	Sample 1	FALSE
9	A9	5	Target 1	1.8195	0.000532555	Sample 1	FALSE
9	A9	6	Target 1	1.82512	-0.00512484	Sample 1	FALSE
9	A9	7	Target 1	1.83203	-0.00948572	Sample 1	FALSE
9	A9	8	Target 1	1.82326	-0.0295323	Sample 1	FALSE
9	A9	9	Target 1	1.84207	-0.021995	Sample 1	FALSE
9	A9	10	Target 1	1.86579	-0.00955106	Sample 1	FALSE
9	A9	11	Target 1	1.88892	0.00229564	Sample 1	FALSE
9	A9	12	Target 1	1.88516	-0.0127407	Sample 1	FALSE
9	A9	13	Target 1	1.90886	-0.000313305	Sample 1	FALSE
9	A9	14	Target 1	1.93314	0.0126889	Sample 1	FALSE
9	A9	15	Target 1	1.93904	0.00731723	Sample 1	FALSE
9	A9	16	Target 1	1.95751	0.0145117	Sample 1	FALSE
9	A9	17	Target 1	1.96054	0.00625765	Sample 1	FALSE
9	A9	18	Target 1	1.9747	0.00914148	Sample 1	FALSE
9	A9	19	Target 1	1.9699	-0.00692968	Sample 1	FALSE
9	A9	20	Target 1	1.98669	-0.00141646	Sample 1	FALSE
9	A9	21	Target 1	2.00235	0.00296452	Sample 1	FALSE
9	A9	22	Target 1	2.01508	0.00442082	Sample 1	FALSE
9	A9	23	Target 1	2.02255	0.000617601	Sample 1	FALSE
9	A9	24	Target 1	2.02526	-0.00795709	Sample 1	FALSE
9	A9	25	Target 1	2.0449	0.000408818	Sample 1	FALSE
9	A9	26	Target 1	2.062	0.00623294	Sample 1	FALSE
9	A9	27	Target 1	2.092	0.0249548	Sample 1	FALSE
9	A9	28	Target 1	2.13685	0.058533	Sample 1	FALSE
9	A9	29	Target 1	2.21124	0.121651	Sample 1	FALSE
9	A9	30	Target 1	2.34609	0.245224	Sample 1	FALSE
9	A9	31	Target 1	2.53063	0.418483	Sample 1	FALSE
9	A9	32	Target 1	2.74837	0.624951	Sample 1	FALSE
9	A9	33	Target 1	2.9886	0.853903	Sample 1	FALSE
9	A9	34	Target 1	3.25786	1.11189	Sample 1	FALSE
9	A9	35	Target 1	3.51283	1.35558	Sample 1	FALSE
9	A9	36	Target 1	3.74727	1.57875	Sample 1	FALSE
9	A9	37	Target 1	3.94963	1.76983	Sample 1	FALSE
9	A9	38	Target 1	4.11316	1.92208	Sample 1	FALSE
9	A9	39	Target 1	4.25782	2.05546	Sample 1	FALSE
9	A9	40	Target 1	4.40303	2.18939	Sample 1	FALSE
10	A10	1	Target 1	1.4621	-0.102196	Sample 1	FALSE
10	A10	2	Target 1	1.477	-0.109091	Sample 1	FALSE
10	A10	3	Target 1	1.52766	-0.0802331	Sample 1	FALSE
10	A10	4	Target 1	1.5819	-0.0477874	Sample 1	FALSE
10	A10	5	Target 1	1.63536	-0.0161268	Sample 1	FALSE
10	A10	6	Target 1	1.67723	0.0039479	Sample 1	FALSE
10	A10	7	Target 1	1.70992	0.0148364	Sample 1	FALSE
10	A10	8	Target 1	1.74955	0.0326659	Sample 1	FALSE
10	A10	9	Target 1	1.77022	0.0315437	Sample 1	FALSE
10	A10	10	Target 1	1.79956	0.0390809	Sample 1	FALSE
10	A10	11	Target 1	1.82754	0.0452644	Sample 1	FALSE
10	A10	12	Target 1	1.84317	0.0390934	Sample 1	FALSE
10	A10	13	Target 1	1.86732	0.0414484	Sample 1	FALSE
10	A10	14	Target 1	1.87279	0.0251243	Sample 1	FALSE
10	A10	15	Target 1	1.87585	0.00638666	Sample 1	FALSE
10	A10	16	Target 1	1.87925	-0.0120167	Sample 1	FALSE
10	A10	17	Target 1	1.8928	-0.0202601	Sample 1	FALSE
10	A10	18	Target 1	1.90395	-0.0309087	Sample 1	FALSE
10	A10	19	Target 1	1.92692	-0.0297413	Sample 1	FALSE
10	A10	20	Target 1	1.93614	-0.0423178	Sample 1	FALSE
10	A10	21	Target 1	1.96054	-0.0397173	Sample 1	FALSE
10	A10	22	Target 1	1.99721	-0.0248476	Sample 1	FALSE
10	A10	23	Target 1	2.03609	-0.00776294	Sample 1	FALSE
10	A10	24	Target 1	2.11033	0.0446857	Sample 1	FALSE
10	A10	25	Target 1	2.21821	0.130759	Sample 1	FALSE
10	A10	26	Target 1	2.36476	0.255515	Sample 1	FALSE
10	A10	27	Target 1	2.53414	0.403098	Sample 1	FALSE
10	A10	28	Target 1	2.72919	0.576349	Sample 1	FALSE
10	A10	29	Target 1	2.91947	0.744827	Sample 1	FALSE
10	A10	30	Target 1	3.09161	0.895172	Sample 1	FALSE
10	A10	31	Target 1	3.23848	1.02025	Sample 1	FALSE
10	A10	32	Target 1	3.36898	1.12895	Sample 1	FALSE
10	A10	33	Target 1	3.48468	1.22285	Sample 1	FALSE
10	A10	34	Target 1	3.58432	1.30069	Sample 1	FALSE
10	A10	35	Target 1	3.68529	1.37986	Sample 1	FALSE
10	A10	36	Target 1	3.80848	1.48125	Sample 1	FALSE
10	A10	37	Target 1	3.92623	1.57721	Sample 1	FALSE
10	A10	38	Target 1	4.0293	1.65848	Sample 1	FALSE
10	A10	39	Target 1	4.13164	1.73902	Sample 1	FALSE
10	A10	40	Target 1	4.21741	1.80299	Sample 1	FALSE
11	A11	1	Target 1	1.95336	0.0744871	Sample 1	FALSE
11	A11	2	Target 1	1.94672	0.0616822	Sample 1	FALSE
11	A11	3	Target 1	1.91978	0.0285812	Sample 1	FALSE
11	A11	4	Target 1	1.89329	-0.00406738	Sample 1	FALSE
11	A11	5	Target 1	1.88711	-0.0164069	Sample 1	FALSE
11	A11	6	Target 1	1.90184	-0.00783502	Sample 1	FALSE
11	A11	7	Target 1	1.90438	-0.0114555	Sample 1	FALSE
11	A11	8	Target 1	1.92363	0.00163303	Sample 1	FALSE
11	A11	9	Target 1	1.93051	0.00235721	Sample 1	FALSE
11	A11	10	Target 1	1.93074	-0.00358026	Sample 1	FALSE
11	A11	11	Target 1	1.94475	0.00426763	Sample 1	FALSE
11	A11	12	Target 1	1.94643	-0.000211915	Sample 1	FALSE
11	A11	13	Target 1	1.94813	-0.00466642	Sample 1	FALSE
11	A11	14	Target 1	1.96154	0.00258089	Sample 1	FALSE
11	A11	15	Target 1	1.96998	0.00486147	Sample 1	FALSE
11	A11	16	Target 1	1.96994	-0.00133612	Sample 1	FALSE
11	A11	17	Target 1	1.9828	0.00535651	Sample 1	FALSE
11	A11	18	Target 1	1.99107	0.00746841	Sample 1	FALSE
11	A11	19	Target 1	1.99445	0.00468712	Sample 1	FALSE
11	A11	20	Target 1	1.98369	-0.0122339	Sample 1	FALSE
11	A11	21	Target 1	1.99653	-0.00555251	Sample 1	FALSE
11	A11	22	Target 1	2.02765	0.0194075	Sample 1	FALSE
11	A11	23	Target 1	2.0632	0.0488011	Sample 1	FALSE
11	A11	24	Target 1	2.11584	0.095279	Sample 1	FALSE
11	A11	25	Target 1	2.1869	0.160174	Sample 1	FALSE
11	A11	26	Target 1	2.28947	0.256591	Sample 1	FALSE
11	A11	27	Target 1	2.43271	0.393665	Sample 1	FALSE
11	A11	28	Target 1	2.6045	0.559292	Sample 1	FALSE
11	A11	29	Target 1	2.78862	0.737253	Sample 1	FALSE
11	A11	30	Target 1	2.95758	0.900059	Sample 1	FALSE
11	A11	31	Target 1	3.11139	1.0477	Sample 1	FALSE
11	A11	32	Target 1	3.24818	1.17834	Sample 1	FALSE
11	A11	33	Target 1	3.37978	1.30377	Sample 1	FALSE
11	A11	34	Target 1	3.48663	1.40446	Sample 1	FALSE
11	A11	35	Target 1	3.59352	1.50519	Sample 1	FALSE
11	A11	36	Target 1	3.68903	1.59454	Sample 1	FALSE
11	A11	37	Target 1	3.79313	1.69248	Sample 1	FALSE
11	A11	38	Target 1	3.9074	1.8006	Sample 1	FALSE
11	A11	39	Target 1	4.00116	1.88819	Sample 1	FALSE
11	A11	40	Target 1	4.07521	1.95608	Sample 1	FALSE
12	A12	1	Target 1	1.86395	0.00787049	Sample 1	FALSE
12	A12	2	Target 1	1.86221	-0.00243066	Sample 1	FALSE
12	A12	3	Target 1	1.86489	-0.00831368	Sample 1	FALSE
12	A12	4	Target 1	1.87918	-0.0025943	Sample 1	FALSE
12	A12	5	Target 1	1.88528	-0.00505852	Sample 1	FALSE
12	A12	6	Target 1	1.89443	-0.00447288	Sample 1	FALSE
12	A12	7	Target 1	1.90889	0.00142543	Sample 1	FALSE
12	A12	8	Target 1	1.93065	0.0146237	Sample 1	FALSE
12	A12	9	Target 1	1.93729	0.0126931	Sample 1	FALSE
12	A12	10	Target 1	1.93924	0.00608175	Sample 1	FALSE
12	A12	11	Target 1	1.94354	0.00181783	Sample 1	FALSE
12	A12	12	Target 1	1.95016	-0.000125799	Sample 1	FALSE
12	A12	13	Target 1	1.95533	-0.00352044	Sample 1	FALSE
12	A12	14	Target 1	1.96734	-8.43951e-05	Sample 1	FALSE
12	A12	15	Target 1	1.97539	-0.00059942	Sample 1	FALSE
12	A12	16	Target 1	1.97179	-0.0127624	Sample 1	FALSE
12	A12	17	Target 1	1.98796	-0.00515556	Sample 1	FALSE
12	A12	18	Target 1	2.00301	0.00133105	Sample 1	FALSE
12	A12	19	Target 1	2.01377	0.00352971	Sample 1	FALSE
12	A12	20	Target 1	2.01999	0.00118482	Sample 1	FALSE
12	A12	21	Target 1	2.02556	-0.001815	Sample 1	FALSE
12	A12	22	Target 1	2.05656	0.0206154	Sample 1	FALSE
12	A12	23	Target 1	2.09662	0.052115	Sample 1	FALSE
12	A12	24	Target 1	2.15397	0.100903	Sample 1	FALSE
12	A12	25	Target 1	2.2411	0.179465	Sample 1	FALSE
12	A12	26	Target 1	2.36702	0.296823	Sample 1	FALSE
12	A12	27	Target 1	2.53486	0.456095	Sample 1	FALSE
12	A12	28	Target 1	2.73369	0.646363	Sample 1	FALSE
12	A12	29	Target 1	2.93158	0.835685	Sample 1	FALSE
12	A12	30	Target 1	3.12468	1.02022	Sample 1	FALSE
12	A12	31	Target 1	3.26567	1.15265	Sample 1	FALSE
12	A12	32	Target 1	3.41945	1.29786	Sample 1	FALSE
12	A12	33	Target 1	3.55748	1.42732	Sample 1	FALSE
12	A12	34	Target 1	3.68648	1.54776	Sample 1	FALSE
12	A12	35	Target 1	3.76901	1.62172	Sample 1	FALSE
12	A12	36	Target 1	3.8957	1.73985	Sample 1	FALSE
12	A12	37	Target 1	4.0258	1.86138	Sample 1	FALSE
12	A12	38	Target 1	4.15588	1.9829	Sample 1	FALSE
12	A12	39	Target 1	4.27174	2.09019	Sample 1	FALSE
12	A12	40	Target 1	4.33983	2.14972	Sample 1	FALSE
13	A13	1	Target 1	1.73427	-0.0117884	Sample 1	FALSE
13	A13	2	Target 1	1.74	-0.0160124	Sample 1	FALSE
13	A13	3	Target 1	1.75493	-0.011047	Sample 1	FALSE
13	A13	4	Target 1	1.77419	-0.00174861	Sample 1	FALSE
13	A13	5	Target 1	1.78666	0.000767604	Sample 1	FALSE
13	A13	6	Target 1	1.79323	-0.00262277	Sample 1	FALSE
13	A13	7	Target 1	1.80126	-0.0045527	Sample 1	FALSE
13	A13	8	Target 1	1.81688	0.00110503	Sample 1	FALSE
13	A13	9	Target 1	1.82954	0.00379851	Sample 1	FALSE
13	A13	10	Target 1	1.84524	0.00953874	Sample 1	FALSE
13	A13	11	Target 1	1.85335	0.00768652	Sample 1	FALSE
13	A13	12	Target 1	1.84799	-0.00762656	Sample 1	FALSE
13	A13	13	Target 1	1.869	0.00341645	Sample 1	FALSE
13	A13	14	Target 1	1.88563	0.0100952	Sample 1	FALSE
13	A13	15	Target 1	1.89009	0.00459389	Sample 1	FALSE
13	A13	16	Target 1	1.9041	0.00864086	Sample 1	FALSE
13	A13	17	Target 1	1.9166	0.0111833	Sample 1	FALSE
13	A13	18	Target 1	1.91461	-0.000771897	Sample 1	FALSE
13	A13	19	Target 1	1.89288	-0.0324566	Sample 1	FALSE
13	A13	20	Target 1	1.895	-0.0402995	Sample 1	FALSE
13	A13	21	Target 1	1.93058	-0.0146789	Sample 1	FALSE
13	A13	22	Target 1	1.95066	-0.00455821	Sample 1	FALSE
13	A13	23	Target 1	1.98345	0.0182684	Sample 1	FALSE
13	A13	24	Target 1	2.02193	0.0467911	Sample 1	FALSE
13	A13	25	Target 1	2.08533	0.100223	Sample 1	FALSE
13	A13	26	Target 1	2.18767	0.192612	Sample 1	FALSE
13	A13	27	Target 1	2.32075	0.31573	Sample 1	FALSE
13	A13	28	Target 1	2.49085	0.475864	Sample 1	FALSE
13	A13	29	Target 1	2.66185	0.63691	Sample 1	FALSE
13	A13	30	Target 1	2.83881	0.80391	Sample 1	FALSE
13	A13	31	Target 1	3.03604	0.991179	Sample 1	FALSE
13	A13	32	Target 1	3.20881	1.15398	Sample 1	FALSE
13	A13	33	Target 1	3.34228	1.27749	Sample 1	FALSE
13	A13	34	Target 1	3.47002	1.39527	Sample 1	FALSE
13	A13	35	Target 1	3.57652	1.49181	Sample 1	FALSE
13	A13	36	Target 1	3.68327	1.5886	Sample 1	FALSE
13	A13	37	Target 1	3.80045	1.69582	Sample 1	FALSE
13	A13	38	Target 1	3.91894	1.80436	Sample 1	FALSE
13	A13	39	Target 1	4.01454	1.88999	Sample 1	FALSE
13	A13	40	Target 1	4.09439	1.95988	Sample 1	FALSE
14	A14	1	Target 1	1.90023	0.00732638	Sample 1	FALSE
14	A14	2	Target 1	1.91126	0.0113786	Sample 1	FALSE
14	A14	3	Target 1	1.91071	0.00386179	Sample 1	FALSE
14	A14	4	Target 1	1.90195	-0.0118719	Sample 1	FALSE
14	A14	5	Target 1	1.91408	-0.00671984	Sample 1	FALSE
14	A14	6	Target 1	1.92966	0.00188868	Sample 1	FALSE
14	A14	7	Target 1	1.94615	0.0114001	Sample 1	FALSE
14	A14	8	Target 1	1.94852	0.00679508	Sample 1	FALSE
14	A14	9	Target 1	1.94482	-0.00387803	Sample 1	FALSE
14	A14	10	Target 1	1.94902	-0.00665472	Sample 1	FALSE
14	A14	11	Target 1	1.96957	0.00692673	Sample 1	FALSE
14	A14	12	Target 1	1.97102	0.00139381	Sample 1	FALSE
14	A14	13	Target 1	1.98391	0.00731904	Sample 1	FALSE
14	A14	14	Target 1	1.98657	0.00300324	Sample 1	FALSE
14	A14	15	Target 1	1.98659	-0.00395662	Sample 1	FALSE
14	A14	16	Target 1	1.99126	-0.006261	Sample 1	FALSE
14	A14	17	Target 1	1.9991	-0.00539406	Sample 1	FALSE
14	A14	18	Target 1	2.0057	-0.00576308	Sample 1	FALSE
14	A14	19	Target 1	2.02635	0.00791076	Sample 1	FALSE
14	A14	20	Target 1	2.03043	0.0050126	Sample 1	FALSE
14	A14	21	Target 1	2.05501	0.0226177	Sample 1	FALSE
14	A14	22	Target 1	2.08466	0.045293	Sample 1	FALSE
14	A14	23	Target 1	2.11837	0.0720351	Sample 1	FALSE
14	A14	24	Target 1	2.16875	0.11544	Sample 1	FALSE
14	A14	25	Target 1	2.24999	0.189697	Sample 1	FALSE
14	A14	26	Target 1	2.36838	0.301118	Sample 1	FALSE
14	A14	27	Target 1	2.5415	0.46726	Sample 1	FALSE
14	A14	28	Target 1	2.72922	0.648005	Sample 1	FALSE
14	A14	29	Target 1	2.91485	0.826666	Sample 1	FALSE
14	A14	30	Target 1	3.10473	1.00957	Sample 1	FALSE
14	A14	31	Target 1	3.29256	1.19043	Sample 1	FALSE
14	A14	32	Target 1	3.43617	1.32706	Sample 1	FALSE
14	A14	33	Target 1	3.58597	1.46989	Sample 1	FALSE
14	A14	34	Target 1	3.70431	1.58125	Sample 1	FALSE
14	A14	35	Target 1	3.82493	1.6949	Sample 1	FALSE
14	A14	36	Target 1	3.95348	1.81647	Sample 1	FALSE
14	A14	37	Target 1	4.07211	1.92813	Sample 1	FALSE
14	A14	38	Target 1	4.1729	2.02195	Sample 1	FALSE
14	A14	39	Target 1	4.27212	2.11419	Sample 1	FALSE
14	A14	40	Target 1	4.36964	2.20473	Sample 1	FALSE
15	A15	1	Target 1	1.74819	0.055995	Sample 1	FALSE
15	A15	2	Target 1	1.72425	0.0239027	Sample 1	FALSE
15	A15	3	Target 1	1.72325	0.0147488	Sample 1	FALSE
15	A15	4	Target 1	1.71767	0.00102143	Sample 1	FALSE
15	A15	5	Target 1	1.7145	-0.0103052	Sample 1	FALSE
15	A15	6	Target 1	1.73776	0.00479689	Sample 1	FALSE
15	A15	7	Target 1	1.74892	0.00780865	Sample 1	FALSE
15	A15	8	Target 1	1.75205	0.00278964	Sample 1	FALSE
15	A15	9	Target 1	1.75287	-0.00455157	Sample 1	FALSE
15	A15	10	Target 1	1.75347	-0.0120999	Sample 1	FALSE
15	A15	11	Target 1	1.7585	-0.0152231	Sample 1	FALSE
15	A15	12	Target 1	1.78169	-0.000181913	Sample 1	FALSE
15	A15	13	Target 1	1.79679	0.00675755	Sample 1	FALSE
15	A15	14	Target 1	1.80227	0.00408732	Sample 1	FALSE
15	A15	15	Target 1	1.79962	-0.0067112	Sample 1	FALSE
15	A15	16	Target 1	1.80646	-0.00802269	Sample 1	FALSE
15	A15	17	Target 1	1.81974	-0.00290271	Sample 1	FALSE
15	A15	18	Target 1	1.83187	0.0010812	Sample 1	FALSE
15	A15	19	Target 1	1.84073	0.00178065	Sample 1	FALSE
15	A15	20	Target 1	1.8557	0.00860079	Sample 1	FALSE
15	A15	21	Target 1	1.86178	0.00652529	Sample 1	FALSE
15	A15	22	Target 1	1.8749	0.011498	Sample 1	FALSE
15	A15	23	Target 1	1.89226	0.0207022	Sample 1	FALSE
15	A15	24	Target 1	1.93882	0.0591077	Sample 1	FALSE
15	A15	25	Target 1	1.99593	0.108064	Sample 1	FALSE
15	A15	26	Target 1	2.08129	0.185273	Sample 1	FALSE
15	A15	27	Target 1	2.20289	0.298723	Sample 1	FALSE
15	A15	28	Target 1	2.38044	0.468116	Sample 1	FALSE
15	A15	29	Target 1	2.57356	0.65309	Sample 1	FALSE
15	A15	30	Target 1	2.78087	0.852248	Sample 1	FALSE
15	A15	31	Target 1	2.97244	1.03566	Sample 1	FALSE
15	A15	32	Target 1	3.15924	1.21431	Sample 1	FALSE
15	A15	33	Target 1	3.33588	1.3828	Sample 1	FALSE
15	A15	34	Target 1	3.49768	1.53645	Sample 1	FALSE
15	A15	35	Target 1	3.5965	1.62711	Sample 1	FALSE
15	A15	36	Target 1	3.71997	1.74243	Sample 1	FALSE
15	A15	37	Target 1	3.8527	1.867	Sample 1	FALSE
15	A15	38	Target 1	3.95622	1.96237	Sample 1	FALSE
15	A15	39	Target 1	4.08577	2.08377	Sample 1	FALSE
15	A15	40	Target 1	4.1776	2.16745	Sample 1	FALSE
16	A16	1	Target 1	1.55244	-0.138592	Sample 1	FALSE
16	A16	2	Target 1	1.56058	-0.148518	Sample 1	FALSE
16	A16	3	Target 1	1.60779	-0.119382	Sample 1	FALSE
16	A16	4	Target 1	1.65571	-0.0895261	Sample 1	FALSE
16	A16	5	Target 1	1.71019	-0.0531142	Sample 1	FALSE
16	A16	6	Target 1	1.77409	-0.00728007	Sample 1	FALSE
16	A16	7	Target 1	1.82338	0.0239401	Sample 1	FALSE
16	A16	8	Target 1	1.86497	0.0474696	Sample 1	FALSE
16	A16	9	Target 1	1.9009	0.0653277	Sample 1	FALSE
16	A16	10	Target 1	1.92551	0.0718727	Sample 1	FALSE
16	A16	11	Target 1	1.94196	0.0702572	Sample 1	FALSE
16	A16	12	Target 1	1.95092	0.0611478	Sample 1	FALSE
16	A16	13	Target 1	1.95448	0.0466416	Sample 1	FALSE
16	A16	14	Target 1	1.96153	0.035618	Sample 1	FALSE
16	A16	15	Target 1	1.97082	0.026844	Sample 1	FALSE
16	A16	16	Target 1	1.96599	0.00394495	Sample 1	FALSE
16	A16	17	Target 1	1.98046	0.000347417	Sample 1	FALSE
16	A16	18	Target 1	1.98693	-0.0112475	Sample 1	FALSE
16	A16	19	Target 1	2.00043	-0.0158134	Sample 1	FALSE
16	A16	20	Target 1	2.00535	-0.0289646	Sample 1	FALSE
16	A16	21	Target 1	2.01378	-0.0386008	Sample 1	FALSE
16	A16	22	Target 1	2.03133	-0.0391184	Sample 1	FALSE
16	A16	23	Target 1	2.03815	-0.0503639	Sample 1	FALSE
16	A16	24	Target 1	2.06232	-0.0442638	Sample 1	FALSE
16	A16	25	Target 1	2.10389	-0.0207574	Sample 1	FALSE
16	A16	26	Target 1	2.16228	0.0195627	Sample 1	FALSE
16	A16	27	Target 1	2.2627	0.101917	Sample 1	FALSE
16	A16	28	Target 1	2.40596	0.227109	Sample 1	FALSE
16	A16	29	Target 1	2.57622	0.379308	Sample 1	FALSE
16	A16	30	Target 1	2.76722	0.552234	Sample 1	FALSE
16	A16	31	Target 1	2.94952	0.71647	Sample 1	FALSE
16	A16	32	Target 1	3.11385	0.86273	Sample 1	FALSE
16	A16	33	Target 1	3.27517	1.00598	Sample 1	FALSE
16	A16	34	Target 1	3.429	1.14174	Sample 1	FALSE
16	A16	35	Target 1	3.53532	1.23	Sample 1	FALSE
16	A16	36	Target 1	3.65338	1.33	Sample 1	FALSE
16	A16	37	Target 1	3.77325	1.4318	Sample 1	FALSE
16	A16	38	Target 1	3.87524	1.51572	Sample 1	FALSE
16	A16	39	Target 1	3.97629	1.5987	Sample 1	FALSE
16	A16	40	Target 1	4.05778	1.66213	Sample 1	FALSE
17	A17	1	Target 1	1.78192	0.000382412	Sample 1	FALSE
17	A17	2	Target 1	1.79147	0.00332432	Sample 1	FALSE
17	A17	3	Target 1	1.80113	0.00636446	Sample 1	FALSE
17	A17	4	Target 1	1.80995	0.00857204	Sample 1	FALSE
17	A17	5	Target 1	1.81125	0.0032543	Sample 1	FALSE
17	A17	6	Target 1	1.82158	0.00697869	Sample 1	FALSE
17	A17	7	Target 1	1.82202	0.000802882	Sample 1	FALSE
17	A17	8	Target 1	1.82978	0.00194676	Sample 1	FALSE
17	A17	9	Target 1	1.82576	-0.00868832	Sample 1	FALSE
17	A17	10	Target 1	1.82777	-0.0132964	Sample 1	FALSE
17	A17	11	Target 1	1.8387	-0.00897465	Sample 1	FALSE
17	A17	12	Target 1	1.83989	-0.0144078	Sample 1	FALSE
17	A17	13	Target 1	1.86397	0.00306251	Sample 1	FALSE
17	A17	14	Target 1	1.87255	0.00503144	Sample 1	FALSE
17	A17	15	Target 1	1.87027	-0.00386855	Sample 1	FALSE
17	A17	16	Target 1	1.87399	-0.00676396	Sample 1	FALSE
17	A17	17	Target 1	1.88481	-0.00255748	Sample 1	FALSE
17	A17	18	Target 1	1.90057	0.00659023	Sample 1	FALSE
17	A17	19	Target 1	1.90115	0.000554486	Sample 1	FALSE
17	A17	20	Target 1	1.91332	0.00610624	Sample 1	FALSE
17	A17	21	Target 1	1.92003	0.00620275	Sample 1	FALSE
17	A17	22	Target 1	1.92353	0.00309037	Sample 1	FALSE
17	A17	23	Target 1	1.93955	0.0124908	Sample 1	FALSE
17	A17	24	Target 1	1.97991	0.046241	Sample 1	FALSE
17	A17	25	Target 1	2.03152	0.0912328	Sample 1	FALSE
17	A17	26	Target 1	2.11135	0.164454	Sample 1	FALSE
17	A17	27	Target 1	2.22708	0.273566	Sample 1	FALSE
17	A17	28	Target 1	2.36326	0.403136	Sample 1	FALSE
17	A17	29	Target 1	2.53783	0.571083	Sample 1	FALSE
17	A17	30	Target 1	2.7226	0.749242	Sample 1	FALSE
17	A17	31	Target 1	2.90243	0.922455	Sample 1	FALSE
17	A17	32	Target 1	3.07235	1.08577	Sample 1	FALSE
17	A17	33	Target 1	3.21828	1.22508	Sample 1	FALSE
17	A17	34	Target 1	3.34796	1.34815	Sample 1	FALSE
17	A17	35	Target 1	3.4715	1.46507	Sample 1	FALSE
17	A17	36	Target 1	3.5826	1.56956	Sample 1	FALSE
17	A17	37	Target 1	3.68191	1.66225	Sample 1	FALSE
17	A17	38	Target 1	3.79336	1.76709	Sample 1	FALSE
17	A17	39	Target 1	3.89872	1.86583	Sample 1	FALSE
17	A17	40	Target 1	3.96243	1.92293	Sample 1	FALSE
18	A18	1	Target 1	1.656	-0.0393403	Sample 1	FALSE
18	A18	2	Target 1	1.66366	-0.0474149	Sample 1	FALSE
18	A18	3	Target 1	1.67843	-0.0483853	Sample 1	FALSE
18	A18	4	Target 1	1.69297	-0.0495752	Sample 1	FALSE
18	A18	5	Target 1	1.7354	-0.0228822	Sample 1	FALSE
18	A18	6	Target 1	1.76009	-0.013932	Sample 1	FALSE
18	A18	7	Target 1	1.77939	-0.010363	Sample 1	FALSE
18	A18	8	Target 1	1.81069	0.00519544	Sample 1	FALSE
18	A18	9	Target 1	1.83312	0.011893	Sample 1	FALSE
18	A18	10	Target 1	1.86341	0.0264433	Sample 1	FALSE
18	A18	11	Target 1	1.8759	0.0232021	Sample 1	FALSE
18	A18	12	Target 1	1.89637	0.0279382	Sample 1	FALSE
18	A18	13	Target 1	1.92163	0.03746	Sample 1	FALSE
18	A18	14	Target 1	1.93089	0.030986	Sample 1	FALSE
18	A18	15	Target 1	1.9651	0.0494574	Sample 1	FALSE
18	A18	16	Target 1	1.97101	0.0396389	Sample 1	FALSE
18	A18	17	Target 1	1.97557	0.0284543	Sample 1	FALSE
18	A18	18	Target 1	1.97057	0.00772613	Sample 1	FALSE
18	A18	19	Target 1	1.97526	-0.0033237	Sample 1	FALSE
18	A18	20	Target 1	1.99111	-0.00320231	Sample 1	FALSE
18	A18	21	Target 1	1.99594	-0.0141089	Sample 1	FALSE
18	A18	22	Target 1	2.00147	-0.0243156	Sample 1	FALSE
18	A18	23	Target 1	2.0022	-0.0393194	Sample 1	FALSE
18	A18	24	Target 1	2.02898	-0.0282778	Sample 1	FALSE
18	A18	25	Target 1	2.04229	-0.0307093	Sample 1	FALSE
18	A18	26	Target 1	2.06459	-0.0241355	Sample 1	FALSE
18	A18	27	Target 1	2.10605	0.00158765	Sample 1	FALSE
18	A18	28	Target 1	2.177	0.0567977	Sample 1	FALSE
18	A18	29	Target 1	2.27721	0.141278	Sample 1	FALSE
18	A18	30	Target 1	2.3982	0.246531	Sample 1	FALSE
18	A18	31	Target 1	2.57631	0.408899	Sample 1	FALSE
18	A18	32	Target 1	2.76795	0.584809	Sample 1	FALSE
18	A18	33	Target 1	2.97262	0.773741	Sample 1	FALSE
18	A18	34	Target 1	3.12878	0.914171	Sample 1	FALSE
18	A18	35	Target 1	3.28146	1.05111	Sample 1	FALSE
18	A18	36	Target 1	3.43272	1.18663	Sample 1	FALSE
18	A18	37	Target 1	3.56772	1.3059	Sample 1	FALSE
18	A18	38	Target 1	3.69476	1.4172	Sample 1	FALSE
18	A18	39	Target 1	3.78571	1.49242	Sample 1	FALSE
18	A18	40	Target 1	3.87082	1.56179	Sample 1	FALSE
19	A19	1	Target 1	1.82605	-0.0304701	Sample 2	FALSE
19	A19	2	Target 1	1.83372	-0.0274715	Sample 2	FALSE
19	A19	3	Target 1	1.85406	-0.0117933	Sample 2	FALSE
19	A19	4	Target 1	1.85023	-0.0202971	Sample 2	FALSE
19	A19	5	Target 1	1.85095	-0.0242389	Sample 2	FALSE
19	A19	6	Target 1	1.86889	-0.0109698	Sample 2	FALSE
19	A19	7	Target 1	1.87107	-0.0134537	Sample 2	FALSE
19	A19	8	Target 1	1.89865	0.0094619	Sample 2	FALSE
19	A19	9	Target 1	1.91255	0.0186962	Sample 2	FALSE
19	A19	10	Target 1	1.90294	0.00441725	Sample 2	FALSE
19	A19	11	Target 1	1.89634	-0.00685248	Sample 2	FALSE
19	A19	12	Target 1	1.90983	0.00197172	Sample 2	FALSE
19	A19	13	Target 1	1.92545	0.0129238	Sample 2	FALSE
19	A19	14	Target 1	1.92538	0.00819019	Sample 2	FALSE
19	A19	15	Target 1	1.91896	-0.00289714	Sample 2	FALSE
19	A19	16	Target 1	1.92756	0.00103089	Sample 2	FALSE
19	A19	17	Target 1	1.94504	0.013847	Sample 2	FALSE
19	A19	18	Target 1	1.94848	0.0126236	Sample 2	FALSE
19	A19	19	Target 1	1.94413	0.00360784	Sample 2	FALSE
19	A19	20	Target 1	1.94468	-0.000509206	Sample 2	FALSE
19	A19	21	Target 1	1.95438	0.00451686	Sample 2	FALSE
19	A19	22	Target 1	1.96271	0.00817941	Sample 2	FALSE
19	A19	23	Target 1	1.97099	0.011794	Sample 2	FALSE
19	A19	24	Target 1	1.97896	0.0151036	Sample 2	FALSE
19	A19	25	Target 1	1.98425	0.015727	Sample 2	FALSE
19	A19	26	Target 1	1.98077	0.00757749	Sample 2	FALSE
19	A19	27	Target 1	1.97976	0.00189916	Sample 2	FALSE
19	A19	28	Target 1	1.98591	0.00338185	Sample 2	FALSE
19	A19	29	Target 1	1.98327	-0.00391964	Sample 2	FALSE
19	A19	30	Target 1	1.99535	0.00348858	Sample 2	FALSE
19	A19	31	Target 1	1.99696	0.000436552	Sample 2	FALSE
19	A19	32	Target 1	1.99262	-0.00857487	Sample 2	FALSE
19	A19	33	Target 1	2.00169	-0.00416667	Sample 2	FALSE
19	A19	34	Target 1	2.0098	-0.000724419	Sample 2	FALSE
19	A19	35	Target 1	1.9988	-0.0163983	Sample 2	FALSE
19	A19	36	Target 1	1.99879	-0.0210674	Sample 2	FALSE
19	A19	37	Target 1	2.021	-0.00353191	Sample 2	FALSE
19	A19	38	Target 1	2.02448	-0.00471045	Sample 2	FALSE
19	A19	39	Target 1	2.02909	-0.00476961	Sample 2	FALSE
19	A19	40	Target 1	2.02126	-0.0172687	Sample 2	FALSE
25	B1	1	Target 1	1.71948	-0.0145994	Sample 1	FALSE
25	B1	2	Target 1	1.72503	-0.0159108	Sample 1	FALSE
25	B1	3	Target 1	1.7373	-0.0104926	Sample 1	FALSE
25	B1	4	Target 1	1.74467	-0.00998465	Sample 1	FALSE
25	B1	5	Target 1	1.75347	-0.00803494	Sample 1	FALSE
25	B1	6	Target 1	1.77086	0.00249296	Sample 1	FALSE
25	B1	7	Target 1	1.78176	0.00654195	Sample 1	FALSE
25	B1	8	Target 1	1.78686	0.00477734	Sample 1	FALSE
25	B1	9	Target 1	1.79229	0.00335546	Sample 1	FALSE
25	B1	10	Target 1	1.80271	0.00692189	Sample 1	FALSE
25	B1	11	Target 1	1.80433	0.00168447	Sample 1	FALSE
25	B1	12	Target 1	1.81109	0.00158629	Sample 1	FALSE
25	B1	13	Target 1	1.82346	0.00709488	Sample 1	FALSE
25	B1	14	Target 1	1.83535	0.0121279	Sample 1	FALSE
25	B1	15	Target 1	1.83751	0.0074371	Sample 1	FALSE
25	B1	16	Target 1	1.82493	-0.0120021	Sample 1	FALSE
25	B1	17	Target 1	1.8391	-0.00468496	Sample 1	FALSE
25	B1	18	Target 1	1.84769	-0.0029534	Sample 1	FALSE
25	B1	19	Target 1	1.85113	-0.00637263	Sample 1	FALSE
25	B1	20	Target 1	1.87641	0.0120574	Sample 1	FALSE
25	B1	21	Target 1	1.87934	0.0081313	Sample 1	FALSE
25	B1	22	Target 1	1.87611	-0.00196175	Sample 1	FALSE
25	B1	23	Target 1	1.87518	-0.00974523	Sample 1	FALSE
25	B1	24	Target 1	1.88899	-0.00278718	Sample 1	FALSE
25	B1	25	Target 1	1.89345	-0.00518956	Sample 1	FALSE
25	B1	26	Target 1	1.90637	0.000872759	Sample 1	FALSE
25	B1	27	Target 1	1.93393	0.0215834	Sample 1	FALSE
25	B1	28	Target 1	1.96302	0.0438151	Sample 1	FALSE
25	B1	29	Target 1	2.01317	0.0871058	Sample 1	FALSE
25	B1	30	Target 1	2.09832	0.165397	Sample 1	FALSE
25	B1	31	Target 1	2.21261	0.272835	Sample 1	FALSE
25	B1	32	Target 1	2.35723	0.410599	Sample 1	FALSE
25	B1	33	Target 1	2.54141	0.587924	Sample 1	FALSE
25	B1	34	Target 1	2.72208	0.761731	Sample 1	FALSE
25	B1	35	Target 1	2.90059	0.933387	Sample 1	FALSE
25	B1	36	Target 1	3.02988	1.05582	Sample 1	FALSE
25	B1	37	Target 1	3.15969	1.17878	Sample 1	FALSE
25	B1	38	Target 1	3.28122	1.29345	Sample 1	FALSE
25	B1	39	Target 1	3.37801	1.38338	Sample 1	FALSE
25	B1	40	Target 1	3.47076	1.46928	Sample 1	FALSE
26	B2	1	Target 1	1.37587	-0.0529858	Sample 1	FALSE
26	B2	2	Target 1	1.38731	-0.0623319	Sample 1	FALSE
26	B2	3	Target 1	1.4051	-0.0653286	Sample 1	FALSE
26	B2	4	Target 1	1.43026	-0.0609524	Sample 1	FALSE
26	B2	5	Target 1	1.46313	-0.048862	Sample 1	FALSE
26	B2	6	Target 1	1.50394	-0.028837	Sample 1	FALSE
26	B2	7	Target 1	1.54006	-0.013494	Sample 1	FALSE
26	B2	8	Target 1	1.57085	-0.00348943	Sample 1	FALSE
26	B2	9	Target 1	1.60851	0.0133864	Sample 1	FALSE
26	B2	10	Target 1	1.64756	0.0316526	Sample 1	FALSE
26	B2	11	Target 1	1.67674	0.0400528	Sample 1	FALSE
26	B2	12	Target 1	1.70102	0.0435458	Sample 1	FALSE
26	B2	13	Target 1	1.72163	0.0433694	Sample 1	FALSE
26	B2	14	Target 1	1.755	0.0559619	Sample 1	FALSE
26	B2	15	Target 1	1.77281	0.0529868	Sample 1	FALSE
26	B2	16	Target 1	1.79036	0.049756	Sample 1	FALSE
26	B2	17	Target 1	1.78731	0.0259199	Sample 1	FALSE
26	B2	18	Target 1	1.81164	0.0294681	Sample 1	FALSE
26	B2	19	Target 1	1.81603	0.0130749	Sample 1	FALSE
26	B2	20	Target 1	1.83384	0.0100979	Sample 1	FALSE
26	B2	21	Target 1	1.85025	0.00573149	Sample 1	FALSE
26	B2	22	Target 1	1.85564	-0.00966969	Sample 1	FALSE
26	B2	23	Target 1	1.86742	-0.0186701	Sample 1	FALSE
26	B2	24	Target 1	1.88104	-0.0258367	Sample 1	FALSE
26	B2	25	Target 1	1.88444	-0.0432155	Sample 1	FALSE
26	B2	26	Target 1	1.89692	-0.0515192	Sample 1	FALSE
26	B2	27	Target 1	1.92409	-0.0451295	Sample 1	FALSE
26	B2	28	Target 1	1.94041	-0.0495906	Sample 1	FALSE
26	B2	29	Target 1	1.99011	-0.0206731	Sample 1	FALSE
26	B2	30	Target 1	2.06608	0.0345094	Sample 1	FALSE
26	B2	31	Target 1	2.17858	0.126228	Sample 1	FALSE
26	B2	32	Target 1	2.33039	0.257252	Sample 1	FALSE
26	B2	33	Target 1	2.50151	0.407587	Sample 1	FALSE
26	B2	34	Target 1	2.68174	0.567038	Sample 1	FALSE
26	B2	35	Target 1	2.84129	0.705802	Sample 1	FALSE
26	B2	36	Target 1	3.00427	0.848005	Sample 1	FALSE
26	B2	37	Target 1	3.15757	0.980514	Sample 1	FALSE
26	B2	38	Target 1	3.28142	1.08358	Sample 1	FALSE
26	B2	39	Target 1	3.39887	1.18025	Sample 1	FALSE
26	B2	40	Target 1	3.47028	1.23087	Sample 1	FALSE
27	B3	1	Target 1	1.8614	-0.0294205	Sample 1	FALSE
27	B3	2	Target 1	1.86093	-0.0372722	Sample 1	FALSE
27	B3	3	Target 1	1.87705	-0.0285247	Sample 1	FALSE
27	B3	4	Target 1	1.90937	-0.00358102	Sample 1	FALSE
27	B3	5	Target 1	1.92584	0.00551378	Sample 1	FALSE
27	B3	6	Target 1	1.93566	0.00795003	Sample 1	FALSE
27	B3	7	Target 1	1.94261	0.00752442	Sample 1	FALSE
27	B3	8	Target 1	1.94437	0.0019113	Sample 1	FALSE
27	B3	9	Target 1	1.95289	0.00305151	Sample 1	FALSE
27	B3	10	Target 1	1.96574	0.0085239	Sample 1	FALSE
27	B3	11	Target 1	1.97091	0.00631599	Sample 1	FALSE
27	B3	12	Target 1	1.96932	-0.00264894	Sample 1	FALSE
27	B3	13	Target 1	1.9751	-0.00424757	Sample 1	FALSE
27	B3	14	Target 1	1.98871	0.00198538	Sample 1	FALSE
27	B3	15	Target 1	1.99551	0.00141839	Sample 1	FALSE
27	B3	16	Target 1	2.00332	0.00184584	Sample 1	FALSE
27	B3	17	Target 1	2.01053	0.00168464	Sample 1	FALSE
27	B3	18	Target 1	2.0149	-0.00133043	Sample 1	FALSE
27	B3	19	Target 1	2.02489	0.00128236	Sample 1	FALSE
27	B3	20	Target 1	2.03725	0.00627363	Sample 1	FALSE
27	B3	21	Target 1	2.04631	0.00795468	Sample 1	FALSE
27	B3	22	Target 1	2.03981	-0.00592465	Sample 1	FALSE
27	B3	23	Target 1	2.0461	-0.00701425	Sample 1	FALSE
27	B3	24	Target 1	2.0584	-0.00209046	Sample 1	FALSE
27	B3	25	Target 1	2.05999	-0.00787381	Sample 1	FALSE
27	B3	26	Target 1	2.07769	0.00245087	Sample 1	FALSE
27	B3	27	Target 1	2.09249	0.00986852	Sample 1	FALSE
27	B3	28	Target 1	2.12628	0.0362862	Sample 1	FALSE
27	B3	29	Target 1	2.17834	0.0809651	Sample 1	FALSE
27	B3	30	Target 1	2.25823	0.15348	Sample 1	FALSE
27	B3	31	Target 1	2.37477	0.262651	Sample 1	FALSE
27	B3	32	Target 1	2.52132	0.401824	Sample 1	FALSE
27	B3	33	Target 1	2.6998	0.572921	Sample 1	FALSE
27	B3	34	Target 1	2.89122	0.756967	Sample 1	FALSE
27	B3	35	Target 1	3.06641	0.92478	Sample 1	FALSE
27	B3	36	Target 1	3.21977	1.07076	Sample 1	FALSE
27	B3	37	Target 1	3.36225	1.20587	Sample 1	FALSE
27	B3	38	Target 1	3.48663	1.32287	Sample 1	FALSE
27	B3	39	Target 1	3.61913	1.44799	Sample 1	FALSE
27	B3	40	Target 1	3.70404	1.52553	Sample 1	FALSE
28	B4	1	Target 1	1.90591	-0.0153033	Sample 1	FALSE
28	B4	2	Target 1	1.91246	-0.0146285	Sample 1	FALSE
28	B4	3	Target 1	1.9197	-0.0132618	Sample 1	FALSE
28	B4	4	Target 1	1.9227	-0.0161453	Sample 1	FALSE
28	B4	5	Target 1	1.94274	-0.00198155	Sample 1	FALSE
28	B4	6	Target 1	1.95904	0.00844228	Sample 1	FALSE
28	B4	7	Target 1	1.96792	0.0114426	Sample 1	FALSE
28	B4	8	Target 1	1.96875	0.00639507	Sample 1	FALSE
28	B4	9	Target 1	1.97418	0.00594939	Sample 1	FALSE
28	B4	10	Target 1	1.97575	0.00164598	Sample 1	FALSE
28	B4	11	Target 1	1.98099	0.00100909	Sample 1	FALSE
28	B4	12	Target 1	1.97731	-0.00854632	Sample 1	FALSE
28	B4	13	Target 1	1.98389	-0.00784378	Sample 1	FALSE
28	B4	14	Target 1	2.00438	0.00676537	Sample 1	FALSE
28	B4	15	Target 1	2.01554	0.0120546	Sample 1	FALSE
28	B4	16	Target 1	2.02129	0.0119289	Sample 1	FALSE
28	B4	17	Target 1	2.02471	0.00947215	Sample 1	FALSE
28	B4	18	Target 1	2.01844	-0.00268274	Sample 1	FALSE
28	B4	19	Target 1	2.02799	0.00099813	Sample 1	FALSE
28	B4	20	Target 1	2.02037	-0.012501	Sample 1	FALSE
28	B4	21	Target 1	2.03419	-0.00455574	Sample 1	FALSE
28	B4	22	Target 1	2.04379	-0.000836007	Sample 1	FALSE
28	B4	23	Target 1	2.04275	-0.00774927	Sample 1	FALSE
28	B4	24	Target 1	2.05614	-0.000240584	Sample 1	FALSE
28	B4	25	Target 1	2.06445	0.0021967	Sample 1	FALSE
28	B4	26	Target 1	2.07927	0.0111349	Sample 1	FALSE
28	B4	27	Target 1	2.09041	0.0163946	Sample 1	FALSE
28	B4	28	Target 1	2.11852	0.0386354	Sample 1	FALSE
28	B4	29	Target 1	2.18003	0.0942634	Sample 1	FALSE
28	B4	30	Target 1	2.2581	0.166458	Sample 1	FALSE
28	B4	31	Target 1	2.35908	0.261557	Sample 1	FALSE
28	B4	32	Target 1	2.50139	0.397992	Sample 1	FALSE
28	B4	33	Target 1	2.70628	0.597008	Sample 1	FALSE
28	B4	34	Target 1	2.90308	0.787931	Sample 1	FALSE
28	B4	35	Target 1	3.08625	0.965224	Sample 1	FALSE
28	B4	36	Target 1	3.24798	1.12108	Sample 1	FALSE
28	B4	37	Target 1	3.38881	1.25603	Sample 1	FALSE
28	B4	38	Target 1	3.51452	1.37586	Sample 1	FALSE
28	B4	39	Target 1	3.65319	1.50866	Sample 1	FALSE
28	B4	40	Target 1	3.73652	1.58611	Sample 1	FALSE
29	B5	1	Target 1	1.8685	0.000688714	Sample 1	FALSE
29	B5	2	Target 1	1.8743	-5.54524e-05	Sample 1	FALSE
29	B5	3	Target 1	1.8748	-0.00609597	Sample 1	FALSE
29	B5	4	Target 1	1.87983	-0.00761059	Sample 1	FALSE
29	B5	5	Target 1	1.89377	-0.00021681	Sample 1	FALSE
29	B5	6	Target 1	1.89901	-0.00151482	Sample 1	FALSE
29	B5	7	Target 1	1.91012	0.00305548	Sample 1	FALSE
29	B5	8	Target 1	1.91485	0.00123569	Sample 1	FALSE
29	B5	9	Target 1	1.92144	0.0012876	Sample 1	FALSE
29	B5	10	Target 1	1.94983	0.0231359	Sample 1	FALSE
29	B5	11	Target 1	1.95202	0.0187758	Sample 1	FALSE
29	B5	12	Target 1	1.93421	-0.00557237	Sample 1	FALSE
29	B5	13	Target 1	1.9335	-0.0128212	Sample 1	FALSE
29	B5	14	Target 1	1.9352	-0.0176654	Sample 1	FALSE
29	B5	15	Target 1	1.95611	-0.00329589	Sample 1	FALSE
29	B5	16	Target 1	1.971	0.00504226	Sample 1	FALSE
29	B5	17	Target 1	1.97735	0.00485623	Sample 1	FALSE
29	B5	18	Target 1	1.97599	-0.00305242	Sample 1	FALSE
29	B5	19	Target 1	1.98331	-0.00226713	Sample 1	FALSE
29	B5	20	Target 1	1.99453	0.00240343	Sample 1	FALSE
29	B5	21	Target 1	1.99976	0.00109099	Sample 1	FALSE
29	B5	22	Target 1	2.01005	0.00483982	Sample 1	FALSE
29	B5	23	Target 1	2.01132	-0.000431675	Sample 1	FALSE
29	B5	24	Target 1	2.01312	-0.00517889	Sample 1	FALSE
29	B5	25	Target 1	2.02306	-0.001776	Sample 1	FALSE
29	B5	26	Target 1	2.0394	0.00801817	Sample 1	FALSE
29	B5	27	Target 1	2.05371	0.015787	Sample 1	FALSE
29	B5	28	Target 1	2.09086	0.0463953	Sample 1	FALSE
29	B5	29	Target 1	2.14199	0.0909831	Sample 1	FALSE
29	B5	30	Target 1	2.21565	0.158098	Sample 1	FALSE
29	B5	31	Target 1	2.33192	0.26783	Sample 1	FALSE
29	B5	32	Target 1	2.47615	0.40551	Sample 1	FALSE
29	B5	33	Target 1	2.65951	0.582326	Sample 1	FALSE
29	B5	34	Target 1	2.85538	0.771653	Sample 1	FALSE
29	B5	35	Target 1	3.04016	0.949895	Sample 1	FALSE
29	B5	36	Target 1	3.20843	1.11162	Sample 1	FALSE
29	B5	37	Target 1	3.34544	1.24209	Sample 1	FALSE
29	B5	38	Target 1	3.46248	1.35258	Sample 1	FALSE
29	B5	39	Target 1	3.57536	1.45892	Sample 1	FALSE
29	B5	40	Target 1	3.67936	1.55638	Sample 1	FALSE
30	B6	1	Target 1	1.89838	-0.00886696	Sample 1	FALSE
30	B6	2	Target 1	1.90501	-0.00713817	Sample 1	FALSE
30	B6	3	Target 1	1.90587	-0.0111755	Sample 1	FALSE
30	B6	4	Target 1	1.90747	-0.0144619	Sample 1	FALSE
30	B6	5	Target 1	1.92073	-0.00610503	Sample 1	FALSE
30	B6	6	Target 1	1.93416	0.00243204	Sample 1	FALSE
30	B6	7	Target 1	1.9329	-0.00372653	Sample 1	FALSE
30	B6	8	Target 1	1.93712	-0.00439908	Sample 1	FALSE
30	B6	9	Target 1	1.95787	0.0114588	Sample 1	FALSE
30	B6	10	Target 1	1.96763	0.0163136	Sample 1	FALSE
30	B6	11	Target 1	1.97024	0.0140313	Sample 1	FALSE
30	B6	12	Target 1	1.96998	0.00887663	Sample 1	FALSE
30	B6	13	Target 1	1.97323	0.0072318	Sample 1	FALSE
30	B6	14	Target 1	1.9765	0.00560498	Sample 1	FALSE
30	B6	15	Target 1	1.98622	0.0104333	Sample 1	FALSE
30	B6	16	Target 1	1.98281	0.00212864	Sample 1	FALSE
30	B6	17	Target 1	1.97491	-0.0106694	Sample 1	FALSE
30	B6	18	Target 1	1.98128	-0.00919715	Sample 1	FALSE
30	B6	19	Target 1	1.97989	-0.0154868	Sample 1	FALSE
30	B6	20	Target 1	1.9987	-0.0015701	Sample 1	FALSE
30	B6	21	Target 1	2.01152	0.00635365	Sample 1	FALSE
30	B6	22	Target 1	2.00508	-0.00497872	Sample 1	FALSE
30	B6	23	Target 1	2.01111	-0.00384418	Sample 1	FALSE
30	B6	24	Target 1	2.02308	0.00322507	Sample 1	FALSE
30	B6	25	Target 1	2.02227	-0.00247538	Sample 1	FALSE
30	B6	26	Target 1	2.03993	0.0102895	Sample 1	FALSE
30	B6	27	Target 1	2.04992	0.015381	Sample 1	FALSE
30	B6	28	Target 1	2.08139	0.0419498	Sample 1	FALSE
30	B6	29	Target 1	2.13034	0.0860057	Sample 1	FALSE
30	B6	30	Target 1	2.20831	0.159082	Sample 1	FALSE
30	B6	31	Target 1	2.31964	0.265517	Sample 1	FALSE
30	B6	32	Target 1	2.47912	0.420106	Sample 1	FALSE
30	B6	33	Target 1	2.66201	0.5981	Sample 1	FALSE
30	B6	34	Target 1	2.86026	0.79145	Sample 1	FALSE
30	B6	35	Target 1	3.05157	0.977861	Sample 1	FALSE
30	B6	36	Target 1	3.23931	1.16071	Sample 1	FALSE
30	B6	37	Target 1	3.37231	1.28881	Sample 1	FALSE
30	B6	38	Target 1	3.50012	1.41173	Sample 1	FALSE
30	B6	39	Target 1	3.6362	1.54291	Sample 1	FALSE
30	B6	40	Target 1	3.71152	1.61334	Sample 1	FALSE
31	B7	1	Target 1	1.96903	0.00611783	Sample 1	FALSE
31	B7	2	Target 1	1.97733	0.00860189	Sample 1	FALSE
31	B7	3	Target 1	1.97136	-0.00317982	Sample 1	FALSE
31	B7	4	Target 1	1.97211	-0.00823909	Sample 1	FALSE
31	B7	5	Target 1	1.98631	0.000148576	Sample 1	FALSE
31	B7	6	Target 1	1.99059	-0.00138209	Sample 1	FALSE
31	B7	7	Target 1	1.99872	0.000937699	Sample 1	FALSE
31	B7	8	Target 1	2.00294	-0.000661276	Sample 1	FALSE
31	B7	9	Target 1	2.00269	-0.00672154	Sample 1	FALSE
31	B7	10	Target 1	2.0144	-0.000815337	Sample 1	FALSE
31	B7	11	Target 1	2.0244	0.00337258	Sample 1	FALSE
31	B7	12	Target 1	2.03226	0.00541545	Sample 1	FALSE
31	B7	13	Target 1	2.04223	0.00957428	Sample 1	FALSE
31	B7	14	Target 1	2.04498	0.00651023	Sample 1	FALSE
31	B7	15	Target 1	2.05163	0.00735194	Sample 1	FALSE
31	B7	16	Target 1	2.05588	0.00578754	Sample 1	FALSE
31	B7	17	Target 1	2.06055	0.00465372	Sample 1	FALSE
31	B7	18	Target 1	2.0583	-0.00341165	Sample 1	FALSE
31	B7	19	Target 1	2.06323	-0.00429441	Sample 1	FALSE
31	B7	20	Target 1	2.06623	-0.00710575	Sample 1	FALSE
31	B7	21	Target 1	2.07681	-0.00233656	Sample 1	FALSE
31	B7	22	Target 1	2.08811	0.00314978	Sample 1	FALSE
31	B7	23	Target 1	2.09056	-0.000207766	Sample 1	FALSE
31	B7	24	Target 1	2.09552	-0.00106574	Sample 1	FALSE
31	B7	25	Target 1	2.09491	-0.00748077	Sample 1	FALSE
31	B7	26	Target 1	2.11107	0.00286932	Sample 1	FALSE
31	B7	27	Target 1	2.14636	0.0323387	Sample 1	FALSE
31	B7	28	Target 1	2.17064	0.0508126	Sample 1	FALSE
31	B7	29	Target 1	2.21094	0.0853038	Sample 1	FALSE
31	B7	30	Target 1	2.30237	0.170923	Sample 1	FALSE
31	B7	31	Target 1	2.42342	0.286158	Sample 1	FALSE
31	B7	32	Target 1	2.58593	0.442853	Sample 1	FALSE
31	B7	33	Target 1	2.77727	0.628386	Sample 1	FALSE
31	B7	34	Target 1	2.97525	0.820553	Sample 1	FALSE
31	B7	35	Target 1	3.1706	1.01009	Sample 1	FALSE
31	B7	36	Target 1	3.35099	1.18467	Sample 1	FALSE
31	B7	37	Target 1	3.5152	1.34307	Sample 1	FALSE
31	B7	38	Target 1	3.65893	1.48099	Sample 1	FALSE
31	B7	39	Target 1	3.79899	1.61523	Sample 1	FALSE
31	B7	40	Target 1	3.87314	1.68358	Sample 1	FALSE
32	B8	1	Target 1	1.87242	-0.00372838	Sample 1	FALSE
32	B8	2	Target 1	1.8778	-0.00422077	Sample 1	FALSE
32	B8	3	Target 1	1.88027	-0.00761817	Sample 1	FALSE
32	B8	4	Target 1	1.8843	-0.00945452	Sample 1	FALSE
32	B8	5	Target 1	1.89867	-0.000952921	Sample 1	FALSE
32	B8	6	Target 1	1.9128	0.00730763	Sample 1	FALSE
32	B8	7	Target 1	1.91772	0.00636058	Sample 1	FALSE
32	B8	8	Target 1	1.91726	3.12321e-05	Sample 1	FALSE
32	B8	9	Target 1	1.92664	0.00354082	Sample 1	FALSE
32	B8	10	Target 1	1.92884	-0.000122892	Sample 1	FALSE
32	B8	11	Target 1	1.92926	-0.00557534	Sample 1	FALSE
32	B8	12	Target 1	1.93944	-0.00126037	Sample 1	FALSE
32	B8	13	Target 1	1.96075	0.0141821	Sample 1	FALSE
32	B8	14	Target 1	1.9655	0.0130543	Sample 1	FALSE
32	B8	15	Target 1	1.95666	-0.00165023	Sample 1	FALSE
32	B8	16	Target 1	1.9568	-0.00737948	Sample 1	FALSE
32	B8	17	Target 1	1.97484	0.00479353	Sample 1	FALSE
32	B8	18	Target 1	1.98273	0.00681693	Sample 1	FALSE
32	B8	19	Target 1	1.97961	-0.00217341	Sample 1	FALSE
32	B8	20	Target 1	1.98577	-0.00187722	Sample 1	FALSE
32	B8	21	Target 1	1.97966	-0.0138564	Sample 1	FALSE
32	B8	22	Target 1	1.9822	-0.0171887	Sample 1	FALSE
32	B8	23	Target 1	2.00495	-0.000309542	Sample 1	FALSE
32	B8	24	Target 1	2.00768	-0.00344337	Sample 1	FALSE
32	B8	25	Target 1	2.02129	0.00429112	Sample 1	FALSE
32	B8	26	Target 1	2.03535	0.0124843	Sample 1	FALSE
32	B8	27	Target 1	2.04397	0.0152359	Sample 1	FALSE
32	B8	28	Target 1	2.07311	0.0385109	Sample 1	FALSE
32	B8	29	Target 1	2.11721	0.076737	Sample 1	FALSE
32	B8	30	Target 1	2.19388	0.147539	Sample 1	FALSE
32	B8	31	Target 1	2.30147	0.249267	Sample 1	FALSE
32	B8	32	Target 1	2.43282	0.374746	Sample 1	FALSE
32	B8	33	Target 1	2.61229	0.548347	Sample 1	FALSE
32	B8	34	Target 1	2.8057	0.735887	Sample 1	FALSE
32	B8	35	Target 1	3.0051	0.929417	Sample 1	FALSE
32	B8	36	Target 1	3.19223	1.11068	Sample 1	FALSE
32	B8	37	Target 1	3.33798	1.25056	Sample 1	FALSE
32	B8	38	Target 1	3.47844	1.38515	Sample 1	FALSE
32	B8	39	Target 1	3.61405	1.51489	Sample 1	FALSE
32	B8	40	Target 1	3.70144	1.59642	Sample 1	FALSE
33	B9	1	Target 1	1.95492	-0.0177708	Sample 1	FALSE
33	B9	2	Target 1	1.95555	-0.0221779	Sample 1	FALSE
33	B9	3	Target 1	1.97775	-0.00502511	Sample 1	FALSE
33	B9	4	Target 1	1.97732	-0.0104893	Sample 1	FALSE
33	B9	5	Target 1	1.98806	-0.00479476	Sample 1	FALSE
33	B9	6	Target 1	1.99659	-0.00130489	Sample 1	FALSE
33	B9	7	Target 1	2.01539	0.0124564	Sample 1	FALSE
33	B9	8	Target 1	2.0111	0.00312163	Sample 1	FALSE
33	B9	9	Target 1	2.01605	0.00302866	Sample 1	FALSE
33	B9	10	Target 1	2.01822	0.000156453	Sample 1	FALSE
33	B9	11	Target 1	2.01487	-0.00823467	Sample 1	FALSE
33	B9	12	Target 1	2.02577	-0.00237242	Sample 1	FALSE
33	B9	13	Target 1	2.03761	0.0044273	Sample 1	FALSE
33	B9	14	Target 1	2.04315	0.00492776	Sample 1	FALSE
33	B9	15	Target 1	2.05533	0.0120665	Sample 1	FALSE
33	B9	16	Target 1	2.06029	0.0119821	Sample 1	FALSE
33	B9	17	Target 1	2.0625	0.00915164	Sample 1	FALSE
33	B9	18	Target 1	2.05155	-0.00683502	Sample 1	FALSE
33	B9	19	Target 1	2.05694	-0.00649288	Sample 1	FALSE
33	B9	20	Target 1	2.06716	-0.00131464	Sample 1	FALSE
33	B9	21	Target 1	2.07042	-0.00309132	Sample 1	FALSE
33	B9	22	Target 1	2.07155	-0.00700661	Sample 1	FALSE
33	B9	23	Target 1	2.07724	-0.00635476	Sample 1	FALSE
33	B9	24	Target 1	2.08861	-2.63947e-05	Sample 1	FALSE
33	B9	25	Target 1	2.0957	0.00202426	Sample 1	FALSE
33	B9	26	Target 1	2.10376	0.00504314	Sample 1	FALSE
33	B9	27	Target 1	2.12053	0.0167729	Sample 1	FALSE
33	B9	28	Target 1	2.1499	0.041103	Sample 1	FALSE
33	B9	29	Target 1	2.20032	0.0864798	Sample 1	FALSE
33	B9	30	Target 1	2.29046	0.171576	Sample 1	FALSE
33	B9	31	Target 1	2.41622	0.292298	Sample 1	FALSE
33	B9	32	Target 1	2.5696	0.440641	Sample 1	FALSE
33	B9	33	Target 1	2.75912	0.625117	Sample 1	FALSE
33	B9	34	Target 1	2.95903	0.819985	Sample 1	FALSE
33	B9	35	Target 1	3.17059	1.0265	Sample 1	FALSE
33	B9	36	Target 1	3.34089	1.19176	Sample 1	FALSE
33	B9	37	Target 1	3.47969	1.32552	Sample 1	FALSE
33	B9	38	Target 1	3.62629	1.46708	Sample 1	FALSE
33	B9	39	Target 1	3.75632	1.59207	Sample 1	FALSE
33	B9	40	Target 1	3.85635	1.68705	Sample 1	FALSE
34	B10	1	Target 1	1.90271	0.0212028	Sample 1	FALSE
34	B10	2	Target 1	1.90111	0.01321	Sample 1	FALSE
34	B10	3	Target 1	1.89813	0.00384329	Sample 1	FALSE
34	B10	4	Target 1	1.90347	0.0027936	Sample 1	FALSE
34	B10	5	Target 1	1.90851	0.00144303	Sample 1	FALSE
34	B10	6	Target 1	1.91652	0.00306041	Sample 1	FALSE
34	B10	7	Target 1	1.91794	-0.00190686	Sample 1	FALSE
34	B10	8	Target 1	1.92746	0.0012184	Sample 1	FALSE
34	B10	9	Target 1	1.93913	0.0064973	Sample 1	FALSE
34	B10	10	Target 1	1.93997	0.000949841	Sample 1	FALSE
34	B10	11	Target 1	1.93359	-0.0118228	Sample 1	FALSE
34	B10	12	Target 1	1.93894	-0.0128696	Sample 1	FALSE
34	B10	13	Target 1	1.9551	-0.0030921	Sample 1	FALSE
34	B10	14	Target 1	1.96111	-0.00347339	Sample 1	FALSE
34	B10	15	Target 1	1.96496	-0.00601701	Sample 1	FALSE
34	B10	16	Target 1	1.97724	-0.00013229	Sample 1	FALSE
34	B10	17	Target 1	1.98937	0.00561295	Sample 1	FALSE
34	B10	18	Target 1	1.99655	0.00640195	Sample 1	FALSE
34	B10	19	Target 1	2.00403	0.00749326	Sample 1	FALSE
34	B10	20	Target 1	2.01899	0.0160551	Sample 1	FALSE
34	B10	21	Target 1	2.04726	0.0379354	Sample 1	FALSE
34	B10	22	Target 1	2.06351	0.0478001	Sample 1	FALSE
34	B10	23	Target 1	2.11404	0.0919404	Sample 1	FALSE
34	B10	24	Target 1	2.19199	0.163498	Sample 1	FALSE
34	B10	25	Target 1	2.28602	0.251135	Sample 1	FALSE
34	B10	26	Target 1	2.4226	0.381325	Sample 1	FALSE
34	B10	27	Target 1	2.58184	0.534172	Sample 1	FALSE
34	B10	28	Target 1	2.76178	0.707722	Sample 1	FALSE
34	B10	29	Target 1	2.92958	0.869134	Sample 1	FALSE
34	B10	30	Target 1	3.08359	1.01675	Sample 1	FALSE
34	B10	31	Target 1	3.24902	1.17579	Sample 1	FALSE
34	B10	32	Target 1	3.37075	1.29113	Sample 1	FALSE
34	B10	33	Target 1	3.48743	1.40142	Sample 1	FALSE
34	B10	34	Target 1	3.59013	1.49773	Sample 1	FALSE
34	B10	35	Target 1	3.69919	1.60039	Sample 1	FALSE
34	B10	36	Target 1	3.78451	1.67932	Sample 1	FALSE
34	B10	37	Target 1	3.8754	1.76382	Sample 1	FALSE
34	B10	38	Target 1	3.95662	1.83866	Sample 1	FALSE
34	B10	39	Target 1	4.05603	1.93167	Sample 1	FALSE
34	B10	40	Target 1	4.1575	2.02675	Sample 1	FALSE
35	B11	1	Target 1	1.66723	-0.0337931	Sample 1	FALSE
35	B11	2	Target 1	1.67122	-0.0489116	Sample 1	FALSE
35	B11	3	Target 1	1.70176	-0.0374806	Sample 1	FALSE
35	B11	4	Target 1	1.72928	-0.0290734	Sample 1	FALSE
35	B11	5	Target 1	1.75784	-0.0196148	Sample 1	FALSE
35	B11	6	Target 1	1.79175	-0.00481632	Sample 1	FALSE
35	B11	7	Target 1	1.82159	0.00591783	Sample 1	FALSE
35	B11	8	Target 1	1.85145	0.016673	Sample 1	FALSE
35	B11	9	Target 1	1.86012	0.00623448	Sample 1	FALSE
35	B11	10	Target 1	1.89475	0.0217632	Sample 1	FALSE
35	B11	11	Target 1	1.9195	0.0274023	Sample 1	FALSE
35	B11	12	Target 1	1.94312	0.0319156	Sample 1	FALSE
35	B11	13	Target 1	1.95335	0.0230423	Sample 1	FALSE
35	B11	14	Target 1	1.96798	0.0185645	Sample 1	FALSE
35	B11	15	Target 1	1.98836	0.0198391	Sample 1	FALSE
35	B11	16	Target 1	2.00747	0.0198418	Sample 1	FALSE
35	B11	17	Target 1	2.00446	-0.00227924	Sample 1	FALSE
35	B11	18	Target 1	1.99854	-0.0273074	Sample 1	FALSE
35	B11	19	Target 1	2.02695	-0.0180011	Sample 1	FALSE
35	B11	20	Target 1	2.03848	-0.0255822	Sample 1	FALSE
35	B11	21	Target 1	2.05613	-0.027039	Sample 1	FALSE
35	B11	22	Target 1	2.0737	-0.0285754	Sample 1	FALSE
35	B11	23	Target 1	2.11272	-0.00865818	Sample 1	FALSE
35	B11	24	Target 1	2.16965	0.0291602	Sample 1	FALSE
35	B11	25	Target 1	2.26507	0.105481	Sample 1	FALSE
35	B11	26	Target 1	2.40343	0.22473	Sample 1	FALSE
35	B11	27	Target 1	2.55011	0.352302	Sample 1	FALSE
35	B11	28	Target 1	2.74685	0.529937	Sample 1	FALSE
35	B11	29	Target 1	2.93694	0.700916	Sample 1	FALSE
35	B11	30	Target 1	3.10523	0.850106	Sample 1	FALSE
35	B11	31	Target 1	3.28416	1.00993	Sample 1	FALSE
35	B11	32	Target 1	3.43566	1.14232	Sample 1	FALSE
35	B11	33	Target 1	3.56864	1.25619	Sample 1	FALSE
35	B11	34	Target 1	3.68602	1.35446	Sample 1	FALSE
35	B11	35	Target 1	3.77942	1.42876	Sample 1	FALSE
35	B11	36	Target 1	3.87616	1.50639	Sample 1	FALSE
35	B11	37	Target 1	3.9727	1.58383	Sample 1	FALSE
35	B11	38	Target 1	4.08838	1.68039	Sample 1	FALSE
35	B11	39	Target 1	4.22403	1.79694	Sample 1	FALSE
35	B11	40	Target 1	4.29702	1.85082	Sample 1	FALSE
36	B12	1	Target 1	1.93494	0.022895	Sample 1	FALSE
36	B12	2	Target 1	1.92553	0.00729889	Sample 1	FALSE
36	B12	3	Target 1	1.92946	0.00503248	Sample 1	FALSE
36	B12	4	Target 1	1.93893	0.0083142	Sample 1	FALSE
36	B12	5	Target 1	1.94269	0.00588137	Sample 1	FALSE
36	B12	6	Target 1	1.94019	-0.00280934	Sample 1	FALSE
36	B12	7	Target 1	1.93833	-0.010852	Sample 1	FALSE
36	B12	8	Target 1	1.94151	-0.0138679	Sample 1	FALSE
36	B12	9	Target 1	1.9554	-0.00616282	Sample 1	FALSE
36	B12	10	Target 1	1.97497	0.00721008	Sample 1	FALSE
36	B12	11	Target 1	1.97866	0.0047167	Sample 1	FALSE
36	B12	12	Target 1	1.98707	0.00693435	Sample 1	FALSE
36	B12	13	Target 1	1.99192	0.00559253	Sample 1	FALSE
36	B12	14	Target 1	1.98943	-0.00308984	Sample 1	FALSE
36	B12	15	Target 1	1.98798	-0.0107254	Sample 1	FALSE
36	B12	16	Target 1	2.00134	-0.0035569	Sample 1	FALSE
36	B12	17	Target 1	2.01353	0.00244874	Sample 1	FALSE
36	B12	18	Target 1	2.01026	-0.00701254	Sample 1	FALSE
36	B12	19	Target 1	2.02249	-0.000973521	Sample 1	FALSE
36	B12	20	Target 1	2.03526	0.00560576	Sample 1	FALSE
36	B12	21	Target 1	2.04316	0.00731415	Sample 1	FALSE
36	B12	22	Target 1	2.05159	0.00955516	Sample 1	FALSE
36	B12	23	Target 1	2.09095	0.0427277	Sample 1	FALSE
36	B12	24	Target 1	2.15075	0.0963345	Sample 1	FALSE
36	B12	25	Target 1	2.21665	0.156045	Sample 1	FALSE
36	B12	26	Target 1	2.32163	0.254837	Sample 1	FALSE
36	B12	27	Target 1	2.47902	0.406032	Sample 1	FALSE
36	B12	28	Target 1	2.64845	0.569277	Sample 1	FALSE
36	B12	29	Target 1	2.83251	0.747147	Sample 1	FALSE
36	B12	30	Target 1	3.01783	0.926272	Sample 1	FALSE
36	B12	31	Target 1	3.19217	1.09443	Sample 1	FALSE
36	B12	32	Target 1	3.34183	1.23789	Sample 1	FALSE
36	B12	33	Target 1	3.46711	1.35699	Sample 1	FALSE
36	B12	34	Target 1	3.55974	1.44342	Sample 1	FALSE
36	B12	35	Target 1	3.66469	1.54219	Sample 1	FALSE
36	B12	36	Target 1	3.75384	1.62514	Sample 1	FALSE
36	B12	37	Target 1	3.8589	1.72402	Sample 1	FALSE
36	B12	38	Target 1	3.9769	1.83582	Sample 1	FALSE
36	B12	39	Target 1	4.09029	1.94303	Sample 1	FALSE
36	B12	40	Target 1	4.16207	2.00861	Sample 1	FALSE
37	B13	1	Target 1	1.90654	-0.00499691	Sample 1	FALSE
37	B13	2	Target 1	1.91599	-0.00119637	Sample 1	FALSE
37	B13	3	Target 1	1.92027	-0.0025707	Sample 1	FALSE
37	B13	4	Target 1	1.93174	0.00325139	Sample 1	FALSE
37	B13	5	Target 1	1.92954	-0.00459779	Sample 1	FALSE
37	B13	6	Target 1	1.92833	-0.011453	Sample 1	FALSE
37	B13	7	Target 1	1.94581	0.000377346	Sample 1	FALSE
37	B13	8	Target 1	1.94435	-0.00674049	Sample 1	FALSE
37	B13	9	Target 1	1.96702	0.0102816	Sample 1	FALSE
37	B13	10	Target 1	1.98447	0.0220871	Sample 1	FALSE
37	B13	11	Target 1	1.97432	0.00628393	Sample 1	FALSE
37	B13	12	Target 1	1.9687	-0.00498347	Sample 1	FALSE
37	B13	13	Target 1	1.97569	-0.0036403	Sample 1	FALSE
37	B13	14	Target 1	1.97752	-0.00746594	Sample 1	FALSE
37	B13	15	Target 1	1.99165	0.00101428	Sample 1	FALSE
37	B13	16	Target 1	2.00188	0.005596	Sample 1	FALSE
37	B13	17	Target 1	2.00101	-0.00091816	Sample 1	FALSE
37	B13	18	Target 1	2.00599	-0.00158821	Sample 1	FALSE
37	B13	19	Target 1	2.0083	-0.00493355	Sample 1	FALSE
37	B13	20	Target 1	2.01744	-0.00144009	Sample 1	FALSE
37	B13	21	Target 1	2.03259	0.00806581	Sample 1	FALSE
37	B13	22	Target 1	2.04842	0.0182407	Sample 1	FALSE
37	B13	23	Target 1	2.07824	0.0424091	Sample 1	FALSE
37	B13	24	Target 1	2.11192	0.070443	Sample 1	FALSE
37	B13	25	Target 1	2.17555	0.128423	Sample 1	FALSE
37	B13	26	Target 1	2.28052	0.227746	Sample 1	FALSE
37	B13	27	Target 1	2.42231	0.363884	Sample 1	FALSE
37	B13	28	Target 1	2.58165	0.517578	Sample 1	FALSE
37	B13	29	Target 1	2.77651	0.706785	Sample 1	FALSE
37	B13	30	Target 1	2.96442	0.889045	Sample 1	FALSE
37	B13	31	Target 1	3.14921	1.06819	Sample 1	FALSE
37	B13	32	Target 1	3.32346	1.23679	Sample 1	FALSE
37	B13	33	Target 1	3.47577	1.38345	Sample 1	FALSE
37	B13	34	Target 1	3.60275	1.50478	Sample 1	FALSE
37	B13	35	Target 1	3.73221	1.62859	Sample 1	FALSE
37	B13	36	Target 1	3.85523	1.74596	Sample 1	FALSE
37	B13	37	Target 1	3.95338	1.83846	Sample 1	FALSE
37	B13	38	Target 1	4.05134	1.93077	Sample 1	FALSE
37	B13	39	Target 1	4.17318	2.04696	Sample 1	FALSE
37	B13	40	Target 1	4.26935	2.13748	Sample 1	FALSE
38	B14	1	Target 1	1.82793	-0.00969565	Sample 1	FALSE
38	B14	2	Target 1	1.8316	-0.0116081	Sample 1	FALSE
38	B14	3	Target 1	1.8458	-0.00299125	Sample 1	FALSE
38	B14	4	Target 1	1.85624	0.00186138	Sample 1	FALSE
38	B14	5	Target 1	1.86537	0.00540962	Sample 1	FALSE
38	B14	6	Target 1	1.87762	0.0120695	Sample 1	FALSE
38	B14	7	Target 1	1.86981	-0.00132229	Sample 1	FALSE
38	B14	8	Target 1	1.85921	-0.0175066	Sample 1	FALSE
38	B14	9	Target 1	1.87874	-0.00356407	Sample 1	FALSE
38	B14	10	Target 1	1.88576	-0.00212274	Sample 1	FALSE
38	B14	11	Target 1	1.88964	-0.00382936	Sample 1	FALSE
38	B14	12	Target 1	1.90144	0.00238273	Sample 1	FALSE
38	B14	13	Target 1	1.90517	0.000528764	Sample 1	FALSE
38	B14	14	Target 1	1.91013	-9.94924e-05	Sample 1	FALSE
38	B14	15	Target 1	1.92322	0.00740411	Sample 1	FALSE
38	B14	16	Target 1	1.92881	0.00741255	Sample 1	FALSE
38	B14	17	Target 1	1.93436	0.00737784	Sample 1	FALSE
38	B14	18	Target 1	1.92773	-0.00484173	Sample 1	FALSE
38	B14	19	Target 1	1.92999	-0.00816889	Sample 1	FALSE
38	B14	20	Target 1	1.93458	-0.00916479	Sample 1	FALSE
38	B14	21	Target 1	1.95828	0.00895691	Sample 1	FALSE
38	B14	22	Target 1	1.97435	0.0194407	Sample 1	FALSE
38	B14	23	Target 1	1.98645	0.0259549	Sample 1	FALSE
38	B14	24	Target 1	2.03325	0.0671689	Sample 1	FALSE
38	B14	25	Target 1	2.09875	0.127084	Sample 1	FALSE
38	B14	26	Target 1	2.18402	0.206771	Sample 1	FALSE
38	B14	27	Target 1	2.29526	0.312426	Sample 1	FALSE
38	B14	28	Target 1	2.4536	0.465175	Sample 1	FALSE
38	B14	29	Target 1	2.6418	0.647795	Sample 1	FALSE
38	B14	30	Target 1	2.8497	0.850108	Sample 1	FALSE
38	B14	31	Target 1	3.04149	1.03631	Sample 1	FALSE
38	B14	32	Target 1	3.20739	1.19663	Sample 1	FALSE
38	B14	33	Target 1	3.3479	1.33155	Sample 1	FALSE
38	B14	34	Target 1	3.47666	1.45473	Sample 1	FALSE
38	B14	35	Target 1	3.59687	1.56935	Sample 1	FALSE
38	B14	36	Target 1	3.70562	1.67252	Sample 1	FALSE
38	B14	37	Target 1	3.81735	1.77866	Sample 1	FALSE
38	B14	38	Target 1	3.92378	1.8795	Sample 1	FALSE
38	B14	39	Target 1	4.02465	1.97479	Sample 1	FALSE
38	B14	40	Target 1	4.10585	2.05041	Sample 1	FALSE
39	B15	1	Target 1	1.90632	0.143441	Sample 1	FALSE
39	B15	2	Target 1	1.90656	0.127742	Sample 1	FALSE
39	B15	3	Target 1	1.89238	0.0976202	Sample 1	FALSE
39	B15	4	Target 1	1.83498	0.0242815	Sample 1	FALSE
39	B15	5	Target 1	1.82986	0.00321897	Sample 1	FALSE
39	B15	6	Target 1	1.82878	-0.0137971	Sample 1	FALSE
39	B15	7	Target 1	1.82355	-0.0349687	Sample 1	FALSE
39	B15	8	Target 1	1.81017	-0.0642845	Sample 1	FALSE
39	B15	9	Target 1	1.84506	-0.0453355	Sample 1	FALSE
39	B15	10	Target 1	1.87001	-0.036328	Sample 1	FALSE
39	B15	11	Target 1	1.91527	-0.00699928	Sample 1	FALSE
39	B15	12	Target 1	1.94034	0.0021339	Sample 1	FALSE
39	B15	13	Target 1	1.95457	0.000418913	Sample 1	FALSE
39	B15	14	Target 1	1.97228	0.00218758	Sample 1	FALSE
39	B15	15	Target 1	2.00123	0.015207	Sample 1	FALSE
39	B15	16	Target 1	2.01843	0.0164638	Sample 1	FALSE
39	B15	17	Target 1	2.02643	0.00852142	Sample 1	FALSE
39	B15	18	Target 1	2.04819	0.0143408	Sample 1	FALSE
39	B15	19	Target 1	2.06621	0.0164259	Sample 1	FALSE
39	B15	20	Target 1	2.06872	0.00300131	Sample 1	FALSE
39	B15	21	Target 1	2.07955	-0.00210815	Sample 1	FALSE
39	B15	22	Target 1	2.09798	0.000380064	Sample 1	FALSE
39	B15	23	Target 1	2.1237	0.0101656	Sample 1	FALSE
39	B15	24	Target 1	2.17361	0.0441369	Sample 1	FALSE
39	B15	25	Target 1	2.23788	0.0924619	Sample 1	FALSE
39	B15	26	Target 1	2.33841	0.177058	Sample 1	FALSE
39	B15	27	Target 1	2.45829	0.280999	Sample 1	FALSE
39	B15	28	Target 1	2.64089	0.44766	Sample 1	FALSE
39	B15	29	Target 1	2.82716	0.617987	Sample 1	FALSE
39	B15	30	Target 1	3.0256	0.800484	Sample 1	FALSE
39	B15	31	Target 1	3.22128	0.980227	Sample 1	FALSE
39	B15	32	Target 1	3.40289	1.1459	Sample 1	FALSE
39	B15	33	Target 1	3.51833	1.2454	Sample 1	FALSE
39	B15	34	Target 1	3.63925	1.35038	Sample 1	FALSE
39	B15	35	Target 1	3.78816	1.48335	Sample 1	FALSE
39	B15	36	Target 1	3.89847	1.57773	Sample 1	FALSE
39	B15	37	Target 1	4.00869	1.67201	Sample 1	FALSE
39	B15	38	Target 1	4.11066	1.75803	Sample 1	FALSE
39	B15	39	Target 1	4.23912	1.87056	Sample 1	FALSE
39	B15	40	Target 1	4.31786	1.93336	Sample 1	FALSE
40	B16	1	Target 1	2.01737	-0.153513	Sample 1	FALSE
40	B16	2	Target 1	2.01779	-0.054657	Sample 1	FALSE
40	B16	3	Target 1	1.95362	-0.0203866	Sample 1	FALSE
40	B16	4	Target 1	1.89823	0.0226623	Sample 1	FALSE
40	B16	5	Target 1	1.79296	0.0158353	Sample 1	FALSE
40	B16	6	Target 1	1.66057	-0.018111	Sample 1	FALSE
40	B16	7	Target 1	1.68311	0.102863	Sample 1	FALSE
40	B16	8	Target 1	1.68343	0.201624	Sample 1	FALSE
40	B16	9	Target 1	1.68195	0.29859	Sample 1	FALSE
40	B16	10	Target 1	1.70176	0.416841	Sample 1	FALSE
40	B16	11	Target 1	1.73332	0.546836	Sample 1	FALSE
40	B16	12	Target 1	1.74981	0.661771	Sample 1	FALSE
40	B16	13	Target 1	1.75811	0.768516	Sample 1	FALSE
40	B16	14	Target 1	1.78221	0.891053	Sample 1	FALSE
40	B16	15	Target 1	1.77254	0.97982	Sample 1	FALSE
40	B16	16	Target 1	1.7754	1.08112	Sample 1	FALSE
40	B16	17	Target 1	1.79604	1.2002	Sample 1	FALSE
40	B16	18	Target 1	1.8053	1.30791	Sample 1	FALSE
40	B16	19	Target 1	1.82252	1.42357	Sample 1	FALSE
40	B16	20	Target 1	1.83093	1.53041	Sample 1	FALSE
40	B16	21	Target 1	1.8334	1.63132	Sample 1	FALSE
40	B16	22	Target 1	1.84678	1.74315	Sample 1	FALSE
40	B16	23	Target 1	1.90028	1.89509	Sample 1	FALSE
40	B16	24	Target 1	1.93275	2.026	Sample 1	FALSE
40	B16	25	Target 1	2.00903	2.20072	Sample 1	FALSE
40	B16	26	Target 1	2.16855	2.45868	Sample 1	FALSE
40	B16	27	Target 1	2.33412	2.7227	Sample 1	FALSE
40	B16	28	Target 1	2.56437	3.05138	Sample 1	FALSE
40	B16	29	Target 1	2.87501	3.46046	Sample 1	FALSE
40	B16	30	Target 1	3.20362	3.88751	Sample 1	FALSE
40	B16	31	Target 1	3.54614	4.32847	Sample 1	FALSE
40	B16	32	Target 1	3.87881	4.75958	Sample 1	FALSE
40	B16	33	Target 1	4.15115	5.13036	Sample 1	FALSE
40	B16	34	Target 1	4.39107	5.46873	Sample 1	FALSE
40	B16	35	Target 1	4.63416	5.81026	Sample 1	FALSE
40	B16	36	Target 1	4.84533	6.11987	Sample 1	FALSE
40	B16	37	Target 1	5.00975	6.38273	Sample 1	FALSE
40	B16	38	Target 1	5.21248	6.6839	Sample 1	FALSE
40	B16	39	Target 1	5.41954	6.9894	Sample 1	FALSE
40	B16	40	Target 1	5.52775	7.19606	Sample 1	FALSE
41	B17	1	Target 1	1.68844	0.0196401	Sample 1	FALSE
41	B17	2	Target 1	1.69436	0.0255657	Sample 1	FALSE
41	B17	3	Target 1	1.6688	0	Sample 1	FALSE
41	B17	4	Target 1	1.67321	0.00441086	Sample 1	FALSE
41	B17	5	Target 1	1.69954	0.0307446	Sample 1	FALSE
41	B17	6	Target 1	1.73992	0.0711216	Sample 1	FALSE
41	B17	7	Target 1	1.77594	0.107143	Sample 1	FALSE
41	B17	8	Target 1	1.80376	0.13496	Sample 1	FALSE
41	B17	9	Target 1	1.8242	0.155399	Sample 1	FALSE
41	B17	10	Target 1	1.84587	0.177075	Sample 1	FALSE
41	B17	11	Target 1	1.86919	0.20039	Sample 1	FALSE
41	B17	12	Target 1	1.88883	0.220036	Sample 1	FALSE
41	B17	13	Target 1	1.91976	0.250959	Sample 1	FALSE
41	B17	14	Target 1	1.94898	0.280182	Sample 1	FALSE
41	B17	15	Target 1	1.96608	0.297282	Sample 1	FALSE
41	B17	16	Target 1	1.98506	0.316265	Sample 1	FALSE
41	B17	17	Target 1	1.98619	0.317394	Sample 1	FALSE
41	B17	18	Target 1	1.98489	0.316093	Sample 1	FALSE
41	B17	19	Target 1	1.99742	0.328625	Sample 1	FALSE
41	B17	20	Target 1	2.0229	0.354099	Sample 1	FALSE
41	B17	21	Target 1	2.03037	0.361576	Sample 1	FALSE
41	B17	22	Target 1	2.02573	0.356935	Sample 1	FALSE
41	B17	23	Target 1	2.05204	0.383242	Sample 1	FALSE
41	B17	24	Target 1	2.0833	0.414503	Sample 1	FALSE
41	B17	25	Target 1	2.14043	0.471628	Sample 1	FALSE
41	B17	26	Target 1	2.22227	0.553475	Sample 1	FALSE
41	B17	27	Target 1	2.3387	0.669901	Sample 1	FALSE
41	B17	28	Target 1	2.49466	0.825864	Sample 1	FALSE
41	B17	29	Target 1	2.6939	1.0251	Sample 1	FALSE
41	B17	30	Target 1	2.89119	1.22239	Sample 1	FALSE
41	B17	31	Target 1	3.08057	1.41177	Sample 1	FALSE
41	B17	32	Target 1	3.25135	1.58255	Sample 1	FALSE
41	B17	33	Target 1	3.40303	1.73423	Sample 1	FALSE
41	B17	34	Target 1	3.52843	1.85964	Sample 1	FALSE
41	B17	35	Target 1	3.65648	1.98769	Sample 1	FALSE
41	B17	36	Target 1	3.76935	2.10055	Sample 1	FALSE
41	B17	37	Target 1	3.86153	2.19273	Sample 1	FALSE
41	B17	38	Target 1	3.97187	2.30308	Sample 1	FALSE
41	B17	39	Target 1	4.11178	2.44298	Sample 1	FALSE
41	B17	40	Target 1	4.19529	2.52649	Sample 1	FALSE
42	B18	1	Target 1	1.79641	-0.0682912	Sample 1	FALSE
42	B18	2	Target 1	1.81194	-0.0615491	Sample 1	FALSE
42	B18	3	Target 1	1.84267	-0.0396043	Sample 1	FALSE
42	B18	4	Target 1	1.86685	-0.0242178	Sample 1	FALSE
42	B18	5	Target 1	1.89049	-0.00936725	Sample 1	FALSE
42	B18	6	Target 1	1.91086	0.0022203	Sample 1	FALSE
42	B18	7	Target 1	1.92268	0.00525029	Sample 1	FALSE
42	B18	8	Target 1	1.94237	0.0161537	Sample 1	FALSE
42	B18	9	Target 1	1.95353	0.0185329	Sample 1	FALSE
42	B18	10	Target 1	1.96428	0.0204899	Sample 1	FALSE
42	B18	11	Target 1	1.9727	0.0201262	Sample 1	FALSE
42	B18	12	Target 1	1.97359	0.0122289	Sample 1	FALSE
42	B18	13	Target 1	1.98085	0.0107012	Sample 1	FALSE
42	B18	14	Target 1	1.98666	0.00772909	Sample 1	FALSE
42	B18	15	Target 1	1.99629	0.00857194	Sample 1	FALSE
42	B18	16	Target 1	2.00519	0.00867749	Sample 1	FALSE
42	B18	17	Target 1	2.01377	0.00847571	Sample 1	FALSE
42	B18	18	Target 1	1.99954	-0.0145471	Sample 1	FALSE
42	B18	19	Target 1	2.00404	-0.0188346	Sample 1	FALSE
42	B18	20	Target 1	2.01571	-0.015946	Sample 1	FALSE
42	B18	21	Target 1	2.03234	-0.00810111	Sample 1	FALSE
42	B18	22	Target 1	2.05229	0.00306277	Sample 1	FALSE
42	B18	23	Target 1	2.05364	-0.00437978	Sample 1	FALSE
42	B18	24	Target 1	2.05958	-0.00722252	Sample 1	FALSE
42	B18	25	Target 1	2.07824	0.00264364	Sample 1	FALSE
42	B18	26	Target 1	2.11052	0.026139	Sample 1	FALSE
42	B18	27	Target 1	2.15228	0.0591134	Sample 1	FALSE
42	B18	28	Target 1	2.22823	0.126272	Sample 1	FALSE
42	B18	29	Target 1	2.3456	0.23486	Sample 1	FALSE
42	B18	30	Target 1	2.48515	0.365626	Sample 1	FALSE
42	B18	31	Target 1	2.66933	0.54102	Sample 1	FALSE
42	B18	32	Target 1	2.86206	0.724959	Sample 1	FALSE
42	B18	33	Target 1	3.04853	0.902639	Sample 1	FALSE
42	B18	34	Target 1	3.22567	1.071	Sample 1	FALSE
42	B18	35	Target 1	3.37607	1.21261	Sample 1	FALSE
42	B18	36	Target 1	3.50307	1.33082	Sample 1	FALSE
42	B18	37	Target 1	3.62862	1.44758	Sample 1	FALSE
42	B18	38	Target 1	3.75928	1.56946	Sample 1	FALSE
42	B18	39	Target 1	3.87219	1.67358	Sample 1	FALSE
42	B18	40	Target 1	3.95518	1.74778	Sample 1	FALSE
49	C1	1	Target 1	1.84157	-0.0208775	Sample 1	FALSE
49	C1	2	Target 1	1.85092	-0.0155571	Sample 1	FALSE
49	C1	3	Target 1	1.86233	-0.008184	Sample 1	FALSE
49	C1	4	Target 1	1.87808	0.00353667	Sample 1	FALSE
49	C1	5	Target 1	1.88397	0.00538835	Sample 1	FALSE
49	C1	6	Target 1	1.89092	0.00830207	Sample 1	FALSE
49	C1	7	Target 1	1.89283	0.00618122	Sample 1	FALSE
49	C1	8	Target 1	1.88131	-0.00936927	Sample 1	FALSE
49	C1	9	Target 1	1.89376	-0.000957375	Sample 1	FALSE
49	C1	10	Target 1	1.909	0.010253	Sample 1	FALSE
49	C1	11	Target 1	1.89428	-0.00850546	Sample 1	FALSE
49	C1	12	Target 1	1.89246	-0.0143623	Sample 1	FALSE
49	C1	13	Target 1	1.90899	-0.00186704	Sample 1	FALSE
49	C1	14	Target 1	1.9226	0.00771418	Sample 1	FALSE
49	C1	15	Target 1	1.91819	-0.000732749	Sample 1	FALSE
49	C1	16	Target 1	1.92937	0.00641004	Sample 1	FALSE
49	C1	17	Target 1	1.92338	-0.00361569	Sample 1	FALSE
49	C1	18	Target 1	1.92912	-0.00190444	Sample 1	FALSE
49	C1	19	Target 1	1.94245	0.00738722	Sample 1	FALSE
49	C1	20	Target 1	1.92792	-0.0111725	Sample 1	FALSE
49	C1	21	Target 1	1.93919	-0.00393336	Sample 1	FALSE
49	C1	22	Target 1	1.94909	0.00192578	Sample 1	FALSE
49	C1	23	Target 1	1.95023	-0.000970882	Sample 1	FALSE
49	C1	24	Target 1	1.96371	0.00847658	Sample 1	FALSE
49	C1	25	Target 1	1.96989	0.0106227	Sample 1	FALSE
49	C1	26	Target 1	1.99257	0.0292661	Sample 1	FALSE
49	C1	27	Target 1	1.99972	0.0323889	Sample 1	FALSE
49	C1	28	Target 1	2.0489	0.0775329	Sample 1	FALSE
49	C1	29	Target 1	2.10631	0.130909	Sample 1	FALSE
49	C1	30	Target 1	2.18393	0.204489	Sample 1	FALSE
49	C1	31	Target 1	2.29217	0.308699	Sample 1	FALSE
49	C1	32	Target 1	2.43775	0.45025	Sample 1	FALSE
49	C1	33	Target 1	2.63093	0.639389	Sample 1	FALSE
49	C1	34	Target 1	2.81215	0.816577	Sample 1	FALSE
49	C1	35	Target 1	2.98637	0.986761	Sample 1	FALSE
49	C1	36	Target 1	3.14942	1.14578	Sample 1	FALSE
49	C1	37	Target 1	3.28029	1.27261	Sample 1	FALSE
49	C1	38	Target 1	3.41258	1.40087	Sample 1	FALSE
49	C1	39	Target 1	3.52215	1.50641	Sample 1	FALSE
49	C1	40	Target 1	3.60805	1.58827	Sample 1	FALSE
50	C2	1	Target 1	1.7403	-0.0174577	Sample 1	FALSE
50	C2	2	Target 1	1.73927	-0.0255561	Sample 1	FALSE
50	C2	3	Target 1	1.75638	-0.0155139	Sample 1	FALSE
50	C2	4	Target 1	1.77525	-0.00371054	Sample 1	FALSE
50	C2	5	Target 1	1.78139	-0.00464044	Sample 1	FALSE
50	C2	6	Target 1	1.7919	-0.00120348	Sample 1	FALSE
50	C2	7	Target 1	1.80159	0.00141703	Sample 1	FALSE
50	C2	8	Target 1	1.8079	0.000663792	Sample 1	FALSE
50	C2	9	Target 1	1.82688	0.0125736	Sample 1	FALSE
50	C2	10	Target 1	1.83257	0.0111936	Sample 1	FALSE
50	C2	11	Target 1	1.83953	0.0110846	Sample 1	FALSE
50	C2	12	Target 1	1.84358	0.00806401	Sample 1	FALSE
50	C2	13	Target 1	1.84109	-0.00149116	Sample 1	FALSE
50	C2	14	Target 1	1.84215	-0.00750034	Sample 1	FALSE
50	C2	15	Target 1	1.84862	-0.00809443	Sample 1	FALSE
50	C2	16	Target 1	1.85571	-0.00807114	Sample 1	FALSE
50	C2	17	Target 1	1.86331	-0.00754502	Sample 1	FALSE
50	C2	18	Target 1	1.89253	0.0146092	Sample 1	FALSE
50	C2	19	Target 1	1.90456	0.0195717	Sample 1	FALSE
50	C2	20	Target 1	1.8969	0.00483667	Sample 1	FALSE
50	C2	21	Target 1	1.89559	-0.00354203	Sample 1	FALSE
50	C2	22	Target 1	1.89902	-0.00717715	Sample 1	FALSE
50	C2	23	Target 1	1.90284	-0.0104258	Sample 1	FALSE
50	C2	24	Target 1	1.91636	-0.00397307	Sample 1	FALSE
50	C2	25	Target 1	1.92628	-0.00112583	Sample 1	FALSE
50	C2	26	Target 1	1.93529	0.000816017	Sample 1	FALSE
50	C2	27	Target 1	1.956	0.014458	Sample 1	FALSE
50	C2	28	Target 1	2.00383	0.0552207	Sample 1	FALSE
50	C2	29	Target 1	2.0437	0.0880273	Sample 1	FALSE
50	C2	30	Target 1	2.11024	0.147498	Sample 1	FALSE
50	C2	31	Target 1	2.21231	0.2425	Sample 1	FALSE
50	C2	32	Target 1	2.35642	0.379534	Sample 1	FALSE
50	C2	33	Target 1	2.53615	0.552204	Sample 1	FALSE
50	C2	34	Target 1	2.7328	0.74178	Sample 1	FALSE
50	C2	35	Target 1	2.90682	0.908731	Sample 1	FALSE
50	C2	36	Target 1	3.07059	1.06543	Sample 1	FALSE
50	C2	37	Target 1	3.21929	1.20707	Sample 1	FALSE
50	C2	38	Target 1	3.36354	1.34425	Sample 1	FALSE
50	C2	39	Target 1	3.47469	1.44833	Sample 1	FALSE
50	C2	40	Target 1	3.55825	1.52482	Sample 1	FALSE
51	C3	1	Target 1	1.80769	0.0190039	Sample 1	FALSE
51	C3	2	Target 1	1.80075	0.00369296	Sample 1	FALSE
51	C3	3	Target 1	1.79689	-0.00852775	Sample 1	FALSE
51	C3	4	Target 1	1.80944	-0.00434122	Sample 1	FALSE
51	C3	5	Target 1	1.82292	0.000770974	Sample 1	FALSE
51	C3	6	Target 1	1.83085	0.000332664	Sample 1	FALSE
51	C3	7	Target 1	1.83889	7.36405e-06	Sample 1	FALSE
51	C3	8	Target 1	1.8417	-0.00554634	Sample 1	FALSE
51	C3	9	Target 1	1.86668	0.0110674	Sample 1	FALSE
51	C3	10	Target 1	1.86649	0.00251834	Sample 1	FALSE
51	C3	11	Target 1	1.86391	-0.00842756	Sample 1	FALSE
51	C3	12	Target 1	1.8794	-0.00130359	Sample 1	FALSE
51	C3	13	Target 1	1.90391	0.0148367	Sample 1	FALSE
51	C3	14	Target 1	1.9034	0.00596334	Sample 1	FALSE
51	C3	15	Target 1	1.90956	0.00376037	Sample 1	FALSE
51	C3	16	Target 1	1.91295	-0.00121385	Sample 1	FALSE
51	C3	17	Target 1	1.91708	-0.00545339	Sample 1	FALSE
51	C3	18	Target 1	1.93002	-0.000870007	Sample 1	FALSE
51	C3	19	Target 1	1.94277	0.00351513	Sample 1	FALSE
51	C3	20	Target 1	1.9524	0.00477639	Sample 1	FALSE
51	C3	21	Target 1	1.96394	0.00795524	Sample 1	FALSE
51	C3	22	Target 1	1.96398	-0.000370073	Sample 1	FALSE
51	C3	23	Target 1	1.96716	-0.00556173	Sample 1	FALSE
51	C3	24	Target 1	1.9672	-0.0138884	Sample 1	FALSE
51	C3	25	Target 1	1.97351	-0.0159423	Sample 1	FALSE
51	C3	26	Target 1	2.00478	0.00696747	Sample 1	FALSE
51	C3	27	Target 1	2.02696	0.0207792	Sample 1	FALSE
51	C3	28	Target 1	2.05897	0.0444212	Sample 1	FALSE
51	C3	29	Target 1	2.10053	0.0776249	Sample 1	FALSE
51	C3	30	Target 1	2.16001	0.128737	Sample 1	FALSE
51	C3	31	Target 1	2.24012	0.200483	Sample 1	FALSE
51	C3	32	Target 1	2.38615	0.338141	Sample 1	FALSE
51	C3	33	Target 1	2.55468	0.498313	Sample 1	FALSE
51	C3	34	Target 1	2.7324	0.667664	Sample 1	FALSE
51	C3	35	Target 1	2.91301	0.839909	Sample 1	FALSE
51	C3	36	Target 1	3.08997	1.0085	Sample 1	FALSE
51	C3	37	Target 1	3.23831	1.14848	Sample 1	FALSE
51	C3	38	Target 1	3.35253	1.25434	Sample 1	FALSE
51	C3	39	Target 1	3.46955	1.36299	Sample 1	FALSE
51	C3	40	Target 1	3.55774	1.44281	Sample 1	FALSE
52	C4	1	Target 1	1.82609	-0.00408653	Sample 1	FALSE
52	C4	2	Target 1	1.82849	-0.00751177	Sample 1	FALSE
52	C4	3	Target 1	1.83547	-0.00635329	Sample 1	FALSE
52	C4	4	Target 1	1.83701	-0.010632	Sample 1	FALSE
52	C4	5	Target 1	1.8416	-0.0118642	Sample 1	FALSE
52	C4	6	Target 1	1.85584	-0.00344542	Sample 1	FALSE
52	C4	7	Target 1	1.8712	0.00609335	Sample 1	FALSE
52	C4	8	Target 1	1.87616	0.00523909	Sample 1	FALSE
52	C4	9	Target 1	1.88525	0.00850006	Sample 1	FALSE
52	C4	10	Target 1	1.87774	-0.00483064	Sample 1	FALSE
52	C4	11	Target 1	1.88299	-0.00539616	Sample 1	FALSE
52	C4	12	Target 1	1.89998	0.00577327	Sample 1	FALSE
52	C4	13	Target 1	1.92251	0.0224774	Sample 1	FALSE
52	C4	14	Target 1	1.92135	0.0154985	Sample 1	FALSE
52	C4	15	Target 1	1.91822	0.00654801	Sample 1	FALSE
52	C4	16	Target 1	1.9174	-8.92077e-05	Sample 1	FALSE
52	C4	17	Target 1	1.92159	-0.00172297	Sample 1	FALSE
52	C4	18	Target 1	1.92189	-0.007242	Sample 1	FALSE
52	C4	19	Target 1	1.93223	-0.00272731	Sample 1	FALSE
52	C4	20	Target 1	1.94731	0.00653609	Sample 1	FALSE
52	C4	21	Target 1	1.94201	-0.00458769	Sample 1	FALSE
52	C4	22	Target 1	1.94608	-0.00633447	Sample 1	FALSE
52	C4	23	Target 1	1.9543	-0.00393466	Sample 1	FALSE
52	C4	24	Target 1	1.95655	-0.0075057	Sample 1	FALSE
52	C4	25	Target 1	1.96156	-0.00832598	Sample 1	FALSE
52	C4	26	Target 1	1.97793	0.00223048	Sample 1	FALSE
52	C4	27	Target 1	2.00235	0.020825	Sample 1	FALSE
52	C4	28	Target 1	2.02387	0.0365217	Sample 1	FALSE
52	C4	29	Target 1	2.073	0.0798341	Sample 1	FALSE
52	C4	30	Target 1	2.1436	0.144611	Sample 1	FALSE
52	C4	31	Target 1	2.24922	0.24441	Sample 1	FALSE
52	C4	32	Target 1	2.4061	0.395468	Sample 1	FALSE
52	C4	33	Target 1	2.5755	0.559051	Sample 1	FALSE
52	C4	34	Target 1	2.74387	0.721598	Sample 1	FALSE
52	C4	35	Target 1	2.92521	0.897121	Sample 1	FALSE
52	C4	36	Target 1	3.10768	1.07377	Sample 1	FALSE
52	C4	37	Target 1	3.25003	1.21029	Sample 1	FALSE
52	C4	38	Target 1	3.38844	1.34288	Sample 1	FALSE
52	C4	39	Target 1	3.50557	1.4542	Sample 1	FALSE
52	C4	40	Target 1	3.59425	1.53706	Sample 1	FALSE
53	C5	1	Target 1	1.87062	-0.000952732	Sample 1	FALSE
53	C5	2	Target 1	1.87606	-0.000665639	Sample 1	FALSE
53	C5	3	Target 1	1.88585	0.00396747	Sample 1	FALSE
53	C5	4	Target 1	1.88994	0.0029075	Sample 1	FALSE
53	C5	5	Target 1	1.89135	-0.000842433	Sample 1	FALSE
53	C5	6	Target 1	1.89375	-0.00359172	Sample 1	FALSE
53	C5	7	Target 1	1.90472	0.00222573	Sample 1	FALSE
53	C5	8	Target 1	1.90218	-0.00547753	Sample 1	FALSE
53	C5	9	Target 1	1.90665	-0.00615306	Sample 1	FALSE
53	C5	10	Target 1	1.92056	0.00259694	Sample 1	FALSE
53	C5	11	Target 1	1.91946	-0.00365304	Sample 1	FALSE
53	C5	12	Target 1	1.9226	-0.00566419	Sample 1	FALSE
53	C5	13	Target 1	1.93891	0.00548514	Sample 1	FALSE
53	C5	14	Target 1	1.93706	-0.00151312	Sample 1	FALSE
53	C5	15	Target 1	1.94207	-0.00165626	Sample 1	FALSE
53	C5	16	Target 1	1.95193	0.00304253	Sample 1	FALSE
53	C5	17	Target 1	1.95607	0.00203347	Sample 1	FALSE
53	C5	18	Target 1	1.96453	0.00534037	Sample 1	FALSE
53	C5	19	Target 1	1.97453	0.0101827	Sample 1	FALSE
53	C5	20	Target 1	1.97121	0.00171159	Sample 1	FALSE
53	C5	21	Target 1	1.9752	0.000547672	Sample 1	FALSE
53	C5	22	Target 1	1.97917	-0.000641522	Sample 1	FALSE
53	C5	23	Target 1	1.97995	-0.00501432	Sample 1	FALSE
53	C5	24	Target 1	1.99065	0.000536818	Sample 1	FALSE
53	C5	25	Target 1	1.9889	-0.00637073	Sample 1	FALSE
53	C5	26	Target 1	2.01325	0.0128222	Sample 1	FALSE
53	C5	27	Target 1	2.04087	0.0352876	Sample 1	FALSE
53	C5	28	Target 1	2.07261	0.0618762	Sample 1	FALSE
53	C5	29	Target 1	2.09462	0.07873	Sample 1	FALSE
53	C5	30	Target 1	2.1393	0.118258	Sample 1	FALSE
53	C5	31	Target 1	2.22348	0.197284	Sample 1	FALSE
53	C5	32	Target 1	2.35307	0.321721	Sample 1	FALSE
53	C5	33	Target 1	2.52639	0.48989	Sample 1	FALSE
53	C5	34	Target 1	2.69673	0.655078	Sample 1	FALSE
53	C5	35	Target 1	2.86222	0.815407	Sample 1	FALSE
53	C5	36	Target 1	3.05881	1.00684	Sample 1	FALSE
53	C5	37	Target 1	3.23625	1.17913	Sample 1	FALSE
53	C5	38	Target 1	3.3938	1.33153	Sample 1	FALSE
53	C5	39	Target 1	3.50899	1.44157	Sample 1	FALSE
53	C5	40	Target 1	3.62044	1.54786	Sample 1	FALSE
54	C6	1	Target 1	1.96365	-0.0223593	Sample 1	FALSE
54	C6	2	Target 1	1.96369	-0.0276715	Sample 1	FALSE
54	C6	3	Target 1	1.97146	-0.0252563	Sample 1	FALSE
54	C6	4	Target 1	1.99245	-0.00961204	Sample 1	FALSE
54	C6	5	Target 1	2.00212	-0.0052958	Sample 1	FALSE
54	C6	6	Target 1	2.01238	-0.000384955	Sample 1	FALSE
54	C6	7	Target 1	2.02391	0.00579214	Sample 1	FALSE
54	C6	8	Target 1	2.03516	0.0116829	Sample 1	FALSE
54	C6	9	Target 1	2.03801	0.00918297	Sample 1	FALSE
54	C6	10	Target 1	2.03976	0.00558228	Sample 1	FALSE
54	C6	11	Target 1	2.0413	0.00177392	Sample 1	FALSE
54	C6	12	Target 1	2.04957	0.00468611	Sample 1	FALSE
54	C6	13	Target 1	2.0548	0.00456871	Sample 1	FALSE
54	C6	14	Target 1	2.06569	0.0101054	Sample 1	FALSE
54	C6	15	Target 1	2.07025	0.00930805	Sample 1	FALSE
54	C6	16	Target 1	2.06507	-0.00121823	Sample 1	FALSE
54	C6	17	Target 1	2.06527	-0.00637151	Sample 1	FALSE
54	C6	18	Target 1	2.07843	0.00143422	Sample 1	FALSE
54	C6	19	Target 1	2.09604	0.0136977	Sample 1	FALSE
54	C6	20	Target 1	2.0926	0.00489706	Sample 1	FALSE
54	C6	21	Target 1	2.08957	-0.00348464	Sample 1	FALSE
54	C6	22	Target 1	2.08812	-0.0102842	Sample 1	FALSE
54	C6	23	Target 1	2.09753	-0.0062245	Sample 1	FALSE
54	C6	24	Target 1	2.10395	-0.0051622	Sample 1	FALSE
54	C6	25	Target 1	2.10504	-0.00941711	Sample 1	FALSE
54	C6	26	Target 1	2.12618	0.00636491	Sample 1	FALSE
54	C6	27	Target 1	2.14196	0.0168004	Sample 1	FALSE
54	C6	28	Target 1	2.16725	0.0367302	Sample 1	FALSE
54	C6	29	Target 1	2.2029	0.067029	Sample 1	FALSE
54	C6	30	Target 1	2.27756	0.136336	Sample 1	FALSE
54	C6	31	Target 1	2.38321	0.236639	Sample 1	FALSE
54	C6	32	Target 1	2.52586	0.373936	Sample 1	FALSE
54	C6	33	Target 1	2.7083	0.551026	Sample 1	FALSE
54	C6	34	Target 1	2.8903	0.727668	Sample 1	FALSE
54	C6	35	Target 1	3.06147	0.893489	Sample 1	FALSE
54	C6	36	Target 1	3.23595	1.06262	Sample 1	FALSE
54	C6	37	Target 1	3.39303	1.21435	Sample 1	FALSE
54	C6	38	Target 1	3.53336	1.34932	Sample 1	FALSE
54	C6	39	Target 1	3.65537	1.46599	Sample 1	FALSE
54	C6	40	Target 1	3.74702	1.55228	Sample 1	FALSE
55	C7	1	Target 1	1.88833	0.0113365	Sample 1	FALSE
55	C7	2	Target 1	1.89232	0.00997135	Sample 1	FALSE
55	C7	3	Target 1	1.89298	0.00528941	Sample 1	FALSE
55	C7	4	Target 1	1.89093	-0.00211276	Sample 1	FALSE
55	C7	5	Target 1	1.89902	0.000624891	Sample 1	FALSE
55	C7	6	Target 1	1.90429	0.000548009	Sample 1	FALSE
55	C7	7	Target 1	1.91557	0.00648357	Sample 1	FALSE
55	C7	8	Target 1	1.91463	0.000187656	Sample 1	FALSE
55	C7	9	Target 1	1.91898	-0.000812263	Sample 1	FALSE
55	C7	10	Target 1	1.92798	0.00284211	Sample 1	FALSE
55	C7	11	Target 1	1.92917	-0.00131698	Sample 1	FALSE
55	C7	12	Target 1	1.9295	-0.006342	Sample 1	FALSE
55	C7	13	Target 1	1.93749	-0.0036928	Sample 1	FALSE
55	C7	14	Target 1	1.93949	-0.0070452	Sample 1	FALSE
55	C7	15	Target 1	1.94051	-0.0113727	Sample 1	FALSE
55	C7	16	Target 1	1.95689	-0.000343712	Sample 1	FALSE
55	C7	17	Target 1	1.959	-0.00358596	Sample 1	FALSE
55	C7	18	Target 1	1.97382	0.0058919	Sample 1	FALSE
55	C7	19	Target 1	1.97812	0.00484144	Sample 1	FALSE
55	C7	20	Target 1	1.98348	0.00485063	Sample 1	FALSE
55	C7	21	Target 1	1.99371	0.00973071	Sample 1	FALSE
55	C7	22	Target 1	1.98896	-0.000372153	Sample 1	FALSE
55	C7	23	Target 1	1.99039	-0.00429377	Sample 1	FALSE
55	C7	24	Target 1	2.00238	0.00235323	Sample 1	FALSE
55	C7	25	Target 1	2.01499	0.00961082	Sample 1	FALSE
55	C7	26	Target 1	2.03876	0.0280369	Sample 1	FALSE
55	C7	27	Target 1	2.04754	0.0314597	Sample 1	FALSE
55	C7	28	Target 1	2.08095	0.0595208	Sample 1	FALSE
55	C7	29	Target 1	2.13167	0.104893	Sample 1	FALSE
55	C7	30	Target 1	2.19176	0.159639	Sample 1	FALSE
55	C7	31	Target 1	2.29797	0.260499	Sample 1	FALSE
55	C7	32	Target 1	2.43277	0.389948	Sample 1	FALSE
55	C7	33	Target 1	2.60861	0.560435	Sample 1	FALSE
55	C7	34	Target 1	2.78767	0.734151	Sample 1	FALSE
55	C7	35	Target 1	2.9808	0.921926	Sample 1	FALSE
55	C7	36	Target 1	3.17666	1.11244	Sample 1	FALSE
55	C7	37	Target 1	3.31835	1.24878	Sample 1	FALSE
55	C7	38	Target 1	3.44446	1.36954	Sample 1	FALSE
55	C7	39	Target 1	3.57521	1.49495	Sample 1	FALSE
55	C7	40	Target 1	3.67155	1.58593	Sample 1	FALSE
56	C8	1	Target 1	1.54127	-0.0251889	Sample 1	FALSE
56	C8	2	Target 1	1.54778	-0.0380569	Sample 1	FALSE
56	C8	3	Target 1	1.56046	-0.0447629	Sample 1	FALSE
56	C8	4	Target 1	1.56902	-0.0555778	Sample 1	FALSE
56	C8	5	Target 1	1.61801	-0.0259678	Sample 1	FALSE
56	C8	6	Target 1	1.63713	-0.0262305	Sample 1	FALSE
56	C8	7	Target 1	1.66125	-0.0214836	Sample 1	FALSE
56	C8	8	Target 1	1.69342	-0.0086983	Sample 1	FALSE
56	C8	9	Target 1	1.72595	0.00444833	Sample 1	FALSE
56	C8	10	Target 1	1.7593	0.0184276	Sample 1	FALSE
56	C8	11	Target 1	1.7879	0.0276437	Sample 1	FALSE
56	C8	12	Target 1	1.81092	0.0312852	Sample 1	FALSE
56	C8	13	Target 1	1.84684	0.0478214	Sample 1	FALSE
56	C8	14	Target 1	1.86525	0.0468582	Sample 1	FALSE
56	C8	15	Target 1	1.88794	0.0501616	Sample 1	FALSE
56	C8	16	Target 1	1.89441	0.0372535	Sample 1	FALSE
56	C8	17	Target 1	1.91607	0.039535	Sample 1	FALSE
56	C8	18	Target 1	1.92995	0.0340421	Sample 1	FALSE
56	C8	19	Target 1	1.93444	0.0191495	Sample 1	FALSE
56	C8	20	Target 1	1.95192	0.0172484	Sample 1	FALSE
56	C8	21	Target 1	1.95619	0.0021347	Sample 1	FALSE
56	C8	22	Target 1	1.94878	-0.0246514	Sample 1	FALSE
56	C8	23	Target 1	1.96471	-0.0281029	Sample 1	FALSE
56	C8	24	Target 1	1.97031	-0.0418819	Sample 1	FALSE
56	C8	25	Target 1	1.97743	-0.0541344	Sample 1	FALSE
56	C8	26	Target 1	2.00643	-0.0445176	Sample 1	FALSE
56	C8	27	Target 1	2.02296	-0.0473716	Sample 1	FALSE
56	C8	28	Target 1	2.06058	-0.0291284	Sample 1	FALSE
56	C8	29	Target 1	2.11351	0.00442605	Sample 1	FALSE
56	C8	30	Target 1	2.18542	0.0569505	Sample 1	FALSE
56	C8	31	Target 1	2.28437	0.136529	Sample 1	FALSE
56	C8	32	Target 1	2.42723	0.260002	Sample 1	FALSE
56	C8	33	Target 1	2.60434	0.417739	Sample 1	FALSE
56	C8	34	Target 1	2.79171	0.585724	Sample 1	FALSE
56	C8	35	Target 1	2.97986	0.754495	Sample 1	FALSE
56	C8	36	Target 1	3.1502	0.905456	Sample 1	FALSE
56	C8	37	Target 1	3.27822	1.0141	Sample 1	FALSE
56	C8	38	Target 1	3.43015	1.14665	Sample 1	FALSE
56	C8	39	Target 1	3.54549	1.2426	Sample 1	FALSE
56	C8	40	Target 1	3.61426	1.292	Sample 1	FALSE
57	C9	1	Target 1	1.88902	-0.00479305	Sample 1	FALSE
57	C9	2	Target 1	1.89717	-0.000970938	Sample 1	FALSE
57	C9	3	Target 1	1.88667	-0.0158003	Sample 1	FALSE
57	C9	4	Target 1	1.88828	-0.0185159	Sample 1	FALSE
57	C9	5	Target 1	1.91003	-0.001097	Sample 1	FALSE
57	C9	6	Target 1	1.92435	0.00889324	Sample 1	FALSE
57	C9	7	Target 1	1.93839	0.0185988	Sample 1	FALSE
57	C9	8	Target 1	1.93194	0.00782099	Sample 1	FALSE
57	C9	9	Target 1	1.93139	0.00293451	Sample 1	FALSE
57	C9	10	Target 1	1.94232	0.00953431	Sample 1	FALSE
57	C9	11	Target 1	1.95059	0.0134825	Sample 1	FALSE
57	C9	12	Target 1	1.94476	0.00331699	Sample 1	FALSE
57	C9	13	Target 1	1.94974	0.00396504	Sample 1	FALSE
57	C9	14	Target 1	1.94811	-0.00198885	Sample 1	FALSE
57	C9	15	Target 1	1.93691	-0.0175219	Sample 1	FALSE
57	C9	16	Target 1	1.94211	-0.0166483	Sample 1	FALSE
57	C9	17	Target 1	1.95757	-0.00551845	Sample 1	FALSE
57	C9	18	Target 1	1.97002	0.00259734	Sample 1	FALSE
57	C9	19	Target 1	1.97166	-9.45079e-05	Sample 1	FALSE
57	C9	20	Target 1	1.97599	-9.04336e-05	Sample 1	FALSE
57	C9	21	Target 1	1.98622	0.00580473	Sample 1	FALSE
57	C9	22	Target 1	1.98704	0.00229332	Sample 1	FALSE
57	C9	23	Target 1	1.98711	-0.00196613	Sample 1	FALSE
57	C9	24	Target 1	1.99402	0.000620854	Sample 1	FALSE
57	C9	25	Target 1	2.01015	0.0124135	Sample 1	FALSE
57	C9	26	Target 1	2.02141	0.0193506	Sample 1	FALSE
57	C9	27	Target 1	2.04698	0.0405908	Sample 1	FALSE
57	C9	28	Target 1	2.06612	0.0553924	Sample 1	FALSE
57	C9	29	Target 1	2.10624	0.0911897	Sample 1	FALSE
57	C9	30	Target 1	2.16685	0.147462	Sample 1	FALSE
57	C9	31	Target 1	2.25449	0.230781	Sample 1	FALSE
57	C9	32	Target 1	2.40059	0.372545	Sample 1	FALSE
57	C9	33	Target 1	2.56585	0.533473	Sample 1	FALSE
57	C9	34	Target 1	2.74766	0.710957	Sample 1	FALSE
57	C9	35	Target 1	2.94076	0.899725	Sample 1	FALSE
57	C9	36	Target 1	3.1277	1.08233	Sample 1	FALSE
57	C9	37	Target 1	3.27444	1.22475	Sample 1	FALSE
57	C9	38	Target 1	3.42038	1.36635	Sample 1	FALSE
57	C9	39	Target 1	3.53802	1.47966	Sample 1	FALSE
57	C9	40	Target 1	3.6518	1.58912	Sample 1	FALSE
58	C10	1	Target 1	1.954	-0.00661109	Sample 1	FALSE
58	C10	2	Target 1	1.95592	-0.010363	Sample 1	FALSE
58	C10	3	Target 1	1.96037	-0.0115818	Sample 1	FALSE
58	C10	4	Target 1	1.96647	-0.0111478	Sample 1	FALSE
58	C10	5	Target 1	1.98802	0.00473513	Sample 1	FALSE
58	C10	6	Target 1	2.00107	0.0121144	Sample 1	FALSE
58	C10	7	Target 1	2.00633	0.011708	Sample 1	FALSE
58	C10	8	Target 1	2.00604	0.00574951	Sample 1	FALSE
58	C10	9	Target 1	2.02501	0.0190503	Sample 1	FALSE
58	C10	10	Target 1	2.00859	-0.00304104	Sample 1	FALSE
58	C10	11	Target 1	2.00122	-0.0160762	Sample 1	FALSE
58	C10	12	Target 1	2.01142	-0.0115517	Sample 1	FALSE
58	C10	13	Target 1	2.02484	-0.00380228	Sample 1	FALSE
58	C10	14	Target 1	2.02563	-0.00868238	Sample 1	FALSE
58	C10	15	Target 1	2.04246	0.00248715	Sample 1	FALSE
58	C10	16	Target 1	2.05184	0.00619536	Sample 1	FALSE
58	C10	17	Target 1	2.05651	0.00519266	Sample 1	FALSE
58	C10	18	Target 1	2.05563	-0.00134921	Sample 1	FALSE
58	C10	19	Target 1	2.06682	0.00417122	Sample 1	FALSE
58	C10	20	Target 1	2.08373	0.0154051	Sample 1	FALSE
58	C10	21	Target 1	2.09485	0.0208586	Sample 1	FALSE
58	C10	22	Target 1	2.12523	0.0455738	Sample 1	FALSE
58	C10	23	Target 1	2.16057	0.0752461	Sample 1	FALSE
58	C10	24	Target 1	2.21409	0.123092	Sample 1	FALSE
58	C10	25	Target 1	2.33598	0.239311	Sample 1	FALSE
58	C10	26	Target 1	2.48443	0.382099	Sample 1	FALSE
58	C10	27	Target 1	2.65614	0.548131	Sample 1	FALSE
58	C10	28	Target 1	2.83878	0.725102	Sample 1	FALSE
58	C10	29	Target 1	3.0241	0.904755	Sample 1	FALSE
58	C10	30	Target 1	3.21675	1.09174	Sample 1	FALSE
58	C10	31	Target 1	3.38976	1.25908	Sample 1	FALSE
58	C10	32	Target 1	3.53541	1.39906	Sample 1	FALSE
58	C10	33	Target 1	3.64757	1.50555	Sample 1	FALSE
58	C10	34	Target 1	3.76599	1.6183	Sample 1	FALSE
58	C10	35	Target 1	3.87235	1.71899	Sample 1	FALSE
58	C10	36	Target 1	3.9841	1.82507	Sample 1	FALSE
58	C10	37	Target 1	4.09564	1.93095	Sample 1	FALSE
58	C10	38	Target 1	4.20134	2.03098	Sample 1	FALSE
58	C10	39	Target 1	4.29636	2.12033	Sample 1	FALSE
58	C10	40	Target 1	4.38077	2.19907	Sample 1	FALSE
59	C11	1	Target 1	1.91557	-0.00409319	Sample 1	FALSE
59	C11	2	Target 1	1.9156	-0.0109116	Sample 1	FALSE
59	C11	3	Target 1	1.91785	-0.0155081	Sample 1	FALSE
59	C11	4	Target 1	1.93055	-0.00965363	Sample 1	FALSE
59	C11	5	Target 1	1.95146	0.00441448	Sample 1	FALSE
59	C11	6	Target 1	1.95464	0.000741385	Sample 1	FALSE
59	C11	7	Target 1	1.96814	0.00740183	Sample 1	FALSE
59	C11	8	Target 1	1.97826	0.0106732	Sample 1	FALSE
59	C11	9	Target 1	1.98592	0.0114815	Sample 1	FALSE
59	C11	10	Target 1	1.99171	0.0104292	Sample 1	FALSE
59	C11	11	Target 1	1.9815	-0.00662809	Sample 1	FALSE
59	C11	12	Target 1	1.99045	-0.00452037	Sample 1	FALSE
59	C11	13	Target 1	2.00266	0.000838073	Sample 1	FALSE
59	C11	14	Target 1	2.00736	-0.0013027	Sample 1	FALSE
59	C11	15	Target 1	2.01422	-0.00128579	Sample 1	FALSE
59	C11	16	Target 1	2.02101	-0.00134112	Sample 1	FALSE
59	C11	17	Target 1	2.03145	0.00224921	Sample 1	FALSE
59	C11	18	Target 1	2.03346	-0.0025907	Sample 1	FALSE
59	C11	19	Target 1	2.0375	-0.00539834	Sample 1	FALSE
59	C11	20	Target 1	2.05246	0.00271837	Sample 1	FALSE
59	C11	21	Target 1	2.06669	0.0101005	Sample 1	FALSE
59	C11	22	Target 1	2.08759	0.0241624	Sample 1	FALSE
59	C11	23	Target 1	2.11004	0.0397674	Sample 1	FALSE
59	C11	24	Target 1	2.17048	0.0933577	Sample 1	FALSE
59	C11	25	Target 1	2.24847	0.164501	Sample 1	FALSE
59	C11	26	Target 1	2.37744	0.286626	Sample 1	FALSE
59	C11	27	Target 1	2.53951	0.441844	Sample 1	FALSE
59	C11	28	Target 1	2.71777	0.613259	Sample 1	FALSE
59	C11	29	Target 1	2.91272	0.801362	Sample 1	FALSE
59	C11	30	Target 1	3.09099	0.972793	Sample 1	FALSE
59	C11	31	Target 1	3.26029	1.13524	Sample 1	FALSE
59	C11	32	Target 1	3.41892	1.28702	Sample 1	FALSE
59	C11	33	Target 1	3.55778	1.41904	Sample 1	FALSE
59	C11	34	Target 1	3.66509	1.51951	Sample 1	FALSE
59	C11	35	Target 1	3.76223	1.6098	Sample 1	FALSE
59	C11	36	Target 1	3.86812	1.70884	Sample 1	FALSE
59	C11	37	Target 1	3.97314	1.80702	Sample 1	FALSE
59	C11	38	Target 1	4.08653	1.91356	Sample 1	FALSE
59	C11	39	Target 1	4.19369	2.01388	Sample 1	FALSE
59	C11	40	Target 1	4.29879	2.11214	Sample 1	FALSE
60	C12	1	Target 1	1.70038	-0.00100959	Sample 1	FALSE
60	C12	2	Target 1	1.70178	-0.0210838	Sample 1	FALSE
60	C12	3	Target 1	1.71925	-0.0250791	Sample 1	FALSE
60	C12	4	Target 1	1.74024	-0.0255612	Sample 1	FALSE
60	C12	5	Target 1	1.76502	-0.0222514	Sample 1	FALSE
60	C12	6	Target 1	1.79797	-0.0107789	Sample 1	FALSE
60	C12	7	Target 1	1.83469	0.00446729	Sample 1	FALSE
60	C12	8	Target 1	1.84848	-0.00321446	Sample 1	FALSE
60	C12	9	Target 1	1.87271	-0.000455752	Sample 1	FALSE
60	C12	10	Target 1	1.90857	0.0139339	Sample 1	FALSE
60	C12	11	Target 1	1.94271	0.0266042	Sample 1	FALSE
60	C12	12	Target 1	1.98044	0.0428617	Sample 1	FALSE
60	C12	13	Target 1	2.00567	0.0466187	Sample 1	FALSE
60	C12	14	Target 1	2.01034	0.0298173	Sample 1	FALSE
60	C12	15	Target 1	2.02402	0.0220253	Sample 1	FALSE
60	C12	16	Target 1	2.02387	0.000407586	Sample 1	FALSE
60	C12	17	Target 1	2.03742	-0.00751843	Sample 1	FALSE
60	C12	18	Target 1	2.05277	-0.0136341	Sample 1	FALSE
60	C12	19	Target 1	2.07002	-0.0178554	Sample 1	FALSE
60	C12	20	Target 1	2.08349	-0.0258582	Sample 1	FALSE
60	C12	21	Target 1	2.09629	-0.034529	Sample 1	FALSE
60	C12	22	Target 1	2.12662	-0.0256758	Sample 1	FALSE
60	C12	23	Target 1	2.17027	-0.00349196	Sample 1	FALSE
60	C12	24	Target 1	2.21781	0.02257	Sample 1	FALSE
60	C12	25	Target 1	2.31454	0.097829	Sample 1	FALSE
60	C12	26	Target 1	2.44072	0.202536	Sample 1	FALSE
60	C12	27	Target 1	2.58239	0.322733	Sample 1	FALSE
60	C12	28	Target 1	2.77837	0.497248	Sample 1	FALSE
60	C12	29	Target 1	2.97475	0.672156	Sample 1	FALSE
60	C12	30	Target 1	3.16524	0.841168	Sample 1	FALSE
60	C12	31	Target 1	3.33549	0.989954	Sample 1	FALSE
60	C12	32	Target 1	3.48557	1.11856	Sample 1	FALSE
60	C12	33	Target 1	3.62341	1.23492	Sample 1	FALSE
60	C12	34	Target 1	3.75865	1.3487	Sample 1	FALSE
60	C12	35	Target 1	3.87249	1.44107	Sample 1	FALSE
60	C12	36	Target 1	3.97643	1.52353	Sample 1	FALSE
60	C12	37	Target 1	4.07839	1.60402	Sample 1	FALSE
60	C12	38	Target 1	4.20592	1.71008	Sample 1	FALSE
60	C12	39	Target 1	4.30484	1.78752	Sample 1	FALSE
60	C12	40	Target 1	4.39021	1.85143	Sample 1	FALSE
61	C13	1	Target 1	1.86167	-0.00234134	Sample 1	FALSE
61	C13	2	Target 1	1.86131	-0.00835239	Sample 1	FALSE
61	C13	3	Target 1	1.86533	-0.00997011	Sample 1	FALSE
61	C13	4	Target 1	1.87702	-0.0039291	Sample 1	FALSE
61	C13	5	Target 1	1.8849	-0.00168647	Sample 1	FALSE
61	C13	6	Target 1	1.89771	0.00547463	Sample 1	FALSE
61	C13	7	Target 1	1.9012	0.0033225	Sample 1	FALSE
61	C13	8	Target 1	1.90419	0.000669095	Sample 1	FALSE
61	C13	9	Target 1	1.91288	0.00371509	Sample 1	FALSE
61	C13	10	Target 1	1.92174	0.00693536	Sample 1	FALSE
61	C13	11	Target 1	1.92072	0.000270324	Sample 1	FALSE
61	C13	12	Target 1	1.91602	-0.0100723	Sample 1	FALSE
61	C13	13	Target 1	1.94282	0.0110789	Sample 1	FALSE
61	C13	14	Target 1	1.94566	0.00827569	Sample 1	FALSE
[truncated: 4,546 more rows]

## Sheet: Melt Curve Raw
File Name	E:\shahi\Taqman for HCV_JFH1 one-step_20240214_194931.eds
Comment
Operator	Admin
Barcode
Instrument Type	QuantStudio™ 6 Pro System
Block Type	384-Well Block
Instrument Name	QS6Pro-2778621060027
Instrument Serial Number	2778621060027
Heated Cover Serial Number	2779321031001
Block serial number	2778321020885
Run Start Date/Time	2024-02-14 07:49:38 PM EST
Run End Data/Time	2024-02-14 09:50:57 PM EST
Run Duration	121 minutes 19 seconds
Sample Volume	10.0
Cover Temperature	105.0
Passive Reference	ROX
PCR Stage/Step Number	Stage 3 Step 3
Melt Stage Number	4
Quantification Cycle Method	CT
Pre-read Stage/Step	Stage 1 Step 1
Analysis Date/Time	2024-02-14 10:04:20 PM EST
Software Name and Version	Design & Analysis Software v2.7.0
Plugin Name and Version	Primary Analysis v1.8.0, Presence Absence v2.3.0
Reduce dye signal crosstalk by algorithm	No (Default)
Exported On	2024-02-14 10:07:59 PM EST
Well	Well Position	Reading Number	Target	Temperature	Fluorescence	Derivative
1	A1	1	Target 1	60.0005	226039	750.621
1	A1	2	Target 1	60.184	226648	839.932
1	A1	3	Target 1	60.3675	226743	934.324
1	A1	4	Target 1	60.5511	226969	1012.95
1	A1	5	Target 1	60.7346	226299	1057.23
1	A1	6	Target 1	60.9181	226430	1062.08
1	A1	7	Target 1	61.1016	225930	1040.92
1	A1	8	Target 1	61.2851	225867	1019.24
1	A1	9	Target 1	61.4686	225430	1020.73
1	A1	10	Target 1	61.6522	224642	1056
1	A1	11	Target 1	61.8357	225953	1120.3
1	A1	12	Target 1	62.0192	225983	1200.29
1	A1	13	Target 1	62.2027	224292	1283.33
1	A1	14	Target 1	62.3862	224747	1361.68
1	A1	15	Target 1	62.5698	225060	1432.52
1	A1	16	Target 1	62.7533	224215	1495.57
1	A1	17	Target 1	62.9368	224036	1551.58
1	A1	18	Target 1	63.1203	223785	1600.97
1	A1	19	Target 1	63.3038	223882	1642.88
1	A1	20	Target 1	63.4873	222827	1674.52
1	A1	21	Target 1	63.6709	222964	1692.75
1	A1	22	Target 1	63.8544	223254	1696.04
1	A1	23	Target 1	64.0379	221708	1686.65
1	A1	24	Target 1	64.2214	222252	1669.69
1	A1	25	Target 1	64.4049	221459	1651.62
1	A1	26	Target 1	64.5884	221293	1639.54
1	A1	27	Target 1	64.772	221495	1642.78
1	A1	28	Target 1	64.9555	220601	1674.65
1	A1	29	Target 1	65.139	219941	1750.28
1	A1	30	Target 1	65.3225	220851	1879.81
1	A1	31	Target 1	65.506	219624	2059.53
1	A1	32	Target 1	65.6896	219386	2268.76
1	A1	33	Target 1	65.8731	219845	2477.13
1	A1	34	Target 1	66.0566	219298	2745.99
1	A1	35	Target 1	66.2401	217895	3094.59
1	A1	36	Target 1	66.4236	216979	3413.47
1	A1	37	Target 1	66.6071	217220	3766.71
1	A1	38	Target 1	66.7907	216681	4199.89
1	A1	39	Target 1	66.9742	215912	4707.51
1	A1	40	Target 1	67.1577	215642	5224.86
1	A1	41	Target 1	67.3412	214197	5647.94
1	A1	42	Target 1	67.5247	214402	5869
1	A1	43	Target 1	67.7083	212798	5813.91
1	A1	44	Target 1	67.8918	211441	5469.65
1	A1	45	Target 1	68.0753	210926	4889.57
1	A1	46	Target 1	68.2588	209907	4176.52
1	A1	47	Target 1	68.4423	209522	3453.34
1	A1	48	Target 1	68.6258	209000	2832.4
1	A1	49	Target 1	68.8094	208493	2506
1	A1	50	Target 1	68.9929	208299	2408.65
1	A1	51	Target 1	69.1764	207584	2397.82
1	A1	52	Target 1	69.3599	207661	2446.88
1	A1	53	Target 1	69.5434	207774	2520.6
1	A1	54	Target 1	69.727	206362	2588.49
1	A1	55	Target 1	69.9105	205497	2686.74
1	A1	56	Target 1	70.094	205146	2734.82
1	A1	57	Target 1	70.2775	205604	2739.52
1	A1	58	Target 1	70.461	204658	2716.23
1	A1	59	Target 1	70.6445	203600	2676.32
1	A1	60	Target 1	70.8281	202994	2626.41
1	A1	61	Target 1	71.0116	203220	2581.19
1	A1	62	Target 1	71.1951	202763	2546.77
1	A1	63	Target 1	71.3786	202035	2501.32
1	A1	64	Target 1	71.5621	200956	2447.61
1	A1	65	Target 1	71.7457	201019	2396.95
1	A1	66	Target 1	71.9292	200393	2365.38
1	A1	67	Target 1	72.1127	200318	2365.46
1	A1	68	Target 1	72.2962	200414	2399.07
1	A1	69	Target 1	72.4797	198589	2455.05
1	A1	70	Target 1	72.6632	199038	2512.05
1	A1	71	Target 1	72.8468	198925	2545.77
1	A1	72	Target 1	73.0303	197823	2538.66
1	A1	73	Target 1	73.2138	197290	2489.55
1	A1	74	Target 1	73.3973	196220	2416.95
1	A1	75	Target 1	73.5808	196498	2352.35
1	A1	76	Target 1	73.7644	195914	2325.31
1	A1	77	Target 1	73.9479	196107	2349.6
1	A1	78	Target 1	74.1314	195255	2418.04
1	A1	79	Target 1	74.3149	194757	2508.08
1	A1	80	Target 1	74.4984	194641	2594.61
1	A1	81	Target 1	74.6819	193708	2737.49
1	A1	82	Target 1	74.8655	193114	2811.45
1	A1	83	Target 1	75.049	192770	2824.42
1	A1	84	Target 1	75.2325	192388	2795.19
1	A1	85	Target 1	75.416	191513	2739.35
1	A1	86	Target 1	75.5995	191236	2660.27
1	A1	87	Target 1	75.7831	190939	2574.2
1	A1	88	Target 1	75.9666	190155	2508.1
1	A1	89	Target 1	76.1501	189767	2425.28
1	A1	90	Target 1	76.3336	189145	2335.72
1	A1	91	Target 1	76.5171	188423	2256.63
1	A1	92	Target 1	76.7006	188873	2205.51
1	A1	93	Target 1	76.8842	188199	2192.73
1	A1	94	Target 1	77.0677	187567	2217.77
1	A1	95	Target 1	77.2512	187443	2271.87
1	A1	96	Target 1	77.4347	187204	2343.94
1	A1	97	Target 1	77.6182	186370	2426.28
1	A1	98	Target 1	77.8018	185767	2515.5
1	A1	99	Target 1	77.9853	185507	2629.46
1	A1	100	Target 1	78.1688	185624	2839.53
1	A1	101	Target 1	78.3523	184519	3020.64
1	A1	102	Target 1	78.5358	183827	3145.51
1	A1	103	Target 1	78.7193	183064	3196.24
1	A1	104	Target 1	78.9029	183353	3172.02
1	A1	105	Target 1	79.0864	182187	3088.49
1	A1	106	Target 1	79.2699	181297	2970.53
1	A1	107	Target 1	79.4534	181692	2844.98
1	A1	108	Target 1	79.6369	180473	2735.12
1	A1	109	Target 1	79.8204	180708	2656.62
1	A1	110	Target 1	80.004	179498	2615.42
1	A1	111	Target 1	80.1875	179262	2608.16
1	A1	112	Target 1	80.371	179483	2622.99
1	A1	113	Target 1	80.5545	177972	2644.66
1	A1	114	Target 1	80.738	178152	2658.89
1	A1	115	Target 1	80.9216	176955	2655.72
1	A1	116	Target 1	81.1051	177059	2633.43
1	A1	117	Target 1	81.2886	177003	2603.3
1	A1	118	Target 1	81.4721	175459	2593.31
1	A1	119	Target 1	81.6556	174777	2641.71
1	A1	120	Target 1	81.8392	175414	2776.17
1	A1	121	Target 1	82.0227	174650	2988.17
1	A1	122	Target 1	82.2062	174768	3224.94
1	A1	123	Target 1	82.3897	173143	3409.49
1	A1	124	Target 1	82.5732	172415	3482.78
1	A1	125	Target 1	82.7567	172299	3437.55
1	A1	126	Target 1	82.9403	171515	3325.52
1	A1	127	Target 1	83.1238	170670	3231.67
1	A1	128	Target 1	83.3073	170597	3232.04
1	A1	129	Target 1	83.4908	170389	3357.33
1	A1	130	Target 1	83.6743	169956	3579.18
1	A1	131	Target 1	83.8578	168756	3824.49
1	A1	132	Target 1	84.0414	168453	4006.72
1	A1	133	Target 1	84.2249	167236	4060.76
1	A1	134	Target 1	84.4084	167400	3966.81
1	A1	135	Target 1	84.5919	165957	3754.95
1	A1	136	Target 1	84.7754	165061	3491.86
1	A1	137	Target 1	84.959	165370	3252.65
1	A1	138	Target 1	85.1425	165046	3091.83
1	A1	139	Target 1	85.326	164273	3025.9
1	A1	140	Target 1	85.5095	163556	3036.53
1	A1	141	Target 1	85.693	163069	3087.71
1	A1	142	Target 1	85.8766	162804	3143.28
1	A1	143	Target 1	86.0601	162129	3175.85
1	A1	144	Target 1	86.2436	161332	3167.98
1	A1	145	Target 1	86.4271	161250	3112.88
1	A1	146	Target 1	86.6106	160332	3017.39
1	A1	147	Target 1	86.7941	159694	2904.68
1	A1	148	Target 1	86.9777	159570	2809.64
1	A1	149	Target 1	87.1612	158570	2765.79
1	A1	150	Target 1	87.3447	158752	2789.33
1	A1	151	Target 1	87.5282	158126	2872.95
1	A1	152	Target 1	87.7117	157262	2993.72
1	A1	153	Target 1	87.8952	156516	3129.05
1	A1	154	Target 1	88.0788	156103	3262.54
1	A1	155	Target 1	88.2623	155987	3373.25
1	A1	156	Target 1	88.4458	155029	3418.57
1	A1	157	Target 1	88.6293	155347	3337.47
1	A1	158	Target 1	88.8128	153737	3086.11
1	A1	159	Target 1	88.9964	152279	2686.55
1	A1	160	Target 1	89.1799	151888	2441.02
1	A1	161	Target 1	89.3634	153266	2295.93
1	A1	162	Target 1	89.5469	152596	2250.13
1	A1	163	Target 1	89.7304	152023	2313.34
1	A1	164	Target 1	89.914	150367	2451.5
1	A1	165	Target 1	90.0975	151049	2629.01
1	A1	166	Target 1	90.281	149938	2917.26
1	A1	167	Target 1	90.4645	149301	3065.7
1	A1	168	Target 1	90.648	149168	3056.76
1	A1	169	Target 1	90.8315	147812	2910.64
1	A1	170	Target 1	91.0151	147569	2673.68
1	A1	171	Target 1	91.1986	147792	2512.13
1	A1	172	Target 1	91.3821	147112	2411.09
1	A1	173	Target 1	91.5656	146555	2347.03
1	A1	174	Target 1	91.7491	146122	2331.81
1	A1	175	Target 1	91.9326	145799	2367.15
1	A1	176	Target 1	92.1162	145798	2445.57
1	A1	177	Target 1	92.2997	144643	2550.98
1	A1	178	Target 1	92.4832	144503	2747.01
1	A1	179	Target 1	92.6667	143477	2948.97
1	A1	180	Target 1	92.8502	143030	3058.6
1	A1	181	Target 1	93.0338	142140	3060.96
1	A1	182	Target 1	93.2173	142090	2972.57
1	A1	183	Target 1	93.4008	141915	2831.36
1	A1	184	Target 1	93.5843	140438	2681.45
1	A1	185	Target 1	93.7678	140425	2579.51
1	A1	186	Target 1	93.9513	140354	2552.63
1	A1	187	Target 1	94.1349	140088	2554.79
1	A1	188	Target 1	94.3184	138697	2579.69
1	A1	189	Target 1	94.5019	138246	2638.3
1	A1	190	Target 1	94.6854	138443	2696.63
1	A1	191	Target 1	94.8689	137814	2716.05
2	A2	1	Target 1	60.0005	319467	-985.748
2	A2	2	Target 1	60.184	317667	-877.861
2	A2	3	Target 1	60.3675	317372	-809.641
2	A2	4	Target 1	60.5511	318038	-757.703
2	A2	5	Target 1	60.7346	317284	-685.037
2	A2	6	Target 1	60.9181	317722	-554.865
2	A2	7	Target 1	61.1016	317732	-342.76
2	A2	8	Target 1	61.2851	317317	-46.626
2	A2	9	Target 1	61.4686	317747	308.318
2	A2	10	Target 1	61.6522	317099	670.592
2	A2	11	Target 1	61.8357	316739	974.931
2	A2	12	Target 1	62.0192	317610	1163.71
2	A2	13	Target 1	62.2027	316416	1212.77
2	A2	14	Target 1	62.3862	315566	1144.18
2	A2	15	Target 1	62.5698	315569	1018.23
2	A2	16	Target 1	62.7533	314495	907.075
2	A2	17	Target 1	62.9368	313931	864.083
2	A2	18	Target 1	63.1203	315044	906.133
2	A2	19	Target 1	63.3038	313707	1013.36
2	A2	20	Target 1	63.4873	314065	1144.46
2	A2	21	Target 1	63.6709	313104	1256.13
2	A2	22	Target 1	63.8544	313153	1317.77
2	A2	23	Target 1	64.0379	312704	1320.39
2	A2	24	Target 1	64.2214	312002	1274.46
2	A2	25	Target 1	64.4049	311519	1205.19
2	A2	26	Target 1	64.5884	310904	1147.44
2	A2	27	Target 1	64.772	311155	1146.33
2	A2	28	Target 1	64.9555	310717	1257.7
2	A2	29	Target 1	65.139	310302	1535.19
2	A2	30	Target 1	65.3225	308281	2002.15
2	A2	31	Target 1	65.506	310604	2623.97
2	A2	32	Target 1	65.6896	309397	3306.38
2	A2	33	Target 1	65.8731	308966	4031.94
2	A2	34	Target 1	66.0566	308675	4749.82
2	A2	35	Target 1	66.2401	305833	5285.13
2	A2	36	Target 1	66.4236	305237	5721.29
2	A2	37	Target 1	66.6071	304383	6144
2	A2	38	Target 1	66.7907	304841	6565.24
2	A2	39	Target 1	66.9742	304451	6913.58
2	A2	40	Target 1	67.1577	301410	7093.3
2	A2	41	Target 1	67.3412	301006	7060.79
2	A2	42	Target 1	67.5247	299483	6856.71
2	A2	43	Target 1	67.7083	297763	6575.47
2	A2	44	Target 1	67.8918	298241	6299.18
2	A2	45	Target 1	68.0753	297558	6050.15
2	A2	46	Target 1	68.2588	295510	5791.42
2	A2	47	Target 1	68.4423	295564	5468.33
2	A2	48	Target 1	68.6258	293643	5059.76
2	A2	49	Target 1	68.8094	293417	4603.83
2	A2	50	Target 1	68.9929	292105	4186.91
2	A2	51	Target 1	69.1764	291127	3898.35
2	A2	52	Target 1	69.3599	291815	3781.93
2	A2	53	Target 1	69.5434	289974	3809.25
2	A2	54	Target 1	69.727	290994	3894.47
2	A2	55	Target 1	69.9105	289060	3938.71
2	A2	56	Target 1	70.094	287367	3874.03
2	A2	57	Target 1	70.2775	287419	3692.27
2	A2	58	Target 1	70.461	287226	3489.54
2	A2	59	Target 1	70.6445	285638	3254.94
2	A2	60	Target 1	70.8281	286097	3036.29
2	A2	61	Target 1	71.0116	283866	2881.4
2	A2	62	Target 1	71.1951	283336	2823.76
2	A2	63	Target 1	71.3786	285574	2867.22
2	A2	64	Target 1	71.5621	283291	2982.57
2	A2	65	Target 1	71.7457	282154	3122.76
2	A2	66	Target 1	71.9292	281615	3245.92
2	A2	67	Target 1	72.1127	281852	3329.82
2	A2	68	Target 1	72.2962	280071	3372.18
2	A2	69	Target 1	72.4797	280519	3382.15
2	A2	70	Target 1	72.6632	278915	3372.78
2	A2	71	Target 1	72.8468	278640	3357.17
2	A2	72	Target 1	73.0303	277687	3345.47
2	A2	73	Target 1	73.2138	277676	3339.68
2	A2	74	Target 1	73.3973	276586	3332.03
2	A2	75	Target 1	73.5808	275930	3310.14
2	A2	76	Target 1	73.7644	275882	3268.1
2	A2	77	Target 1	73.9479	273845	3215.7
2	A2	78	Target 1	74.1314	274091	3179.73
2	A2	79	Target 1	74.3149	273777	3192.8
2	A2	80	Target 1	74.4984	272652	3276.09
2	A2	81	Target 1	74.6819	272447	3425.36
2	A2	82	Target 1	74.8655	271290	3607.53
2	A2	83	Target 1	75.049	272137	3795.59
2	A2	84	Target 1	75.2325	269675	3929.13
2	A2	85	Target 1	75.416	268760	3919.88
2	A2	86	Target 1	75.5995	269237	3769.88
2	A2	87	Target 1	75.7831	266932	3580.27
2	A2	88	Target 1	75.9666	268249	3389.63
2	A2	89	Target 1	76.1501	265274	3233.85
2	A2	90	Target 1	76.3336	266455	3152.96
2	A2	91	Target 1	76.5171	265236	3159.12
2	A2	92	Target 1	76.7006	265304	3231.34
2	A2	93	Target 1	76.8842	264188	3324.14
2	A2	94	Target 1	77.0677	263444	3391.74
2	A2	95	Target 1	77.2512	262698	3413.44
2	A2	96	Target 1	77.4347	261958	3404.71
2	A2	97	Target 1	77.6182	260713	3405.73
2	A2	98	Target 1	77.8018	260975	3453.56
2	A2	99	Target 1	77.9853	261285	3559.68
2	A2	100	Target 1	78.1688	259107	3704.9
2	A2	101	Target 1	78.3523	258518	3913.77
2	A2	102	Target 1	78.5358	258156	4080.3
2	A2	103	Target 1	78.7193	257252	4164.37
2	A2	104	Target 1	78.9029	256574	4145.23
2	A2	105	Target 1	79.0864	255923	4020.64
2	A2	106	Target 1	79.2699	255201	3815.97
2	A2	107	Target 1	79.4534	253240	3624.34
2	A2	108	Target 1	79.6369	253756	3494.74
2	A2	109	Target 1	79.8204	253064	3433.89
2	A2	110	Target 1	80.004	253580	3451.53
2	A2	111	Target 1	80.1875	250979	3530.21
2	A2	112	Target 1	80.371	251369	3641.93
2	A2	113	Target 1	80.5545	250379	3790.27
2	A2	114	Target 1	80.738	249993	3980.67
2	A2	115	Target 1	80.9216	248331	4180
2	A2	116	Target 1	81.1051	248552	4366.88
2	A2	117	Target 1	81.2886	247782	4493.33
2	A2	118	Target 1	81.4721	247188	4504.44
2	A2	119	Target 1	81.6556	245375	4379.25
2	A2	120	Target 1	81.8392	244424	4158.5
2	A2	121	Target 1	82.0227	243621	3930.68
2	A2	122	Target 1	82.2062	244152	3779.07
2	A2	123	Target 1	82.3897	243256	3728.33
2	A2	124	Target 1	82.5732	243026	3736.83
2	A2	125	Target 1	82.7567	241580	3740.1
2	A2	126	Target 1	82.9403	239914	3711.47
2	A2	127	Target 1	83.1238	239581	3690.86
2	A2	128	Target 1	83.3073	239730	3715.07
2	A2	129	Target 1	83.4908	239859	3852.68
2	A2	130	Target 1	83.6743	237909	4080.55
2	A2	131	Target 1	83.8578	237160	4341.98
2	A2	132	Target 1	84.0414	236066	4573.39
2	A2	133	Target 1	84.2249	236981	4735.88
2	A2	134	Target 1	84.4084	234093	4822.63
2	A2	135	Target 1	84.5919	233531	4846.79
2	A2	136	Target 1	84.7754	234289	4822.64
2	A2	137	Target 1	84.959	231769	4755.26
2	A2	138	Target 1	85.1425	232185	4648.54
2	A2	139	Target 1	85.326	230857	4523.31
2	A2	140	Target 1	85.5095	229085	4429.22
2	A2	141	Target 1	85.693	229908	4430.05
2	A2	142	Target 1	85.8766	227956	4561.18
2	A2	143	Target 1	86.0601	229314	4788.5
2	A2	144	Target 1	86.2436	227166	5005.68
2	A2	145	Target 1	86.4271	226956	5087.4
2	A2	146	Target 1	86.6106	224124	4968.55
2	A2	147	Target 1	86.7941	223835	4695.2
2	A2	148	Target 1	86.9777	223429	4405.63
2	A2	149	Target 1	87.1612	223454	4251.09
2	A2	150	Target 1	87.3447	222571	4308.95
2	A2	151	Target 1	87.5282	222082	4542.56
2	A2	152	Target 1	87.7117	220627	4827.26
2	A2	153	Target 1	87.8952	219411	5018.37
2	A2	154	Target 1	88.0788	218679	5016.63
2	A2	155	Target 1	88.2623	218515	4801.29
2	A2	156	Target 1	88.4458	216229	4423.74
2	A2	157	Target 1	88.6293	216265	3978.8
2	A2	158	Target 1	88.8128	216655	3613.41
2	A2	159	Target 1	88.9964	215153	3415.14
2	A2	160	Target 1	89.1799	213801	3343.72
2	A2	161	Target 1	89.3634	214248	3407.88
2	A2	162	Target 1	89.5469	213422	3579.78
2	A2	163	Target 1	89.7304	212905	3836.66
2	A2	164	Target 1	89.914	210003	4117.72
2	A2	165	Target 1	90.0975	210913	4290.28
2	A2	166	Target 1	90.281	210100	4334.97
2	A2	167	Target 1	90.4645	208648	4286.59
2	A2	168	Target 1	90.648	208856	4206.62
2	A2	169	Target 1	90.8315	207361	4155.89
2	A2	170	Target 1	91.0151	206139	4176.57
2	A2	171	Target 1	91.1986	207468	4282.68
2	A2	172	Target 1	91.3821	205136	4450.34
2	A2	173	Target 1	91.5656	204558	4615.18
2	A2	174	Target 1	91.7491	203774	4691.48
2	A2	175	Target 1	91.9326	202584	4611.71
2	A2	176	Target 1	92.1162	201336	4367.23
2	A2	177	Target 1	92.2997	201521	4021.14
2	A2	178	Target 1	92.4832	201215	3689.69
2	A2	179	Target 1	92.6667	200005	3521.89
2	A2	180	Target 1	92.8502	199894	3456.43
2	A2	181	Target 1	93.0338	198236	3483.23
2	A2	182	Target 1	93.2173	197815	3567.76
2	A2	183	Target 1	93.4008	197931	3673.11
2	A2	184	Target 1	93.5843	196244	3796.69
2	A2	185	Target 1	93.7678	195449	3897.3
2	A2	186	Target 1	93.9513	195963	3927.65
2	A2	187	Target 1	94.1349	193223	3861.78
2	A2	188	Target 1	94.3184	193391	3699.92
2	A2	189	Target 1	94.5019	192831	3532.72
2	A2	190	Target 1	94.6854	192910	3357.87
2	A2	191	Target 1	94.8689	192564	3220.7
3	A3	1	Target 1	60.0005	347692	1806.08
3	A3	2	Target 1	60.184	348279	1881.76
3	A3	3	Target 1	60.3675	348522	1967.22
3	A3	4	Target 1	60.5511	347954	2052.38
3	A3	5	Target 1	60.7346	347006	2124.27
3	A3	6	Target 1	60.9181	346412	2166.1
3	A3	7	Target 1	61.1016	346790	2161.32
3	A3	8	Target 1	61.2851	346204	2103.92
3	A3	9	Target 1	61.4686	345636	2008.77
3	A3	10	Target 1	61.6522	344505	1913.75
3	A3	11	Target 1	61.8357	344689	1864.66
3	A3	12	Target 1	62.0192	343945	1885.56
3	A3	13	Target 1	62.2027	342991	1954.54
3	A3	14	Target 1	62.3862	342951	2006.54
3	A3	15	Target 1	62.5698	344122	1970.45
3	A3	16	Target 1	62.7533	342527	1819.57
3	A3	17	Target 1	62.9368	341650	1598.7
3	A3	18	Target 1	63.1203	340465	1401.79
3	A3	19	Target 1	63.3038	339683	1314.62
3	A3	20	Target 1	63.4873	340514	1361.59
3	A3	21	Target 1	63.6709	340882	1495.96
3	A3	22	Target 1	63.8544	340716	1637.48
3	A3	23	Target 1	64.0379	339869	1726.82
3	A3	24	Target 1	64.2214	338208	1758.21
3	A3	25	Target 1	64.4049	338990	1772.69
3	A3	26	Target 1	64.5884	337088	1825.35
3	A3	27	Target 1	64.772	338489	1951.15
3	A3	28	Target 1	64.9555	337498	2149.24
3	A3	29	Target 1	65.139	336569	2389.87
3	A3	30	Target 1	65.3225	336752	2635.6
3	A3	31	Target 1	65.506	336367	2864.63
3	A3	32	Target 1	65.6896	334952	3086.95
3	A3	33	Target 1	65.8731	334612	3340.14
3	A3	34	Target 1	66.0566	333771	3667.82
3	A3	35	Target 1	66.2401	333169	4138.39
3	A3	36	Target 1	66.4236	333125	4738
3	A3	37	Target 1	66.6071	332363	5332.53
3	A3	38	Target 1	66.7907	331783	5823.2
3	A3	39	Target 1	66.9742	329559	6143.18
3	A3	40	Target 1	67.1577	328373	6282.01
3	A3	41	Target 1	67.3412	327845	6279.94
3	A3	42	Target 1	67.5247	326546	6196.43
3	A3	43	Target 1	67.7083	325711	6078.94
3	A3	44	Target 1	67.8918	324135	5944.4
3	A3	45	Target 1	68.0753	324478	5784.98
3	A3	46	Target 1	68.2588	322769	5585.28
3	A3	47	Target 1	68.4423	320761	5341.86
3	A3	48	Target 1	68.6258	321417	5070.48
3	A3	49	Target 1	68.8094	319697	4802.39
3	A3	50	Target 1	68.9929	318739	4568.57
3	A3	51	Target 1	69.1764	318512	4388.4
3	A3	52	Target 1	69.3599	317537	4263.04
3	A3	53	Target 1	69.5434	317075	4179.02
3	A3	54	Target 1	69.727	315673	4113.76
3	A3	55	Target 1	69.9105	315101	4042.6
3	A3	56	Target 1	70.094	315032	3945.23
3	A3	57	Target 1	70.2775	313455	3827.56
3	A3	58	Target 1	70.461	313280	3710.74
3	A3	59	Target 1	70.6445	311795	3611.87
3	A3	60	Target 1	70.8281	311226	3563.73
3	A3	61	Target 1	71.0116	311178	3580.67
3	A3	62	Target 1	71.1951	311135	3646.65
3	A3	63	Target 1	71.3786	309474	3722.52
3	A3	64	Target 1	71.5621	308954	3770.06
3	A3	65	Target 1	71.7457	307769	3775.2
3	A3	66	Target 1	71.9292	307488	3756.62
3	A3	67	Target 1	72.1127	306671	3751.7
3	A3	68	Target 1	72.2962	305993	3789.94
3	A3	69	Target 1	72.4797	304997	3870.72
3	A3	70	Target 1	72.6632	305906	3979.19
3	A3	71	Target 1	72.8468	303865	4038.75
3	A3	72	Target 1	73.0303	302807	4008.77
3	A3	73	Target 1	73.2138	302043	3898.67
3	A3	74	Target 1	73.3973	301060	3784.64
3	A3	75	Target 1	73.5808	301137	3707.35
3	A3	76	Target 1	73.7644	300093	3691.58
3	A3	77	Target 1	73.9479	300281	3726.18
3	A3	78	Target 1	74.1314	299219	3770.09
3	A3	79	Target 1	74.3149	297547	3780.55
3	A3	80	Target 1	74.4984	297516	3740.16
3	A3	81	Target 1	74.6819	296618	3667.11
3	A3	82	Target 1	74.8655	295779	3604.2
3	A3	83	Target 1	75.049	295321	3594.32
3	A3	84	Target 1	75.2325	294768	3655.67
3	A3	85	Target 1	75.416	294082	3769.68
3	A3	86	Target 1	75.5995	294311	3891.52
3	A3	87	Target 1	75.7831	292398	3979.44
3	A3	88	Target 1	75.9666	291195	3970.63
3	A3	89	Target 1	76.1501	290816	3871.36
3	A3	90	Target 1	76.3336	290560	3748.22
3	A3	91	Target 1	76.5171	289091	3623.2
3	A3	92	Target 1	76.7006	289332	3526.9
3	A3	93	Target 1	76.8842	288244	3474.18
3	A3	94	Target 1	77.0677	287604	3469.15
3	A3	95	Target 1	77.2512	286499	3511.26
3	A3	96	Target 1	77.4347	286781	3597.98
3	A3	97	Target 1	77.6182	285838	3721.86
3	A3	98	Target 1	77.8018	284636	3867.34
3	A3	99	Target 1	77.9853	284455	4041.28
3	A3	100	Target 1	78.1688	283430	4177.11
3	A3	101	Target 1	78.3523	282987	4240.31
3	A3	102	Target 1	78.5358	281473	4215.31
3	A3	103	Target 1	78.7193	281043	4112.7
3	A3	104	Target 1	78.9029	280125	3967.21
3	A3	105	Target 1	79.0864	279153	3833.4
3	A3	106	Target 1	79.2699	279216	3744.4
3	A3	107	Target 1	79.4534	278603	3686.75
3	A3	108	Target 1	79.6369	277546	3643.61
3	A3	109	Target 1	79.8204	276804	3591.28
3	A3	110	Target 1	80.004	276215	3516.82
3	A3	111	Target 1	80.1875	275361	3428.02
3	A3	112	Target 1	80.371	274641	3350.4
3	A3	113	Target 1	80.5545	274635	3312.57
3	A3	114	Target 1	80.738	272851	3329.86
3	A3	115	Target 1	80.9216	273924	3396.24
3	A3	116	Target 1	81.1051	272621	3489.67
3	A3	117	Target 1	81.2886	271629	3588.21
3	A3	118	Target 1	81.4721	269989	3683.08
3	A3	119	Target 1	81.6556	270992	3778.47
3	A3	120	Target 1	81.8392	269629	3880.14
3	A3	121	Target 1	82.0227	268751	4003.38
3	A3	122	Target 1	82.2062	268722	4102
3	A3	123	Target 1	82.3897	266904	4153.03
3	A3	124	Target 1	82.5732	266384	4151.95
3	A3	125	Target 1	82.7567	265720	4119.37
3	A3	126	Target 1	82.9403	264829	4090.78
3	A3	127	Target 1	83.1238	264633	4097.96
3	A3	128	Target 1	83.3073	263544	4155.59
3	A3	129	Target 1	83.4908	262865	4258.83
3	A3	130	Target 1	83.6743	262051	4391.57
3	A3	131	Target 1	83.8578	261223	4537.46
3	A3	132	Target 1	84.0414	260770	4686.71
3	A3	133	Target 1	84.2249	259019	4833.32
3	A3	134	Target 1	84.4084	258741	4965.97
3	A3	135	Target 1	84.5919	258214	5061
3	A3	136	Target 1	84.7754	257684	5087.39
3	A3	137	Target 1	84.959	255132	5025.74
3	A3	138	Target 1	85.1425	255069	4887.03
3	A3	139	Target 1	85.326	253987	4714.91
3	A3	140	Target 1	85.5095	253475	4563.85
3	A3	141	Target 1	85.693	253072	4466.33
3	A3	142	Target 1	85.8766	252170	4414.51
3	A3	143	Target 1	86.0601	251649	4370.11
3	A3	144	Target 1	86.2436	250455	4296.78
3	A3	145	Target 1	86.4271	248215	4190.48
3	A3	146	Target 1	86.6106	249511	4086.86
3	A3	147	Target 1	86.7941	248632	4043.18
3	A3	148	Target 1	86.9777	247109	4110.55
3	A3	149	Target 1	87.1612	246860	4311.54
3	A3	150	Target 1	87.3447	245969	4630.33
3	A3	151	Target 1	87.5282	245570	5015.54
3	A3	152	Target 1	87.7117	244215	5391.95
3	A3	153	Target 1	87.8952	243041	5684.46
3	A3	154	Target 1	88.0788	241921	5844.35
3	A3	155	Target 1	88.2623	240847	5867.67
3	A3	156	Target 1	88.4458	239278	5792.24
3	A3	157	Target 1	88.6293	239976	5676.18
3	A3	158	Target 1	88.8128	238384	5570.34
3	A3	159	Target 1	88.9964	237309	5500.67
3	A3	160	Target 1	89.1799	235737	5464.48
3	A3	161	Target 1	89.3634	235594	5435.06
3	A3	162	Target 1	89.5469	234307	5372.2
3	A3	163	Target 1	89.7304	232863	5239.87
3	A3	164	Target 1	89.914	231416	5027.61
3	A3	165	Target 1	90.0975	231456	4761.6
3	A3	166	Target 1	90.281	231122	4489.58
3	A3	167	Target 1	90.4645	230684	4246.32
3	A3	168	Target 1	90.648	228689	4025.18
3	A3	169	Target 1	90.8315	228296	3799.76
3	A3	170	Target 1	91.0151	227958	3546.56
3	A3	171	Target 1	91.1986	226691	3229.4
3	A3	172	Target 1	91.3821	226243	2885.65
3	A3	173	Target 1	91.5656	226878	2584.89
3	A3	174	Target 1	91.7491	225738	2399.84
3	A3	175	Target 1	91.9326	225740	2378.94
3	A3	176	Target 1	92.1162	224728	2533.07
3	A3	177	Target 1	92.2997	224627	2836.2
3	A3	178	Target 1	92.4832	223961	3235.19
3	A3	179	Target 1	92.6667	223032	3660.89
3	A3	180	Target 1	92.8502	221170	4080.96
3	A3	181	Target 1	93.0338	221371	4423.15
3	A3	182	Target 1	93.2173	219858	4598.18
3	A3	183	Target 1	93.4008	218692	4616.09
3	A3	184	Target 1	93.5843	218101	4535.5
3	A3	185	Target 1	93.7678	218363	4446.69
3	A3	186	Target 1	93.9513	216577	4438.95
3	A3	187	Target 1	94.1349	216861	4566.39
3	A3	188	Target 1	94.3184	215184	4828.43
3	A3	189	Target 1	94.5019	213588	5175.88
3	A3	190	Target 1	94.6854	214541	5539.74
3	A3	191	Target 1	94.8689	212147	5862.91
4	A4	1	Target 1	60.0005	245601	630.215
4	A4	2	Target 1	60.184	245826	601.826
4	A4	3	Target 1	60.3675	246510	628.753
4	A4	4	Target 1	60.5511	245751	700.721
4	A4	5	Target 1	60.7346	245834	791.233
4	A4	6	Target 1	60.9181	246288	873.701
4	A4	7	Target 1	61.1016	245406	936.946
4	A4	8	Target 1	61.2851	245540	983.25
4	A4	9	Target 1	61.4686	243938	1013.51
4	A4	10	Target 1	61.6522	244689	1013.74
4	A4	11	Target 1	61.8357	244739	959.839
4	A4	12	Target 1	62.0192	244113	839.41
4	A4	13	Target 1	62.2027	244174	674.775
4	A4	14	Target 1	62.3862	242554	525.749
4	A4	15	Target 1	62.5698	243153	466.306
4	A4	16	Target 1	62.7533	242762	548.746
4	A4	17	Target 1	62.9368	242153	776.107
4	A4	18	Target 1	63.1203	243274	1099.6
4	A4	19	Target 1	63.3038	243203	1439.74
4	A4	20	Target 1	63.4873	242082	1716.16
4	A4	21	Target 1	63.6709	241603	1872.32
4	A4	22	Target 1	63.8544	241709	1887.39
4	A4	23	Target 1	64.0379	240750	1779.13
4	A4	24	Target 1	64.2214	240518	1599.96
4	A4	25	Target 1	64.4049	239660	1426.06
4	A4	26	Target 1	64.5884	239352	1336.75
4	A4	27	Target 1	64.772	239087	1389.3
4	A4	28	Target 1	64.9555	239200	1598.48
4	A4	29	Target 1	65.139	238708	1932.61
4	A4	30	Target 1	65.3225	239211	2329.14
4	A4	31	Target 1	65.506	237965	2723.91
4	A4	32	Target 1	65.6896	237834	3071.87
4	A4	33	Target 1	65.8731	236879	3369.84
4	A4	34	Target 1	66.0566	235769	3641.02
4	A4	35	Target 1	66.2401	235893	3909.33
4	A4	36	Target 1	66.4236	235390	4187.46
4	A4	37	Target 1	66.6071	234311	4470.43
4	A4	38	Target 1	66.7907	233380	4737.08
4	A4	39	Target 1	66.9742	232653	4956.68
4	A4	40	Target 1	67.1577	232565	5097.3
4	A4	41	Target 1	67.3412	230701	5135.46
4	A4	42	Target 1	67.5247	230085	5064.22
4	A4	43	Target 1	67.7083	228815	4894.02
4	A4	44	Target 1	67.8918	228231	4648.24
4	A4	45	Target 1	68.0753	227332	4356.56
4	A4	46	Target 1	68.2588	227062	4052.86
4	A4	47	Target 1	68.4423	225707	3773.98
4	A4	48	Target 1	68.6258	225117	3553.19
4	A4	49	Target 1	68.8094	224260	3406.09
4	A4	50	Target 1	68.9929	224871	3317.13
4	A4	51	Target 1	69.1764	224105	3242.48
4	A4	52	Target 1	69.3599	222828	3131.48
4	A4	53	Target 1	69.5434	222479	2958.12
4	A4	54	Target 1	69.727	221380	2736.46
4	A4	55	Target 1	69.9105	221239	2525.93
4	A4	56	Target 1	70.094	220405	2398.43
4	A4	57	Target 1	70.2775	220667	2398.41
4	A4	58	Target 1	70.461	220279	2523.3
4	A4	59	Target 1	70.6445	220149	2727.16
4	A4	60	Target 1	70.8281	219381	2943.23
4	A4	61	Target 1	71.0116	218192	3113.3
4	A4	62	Target 1	71.1951	217356	3208.63
4	A4	63	Target 1	71.3786	218152	3217.88
4	A4	64	Target 1	71.5621	216530	3145.21
4	A4	65	Target 1	71.7457	215680	3007.25
4	A4	66	Target 1	71.9292	215831	2832.06
4	A4	67	Target 1	72.1127	214332	2657.18
4	A4	68	Target 1	72.2962	214681	2526.57
4	A4	69	Target 1	72.4797	214065	2464.55
4	A4	70	Target 1	72.6632	214156	2470.92
4	A4	71	Target 1	72.8468	212855	2523.04
4	A4	72	Target 1	73.0303	213028	2588.59
4	A4	73	Target 1	73.2138	212105	2639.24
4	A4	74	Target 1	73.3973	211931	2658.09
4	A4	75	Target 1	73.5808	210480	2639.37
4	A4	76	Target 1	73.7644	211104	2584.45
4	A4	77	Target 1	73.9479	210490	2500.84
4	A4	78	Target 1	74.1314	209322	2404.49
4	A4	79	Target 1	74.3149	208822	2319.51
4	A4	80	Target 1	74.4984	208947	2272.13
4	A4	81	Target 1	74.6819	208251	2279.24
4	A4	82	Target 1	74.8655	208489	2341.4
4	A4	83	Target 1	75.049	207807	2444.55
4	A4	84	Target 1	75.2325	206200	2568.82
4	A4	85	Target 1	75.416	206971	2694.34
4	A4	86	Target 1	75.5995	206295	2801.78
4	A4	87	Target 1	75.7831	205214	2872.03
4	A4	88	Target 1	75.9666	205370	2891.04
4	A4	89	Target 1	76.1501	204242	2860.31
4	A4	90	Target 1	76.3336	203173	2799.82
4	A4	91	Target 1	76.5171	203589	2744.22
4	A4	92	Target 1	76.7006	202778	2725.69
4	A4	93	Target 1	76.8842	202337	2757.44
4	A4	94	Target 1	77.0677	202032	2827.08
4	A4	95	Target 1	77.2512	201679	2903.07
4	A4	96	Target 1	77.4347	200315	2951.02
4	A4	97	Target 1	77.6182	200296	2951.2
4	A4	98	Target 1	77.8018	199549	2903
4	A4	99	Target 1	77.9853	199313	2825.92
4	A4	100	Target 1	78.1688	197891	2755.9
4	A4	101	Target 1	78.3523	198289	2728.87
4	A4	102	Target 1	78.5358	197695	2763.35
4	A4	103	Target 1	78.7193	197123	2849.87
4	A4	104	Target 1	78.9029	197346	2951.29
4	A4	105	Target 1	79.0864	195524	3023.84
4	A4	106	Target 1	79.2699	195778	3035.26
4	A4	107	Target 1	79.4534	194477	2977.93
4	A4	108	Target 1	79.6369	194333	2870.94
4	A4	109	Target 1	79.8204	193599	2748.41
4	A4	110	Target 1	80.004	193802	2654.78
4	A4	111	Target 1	80.1875	192476	2622.94
4	A4	112	Target 1	80.371	192384	2668.46
4	A4	113	Target 1	80.5545	192125	2783.62
4	A4	114	Target 1	80.738	192005	2934.5
4	A4	115	Target 1	80.9216	190444	3068.92
4	A4	116	Target 1	81.1051	190688	3136.68
4	A4	117	Target 1	81.2886	189553	3104.55
4	A4	118	Target 1	81.4721	189335	2978.7
4	A4	119	Target 1	81.6556	187588	2807.96
4	A4	120	Target 1	81.8392	187551	2671.12
4	A4	121	Target 1	82.0227	187810	2644.08
4	A4	122	Target 1	82.2062	188130	2757.58
4	A4	123	Target 1	82.3897	186426	2983.05
4	A4	124	Target 1	82.5732	186192	3250.98
4	A4	125	Target 1	82.7567	186097	3488.78
4	A4	126	Target 1	82.9403	184602	3640.5
4	A4	127	Target 1	83.1238	183651	3685.76
4	A4	128	Target 1	83.3073	183699	3638.77
4	A4	129	Target 1	83.4908	182772	3537.17
4	A4	130	Target 1	83.6743	181933	3427.31
4	A4	131	Target 1	83.8578	181531	3351.05
4	A4	132	Target 1	84.0414	181205	3333.74
4	A4	133	Target 1	84.2249	180198	3375.77
4	A4	134	Target 1	84.4084	180569	3451.2
4	A4	135	Target 1	84.5919	179157	3517.57
4	A4	136	Target 1	84.7754	178831	3537.43
4	A4	137	Target 1	84.959	177496	3498.45
4	A4	138	Target 1	85.1425	176804	3420.94
4	A4	139	Target 1	85.326	176942	3345.38
4	A4	140	Target 1	85.5095	176392	3308.08
4	A4	141	Target 1	85.693	175553	3320.82
4	A4	142	Target 1	85.8766	175268	3366.11
4	A4	143	Target 1	86.0601	174636	3410.85
4	A4	144	Target 1	86.2436	173490	3426.32
4	A4	145	Target 1	86.4271	173123	3402.33
4	A4	146	Target 1	86.6106	172389	3348.05
4	A4	147	Target 1	86.7941	172205	3283.81
4	A4	148	Target 1	86.9777	171404	3228.87
4	A4	149	Target 1	87.1612	170816	3195.42
4	A4	150	Target 1	87.3447	170015	3187.06
4	A4	151	Target 1	87.5282	169774	3199.04
4	A4	152	Target 1	87.7117	169170	3218.82
4	A4	153	Target 1	87.8952	168295	3228.54
4	A4	154	Target 1	88.0788	168033	3211.57
4	A4	155	Target 1	88.2623	167189	3162.01
4	A4	156	Target 1	88.4458	166208	3089.85
4	A4	157	Target 1	88.6293	165983	3015.76
4	A4	158	Target 1	88.8128	166048	2958.31
4	A4	159	Target 1	88.9964	165626	2923.19
4	A4	160	Target 1	89.1799	164133	2904.02
4	A4	161	Target 1	89.3634	163432	2892.7
4	A4	162	Target 1	89.5469	163228	2888.86
4	A4	163	Target 1	89.7304	163597	2899.15
4	A4	164	Target 1	89.914	160920	2928.35
4	A4	165	Target 1	90.0975	162361	2971.24
4	A4	166	Target 1	90.281	160953	3011.87
4	A4	167	Target 1	90.4645	160356	3030.4
4	A4	168	Target 1	90.648	159719	3013.94
4	A4	169	Target 1	90.8315	159119	2964.44
4	A4	170	Target 1	91.0151	158913	2899.39
4	A4	171	Target 1	91.1986	158201	2841.03
4	A4	172	Target 1	91.3821	158051	2804.4
4	A4	173	Target 1	91.5656	157504	2783.09
4	A4	174	Target 1	91.7491	156407	2752.55
4	A4	175	Target 1	91.9326	156381	2689.76
4	A4	176	Target 1	92.1162	154825	2594.83
4	A4	177	Target 1	92.2997	155530	2498.47
4	A4	178	Target 1	92.4832	155410	2446.55
4	A4	179	Target 1	92.6667	154291	2471.59
4	A4	180	Target 1	92.8502	154285	2573.39
4	A4	181	Target 1	93.0338	152568	2722.8
4	A4	182	Target 1	93.2173	152608	2884.03
4	A4	183	Target 1	93.4008	152359	3030.95
4	A4	184	Target 1	93.5843	151876	3162.1
4	A4	185	Target 1	93.7678	150656	3274.04
4	A4	186	Target 1	93.9513	150113	3354.32
4	A4	187	Target 1	94.1349	149737	3385.08
4	A4	188	Target 1	94.3184	148210	3358.79
4	A4	189	Target 1	94.5019	148544	3291.56
4	A4	190	Target 1	94.6854	148572	3219.68
4	A4	191	Target 1	94.8689	147893	3181
5	A5	1	Target 1	60.0004	264843	779.004
5	A5	2	Target 1	60.1835	264720	852.18
5	A5	3	Target 1	60.3667	263894	901.49
5	A5	4	Target 1	60.5498	263960	925.538
5	A5	5	Target 1	60.7329	264093	934.216
5	A5	6	Target 1	60.9161	263666	945.425
5	A5	7	Target 1	61.0992	263472	976.396
5	A5	8	Target 1	61.2824	263161	1034.92
5	A5	9	Target 1	61.4655	263460	1115.6
5	A5	10	Target 1	61.6486	262758	1204.26
5	A5	11	Target 1	61.8318	263246	1288.34
5	A5	12	Target 1	62.0149	262800	1364.99
5	A5	13	Target 1	62.198	261767	1441.22
5	A5	14	Target 1	62.3812	262111	1526.18
5	A5	15	Target 1	62.5643	261795	1619.69
5	A5	16	Target 1	62.7474	261225	1707.23
5	A5	17	Target 1	62.9306	261034	1764.4
5	A5	18	Target 1	63.1137	261495	1770.35
5	A5	19	Target 1	63.2969	260164	1720.01
5	A5	20	Target 1	63.48	259567	1629.84
5	A5	21	Target 1	63.6631	259212	1533.2
5	A5	22	Target 1	63.8463	259842	1468.56
5	A5	23	Target 1	64.0294	258314	1466.79
5	A5	24	Target 1	64.2125	258428	1541.39
5	A5	25	Target 1	64.3957	258908	1685.95
5	A5	26	Target 1	64.5788	258174	1877.91
5	A5	27	Target 1	64.7619	257992	2088.59
5	A5	28	Target 1	64.9451	257410	2293.13
5	A5	29	Target 1	65.1282	257253	2476.9
5	A5	30	Target 1	65.3114	256383	2636.22
5	A5	31	Target 1	65.4945	255993	2775.1
5	A5	32	Target 1	65.6776	255085	2902.17
5	A5	33	Target 1	65.8608	255610	3072.93
5	A5	34	Target 1	66.0439	253944	3308.29
5	A5	35	Target 1	66.227	253560	3605.84
5	A5	36	Target 1	66.4102	252886	3986.08
5	A5	37	Target 1	66.5933	252836	4438.64
5	A5	38	Target 1	66.7765	251773	4910.37
5	A5	39	Target 1	66.9596	251249	5315.94
5	A5	40	Target 1	67.1427	250501	5568.1
5	A5	41	Target 1	67.3259	248937	5617.63
5	A5	42	Target 1	67.509	248317	5478.71
5	A5	43	Target 1	67.6921	246206	5224.62
5	A5	44	Target 1	67.8753	246364	4952.62
5	A5	45	Target 1	68.0584	245316	4738.76
5	A5	46	Target 1	68.2415	245483	4606.76
5	A5	47	Target 1	68.4247	244088	4528.8
5	A5	48	Target 1	68.6078	243652	4452.26
5	A5	49	Target 1	68.791	242456	4334.48
5	A5	50	Target 1	68.9741	241834	4161.48
5	A5	51	Target 1	69.1572	240928	3947.09
5	A5	52	Target 1	69.3404	240367	3716.26
5	A5	53	Target 1	69.5235	240142	3489.11
5	A5	54	Target 1	69.7066	238919	3274.32
5	A5	55	Target 1	69.8898	238918	3075.96
5	A5	56	Target 1	70.0729	237715	2923.25
5	A5	57	Target 1	70.256	237505	2840.05
5	A5	58	Target 1	70.4392	236992	2796.25
5	A5	59	Target 1	70.6223	236498	2801.2
5	A5	60	Target 1	70.8055	235898	2850.88
5	A5	61	Target 1	70.9886	235579	2924.42
5	A5	62	Target 1	71.1717	235148	3006.95
5	A5	63	Target 1	71.3549	234754	3046.44
5	A5	64	Target 1	71.538	233015	2998.85
5	A5	65	Target 1	71.7211	232911	2908.56
5	A5	66	Target 1	71.9043	232081	2812.8
5	A5	67	Target 1	72.0874	232526	2723.59
5	A5	68	Target 1	72.2705	231358	2656.09
5	A5	69	Target 1	72.4537	231293	2609.87
5	A5	70	Target 1	72.6368	229939	2573.18
5	A5	71	Target 1	72.82	230411	2531.58
5	A5	72	Target 1	73.0031	229699	2476.06
5	A5	73	Target 1	73.1862	228926	2408.84
5	A5	74	Target 1	73.3694	228001	2344.26
5	A5	75	Target 1	73.5525	228545	2303.24
5	A5	76	Target 1	73.7356	227479	2302.7
5	A5	77	Target 1	73.9188	227399	2345.74
5	A5	78	Target 1	74.1019	227290	2418.94
5	A5	79	Target 1	74.285	226759	2500.02
5	A5	80	Target 1	74.4682	225555	2570.17
5	A5	81	Target 1	74.6513	225145	2623.24
5	A5	82	Target 1	74.8345	225335	2665.33
5	A5	83	Target 1	75.0176	224256	2707.19
5	A5	84	Target 1	75.2007	223929	2755.43
5	A5	85	Target 1	75.3839	223475	2807.95
5	A5	86	Target 1	75.567	223096	2856.65
5	A5	87	Target 1	75.7501	222038	2893.62
5	A5	88	Target 1	75.9333	221791	2916.93
5	A5	89	Target 1	76.1164	221276	2932.04
5	A5	90	Target 1	76.2995	220125	2947.76
5	A5	91	Target 1	76.4827	220642	2975.32
5	A5	92	Target 1	76.6658	219177	3012.37
5	A5	93	Target 1	76.849	218977	3030.72
5	A5	94	Target 1	77.0321	218867	3006.35
5	A5	95	Target 1	77.2152	217315	2940.13
5	A5	96	Target 1	77.3984	216740	2866.13
5	A5	97	Target 1	77.5815	216766	2786.9
5	A5	98	Target 1	77.7646	216032	2726.3
5	A5	99	Target 1	77.9478	215946	2701.72
5	A5	100	Target 1	78.1309	215111	2719.5
5	A5	101	Target 1	78.314	214434	2774.44
5	A5	102	Target 1	78.4972	214425	2851.26
5	A5	103	Target 1	78.6803	213300	2927.01
5	A5	104	Target 1	78.8635	213833	2988.13
5	A5	105	Target 1	79.0466	212286	3003.29
5	A5	106	Target 1	79.2297	211530	2959.57
5	A5	107	Target 1	79.4129	210467	2919.05
5	A5	108	Target 1	79.596	211384	2895.9
5	A5	109	Target 1	79.7791	210303	2908.11
5	A5	110	Target 1	79.9623	209907	2950.6
5	A5	111	Target 1	80.1454	209582	3025.45
5	A5	112	Target 1	80.3286	208475	3078.6
5	A5	113	Target 1	80.5117	207646	3086.98
5	A5	114	Target 1	80.6948	207108	3058.17
5	A5	115	Target 1	80.878	207240	3011.33
5	A5	116	Target 1	81.0611	206479	2962.98
5	A5	117	Target 1	81.2442	205465	2937.02
5	A5	118	Target 1	81.4274	205401	2925.44
5	A5	119	Target 1	81.6105	204163	2938.23
5	A5	120	Target 1	81.7936	203946	3002.41
5	A5	121	Target 1	81.9768	204307	3138.92
5	A5	122	Target 1	82.1599	203131	3315.17
5	A5	123	Target 1	82.343	201838	3493.3
5	A5	124	Target 1	82.5262	202290	3633.81
5	A5	125	Target 1	82.7093	201099	3713.33
5	A5	126	Target 1	82.8925	200117	3734.07
5	A5	127	Target 1	83.0756	199483	3722.14
5	A5	128	Target 1	83.2587	199343	3716.58
5	A5	129	Target 1	83.4419	198784	3753.78
5	A5	130	Target 1	83.625	197022	3850.76
5	A5	131	Target 1	83.8081	197885	3993.52
5	A5	132	Target 1	83.9913	196726	4135.46
5	A5	133	Target 1	84.1744	195873	4211
5	A5	134	Target 1	84.3576	194948	4163.53
5	A5	135	Target 1	84.5407	194375	3975.02
5	A5	136	Target 1	84.7238	192762	3682.85
5	A5	137	Target 1	84.907	192904	3370.17
5	A5	138	Target 1	85.0901	192428	3134.02
5	A5	139	Target 1	85.2732	191774	3046.33
5	A5	140	Target 1	85.4564	191803	3127.22
5	A5	141	Target 1	85.6395	191251	3341.14
5	A5	142	Target 1	85.8226	190326	3615.6
5	A5	143	Target 1	86.0058	189369	3869.5
5	A5	144	Target 1	86.1889	189583	4040.13
5	A5	145	Target 1	86.3721	187639	4099.62
5	A5	146	Target 1	86.5552	187627	4058.42
5	A5	147	Target 1	86.7383	186438	3953.89
5	A5	148	Target 1	86.9215	186220	3829.17
5	A5	149	Target 1	87.1046	184978	3710.4
5	A5	150	Target 1	87.2877	185593	3596.15
5	A5	151	Target 1	87.4709	184266	3468.62
5	A5	152	Target 1	87.654	182922	3317.74
5	A5	153	Target 1	87.8371	181901	3158.71
5	A5	154	Target 1	88.0203	182654	3026.35
5	A5	155	Target 1	88.2034	182826	2953.56
5	A5	156	Target 1	88.3866	180751	2942.06
5	A5	157	Target 1	88.5697	180676	2949.54
5	A5	158	Target 1	88.7528	180619	2953.65
5	A5	159	Target 1	88.936	179368	2942.15
5	A5	160	Target 1	89.1191	178583	2919.77
5	A5	161	Target 1	89.3022	178284	2902.15
5	A5	162	Target 1	89.4854	177890	2903.59
5	A5	163	Target 1	89.6685	177507	2927.17
5	A5	164	Target 1	89.8517	175858	2967.94
5	A5	165	Target 1	90.0348	176288	3030.25
5	A5	166	Target 1	90.2179	175532	3082.13
5	A5	167	Target 1	90.4011	174705	3126.97
5	A5	168	Target 1	90.5842	173988	3183
5	A5	169	Target 1	90.7673	173641	3273.63
5	A5	170	Target 1	90.9505	173379	3411.9
5	A5	171	Target 1	91.1336	172774	3585.02
5	A5	172	Target 1	91.3167	171348	3750.22
5	A5	173	Target 1	91.4999	171688	3847.41
5	A5	174	Target 1	91.683	169725	3826.52
5	A5	175	Target 1	91.8661	169675	3674.9
5	A5	176	Target 1	92.0493	168398	3428.89
5	A5	177	Target 1	92.2324	168724	3160.81
5	A5	178	Target 1	92.4156	168116	2951.65
5	A5	179	Target 1	92.5987	167747	2881.63
5	A5	180	Target 1	92.7818	166607	2876.24
5	A5	181	Target 1	92.965	166887	2912.22
5	A5	182	Target 1	93.1481	165546	2957.37
5	A5	183	Target 1	93.3312	165030	3005.19
5	A5	184	Target 1	93.5144	164096	3022.52
5	A5	185	Target 1	93.6975	164065	3026.1
5	A5	186	Target 1	93.8807	164273	3039.86
5	A5	187	Target 1	94.0638	162578	3072.77
5	A5	188	Target 1	94.2469	161644	3113.38
5	A5	189	Target 1	94.4301	162203	3141.11
5	A5	190	Target 1	94.6132	160744	3143.01
5	A5	191	Target 1	94.7963	160700	3121.69
6	A6	1	Target 1	60.0004	260773	-2566.94
6	A6	2	Target 1	60.1835	261328	-2350.2
6	A6	3	Target 1	60.3667	260388	-2110.71
6	A6	4	Target 1	60.5498	261062	-1813.31
6	A6	5	Target 1	60.7329	261648	-1436
6	A6	6	Target 1	60.9161	261476	-985.518
6	A6	7	Target 1	61.0992	261484	-501.553
6	A6	8	Target 1	61.2824	261894	-43.2476
6	A6	9	Target 1	61.4655	262423	336.79
6	A6	10	Target 1	61.6486	261787	615.345
6	A6	11	Target 1	61.8318	261686	804.229
6	A6	12	Target 1	62.0149	260393	936.131
6	A6	13	Target 1	62.198	260687	1042.18
6	A6	14	Target 1	62.3812	260796	1137.45
6	A6	15	Target 1	62.5643	260683	1219.87
6	A6	16	Target 1	62.7474	259803	1277.54
6	A6	17	Target 1	62.9306	259333	1296.5
6	A6	18	Target 1	63.1137	259621	1266.46
6	A6	19	Target 1	63.2969	258936	1187.42
6	A6	20	Target 1	63.48	258679	1075.97
6	A6	21	Target 1	63.6631	258103	968.203
6	A6	22	Target 1	63.8463	257869	911.018
6	A6	23	Target 1	64.0294	257525	944.108
6	A6	24	Target 1	64.2125	257454	1080.29
6	A6	25	Target 1	64.3957	256922	1299.66
6	A6	26	Target 1	64.5788	258037	1561.62
6	A6	27	Target 1	64.7619	256952	1829.59
6	A6	28	Target 1	64.9451	256042	2088.87
6	A6	29	Target 1	65.1282	255567	2347.7
6	A6	30	Target 1	65.3114	255590	2620.54
6	A6	31	Target 1	65.4945	255075	2910.69
6	A6	32	Target 1	65.6776	254231	3252.15
6	A6	33	Target 1	65.8608	254714	3663.22
6	A6	34	Target 1	66.0439	252725	4027.46
6	A6	35	Target 1	66.227	252095	4340.63
6	A6	36	Target 1	66.4102	251832	4610.33
6	A6	37	Target 1	66.5933	251373	4845.13
6	A6	38	Target 1	66.7765	249988	5048.06
6	A6	39	Target 1	66.9596	249500	5215.31
6	A6	40	Target 1	67.1427	248337	5336.91
6	A6	41	Target 1	67.3259	247664	5395.97
6	A6	42	Target 1	67.509	247559	5371.95
6	A6	43	Target 1	67.6921	245684	5249.91
6	A6	44	Target 1	67.8753	245033	5033.25
6	A6	45	Target 1	68.0584	244166	4750.37
6	A6	46	Target 1	68.2415	243944	4451.42
6	A6	47	Target 1	68.4247	242450	4195.14
6	A6	48	Target 1	68.6078	242100	4027.98
6	A6	49	Target 1	68.791	241788	3964.36
6	A6	50	Target 1	68.9741	241050	3974.22
6	A6	51	Target 1	69.1572	240394	3987.47
6	A6	52	Target 1	69.3404	239975	3918.82
6	A6	53	Target 1	69.5235	238853	3705.66
6	A6	54	Target 1	69.7066	237872	3344.82
6	A6	55	Target 1	69.8898	237648	2970.13
6	A6	56	Target 1	70.0729	235980	2697.59
6	A6	57	Target 1	70.256	236268	2524.58
6	A6	58	Target 1	70.4392	236766	2485.99
6	A6	59	Target 1	70.6223	235832	2560.25
6	A6	60	Target 1	70.8055	235587	2683.3
6	A6	61	Target 1	70.9886	234886	2784.92
6	A6	62	Target 1	71.1717	233366	2824.71
6	A6	63	Target 1	71.3549	233699	2806.88
6	A6	64	Target 1	71.538	232268	2769.2
6	A6	65	Target 1	71.7211	232892	2755.93
6	A6	66	Target 1	71.9043	231567	2792.89
6	A6	67	Target 1	72.0874	231930	2877.56
6	A6	68	Target 1	72.2705	231015	2985.75
6	A6	69	Target 1	72.4537	230030	3086.87
6	A6	70	Target 1	72.6368	229859	3179.92
6	A6	71	Target 1	72.82	228901	3213.77
6	A6	72	Target 1	73.0031	228444	3170.41
6	A6	73	Target 1	73.1862	228346	3070.02
6	A6	74	Target 1	73.3694	226599	2951.48
6	A6	75	Target 1	73.5525	226789	2819.27
6	A6	76	Target 1	73.7356	226059	2711.29
6	A6	77	Target 1	73.9188	225714	2667.95
6	A6	78	Target 1	74.1019	224915	2713.92
6	A6	79	Target 1	74.285	224580	2842.59
6	A6	80	Target 1	74.4682	225652	3013.69
6	A6	81	Target 1	74.6513	223520	3199.24
6	A6	82	Target 1	74.8345	222449	3332.29
6	A6	83	Target 1	75.0176	222339	3336.32
6	A6	84	Target 1	75.2007	221956	3227.13
6	A6	85	Target 1	75.3839	220388	3068.79
6	A6	86	Target 1	75.567	221141	2941.29
6	A6	87	Target 1	75.7501	219925	2839.59
6	A6	88	Target 1	75.9333	219249	2792.25
6	A6	89	Target 1	76.1164	218736	2816.42
6	A6	90	Target 1	76.2995	218496	2908.37
6	A6	91	Target 1	76.4827	218508	3037.82
6	A6	92	Target 1	76.6658	218188	3181.79
6	A6	93	Target 1	76.849	215911	3281.04
6	A6	94	Target 1	77.0321	215863	3278
6	A6	95	Target 1	77.2152	215170	3191.64
6	A6	96	Target 1	77.3984	215001	3076.8
6	A6	97	Target 1	77.5815	214740	2983.71
6	A6	98	Target 1	77.7646	213880	2896.37
6	A6	99	Target 1	77.9478	212512	2822.08
6	A6	100	Target 1	78.1309	212594	2771.83
6	A6	101	Target 1	78.314	212717	2759.94
6	A6	102	Target 1	78.4972	211304	2795.98
6	A6	103	Target 1	78.6803	211610	2875.67
6	A6	104	Target 1	78.8635	210419	2979.39
6	A6	105	Target 1	79.0466	210146	3077.88
6	A6	106	Target 1	79.2297	209954	3160.86
6	A6	107	Target 1	79.4129	208495	3184.43
6	A6	108	Target 1	79.596	208368	3136.32
6	A6	109	Target 1	79.7791	207377	3062.02
6	A6	110	Target 1	79.9623	207094	2987.69
6	A6	111	Target 1	80.1454	206678	2923.58
6	A6	112	Target 1	80.3286	206483	2884.64
6	A6	113	Target 1	80.5117	205293	2884.05
6	A6	114	Target 1	80.6948	204409	2933.92
6	A6	115	Target 1	80.878	204648	3038.42
6	A6	116	Target 1	81.0611	204358	3218.51
6	A6	117	Target 1	81.2442	203573	3432.63
6	A6	118	Target 1	81.4274	202918	3575.68
6	A6	119	Target 1	81.6105	201774	3594.28
6	A6	120	Target 1	81.7936	200590	3480.95
6	A6	121	Target 1	81.9768	201015	3276.77
6	A6	122	Target 1	82.1599	200153	3069.28
6	A6	123	Target 1	82.343	199169	2950.23
6	A6	124	Target 1	82.5262	198948	2897.27
6	A6	125	Target 1	82.7093	198964	2923.23
6	A6	126	Target 1	82.8925	197973	3022.32
6	A6	127	Target 1	83.0756	197671	3209.56
6	A6	128	Target 1	83.2587	196721	3481.03
6	A6	129	Target 1	83.4419	196352	3752.95
6	A6	130	Target 1	83.625	195696	3979.02
6	A6	131	Target 1	83.8081	194962	4114.89
6	A6	132	Target 1	83.9913	194130	4134.04
6	A6	133	Target 1	84.1744	193578	4046.27
6	A6	134	Target 1	84.3576	191899	3903.41
6	A6	135	Target 1	84.5407	191862	3780.34
6	A6	136	Target 1	84.7238	191566	3734.84
6	A6	137	Target 1	84.907	191676	3774.11
6	A6	138	Target 1	85.0901	190269	3853.02
6	A6	139	Target 1	85.2732	189795	3907.5
6	A6	140	Target 1	85.4564	188042	3899.39
6	A6	141	Target 1	85.6395	188292	3841.22
6	A6	142	Target 1	85.8226	187749	3784.84
6	A6	143	Target 1	86.0058	186490	3786.14
6	A6	144	Target 1	86.1889	187084	3870.35
6	A6	145	Target 1	86.3721	185611	4015.08
6	A6	146	Target 1	86.5552	184897	4160.72
6	A6	147	Target 1	86.7383	185085	4238.72
6	A6	148	Target 1	86.9215	183510	4207.01
6	A6	149	Target 1	87.1046	182044	4073.88
6	A6	150	Target 1	87.2877	182306	3895.39
6	A6	151	Target 1	87.4709	180918	3745.46
6	A6	152	Target 1	87.654	181491	3674.55
6	A6	153	Target 1	87.8371	180560	3683.72
6	A6	154	Target 1	88.0203	179440	3729.38
6	A6	155	Target 1	88.2034	179243	3754.65
6	A6	156	Target 1	88.3866	177873	3722.44
6	A6	157	Target 1	88.5697	177524	3628.78
6	A6	158	Target 1	88.7528	176929	3492.38
6	A6	159	Target 1	88.936	177027	3335.59
6	A6	160	Target 1	89.1191	175496	3173.47
6	A6	161	Target 1	89.3022	174852	3046.85
6	A6	162	Target 1	89.4854	174067	2959.43
6	A6	163	Target 1	89.6685	174360	2908.37
6	A6	164	Target 1	89.8517	173014	2911.82
6	A6	165	Target 1	90.0348	173203	2976.82
6	A6	166	Target 1	90.2179	172355	3094.97
6	A6	167	Target 1	90.4011	171707	3312.43
6	A6	168	Target 1	90.5842	170800	3545.96
6	A6	169	Target 1	90.7673	170290	3754.82
6	A6	170	Target 1	90.9505	170238	3909.28
6	A6	171	Target 1	91.1336	168794	3988.45
6	A6	172	Target 1	91.3167	168096	3987.44
6	A6	173	Target 1	91.4999	167246	3924.06
6	A6	174	Target 1	91.683	166866	3833.48
6	A6	175	Target 1	91.8661	167239	3748.93
6	A6	176	Target 1	92.0493	165115	3679.63
6	A6	177	Target 1	92.2324	165179	3605.65
6	A6	178	Target 1	92.4156	164756	3494.4
6	A6	179	Target 1	92.5987	163138	3329.24
6	A6	180	Target 1	92.7818	163237	3128.35
6	A6	181	Target 1	92.965	162506	2995.6
6	A6	182	Target 1	93.1481	162439	2919.85
6	A6	183	Target 1	93.3312	161433	2920.56
6	A6	184	Target 1	93.5144	161482	2997.55
6	A6	185	Target 1	93.6975	160188	3130.61
6	A6	186	Target 1	93.8807	160062	3322.07
6	A6	187	Target 1	94.0638	159215	3456.2
6	A6	188	Target 1	94.2469	157665	3497.51
6	A6	189	Target 1	94.4301	158013	3450
6	A6	190	Target 1	94.6132	157437	3350.2
6	A6	191	Target 1	94.7963	156859	3245.37
7	A7	1	Target 1	60.0004	261243	-455.022
7	A7	2	Target 1	60.1835	262594	-395.47
7	A7	3	Target 1	60.3667	261729	-333.883
7	A7	4	Target 1	60.5498	262208	-253.718
7	A7	5	Target 1	60.7329	261889	-137.646
7	A7	6	Target 1	60.9161	261672	22.636
7	A7	7	Target 1	61.0992	261371	217.334
7	A7	8	Target 1	61.2824	262402	417.205
7	A7	9	Target 1	61.4655	261638	584.006
7	A7	10	Target 1	61.6486	261850	687.091
7	A7	11	Target 1	61.8318	261654	717.596
7	A7	12	Target 1	62.0149	260930	691.303
7	A7	13	Target 1	62.198	260589	638.26
7	A7	14	Target 1	62.3812	260729	586.567
7	A7	15	Target 1	62.5643	260280	549.607
7	A7	16	Target 1	62.7474	260091	525.052
7	A7	17	Target 1	62.9306	260509	503.596
7	A7	18	Target 1	63.1137	260367	479.83
7	A7	19	Target 1	63.2969	258975	457.254
7	A7	20	Target 1	63.48	259664	444.37
7	A7	21	Target 1	63.6631	259461	448.767
7	A7	22	Target 1	63.8463	259684	473.13
7	A7	23	Target 1	64.0294	258735	514.769
7	A7	24	Target 1	64.2125	259294	565.626
7	A7	25	Target 1	64.3957	258564	611.748
7	A7	26	Target 1	64.5788	258807	634.845
7	A7	27	Target 1	64.7619	258662	617.58
7	A7	28	Target 1	64.9451	258204	552.829
7	A7	29	Target 1	65.1282	257898	450.768
7	A7	30	Target 1	65.3114	257695	339.779
7	A7	31	Target 1	65.4945	257490	259.491
7	A7	32	Target 1	65.6776	257240	250.384
7	A7	33	Target 1	65.8608	257869	344.204
7	A7	34	Target 1	66.0439	257316	555.857
7	A7	35	Target 1	66.227	257046	877.666
7	A7	36	Target 1	66.4102	257596	1276.72
7	A7	37	Target 1	66.5933	256980	1699.34
7	A7	38	Target 1	66.7765	257244	2084.77
7	A7	39	Target 1	66.9596	256097	2385.09
7	A7	40	Target 1	67.1427	255486	2580.46
7	A7	41	Target 1	67.3259	254673	2681.92
7	A7	42	Target 1	67.509	254494	2719.38
7	A7	43	Target 1	67.6921	253645	2723.14
7	A7	44	Target 1	67.8753	253456	2709.95
7	A7	45	Target 1	68.0584	253179	2678.97
7	A7	46	Target 1	68.2415	251930	2617.55
7	A7	47	Target 1	68.4247	251499	2511.59
7	A7	48	Target 1	68.6078	251830	2356.33
7	A7	49	Target 1	68.791	250411	2163.98
7	A7	50	Target 1	68.9741	249574	1965.26
7	A7	51	Target 1	69.1572	250256	1803.2
7	A7	52	Target 1	69.3404	249294	1718.68
7	A7	53	Target 1	69.5235	248943	1733.63
7	A7	54	Target 1	69.7066	249138	1838.04
7	A7	55	Target 1	69.8898	249031	1990.39
7	A7	56	Target 1	70.0729	248519	2131.75
7	A7	57	Target 1	70.256	247404	2207.98
7	A7	58	Target 1	70.4392	247166	2188.78
7	A7	59	Target 1	70.6223	246421	2073.84
7	A7	60	Target 1	70.8055	246217	1886.76
7	A7	61	Target 1	70.9886	245374	1663.55
7	A7	62	Target 1	71.1717	245849	1443.62
7	A7	63	Target 1	71.3549	245004	1265.2
7	A7	64	Target 1	71.538	244388	1161.67
7	A7	65	Target 1	71.7211	244754	1153.33
7	A7	66	Target 1	71.9043	244646	1238.2
7	A7	67	Target 1	72.0874	244845	1388.03
7	A7	68	Target 1	72.2705	243955	1556.58
7	A7	69	Target 1	72.4537	243469	1697.96
7	A7	70	Target 1	72.6368	243214	1784.78
7	A7	71	Target 1	72.82	242923	1817.22
7	A7	72	Target 1	73.0031	241527	1819.93
7	A7	73	Target 1	73.1862	242539	1829.58
7	A7	74	Target 1	73.3694	241676	1880.44
7	A7	75	Target 1	73.5525	241161	1991.75
7	A7	76	Target 1	73.7356	240444	2160.09
7	A7	77	Target 1	73.9188	241711	2358.52
7	A7	78	Target 1	74.1019	239506	2544.46
7	A7	79	Target 1	74.285	240006	2675.59
7	A7	80	Target 1	74.4682	238502	2727.33
7	A7	81	Target 1	74.6513	238073	2703.57
7	A7	82	Target 1	74.8345	237928	2635
7	A7	83	Target 1	75.0176	237092	2565.46
7	A7	84	Target 1	75.2007	236340	2533.84
7	A7	85	Target 1	75.3839	237206	2560.05
7	A7	86	Target 1	75.567	235506	2640.04
7	A7	87	Target 1	75.7501	235612	2750.49
7	A7	88	Target 1	75.9333	235095	2860.31
7	A7	89	Target 1	76.1164	234070	2942.62
7	A7	90	Target 1	76.2995	233783	2983.81
7	A7	91	Target 1	76.4827	232794	2986.93
7	A7	92	Target 1	76.6658	232918	2970.26
7	A7	93	Target 1	76.849	231323	2961.22
7	A7	94	Target 1	77.0321	231414	2987.61
7	A7	95	Target 1	77.2152	231341	3067.75
7	A7	96	Target 1	77.3984	230040	3205.84
7	A7	97	Target 1	77.5815	229781	3433.24
7	A7	98	Target 1	77.7646	229510	3680.05
7	A7	99	Target 1	77.9478	228716	3913.11
7	A7	100	Target 1	78.1309	226681	4109.81
7	A7	101	Target 1	78.314	227420	4261.44
7	A7	102	Target 1	78.4972	226290	4368.31
7	A7	103	Target 1	78.6803	225366	4434.76
7	A7	104	Target 1	78.8635	224788	4466.1
7	A7	105	Target 1	79.0466	223060	4469.08
7	A7	106	Target 1	79.2297	223778	4451.81
7	A7	107	Target 1	79.4129	222471	4422.23
7	A7	108	Target 1	79.596	221396	4387.59
7	A7	109	Target 1	79.7791	220674	4354.96
7	A7	110	Target 1	79.9623	220550	4333.13
7	A7	111	Target 1	80.1454	219196	4331.24
7	A7	112	Target 1	80.3286	218767	4356.47
7	A7	113	Target 1	80.5117	218086	4410.37
7	A7	114	Target 1	80.6948	216937	4486.48
7	A7	115	Target 1	80.878	216914	4570.26
7	A7	116	Target 1	81.0611	215467	4641.61
7	A7	117	Target 1	81.2442	215004	4681.08
7	A7	118	Target 1	81.4274	213900	4676.98
7	A7	119	Target 1	81.6105	213274	4631.76
7	A7	120	Target 1	81.7936	212646	4563.51
7	A7	121	Target 1	81.9768	211098	4501.39
7	A7	122	Target 1	82.1599	211226	4475.74
7	A7	123	Target 1	82.343	210243	4506.66
7	A7	124	Target 1	82.5262	209774	4597.03
7	A7	125	Target 1	82.7093	208493	4732.89
7	A7	126	Target 1	82.8925	208109	4890.15
7	A7	127	Target 1	83.0756	207520	5042.47
7	A7	128	Target 1	83.2587	205724	5164.98
7	A7	129	Target 1	83.4419	205409	5235.07
7	A7	130	Target 1	83.625	205048	5234.01
7	A7	131	Target 1	83.8081	203243	5155.03
7	A7	132	Target 1	83.9913	202672	5014.57
7	A7	133	Target 1	84.1744	201603	4856.19
7	A7	134	Target 1	84.3576	200374	4737.44
7	A7	135	Target 1	84.5407	200671	4701.62
7	A7	136	Target 1	84.7238	200501	4754.98
7	A7	137	Target 1	84.907	198718	4863.5
7	A7	138	Target 1	85.0901	197808	4974.17
7	A7	139	Target 1	85.2732	197103	5045.21
7	A7	140	Target 1	85.4564	196416	5063.13
7	A7	141	Target 1	85.6395	194920	5039.14
7	A7	142	Target 1	85.8226	194825	4992.72
7	A7	143	Target 1	86.0058	194208	4936.89
7	A7	144	Target 1	86.1889	192752	4876.08
7	A7	145	Target 1	86.3721	192278	4814.38
7	A7	146	Target 1	86.5552	191124	4763.78
7	A7	147	Target 1	86.7383	190664	4742.64
7	A7	148	Target 1	86.9215	189832	4762.79
7	A7	149	Target 1	87.1046	189102	4816.1
7	A7	150	Target 1	87.2877	188684	4871.45
7	A7	151	Target 1	87.4709	186972	4885.31
7	A7	152	Target 1	87.654	186306	4822.04
7	A7	153	Target 1	87.8371	185276	4670.32
7	A7	154	Target 1	88.0203	185069	4448.06
7	A7	155	Target 1	88.2034	183622	4194.86
7	A7	156	Target 1	88.3866	183292	3956.72
7	A7	157	Target 1	88.5697	182687	3771.51
7	A7	158	Target 1	88.7528	182563	3661.73
7	A7	159	Target 1	88.936	181281	3634.29
7	A7	160	Target 1	89.1191	180783	3685.87
7	A7	161	Target 1	89.3022	179944	3805.09
7	A7	162	Target 1	89.4854	178981	3969.84
7	A7	163	Target 1	89.6685	179005	4142.59
7	A7	164	Target 1	89.8517	177528	4274.18
7	A7	165	Target 1	90.0348	176894	4320.61
7	A7	166	Target 1	90.2179	175481	4266.63
7	A7	167	Target 1	90.4011	175107	4139
7	A7	168	Target 1	90.5842	174868	3997.28
7	A7	169	Target 1	90.7673	173896	3903.15
7	A7	170	Target 1	90.9505	173715	3887.63
7	A7	171	Target 1	91.1336	173110	3937.03
7	A7	172	Target 1	91.3167	171846	4006.38
7	A7	173	Target 1	91.4999	170689	4049.91
7	A7	174	Target 1	91.683	170432	4046.37
7	A7	175	Target 1	91.8661	170276	4004.35
7	A7	176	Target 1	92.0493	168688	3949.43
7	A7	177	Target 1	92.2324	168677	3906.62
7	A7	178	Target 1	92.4156	167534	3891.14
7	A7	179	Target 1	92.5987	167351	3907.37
7	A7	180	Target 1	92.7818	165942	3951.64
7	A7	181	Target 1	92.965	166123	4011.36
7	A7	182	Target 1	93.1481	164369	4064.86
7	A7	183	Target 1	93.3312	164724	4086.16
7	A7	184	Target 1	93.5144	162591	4057.44
7	A7	185	Target 1	93.6975	162486	3982.76
7	A7	186	Target 1	93.8807	162113	3891.61
7	A7	187	Target 1	94.0638	161185	3826.51
7	A7	188	Target 1	94.2469	160793	3819.84
7	A7	189	Target 1	94.4301	160306	3875.85
7	A7	190	Target 1	94.6132	159153	3968.84
7	A7	191	Target 1	94.7963	158375	4060.58
8	A8	1	Target 1	60.0004	277048	-243.99
8	A8	2	Target 1	60.1835	277298	-122.865
8	A8	3	Target 1	60.3667	276729	3.26196
8	A8	4	Target 1	60.5498	277378	131.33
8	A8	5	Target 1	60.7329	278056	263.959
8	A8	6	Target 1	60.9161	276639	411.364
8	A8	7	Target 1	61.0992	276805	584.614
8	A8	8	Target 1	61.2824	276599	783.346
8	A8	9	Target 1	61.4655	276841	988.541
8	A8	10	Target 1	61.6486	276411	1167.49
8	A8	11	Target 1	61.8318	276616	1289.64
8	A8	12	Target 1	62.0149	276672	1342.76
8	A8	13	Target 1	62.198	274552	1338.93
8	A8	14	Target 1	62.3812	275564	1307.46
8	A8	15	Target 1	62.5643	275017	1280.84
8	A8	16	Target 1	62.7474	274037	1282.4
8	A8	17	Target 1	62.9306	274643	1320.36
8	A8	18	Target 1	63.1137	274169	1389.17
8	A8	19	Target 1	63.2969	273541	1474.5
8	A8	20	Target 1	63.48	273516	1558.82
8	A8	21	Target 1	63.6631	273526	1625.86
8	A8	22	Target 1	63.8463	272510	1663.73
8	A8	23	Target 1	64.0294	272216	1668.1
8	A8	24	Target 1	64.2125	272517	1646.19
8	A8	25	Target 1	64.3957	271563	1618.03
8	A8	26	Target 1	64.5788	270762	1614.34
8	A8	27	Target 1	64.7619	271032	1668.84
8	A8	28	Target 1	64.9451	270742	1807.96
8	A8	29	Target 1	65.1282	269890	2041.74
8	A8	30	Target 1	65.3114	270524	2359.29
8	A8	31	Target 1	65.4945	269043	2730.55
8	A8	32	Target 1	65.6776	269900	3114.72
8	A8	33	Target 1	65.8608	268365	3512.92
8	A8	34	Target 1	66.0439	267775	3906.05
8	A8	35	Target 1	66.227	267040	4229.3
8	A8	36	Target 1	66.4102	266474	4510.77
8	A8	37	Target 1	66.5933	265522	4797.85
8	A8	38	Target 1	66.7765	264012	5132.87
8	A8	39	Target 1	66.9596	264071	5523.15
8	A8	40	Target 1	67.1427	263579	5923.64
8	A8	41	Target 1	67.3259	261989	6246.71
8	A8	42	Target 1	67.509	261902	6399.36
8	A8	43	Target 1	67.6921	259710	6326.69
8	A8	44	Target 1	67.8753	257836	6034.42
8	A8	45	Target 1	68.0584	256959	5579.13
8	A8	46	Target 1	68.2415	257135	5038.4
8	A8	47	Target 1	68.4247	256131	4486.88
8	A8	48	Target 1	68.6078	254941	3988.76
8	A8	49	Target 1	68.791	253628	3597.59
8	A8	50	Target 1	68.9741	253595	3349.86
8	A8	51	Target 1	69.1572	253716	3267.75
8	A8	52	Target 1	69.3404	253134	3277.85
8	A8	53	Target 1	69.5235	252290	3326.1
8	A8	54	Target 1	69.7066	251251	3369.38
8	A8	55	Target 1	69.8898	250674	3351.75
8	A8	56	Target 1	70.0729	250433	3275.74
8	A8	57	Target 1	70.256	249364	3160.41
8	A8	58	Target 1	70.4392	248491	3026.83
8	A8	59	Target 1	70.6223	248451	2902.42
8	A8	60	Target 1	70.8055	247852	2808.55
8	A8	61	Target 1	70.9886	247360	2757.31
8	A8	62	Target 1	71.1717	246572	2751.94
8	A8	63	Target 1	71.3549	246383	2788
8	A8	64	Target 1	71.538	245837	2854.22
8	A8	65	Target 1	71.7211	244952	2933.52
8	A8	66	Target 1	71.9043	245349	3006.81
8	A8	67	Target 1	72.0874	243793	3058.7
8	A8	68	Target 1	72.2705	243146	3083.05
8	A8	69	Target 1	72.4537	242904	3084.4
8	A8	70	Target 1	72.6368	242688	3073.57
8	A8	71	Target 1	72.82	241463	3060.81
8	A8	72	Target 1	73.0031	240701	3048.25
8	A8	73	Target 1	73.1862	241093	3026.14
8	A8	74	Target 1	73.3694	240145	2975.67
8	A8	75	Target 1	73.5525	239195	2880.17
8	A8	76	Target 1	73.7356	238922	2739.05
8	A8	77	Target 1	73.9188	237785	2575.99
8	A8	78	Target 1	74.1019	237427	2433.88
8	A8	79	Target 1	74.285	237836	2358.09
8	A8	80	Target 1	74.4682	236533	2376.38
8	A8	81	Target 1	74.6513	237378	2488
8	A8	82	Target 1	74.8345	235736	2665.97
8	A8	83	Target 1	75.0176	236136	2870.48
8	A8	84	Target 1	75.2007	235077	3064.11
8	A8	85	Target 1	75.3839	233927	3222.37
8	A8	86	Target 1	75.567	234138	3337.2
8	A8	87	Target 1	75.7501	233229	3427.75
8	A8	88	Target 1	75.9333	232338	3474.07
8	A8	89	Target 1	76.1164	231596	3489.73
8	A8	90	Target 1	76.2995	231415	3485.28
8	A8	91	Target 1	76.4827	230485	3462.76
8	A8	92	Target 1	76.6658	229765	3413.79
8	A8	93	Target 1	76.849	229451	3326.18
8	A8	94	Target 1	77.0321	228753	3222.17
8	A8	95	Target 1	77.2152	227691	3095.62
8	A8	96	Target 1	77.3984	226932	2976.32
8	A8	97	Target 1	77.5815	226520	2900.09
8	A8	98	Target 1	77.7646	227305	2892.16
8	A8	99	Target 1	77.9478	225887	2955.86
8	A8	100	Target 1	78.1309	225376	3074.77
8	A8	101	Target 1	78.314	224356	3222.76
8	A8	102	Target 1	78.4972	224588	3385.49
8	A8	103	Target 1	78.6803	223578	3551.12
8	A8	104	Target 1	78.8635	222874	3660.54
8	A8	105	Target 1	79.0466	221981	3691.72
8	A8	106	Target 1	79.2297	221810	3638
8	A8	107	Target 1	79.4129	220539	3516.75
8	A8	108	Target 1	79.596	219622	3368.99
8	A8	109	Target 1	79.7791	219664	3265.01
8	A8	110	Target 1	79.9623	219125	3222
8	A8	111	Target 1	80.1454	218605	3243.24
8	A8	112	Target 1	80.3286	217955	3315.25
8	A8	113	Target 1	80.5117	217231	3425.56
8	A8	114	Target 1	80.6948	216783	3509.29
8	A8	115	Target 1	80.878	216189	3519.32
8	A8	116	Target 1	81.0611	214789	3441.18
8	A8	117	Target 1	81.2442	214569	3305.1
8	A8	118	Target 1	81.4274	213730	3186.34
8	A8	119	Target 1	81.6105	213076	3113.84
8	A8	120	Target 1	81.7936	213197	3129.02
8	A8	121	Target 1	81.9768	212307	3243.78
8	A8	122	Target 1	82.1599	212389	3466.14
8	A8	123	Target 1	82.343	211372	3754.95
8	A8	124	Target 1	82.5262	210176	4022.34
8	A8	125	Target 1	82.7093	209714	4220.23
8	A8	126	Target 1	82.8925	208686	4323.84
8	A8	127	Target 1	83.0756	208853	4330.53
8	A8	128	Target 1	83.2587	206751	4255.83
8	A8	129	Target 1	83.4419	206703	4130.01
8	A8	130	Target 1	83.625	205404	3991.92
8	A8	131	Target 1	83.8081	205612	3877.97
8	A8	132	Target 1	83.9913	204210	3808.9
8	A8	133	Target 1	84.1744	204336	3780.81
8	A8	134	Target 1	84.3576	203131	3768.88
8	A8	135	Target 1	84.5407	202632	3741.02
8	A8	136	Target 1	84.7238	201777	3676.04
8	A8	137	Target 1	84.907	201092	3576.22
8	A8	138	Target 1	85.0901	200252	3468.67
8	A8	139	Target 1	85.2732	199937	3393.53
8	A8	140	Target 1	85.4564	199266	3385.32
8	A8	141	Target 1	85.6395	198848	3455.4
8	A8	142	Target 1	85.8226	198762	3584.25
8	A8	143	Target 1	86.0058	197087	3727.11
8	A8	144	Target 1	86.1889	196909	3830.13
8	A8	145	Target 1	86.3721	196514	3851.99
8	A8	146	Target 1	86.5552	195202	3783.52
8	A8	147	Target 1	86.7383	194134	3656.44
8	A8	148	Target 1	86.9215	193888	3535.2
8	A8	149	Target 1	87.1046	193387	3491.01
8	A8	150	Target 1	87.2877	192799	3567.85
8	A8	151	Target 1	87.4709	192535	3758.06
8	A8	152	Target 1	87.654	191920	4001.13
8	A8	153	Target 1	87.8371	190645	4209.75
8	A8	154	Target 1	88.0203	189993	4309.17
8	A8	155	Target 1	88.2034	188492	4269.96
8	A8	156	Target 1	88.3866	188161	4115.5
8	A8	157	Target 1	88.5697	187610	3902.06
8	A8	158	Target 1	88.7528	186715	3686.63
8	A8	159	Target 1	88.936	186788	3503.37
8	A8	160	Target 1	89.1191	186302	3362.31
8	A8	161	Target 1	89.3022	183939	3278.73
8	A8	162	Target 1	89.4854	184004	3239.18
8	A8	163	Target 1	89.6685	184514	3241.76
8	A8	164	Target 1	89.8517	182950	3283.82
8	A8	165	Target 1	90.0348	182708	3356.54
8	A8	166	Target 1	90.2179	181168	3448.26
8	A8	167	Target 1	90.4011	181201	3526.1
8	A8	168	Target 1	90.5842	180429	3580.91
8	A8	169	Target 1	90.7673	180404	3606.18
8	A8	170	Target 1	90.9505	178712	3590.51
8	A8	171	Target 1	91.1336	178714	3524.56
8	A8	172	Target 1	91.3167	177285	3418.06
8	A8	173	Target 1	91.4999	176814	3313.51
8	A8	174	Target 1	91.683	177150	3265.83
8	A8	175	Target 1	91.8661	176278	3281.23
8	A8	176	Target 1	92.0493	176055	3359.09
8	A8	177	Target 1	92.2324	174594	3476.1
8	A8	178	Target 1	92.4156	173702	3564.14
8	A8	179	Target 1	92.5987	173381	3594.86
8	A8	180	Target 1	92.7818	172800	3578.03
8	A8	181	Target 1	92.965	172204	3546.02
8	A8	182	Target 1	93.1481	171223	3528.01
8	A8	183	Target 1	93.3312	171149	3530.72
8	A8	184	Target 1	93.5144	169912	3537.85
8	A8	185	Target 1	93.6975	169447	3524.08
8	A8	186	Target 1	93.8807	168758	3472.56
8	A8	187	Target 1	94.0638	167868	3386.87
8	A8	188	Target 1	94.2469	167435	3299.76
8	A8	189	Target 1	94.4301	167072	3242.22
8	A8	190	Target 1	94.6132	166842	3219.86
8	A8	191	Target 1	94.7963	165928	3234.44
9	A9	1	Target 1	60.0008	285299	120.934
9	A9	2	Target 1	60.1842	285939	270.028
9	A9	3	Target 1	60.3676	286000	459.501
9	A9	4	Target 1	60.551	286425	680.869
9	A9	5	Target 1	60.7344	285527	907.455
9	A9	6	Target 1	60.9178	285458	1105.6
9	A9	7	Target 1	61.1012	285696	1253.38
9	A9	8	Target 1	61.2846	285792	1354.65
9	A9	9	Target 1	61.468	284710	1436.04
9	A9	10	Target 1	61.6514	283764	1526.94
9	A9	11	Target 1	61.8348	283419	1637.1
9	A9	12	Target 1	62.0183	285304	1747.96
9	A9	13	Target 1	62.2017	282746	1824.63
9	A9	14	Target 1	62.3851	283342	1839.47
9	A9	15	Target 1	62.5685	283187	1790.12
9	A9	16	Target 1	62.7519	282038	1700.41
9	A9	17	Target 1	62.9353	280463	1607.4
9	A9	18	Target 1	63.1187	282189	1542.57
9	A9	19	Target 1	63.3021	281168	1520.71
9	A9	20	Target 1	63.4855	280193	1539.33
9	A9	21	Target 1	63.6689	280627	1584.71
9	A9	22	Target 1	63.8523	280244	1640.53
9	A9	23	Target 1	64.0357	279619	1694.44
9	A9	24	Target 1	64.2191	279502	1742.38
9	A9	25	Target 1	64.4025	278780	1788.54
9	A9	26	Target 1	64.5859	278492	1842.62
9	A9	27	Target 1	64.7693	278557	1915.89
9	A9	28	Target 1	64.9527	277177	2017.25
9	A9	29	Target 1	65.1361	277721	2151.14
9	A9	30	Target 1	65.3195	277147	2317.24
9	A9	31	Target 1	65.5029	276250	2510.88
9	A9	32	Target 1	65.6863	275941	2724.97
9	A9	33	Target 1	65.8698	275958	2952.26
9	A9	34	Target 1	66.0532	274863	3188.94
9	A9	35	Target 1	66.2366	274192	3491.97
9	A9	36	Target 1	66.42	273738	3862.12
9	A9	37	Target 1	66.6034	272919	4250.5
9	A9	38	Target 1	66.7868	272569	4643.65
9	A9	39	Target 1	66.9702	271565	5012.84
9	A9	40	Target 1	67.1536	270439	5319.98
9	A9	41	Target 1	67.337	270149	5529.04
9	A9	42	Target 1	67.5204	269088	5618.35
9	A9	43	Target 1	67.7038	266733	5588.48
9	A9	44	Target 1	67.8872	267584	5462.71
9	A9	45	Target 1	68.0706	266154	5281.39
9	A9	46	Target 1	68.254	264601	5088.82
9	A9	47	Target 1	68.4374	263745	4916.87
9	A9	48	Target 1	68.6208	264324	4772.35
9	A9	49	Target 1	68.8042	262968	4635.54
9	A9	50	Target 1	68.9876	261562	4474.81
9	A9	51	Target 1	69.171	261430	4265.05
9	A9	52	Target 1	69.3544	259935	4003.11
9	A9	53	Target 1	69.5378	259649	3709.53
9	A9	54	Target 1	69.7213	259452	3422
9	A9	55	Target 1	69.9047	257702	3218.46
9	A9	56	Target 1	70.0881	257910	3107
9	A9	57	Target 1	70.2715	257182	3059.09
9	A9	58	Target 1	70.4549	257159	3061.49
9	A9	59	Target 1	70.6383	256115	3086.4
9	A9	60	Target 1	70.8217	255758	3104.8
9	A9	61	Target 1	71.0051	254722	3099.95
9	A9	62	Target 1	71.1885	253799	3073.32
9	A9	63	Target 1	71.3719	254077	3038.32
9	A9	64	Target 1	71.5553	253046	3009.38
9	A9	65	Target 1	71.7387	252624	2994.38
9	A9	66	Target 1	71.9221	252230	2994.67
9	A9	67	Target 1	72.1055	250918	3010.86
9	A9	68	Target 1	72.2889	251495	3046.16
9	A9	69	Target 1	72.4723	249869	3104.55
9	A9	70	Target 1	72.6557	249690	3183.87
9	A9	71	Target 1	72.8391	249475	3269.68
9	A9	72	Target 1	73.0225	248743	3350.92
9	A9	73	Target 1	73.2059	247948	3381.48
9	A9	74	Target 1	73.3893	246378	3326.29
9	A9	75	Target 1	73.5727	247156	3227.08
9	A9	76	Target 1	73.7561	245510	3108.16
9	A9	77	Target 1	73.9396	244946	2999.69
9	A9	78	Target 1	74.123	245090	2932.87
9	A9	79	Target 1	74.3064	244013	2920.27
9	A9	80	Target 1	74.4898	244382	2952.17
9	A9	81	Target 1	74.6732	243309	3004.29
9	A9	82	Target 1	74.8566	241971	3052.01
9	A9	83	Target 1	75.04	242542	3082.65
9	A9	84	Target 1	75.2234	241063	3098.83
9	A9	85	Target 1	75.4068	240736	3113.07
9	A9	86	Target 1	75.5902	240422	3137.65
9	A9	87	Target 1	75.7736	239504	3176.27
9	A9	88	Target 1	75.957	239258	3221.43
9	A9	89	Target 1	76.1404	238456	3257.47
9	A9	90	Target 1	76.3238	237692	3267.65
9	A9	91	Target 1	76.5072	237384	3241.85
9	A9	92	Target 1	76.6906	235955	3180.17
9	A9	93	Target 1	76.874	236333	3091.68
9	A9	94	Target 1	77.0574	234894	2989.77
9	A9	95	Target 1	77.2408	234770	2888.05
9	A9	96	Target 1	77.4242	234540	2799.98
9	A9	97	Target 1	77.6077	233493	2742.05
9	A9	98	Target 1	77.7911	232967	2735.07
9	A9	99	Target 1	77.9745	232682	2798.94
9	A9	100	Target 1	78.1579	232177	2941.25
9	A9	101	Target 1	78.3413	232178	3146.12
9	A9	102	Target 1	78.5247	231675	3402.94
9	A9	103	Target 1	78.7081	229743	3680.56
9	A9	104	Target 1	78.8915	229701	3840.39
9	A9	105	Target 1	79.0749	229263	3840.78
9	A9	106	Target 1	79.2583	228030	3686.59
9	A9	107	Target 1	79.4417	227311	3432.42
9	A9	108	Target 1	79.6251	226326	3209.52
9	A9	109	Target 1	79.8085	225978	3087.58
9	A9	110	Target 1	79.9919	226706	3072.52
9	A9	111	Target 1	80.1753	225283	3164.64
9	A9	112	Target 1	80.3587	225365	3325.51
9	A9	113	Target 1	80.5421	224018	3533
9	A9	114	Target 1	80.7255	223479	3636.61
9	A9	115	Target 1	80.9089	222626	3592.59
9	A9	116	Target 1	81.0923	221683	3422.91
9	A9	117	Target 1	81.2757	220961	3233.2
9	A9	118	Target 1	81.4592	220592	3112.02
9	A9	119	Target 1	81.6426	220302	3077.36
9	A9	120	Target 1	81.826	220621	3148.55
9	A9	121	Target 1	82.0094	218856	3309.22
9	A9	122	Target 1	82.1928	218686	3596.39
9	A9	123	Target 1	82.3762	218220	3868.82
9	A9	124	Target 1	82.5596	216864	4062.76
9	A9	125	Target 1	82.743	216724	4141.77
9	A9	126	Target 1	82.9264	215490	4104.87
9	A9	127	Target 1	83.1098	214351	3984.56
9	A9	128	Target 1	83.2932	214405	3834.71
9	A9	129	Target 1	83.4766	213305	3708.95
9	A9	130	Target 1	83.66	213028	3638.96
9	A9	131	Target 1	83.8434	212437	3625.28
9	A9	132	Target 1	84.0268	212158	3645.01
9	A9	133	Target 1	84.2102	210386	3670.74
9	A9	134	Target 1	84.3936	209751	3685.88
9	A9	135	Target 1	84.577	210210	3687.82
9	A9	136	Target 1	84.7604	209196	3682.26
9	A9	137	Target 1	84.9438	207858	3677.46
9	A9	138	Target 1	85.1272	207603	3684.26
9	A9	139	Target 1	85.3107	207025	3718.32
9	A9	140	Target 1	85.4941	206227	3797.67
9	A9	141	Target 1	85.6775	206062	3933.35
9	A9	142	Target 1	85.8609	204558	4118.25
9	A9	143	Target 1	86.0443	204668	4320.64
9	A9	144	Target 1	86.2277	203863	4488.28
9	A9	145	Target 1	86.4111	202761	4564.36
9	A9	146	Target 1	86.5945	201710	4510.42
9	A9	147	Target 1	86.7779	200829	4326.39
9	A9	148	Target 1	86.9613	200368	4055.82
9	A9	149	Target 1	87.1447	199399	3772.35
9	A9	150	Target 1	87.3281	198724	3551.87
9	A9	151	Target 1	87.5115	198490	3442.18
9	A9	152	Target 1	87.6949	198768	3446.25
9	A9	153	Target 1	87.8783	196624	3526.54
9	A9	154	Target 1	88.0617	196591	3626.85
9	A9	155	Target 1	88.2451	195574	3697.94
9	A9	156	Target 1	88.4285	195276	3713.5
9	A9	157	Target 1	88.6119	194570	3673.59
9	A9	158	Target 1	88.7953	193747	3599.96
9	A9	159	Target 1	88.9787	192659	3526.87
9	A9	160	Target 1	89.1621	192496	3487.12
9	A9	161	Target 1	89.3456	191924	3496.11
9	A9	162	Target 1	89.529	191074	3543.65
9	A9	163	Target 1	89.7124	190371	3601.15
9	A9	164	Target 1	89.8958	188877	3642.43
9	A9	165	Target 1	90.0792	188987	3659.96
9	A9	166	Target 1	90.2626	188516	3662.17
9	A9	167	Target 1	90.446	187654	3657.19
9	A9	168	Target 1	90.6294	187004	3641.01
9	A9	169	Target 1	90.8128	185526	3603.33
9	A9	170	Target 1	90.9962	185341	3543.66
9	A9	171	Target 1	91.1796	185604	3481.28
9	A9	172	Target 1	91.363	184097	3449.16
9	A9	173	Target 1	91.5464	183664	3476.95
9	A9	174	Target 1	91.7298	182825	3576.21
9	A9	175	Target 1	91.9132	182998	3733.06
9	A9	176	Target 1	92.0966	181622	3908.94
9	A9	177	Target 1	92.28	180966	4051.15
9	A9	178	Target 1	92.4634	179785	4111.06
9	A9	179	Target 1	92.6468	179188	4064.64
9	A9	180	Target 1	92.8302	178637	3922.89
9	A9	181	Target 1	93.0136	177962	3724.47
9	A9	182	Target 1	93.1971	177647	3516.83
9	A9	183	Target 1	93.3805	176574	3338.57
9	A9	184	Target 1	93.5639	176077	3239.15
9	A9	185	Target 1	93.7473	175792	3191.83
9	A9	186	Target 1	93.9307	175016	3182.27
9	A9	187	Target 1	94.1141	174682	3198.14
9	A9	188	Target 1	94.2975	173500	3219.59
9	A9	189	Target 1	94.4809	172988	3225.2
9	A9	190	Target 1	94.6643	172497	3200.82
9	A9	191	Target 1	94.8477	172084	3145.84
10	A10	1	Target 1	60.0008	272117	-45.9075
10	A10	2	Target 1	60.1842	271162	71.8628
10	A10	3	Target 1	60.3676	272348	225.029
10	A10	4	Target 1	60.551	272657	410.726
10	A10	5	Target 1	60.7344	272172	614.291
10	A10	6	Target 1	60.9178	271938	813.328
10	A10	7	Target 1	61.1012	271851	984.749
10	A10	8	Target 1	61.2846	272076	1112.93
10	A10	9	Target 1	61.468	271259	1195.37
10	A10	10	Target 1	61.6514	271402	1243.34
10	A10	11	Target 1	61.8348	270731	1275.87
10	A10	12	Target 1	62.0183	270473	1309.02
10	A10	13	Target 1	62.2017	270177	1347.89
10	A10	14	Target 1	62.3851	270019	1386.74
10	A10	15	Target 1	62.5685	270021	1417.16
10	A10	16	Target 1	62.7519	269620	1438.32
10	A10	17	Target 1	62.9353	268754	1460.36
10	A10	18	Target 1	63.1187	268651	1499.09
10	A10	19	Target 1	63.3021	268479	1566
10	A10	20	Target 1	63.4855	268146	1660.82
10	A10	21	Target 1	63.6689	268116	1771.48
10	A10	22	Target 1	63.8523	267481	1880.37
10	A10	23	Target 1	64.0357	267257	1972.16
10	A10	24	Target 1	64.2191	266744	2040.44
10	A10	25	Target 1	64.4025	266356	2091.02
10	A10	26	Target 1	64.5859	265825	2141.4
10	A10	27	Target 1	64.7693	265499	2215.74
10	A10	28	Target 1	64.9527	264807	2335.97
10	A10	29	Target 1	65.1361	264365	2513.26
10	A10	30	Target 1	65.3195	264526	2742.53
10	A10	31	Target 1	65.5029	264036	3003.58
10	A10	32	Target 1	65.6863	262635	3304.13
10	A10	33	Target 1	65.8698	262636	3773.97
10	A10	34	Target 1	66.0532	262244	4160.88
10	A10	35	Target 1	66.2366	261104	4467.06
10	A10	36	Target 1	66.42	259792	4729.04
10	A10	37	Target 1	66.6034	259417	4992.52
10	A10	38	Target 1	66.7868	258901	5277.86
10	A10	39	Target 1	66.9702	257765	5557.71
10	A10	40	Target 1	67.1536	258138	5767.08
10	A10	41	Target 1	67.337	256178	5840.03
10	A10	42	Target 1	67.5204	254908	5748.92
10	A10	43	Target 1	67.7038	253919	5517.9
10	A10	44	Target 1	67.8872	254128	5207.69
10	A10	45	Target 1	68.0706	252469	4887.27
10	A10	46	Target 1	68.254	252039	4609.23
10	A10	47	Target 1	68.4374	251202	4400.79
10	A10	48	Target 1	68.6208	251033	4261.62
10	A10	49	Target 1	68.8042	249336	4167.98
10	A10	50	Target 1	68.9876	249941	4080.33
10	A10	51	Target 1	69.171	248545	3956.92
10	A10	52	Target 1	69.3544	247666	3769.8
10	A10	53	Target 1	69.5378	247004	3515.19
10	A10	54	Target 1	69.7213	246587	3222.87
10	A10	55	Target 1	69.9047	245766	3069.45
10	A10	56	Target 1	70.0881	245586	2940.36
10	A10	57	Target 1	70.2715	244131	2857.87
10	A10	58	Target 1	70.4549	244739	2833.08
10	A10	59	Target 1	70.6383	243831	2858.16
10	A10	60	Target 1	70.8217	243294	2904.94
10	A10	61	Target 1	71.0051	242711	2933.17
10	A10	62	Target 1	71.1885	242658	2909.11
10	A10	63	Target 1	71.3719	241260	2826.23
10	A10	64	Target 1	71.5553	240144	2713.66
10	A10	65	Target 1	71.7387	239753	2624.03
10	A10	66	Target 1	71.9221	240706	2603.43
10	A10	67	Target 1	72.1055	239488	2663.46
10	A10	68	Target 1	72.2889	239511	2773.29
10	A10	69	Target 1	72.4723	238981	2877.17
10	A10	70	Target 1	72.6557	237663	2924.98
10	A10	71	Target 1	72.8391	236542	2894.89
10	A10	72	Target 1	73.0225	236882	2798.54
10	A10	73	Target 1	73.2059	236370	2669.34
10	A10	74	Target 1	73.3893	235519	2548
10	A10	75	Target 1	73.5727	234750	2471.34
10	A10	76	Target 1	73.7561	235092	2465.81
10	A10	77	Target 1	73.9396	234101	2542.02
10	A10	78	Target 1	74.123	234301	2690.21
10	A10	79	Target 1	74.3064	233541	2880.14
10	A10	80	Target 1	74.4898	232921	3068.55
10	A10	81	Target 1	74.6732	232299	3213.73
10	A10	82	Target 1	74.8566	231664	3348.22
10	A10	83	Target 1	75.04	230599	3359.72
10	A10	84	Target 1	75.2234	229953	3270.42
10	A10	85	Target 1	75.4068	229614	3181.2
10	A10	86	Target 1	75.5902	229001	3109.41
10	A10	87	Target 1	75.7736	228999	3044.16
10	A10	88	Target 1	75.957	227522	2985.53
10	A10	89	Target 1	76.1404	227139	2934.24
10	A10	90	Target 1	76.3238	226793	2896.09
10	A10	91	Target 1	76.5072	226109	2878.92
10	A10	92	Target 1	76.6906	225822	2885.03
10	A10	93	Target 1	76.874	225301	2907.33
10	A10	94	Target 1	77.0574	225127	2933.74
10	A10	95	Target 1	77.2408	223000	2955.98
10	A10	96	Target 1	77.4242	223606	2975.69
10	A10	97	Target 1	77.6077	223260	3002.41
10	A10	98	Target 1	77.7911	222387	3047.18
10	A10	99	Target 1	77.9745	221665	3113.65
10	A10	100	Target 1	78.1579	220472	3193.5
10	A10	101	Target 1	78.3413	221821	3301.99
10	A10	102	Target 1	78.5247	219964	3386.37
10	A10	103	Target 1	78.7081	218753	3383.31
10	A10	104	Target 1	78.8915	218290	3303.18
10	A10	105	Target 1	79.0749	218123	3209.75
10	A10	106	Target 1	79.2583	217279	3162.53
10	A10	107	Target 1	79.4417	217493	3141.29
10	A10	108	Target 1	79.6251	216246	3144.68
10	A10	109	Target 1	79.8085	215770	3160.47
10	A10	110	Target 1	79.9919	215160	3177.04
10	A10	111	Target 1	80.1753	214145	3189.49
10	A10	112	Target 1	80.3587	214685	3198.68
10	A10	113	Target 1	80.5421	212659	3204.63
10	A10	114	Target 1	80.7255	213234	3202.96
10	A10	115	Target 1	80.9089	212242	3186.4
10	A10	116	Target 1	81.0923	211267	3150.55
10	A10	117	Target 1	81.2757	210780	3097.85
10	A10	118	Target 1	81.4592	210228	3037.45
10	A10	119	Target 1	81.6426	210171	2982.05
10	A10	120	Target 1	81.826	209111	2945.02
10	A10	121	Target 1	82.0094	208417	2938.93
10	A10	122	Target 1	82.1928	208487	2973.58
10	A10	123	Target 1	82.3762	207242	3052.19
10	A10	124	Target 1	82.5596	207488	3165.9
10	A10	125	Target 1	82.743	206608	3355.12
10	A10	126	Target 1	82.9264	205999	3583.6
10	A10	127	Target 1	83.1098	205158	3756.25
10	A10	128	Target 1	83.2932	204113	3874.12
10	A10	129	Target 1	83.4766	203264	3963.72
10	A10	130	Target 1	83.66	203779	4049.02
10	A10	131	Target 1	83.8434	202703	4126
10	A10	132	Target 1	84.0268	201705	4162.12
10	A10	133	Target 1	84.2102	200917	4123.12
10	A10	134	Target 1	84.3936	199613	4003.21
10	A10	135	Target 1	84.577	200068	3837.37
10	A10	136	Target 1	84.7604	198730	3685.91
10	A10	137	Target 1	84.9438	198218	3606.63
10	A10	138	Target 1	85.1272	198148	3631.95
10	A10	139	Target 1	85.3107	197109	3760.11
10	A10	140	Target 1	85.4941	196737	3958.38
10	A10	141	Target 1	85.6775	195365	4171.31
10	A10	142	Target 1	85.8609	195605	4330.06
10	A10	143	Target 1	86.0443	194654	4371.82
10	A10	144	Target 1	86.2277	193680	4266.38
10	A10	145	Target 1	86.4111	192329	4039.33
10	A10	146	Target 1	86.5945	191582	3772
10	A10	147	Target 1	86.7779	191719	3567.45
10	A10	148	Target 1	86.9613	191874	3498.6
10	A10	149	Target 1	87.1447	190257	3572.15
10	A10	150	Target 1	87.3281	189953	3731.52
10	A10	151	Target 1	87.5115	189190	3893.78
10	A10	152	Target 1	87.6949	188290	3994.44
10	A10	153	Target 1	87.8783	186904	4011.58
10	A10	154	Target 1	88.0617	187320	3959.19
10	A10	155	Target 1	88.2451	186456	3862.82
10	A10	156	Target 1	88.4285	185698	3739.32
10	A10	157	Target 1	88.6119	184800	3596.39
10	A10	158	Target 1	88.7953	184344	3447.9
10	A10	159	Target 1	88.9787	183962	3326.48
10	A10	160	Target 1	89.1621	182259	3276.44
10	A10	161	Target 1	89.3456	182876	3325.32
10	A10	162	Target 1	89.529	182348	3458.4
10	A10	163	Target 1	89.7124	180792	3618.29
10	A10	164	Target 1	89.8958	179695	3735.03
10	A10	165	Target 1	90.0792	179579	3765.97
10	A10	166	Target 1	90.2626	179307	3714.61
10	A10	167	Target 1	90.446	178246	3621.71
10	A10	168	Target 1	90.6294	177118	3540.03
10	A10	169	Target 1	90.8128	177193	3509.86
10	A10	170	Target 1	90.9962	176888	3544.61
10	A10	171	Target 1	91.1796	175995	3629.46
10	A10	172	Target 1	91.363	174705	3732.38
10	A10	173	Target 1	91.5464	174424	3826.14
10	A10	174	Target 1	91.7298	173709	3907.84
10	A10	175	Target 1	91.9132	173105	3999.04
10	A10	176	Target 1	92.0966	172550	4122.94
10	A10	177	Target 1	92.28	171962	4274.52
10	A10	178	Target 1	92.4634	171174	4408.57
10	A10	179	Target 1	92.6468	169990	4461.42
10	A10	180	Target 1	92.8302	168679	4391.42
10	A10	181	Target 1	93.0136	168559	4210.66
10	A10	182	Target 1	93.1971	168996	3983.22
10	A10	183	Target 1	93.3805	166642	3789.38
10	A10	184	Target 1	93.5639	167496	3684.49
10	A10	185	Target 1	93.7473	165910	3675.33
10	A10	186	Target 1	93.9307	165746	3728.1
10	A10	187	Target 1	94.1141	164725	3793.87
10	A10	188	Target 1	94.2975	163868	3835.05
10	A10	189	Target 1	94.4809	163356	3838.58
10	A10	190	Target 1	94.6643	163440	3813.01
10	A10	191	Target 1	94.8477	162020	3776.1
11	A11	1	Target 1	60.0008	294976	293.304
11	A11	2	Target 1	60.1842	294032	428.331
11	A11	3	Target 1	60.3676	293986	559.993
11	A11	4	Target 1	60.551	294499	681.373
11	A11	5	Target 1	60.7344	294121	792.971
11	A11	6	Target 1	60.9178	293535	906.156
11	A11	7	Target 1	61.1012	293827	1038.22
11	A11	8	Target 1	61.2846	293098	1199.58
11	A11	9	Target 1	61.468	292669	1380.82
11	A11	10	Target 1	61.6514	292445	1553.66
11	A11	11	Target 1	61.8348	292948	1686.13
11	A11	12	Target 1	62.0183	292319	1763.21
11	A11	13	Target 1	62.2017	291220	1795.4
11	A11	14	Target 1	62.3851	290410	1809.3
11	A11	15	Target 1	62.5685	290733	1828.05
11	A11	16	Target 1	62.7519	289613	1857.52
11	A11	17	Target 1	62.9353	290613	1886.91
11	A11	18	Target 1	63.1187	288621	1899.6
11	A11	19	Target 1	63.3021	288958	1885.51
11	A11	20	Target 1	63.4855	288111	1847.65
11	A11	21	Target 1	63.6689	288006	1804.39
11	A11	22	Target 1	63.8523	287056	1786.03
11	A11	23	Target 1	64.0357	287466	1826.58
11	A11	24	Target 1	64.2191	285861	1947.62
11	A11	25	Target 1	64.4025	286227	2141.84
11	A11	26	Target 1	64.5859	285797	2369.35
11	A11	27	Target 1	64.7693	285824	2572.63
11	A11	28	Target 1	64.9527	285195	2707.61
11	A11	29	Target 1	65.1361	283538	2769.73
11	A11	30	Target 1	65.3195	283498	2798.94
11	A11	31	Target 1	65.5029	282444	2858.94
11	A11	32	Target 1	65.6863	281819	3003.62
11	A11	33	Target 1	65.8698	282398	3252.55
11	A11	34	Target 1	66.0532	281637	3589.6
11	A11	35	Target 1	66.2366	280202	4025.56
11	A11	36	Target 1	66.42	279848	4447.46
11	A11	37	Target 1	66.6034	279370	4803.38
11	A11	38	Target 1	66.7868	278135	5061.44
11	A11	39	Target 1	66.9702	277076	5215.12
11	A11	40	Target 1	67.1536	275990	5284.01
11	A11	41	Target 1	67.337	275411	5305.86
11	A11	42	Target 1	67.5204	274273	5319.45
11	A11	43	Target 1	67.7038	272792	5344.32
11	A11	44	Target 1	67.8872	273282	5368.11
11	A11	45	Target 1	68.0706	272017	5350.61
11	A11	46	Target 1	68.254	270358	5245.43
11	A11	47	Target 1	68.4374	269825	5027.4
11	A11	48	Target 1	68.6208	268990	4709.13
11	A11	49	Target 1	68.8042	266878	4338.5
11	A11	50	Target 1	68.9876	267517	3979.75
11	A11	51	Target 1	69.171	266801	3691.46
11	A11	52	Target 1	69.3544	265269	3518.65
11	A11	53	Target 1	69.5378	265500	3462.7
11	A11	54	Target 1	69.7213	264652	3490.49
11	A11	55	Target 1	69.9047	263765	3568.56
11	A11	56	Target 1	70.0881	264056	3670.86
11	A11	57	Target 1	70.2715	262420	3745.95
11	A11	58	Target 1	70.4549	261550	3775.93
11	A11	59	Target 1	70.6383	260726	3764.71
11	A11	60	Target 1	70.8217	260921	3726.41
11	A11	61	Target 1	71.0051	259300	3672.21
11	A11	62	Target 1	71.1885	259221	3604.47
11	A11	63	Target 1	71.3719	258488	3529.41
11	A11	64	Target 1	71.5553	256887	3452.51
[truncated: 29,159 more rows]

## Sheet: Melt Curve Result
File Name	E:\shahi\Taqman for HCV_JFH1 one-step_20240214_194931.eds
Comment
Operator	Admin
Barcode
Instrument Type	QuantStudio™ 6 Pro System
Block Type	384-Well Block
Instrument Name	QS6Pro-2778621060027
Instrument Serial Number	2778621060027
Heated Cover Serial Number	2779321031001
Block serial number	2778321020885
Run Start Date/Time	2024-02-14 07:49:38 PM EST
Run End Data/Time	2024-02-14 09:50:57 PM EST
Run Duration	121 minutes 19 seconds
Sample Volume	10.0
Cover Temperature	105.0
Passive Reference	ROX
PCR Stage/Step Number	Stage 3 Step 3
Melt Stage Number	4
Quantification Cycle Method	CT
Pre-read Stage/Step	Stage 1 Step 1
Analysis Date/Time	2024-02-14 10:04:20 PM EST
Software Name and Version	Design & Analysis Software v2.7.0
Plugin Name and Version	Primary Analysis v1.8.0, Presence Absence v2.3.0
Reduce dye signal crosstalk by algorithm	No (Default)
Exported On	2024-02-14 10:08:00 PM EST
Well	Well Position	Sample	Target	Tm	Melt Peak Height	Melt Peak Parity Factor
1	A1	Sample 1	Target 1	67.6165	5878.41	-
1	A1	Sample 1	Target 1	84.2249	4060.76	-
1	A1	Sample 1	Target 1	90.5563	3080.36	-
1	A1	Sample 1	Target 1	88.4458	3418.57	-
1	A1	Sample 1	Target 1	78.7193	3196.24	-
2	A2	Sample 1	Target 1	67.2495	7103	-
2	A2	Sample 1	Target 1	87.987	5044.78	-
2	A2	Sample 1	Target 1	81.3804	4515.9	-
2	A2	Sample 1	Target 1	75.3243	3943.49	-
2	A2	Sample 1	Target 1	78.8111	4168.4	-
3	A3	Sample 1	Target 1	67.2495	6294.91	-
3	A3	Sample 1	Target 1	88.1705	5871.58	-
3	A3	Sample 1	Target 1	84.7754	5087.39	-
3	A3	Sample 1	Target 1	78.3523	4240.31	-
3	A3	Sample 1	Target 1	75.8748	3987.86	-
4	A4	Sample 1	Target 1	67.3412	5135.46	-
4	A4	Sample 1	Target 1	71.2869	3224.05	-
4	A4	Sample 1	Target 1	63.7626	1897.29	-
4	A4	Sample 1	Target 1	81.1051	3136.68	-
4	A4	Sample 1	Target 1	61.5604	1018.84	-
5	A5	Sample 1	Target 1	67.2343	5618.91	-
5	A5	Sample 1	Target 1	86.3721	4099.62	-
5	A5	Sample 1	Target 1	91.5914	3853.63	-
5	A5	Sample 1	Target 1	84.1744	4211	-
5	A5	Sample 1	Target 1	76.849	3030.72	-
6	A6	Sample 1	Target 1	67.3259	5395.97	-
6	A6	Sample 1	Target 1	91.2252	3997.43	-
6	A6	Sample 1	Target 1	81.5189	3602.22	-
6	A6	Sample 1	Target 1	74.926	3350.43	-
6	A6	Sample 1	Target 1	76.9405	3292.01	-
7	A7	Sample 1	Target 1	67.6006	2724	-
7	A7	Sample 1	Target 1	83.5334	5244.36	-
7	A7	Sample 1	Target 1	70.3476	2211	-
7	A7	Sample 1	Target 1	90.0348	4320.61	-
7	A7	Sample 1	Target 1	85.4564	5063.13	-
8	A8	Sample 1	Target 1	67.509	6399.36	-
8	A8	Sample 1	Target 1	82.984	4338.64	-
8	A8	Sample 1	Target 1	88.0203	4309.17	-
8	A8	Sample 1	Target 1	76.1164	3489.73	-
8	A8	Sample 1	Target 1	79.0466	3691.72	-
9	A9	Sample 1	Target 1	67.5204	5618.35	-
9	A9	Sample 1	Target 1	86.4111	4564.36	-
9	A9	Sample 1	Target 1	78.9832	3861.47	-
9	A9	Sample 1	Target 1	92.4634	4111.06	-
9	A9	Sample 1	Target 1	80.7255	3636.61	-
10	A10	Sample 1	Target 1	67.337	5840.03	-
10	A10	Sample 1	Target 1	92.6468	4461.42	-
10	A10	Sample 1	Target 1	86.0443	4371.82	-
10	A10	Sample 1	Target 1	84.0268	4162.12	-
10	A10	Sample 1	Target 1	87.7866	4013.14	-
11	A11	Sample 1	Target 1	67.8872	5368.11	-
11	A11	Sample 1	Target 1	79.0749	4061.36	-
11	A11	Sample 1	Target 1	83.7517	4164.22	-
11	A11	Sample 1	Target 1	86.3194	4146.33	-
11	A11	Sample 1	Target 1	76.5989	3599.81	-
12	A12	Sample 1	Target 1	67.337	5957.92	-
12	A12	Sample 1	Target 1	84.8521	4865.4	-
12	A12	Sample 1	Target 1	79.2583	3959.93	-
12	A12	Sample 1	Target 1	87.4198	4581.42	-
12	A12	Sample 1	Target 1	92.5551	4255.51	-
13	A13	Sample 1	Target 1	67.0508	4858.47	-
13	A13	Sample 1	Target 1	86.5531	5930.42	-
13	A13	Sample 1	Target 1	83.257	5629.7	-
13	A13	Sample 1	Target 1	90.3987	5030.61	-
13	A13	Sample 1	Target 1	61.0994	2156.29	-
14	A14	Sample 1	Target 1	67.3255	6111.51	-
14	A14	Sample 1	Target 1	75.2912	3629.89	-
14	A14	Sample 1	Target 1	71.6288	3453.66	-
14	A14	Sample 1	Target 1	93.3286	3924.94	-
14	A14	Sample 1	Target 1	87.1025	4314.69	-
15	A15	Sample 1	Target 1	67.5086	5754.72	-
15	A15	Sample 1	Target 1	92.1383	3980.78	-
15	A15	Sample 1	Target 1	86.6447	4195.71	-
15	A15	Sample 1	Target 1	83.8063	4069.43	-
15	A15	Sample 1	Target 1	73.8263	3335.16	-
16	A16	Sample 1	Target 1	67.1424	4967.45	-
16	A16	Sample 1	Target 1	92.6877	3723.95	-
16	A16	Sample 1	Target 1	84.4473	3881.3	-
16	A16	Sample 1	Target 1	73.7347	3245.5	-
16	A16	Sample 1	Target 1	87.835	3835.4	-
17	A17	Sample 1	Target 1	67.1586	4598.78	-
17	A17	Sample 1	Target 1	92.5785	3581.17	-
17	A17	Sample 1	Target 1	83.7687	3606.69	-
17	A17	Sample 1	Target 1	74.133	2847.05	-
17	A17	Sample 1	Target 1	87.3477	3628.77	-
18	A18	Sample 1	Target 1	67.6174	5544.89	-
18	A18	Sample 1	Target 1	75.2342	3263.28	-
18	A18	Sample 1	Target 1	78.9967	3433.36	-
18	A18	Sample 1	Target 1	84.4111	3851.24	-
18	A18	Sample 1	Target 1	87.7148	3803.29	-
19	A19	Sample 2	Target 1	87.3477	2779.77	-
19	A19	Sample 2	Target 1	83.6769	2943.19	-
19	A19	Sample 2	Target 1	94.0468	2478.76	-
19	A19	Sample 2	Target 1	67.6174	1301.95	-
19	A19	Sample 2	Target 1	75.1424	1990.87	-
25	B1	Sample 1	Target 1	66.9742	4186.94	-
25	B1	Sample 1	Target 1	86.3353	3346.11	-
25	B1	Sample 1	Target 1	76.8842	2964.33	-
25	B1	Sample 1	Target 1	74.5902	2691.72	-
25	B1	Sample 1	Target 1	90.281	2759.43	-
26	B2	Sample 1	Target 1	67.0659	4642.95	-
26	B2	Sample 1	Target 1	82.5732	4004.93	-
26	B2	Sample 1	Target 1	74.3149	3189.09	-
26	B2	Sample 1	Target 1	77.8935	3133.17	-
26	B2	Sample 1	Target 1	90.3727	2880.44	-
27	B3	Sample 1	Target 1	67.5247	5542.77	-
27	B3	Sample 1	Target 1	88.1705	3522.16	-
27	B3	Sample 1	Target 1	86.5189	3300.36	-
27	B3	Sample 1	Target 1	84.3167	3601.26	-
27	B3	Sample 1	Target 1	91.9326	3094.31	-
28	B4	Sample 1	Target 1	67.0659	4774.35	-
28	B4	Sample 1	Target 1	74.2232	3077.33	-
28	B4	Sample 1	Target 1	88.2623	3248.52	-
28	B4	Sample 1	Target 1	86.6106	3235.64	-
28	B4	Sample 1	Target 1	78.4441	3060.14	-
29	B5	Sample 1	Target 1	66.9596	5235.23	-
29	B5	Sample 1	Target 1	79.8707	3662.19	-
29	B5	Sample 1	Target 1	89.9432	3842.66	-
29	B5	Sample 1	Target 1	77.6731	3340.3	-
29	B5	Sample 1	Target 1	86.3721	3995.84	-
30	B6	Sample 1	Target 1	67.9668	5161.28	-
30	B6	Sample 1	Target 1	84.4491	3994.45	-
30	B6	Sample 1	Target 1	92.0493	3327.96	-
30	B6	Sample 1	Target 1	86.7383	3769.87	-
30	B6	Sample 1	Target 1	89.9432	3324.71	-
31	B7	Sample 1	Target 1	68.0584	5166.39	-
31	B7	Sample 1	Target 1	86.3721	4052.18	-
31	B7	Sample 1	Target 1	83.625	3932.84	-
31	B7	Sample 1	Target 1	80.237	3532.53	-
31	B7	Sample 1	Target 1	76.3911	3488.73	-
32	B8	Sample 1	Target 1	67.6921	3962.26	-
32	B8	Sample 1	Target 1	90.7673	4606.46	-
32	B8	Sample 1	Target 1	86.1889	5044.23	-
32	B8	Sample 1	Target 1	72.5452	2400.66	-
32	B8	Sample 1	Target 1	88.295	4672.92	-
33	B9	Sample 1	Target 1	67.5204	6011.82	-
33	B9	Sample 1	Target 1	84.0268	4360.65	-
33	B9	Sample 1	Target 1	73.1142	3966.03	-
33	B9	Sample 1	Target 1	80.4504	3875.13	-
33	B9	Sample 1	Target 1	75.7736	3833.94	-
34	B10	Sample 1	Target 1	78.1579	5386.47	-
34	B10	Sample 1	Target 1	85.9526	5402.28	-
34	B10	Sample 1	Target 1	83.9351	5391.68	-
34	B10	Sample 1	Target 1	67.6121	3405.96	-
34	B10	Sample 1	Target 1	81.6426	4868.97	-
35	B11	Sample 1	Target 1	67.337	5741.18	-
35	B11	Sample 1	Target 1	84.6687	4579.06	-
35	B11	Sample 1	Target 1	77.4242	3547.98	-
35	B11	Sample 1	Target 1	89.8958	3886.85	-
35	B11	Sample 1	Target 1	74.6732	3572	-
36	B12	Sample 1	Target 1	67.7038	3557.72	-
36	B12	Sample 1	Target 1	78.5247	5081.44	-
36	B12	Sample 1	Target 1	76.4155	4989.79	-
36	B12	Sample 1	Target 1	88.1534	4856.25	-
36	B12	Sample 1	Target 1	84.0268	5119.96	-
37	B13	Sample 1	Target 1	67.3255	4274.41	-
37	B13	Sample 1	Target 1	83.4401	5590.97	-
37	B13	Sample 1	Target 1	91.7721	4542.96	-
37	B13	Sample 1	Target 1	86.37	5262.82	-
37	B13	Sample 1	Target 1	88.659	4673.04	-
38	B14	Sample 1	Target 1	67.3255	4733.54	-
38	B14	Sample 1	Target 1	80.8764	1865.96	-
38	B14	Sample 1	Target 1	90.124	5407.41	-
38	B14	Sample 1	Target 1	61.0079	1652.99	-
38	B14	Sample 1	Target 1	88.2928	4903.23	-
39	B15	Sample 1	Target 1	66.5015	4944.3	-
39	B15	Sample 1	Target 1	85.9122	3966.11	-
39	B15	Sample 1	Target 1	79.8692	3656.47	-
39	B15	Sample 1	Target 1	83.8979	3857.88	-
39	B15	Sample 1	Target 1	92.1383	3647.31	-
40	B16	Sample 1	Target 1	67.4171	5011.86	-
40	B16	Sample 1	Target 1	80.7848	1914.34	-
40	B16	Sample 1	Target 1	92.1383	5467.54	-
40	B16	Sample 1	Target 1	72.636	2985.1	-
40	B16	Sample 1	Target 1	61.7403	1254.34	-
41	B17	Sample 1	Target 1	67.4339	4977.78	-
41	B17	Sample 1	Target 1	83.3099	4029.19	-
41	B17	Sample 1	Target 1	90.6514	3608.33	-
41	B17	Sample 1	Target 1	75.0507	3337.95	-
41	B17	Sample 1	Target 1	86.43	3880.41	-
42	B18	Sample 1	Target 1	67.2503	5152.97	-
42	B18	Sample 1	Target 1	77.0696	3364.49	-
42	B18	Sample 1	Target 1	79.8227	3454.53	-
42	B18	Sample 1	Target 1	83.8605	3967.27	-
42	B18	Sample 1	Target 1	74.0412	3160.3	-
49	C1	Sample 1	Target 1	66.8824	5274.73	-
49	C1	Sample 1	Target 1	91.2903	3346.73	-
49	C1	Sample 1	Target 1	87.8035	3289.07	-
49	C1	Sample 1	Target 1	84.2249	4008.87	-
49	C1	Sample 1	Target 1	93.6761	3048.26	-
50	C2	Sample 1	Target 1	67.6165	4554.04	-
50	C2	Sample 1	Target 1	88.9046	3312.9	-
50	C2	Sample 1	Target 1	86.7941	3750.15	-
50	C2	Sample 1	Target 1	93.0338	3136.46	-
50	C2	Sample 1	Target 1	72.4797	3228.18	-
51	C3	Sample 1	Target 1	66.9742	4205.74	-
51	C3	Sample 1	Target 1	73.2138	3097.47	-
51	C3	Sample 1	Target 1	84.5002	3599.81	-
51	C3	Sample 1	Target 1	89.7304	3461.78	-
51	C3	Sample 1	Target 1	80.371	3558.81	-
52	C4	Sample 1	Target 1	85.9683	3608.36	-
52	C4	Sample 1	Target 1	83.3991	3537.5	-
52	C4	Sample 1	Target 1	73.5808	3361.32	-
52	C4	Sample 1	Target 1	88.9046	3038.16	-
52	C4	Sample 1	Target 1	77.0677	2996.96	-
53	C5	Sample 1	Target 1	66.9596	5096.78	-
53	C5	Sample 1	Target 1	86.1889	4197.78	-
53	C5	Sample 1	Target 1	79.9623	3685.46	-
53	C5	Sample 1	Target 1	83.4419	3847.73	-
53	C5	Sample 1	Target 1	72.6368	3257.92	-
54	C6	Sample 1	Target 1	76.849	2311.91	-
54	C6	Sample 1	Target 1	80.1454	2599.25	-
54	C6	Sample 1	Target 1	67.2343	4456.66	-
54	C6	Sample 1	Target 1	71.6296	2642.89	-
54	C6	Sample 1	Target 1	91.042	3980.83	-
55	C7	Sample 1	Target 1	83.3503	3541.44	-
55	C7	Sample 1	Target 1	72.9115	2952.51	-
55	C7	Sample 1	Target 1	91.4999	3240.16	-
55	C7	Sample 1	Target 1	75.7501	2997.06	-
55	C7	Sample 1	Target 1	86.0974	3425.53	-
56	C8	Sample 1	Target 1	67.1427	5610.21	-
56	C8	Sample 1	Target 1	89.9432	3785.83	-
56	C8	Sample 1	Target 1	83.7166	3918.72	-
56	C8	Sample 1	Target 1	86.5552	3912.83	-
56	C8	Sample 1	Target 1	80.6948	3171.2	-
57	C9	Sample 1	Target 1	67.2453	5084.51	-
57	C9	Sample 1	Target 1	63.944	2003.08	-
57	C9	Sample 1	Target 1	74.5815	3112.31	-
57	C9	Sample 1	Target 1	72.564	3035.51	-
57	C9	Sample 1	Target 1	89.3456	3298.29	-
58	C10	Sample 1	Target 1	67.2453	5096.56	-
58	C10	Sample 1	Target 1	92.4634	4944.08	-
58	C10	Sample 1	Target 1	72.0138	3219.37	-
58	C10	Sample 1	Target 1	62.0183	1963.29	-
58	C10	Sample 1	Target 1	83.7517	2668.84	-
59	C11	Sample 1	Target 1	67.1536	4597.92	-
59	C11	Sample 1	Target 1	69.6295	3975.1	-
59	C11	Sample 1	Target 1	72.564	2965.53	-
59	C11	Sample 1	Target 1	91.5464	5133.38	-
59	C11	Sample 1	Target 1	81.0006	2467.92	-
60	C12	Sample 1	Target 1	67.4287	6121.09	-
60	C12	Sample 1	Target 1	86.4111	4525.11	-
60	C12	Sample 1	Target 1	90.3543	4158.49	-
60	C12	Sample 1	Target 1	80.5421	4047.42	-
60	C12	Sample 1	Target 1	83.5683	4323.65	-
61	C13	Sample 1	Target 1	66.9593	4852.12	-
61	C13	Sample 1	Target 1	87.2856	5861.58	-
61	C13	Sample 1	Target 1	93.237	5079.2	-
61	C13	Sample 1	Target 1	72.9107	2271.77	-
61	C13	Sample 1	Target 1	75.1997	2202.96	-
62	C14	Sample 1	Target 1	67.1424	5230.9	-
62	C14	Sample 1	Target 1	88.0181	4301.56	-
62	C14	Sample 1	Target 1	90.948	5422.27	-
62	C14	Sample 1	Target 1	61.3741	2062.08	-
62	C14	Sample 1	Target 1	80.7848	2046.48	-
63	C15	Sample 1	Target 1	67.4171	5289.27	-
63	C15	Sample 1	Target 1	79.7777	3614.14	-
63	C15	Sample 1	Target 1	86.37	3846.06	-
63	C15	Sample 1	Target 1	83.1654	3680.1	-
63	C15	Sample 1	Target 1	91.4058	3541.9	-
64	C16	Sample 1	Target 1	66.7762	4322.65	-
64	C16	Sample 1	Target 1	90.0324	4850.27	-
64	C16	Sample 1	Target 1	93.5117	4863.9	-
64	C16	Sample 1	Target 1	84.081	2261.46	-
64	C16	Sample 1	Target 1	87.1025	3787.8	-
65	C17	Sample 1	Target 1	67.4339	6641.56	-
65	C17	Sample 1	Target 1	63.1207	2306.33	-
65	C17	Sample 1	Target 1	76.7943	3815.75	-
65	C17	Sample 1	Target 1	87.0724	4377.63	-
65	C17	Sample 1	Target 1	73.1235	3591.72	-
66	C18	Sample 1	Target 1	67.2503	6170.21	-
66	C18	Sample 1	Target 1	81.4745	4415.98	-
66	C18	Sample 1	Target 1	79.1803	3767.85	-
66	C18	Sample 1	Target 1	85.4205	4360.96	-
66	C18	Sample 1	Target 1	90.1925	3713.81	-
73	D1	Sample 1	Target 1	67.1577	5809.75	-
73	D1	Sample 1	Target 1	90.8315	4283.25	-
73	D1	Sample 1	Target 1	87.2529	3867.88	-
73	D1	Sample 1	Target 1	75.6913	3531.36	-
73	D1	Sample 1	Target 1	71.4704	3454.98	-
74	D2	Sample 1	Target 1	66.7907	4845.97	-
74	D2	Sample 1	Target 1	86.6106	3728.48	-
74	D2	Sample 1	Target 1	74.7737	3020.55	-
74	D2	Sample 1	Target 1	79.1781	2963.75	-
74	D2	Sample 1	Target 1	91.4739	2976.62	-
75	D3	Sample 1	Target 1	67.0659	4643.59	-
75	D3	Sample 1	Target 1	76.7006	3267.97	-
75	D3	Sample 1	Target 1	90.281	2925.08	-
75	D3	Sample 1	Target 1	93.1255	2773.29	-
75	D3	Sample 1	Target 1	82.5732	3251.18	-
76	D4	Sample 1	Target 1	66.8824	6237.67	-
76	D4	Sample 1	Target 1	74.5902	3711.67	-
76	D4	Sample 1	Target 1	88.8128	3511.5	-
76	D4	Sample 1	Target 1	90.9233	3390.24	-
76	D4	Sample 1	Target 1	71.2869	3580.01	-
77	D5	Sample 1	Target 1	67.1427	4644.7	-
77	D5	Sample 1	Target 1	74.5598	3082.23	-
77	D5	Sample 1	Target 1	77.4899	3203.81	-
77	D5	Sample 1	Target 1	87.654	3557.11	-
77	D5	Sample 1	Target 1	91.2252	3295.65	-
78	D6	Sample 1	Target 1	66.868	4762.15	-
78	D6	Sample 1	Target 1	84.0828	3704.26	-
78	D6	Sample 1	Target 1	91.5914	3046.78	-
78	D6	Sample 1	Target 1	62.0149	1092.92	-
78	D6	Sample 1	Target 1	75.4754	3073.7	-
79	D7	Sample 1	Target 1	66.9596	5261.26	-
79	D7	Sample 1	Target 1	91.042	3148.15	-
79	D7	Sample 1	Target 1	62.198	1791.47	-
79	D7	Sample 1	Target 1	77.0321	3336.42	-
79	D7	Sample 1	Target 1	83.3503	3568.05	-
80	D8	Sample 1	Target 1	66.7765	4747.59	-
80	D8	Sample 1	Target 1	90.5842	4294.96	-
80	D8	Sample 1	Target 1	86.0058	2792.41	-
80	D8	Sample 1	Target 1	77.3984	1825.11	-
80	D8	Sample 1	Target 1	82.0683	2401.31	-
81	D9	Sample 1	Target 1	67.1536	5212.16	-
81	D9	Sample 1	Target 1	79.7168	3201.21	-
81	D9	Sample 1	Target 1	83.4766	3654.57	-
81	D9	Sample 1	Target 1	71.647	3055.46	-
81	D9	Sample 1	Target 1	91.363	3061.87	-
82	D10	Sample 1	Target 1	67.4287	5849.27	-
82	D10	Sample 1	Target 1	90.7211	3852.11	-
82	D10	Sample 1	Target 1	75.04	3351.19	-
82	D10	Sample 1	Target 1	78.7081	3343.85	-
82	D10	Sample 1	Target 1	93.9307	3334.96	-
83	D11	Sample 1	Target 1	67.1536	4258.07	-
83	D11	Sample 1	Target 1	83.7517	2622.26	-
83	D11	Sample 1	Target 1	74.4898	2576.75	-
83	D11	Sample 1	Target 1	92.6468	4665.72	-
83	D11	Sample 1	Target 1	64.3108	1962.04	-
84	D12	Sample 1	Target 1	67.337	4182.94	-
84	D12	Sample 1	Target 1	63.7606	2491.65	-
84	D12	Sample 1	Target 1	84.1185	2643.11	-
84	D12	Sample 1	Target 1	80.9089	2500.44	-
84	D12	Sample 1	Target 1	78.0662	1458.4	-
85	D13	Sample 1	Target 1	67.0508	4333.1	-
85	D13	Sample 1	Target 1	61.9235	2307.63	-
85	D13	Sample 1	Target 1	80.7848	2079.36	-
85	D13	Sample 1	Target 1	93.237	4891.39	-
85	D13	Sample 1	Target 1	91.2227	4674.64	-
86	D14	Sample 1	Target 1	67.1424	4483.93	-
86	D14	Sample 1	Target 1	71.7204	2543.36	-
86	D14	Sample 1	Target 1	83.8979	4798.85	-
86	D14	Sample 1	Target 1	86.0953	5167.29	-
86	D14	Sample 1	Target 1	90.5818	4331.8	-
87	D15	Sample 1	Target 1	67.6002	4380.75	-
87	D15	Sample 1	Target 1	91.3143	4843.38	-
87	D15	Sample 1	Target 1	79.1368	2207.58	-
87	D15	Sample 1	Target 1	76.7562	2371.34	-
87	D15	Sample 1	Target 1	88.5675	4221.13	-
88	D16	Sample 1	Target 1	67.4171	5816.56	-
88	D16	Sample 1	Target 1	85.4544	3911.04	-
88	D16	Sample 1	Target 1	87.835	3534.78	-
88	D16	Sample 1	Target 1	74.1925	3562.17	-
88	D16	Sample 1	Target 1	72.2698	3457.14	-
89	D17	Sample 1	Target 1	67.5256	5642.81	-
89	D17	Sample 1	Target 1	82.3922	3930.43	-
89	D17	Sample 1	Target 1	87.1642	4055.72	-
89	D17	Sample 1	Target 1	92.8538	3439.27	-
89	D17	Sample 1	Target 1	90.6514	3380.11	-
90	D18	Sample 1	Target 1	67.9845	5331.39	-
90	D18	Sample 1	Target 1	75.0507	3764.1	-
90	D18	Sample 1	Target 1	91.0184	3729.39	-
90	D18	Sample 1	Target 1	84.2276	4054.39	-
90	D18	Sample 1	Target 1	88.4489	3745.86	-
97	E1	Sample 1	Target 1	66.9742	6593.39	-
97	E1	Sample 1	Target 1	82.298	4595.58	-
97	E1	Sample 1	Target 1	84.5919	4536.9	-
97	E1	Sample 1	Target 1	76.6089	3666.91	-
97	E1	Sample 1	Target 1	79.8204	3423.27	-
98	E2	Sample 1	Target 1	67.5247	6466.99	-
98	E2	Sample 1	Target 1	82.3897	4858.61	-
98	E2	Sample 1	Target 1	91.1068	3731.01	-
98	E2	Sample 1	Target 1	85.0507	4307.06	-
98	E2	Sample 1	Target 1	79.5452	3817.04	-
99	E3	Sample 1	Target 1	67.5247	5415.9	-
99	E3	Sample 1	Target 1	82.7567	3860.72	-
99	E3	Sample 1	Target 1	85.693	3700.4	-
99	E3	Sample 1	Target 1	75.7831	3332.68	-
99	E3	Sample 1	Target 1	91.1068	3254.68	-
100	E4	Sample 1	Target 1	66.7907	4831.96	-
100	E4	Sample 1	Target 1	81.8392	3498.08	-
100	E4	Sample 1	Target 1	72.388	3075.11	-
100	E4	Sample 1	Target 1	87.987	3382.49	-
100	E4	Sample 1	Target 1	79.7287	3654.45	-
101	E5	Sample 1	Target 1	67.7837	4964.9	-
101	E5	Sample 1	Target 1	82.2515	3795.51	-
101	E5	Sample 1	Target 1	90.2179	3591.91	-
101	E5	Sample 1	Target 1	74.8345	2803.17	-
101	E5	Sample 1	Target 1	84.266	3625.93	-
102	E6	Sample 1	Target 1	66.9596	4929.14	-
102	E6	Sample 1	Target 1	83.9913	4035.96	-
102	E6	Sample 1	Target 1	73.3694	3440.51	-
102	E6	Sample 1	Target 1	79.8707	3117.12	-
102	E6	Sample 1	Target 1	82.0683	3460.6	-
103	E7	Sample 1	Target 1	67.4174	5264.01	-
103	E7	Sample 1	Target 1	84.4491	3666.87	-
103	E7	Sample 1	Target 1	87.013	3416.96	-
103	E7	Sample 1	Target 1	91.5914	3320.09	-
103	E7	Sample 1	Target 1	81.4274	3289.92	-
104	E8	Sample 1	Target 1	67.2343	4634.64	-
104	E8	Sample 1	Target 1	82.0683	2351.41	-
104	E8	Sample 1	Target 1	85.8226	2317.93	-
104	E8	Sample 1	Target 1	76.5742	2133	-
104	E8	Sample 1	Target 1	92.324	3896.82	-
105	E9	Sample 1	Target 1	67.0619	4703.85	-
105	E9	Sample 1	Target 1	77.7911	3116.35	-
105	E9	Sample 1	Target 1	90.9962	3141.39	-
105	E9	Sample 1	Target 1	76.5989	3011.61	-
105	E9	Sample 1	Target 1	72.7474	3055.72	-
106	E10	Sample 1	Target 1	67.7955	5228.41	-
106	E10	Sample 1	Target 1	87.053	3712.25	-
106	E10	Sample 1	Target 1	77.0574	3238.81	-
106	E10	Sample 1	Target 1	79.4417	3096.87	-
106	E10	Sample 1	Target 1	92.8302	3164.41	-
107	E11	Sample 1	Target 1	62.5685	2402.23	-
107	E11	Sample 1	Target 1	67.5204	4185.48	-
107	E11	Sample 1	Target 1	72.9308	2989.07	-
107	E11	Sample 1	Target 1	83.2932	2377.14	-
107	E11	Sample 1	Target 1	75.6819	2169.74	-
108	E12	Sample 1	Target 1	67.337	5076.5	-
108	E12	Sample 1	Target 1	87.1447	3984.6	-
108	E12	Sample 1	Target 1	90.3543	3466.73	-
108	E12	Sample 1	Target 1	79.1666	3266.45	-
108	E12	Sample 1	Target 1	74.0313	3416.44	-
109	E13	Sample 1	Target 1	66.9593	4106.88	-
109	E13	Sample 1	Target 1	90.7649	4833.05	-
109	E13	Sample 1	Target 1	62.8391	1950.79	-
109	E13	Sample 1	Target 1	70.347	2663.27	-
109	E13	Sample 1	Target 1	84.6304	4604.75	-
110	E14	Sample 1	Target 1	67.8749	5537.2	-
110	E14	Sample 1	Target 1	89.9409	3587.31	-
110	E14	Sample 1	Target 1	75.1997	3851.96	-
110	E14	Sample 1	Target 1	84.7219	4033.47	-
110	E14	Sample 1	Target 1	79.4114	3613.22	-
111	E15	Sample 1	Target 1	67.5086	4236.67	-
111	E15	Sample 1	Target 1	71.171	2757.72	-
111	E15	Sample 1	Target 1	87.1025	2824.84	-
111	E15	Sample 1	Target 1	94.0611	4567.31	-
111	E15	Sample 1	Target 1	92.413	4552.44	-
112	E16	Sample 1	Target 1	67.6002	4814.33	-
112	E16	Sample 1	Target 1	86.7363	3734.86	-
112	E16	Sample 1	Target 1	77.3056	3406.52	-
112	E16	Sample 1	Target 1	84.4473	3644.95	-
112	E16	Sample 1	Target 1	80.0524	3255.62	-
113	E17	Sample 1	Target 1	67.2503	5360.53	-
113	E17	Sample 1	Target 1	86.8888	4176.39	-
113	E17	Sample 1	Target 1	74.133	3371.98	-
113	E17	Sample 1	Target 1	90.009	3544.08	-
113	E17	Sample 1	Target 1	78.1708	3400.79	-
114	E18	Sample 1	Target 1	67.2503	4170.05	-
114	E18	Sample 1	Target 1	91.9361	4808.04	-
114	E18	Sample 1	Target 1	84.5029	1517.76	-
114	E18	Sample 1	Target 1	82.4839	909.778	-
114	E18	Sample 1	Target 1	74.6836	2438.27	-
121	F1	Sample 1	Target 1	67.8	4575.38	-
121	F1	Sample 1	Target 1	78.077	3584.09	-
121	F1	Sample 1	Target 1	90.648	3462.42	-
121	F1	Sample 1	Target 1	87.3447	3641.8	-
121	F1	Sample 1	Target 1	71.8374	3029.49	-
122	F2	Sample 1	Target 1	66.8824	5686.52	-
122	F2	Sample 1	Target 1	82.3897	4497.24	-
122	F2	Sample 1	Target 1	74.8655	3277.49	-
122	F2	Sample 1	Target 1	79.7287	3566.36	-
122	F2	Sample 1	Target 1	71.1033	3024.68	-
123	F3	Sample 1	Target 1	66.7907	5302.55	-
123	F3	Sample 1	Target 1	82.665	4308.84	-
123	F3	Sample 1	Target 1	85.1425	3850.96	-
123	F3	Sample 1	Target 1	71.2869	3206.28	-
123	F3	Sample 1	Target 1	77.0677	3373.76	-
124	F4	Sample 1	Target 1	66.9742	5175.54	-
124	F4	Sample 1	Target 1	86.7024	3608.12	-
124	F4	Sample 1	Target 1	82.9403	3572.56	-
124	F4	Sample 1	Target 1	90.4645	3049.75	-
124	F4	Sample 1	Target 1	75.416	2975.27	-
125	F5	Sample 1	Target 1	66.6849	4939.41	-
125	F5	Sample 1	Target 1	72.3621	3174.02	-
125	F5	Sample 1	Target 1	82.8925	3654.47	-
125	F5	Sample 1	Target 1	79.0466	3267.63	-
125	F5	Sample 1	Target 1	90.5842	3044.29	-
126	F6	Sample 1	Target 1	67.0512	5396.93	-
126	F6	Sample 1	Target 1	90.2179	3263.08	-
126	F6	Sample 1	Target 1	76.2995	3132.61	-
126	F6	Sample 1	Target 1	86.0974	3589.25	-
126	F6	Sample 1	Target 1	79.1382	3097.13	-
127	F7	Sample 1	Target 1	66.7765	4769.89	-
127	F7	Sample 1	Target 1	80.1454	2206.89	-
127	F7	Sample 1	Target 1	86.0058	2441.61	-
127	F7	Sample 1	Target 1	74.1935	2323.92	-
127	F7	Sample 1	Target 1	82.984	1754.28	-
128	F8	Sample 1	Target 1	66.9596	4445.46	-
128	F8	Sample 1	Target 1	83.5334	2359.74	-
128	F8	Sample 1	Target 1	75.3839	2417.27	-
128	F8	Sample 1	Target 1	93.3312	4592.1	-
128	F8	Sample 1	Target 1	80.4201	2051.97	-
129	F9	Sample 1	Target 1	66.9702	4647.83	-
129	F9	Sample 1	Target 1	74.7649	3109.83	-
129	F9	Sample 1	Target 1	62.8436	1308.18	-
129	F9	Sample 1	Target 1	90.9045	3223.89	-
129	F9	Sample 1	Target 1	78.7081	3136.95	-
130	F10	Sample 1	Target 1	67.1536	4866.32	-
130	F10	Sample 1	Target 1	84.7604	5498.12	-
130	F10	Sample 1	Target 1	86.8696	4834.07	-
130	F10	Sample 1	Target 1	63.2104	1693.78	-
130	F10	Sample 1	Target 1	89.9875	4292.35	-
131	F11	Sample 1	Target 1	67.337	4359.86	-
131	F11	Sample 1	Target 1	87.1447	4931.11	-
131	F11	Sample 1	Target 1	62.7519	999.423	-
131	F11	Sample 1	Target 1	89.4373	4581.58	-
131	F11	Sample 1	Target 1	61.1012	538.813	-
132	F12	Sample 1	Target 1	67.0619	4519.85	-
132	F12	Sample 1	Target 1	77.8828	2111.83	-
132	F12	Sample 1	Target 1	81.0006	2295.08	-
132	F12	Sample 1	Target 1	71.4636	2641.61	-
132	F12	Sample 1	Target 1	63.1187	1773.25	-
133	F13	Sample 1	Target 1	66.8677	4381.79	-
133	F13	Sample 1	Target 1	74.6503	2820.13	-
133	F13	Sample 1	Target 1	88.0181	5103.44	-
133	F13	Sample 1	Target 1	76.7562	2199.99	-
133	F13	Sample 1	Target 1	85.7291	4994.31	-
134	F14	Sample 1	Target 1	67.2339	5390.22	-
134	F14	Sample 1	Target 1	79.1368	2661.46	-
134	F14	Sample 1	Target 1	75.2912	2557.62	-
134	F14	Sample 1	Target 1	62.1981	1687.06	-
134	F14	Sample 1	Target 1	72.8191	3139	-
135	F15	Sample 1	Target 1	67.2339	5167.46	-
135	F15	Sample 1	Target 1	82.5245	2719.35	-
135	F15	Sample 1	Target 1	71.4457	3302.25	-
135	F15	Sample 1	Target 1	73.6432	2749.92	-
135	F15	Sample 1	Target 1	61.0079	970.215	-
136	F16	Sample 1	Target 1	67.0508	5878.98	-
136	F16	Sample 1	Target 1	92.5045	3591.62	-
136	F16	Sample 1	Target 1	77.3056	3443.11	-
136	F16	Sample 1	Target 1	82.4329	3617.01	-
136	F16	Sample 1	Target 1	84.8135	3577.82	-
137	F17	Sample 1	Target 1	66.8833	4956.28	-
137	F17	Sample 1	Target 1	78.079	3617.45	-
137	F17	Sample 1	Target 1	83.1263	3754.86	-
137	F17	Sample 1	Target 1	86.8888	3709.39	-
137	F17	Sample 1	Target 1	90.4678	3284.56	-
138	F18	Sample 1	Target 1	66.7915	5003.5	-
138	F18	Sample 1	Target 1	83.3099	3891.74	-
138	F18	Sample 1	Target 1	86.43	3638.65	-
138	F18	Sample 1	Target 1	80.9239	3573.31	-
138	F18	Sample 1	Target 1	90.6514	3537.38	-
145	G1	Sample 1	Target 1	67.1577	5101.92	-
145	G1	Sample 1	Target 1	74.5902	3294.18	-
145	G1	Sample 1	Target 1	81.2886	3747.53	-
145	G1	Sample 1	Target 1	89.0881	3184.38	-
145	G1	Sample 1	Target 1	86.0601	3647.89	-
146	G2	Sample 1	Target 1	66.9742	5043.69	-
146	G2	Sample 1	Target 1	83.3991	3978.85	-
146	G2	Sample 1	Target 1	72.1127	3206.39	-
146	G2	Sample 1	Target 1	81.3804	3890.7	-
146	G2	Sample 1	Target 1	86.8859	3659.35	-
147	G3	Sample 1	Target 1	66.7907	5989.76	-
147	G3	Sample 1	Target 1	91.7491	3312.55	-
147	G3	Sample 1	Target 1	77.4347	3426.69	-
147	G3	Sample 1	Target 1	73.3056	3281.36	-
147	G3	Sample 1	Target 1	88.7211	3680.4	-
148	G4	Sample 1	Target 1	66.5154	4692.29	-
148	G4	Sample 1	Target 1	62.111	1351.81	-
148	G4	Sample 1	Target 1	93.0338	3169.36	-
148	G4	Sample 1	Target 1	75.2325	2995.94	-
148	G4	Sample 1	Target 1	81.5639	3678.54	-
149	G5	Sample 1	Target 1	66.868	5130.61	-
149	G5	Sample 1	Target 1	82.984	3475.74	-
149	G5	Sample 1	Target 1	88.3866	3306.01	-
149	G5	Sample 1	Target 1	86.3721	3255.8	-
149	G5	Sample 1	Target 1	74.7429	2884.7	-
150	G6	Sample 1	Target 1	66.868	5406.81	-
150	G6	Sample 1	Target 1	83.9913	3470.26	-
150	G6	Sample 1	Target 1	76.4827	3188.05	-
150	G6	Sample 1	Target 1	90.5842	2882.16	-
150	G6	Sample 1	Target 1	80.237	3382.03	-
151	G7	Sample 1	Target 1	67.2343	5328.24	-
151	G7	Sample 1	Target 1	83.8997	3681.01	-
151	G7	Sample 1	Target 1	90.4926	3413.32	-
151	G7	Sample 1	Target 1	78.955	3726.6	-
151	G7	Sample 1	Target 1	86.0974	3551.42	-
152	G8	Sample 1	Target 1	66.9596	4322.81	-
152	G8	Sample 1	Target 1	91.9577	3648.68	-
152	G8	Sample 1	Target 1	78.5888	4620.46	-
152	G8	Sample 1	Target 1	90.0348	3531.28	-
152	G8	Sample 1	Target 1	83.5334	4450.07	-
153	G9	Sample 1	Target 1	67.2453	4378.26	-
153	G9	Sample 1	Target 1	71.1885	2350.27	-
153	G9	Sample 1	Target 1	91.4547	4264.13	-
153	G9	Sample 1	Target 1	94.0224	4259.01	-
153	G9	Sample 1	Target 1	75.2234	2053.52	-
154	G10	Sample 1	Target 1	67.0619	5525.41	-
154	G10	Sample 1	Target 1	92.0966	3563.34	-
154	G10	Sample 1	Target 1	80.3587	3515.11	-
154	G10	Sample 1	Target 1	84.1185	3831.75	-
154	G10	Sample 1	Target 1	86.3194	3798.04	-
155	G11	Sample 1	Target 1	67.1536	4595.11	-
155	G11	Sample 1	Target 1	91.8215	4771.43	-
155	G11	Sample 1	Target 1	74.6732	2615	-
155	G11	Sample 1	Target 1	80.267	1763.49	-
155	G11	Sample 1	Target 1	76.6906	1816.27	-
156	G12	Sample 1	Target 1	67.0619	4681.54	-
156	G12	Sample 1	Target 1	80.6338	2342.87	-
156	G12	Sample 1	Target 1	74.9483	2546.55	-
156	G12	Sample 1	Target 1	71.2802	2768.84	-
156	G12	Sample 1	Target 1	61.0095	1010.09	-
157	G13	Sample 1	Target 1	67.1424	5692.78	-
157	G13	Sample 1	Target 1	78.7705	2445.62	-
157	G13	Sample 1	Target 1	81.0595	2108.57	-
157	G13	Sample 1	Target 1	75.1997	2695.88	-
157	G13	Sample 1	Target 1	92.6877	5169.14	-
158	G14	Sample 1	Target 1	67.1424	4706.31	-
158	G14	Sample 1	Target 1	92.413	4589.13	-
158	G14	Sample 1	Target 1	80.4186	2071.03	-
158	G14	Sample 1	Target 1	63.3884	2060	-
158	G14	Sample 1	Target 1	73.0022	2635.41	-
159	G15	Sample 1	Target 1	66.8677	4582.9	-
159	G15	Sample 1	Target 1	79.7777	4671.09	-
159	G15	Sample 1	Target 1	83.9894	4880.67	-
159	G15	Sample 1	Target 1	86.1869	4771.55	-
159	G15	Sample 1	Target 1	82.1582	4789.4	-
160	G16	Sample 1	Target 1	66.9593	4433.54	-
160	G16	Sample 1	Target 1	80.6017	2202.65	-
160	G16	Sample 1	Target 1	72.9107	2752.17	-
160	G16	Sample 1	Target 1	61.2825	981.129	-
160	G16	Sample 1	Target 1	63.2969	1805.24	-
161	G17	Sample 1	Target 1	67.2503	4895.37	-
161	G17	Sample 1	Target 1	71.1964	2772.52	-
161	G17	Sample 1	Target 1	92.2114	4610.24	-
161	G17	Sample 1	Target 1	74.3165	2702.26	-
161	G17	Sample 1	Target 1	83.8605	720.444	-
162	G18	Sample 1	Target 1	66.6079	5023.29	-
162	G18	Sample 1	Target 1	78.7214	3420.67	-
162	G18	Sample 1	Target 1	75.8766	3351.79	-
162	G18	Sample 1	Target 1	83.7687	3599.17	-
162	G18	Sample 1	Target 1	86.1547	3665.53	-
169	H1	Sample 1	Target 1	66.6071	7468.26	-
169	H1	Sample 1	Target 1	86.8859	6015.73	-
169	H1	Sample 1	Target 1	78.3523	4957.44	-
169	H1	Sample 1	Target 1	84.5002	5391.59	-
169	H1	Sample 1	Target 1	82.5732	5190.77	-
170	H2	Sample 1	Target 1	66.8824	5385.31	-
170	H2	Sample 1	Target 1	87.1612	3721.11	-
170	H2	Sample 1	Target 1	78.9946	3532.17	-
170	H2	Sample 1	Target 1	90.9233	3239.46	-
170	H2	Sample 1	Target 1	72.2962	2991.07	-
171	H3	Sample 1	Target 1	67.0659	5832.08	-
171	H3	Sample 1	Target 1	78.9029	3637.76	-
171	H3	Sample 1	Target 1	74.5902	3317.11	-
171	H3	Sample 1	Target 1	83.1238	3890.52	-
171	H3	Sample 1	Target 1	93.4008	3058.33	-
172	H4	Sample 1	Target 1	66.6989	5156.83	-
172	H4	Sample 1	Target 1	82.2062	4040.71	-
172	H4	Sample 1	Target 1	85.8766	3587.97	-
172	H4	Sample 1	Target 1	76.2419	3281.23	-
172	H4	Sample 1	Target 1	71.0116	3195.45	-
173	H5	Sample 1	Target 1	66.868	4845.61	-
173	H5	Sample 1	Target 1	83.625	3497.79	-
173	H5	Sample 1	Target 1	78.4056	3011.8	-
173	H5	Sample 1	Target 1	92.4156	2920.92	-
173	H5	Sample 1	Target 1	72.6368	2886.62	-
174	H6	Sample 1	Target 1	66.6849	4806.72	-
174	H6	Sample 1	Target 1	78.5888	3547.2	-
174	H6	Sample 1	Target 1	75.8417	3262.48	-
174	H6	Sample 1	Target 1	91.3167	3141.62	-
174	H6	Sample 1	Target 1	80.4201	3107.62	-
175	H7	Sample 1	Target 1	66.868	4602.51	-
175	H7	Sample 1	Target 1	69.9813	3021.2	-
175	H7	Sample 1	Target 1	90.4011	4089.23	-
175	H7	Sample 1	Target 1	63.2053	1508.14	-
175	H7	Sample 1	Target 1	92.324	4413.89	-
176	H8	Sample 1	Target 1	66.868	4865.07	-
176	H8	Sample 1	Target 1	80.3286	2304.46	-
176	H8	Sample 1	Target 1	83.7166	1978.92	-
176	H8	Sample 1	Target 1	93.1481	4631.14	-
176	H8	Sample 1	Target 1	72.9115	2645.94	-
177	H9	Sample 1	Target 1	67.0619	4127.4	-
177	H9	Sample 1	Target 1	78.6164	1797.16	-
177	H9	Sample 1	Target 1	81.6426	1892.82	-
177	H9	Sample 1	Target 1	74.4898	2052.72	-
177	H9	Sample 1	Target 1	83.3849	1883.75	-
178	H10	Sample 1	Target 1	67.0619	4412.32	-
178	H10	Sample 1	Target 1	78.7081	2445.14	-
178	H10	Sample 1	Target 1	80.9089	2189.32	-
178	H10	Sample 1	Target 1	82.9264	1775.11	-
178	H10	Sample 1	Target 1	73.0225	2680.53	-
179	H11	Sample 1	Target 1	67.0619	3895.95	-
179	H11	Sample 1	Target 1	93.4722	3894.41	-
179	H11	Sample 1	Target 1	87.3281	3773.99	-
179	H11	Sample 1	Target 1	77.6077	4542.54	-
179	H11	Sample 1	Target 1	62.9353	1423.22	-
180	H12	Sample 1	Target 1	66.9702	4818.75	-
180	H12	Sample 1	Target 1	91.4547	4829.31	-
180	H12	Sample 1	Target 1	71.7387	2737.63	-
180	H12	Sample 1	Target 1	84.3019	1668.91	-
180	H12	Sample 1	Target 1	82.0094	1645	-
181	H13	Sample 1	Target 1	66.9593	4765.2	-
181	H13	Sample 1	Target 1	81.1511	1939.05	-
181	H13	Sample 1	Target 1	90.7649	5163.19	-
181	H13	Sample 1	Target 1	72.636	2691.54	-
181	H13	Sample 1	Target 1	88.7506	4425.57	-
182	H14	Sample 1	Target 1	66.9593	4598.95	-
182	H14	Sample 1	Target 1	76.4815	2517.49	-
182	H14	Sample 1	Target 1	72.8191	2912.95	-
182	H14	Sample 1	Target 1	92.3214	4868.46	-
182	H14	Sample 1	Target 1	81.792	1883.03	-
183	H15	Sample 1	Target 1	67.2339	4961.28	-
183	H15	Sample 1	Target 1	92.7792	4640.21	-
183	H15	Sample 1	Target 1	76.1153	2656.99	-
183	H15	Sample 1	Target 1	61.2825	1231.23	-
183	H15	Sample 1	Target 1	91.2227	4339.83	-
184	H16	Sample 1	Target 1	67.1424	4917.93	-
184	H16	Sample 1	Target 1	87.2856	3640.58	-
184	H16	Sample 1	Target 1	71.9951	3415.97	-
184	H16	Sample 1	Target 1	83.8979	3743.3	-
184	H16	Sample 1	Target 1	78.8621	3525.25	-
185	H17	Sample 1	Target 1	67.1586	5199.44	-
185	H17	Sample 1	Target 1	74.133	2700.68	-
185	H17	Sample 1	Target 1	76.7943	2550.43	-
185	H17	Sample 1	Target 1	92.0279	4924.08	-
185	H17	Sample 1	Target 1	88.816	4114.26	-
186	H18	Sample 1	Target 1	67.0668	5180.22	-
186	H18	Sample 1	Target 1	81.1074	1335.54	-
186	H18	Sample 1	Target 1	88.4489	4500.95	-
186	H18	Sample 1	Target 1	73.8577	2792.98	-
186	H18	Sample 1	Target 1	93.6797	4927.98	-
193	I1	Sample 1	Target 1	66.8824	5546.9	-
193	I1	Sample 1	Target 1	74.4984	3255.64	-
193	I1	Sample 1	Target 1	61.9274	1408.88	-
193	I1	Sample 1	Target 1	91.9326	3617.59	-
193	I1	Sample 1	Target 1	87.5282	4016.64	-
194	I2	Sample 1	Target 1	66.8824	5775.53	-
194	I2	Sample 1	Target 1	78.7193	3959.05	-
194	I2	Sample 1	Target 1	92.8502	3622.64	-
194	I2	Sample 1	Target 1	87.4365	3655.65	-
194	I2	Sample 1	Target 1	73.4891	3325.59	-
195	I3	Sample 1	Target 1	66.8824	5524.49	-
195	I3	Sample 1	Target 1	73.7644	3583.19	-
195	I3	Sample 1	Target 1	92.8502	3401.8	-
195	I3	Sample 1	Target 1	84.959	4091.94	-
195	I3	Sample 1	Target 1	82.298	3923.21	-
196	I4	Sample 1	Target 1	66.6071	5356.6	-
196	I4	Sample 1	Target 1	92.1162	3202.24	-
196	I4	Sample 1	Target 1	79.8204	3301.45	-
196	I4	Sample 1	Target 1	77.6182	3134.33	-
196	I4	Sample 1	Target 1	90.0057	3359.97	-
197	I5	Sample 1	Target 1	82.6178	3489.48	-
197	I5	Sample 1	Target 1	74.3766	2970.62	-
197	I5	Sample 1	Target 1	66.0439	4663.83	-
197	I5	Sample 1	Target 1	94.0638	2594.65	-
197	I5	Sample 1	Target 1	91.9577	3033.88	-
198	I6	Sample 1	Target 1	66.9596	5104.14	-
198	I6	Sample 1	Target 1	78.6803	3650.17	-
198	I6	Sample 1	Target 1	83.4419	3842.85	-
198	I6	Sample 1	Target 1	85.7311	3738.76	-
198	I6	Sample 1	Target 1	74.6513	2985.55	-
199	I7	Sample 1	Target 1	66.6849	5518.81	-
199	I7	Sample 1	Target 1	86.5552	3848.8	-
199	I7	Sample 1	Target 1	83.9913	3533.73	-
199	I7	Sample 1	Target 1	89.8517	3229.55	-
199	I7	Sample 1	Target 1	92.2324	3199.9	-
200	I8	Sample 1	Target 1	66.868	5223.6	-
200	I8	Sample 1	Target 1	82.1599	2081.85	-
200	I8	Sample 1	Target 1	92.0493	4925.02	-
200	I8	Sample 1	Target 1	74.1019	2898.63	-
200	I8	Sample 1	Target 1	77.2152	1930.72	-
201	I9	Sample 1	Target 1	66.7868	5493.9	-
201	I9	Sample 1	Target 1	92.4634	3447.91	-
201	I9	Sample 1	Target 1	90.3543	3231.77	-
201	I9	Sample 1	Target 1	87.2364	3822.47	-
201	I9	Sample 1	Target 1	83.2932	3418.32	-
202	I10	Sample 1	Target 1	67.0619	4641.96	-
202	I10	Sample 1	Target 1	92.3717	4702.89	-
202	I10	Sample 1	Target 1	74.6732	2790.4	-
202	I10	Sample 1	Target 1	81.5509	2017.66	-
202	I10	Sample 1	Target 1	70.9134	2942.02	-
203	I11	Sample 1	Target 1	67.2453	4258.28	-
203	I11	Sample 1	Target 1	82.1928	2455	-
203	I11	Sample 1	Target 1	71.2802	3190.12	-
203	I11	Sample 1	Target 1	61.6514	1085.25	-
203	I11	Sample 1	Target 1	75.04	2748.22	-
204	I12	Sample 1	Target 1	67.4287	4922.39	-
204	I12	Sample 1	Target 1	75.2234	2818.6	-
204	I12	Sample 1	Target 1	92.922	5388.69	-
204	I12	Sample 1	Target 1	61.468	825.369	-
204	I12	Sample 1	Target 1	70.73	3178.77	-
205	I13	Sample 1	Target 1	67.0508	4819.8	-
205	I13	Sample 1	Target 1	91.1311	4814.58	-
205	I13	Sample 1	Target 1	81.792	1397.27	-
205	I13	Sample 1	Target 1	83.8063	1205.66	-
205	I13	Sample 1	Target 1	80.4186	1288.14	-
206	I14	Sample 1	Target 1	67.6002	4996.71	-
206	I14	Sample 1	Target 1	81.7004	2132.87	-
206	I14	Sample 1	Target 1	92.0467	4729.94	-
206	I14	Sample 1	Target 1	84.081	1858.3	-
206	I14	Sample 1	Target 1	74.6503	2517.32	-
207	I15	Sample 1	Target 1	67.2339	4887.69	-
207	I15	Sample 1	Target 1	81.1511	1898.89	-
207	I15	Sample 1	Target 1	92.1383	4666.02	-
207	I15	Sample 1	Target 1	76.7562	2179.49	-
207	I15	Sample 1	Target 1	89.9409	4376.46	-
208	I16	Sample 1	Target 1	67.0508	4787.73	-
208	I16	Sample 1	Target 1	79.1368	1833.07	-
208	I16	Sample 1	Target 1	81.3342	1656.01	-
208	I16	Sample 1	Target 1	88.659	4366.11	-
208	I16	Sample 1	Target 1	92.0467	4517.37	-
209	I17	Sample 1	Target 1	67.1586	4631.61	-
209	I17	Sample 1	Target 1	87.0724	4302.49	-
209	I17	Sample 1	Target 1	77.712	1776.14	-
209	I17	Sample 1	Target 1	92.7621	4425.27	-
209	I17	Sample 1	Target 1	89.8255	4322.51	-
210	I18	Sample 1	Target 1	66.8833	4660.36	-
210	I18	Sample 1	Target 1	86.8888	4238.78	-
210	I18	Sample 1	Target 1	93.0374	4546.77	-
210	I18	Sample 1	Target 1	81.1992	963.695	-
210	I18	Sample 1	Target 1	74.5918	2099.94	-

## Sheet: Multicomponent
File Name	E:\shahi\Taqman for HCV_JFH1 one-step_20240214_194931.eds
Comment
Operator	Admin
Barcode
Instrument Type	QuantStudio™ 6 Pro System
Block Type	384-Well Block
Instrument Name	QS6Pro-2778621060027
Instrument Serial Number	2778621060027
Heated Cover Serial Number	2779321031001
Block serial number	2778321020885
Run Start Date/Time	2024-02-14 07:49:38 PM EST
Run End Data/Time	2024-02-14 09:50:57 PM EST
Run Duration	121 minutes 19 seconds
Sample Volume	10.0
Cover Temperature	105.0
Passive Reference	ROX
PCR Stage/Step Number	Stage 3 Step 3
Melt Stage Number	4
Quantification Cycle Method	CT
Pre-read Stage/Step	Stage 1 Step 1
Analysis Date/Time	2024-02-14 10:04:20 PM EST
Software Name and Version	Design & Analysis Software v2.7.0
Plugin Name and Version	Primary Analysis v1.8.0, Presence Absence v2.3.0
Reduce dye signal crosstalk by algorithm	No (Default)
Exported On	2024-02-14 10:08:00 PM EST
Well	Well Position	Stage Number	Step Number	Cycle Number	TAMRA	FAM	ROX
1	A1	3	3	1	27484.7	83895.1	47717.7
1	A1	3	3	2	27452.9	83950.7	47635.6
1	A1	3	3	3	27310.8	84533.7	47632.6
1	A1	3	3	4	27323	84622.7	47805.4
1	A1	3	3	5	27556.9	84647.7	47888.6
1	A1	3	3	6	27789	84799.2	47878.9
1	A1	3	3	7	27883.8	85603.6	47936.9
1	A1	3	3	8	27946.1	85931.3	47952.8
1	A1	3	3	9	28113.4	86851.4	48106.8
1	A1	3	3	10	28101.9	87240	48102.5
1	A1	3	3	11	28137.7	87865.3	48084.9
1	A1	3	3	12	28113	88426.2	48243.5
1	A1	3	3	13	28236.8	88640.3	48222.2
1	A1	3	3	14	28314.4	88832.9	48254.5
1	A1	3	3	15	28350	89395.1	48567.3
1	A1	3	3	16	28448.9	89683.9	48690.7
1	A1	3	3	17	28435	89719.9	48662.7
1	A1	3	3	18	28584.8	90115.2	48812.8
1	A1	3	3	19	28608.9	90237.7	48923.2
1	A1	3	3	20	28664.5	91135.1	49082.2
1	A1	3	3	21	28779.7	91664.4	49191.7
1	A1	3	3	22	28974.1	91798.5	49095.5
1	A1	3	3	23	28961.6	92374.1	49001.4
1	A1	3	3	24	28912.4	92580.2	49019.6
1	A1	3	3	25	29048.5	92765.6	49082.8
1	A1	3	3	26	29127.9	93568.8	49238.6
1	A1	3	3	27	29105	95348.8	49585.3
1	A1	3	3	28	29059.1	96526.4	49558
1	A1	3	3	29	29066	99161.3	49508.4
1	A1	3	3	30	29194.3	103394	49520.2
1	A1	3	3	31	29291.6	109290	49703.3
1	A1	3	3	32	29333	116799	49624.8
1	A1	3	3	33	29379.6	126627	49588.1
1	A1	3	3	34	29353.6	136428	49791.6
1	A1	3	3	35	29333.2	145336	49929.4
1	A1	3	3	36	29512.3	153234	49889.9
1	A1	3	3	37	29394	160219	49875.7
1	A1	3	3	38	29296	166863	50163.4
1	A1	3	3	39	29475.2	172954	50329.8
1	A1	3	3	40	29454.8	177163	50318
1	A1	4	3	1	0	226039	0
1	A1	4	3	1	0	226648	0
1	A1	4	3	1	0	226743	0
1	A1	4	3	1	0	226969	0
1	A1	4	3	1	0	226299	0
1	A1	4	3	1	0	226430	0
1	A1	4	3	1	0	225930	0
1	A1	4	3	1	0	225867	0
1	A1	4	3	1	0	225430	0
1	A1	4	3	1	0	224642	0
1	A1	4	3	1	0	225953	0
1	A1	4	3	1	0	225983	0
1	A1	4	3	1	0	224292	0
1	A1	4	3	1	0	224747	0
1	A1	4	3	1	0	225060	0
1	A1	4	3	1	0	224215	0
1	A1	4	3	1	0	224036	0
1	A1	4	3	1	0	223785	0
1	A1	4	3	1	0	223882	0
1	A1	4	3	1	0	222827	0
1	A1	4	3	1	0	222964	0
1	A1	4	3	1	0	223254	0
1	A1	4	3	1	0	221708	0
1	A1	4	3	1	0	222252	0
1	A1	4	3	1	0	221459	0
1	A1	4	3	1	0	221293	0
1	A1	4	3	1	0	221495	0
1	A1	4	3	1	0	220601	0
1	A1	4	3	1	0	219941	0
1	A1	4	3	1	0	220851	0
1	A1	4	3	1	0	219624	0
1	A1	4	3	1	0	219386	0
1	A1	4	3	1	0	219845	0
1	A1	4	3	1	0	219298	0
1	A1	4	3	1	0	217895	0
1	A1	4	3	1	0	216979	0
1	A1	4	3	1	0	217220	0
1	A1	4	3	1	0	216681	0
1	A1	4	3	1	0	215912	0
1	A1	4	3	1	0	215642	0
1	A1	4	3	1	0	214197	0
1	A1	4	3	1	0	214402	0
1	A1	4	3	1	0	212798	0
1	A1	4	3	1	0	211441	0
1	A1	4	3	1	0	210926	0
1	A1	4	3	1	0	209907	0
1	A1	4	3	1	0	209522	0
1	A1	4	3	1	0	209000	0
1	A1	4	3	1	0	208493	0
1	A1	4	3	1	0	208299	0
1	A1	4	3	1	0	207584	0
1	A1	4	3	1	0	207661	0
1	A1	4	3	1	0	207774	0
1	A1	4	3	1	0	206362	0
1	A1	4	3	1	0	205497	0
1	A1	4	3	1	0	205146	0
1	A1	4	3	1	0	205604	0
1	A1	4	3	1	0	204658	0
1	A1	4	3	1	0	203600	0
1	A1	4	3	1	0	202994	0
1	A1	4	3	1	0	203220	0
1	A1	4	3	1	0	202763	0
1	A1	4	3	1	0	202035	0
1	A1	4	3	1	0	200956	0
1	A1	4	3	1	0	201019	0
1	A1	4	3	1	0	200393	0
1	A1	4	3	1	0	200318	0
1	A1	4	3	1	0	200414	0
1	A1	4	3	1	0	198589	0
1	A1	4	3	1	0	199038	0
1	A1	4	3	1	0	198925	0
1	A1	4	3	1	0	197823	0
1	A1	4	3	1	0	197290	0
1	A1	4	3	1	0	196220	0
1	A1	4	3	1	0	196498	0
1	A1	4	3	1	0	195914	0
1	A1	4	3	1	0	196107	0
1	A1	4	3	1	0	195255	0
1	A1	4	3	1	0	194757	0
1	A1	4	3	1	0	194641	0
1	A1	4	3	1	0	193708	0
1	A1	4	3	1	0	193114	0
1	A1	4	3	1	0	192770	0
1	A1	4	3	1	0	192388	0
1	A1	4	3	1	0	191513	0
1	A1	4	3	1	0	191236	0
1	A1	4	3	1	0	190939	0
1	A1	4	3	1	0	190155	0
1	A1	4	3	1	0	189767	0
1	A1	4	3	1	0	189145	0
1	A1	4	3	1	0	188423	0
1	A1	4	3	1	0	188873	0
1	A1	4	3	1	0	188199	0
1	A1	4	3	1	0	187567	0
1	A1	4	3	1	0	187443	0
1	A1	4	3	1	0	187204	0
1	A1	4	3	1	0	186370	0
1	A1	4	3	1	0	185767	0
1	A1	4	3	1	0	185507	0
1	A1	4	3	1	0	185624	0
1	A1	4	3	1	0	184519	0
1	A1	4	3	1	0	183827	0
1	A1	4	3	1	0	183064	0
1	A1	4	3	1	0	183353	0
1	A1	4	3	1	0	182187	0
1	A1	4	3	1	0	181297	0
1	A1	4	3	1	0	181692	0
1	A1	4	3	1	0	180473	0
1	A1	4	3	1	0	180708	0
1	A1	4	3	1	0	179498	0
1	A1	4	3	1	0	179262	0
1	A1	4	3	1	0	179483	0
1	A1	4	3	1	0	177972	0
1	A1	4	3	1	0	178152	0
1	A1	4	3	1	0	176955	0
1	A1	4	3	1	0	177059	0
1	A1	4	3	1	0	177003	0
1	A1	4	3	1	0	175459	0
1	A1	4	3	1	0	174777	0
1	A1	4	3	1	0	175414	0
1	A1	4	3	1	0	174650	0
1	A1	4	3	1	0	174768	0
1	A1	4	3	1	0	173143	0
1	A1	4	3	1	0	172415	0
1	A1	4	3	1	0	172299	0
1	A1	4	3	1	0	171515	0
1	A1	4	3	1	0	170670	0
1	A1	4	3	1	0	170597	0
1	A1	4	3	1	0	170389	0
1	A1	4	3	1	0	169956	0
1	A1	4	3	1	0	168756	0
1	A1	4	3	1	0	168453	0
1	A1	4	3	1	0	167236	0
1	A1	4	3	1	0	167400	0
1	A1	4	3	1	0	165957	0
1	A1	4	3	1	0	165061	0
1	A1	4	3	1	0	165370	0
1	A1	4	3	1	0	165046	0
1	A1	4	3	1	0	164273	0
1	A1	4	3	1	0	163556	0
1	A1	4	3	1	0	163069	0
1	A1	4	3	1	0	162804	0
1	A1	4	3	1	0	162129	0
1	A1	4	3	1	0	161332	0
1	A1	4	3	1	0	161250	0
1	A1	4	3	1	0	160332	0
1	A1	4	3	1	0	159694	0
1	A1	4	3	1	0	159570	0
1	A1	4	3	1	0	158570	0
1	A1	4	3	1	0	158752	0
1	A1	4	3	1	0	158126	0
1	A1	4	3	1	0	157262	0
1	A1	4	3	1	0	156516	0
1	A1	4	3	1	0	156103	0
1	A1	4	3	1	0	155987	0
1	A1	4	3	1	0	155029	0
1	A1	4	3	1	0	155347	0
1	A1	4	3	1	0	153737	0
1	A1	4	3	1	0	152279	0
1	A1	4	3	1	0	151888	0
1	A1	4	3	1	0	153266	0
1	A1	4	3	1	0	152596	0
1	A1	4	3	1	0	152023	0
1	A1	4	3	1	0	150367	0
1	A1	4	3	1	0	151049	0
1	A1	4	3	1	0	149938	0
1	A1	4	3	1	0	149301	0
1	A1	4	3	1	0	149168	0
1	A1	4	3	1	0	147812	0
1	A1	4	3	1	0	147569	0
1	A1	4	3	1	0	147792	0
1	A1	4	3	1	0	147112	0
1	A1	4	3	1	0	146555	0
1	A1	4	3	1	0	146122	0
1	A1	4	3	1	0	145799	0
1	A1	4	3	1	0	145798	0
1	A1	4	3	1	0	144643	0
1	A1	4	3	1	0	144503	0
1	A1	4	3	1	0	143477	0
1	A1	4	3	1	0	143030	0
1	A1	4	3	1	0	142140	0
1	A1	4	3	1	0	142090	0
1	A1	4	3	1	0	141915	0
1	A1	4	3	1	0	140438	0
1	A1	4	3	1	0	140425	0
1	A1	4	3	1	0	140354	0
1	A1	4	3	1	0	140088	0
1	A1	4	3	1	0	138697	0
1	A1	4	3	1	0	138246	0
1	A1	4	3	1	0	138443	0
1	A1	4	3	1	0	137814	0
2	A2	3	3	1	41397.1	114936	66807.4
2	A2	3	3	2	41647.9	116416	67107.1
2	A2	3	3	3	41854	117380	67124.4
2	A2	3	3	4	41911.2	117465	67065.1
2	A2	3	3	5	42003.2	118133	67204.4
2	A2	3	3	6	42045	118166	67242.7
2	A2	3	3	7	42040.6	118669	67300.7
2	A2	3	3	8	42266.1	120235	67852.4
2	A2	3	3	9	42289.2	120585	68165.5
2	A2	3	3	10	42521.4	121521	68092.1
2	A2	3	3	11	42817.2	122609	68015.8
2	A2	3	3	12	42908.9	122772	68164
2	A2	3	3	13	42831	122814	68291.9
2	A2	3	3	14	42900.3	123232	68301.2
2	A2	3	3	15	43048.3	123886	68599.8
2	A2	3	3	16	43213.5	124225	68672.1
2	A2	3	3	17	43198.5	124815	69058.4
2	A2	3	3	18	43438.4	125512	69044.6
2	A2	3	3	19	43540.7	125696	68941.2
2	A2	3	3	20	43573.5	126825	69095
2	A2	3	3	21	43819	127096	69210.7
2	A2	3	3	22	43951.4	128320	69796
2	A2	3	3	23	44053.5	129353	69783.6
2	A2	3	3	24	43984	129401	69640.6
2	A2	3	3	25	44125	130097	69481.2
2	A2	3	3	26	44166.3	131319	69550.1
2	A2	3	3	27	44053.4	132026	69901.9
2	A2	3	3	28	43942.1	134730	69992.6
2	A2	3	3	29	44216.9	139373	69876.5
2	A2	3	3	30	44644.2	143945	70028.4
2	A2	3	3	31	44559.3	152811	70346.5
2	A2	3	3	32	44405.9	164029	70362.3
2	A2	3	3	33	44459.8	176525	70233.3
2	A2	3	3	34	44752.5	189585	70446.9
2	A2	3	3	35	44774.5	202150	70872.6
2	A2	3	3	36	44731.7	214441	70937.2
2	A2	3	3	37	44891.8	224852	70756.2
2	A2	3	3	38	44899.1	234354	70691.6
2	A2	3	3	39	44932.9	242516	70770.2
2	A2	3	3	40	44981.6	250004	70949.7
2	A2	4	3	1	0	319467	0
2	A2	4	3	1	0	317667	0
2	A2	4	3	1	0	317372	0
2	A2	4	3	1	0	318038	0
2	A2	4	3	1	0	317284	0
2	A2	4	3	1	0	317722	0
2	A2	4	3	1	0	317732	0
2	A2	4	3	1	0	317317	0
2	A2	4	3	1	0	317747	0
2	A2	4	3	1	0	317099	0
2	A2	4	3	1	0	316739	0
2	A2	4	3	1	0	317610	0
2	A2	4	3	1	0	316416	0
2	A2	4	3	1	0	315566	0
2	A2	4	3	1	0	315569	0
2	A2	4	3	1	0	314495	0
2	A2	4	3	1	0	313931	0
2	A2	4	3	1	0	315044	0
2	A2	4	3	1	0	313707	0
2	A2	4	3	1	0	314065	0
2	A2	4	3	1	0	313104	0
2	A2	4	3	1	0	313153	0
2	A2	4	3	1	0	312704	0
2	A2	4	3	1	0	312002	0
2	A2	4	3	1	0	311519	0
2	A2	4	3	1	0	310904	0
2	A2	4	3	1	0	311155	0
2	A2	4	3	1	0	310717	0
2	A2	4	3	1	0	310302	0
2	A2	4	3	1	0	308281	0
2	A2	4	3	1	0	310604	0
2	A2	4	3	1	0	309397	0
2	A2	4	3	1	0	308966	0
2	A2	4	3	1	0	308675	0
2	A2	4	3	1	0	305833	0
2	A2	4	3	1	0	305237	0
2	A2	4	3	1	0	304383	0
2	A2	4	3	1	0	304841	0
2	A2	4	3	1	0	304451	0
2	A2	4	3	1	0	301410	0
2	A2	4	3	1	0	301006	0
2	A2	4	3	1	0	299483	0
2	A2	4	3	1	0	297763	0
2	A2	4	3	1	0	298241	0
2	A2	4	3	1	0	297558	0
2	A2	4	3	1	0	295510	0
2	A2	4	3	1	0	295564	0
2	A2	4	3	1	0	293643	0
2	A2	4	3	1	0	293417	0
2	A2	4	3	1	0	292105	0
2	A2	4	3	1	0	291127	0
2	A2	4	3	1	0	291815	0
2	A2	4	3	1	0	289974	0
2	A2	4	3	1	0	290994	0
2	A2	4	3	1	0	289060	0
2	A2	4	3	1	0	287367	0
2	A2	4	3	1	0	287419	0
2	A2	4	3	1	0	287226	0
2	A2	4	3	1	0	285638	0
2	A2	4	3	1	0	286097	0
2	A2	4	3	1	0	283866	0
2	A2	4	3	1	0	283336	0
2	A2	4	3	1	0	285574	0
2	A2	4	3	1	0	283291	0
2	A2	4	3	1	0	282154	0
2	A2	4	3	1	0	281615	0
2	A2	4	3	1	0	281852	0
2	A2	4	3	1	0	280071	0
2	A2	4	3	1	0	280519	0
2	A2	4	3	1	0	278915	0
2	A2	4	3	1	0	278640	0
2	A2	4	3	1	0	277687	0
2	A2	4	3	1	0	277676	0
2	A2	4	3	1	0	276586	0
2	A2	4	3	1	0	275930	0
2	A2	4	3	1	0	275882	0
2	A2	4	3	1	0	273845	0
2	A2	4	3	1	0	274091	0
2	A2	4	3	1	0	273777	0
2	A2	4	3	1	0	272652	0
2	A2	4	3	1	0	272447	0
2	A2	4	3	1	0	271290	0
2	A2	4	3	1	0	272137	0
2	A2	4	3	1	0	269675	0
2	A2	4	3	1	0	268760	0
2	A2	4	3	1	0	269237	0
2	A2	4	3	1	0	266932	0
2	A2	4	3	1	0	268249	0
2	A2	4	3	1	0	265274	0
2	A2	4	3	1	0	266455	0
2	A2	4	3	1	0	265236	0
2	A2	4	3	1	0	265304	0
2	A2	4	3	1	0	264188	0
2	A2	4	3	1	0	263444	0
2	A2	4	3	1	0	262698	0
2	A2	4	3	1	0	261958	0
2	A2	4	3	1	0	260713	0
2	A2	4	3	1	0	260975	0
2	A2	4	3	1	0	261285	0
2	A2	4	3	1	0	259107	0
2	A2	4	3	1	0	258518	0
2	A2	4	3	1	0	258156	0
2	A2	4	3	1	0	257252	0
2	A2	4	3	1	0	256574	0
2	A2	4	3	1	0	255923	0
2	A2	4	3	1	0	255201	0
2	A2	4	3	1	0	253240	0
2	A2	4	3	1	0	253756	0
2	A2	4	3	1	0	253064	0
2	A2	4	3	1	0	253580	0
2	A2	4	3	1	0	250979	0
2	A2	4	3	1	0	251369	0
2	A2	4	3	1	0	250379	0
2	A2	4	3	1	0	249993	0
2	A2	4	3	1	0	248331	0
2	A2	4	3	1	0	248552	0
2	A2	4	3	1	0	247782	0
2	A2	4	3	1	0	247188	0
2	A2	4	3	1	0	245375	0
2	A2	4	3	1	0	244424	0
2	A2	4	3	1	0	243621	0
2	A2	4	3	1	0	244152	0
2	A2	4	3	1	0	243256	0
2	A2	4	3	1	0	243026	0
2	A2	4	3	1	0	241580	0
2	A2	4	3	1	0	239914	0
2	A2	4	3	1	0	239581	0
2	A2	4	3	1	0	239730	0
2	A2	4	3	1	0	239859	0
2	A2	4	3	1	0	237909	0
2	A2	4	3	1	0	237160	0
2	A2	4	3	1	0	236066	0
2	A2	4	3	1	0	236981	0
2	A2	4	3	1	0	234093	0
2	A2	4	3	1	0	233531	0
2	A2	4	3	1	0	234289	0
2	A2	4	3	1	0	231769	0
2	A2	4	3	1	0	232185	0
2	A2	4	3	1	0	230857	0
2	A2	4	3	1	0	229085	0
2	A2	4	3	1	0	229908	0
2	A2	4	3	1	0	227956	0
2	A2	4	3	1	0	229314	0
2	A2	4	3	1	0	227166	0
2	A2	4	3	1	0	226956	0
2	A2	4	3	1	0	224124	0
2	A2	4	3	1	0	223835	0
2	A2	4	3	1	0	223429	0
2	A2	4	3	1	0	223454	0
2	A2	4	3	1	0	222571	0
2	A2	4	3	1	0	222082	0
2	A2	4	3	1	0	220627	0
2	A2	4	3	1	0	219411	0
2	A2	4	3	1	0	218679	0
2	A2	4	3	1	0	218515	0
2	A2	4	3	1	0	216229	0
2	A2	4	3	1	0	216265	0
2	A2	4	3	1	0	216655	0
2	A2	4	3	1	0	215153	0
2	A2	4	3	1	0	213801	0
2	A2	4	3	1	0	214248	0
2	A2	4	3	1	0	213422	0
2	A2	4	3	1	0	212905	0
2	A2	4	3	1	0	210003	0
2	A2	4	3	1	0	210913	0
2	A2	4	3	1	0	210100	0
2	A2	4	3	1	0	208648	0
2	A2	4	3	1	0	208856	0
2	A2	4	3	1	0	207361	0
2	A2	4	3	1	0	206139	0
2	A2	4	3	1	0	207468	0
2	A2	4	3	1	0	205136	0
2	A2	4	3	1	0	204558	0
2	A2	4	3	1	0	203774	0
2	A2	4	3	1	0	202584	0
2	A2	4	3	1	0	201336	0
2	A2	4	3	1	0	201521	0
2	A2	4	3	1	0	201215	0
2	A2	4	3	1	0	200005	0
2	A2	4	3	1	0	199894	0
2	A2	4	3	1	0	198236	0
2	A2	4	3	1	0	197815	0
2	A2	4	3	1	0	197931	0
2	A2	4	3	1	0	196244	0
2	A2	4	3	1	0	195449	0
2	A2	4	3	1	0	195963	0
2	A2	4	3	1	0	193223	0
2	A2	4	3	1	0	193391	0
2	A2	4	3	1	0	192831	0
2	A2	4	3	1	0	192910	0
2	A2	4	3	1	0	192564	0
3	A3	3	3	1	34141.6	102250	54386.9
3	A3	3	3	2	34157.1	102532	54491.3
3	A3	3	3	3	34399.2	103960	54587.8
3	A3	3	3	4	34757.4	105157	54682.7
3	A3	3	3	5	35086.1	107228	55036.5
3	A3	3	3	6	35330.9	108916	55482.6
3	A3	3	3	7	35447.3	109397	55682.8
3	A3	3	3	8	35811.4	109953	55984.9
3	A3	3	3	9	35847.6	110688	56130.8
3	A3	3	3	10	35981.3	112253	56283.7
3	A3	3	3	11	36047.4	113800	56698.4
3	A3	3	3	12	36610.2	116513	57161.4
3	A3	3	3	13	37013.1	118552	57399.7
3	A3	3	3	14	37336	119240	57449.1
3	A3	3	3	15	37716	121675	58021.2
3	A3	3	3	16	37847.9	122573	58275.7
3	A3	3	3	17	38280.6	124977	58698.7
3	A3	3	3	18	38323.3	126536	59037
3	A3	3	3	19	38622.3	125346	59006.9
3	A3	3	3	20	38694.1	125629	59001
3	A3	3	3	21	38903.2	129831	59688.3
3	A3	3	3	22	39193	131378	59797.3
3	A3	3	3	23	39265.7	132103	59835.1
3	A3	3	3	24	39570.5	133272	59866.4
3	A3	3	3	25	39669.8	135235	60174.6
3	A3	3	3	26	40007	136882	60529.1
3	A3	3	3	27	40248.1	141185	60980
3	A3	3	3	28	40517.9	146530	61386.4
3	A3	3	3	29	40563.1	153987	61641.2
3	A3	3	3	30	40844	164520	61738.6
3	A3	3	3	31	41220.5	179114	62327.6
3	A3	3	3	32	41391.2	193965	62385.2
3	A3	3	3	33	41454.4	209012	62478
3	A3	3	3	34	41648.7	223165	62862.8
3	A3	3	3	35	41794.1	236590	62878.6
3	A3	3	3	36	42067	248652	63050.8
3	A3	3	3	37	42219.6	258702	63285.5
3	A3	3	3	38	42179.3	266588	63652
3	A3	3	3	39	42305.5	275567	64087.2
3	A3	3	3	40	42384.8	282540	64295
3	A3	4	3	1	0	347692	0
3	A3	4	3	1	0	348279	0
3	A3	4	3	1	0	348522	0
3	A3	4	3	1	0	347954	0
3	A3	4	3	1	0	347006	0
3	A3	4	3	1	0	346412	0
3	A3	4	3	1	0	346790	0
3	A3	4	3	1	0	346204	0
3	A3	4	3	1	0	345636	0
3	A3	4	3	1	0	344505	0
3	A3	4	3	1	0	344689	0
3	A3	4	3	1	0	343945	0
3	A3	4	3	1	0	342991	0
3	A3	4	3	1	0	342951	0
3	A3	4	3	1	0	344122	0
3	A3	4	3	1	0	342527	0
3	A3	4	3	1	0	341650	0
3	A3	4	3	1	0	340465	0
3	A3	4	3	1	0	339683	0
3	A3	4	3	1	0	340514	0
3	A3	4	3	1	0	340882	0
3	A3	4	3	1	0	340716	0
3	A3	4	3	1	0	339869	0
3	A3	4	3	1	0	338208	0
3	A3	4	3	1	0	338990	0
3	A3	4	3	1	0	337088	0
3	A3	4	3	1	0	338489	0
3	A3	4	3	1	0	337498	0
3	A3	4	3	1	0	336569	0
3	A3	4	3	1	0	336752	0
3	A3	4	3	1	0	336367	0
3	A3	4	3	1	0	334952	0
3	A3	4	3	1	0	334612	0
3	A3	4	3	1	0	333771	0
3	A3	4	3	1	0	333169	0
3	A3	4	3	1	0	333125	0
3	A3	4	3	1	0	332363	0
3	A3	4	3	1	0	331783	0
3	A3	4	3	1	0	329559	0
3	A3	4	3	1	0	328373	0
3	A3	4	3	1	0	327845	0
3	A3	4	3	1	0	326546	0
3	A3	4	3	1	0	325711	0
3	A3	4	3	1	0	324135	0
3	A3	4	3	1	0	324478	0
3	A3	4	3	1	0	322769	0
3	A3	4	3	1	0	320761	0
3	A3	4	3	1	0	321417	0
3	A3	4	3	1	0	319697	0
3	A3	4	3	1	0	318739	0
3	A3	4	3	1	0	318512	0
3	A3	4	3	1	0	317537	0
3	A3	4	3	1	0	317075	0
3	A3	4	3	1	0	315673	0
3	A3	4	3	1	0	315101	0
3	A3	4	3	1	0	315032	0
3	A3	4	3	1	0	313455	0
3	A3	4	3	1	0	313280	0
3	A3	4	3	1	0	311795	0
3	A3	4	3	1	0	311226	0
3	A3	4	3	1	0	311178	0
3	A3	4	3	1	0	311135	0
3	A3	4	3	1	0	309474	0
3	A3	4	3	1	0	308954	0
3	A3	4	3	1	0	307769	0
3	A3	4	3	1	0	307488	0
3	A3	4	3	1	0	306671	0
3	A3	4	3	1	0	305993	0
3	A3	4	3	1	0	304997	0
3	A3	4	3	1	0	305906	0
3	A3	4	3	1	0	303865	0
3	A3	4	3	1	0	302807	0
3	A3	4	3	1	0	302043	0
3	A3	4	3	1	0	301060	0
3	A3	4	3	1	0	301137	0
3	A3	4	3	1	0	300093	0
3	A3	4	3	1	0	300281	0
3	A3	4	3	1	0	299219	0
3	A3	4	3	1	0	297547	0
3	A3	4	3	1	0	297516	0
3	A3	4	3	1	0	296618	0
3	A3	4	3	1	0	295779	0
3	A3	4	3	1	0	295321	0
3	A3	4	3	1	0	294768	0
3	A3	4	3	1	0	294082	0
3	A3	4	3	1	0	294311	0
3	A3	4	3	1	0	292398	0
3	A3	4	3	1	0	291195	0
3	A3	4	3	1	0	290816	0
3	A3	4	3	1	0	290560	0
3	A3	4	3	1	0	289091	0
3	A3	4	3	1	0	289332	0
3	A3	4	3	1	0	288244	0
3	A3	4	3	1	0	287604	0
3	A3	4	3	1	0	286499	0
3	A3	4	3	1	0	286781	0
3	A3	4	3	1	0	285838	0
3	A3	4	3	1	0	284636	0
3	A3	4	3	1	0	284455	0
3	A3	4	3	1	0	283430	0
3	A3	4	3	1	0	282987	0
3	A3	4	3	1	0	281473	0
3	A3	4	3	1	0	281043	0
3	A3	4	3	1	0	280125	0
3	A3	4	3	1	0	279153	0
3	A3	4	3	1	0	279216	0
3	A3	4	3	1	0	278603	0
3	A3	4	3	1	0	277546	0
3	A3	4	3	1	0	276804	0
3	A3	4	3	1	0	276215	0
3	A3	4	3	1	0	275361	0
3	A3	4	3	1	0	274641	0
3	A3	4	3	1	0	274635	0
3	A3	4	3	1	0	272851	0
3	A3	4	3	1	0	273924	0
3	A3	4	3	1	0	272621	0
3	A3	4	3	1	0	271629	0
3	A3	4	3	1	0	269989	0
3	A3	4	3	1	0	270992	0
3	A3	4	3	1	0	269629	0
3	A3	4	3	1	0	268751	0
3	A3	4	3	1	0	268722	0
3	A3	4	3	1	0	266904	0
3	A3	4	3	1	0	266384	0
3	A3	4	3	1	0	265720	0
3	A3	4	3	1	0	264829	0
3	A3	4	3	1	0	264633	0
3	A3	4	3	1	0	263544	0
3	A3	4	3	1	0	262865	0
3	A3	4	3	1	0	262051	0
3	A3	4	3	1	0	261223	0
3	A3	4	3	1	0	260770	0
3	A3	4	3	1	0	259019	0
3	A3	4	3	1	0	258741	0
3	A3	4	3	1	0	258214	0
3	A3	4	3	1	0	257684	0
3	A3	4	3	1	0	255132	0
3	A3	4	3	1	0	255069	0
3	A3	4	3	1	0	253987	0
3	A3	4	3	1	0	253475	0
3	A3	4	3	1	0	253072	0
3	A3	4	3	1	0	252170	0
3	A3	4	3	1	0	251649	0
3	A3	4	3	1	0	250455	0
3	A3	4	3	1	0	248215	0
3	A3	4	3	1	0	249511	0
3	A3	4	3	1	0	248632	0
3	A3	4	3	1	0	247109	0
3	A3	4	3	1	0	246860	0
3	A3	4	3	1	0	245969	0
3	A3	4	3	1	0	245570	0
3	A3	4	3	1	0	244215	0
3	A3	4	3	1	0	243041	0
3	A3	4	3	1	0	241921	0
3	A3	4	3	1	0	240847	0
3	A3	4	3	1	0	239278	0
3	A3	4	3	1	0	239976	0
3	A3	4	3	1	0	238384	0
3	A3	4	3	1	0	237309	0
3	A3	4	3	1	0	235737	0
3	A3	4	3	1	0	235594	0
3	A3	4	3	1	0	234307	0
3	A3	4	3	1	0	232863	0
3	A3	4	3	1	0	231416	0
3	A3	4	3	1	0	231456	0
3	A3	4	3	1	0	231122	0
3	A3	4	3	1	0	230684	0
3	A3	4	3	1	0	228689	0
3	A3	4	3	1	0	228296	0
3	A3	4	3	1	0	227958	0
3	A3	4	3	1	0	226691	0
3	A3	4	3	1	0	226243	0
3	A3	4	3	1	0	226878	0
3	A3	4	3	1	0	225738	0
3	A3	4	3	1	0	225740	0
3	A3	4	3	1	0	224728	0
3	A3	4	3	1	0	224627	0
3	A3	4	3	1	0	223961	0
3	A3	4	3	1	0	223032	0
3	A3	4	3	1	0	221170	0
3	A3	4	3	1	0	221371	0
3	A3	4	3	1	0	219858	0
3	A3	4	3	1	0	218692	0
3	A3	4	3	1	0	218101	0
3	A3	4	3	1	0	218363	0
3	A3	4	3	1	0	216577	0
3	A3	4	3	1	0	216861	0
3	A3	4	3	1	0	215184	0
3	A3	4	3	1	0	213588	0
3	A3	4	3	1	0	214541	0
3	A3	4	3	1	0	212147	0
4	A4	3	3	1	19036.5	48767	26657.9
4	A4	3	3	2	18709.7	47591.2	26120.3
4	A4	3	3	3	18138.5	45428.4	25452.9
4	A4	3	3	4	18049.6	44822.2	25465.9
4	A4	3	3	5	18195	44798.9	26038.2
4	A4	3	3	6	18648.8	45012.7	26853.8
4	A4	3	3	7	19621.7	45937.2	28715.6
4	A4	3	3	8	20887.3	48941.7	31020.2
4	A4	3	3	9	22632.2	53439.7	33829.1
4	A4	3	3	10	24540.8	58370.6	36434.7
4	A4	3	3	11	26467.9	63812.6	39084.2
4	A4	3	3	12	28498.7	69439.7	41780.1
4	A4	3	3	13	30291.2	75381.5	44200.4
4	A4	3	3	14	31631.1	80189.3	46145.9
4	A4	3	3	15	32672.5	84260.4	47757.9
4	A4	3	3	16	33766.1	87400.3	49116.7
4	A4	3	3	17	34718.8	90691	49851
4	A4	3	3	18	34824.1	93240.1	50564.6
4	A4	3	3	19	35375.5	95251.5	51136.7
4	A4	3	3	20	35945.2	97558.5	51614.1
4	A4	3	3	21	36040.4	97967	51742.1
4	A4	3	3	22	35819.8	98153	51485.6
4	A4	3	3	23	35928.9	99676.1	51512
4	A4	3	3	24	36035	100598	51730
4	A4	3	3	25	36154.7	100833	51658.7
4	A4	3	3	26	36130.5	102269	51878.9
4	A4	3	3	27	36241.4	104130	51594.4
4	A4	3	3	28	36201.2	106262	51479.7
4	A4	3	3	29	36244.1	109174	51596.9
4	A4	3	3	30	36392.4	113943	51635.9
4	A4	3	3	31	36558.4	120606	51536.2
4	A4	3	3	32	36543.2	129147	51547.6
4	A4	3	3	33	36608.8	139385	51642.4
4	A4	3	3	34	36643.7	149519	51844.7
4	A4	3	3	35	36418	158684	51914.9
4	A4	3	3	36	36410.5	167094	52069.1
4	A4	3	3	37	36478.7	175763	52162
4	A4	3	3	38	36697.8	183486	52117.4
4	A4	3	3	39	36849.3	188870	52123.2
4	A4	3	3	40	37083.9	193247	52198.9
4	A4	4	3	1	0	245601	0
4	A4	4	3	1	0	245826	0
4	A4	4	3	1	0	246510	0
4	A4	4	3	1	0	245751	0
4	A4	4	3	1	0	245834	0
4	A4	4	3	1	0	246288	0
4	A4	4	3	1	0	245406	0
4	A4	4	3	1	0	245540	0
4	A4	4	3	1	0	243938	0
4	A4	4	3	1	0	244689	0
4	A4	4	3	1	0	244739	0
4	A4	4	3	1	0	244113	0
4	A4	4	3	1	0	244174	0
4	A4	4	3	1	0	242554	0
4	A4	4	3	1	0	243153	0
4	A4	4	3	1	0	242762	0
4	A4	4	3	1	0	242153	0
4	A4	4	3	1	0	243274	0
4	A4	4	3	1	0	243203	0
4	A4	4	3	1	0	242082	0
4	A4	4	3	1	0	241603	0
4	A4	4	3	1	0	241709	0
4	A4	4	3	1	0	240750	0
4	A4	4	3	1	0	240518	0
4	A4	4	3	1	0	239660	0
4	A4	4	3	1	0	239352	0
4	A4	4	3	1	0	239087	0
4	A4	4	3	1	0	239200	0
4	A4	4	3	1	0	238708	0
4	A4	4	3	1	0	239211	0
4	A4	4	3	1	0	237965	0
4	A4	4	3	1	0	237834	0
4	A4	4	3	1	0	236879	0
4	A4	4	3	1	0	235769	0
4	A4	4	3	1	0	235893	0
4	A4	4	3	1	0	235390	0
4	A4	4	3	1	0	234311	0
4	A4	4	3	1	0	233380	0
4	A4	4	3	1	0	232653	0
4	A4	4	3	1	0	232565	0
4	A4	4	3	1	0	230701	0
4	A4	4	3	1	0	230085	0
4	A4	4	3	1	0	228815	0
4	A4	4	3	1	0	228231	0
4	A4	4	3	1	0	227332	0
4	A4	4	3	1	0	227062	0
4	A4	4	3	1	0	225707	0
4	A4	4	3	1	0	225117	0
4	A4	4	3	1	0	224260	0
4	A4	4	3	1	0	224871	0
4	A4	4	3	1	0	224105	0
4	A4	4	3	1	0	222828	0
4	A4	4	3	1	0	222479	0
4	A4	4	3	1	0	221380	0
4	A4	4	3	1	0	221239	0
4	A4	4	3	1	0	220405	0
4	A4	4	3	1	0	220667	0
4	A4	4	3	1	0	220279	0
4	A4	4	3	1	0	220149	0
4	A4	4	3	1	0	219381	0
4	A4	4	3	1	0	218192	0
4	A4	4	3	1	0	217356	0
4	A4	4	3	1	0	218152	0
4	A4	4	3	1	0	216530	0
4	A4	4	3	1	0	215680	0
4	A4	4	3	1	0	215831	0
4	A4	4	3	1	0	214332	0
4	A4	4	3	1	0	214681	0
4	A4	4	3	1	0	214065	0
4	A4	4	3	1	0	214156	0
4	A4	4	3	1	0	212855	0
4	A4	4	3	1	0	213028	0
4	A4	4	3	1	0	212105	0
4	A4	4	3	1	0	211931	0
4	A4	4	3	1	0	210480	0
4	A4	4	3	1	0	211104	0
4	A4	4	3	1	0	210490	0
4	A4	4	3	1	0	209322	0
4	A4	4	3	1	0	208822	0
4	A4	4	3	1	0	208947	0
4	A4	4	3	1	0	208251	0
4	A4	4	3	1	0	208489	0
4	A4	4	3	1	0	207807	0
4	A4	4	3	1	0	206200	0
4	A4	4	3	1	0	206971	0
4	A4	4	3	1	0	206295	0
4	A4	4	3	1	0	205214	0
4	A4	4	3	1	0	205370	0
4	A4	4	3	1	0	204242	0
4	A4	4	3	1	0	203173	0
4	A4	4	3	1	0	203589	0
4	A4	4	3	1	0	202778	0
4	A4	4	3	1	0	202337	0
4	A4	4	3	1	0	202032	0
4	A4	4	3	1	0	201679	0
4	A4	4	3	1	0	200315	0
4	A4	4	3	1	0	200296	0
4	A4	4	3	1	0	199549	0
4	A4	4	3	1	0	199313	0
4	A4	4	3	1	0	197891	0
4	A4	4	3	1	0	198289	0
4	A4	4	3	1	0	197695	0
4	A4	4	3	1	0	197123	0
4	A4	4	3	1	0	197346	0
4	A4	4	3	1	0	195524	0
4	A4	4	3	1	0	195778	0
4	A4	4	3	1	0	194477	0
4	A4	4	3	1	0	194333	0
4	A4	4	3	1	0	193599	0
4	A4	4	3	1	0	193802	0
4	A4	4	3	1	0	192476	0
4	A4	4	3	1	0	192384	0
4	A4	4	3	1	0	192125	0
4	A4	4	3	1	0	192005	0
4	A4	4	3	1	0	190444	0
4	A4	4	3	1	0	190688	0
4	A4	4	3	1	0	189553	0
4	A4	4	3	1	0	189335	0
4	A4	4	3	1	0	187588	0
4	A4	4	3	1	0	187551	0
4	A4	4	3	1	0	187810	0
4	A4	4	3	1	0	188130	0
4	A4	4	3	1	0	186426	0
4	A4	4	3	1	0	186192	0
4	A4	4	3	1	0	186097	0
4	A4	4	3	1	0	184602	0
4	A4	4	3	1	0	183651	0
4	A4	4	3	1	0	183699	0
4	A4	4	3	1	0	182772	0
4	A4	4	3	1	0	181933	0
4	A4	4	3	1	0	181531	0
4	A4	4	3	1	0	181205	0
4	A4	4	3	1	0	180198	0
4	A4	4	3	1	0	180569	0
4	A4	4	3	1	0	179157	0
4	A4	4	3	1	0	178831	0
4	A4	4	3	1	0	177496	0
4	A4	4	3	1	0	176804	0
4	A4	4	3	1	0	176942	0
4	A4	4	3	1	0	176392	0
4	A4	4	3	1	0	175553	0
4	A4	4	3	1	0	175268	0
4	A4	4	3	1	0	174636	0
4	A4	4	3	1	0	173490	0
4	A4	4	3	1	0	173123	0
4	A4	4	3	1	0	172389	0
4	A4	4	3	1	0	172205	0
4	A4	4	3	1	0	171404	0
4	A4	4	3	1	0	170816	0
4	A4	4	3	1	0	170015	0
4	A4	4	3	1	0	169774	0
4	A4	4	3	1	0	169170	0
4	A4	4	3	1	0	168295	0
4	A4	4	3	1	0	168033	0
4	A4	4	3	1	0	167189	0
4	A4	4	3	1	0	166208	0
4	A4	4	3	1	0	165983	0
4	A4	4	3	1	0	166048	0
4	A4	4	3	1	0	165626	0
4	A4	4	3	1	0	164133	0
4	A4	4	3	1	0	163432	0
4	A4	4	3	1	0	163228	0
4	A4	4	3	1	0	163597	0
4	A4	4	3	1	0	160920	0
4	A4	4	3	1	0	162361	0
4	A4	4	3	1	0	160953	0
4	A4	4	3	1	0	160356	0
4	A4	4	3	1	0	159719	0
4	A4	4	3	1	0	159119	0
4	A4	4	3	1	0	158913	0
4	A4	4	3	1	0	158201	0
4	A4	4	3	1	0	158051	0
4	A4	4	3	1	0	157504	0
4	A4	4	3	1	0	156407	0
4	A4	4	3	1	0	156381	0
4	A4	4	3	1	0	154825	0
4	A4	4	3	1	0	155530	0
4	A4	4	3	1	0	155410	0
4	A4	4	3	1	0	154291	0
4	A4	4	3	1	0	154285	0
4	A4	4	3	1	0	152568	0
4	A4	4	3	1	0	152608	0
4	A4	4	3	1	0	152359	0
4	A4	4	3	1	0	151876	0
4	A4	4	3	1	0	150656	0
4	A4	4	3	1	0	150113	0
4	A4	4	3	1	0	149737	0
4	A4	4	3	1	0	148210	0
4	A4	4	3	1	0	148544	0
4	A4	4	3	1	0	148572	0
4	A4	4	3	1	0	147893	0
5	A5	3	3	1	23413.6	52750.9	35240.9
5	A5	3	3	2	24159.7	55398.2	36437.3
5	A5	3	3	3	26799.6	62953.1	39815.2
5	A5	3	3	4	29237.5	70055	43202.4
5	A5	3	3	5	31305.3	77075.3	46449.7
5	A5	3	3	6	33164.9	83541.2	48794.9
5	A5	3	3	7	34897.9	87892.7	50642
5	A5	3	3	8	36190.5	92031	52188
5	A5	3	3	9	36991.6	95558.3	53444.2
5	A5	3	3	10	37663.2	97962.8	54158.2
5	A5	3	3	11	37941.4	99534.9	54207
5	A5	3	3	12	37935.1	100566	54261.5
5	A5	3	3	13	38057.5	101708	54263.1
5	A5	3	3	14	38111.2	102140	54570.2
5	A5	3	3	15	38150.5	103241	54551.9
5	A5	3	3	16	38092.2	103628	54393.1
5	A5	3	3	17	38274	103628	54504.7
5	A5	3	3	18	38380.3	103896	54511.9
5	A5	3	3	19	38271.6	104129	54530.7
5	A5	3	3	20	38473.3	104802	54649.2
5	A5	3	3	21	38533.3	105181	54618
5	A5	3	3	22	38704.5	105785	54768
5	A5	3	3	23	38647	106834	55129.1
5	A5	3	3	24	38729.4	107711	55148.6
5	A5	3	3	25	38888.9	108686	55379.3
5	A5	3	3	26	39041.2	109424	55438.1
5	A5	3	3	27	39138.8	110892	55590.3
5	A5	3	3	28	39325.6	113726	55846.7
5	A5	3	3	29	39530.8	117871	55824.3
5	A5	3	3	30	39741	123595	56006.8
5	A5	3	3	31	39736.6	130374	55777.7
5	A5	3	3	32	39599.1	139765	55994.1
5	A5	3	3	33	39516.6	150919	56355.8
5	A5	3	3	34	39654.6	161847	56419.1
5	A5	3	3	35	39835.2	171826	56409.4
5	A5	3	3	36	40019.2	180997	56331.6
5	A5	3	3	37	40048	188730	56237.4
5	A5	3	3	38	39944.4	195686	56599.3
5	A5	3	3	39	40132	202751	56613.9
5	A5	3	3	40	40187.2	208528	56605.5
5	A5	4	3	1	0	264843	0
5	A5	4	3	1	0	264720	0
5	A5	4	3	1	0	263894	0
5	A5	4	3	1	0	263960	0
5	A5	4	3	1	0	264093	0
5	A5	4	3	1	0	263666	0
5	A5	4	3	1	0	263472	0
5	A5	4	3	1	0	263161	0
5	A5	4	3	1	0	263460	0
5	A5	4	3	1	0	262758	0
5	A5	4	3	1	0	263246	0
5	A5	4	3	1	0	262800	0
5	A5	4	3	1	0	261767	0
5	A5	4	3	1	0	262111	0
5	A5	4	3	1	0	261795	0
5	A5	4	3	1	0	261225	0
5	A5	4	3	1	0	261034	0
5	A5	4	3	1	0	261495	0
5	A5	4	3	1	0	260164	0
5	A5	4	3	1	0	259567	0
5	A5	4	3	1	0	259212	0
5	A5	4	3	1	0	259842	0
5	A5	4	3	1	0	258314	0
5	A5	4	3	1	0	258428	0
5	A5	4	3	1	0	258908	0
5	A5	4	3	1	0	258174	0
5	A5	4	3	1	0	257992	0
5	A5	4	3	1	0	257410	0
5	A5	4	3	1	0	257253	0
5	A5	4	3	1	0	256383	0
5	A5	4	3	1	0	255993	0
5	A5	4	3	1	0	255085	0
5	A5	4	3	1	0	255610	0
5	A5	4	3	1	0	253944	0
5	A5	4	3	1	0	253560	0
5	A5	4	3	1	0	252886	0
5	A5	4	3	1	0	252836	0
5	A5	4	3	1	0	251773	0
5	A5	4	3	1	0	251249	0
5	A5	4	3	1	0	250501	0
5	A5	4	3	1	0	248937	0
5	A5	4	3	1	0	248317	0
5	A5	4	3	1	0	246206	0
5	A5	4	3	1	0	246364	0
5	A5	4	3	1	0	245316	0
5	A5	4	3	1	0	245483	0
5	A5	4	3	1	0	244088	0
5	A5	4	3	1	0	243652	0
5	A5	4	3	1	0	242456	0
5	A5	4	3	1	0	241834	0
5	A5	4	3	1	0	240928	0
5	A5	4	3	1	0	240367	0
5	A5	4	3	1	0	240142	0
5	A5	4	3	1	0	238919	0
5	A5	4	3	1	0	238918	0
5	A5	4	3	1	0	237715	0
5	A5	4	3	1	0	237505	0
5	A5	4	3	1	0	236992	0
5	A5	4	3	1	0	236498	0
5	A5	4	3	1	0	235898	0
5	A5	4	3	1	0	235579	0
5	A5	4	3	1	0	235148	0
5	A5	4	3	1	0	234754	0
5	A5	4	3	1	0	233015	0
5	A5	4	3	1	0	232911	0
5	A5	4	3	1	0	232081	0
5	A5	4	3	1	0	232526	0
5	A5	4	3	1	0	231358	0
5	A5	4	3	1	0	231293	0
5	A5	4	3	1	0	229939	0
5	A5	4	3	1	0	230411	0
5	A5	4	3	1	0	229699	0
5	A5	4	3	1	0	228926	0
5	A5	4	3	1	0	228001	0
5	A5	4	3	1	0	228545	0
5	A5	4	3	1	0	227479	0
5	A5	4	3	1	0	227399	0
5	A5	4	3	1	0	227290	0
5	A5	4	3	1	0	226759	0
5	A5	4	3	1	0	225555	0
5	A5	4	3	1	0	225145	0
5	A5	4	3	1	0	225335	0
5	A5	4	3	1	0	224256	0
5	A5	4	3	1	0	223929	0
5	A5	4	3	1	0	223475	0
5	A5	4	3	1	0	223096	0
5	A5	4	3	1	0	222038	0
5	A5	4	3	1	0	221791	0
5	A5	4	3	1	0	221276	0
5	A5	4	3	1	0	220125	0
5	A5	4	3	1	0	220642	0
5	A5	4	3	1	0	219177	0
5	A5	4	3	1	0	218977	0
5	A5	4	3	1	0	218867	0
5	A5	4	3	1	0	217315	0
5	A5	4	3	1	0	216740	0
5	A5	4	3	1	0	216766	0
5	A5	4	3	1	0	216032	0
5	A5	4	3	1	0	215946	0
5	A5	4	3	1	0	215111	0
5	A5	4	3	1	0	214434	0
5	A5	4	3	1	0	214425	0
5	A5	4	3	1	0	213300	0
5	A5	4	3	1	0	213833	0
5	A5	4	3	1	0	212286	0
5	A5	4	3	1	0	211530	0
5	A5	4	3	1	0	210467	0
5	A5	4	3	1	0	211384	0
5	A5	4	3	1	0	210303	0
5	A5	4	3	1	0	209907	0
5	A5	4	3	1	0	209582	0
5	A5	4	3	1	0	208475	0
5	A5	4	3	1	0	207646	0
5	A5	4	3	1	0	207108	0
5	A5	4	3	1	0	207240	0
5	A5	4	3	1	0	206479	0
5	A5	4	3	1	0	205465	0
5	A5	4	3	1	0	205401	0
5	A5	4	3	1	0	204163	0
5	A5	4	3	1	0	203946	0
5	A5	4	3	1	0	204307	0
5	A5	4	3	1	0	203131	0
5	A5	4	3	1	0	201838	0
5	A5	4	3	1	0	202290	0
5	A5	4	3	1	0	201099	0
5	A5	4	3	1	0	200117	0
5	A5	4	3	1	0	199483	0
5	A5	4	3	1	0	199343	0
5	A5	4	3	1	0	198784	0
5	A5	4	3	1	0	197022	0
5	A5	4	3	1	0	197885	0
5	A5	4	3	1	0	196726	0
5	A5	4	3	1	0	195873	0
5	A5	4	3	1	0	194948	0
5	A5	4	3	1	0	194375	0
5	A5	4	3	1	0	192762	0
5	A5	4	3	1	0	192904	0
5	A5	4	3	1	0	192428	0
5	A5	4	3	1	0	191774	0
5	A5	4	3	1	0	191803	0
5	A5	4	3	1	0	191251	0
5	A5	4	3	1	0	190326	0
5	A5	4	3	1	0	189369	0
5	A5	4	3	1	0	189583	0
5	A5	4	3	1	0	187639	0
5	A5	4	3	1	0	187627	0
5	A5	4	3	1	0	186438	0
5	A5	4	3	1	0	186220	0
5	A5	4	3	1	0	184978	0
5	A5	4	3	1	0	185593	0
5	A5	4	3	1	0	184266	0
5	A5	4	3	1	0	182922	0
5	A5	4	3	1	0	181901	0
5	A5	4	3	1	0	182654	0
5	A5	4	3	1	0	182826	0
5	A5	4	3	1	0	180751	0
5	A5	4	3	1	0	180676	0
5	A5	4	3	1	0	180619	0
5	A5	4	3	1	0	179368	0
5	A5	4	3	1	0	178583	0
5	A5	4	3	1	0	178284	0
5	A5	4	3	1	0	177890	0
5	A5	4	3	1	0	177507	0
5	A5	4	3	1	0	175858	0
5	A5	4	3	1	0	176288	0
5	A5	4	3	1	0	175532	0
5	A5	4	3	1	0	174705	0
5	A5	4	3	1	0	173988	0
5	A5	4	3	1	0	173641	0
5	A5	4	3	1	0	173379	0
5	A5	4	3	1	0	172774	0
5	A5	4	3	1	0	171348	0
5	A5	4	3	1	0	171688	0
5	A5	4	3	1	0	169725	0
5	A5	4	3	1	0	169675	0
5	A5	4	3	1	0	168398	0
5	A5	4	3	1	0	168724	0
5	A5	4	3	1	0	168116	0
5	A5	4	3	1	0	167747	0
5	A5	4	3	1	0	166607	0
5	A5	4	3	1	0	166887	0
5	A5	4	3	1	0	165546	0
5	A5	4	3	1	0	165030	0
5	A5	4	3	1	0	164096	0
5	A5	4	3	1	0	164065	0
5	A5	4	3	1	0	164273	0
5	A5	4	3	1	0	162578	0
5	A5	4	3	1	0	161644	0
5	A5	4	3	1	0	162203	0
5	A5	4	3	1	0	160744	0
5	A5	4	3	1	0	160700	0
6	A6	3	3	1	36998.9	96185.3	50298
6	A6	3	3	2	37162	96599.1	50572.5
6	A6	3	3	3	37358.5	97740.2	50596.1
6	A6	3	3	4	37414.9	98025	50367.3
6	A6	3	3	5	37583.9	98339.6	50380.1
6	A6	3	3	6	37589	99501.6	50814.2
6	A6	3	3	7	37775.1	99705.5	50890.5
6	A6	3	3	8	38088	100041	50935.4
6	A6	3	3	9	38089.6	100592	51120.8
6	A6	3	3	10	38157.7	101513	51229.3
6	A6	3	3	11	38246.9	101863	51223.1
6	A6	3	3	12	38213.8	101867	51454.4
6	A6	3	3	13	38286.7	102463	51460.8
6	A6	3	3	14	38551.7	102707	51368.4
6	A6	3	3	15	38600.3	103272	51469.2
6	A6	3	3	16	38542.3	104004	51690.4
6	A6	3	3	17	38732.4	104602	51664.2
6	A6	3	3	18	38870.1	104617	51719.7
6	A6	3	3	19	39008.9	105238	51674.1
6	A6	3	3	20	39188.2	106144	51887
6	A6	3	3	21	39090.9	107011	52245.9
6	A6	3	3	22	39009.1	107049	52260.7
6	A6	3	3	23	39238.1	107429	52446.1
6	A6	3	3	24	39431.1	107466	52496.8
6	A6	3	3	25	39612.9	108211	52582.9
6	A6	3	3	26	39784.5	109634	52661.2
6	A6	3	3	27	39768.6	111454	52814.1
6	A6	3	3	28	39787.9	112606	52748.6
6	A6	3	3	29	39735.1	115625	52881.9
6	A6	3	3	30	40027.5	120441	53127.7
6	A6	3	3	31	40203	127407	53274.1
6	A6	3	3	32	40120.9	136076	53255.7
6	A6	3	3	33	40191.3	145955	53112.9
6	A6	3	3	34	40196.6	155705	53112
6	A6	3	3	35	40383.8	166638	53384.8
6	A6	3	3	36	40417	176256	53467.6
6	A6	3	3	37	40424.4	185579	53385
6	A6	3	3	38	40491.1	193697	53623.3
6	A6	3	3	39	40764.4	200852	53807.9
6	A6	3	3	40	40672.4	205670	53757.1
6	A6	4	3	1	0	260773	0
6	A6	4	3	1	0	261328	0
6	A6	4	3	1	0	260388	0
6	A6	4	3	1	0	261062	0
6	A6	4	3	1	0	261648	0
6	A6	4	3	1	0	261476	0
6	A6	4	3	1	0	261484	0
6	A6	4	3	1	0	261894	0
6	A6	4	3	1	0	262423	0
6	A6	4	3	1	0	261787	0
6	A6	4	3	1	0	261686	0
6	A6	4	3	1	0	260393	0
6	A6	4	3	1	0	260687	0
6	A6	4	3	1	0	260796	0
6	A6	4	3	1	0	260683	0
6	A6	4	3	1	0	259803	0
6	A6	4	3	1	0	259333	0
6	A6	4	3	1	0	259621	0
6	A6	4	3	1	0	258936	0
6	A6	4	3	1	0	258679	0
6	A6	4	3	1	0	258103	0
6	A6	4	3	1	0	257869	0
6	A6	4	3	1	0	257525	0
6	A6	4	3	1	0	257454	0
6	A6	4	3	1	0	256922	0
6	A6	4	3	1	0	258037	0
6	A6	4	3	1	0	256952	0
6	A6	4	3	1	0	256042	0
6	A6	4	3	1	0	255567	0
6	A6	4	3	1	0	255590	0
6	A6	4	3	1	0	255075	0
6	A6	4	3	1	0	254231	0
6	A6	4	3	1	0	254714	0
6	A6	4	3	1	0	252725	0
6	A6	4	3	1	0	252095	0
6	A6	4	3	1	0	251832	0
6	A6	4	3	1	0	251373	0
6	A6	4	3	1	0	249988	0
6	A6	4	3	1	0	249500	0
6	A6	4	3	1	0	248337	0
6	A6	4	3	1	0	247664	0
6	A6	4	3	1	0	247559	0
6	A6	4	3	1	0	245684	0
6	A6	4	3	1	0	245033	0
6	A6	4	3	1	0	244166	0
6	A6	4	3	1	0	243944	0
6	A6	4	3	1	0	242450	0
6	A6	4	3	1	0	242100	0
6	A6	4	3	1	0	241788	0
6	A6	4	3	1	0	241050	0
6	A6	4	3	1	0	240394	0
6	A6	4	3	1	0	239975	0
6	A6	4	3	1	0	238853	0
6	A6	4	3	1	0	237872	0
6	A6	4	3	1	0	237648	0
6	A6	4	3	1	0	235980	0
6	A6	4	3	1	0	236268	0
6	A6	4	3	1	0	236766	0
6	A6	4	3	1	0	235832	0
6	A6	4	3	1	0	235587	0
6	A6	4	3	1	0	234886	0
6	A6	4	3	1	0	233366	0
6	A6	4	3	1	0	233699	0
6	A6	4	3	1	0	232268	0
6	A6	4	3	1	0	232892	0
6	A6	4	3	1	0	231567	0
6	A6	4	3	1	0	231930	0
6	A6	4	3	1	0	231015	0
6	A6	4	3	1	0	230030	0
6	A6	4	3	1	0	229859	0
6	A6	4	3	1	0	228901	0
6	A6	4	3	1	0	228444	0
6	A6	4	3	1	0	228346	0
6	A6	4	3	1	0	226599	0
6	A6	4	3	1	0	226789	0
6	A6	4	3	1	0	226059	0
6	A6	4	3	1	0	225714	0
6	A6	4	3	1	0	224915	0
6	A6	4	3	1	0	224580	0
6	A6	4	3	1	0	225652	0
6	A6	4	3	1	0	223520	0
6	A6	4	3	1	0	222449	0
6	A6	4	3	1	0	222339	0
6	A6	4	3	1	0	221956	0
6	A6	4	3	1	0	220388	0
6	A6	4	3	1	0	221141	0
6	A6	4	3	1	0	219925	0
6	A6	4	3	1	0	219249	0
6	A6	4	3	1	0	218736	0
6	A6	4	3	1	0	218496	0
6	A6	4	3	1	0	218508	0
6	A6	4	3	1	0	218188	0
6	A6	4	3	1	0	215911	0
6	A6	4	3	1	0	215863	0
6	A6	4	3	1	0	215170	0
6	A6	4	3	1	0	215001	0
6	A6	4	3	1	0	214740	0
6	A6	4	3	1	0	213880	0
6	A6	4	3	1	0	212512	0
6	A6	4	3	1	0	212594	0
6	A6	4	3	1	0	212717	0
6	A6	4	3	1	0	211304	0
6	A6	4	3	1	0	211610	0
6	A6	4	3	1	0	210419	0
6	A6	4	3	1	0	210146	0
6	A6	4	3	1	0	209954	0
6	A6	4	3	1	0	208495	0
6	A6	4	3	1	0	208368	0
6	A6	4	3	1	0	207377	0
6	A6	4	3	1	0	207094	0
6	A6	4	3	1	0	206678	0
6	A6	4	3	1	0	206483	0
6	A6	4	3	1	0	205293	0
6	A6	4	3	1	0	204409	0
6	A6	4	3	1	0	204648	0
6	A6	4	3	1	0	204358	0
6	A6	4	3	1	0	203573	0
6	A6	4	3	1	0	202918	0
6	A6	4	3	1	0	201774	0
6	A6	4	3	1	0	200590	0
6	A6	4	3	1	0	201015	0
6	A6	4	3	1	0	200153	0
6	A6	4	3	1	0	199169	0
6	A6	4	3	1	0	198948	0
6	A6	4	3	1	0	198964	0
6	A6	4	3	1	0	197973	0
6	A6	4	3	1	0	197671	0
6	A6	4	3	1	0	196721	0
6	A6	4	3	1	0	196352	0
6	A6	4	3	1	0	195696	0
6	A6	4	3	1	0	194962	0
6	A6	4	3	1	0	194130	0
6	A6	4	3	1	0	193578	0
6	A6	4	3	1	0	191899	0
6	A6	4	3	1	0	191862	0
6	A6	4	3	1	0	191566	0
6	A6	4	3	1	0	191676	0
6	A6	4	3	1	0	190269	0
6	A6	4	3	1	0	189795	0
6	A6	4	3	1	0	188042	0
6	A6	4	3	1	0	188292	0
6	A6	4	3	1	0	187749	0
6	A6	4	3	1	0	186490	0
6	A6	4	3	1	0	187084	0
6	A6	4	3	1	0	185611	0
6	A6	4	3	1	0	184897	0
6	A6	4	3	1	0	185085	0
6	A6	4	3	1	0	183510	0
6	A6	4	3	1	0	182044	0
6	A6	4	3	1	0	182306	0
6	A6	4	3	1	0	180918	0
6	A6	4	3	1	0	181491	0
6	A6	4	3	1	0	180560	0
6	A6	4	3	1	0	179440	0
6	A6	4	3	1	0	179243	0
6	A6	4	3	1	0	177873	0
6	A6	4	3	1	0	177524	0
6	A6	4	3	1	0	176929	0
6	A6	4	3	1	0	177027	0
6	A6	4	3	1	0	175496	0
6	A6	4	3	1	0	174852	0
6	A6	4	3	1	0	174067	0
6	A6	4	3	1	0	174360	0
6	A6	4	3	1	0	173014	0
6	A6	4	3	1	0	173203	0
6	A6	4	3	1	0	172355	0
6	A6	4	3	1	0	171707	0
6	A6	4	3	1	0	170800	0
6	A6	4	3	1	0	170290	0
6	A6	4	3	1	0	170238	0
6	A6	4	3	1	0	168794	0
6	A6	4	3	1	0	168096	0
6	A6	4	3	1	0	167246	0
6	A6	4	3	1	0	166866	0
6	A6	4	3	1	0	167239	0
6	A6	4	3	1	0	165115	0
6	A6	4	3	1	0	165179	0
6	A6	4	3	1	0	164756	0
6	A6	4	3	1	0	163138	0
6	A6	4	3	1	0	163237	0
6	A6	4	3	1	0	162506	0
6	A6	4	3	1	0	162439	0
6	A6	4	3	1	0	161433	0
6	A6	4	3	1	0	161482	0
6	A6	4	3	1	0	160188	0
6	A6	4	3	1	0	160062	0
6	A6	4	3	1	0	159215	0
6	A6	4	3	1	0	157665	0
6	A6	4	3	1	0	158013	0
6	A6	4	3	1	0	157437	0
6	A6	4	3	1	0	156859	0
7	A7	3	3	1	21801.8	48904.5	30266
7	A7	3	3	2	20959.3	46227.4	28850.8
7	A7	3	3	3	19365.3	41947.2	26752.6
7	A7	3	3	4	18730.9	39586.3	26007.4
7	A7	3	3	5	18674.7	38959	25924.6
7	A7	3	3	6	18981.5	39253.2	26316.5
7	A7	3	3	7	19752.7	40757.7	27602.5
7	A7	3	3	8	20107.4	41758.9	27911.3
7	A7	3	3	9	20362.1	43161.2	27881.3
7	A7	3	3	10	20567.8	43939	28239.5
7	A7	3	3	11	20827.3	45054.8	28605.3
7	A7	3	3	12	20923.9	45933.7	28753.9
7	A7	3	3	13	21327.8	47359.1	28913.9
7	A7	3	3	14	21567.4	48712	29459.3
7	A7	3	3	15	21669.6	49347.3	29635.8
7	A7	3	3	16	22002.1	50103.2	29982.3
7	A7	3	3	17	22290.6	51148.5	30148.2
7	A7	3	3	18	22681.8	52826.9	30734.7
7	A7	3	3	19	23358.3	54469.6	31263.8
7	A7	3	3	20	23437.6	56266.5	31537.9
7	A7	3	3	21	23627.6	57965.3	32066.1
7	A7	3	3	22	23712.1	58685.4	32432.7
7	A7	3	3	23	23926.6	60002.5	32604.7
7	A7	3	3	24	23996.4	61119	32908
7	A7	3	3	25	24137.7	61765.2	32906.7
7	A7	3	3	26	24182.8	62328.4	33185.3
7	A7	3	3	27	24144.5	63713.6	33371.4
7	A7	3	3	28	24332.7	66347.9	33445.2
7	A7	3	3	29	24385.2	69622.2	33474.5
7	A7	3	3	30	24519.2	74994	33858.8
7	A7	3	3	31	24449	81506.9	33906.8
7	A7	3	3	32	24717.3	91780	33792
7	A7	3	3	33	24762.8	103041	34057.5
7	A7	3	3	34	24814.8	113866	34188.3
7	A7	3	3	35	24707.6	123879	34320
7	A7	3	3	36	24938.8	133859	34177.9
7	A7	3	3	37	25006	142617	34385.7
7	A7	3	3	38	24971.2	149814	34668.5
7	A7	3	3	39	24967.4	156330	34835.1
7	A7	3	3	40	25177.1	162533	35113.9
7	A7	4	3	1	0	261243	0
7	A7	4	3	1	0	262594	0
7	A7	4	3	1	0	261729	0
7	A7	4	3	1	0	262208	0
7	A7	4	3	1	0	261889	0
7	A7	4	3	1	0	261672	0
7	A7	4	3	1	0	261371	0
7	A7	4	3	1	0	262402	0
7	A7	4	3	1	0	261638	0
7	A7	4	3	1	0	261850	0
7	A7	4	3	1	0	261654	0
7	A7	4	3	1	0	260930	0
7	A7	4	3	1	0	260589	0
7	A7	4	3	1	0	260729	0
7	A7	4	3	1	0	260280	0
7	A7	4	3	1	0	260091	0
7	A7	4	3	1	0	260509	0
7	A7	4	3	1	0	260367	0
7	A7	4	3	1	0	258975	0
7	A7	4	3	1	0	259664	0
7	A7	4	3	1	0	259461	0
7	A7	4	3	1	0	259684	0
7	A7	4	3	1	0	258735	0
7	A7	4	3	1	0	259294	0
7	A7	4	3	1	0	258564	0
7	A7	4	3	1	0	258807	0
7	A7	4	3	1	0	258662	0
7	A7	4	3	1	0	258204	0
7	A7	4	3	1	0	257898	0
7	A7	4	3	1	0	257695	0
7	A7	4	3	1	0	257490	0
7	A7	4	3	1	0	257240	0
7	A7	4	3	1	0	257869	0
7	A7	4	3	1	0	257316	0
7	A7	4	3	1	0	257046	0
7	A7	4	3	1	0	257596	0
7	A7	4	3	1	0	256980	0
7	A7	4	3	1	0	257244	0
7	A7	4	3	1	0	256097	0
7	A7	4	3	1	0	255486	0
7	A7	4	3	1	0	254673	0
7	A7	4	3	1	0	254494	0
7	A7	4	3	1	0	253645	0
7	A7	4	3	1	0	253456	0
7	A7	4	3	1	0	253179	0
7	A7	4	3	1	0	251930	0
7	A7	4	3	1	0	251499	0
7	A7	4	3	1	0	251830	0
7	A7	4	3	1	0	250411	0
7	A7	4	3	1	0	249574	0
7	A7	4	3	1	0	250256	0
7	A7	4	3	1	0	249294	0
7	A7	4	3	1	0	248943	0
7	A7	4	3	1	0	249138	0
7	A7	4	3	1	0	249031	0
7	A7	4	3	1	0	248519	0
7	A7	4	3	1	0	247404	0
7	A7	4	3	1	0	247166	0
7	A7	4	3	1	0	246421	0
7	A7	4	3	1	0	246217	0
7	A7	4	3	1	0	245374	0
7	A7	4	3	1	0	245849	0
7	A7	4	3	1	0	245004	0
7	A7	4	3	1	0	244388	0
7	A7	4	3	1	0	244754	0
7	A7	4	3	1	0	244646	0
7	A7	4	3	1	0	244845	0
7	A7	4	3	1	0	243955	0
7	A7	4	3	1	0	243469	0
7	A7	4	3	1	0	243214	0
7	A7	4	3	1	0	242923	0
7	A7	4	3	1	0	241527	0
7	A7	4	3	1	0	242539	0
7	A7	4	3	1	0	241676	0
7	A7	4	3	1	0	241161	0
7	A7	4	3	1	0	240444	0
7	A7	4	3	1	0	241711	0
7	A7	4	3	1	0	239506	0
7	A7	4	3	1	0	240006	0
7	A7	4	3	1	0	238502	0
7	A7	4	3	1	0	238073	0
7	A7	4	3	1	0	237928	0
7	A7	4	3	1	0	237092	0
7	A7	4	3	1	0	236340	0
7	A7	4	3	1	0	237206	0
7	A7	4	3	1	0	235506	0
7	A7	4	3	1	0	235612	0
7	A7	4	3	1	0	235095	0
7	A7	4	3	1	0	234070	0
7	A7	4	3	1	0	233783	0
7	A7	4	3	1	0	232794	0
7	A7	4	3	1	0	232918	0
7	A7	4	3	1	0	231323	0
7	A7	4	3	1	0	231414	0
7	A7	4	3	1	0	231341	0
7	A7	4	3	1	0	230040	0
7	A7	4	3	1	0	229781	0
7	A7	4	3	1	0	229510	0
7	A7	4	3	1	0	228716	0
7	A7	4	3	1	0	226681	0
7	A7	4	3	1	0	227420	0
7	A7	4	3	1	0	226290	0
7	A7	4	3	1	0	225366	0
7	A7	4	3	1	0	224788	0
7	A7	4	3	1	0	223060	0
7	A7	4	3	1	0	223778	0
7	A7	4	3	1	0	222471	0
7	A7	4	3	1	0	221396	0
7	A7	4	3	1	0	220674	0
7	A7	4	3	1	0	220550	0
7	A7	4	3	1	0	219196	0
7	A7	4	3	1	0	218767	0
7	A7	4	3	1	0	218086	0
7	A7	4	3	1	0	216937	0
7	A7	4	3	1	0	216914	0
7	A7	4	3	1	0	215467	0
7	A7	4	3	1	0	215004	0
7	A7	4	3	1	0	213900	0
7	A7	4	3	1	0	213274	0
7	A7	4	3	1	0	212646	0
7	A7	4	3	1	0	211098	0
7	A7	4	3	1	0	211226	0
7	A7	4	3	1	0	210243	0
7	A7	4	3	1	0	209774	0
7	A7	4	3	1	0	208493	0
7	A7	4	3	1	0	208109	0
7	A7	4	3	1	0	207520	0
7	A7	4	3	1	0	205724	0
7	A7	4	3	1	0	205409	0
7	A7	4	3	1	0	205048	0
7	A7	4	3	1	0	203243	0
7	A7	4	3	1	0	202672	0
7	A7	4	3	1	0	201603	0
7	A7	4	3	1	0	200374	0
7	A7	4	3	1	0	200671	0
7	A7	4	3	1	0	200501	0
7	A7	4	3	1	0	198718	0
7	A7	4	3	1	0	197808	0
7	A7	4	3	1	0	197103	0
7	A7	4	3	1	0	196416	0
7	A7	4	3	1	0	194920	0
7	A7	4	3	1	0	194825	0
7	A7	4	3	1	0	194208	0
7	A7	4	3	1	0	192752	0
7	A7	4	3	1	0	192278	0
7	A7	4	3	1	0	191124	0
7	A7	4	3	1	0	190664	0
7	A7	4	3	1	0	189832	0
7	A7	4	3	1	0	189102	0
7	A7	4	3	1	0	188684	0
7	A7	4	3	1	0	186972	0
7	A7	4	3	1	0	186306	0
7	A7	4	3	1	0	185276	0
7	A7	4	3	1	0	185069	0
7	A7	4	3	1	0	183622	0
7	A7	4	3	1	0	183292	0
7	A7	4	3	1	0	182687	0
7	A7	4	3	1	0	182563	0
7	A7	4	3	1	0	181281	0
7	A7	4	3	1	0	180783	0
7	A7	4	3	1	0	179944	0
7	A7	4	3	1	0	178981	0
7	A7	4	3	1	0	179005	0
7	A7	4	3	1	0	177528	0
7	A7	4	3	1	0	176894	0
7	A7	4	3	1	0	175481	0
7	A7	4	3	1	0	175107	0
7	A7	4	3	1	0	174868	0
7	A7	4	3	1	0	173896	0
7	A7	4	3	1	0	173715	0
7	A7	4	3	1	0	173110	0
7	A7	4	3	1	0	171846	0
7	A7	4	3	1	0	170689	0
7	A7	4	3	1	0	170432	0
7	A7	4	3	1	0	170276	0
7	A7	4	3	1	0	168688	0
7	A7	4	3	1	0	168677	0
7	A7	4	3	1	0	167534	0
7	A7	4	3	1	0	167351	0
7	A7	4	3	1	0	165942	0
7	A7	4	3	1	0	166123	0
7	A7	4	3	1	0	164369	0
7	A7	4	3	1	0	164724	0
7	A7	4	3	1	0	162591	0
7	A7	4	3	1	0	162486	0
7	A7	4	3	1	0	162113	0
7	A7	4	3	1	0	161185	0
7	A7	4	3	1	0	160793	0
7	A7	4	3	1	0	160306	0
7	A7	4	3	1	0	159153	0
7	A7	4	3	1	0	158375	0
8	A8	3	3	1	41317.8	102933	53650.3
8	A8	3	3	2	41477.3	103147	53769.5
8	A8	3	3	3	41312.3	103554	53789.2
8	A8	3	3	4	41337.8	104085	53805
8	A8	3	3	5	41782.8	104610	54043.9
8	A8	3	3	6	41807.4	104685	54051.8
8	A8	3	3	7	41774.9	105069	54133.1
8	A8	3	3	8	41952.2	105630	54440.8
8	A8	3	3	9	42068.9	106373	54579.5
8	A8	3	3	10	42598.9	107394	54842.5
8	A8	3	3	11	42632.4	108060	54910.1
8	A8	3	3	12	42576.4	108689	54995.6
8	A8	3	3	13	42809.7	108647	54916.6
8	A8	3	3	14	42882.8	108850	54907.1
8	A8	3	3	15	42964.9	109688	55089.9
8	A8	3	3	16	43076.4	110325	55206.9
8	A8	3	3	17	43302.9	111144	55323.6
8	A8	3	3	18	43347.6	110931	55243.1
8	A8	3	3	19	43630.3	110866	55292.4
8	A8	3	3	20	43818.8	112042	55625.4
8	A8	3	3	21	43744.4	112968	55723.9
8	A8	3	3	22	43738.8	112972	55886.9
8	A8	3	3	23	43708.1	112909	55840.8
8	A8	3	3	24	43734.3	113727	55937.1
8	A8	3	3	25	43850.5	114205	56019.5
8	A8	3	3	26	44099	115932	56246
8	A8	3	3	27	44240.2	117339	56316.2
8	A8	3	3	28	44363.8	120284	56254
8	A8	3	3	29	44445.8	122782	56228.6
8	A8	3	3	30	44575.4	128180	56693.1
8	A8	3	3	31	44622	135624	56854.5
8	A8	3	3	32	44685.1	144890	56814.1
8	A8	3	3	33	44639.3	155837	56884.2
8	A8	3	3	34	44718.5	167014	57012.4
8	A8	3	3	35	44807.9	177380	57021.1
8	A8	3	3	36	44992.9	187945	57088.4
8	A8	3	3	37	45143	196704	57205.4
8	A8	3	3	38	45151.5	204749	57316.4
8	A8	3	3	39	45167.8	211810	57400.3
8	A8	3	3	40	45114.4	217936	57606
8	A8	4	3	1	0	277048	0
8	A8	4	3	1	0	277298	0
8	A8	4	3	1	0	276729	0
8	A8	4	3	1	0	277378	0
8	A8	4	3	1	0	278056	0
8	A8	4	3	1	0	276639	0
8	A8	4	3	1	0	276805	0
8	A8	4	3	1	0	276599	0
8	A8	4	3	1	0	276841	0
8	A8	4	3	1	0	276411	0
8	A8	4	3	1	0	276616	0
8	A8	4	3	1	0	276672	0
8	A8	4	3	1	0	274552	0
8	A8	4	3	1	0	275564	0
8	A8	4	3	1	0	275017	0
8	A8	4	3	1	0	274037	0
8	A8	4	3	1	0	274643	0
8	A8	4	3	1	0	274169	0
8	A8	4	3	1	0	273541	0
8	A8	4	3	1	0	273516	0
8	A8	4	3	1	0	273526	0
8	A8	4	3	1	0	272510	0
8	A8	4	3	1	0	272216	0
8	A8	4	3	1	0	272517	0
8	A8	4	3	1	0	271563	0
8	A8	4	3	1	0	270762	0
8	A8	4	3	1	0	271032	0
8	A8	4	3	1	0	270742	0
8	A8	4	3	1	0	269890	0
8	A8	4	3	1	0	270524	0
8	A8	4	3	1	0	269043	0
8	A8	4	3	1	0	269900	0
8	A8	4	3	1	0	268365	0
8	A8	4	3	1	0	267775	0
8	A8	4	3	1	0	267040	0
8	A8	4	3	1	0	266474	0
8	A8	4	3	1	0	265522	0
8	A8	4	3	1	0	264012	0
8	A8	4	3	1	0	264071	0
8	A8	4	3	1	0	263579	0
8	A8	4	3	1	0	261989	0
8	A8	4	3	1	0	261902	0
8	A8	4	3	1	0	259710	0
8	A8	4	3	1	0	257836	0
8	A8	4	3	1	0	256959	0
8	A8	4	3	1	0	257135	0
8	A8	4	3	1	0	256131	0
8	A8	4	3	1	0	254941	0
8	A8	4	3	1	0	253628	0
8	A8	4	3	1	0	253595	0
8	A8	4	3	1	0	253716	0
8	A8	4	3	1	0	253134	0
8	A8	4	3	1	0	252290	0
8	A8	4	3	1	0	251251	0
8	A8	4	3	1	0	250674	0
8	A8	4	3	1	0	250433	0
8	A8	4	3	1	0	249364	0
8	A8	4	3	1	0	248491	0
8	A8	4	3	1	0	248451	0
8	A8	4	3	1	0	247852	0
8	A8	4	3	1	0	247360	0
8	A8	4	3	1	0	246572	0
8	A8	4	3	1	0	246383	0
8	A8	4	3	1	0	245837	0
8	A8	4	3	1	0	244952	0
8	A8	4	3	1	0	245349	0
8	A8	4	3	1	0	243793	0
8	A8	4	3	1	0	243146	0
8	A8	4	3	1	0	242904	0
8	A8	4	3	1	0	242688	0
8	A8	4	3	1	0	241463	0
8	A8	4	3	1	0	240701	0
8	A8	4	3	1	0	241093	0
8	A8	4	3	1	0	240145	0
8	A8	4	3	1	0	239195	0
8	A8	4	3	1	0	238922	0
8	A8	4	3	1	0	237785	0
8	A8	4	3	1	0	237427	0
8	A8	4	3	1	0	237836	0
8	A8	4	3	1	0	236533	0
8	A8	4	3	1	0	237378	0
8	A8	4	3	1	0	235736	0
8	A8	4	3	1	0	236136	0
8	A8	4	3	1	0	235077	0
8	A8	4	3	1	0	233927	0
8	A8	4	3	1	0	234138	0
8	A8	4	3	1	0	233229	0
8	A8	4	3	1	0	232338	0
8	A8	4	3	1	0	231596	0
8	A8	4	3	1	0	231415	0
8	A8	4	3	1	0	230485	0
8	A8	4	3	1	0	229765	0
8	A8	4	3	1	0	229451	0
8	A8	4	3	1	0	228753	0
8	A8	4	3	1	0	227691	0
8	A8	4	3	1	0	226932	0
8	A8	4	3	1	0	226520	0
8	A8	4	3	1	0	227305	0
8	A8	4	3	1	0	225887	0
8	A8	4	3	1	0	225376	0
8	A8	4	3	1	0	224356	0
8	A8	4	3	1	0	224588	0
8	A8	4	3	1	0	223578	0
8	A8	4	3	1	0	222874	0
8	A8	4	3	1	0	221981	0
8	A8	4	3	1	0	221810	0
8	A8	4	3	1	0	220539	0
8	A8	4	3	1	0	219622	0
8	A8	4	3	1	0	219664	0
8	A8	4	3	1	0	219125	0
8	A8	4	3	1	0	218605	0
8	A8	4	3	1	0	217955	0
8	A8	4	3	1	0	217231	0
8	A8	4	3	1	0	216783	0
8	A8	4	3	1	0	216189	0
8	A8	4	3	1	0	214789	0
8	A8	4	3	1	0	214569	0
8	A8	4	3	1	0	213730	0
8	A8	4	3	1	0	213076	0
8	A8	4	3	1	0	213197	0
8	A8	4	3	1	0	212307	0
8	A8	4	3	1	0	212389	0
8	A8	4	3	1	0	211372	0
8	A8	4	3	1	0	210176	0
8	A8	4	3	1	0	209714	0
8	A8	4	3	1	0	208686	0
8	A8	4	3	1	0	208853	0
8	A8	4	3	1	0	206751	0
8	A8	4	3	1	0	206703	0
8	A8	4	3	1	0	205404	0
8	A8	4	3	1	0	205612	0
8	A8	4	3	1	0	204210	0
8	A8	4	3	1	0	204336	0
8	A8	4	3	1	0	203131	0
8	A8	4	3	1	0	202632	0
8	A8	4	3	1	0	201777	0
8	A8	4	3	1	0	201092	0
8	A8	4	3	1	0	200252	0
8	A8	4	3	1	0	199937	0
8	A8	4	3	1	0	199266	0
8	A8	4	3	1	0	198848	0
8	A8	4	3	1	0	198762	0
8	A8	4	3	1	0	197087	0
8	A8	4	3	1	0	196909	0
8	A8	4	3	1	0	196514	0
8	A8	4	3	1	0	195202	0
8	A8	4	3	1	0	194134	0
8	A8	4	3	1	0	193888	0
8	A8	4	3	1	0	193387	0
8	A8	4	3	1	0	192799	0
8	A8	4	3	1	0	192535	0
8	A8	4	3	1	0	191920	0
8	A8	4	3	1	0	190645	0
8	A8	4	3	1	0	189993	0
8	A8	4	3	1	0	188492	0
8	A8	4	3	1	0	188161	0
8	A8	4	3	1	0	187610	0
8	A8	4	3	1	0	186715	0
8	A8	4	3	1	0	186788	0
8	A8	4	3	1	0	186302	0
8	A8	4	3	1	0	183939	0
8	A8	4	3	1	0	184004	0
8	A8	4	3	1	0	184514	0
8	A8	4	3	1	0	182950	0
8	A8	4	3	1	0	182708	0
8	A8	4	3	1	0	181168	0
8	A8	4	3	1	0	181201	0
8	A8	4	3	1	0	180429	0
8	A8	4	3	1	0	180404	0
8	A8	4	3	1	0	178712	0
8	A8	4	3	1	0	178714	0
8	A8	4	3	1	0	177285	0
8	A8	4	3	1	0	176814	0
8	A8	4	3	1	0	177150	0
8	A8	4	3	1	0	176278	0
8	A8	4	3	1	0	176055	0
8	A8	4	3	1	0	174594	0
8	A8	4	3	1	0	173702	0
8	A8	4	3	1	0	173381	0
8	A8	4	3	1	0	172800	0
8	A8	4	3	1	0	172204	0
8	A8	4	3	1	0	171223	0
8	A8	4	3	1	0	171149	0
8	A8	4	3	1	0	169912	0
8	A8	4	3	1	0	169447	0
8	A8	4	3	1	0	168758	0
8	A8	4	3	1	0	167868	0
8	A8	4	3	1	0	167435	0
8	A8	4	3	1	0	167072	0
8	A8	4	3	1	0	166842	0
8	A8	4	3	1	0	165928	0
9	A9	3	3	1	22435.8	50857.6	27666.6
9	A9	3	3	2	22709.5	51443.5	28134.8
9	A9	3	3	3	23885.6	54806.7	29933.3
9	A9	3	3	4	25660.1	58935.2	32427.5
9	A9	3	3	5	27794.4	63944.8	35144.2
9	A9	3	3	6	29988.7	69197.3	37913.9
9	A9	3	3	7	30502.7	70635.4	38555.8
9	A9	3	3	8	30671.3	70853.2	38860.7
9	A9	3	3	9	30687.9	71465.7	38796.3
9	A9	3	3	10	30912.3	72777.6	39006.2
9	A9	3	3	11	31209.4	73460.5	38890.3
9	A9	3	3	12	31704.5	73865.9	39182.9
9	A9	3	3	13	31700.4	75084.2	39334.6
9	A9	3	3	14	31767.1	76480.2	39562.7
9	A9	3	3	15	32005	76718.4	39565.1
9	A9	3	3	16	32006.9	77533.2	39608
9	A9	3	3	17	32193.3	78391.5	39984.7
9	A9	3	3	18	32301.4	78781.3	39895.4
9	A9	3	3	19	32380.2	79198.6	40204.3
9	A9	3	3	20	32503.5	80119.8	40328.2
9	A9	3	3	21	32749.8	80730.1	40317.7
9	A9	3	3	22	32863.1	81601.7	40495.5
9	A9	3	3	23	32862.5	81830.1	40458.8
9	A9	3	3	24	32905.6	82005.8	40491.6
9	A9	3	3	25	33095.2	83060.7	40618.5
9	A9	3	3	26	33248.3	84339.2	40901.7
9	A9	3	3	27	33187.1	85708.5	40969.7
9	A9	3	3	28	33201.1	87984.9	41175
9	A9	3	3	29	33430.1	91297.6	41287.9
9	A9	3	3	30	33636.9	96784.1	41253.3
9	A9	3	3	31	33670.7	104583	41326.9
9	A9	3	3	32	33658.5	113468	41285.4
9	A9	3	3	33	33581.1	123146	41205.3
9	A9	3	3	34	33454.6	134037	41142.7
9	A9	3	3	35	33503.5	144437	41117.1
9	A9	3	3	36	33614.3	154289	41173.7
9	A9	3	3	37	33815.8	162440	41128
9	A9	3	3	38	33945.9	169524	41215
9	A9	3	3	39	33718.8	176588	41474
9	A9	3	3	40	33731.7	182332	41410.6
9	A9	4	3	1	0	285299	0
9	A9	4	3	1	0	285939	0
9	A9	4	3	1	0	286000	0
9	A9	4	3	1	0	286425	0
9	A9	4	3	1	0	285527	0
9	A9	4	3	1	0	285458	0
9	A9	4	3	1	0	285696	0
9	A9	4	3	1	0	285792	0
9	A9	4	3	1	0	284710	0
9	A9	4	3	1	0	283764	0
9	A9	4	3	1	0	283419	0
9	A9	4	3	1	0	285304	0
9	A9	4	3	1	0	282746	0
9	A9	4	3	1	0	283342	0
9	A9	4	3	1	0	283187	0
9	A9	4	3	1	0	282038	0
9	A9	4	3	1	0	280463	0
9	A9	4	3	1	0	282189	0
9	A9	4	3	1	0	281168	0
9	A9	4	3	1	0	280193	0
9	A9	4	3	1	0	280627	0
9	A9	4	3	1	0	280244	0
9	A9	4	3	1	0	279619	0
9	A9	4	3	1	0	279502	0
9	A9	4	3	1	0	278780	0
9	A9	4	3	1	0	278492	0
9	A9	4	3	1	0	278557	0
9	A9	4	3	1	0	277177	0
9	A9	4	3	1	0	277721	0
9	A9	4	3	1	0	277147	0
9	A9	4	3	1	0	276250	0
9	A9	4	3	1	0	275941	0
9	A9	4	3	1	0	275958	0
9	A9	4	3	1	0	274863	0
9	A9	4	3	1	0	274192	0
9	A9	4	3	1	0	273738	0
9	A9	4	3	1	0	272919	0
9	A9	4	3	1	0	272569	0
9	A9	4	3	1	0	271565	0
9	A9	4	3	1	0	270439	0
9	A9	4	3	1	0	270149	0
9	A9	4	3	1	0	269088	0
9	A9	4	3	1	0	266733	0
9	A9	4	3	1	0	267584	0
9	A9	4	3	1	0	266154	0
9	A9	4	3	1	0	264601	0
9	A9	4	3	1	0	263745	0
9	A9	4	3	1	0	264324	0
9	A9	4	3	1	0	262968	0
9	A9	4	3	1	0	261562	0
9	A9	4	3	1	0	261430	0
9	A9	4	3	1	0	259935	0
9	A9	4	3	1	0	259649	0
9	A9	4	3	1	0	259452	0
9	A9	4	3	1	0	257702	0
9	A9	4	3	1	0	257910	0
9	A9	4	3	1	0	257182	0
9	A9	4	3	1	0	257159	0
9	A9	4	3	1	0	256115	0
9	A9	4	3	1	0	255758	0
9	A9	4	3	1	0	254722	0
9	A9	4	3	1	0	253799	0
9	A9	4	3	1	0	254077	0
9	A9	4	3	1	0	253046	0
9	A9	4	3	1	0	252624	0
9	A9	4	3	1	0	252230	0
9	A9	4	3	1	0	250918	0
9	A9	4	3	1	0	251495	0
9	A9	4	3	1	0	249869	0
9	A9	4	3	1	0	249690	0
9	A9	4	3	1	0	249475	0
9	A9	4	3	1	0	248743	0
9	A9	4	3	1	0	247948	0
9	A9	4	3	1	0	246378	0
9	A9	4	3	1	0	247156	0
9	A9	4	3	1	0	245510	0
9	A9	4	3	1	0	244946	0
9	A9	4	3	1	0	245090	0
9	A9	4	3	1	0	244013	0
9	A9	4	3	1	0	244382	0
9	A9	4	3	1	0	243309	0
9	A9	4	3	1	0	241971	0
9	A9	4	3	1	0	242542	0
9	A9	4	3	1	0	241063	0
9	A9	4	3	1	0	240736	0
9	A9	4	3	1	0	240422	0
[truncated: 35,679 more rows]

## Sheet: Raw Data
File Name	E:\shahi\Taqman for HCV_JFH1 one-step_20240214_194931.eds
Comment
Operator	Admin
Barcode
Instrument Type	QuantStudio™ 6 Pro System
Block Type	384-Well Block
Instrument Name	QS6Pro-2778621060027
Instrument Serial Number	2778621060027
Heated Cover Serial Number	2779321031001
Block serial number	2778321020885
Run Start Date/Time	2024-02-14 07:49:38 PM EST
Run End Data/Time	2024-02-14 09:50:57 PM EST
Run Duration	121 minutes 19 seconds
Sample Volume	10.0
Cover Temperature	105.0
Passive Reference	ROX
PCR Stage/Step Number	Stage 3 Step 3
Melt Stage Number	4
Quantification Cycle Method	CT
Pre-read Stage/Step	Stage 1 Step 1
Analysis Date/Time	2024-02-14 10:04:20 PM EST
Software Name and Version	Design & Analysis Software v2.7.0
Plugin Name and Version	Primary Analysis v1.8.0, Presence Absence v2.3.0
Reduce dye signal crosstalk by algorithm	No (Default)
Exported On	2024-02-14 10:08:00 PM EST
Well	Well Position	Stage Number	Step Number	Cycle Number	X1_M1	X2_M2	X3_M3	X4_M4	X5_M5
1	A1	3	3	1	86825	10419.2	31303.2	57790.4	-427.998
2	A2	3	3	1	117042	14525.6	46662.4	80359.7	3058.56
3	A3	3	3	1	105384	12932.7	39138.9	65286.2	1673.24
4	A4	3	3	1	55751.3	6949.76	23399.9	35023.6	-599.638
5	A5	3	3	1	51121.5	6868.92	25704.1	39999.5	30.6835
6	A6	3	3	1	99064.1	13004.9	42065.3	60244.1	1040.15
7	A7	3	3	1	62832.7	7560.65	29917.7	42505.2	747.699
8	A8	3	3	1	106652	12088	47459.7	64239.3	-47.3668
9	A9	3	3	1	51963.9	7080.13	25162.6	32594.1	-5.71149
10	A10	3	3	1	49833.8	6133.53	27564.2	38780.6	1308.95
11	A11	3	3	1	50002.9	5887.05	26284.4	36355.1	8857.7
12	A12	3	3	1	97994.2	10604.8	44735.7	59570.8	168.221
13	A13	3	3	1	93251.4	10775.6	45408.1	60848.4	24.3611
14	A14	3	3	1	94869.6	11562.6	43734.7	57892.9	95.7649
15	A15	3	3	1	50645.4	5648.71	24842.6	32607.7	-694.699
16	A16	3	3	1	60487.5	7491.64	32624	44726.3	1283.97
17	A17	3	3	1	84873.3	10808.7	38228.6	54923.5	2396.72
18	A18	3	3	1	58994.3	8213.06	29719.7	41572.7	829.897
19	A19	3	3	1	97847.5	12141.6	42731.6	62794.7	331.562
20	A20	3	3	1	5514.52	-40.9506	1202.04	347.127	2709.96
21	A21	3	3	1	17481.8	414.492	89.8044	2151.39	2438.59
22	A22	3	3	1	6101.53	311.079	-161.986	1005.67	4350.29
23	A23	3	3	1	2775.67	1184.71	-237.536	1595.26	3948.53
24	A24	3	3	1	4787.31	-1336.81	-1020.95	926.945	4244.16
25	B1	3	3	1	83694	10731.3	31908.5	57041.9	2567.93
26	B2	3	3	1	44867.8	5796.8	21171.5	37543.3	-1388.98
27	B3	3	3	1	89648.7	12084.9	34910.1	55986.6	1411.32
28	B4	3	3	1	93534.5	11785.1	37808.9	57296.5	-48.0851
29	B5	3	3	1	100633	12559.5	41900	62361.7	-742.101
30	B6	3	3	1	100637	12510.5	43041.6	61281.1	242.748
31	B7	3	3	1	103018	12770.7	45581	60887.4	1779.44
32	B8	3	3	1	98040.7	11666.5	44362.9	60006.6	306.689
33	B9	3	3	1	106455	13024.3	48013.3	62461.2	3961.44
34	B10	3	3	1	104632	13131.5	48104.9	62421.7	7074.76
35	B11	3	3	1	57722.7	6897.49	30706.8	39323.7	-1497.23
36	B12	3	3	1	55172.8	6690.03	25636.6	34006.7	5441.02
37	B13	3	3	1	96372.8	10947.2	46482.5	58182.6	628.284
38	B14	3	3	1	91924.7	10155.4	43207.9	57151.1	909.277
39	B15	3	3	1	46363	5719.44	23776.7	28294.1	-437.795
40	B16	3	3	1	69962.1	8494.27	33580.6	41931.4	-1266.02
41	B17	3	3	1	54216.8	6743.44	28251.6	37356.4	1499.29
42	B18	3	3	1	88317.9	10986.9	39998.8	56911.3	-294.452
43	B19	3	3	1	11120.4	1359.35	-69.3824	2234.68	9886.02
44	B20	3	3	1	7327.96	1915.08	-579.098	761.741	7309.51
45	B21	3	3	1	5406.93	700.741	721.675	2526.32	4237.42
46	B22	3	3	1	-1135.66	1050.96	399.171	-1144.07	3159.34
47	B23	3	3	1	3684.42	1605.59	669.615	-440.894	1834.93
48	B24	3	3	1	11953.6	1802.12	346.245	2517.03	1037.7
49	C1	3	3	1	84721	12534.5	33216.3	54783.8	593.027
50	C2	3	3	1	86742	11491.3	36214.1	58030.6	-415.367
51	C3	3	3	1	90402.6	10657.4	36985.2	57419.1	-18.6907
52	C4	3	3	1	93857.4	12409.4	40606.2	59580.3	785.57
53	C5	3	3	1	96287.5	11407.3	43198.4	59754	-912.802
54	C6	3	3	1	95215.6	11375.4	41557.8	55903.4	394.224
55	C7	3	3	1	95933.8	11790.4	43705.4	58228.4	1092.5
56	C8	3	3	1	42921.9	5209.45	23623.1	31437.4	-678.748
57	C9	3	3	1	95887.8	10934.8	45742.1	58020.3	-82.1876
58	C10	3	3	1	94061.2	11047.4	43339.4	54699.6	-553.921
59	C11	3	3	1	94883.1	11581.6	44955	56142.7	-541.398
60	C12	3	3	1	59194.3	8223.85	31783.5	39311.5	-2137.24
61	C13	3	3	1	94834	10791.7	45930.4	57497.5	438.988
62	C14	3	3	1	96362.8	11258.5	47290.3	59491.7	481.23
63	C15	3	3	1	95931.1	11483.4	45339.9	57538.2	76.5575
64	C16	3	3	1	91453.1	11274.6	43070.1	55740.6	141.27
65	C17	3	3	1	100470	12468.3	47881.3	64667.1	2036.49
66	C18	3	3	1	106544	12451.6	48627.5	65422.6	2954.91
67	C19	3	3	1	10648.9	1255.33	256.968	2594.49	10058
68	C20	3	3	1	9441.76	2140.76	-258.934	748.862	7314.81
69	C21	3	3	1	13119.6	3282.91	279.184	3923.43	5195.99
70	C22	3	3	1	21036.2	4335.59	1351.58	1205.04	8262.05
71	C23	3	3	1	18951.3	1306	636.372	1789.32	1532.71
72	C24	3	3	1	1783.2	401.58	151.974	-1950.03	3179.34
73	D1	3	3	1	102190	13405.9	38028.5	65973	1870.93
74	D2	3	3	1	86406.2	9890.54	34609.3	55577.9	-179.537
75	D3	3	3	1	40228.6	5574.97	19045	28729.7	-1872.4
76	D4	3	3	1	93991.7	12107.4	41998.7	59664	-724.053
77	D5	3	3	1	99201.9	11718.7	43335.2	60072.3	-1848.63
78	D6	3	3	1	92807.4	11093.5	42604.6	58052.4	-60.5291
79	D7	3	3	1	93978.6	11406.3	43622.9	56938.3	-553.08
80	D8	3	3	1	46889.6	5194.9	24928.2	31632.1	-1781.31
81	D9	3	3	1	94628.1	11506.2	46404.9	56881.9	488.919
82	D10	3	3	1	53809	6831.82	28544.6	34784.5	399.32
83	D11	3	3	1	92137.8	10604.9	43191.4	53241.1	-753.046
84	D12	3	3	1	94579.3	10625.2	44356.5	52761.5	99.1348
85	D13	3	3	1	86236.9	9795.05	42701.6	51569.5	361.177
86	D14	3	3	1	43199.7	5013.56	22882.4	26030.3	-977.182
87	D15	3	3	1	87346.7	10191.1	42931.4	53407.1	-228.711
88	D16	3	3	1	76918.5	9043.38	38222	48506.5	-1408.82
89	D17	3	3	1	92514.2	12271.2	45378.2	58577.1	-127.146
90	D18	3	3	1	102743	12153.9	49022	62775	2078.06
91	D19	3	3	1	11934.7	1243.37	477.32	2428.77	11716.9
92	D20	3	3	1	29369.5	1886.2	936.91	1031.81	9218.76
93	D21	3	3	1	30476.7	4613.04	1128.49	2359.18	7561.62
94	D22	3	3	1	18375.8	1538.61	1070.63	1177.78	4939.44
95	D23	3	3	1	23153.3	3693.72	1965.73	4515.89	3373.61
96	D24	3	3	1	5192.12	279.938	-1705.41	-527.292	868.584
97	E1	3	3	1	104085	14363.3	41873	67567.9	2077.09
98	E2	3	3	1	107085	13739.4	41560.9	65029.1	825.365
99	E3	3	3	1	97831.1	13318.4	42624.6	62178.5	535.964
100	E4	3	3	1	90413	11466.7	41714.3	57937.9	596.602
101	E5	3	3	1	99073.4	12274.7	45305.8	62475.9	1172.55
102	E6	3	3	1	89918.8	11280.3	44596.7	56675	1266.46
103	E7	3	3	1	90055.4	11569.6	43880.3	57729.2	890.086
104	E8	3	3	1	87545.9	10499.2	44704.6	54220.5	-605.389
105	E9	3	3	1	91928.9	11585.2	46155.4	55657	-426.296
106	E10	3	3	1	80595.6	9658.79	42484.2	50600.1	-303.239
107	E11	3	3	1	84713.6	10021.3	43018.2	50520.8	-391.05
108	E12	3	3	1	88140.5	11294.7	44880.1	52253.9	357.602
109	E13	3	3	1	84478	10266	43985.5	53650.9	233.572
110	E14	3	3	1	108524	13010	47569.5	56433.8	6125.33
111	E15	3	3	1	85897.3	10645.4	44213.2	51664	-2464.95
112	E16	3	3	1	94887.9	12465.2	47806.1	56971.4	101.409
113	E17	3	3	1	94430.9	11729.6	45498.9	55938	670.274
114	E18	3	3	1	91230	11042.5	42418.1	55761.3	-792.982
115	E19	3	3	1	8996.07	2194.97	715.224	868.417	7239.04
116	E20	3	3	1	12930.4	2174.87	978.973	1680.74	5364.61
117	E21	3	3	1	33782.4	4864.07	2187.63	1746.33	3829.31
118	E22	3	3	1	26376.2	3542.6	1390.58	1895.79	6639.1
119	E23	3	3	1	18209.9	3358.92	1450.59	3446.82	3693.65
120	E24	3	3	1	-11585.4	-116.039	-108.93	-483.037	3236.03
121	F1	3	3	1	93781.4	12203.4	38246.1	60921.8	1302.44
122	F2	3	3	1	103642	13440.9	41322.2	64027.2	730.842
123	F3	3	3	1	103859	12367.6	44386	63842.6	498.38
124	F4	3	3	1	89827.4	11500.6	42069.8	57940.7	-810.639
125	F5	3	3	1	95285.6	10608.2	44105.1	60731.2	1731.46
126	F6	3	3	1	104105	12276.1	46078.5	59044.9	1420.3
127	F7	3	3	1	84136.1	9887.16	41791.4	54640.7	-2218.79
128	F8	3	3	1	90451.1	10652.3	44942.5	55076.7	-1278.9
129	F9	3	3	1	83295.2	9535.02	43457.1	52322.3	558.086
130	F10	3	3	1	80094.3	9122.19	42455.8	51711.6	-459.524
131	F11	3	3	1	67730	8373.84	36889.8	44150.5	1144.45
132	F12	3	3	1	85978.1	10438.5	44096.5	52630.4	-1107.12
133	F13	3	3	1	97783.3	10574.9	47162.9	55599.7	-9.78062
134	F14	3	3	1	94364.8	11035.2	46410.3	55122.4	2245.21
135	F15	3	3	1	89490.5	11730.4	44775.2	54431.2	141.425
136	F16	3	3	1	95680.5	11209.8	47135.7	57261.7	2646.15
137	F17	3	3	1	97636	11122.1	47182.5	58345.8	-298.386
138	F18	3	3	1	97722.8	11827.2	48619.4	60829.8	4300.83
139	F19	3	3	1	8589.52	1235.73	794.223	1926.54	9246.39
140	F20	3	3	1	11965.8	2042.38	515.489	3394.6	11009.6
141	F21	3	3	1	16318.7	2661.86	2545.81	2249.35	6306.62
142	F22	3	3	1	6761.77	1147.04	1345.02	-128.728	6718.03
143	F23	3	3	1	2765.85	732.326	200.335	2462.21	6048.18
144	F24	3	3	1	5730.84	1084.39	-1122.1	-2316.51	3206.77
145	G1	3	3	1	96162.2	12444.9	39239.3	60733.4	173.782
146	G2	3	3	1	101785	13417.6	42488.5	63031.5	1196.86
147	G3	3	3	1	103625	12511.9	43839.6	63327.9	-1469.77
148	G4	3	3	1	92434.4	10933.5	42014.1	56690.2	113.393
149	G5	3	3	1	94603	12062.1	45006.7	59610.9	765.577
150	G6	3	3	1	85150.3	11580.6	44727.7	55582	-1275.8
151	G7	3	3	1	100692	11638.9	47614.3	58786.2	-524.602
152	G8	3	3	1	96457.7	11648.4	47359.6	57941	693.512
153	G9	3	3	1	36707.2	4601.48	20299.9	24436.5	-1155.34
154	G10	3	3	1	87892.8	9864.23	45385.3	54451.6	8.09248
155	G11	3	3	1	83465.2	10367.4	43708.5	50629.9	-1783.66
156	G12	3	3	1	83609.1	9824.17	43449.9	50207.9	-200.27
157	G13	3	3	1	88010	10196.6	47137.1	55031.7	-1191.55
158	G14	3	3	1	85317	10077.7	45294.5	52556	-824.977
159	G15	3	3	1	102635	12237.7	50457	60446.8	4637.91
160	G16	3	3	1	86299.5	10400.7	44415.6	52697.2	-324.92
161	G17	3	3	1	87542.7	10694.5	43354.6	54504.5	2604.2
162	G18	3	3	1	96956	12065.4	47341.6	60095.2	419.516
163	G19	3	3	1	8658.55	108.492	-277.956	2209.84	8888.83
164	G20	3	3	1	4581.75	1788.02	551.839	2962.47	7164.24
165	G21	3	3	1	34660.1	3699.89	2436.03	3582.1	6914.73
166	G22	3	3	1	4560.09	669.27	472.343	3242.93	5025.12
167	G23	3	3	1	15016.2	3291.7	1482.86	2464	5716.19
168	G24	3	3	1	522.865	-63.2733	494.935	1813.36	3121.18
169	H1	3	3	1	122585	16389.3	50053.2	79249.5	1120.39
170	H2	3	3	1	105337	13028.3	44224	65750.8	404.639
171	H3	3	3	1	100743	12797	44374.8	62875.8	-666.666
172	H4	3	3	1	95797.9	12350.7	43667.2	60661.6	1008.81
173	H5	3	3	1	93154.1	11218.7	44787.7	59332.1	1042.42
174	H6	3	3	1	95680.2	11940.9	46360.9	57950.2	921.55
175	H7	3	3	1	81414.1	9551.38	41340.2	51847.4	-381.657
176	H8	3	3	1	89206.9	11162.7	46214.5	56543.6	25.819
177	H9	3	3	1	79287.5	10068.9	41960.2	51242.8	491.414
178	H10	3	3	1	82770.8	9577.47	43432.3	50473.4	212.327
179	H11	3	3	1	85934.2	10176.2	45107	52886.4	1523.24
180	H12	3	3	1	80560.6	10307.3	45297.2	53542.3	1027.65
181	H13	3	3	1	84604.8	10337.4	43925.8	51120.3	-884.93
182	H14	3	3	1	87655.3	11147	45176.5	52654.3	638.315
183	H15	3	3	1	88601.7	11302.2	44719.7	53324.8	924.016
184	H16	3	3	1	96909.2	11844.7	49704.5	59821.1	56.0918
185	H17	3	3	1	85578.9	11130.5	43225.8	53191.1	1396.66
186	H18	3	3	1	91872.2	11369.6	44591.3	54551.5	686.971
187	H19	3	3	1	11006.9	1340.29	1279.76	3035.11	14311.8
188	H20	3	3	1	81887.8	12086	8374.28	12892.2	7057.84
189	H21	3	3	1	29299.5	3662.12	647.139	1477.67	5320.37
190	H22	3	3	1	6247.66	1584.32	287.546	2136.24	4640.15
191	H23	3	3	1	6594.96	1156.78	1294.88	1759.72	3865.96
192	H24	3	3	1	3216.08	1512.86	746.149	1629.27	3189.63
193	I1	3	3	1	101675	12378.6	40062.9	65005.9	2320.36
194	I2	3	3	1	101917	12613.7	42197.6	65661.5	2346.01
195	I3	3	3	1	102432	12185.5	43923.4	65473.6	294.885
196	I4	3	3	1	93095.3	11827.9	42283.9	57919.7	1696.08
197	I5	3	3	1	91974.9	11640	42668.2	55701.4	-1126.48
198	I6	3	3	1	96052.2	11627.2	45771.8	58867.4	1909.01
199	I7	3	3	1	89913.4	11158.4	43270.8	53916.7	1464.21
200	I8	3	3	1	96521.9	12031.6	47488.4	58262.2	160.251
201	I9	3	3	1	81391.3	9327.95	44019.6	52309.4	-408.952
202	I10	3	3	1	81762.1	10538	43659.1	51816.8	-422.751
203	I11	3	3	1	85072.1	10529.2	44869.2	52029.9	-722.894
204	I12	3	3	1	87089.4	11027.7	46157.3	52525.2	-3090.34
205	I13	3	3	1	84466.2	10020.3	44313.4	50322.7	-3441.98
206	I14	3	3	1	86312	10320.2	43680.2	52023.6	-743.491
207	I15	3	3	1	88744.8	10403.8	44477.3	53517.1	899.931
208	I16	3	3	1	91504.3	10344.5	45132.3	54964.9	579.11
209	I17	3	3	1	85329.5	9810.1	42188.3	51655	1639.05
210	I18	3	3	1	93747	11200.8	44239.1	55742.1	-1534.96
211	I19	3	3	1	12311.7	6643.1	1769.46	2783.93	8846.26
212	I20	3	3	1	14214.5	1874.46	813.149	2629.8	10122.6
213	I21	3	3	1	4622.48	1181.15	-195.925	1666.4	7374.11
214	I22	3	3	1	9138.46	1983.26	710.938	1175.9	4256.88
215	I23	3	3	1	4398.44	1374.46	464.657	2250.36	5047.57
216	I24	3	3	1	8122.35	936.19	1325.06	599.315	5697.83
217	J1	3	3	1	19430.1	2285.48	295.903	3725.62	17744.6
218	J2	3	3	1	22851.2	3917.13	2513.1	5595.85	17145.2
219	J3	3	3	1	14479.7	1837.56	984.431	2573.03	20517.1
220	J4	3	3	1	12933	1392.75	1390.66	3006.66	19546.9
221	J5	3	3	1	17157.3	3951.01	2445.95	7043.96	23013.2
222	J6	3	3	1	4857.13	170.261	343.131	4287.8	17474.4
223	J7	3	3	1	12927.7	1646.95	222.636	3333.68	15663.2
224	J8	3	3	1	15034	2034.77	954.148	4015.36	16819.7
225	J9	3	3	1	8044.74	716.97	132.838	2082.95	15169.2
226	J10	3	3	1	2100.09	590.518	332.554	3142.35	13929.4
227	J11	3	3	1	5190.16	388.905	-151.034	1974.77	11023.6
228	J12	3	3	1	6764.18	1268.64	620.842	4090.04	14473.5
229	J13	3	3	1	17752.2	1632	205.796	3653.05	12604.9
230	J14	3	3	1	13155.3	1686.4	495.524	3884.71	15542.5
231	J15	3	3	1	11454.3	1960.08	882.025	3131.31	13339.9
232	J16	3	3	1	7542.15	1269.45	482.441	2328.62	13071.6
233	J17	3	3	1	8274.13	1242.97	1382.07	6605.83	10925.4
234	J18	3	3	1	9438.96	1608.74	565.213	3053.4	12151
235	J19	3	3	1	4682.76	1428.02	-207.119	2752.41	10544.3
236	J20	3	3	1	12217.6	1269.38	417.796	2631.6	8408.04
237	J21	3	3	1	22348.1	2466.94	897.053	1690.47	7789.18
238	J22	3	3	1	7970.93	796.344	715.281	-134.205	3287.57
239	J23	3	3	1	23196.1	2688.33	884.468	2946.59	12133
240	J24	3	3	1	31.9443	232.675	-1133.3	-200.273	4542.82
241	K1	3	3	1	24137.3	1702.94	941.385	3013.3	19555.7
242	K2	3	3	1	15177.4	1951.68	1308.93	1397.58	18871.7
243	K3	3	3	1	12693.2	966.906	83.8921	1879.61	18342.2
244	K4	3	3	1	8216.31	662.477	776.337	2989.28	19059.1
245	K5	3	3	1	8288.65	760.574	1080.53	1984.93	17848.6
246	K6	3	3	1	8929.59	1016.42	208.324	1662.28	14571.3
247	K7	3	3	1	7939.23	832.399	1511.7	2906.61	14711.1
248	K8	3	3	1	9264.55	998.274	812.627	2798.84	16306
249	K9	3	3	1	-245.555	391.706	227.85	1316.35	12716
250	K10	3	3	1	-619.279	-433.355	282.058	269.262	-186.187
251	K11	3	3	1	8912.83	1515.33	1193.32	2695.19	13205.4
252	K12	3	3	1	8027.75	1512.17	798.932	2771.59	13280.4
253	K13	3	3	1	1710.81	483.757	631.575	1305.08	2321.9
254	K14	3	3	1	6255.96	1422.9	1570.1	1139.56	12896.6
255	K15	3	3	1	7188.46	970.218	1242.85	2523.69	10558.3
256	K16	3	3	1	1552.27	558.921	427.856	583.28	4357.25
257	K17	3	3	1	2589.96	392.601	-84.912	-27.3927	4321.33
258	K18	3	3	1	9690.26	1459.66	1468.95	1199.99	8501.78
259	K19	3	3	1	10395.6	671.947	763.297	2028.31	9109.09
260	K20	3	3	1	31054.4	2226.35	1203.34	937.23	8443.09
261	K21	3	3	1	8702.96	1641.29	1179.69	648.565	4911.95
262	K22	3	3	1	11873.3	1299.64	1137.68	1741.63	4860.06
263	K23	3	3	1	6276.55	1191.27	998.034	-183.304	984.291
264	K24	3	3	1	10553.9	2062.19	638.598	955.934	14145.1
265	L1	3	3	1	25670.2	4078.48	1475.41	6090.28	20305.6
266	L2	3	3	1	18205.2	2877.13	1290.38	2725.6	15664.8
267	L3	3	3	1	17225.4	2532.49	1042.44	3929.8	18342.6
268	L4	3	3	1	10857.2	1476.12	29.7977	3095.64	18011
269	L5	3	3	1	4371.4	888.188	-494.037	2830.82	16247.1
270	L6	3	3	1	11163.8	284.115	-475.929	3227.83	17536.1
271	L7	3	3	1	6730.16	114.37	238.142	1404.42	15056.1
272	L8	3	3	1	7238.77	748.232	953.828	1984.91	17589.7
273	L9	3	3	1	6465.98	997.921	621.531	1869.39	14230.1
274	L10	3	3	1	6648.86	332.668	65.389	1539.74	11218.9
275	L11	3	3	1	948.998	504.146	314.705	2789.93	8331
276	L12	3	3	1	1909.01	325.529	150.552	2218.43	8696.67
277	L13	3	3	1	7545.92	1137.3	496.386	2057.57	10485.2
278	L14	3	3	1	2385.3	875.581	179.221	2550.1	12589.1
279	L15	3	3	1	10475.9	1445.23	709.649	2853.19	8927.79
280	L16	3	3	1	6035.19	946.992	-46.7001	1545.88	8904.06
281	L17	3	3	1	2647.14	991.848	-274.118	2468.14	6239.63
282	L18	3	3	1	1813.99	870.373	352.089	874.291	5676.09
283	L19	3	3	1	6458.66	1719.71	1685.14	-156.373	5568.38
284	L20	3	3	1	38359.6	2724.25	1960	1990.5	6873.48
285	L21	3	3	1	22395.8	1948.88	1051.02	2068.02	4933.68
286	L22	3	3	1	15260.5	1307.5	-392.181	1774.45	8800.15
287	L23	3	3	1	10639.3	515.75	813.785	1089.86	788.587
288	L24	3	3	1	-1009.5	-253.781	-93.3329	-102.384	435.313
289	M1	3	3	1	14640.3	2722.27	1673.81	2093.96	18628.2
290	M2	3	3	1	19213.6	3744.94	990.008	2795.04	17731.2
291	M3	3	3	1	12080.7	2403.06	1905.81	3050.49	15866.4
292	M4	3	3	1	10944.2	1383.27	2452.43	3355.7	18749.7
293	M5	3	3	1	7110.93	1599.2	1275.69	1984.17	15530.3
294	M6	3	3	1	8158.12	1309.18	1151.99	1658.5	15834.2
295	M7	3	3	1	5483.23	1237.57	1061.73	3649.55	13011.9
296	M8	3	3	1	3768.6	1857.61	563.459	2168.84	14895
297	M9	3	3	1	6511.96	1632.99	661.882	1087.54	13061.3
298	M10	3	3	1	6368.3	1149.36	1191.94	2997.76	11979.6
299	M11	3	3	1	5733.82	1364.02	1029.69	2835.17	13115.2
300	M12	3	3	1	5806.45	1044.41	617.446	1800.87	11375
301	M13	3	3	1	10518.2	2525.54	1202.13	1607.52	10613
302	M14	3	3	1	7036.16	1552.94	134.075	1584.49	13939
303	M15	3	3	1	3604.92	1024.91	440.398	2496.59	9983.28
304	M16	3	3	1	3544.64	1215.35	721.57	1241.28	8823.76
305	M17	3	3	1	12027.1	2447.13	1773.73	1756.93	5668.01
306	M18	3	3	1	13316.6	2194.7	348.089	1403.98	6855.11
307	M19	3	3	1	4623.99	2311.56	816.933	1625.39	7998.41
308	M20	3	3	1	28333.1	3222.31	1241.15	2802.99	3272.81
309	M21	3	3	1	9865.02	1492.11	440.612	479.919	3529.38
310	M22	3	3	1	10042.7	1224.82	386.531	-587.565	2364.42
311	M23	3	3	1	12947.8	1894.86	19.579	-1307.79	-185.405
312	M24	3	3	1	6598.65	1357.38	465.855	285.281	2374.57
313	N1	3	3	1	23229.2	3240.04	447.014	3723.91	19479.5
314	N2	3	3	1	20970.4	4456.61	993.269	4589.01	19154.5
315	N3	3	3	1	13976.1	2409.12	1199.15	2545.35	15645.8
316	N4	3	3	1	17640.4	1294.03	902.161	2511.69	15869.4
317	N5	3	3	1	9554.29	1307.22	115.799	2460.67	17809.4
318	N6	3	3	1	12300	593.389	-12.3043	2933.31	15989.3
319	N7	3	3	1	10023.9	1280.1	1002.6	3579.76	15794
320	N8	3	3	1	8917.85	420.786	913.591	2914.37	14335.2
321	N9	3	3	1	8588.87	723.477	549.253	1968.77	13171.2
322	N10	3	3	1	4543	937.703	35.3661	3140.81	13679.7
323	N11	3	3	1	5692.92	1001.92	871.741	1895.82	11289.2
324	N12	3	3	1	4225.51	1341.71	104.451	1518.15	10162.2
325	N13	3	3	1	4763.59	209.337	391.15	2421.28	10161.1
326	N14	3	3	1	2957.42	457.431	589.477	1091.56	2584.85
327	N15	3	3	1	5223.67	1458.5	1034.13	2495.39	5416.42
328	N16	3	3	1	-857.18	1004.37	-993.671	374.237	2806.78
329	N17	3	3	1	42.4096	402.96	547.789	1117.77	2736.56
330	N18	3	3	1	27053.1	3175.36	2651.02	3982.33	4229.5
331	N19	3	3	1	8905.06	984.34	560.624	1506.15	4928.94
332	N20	3	3	1	11073	2404.88	1426	1923.49	6067.46
333	N21	3	3	1	2628.59	687.993	562.144	2939.65	5360.64
334	N22	3	3	1	-4283.83	398.863	761.245	-511.64	946.3
335	N23	3	3	1	24926	1977.06	297.718	1039.17	3518.68
336	N24	3	3	1	8045.36	540.298	46.1294	2260.75	1759.43
337	O1	3	3	1	9571.2	2091.5	835.348	1656.83	19742.4
338	O2	3	3	1	14041.6	3101.05	435.38	3675.53	17007
339	O3	3	3	1	11949.8	3029.62	516.828	2763.76	19374.8
340	O4	3	3	1	7803.74	1395.87	513.287	2650.08	14526.8
341	O5	3	3	1	12267.4	1645.01	1737.59	3579.83	18870.1
342	O6	3	3	1	3063.64	1765.33	666.075	2198.4	16564.7
343	O7	3	3	1	16023.6	2082.62	876.804	3931.83	15087.3
344	O8	3	3	1	16000	2005.34	3136.83	3752.97	26613.2
345	O9	3	3	1	15214.1	889.485	2029.49	1011.71	14370.4
346	O10	3	3	1	9556.53	3340.88	1195.7	2831.77	23264.5
347	O11	3	3	1	4655.9	907.247	-556.412	1198.99	13759.5
348	O12	3	3	1	1736.68	-988.476	-572.073	306.62	9322.83
349	O13	3	3	1	5871.82	2199.1	221.175	2980.31	9011.79
350	O14	3	3	1	5241.03	1472.28	321.31	2388.27	9368.32
351	O15	3	3	1	4531.93	1382.9	829.675	-44.1589	8757.01
352	O16	3	3	1	3521.01	1647.64	525.779	704.196	9045.1
353	O17	3	3	1	3834.61	2122.55	1457.89	-317.703	5835.43
354	O18	3	3	1	1661.5	2002.65	1315.1	453.444	5310.08
355	O19	3	3	1	9392.11	1558.49	445.914	1193.47	6617.73
356	O20	3	3	1	671.186	1805.47	304.909	-374.02	3328.48
357	O21	3	3	1	449.698	1279.02	-238.78	-971.286	1151.34
358	O22	3	3	1	14086	1539.02	1157.72	1224.88	5563.34
359	O23	3	3	1	2294.65	1264.91	355.252	1454.55	6476.9
360	O24	3	3	1	4688.71	1899.89	1512.58	-293.352	4590.69
361	P1	3	3	1	22460.6	4543.76	1184.47	1953.33	13059.5
362	P2	3	3	1	19640.2	3115.28	-220.318	562.711	14184.8
363	P3	3	3	1	18075	2447.73	1300.05	918.646	16032.3
364	P4	3	3	1	11552.1	1704.9	485.26	1322.52	13696.1
365	P5	3	3	1	11324.2	1345.23	914.81	822.036	9527.87
366	P6	3	3	1	9061.96	1985.18	1433.42	2540.48	11527.7
367	P7	3	3	1	7358.43	1225.94	984.953	1938.31	13988.7
368	P8	3	3	1	18777.9	1653.39	1947.13	2610.77	18019.6
369	P9	3	3	1	19286.6	3221.19	1036.45	3407.77	15423.5
370	P10	3	3	1	10717.8	1448.63	1105.61	2476.73	16471.3
371	P11	3	3	1	5783.9	1286.4	523.294	3543.96	8855.02
372	P12	3	3	1	2153.18	1318.27	805.614	3517.34	7274.61
373	P13	3	3	1	4725.98	1367.87	1007.4	2682.35	8047.09
374	P14	3	3	1	4920.47	1743.19	704.081	1549.66	6426.43
375	P15	3	3	1	2596.5	1144.65	951.998	1077.55	7150.71
376	P16	3	3	1	3763.17	1501.63	79.7903	1327.69	5203.61
377	P17	3	3	1	-1.00695	517.77	125.342	14.2174	433.043
378	P18	3	3	1	10409.7	2630.2	1168.56	1290.95	6979.46
379	P19	3	3	1	15.0919	1725.53	-395.858	607.264	5646.48
380	P20	3	3	1	5097.98	2378.25	321.835	1888.97	5538.5
381	P21	3	3	1	1340.65	1627.26	1006.99	404.306	854.003
382	P22	3	3	1	2395.99	3374.14	38.291	1520.47	6087.43
383	P23	3	3	1	4291.14	2076.52	879.319	308.82	3763.3
384	P24	3	3	1	176.958	1471.24	749.524	125.577	2975.7
1	A1	3	3	2	86772	10623	31163.5	57753.6	-236.276
2	A2	3	3	2	121363	15154.1	47451.1	81633.2	3603.68
3	A3	3	3	2	105860	13273	39061.8	65565.6	1638.44
4	A4	3	3	2	52092.7	6292.4	22084.1	33226.7	-141.38
5	A5	3	3	2	57633.6	7310.27	27690.2	43346.9	32.4187
6	A6	3	3	2	100082	12959	42623.3	61190.3	1281.48
7	A7	3	3	2	54701.9	6863.82	26392.1	38190.5	549.024
8	A8	3	3	2	107241	12309.9	48023.2	64740.1	-263.328
9	A9	3	3	2	53056.6	7292.63	25866.3	33793	-124.522
10	A10	3	3	2	55401.9	7194.11	30262.7	42258.7	1322.52
11	A11	3	3	2	52977.2	6254.62	26740.2	37844.2	11879.4
12	A12	3	3	2	97406.9	10576	45445.1	59819.2	156.382
13	A13	3	3	2	92299	10697	44951.1	60613.8	-199.233
14	A14	3	3	2	96148.4	11622.9	44209	57888.1	133.868
15	A15	3	3	2	52153.7	5859.51	26174.5	34888	-577.204
16	A16	3	3	2	65989.8	8523.72	34883.1	48318.3	1262.61
17	A17	3	3	2	85962.7	10883.8	38674.9	55058	2692.68
18	A18	3	3	2	61654.5	8104.81	30597	42886.3	838.268
19	A19	3	3	2	98597.2	12204.6	42944.7	62654.1	498.801
20	A20	3	3	2	5650.23	81.9916	1167.65	426.308	2275.9
21	A21	3	3	2	17488.4	470.327	120.173	1750.12	2721.87
22	A22	3	3	2	6248.91	623.016	-196.252	986.692	4234.07
23	A23	3	3	2	3066.74	1804.57	-79.3735	1595.76	3885.25
24	A24	3	3	2	5108.76	-1027.94	-791.742	1183.02	4118.99
25	B1	3	3	2	84270	10716.5	31721.9	56807.4	2581.29
26	B2	3	3	2	45937	5920.54	21458.7	37684.5	-1452.1
27	B3	3	3	2	90164	11835.8	35136.2	56383.7	1468.11
28	B4	3	3	2	94406.3	11563.9	38029.5	57322.1	65.3002
29	B5	3	3	2	101552	12675.2	41933.9	62284.9	-1110.13
30	B6	3	3	2	102705	12574.7	43673.5	61762.7	-59.4179
31	B7	3	3	2	104753	12897.4	46085	61173.5	1901.07
32	B8	3	3	2	99499.3	11666.6	45159.5	60505.8	343.41
33	B9	3	3	2	107606	13037.9	48904.1	63336.8	5770.4
34	B10	3	3	2	103862	12788.4	49000.1	62422.8	4822
35	B11	3	3	2	58389.8	7127.16	31175.9	39734.4	-1413.78
36	B12	3	3	2	54919.6	6524.6	26864.8	35043	3459.94
37	B13	3	3	2	98810.1	11307.4	47262.7	58763.2	508.764
38	B14	3	3	2	92269.1	10342.8	43381.6	57059.6	1039.96
39	B15	3	3	2	45242.5	5312.83	23629.6	27724.5	-980.924
40	B16	3	3	2	58390.1	7031.3	27721.1	33763.1	-1708.46
41	B17	3	3	2	55687.4	6919.3	28242	37705.7	1497.52
42	B18	3	3	2	93902.6	11033.9	41970.1	59252.6	-566.807
43	B19	3	3	2	10445.4	1282.58	-55.7692	1792.29	9990.98
44	B20	3	3	2	7234.97	1917.03	-594.51	412.362	7598.73
45	B21	3	3	2	4897.22	947.394	707.572	2275.11	4407.25
46	B22	3	3	2	-780.218	980.632	545.352	-1434.39	3260.5
47	B23	3	3	2	4210.68	1227.23	792.177	-633.549	1954.26
48	B24	3	3	2	11572.5	1855.16	32.309	2310.71	1013.86
49	C1	3	3	2	86459.5	12963.6	33575.2	55198.5	886.383
50	C2	3	3	2	87509.2	11181.4	36309.7	58620.3	-76.9996
51	C3	3	3	2	90278.1	10813.6	36939	57654.3	148.594
52	C4	3	3	2	94469.2	12812.3	40903.1	59811.2	694.916
53	C5	3	3	2	97875.6	11315.8	43360.9	60218.5	-399.646
54	C6	3	3	2	95720.7	11087.7	41828.4	56198.9	459.989
55	C7	3	3	2	97475.7	12201.8	44033.8	58785.7	1300.03
56	C8	3	3	2	45103.8	5580.05	24791	32767	-214.765
57	C9	3	3	2	98139	11333.3	46281.8	58581.2	205.155
58	C10	3	3	2	95454.7	11105.8	44084.3	55417	-358.498
59	C11	3	3	2	95612.8	11547.4	45330.2	56537.2	-179.029
60	C12	3	3	2	58704.3	8146.2	31571.1	39048.8	-1536.37
61	C13	3	3	2	95303.5	10971.3	46394.3	57877.3	415.729
62	C14	3	3	2	96509.9	11482.7	46757.3	59185.8	758.637
63	C15	3	3	2	97084.4	11674.2	45848.2	58233.3	-24.4908
64	C16	3	3	2	93344.2	11445	43384.9	56170.6	237.772
65	C17	3	3	2	101338	12503.5	47964.8	64830.4	2330.66
66	C18	3	3	2	108690	12509.1	49416.6	65907.3	3558.68
67	C19	3	3	2	9827.75	1157.2	244.313	2863.48	9955.36
68	C20	3	3	2	10281.7	2040.2	-239.543	756.652	7876
69	C21	3	3	2	12976.5	3058.7	408.512	3819.2	6196.11
70	C22	3	3	2	21742.4	4262.74	1447.49	1271.53	8659.05
71	C23	3	3	2	19300.7	1252.02	843.783	1762.37	1696.78
72	C24	3	3	2	2083.01	-196.852	136.066	-1588.62	3493.69
73	D1	3	3	2	104901	13758.5	38386.5	66292.2	1901.09
74	D2	3	3	2	87420.7	10477.1	34754.1	56116.6	-122.801
75	D3	3	3	2	41064.5	5616.83	19416.1	29081.9	-1910.35
76	D4	3	3	2	94938.6	12567.5	42197.8	59611.7	-836.511
77	D5	3	3	2	100240	11385.5	43539.2	60686.9	-2022.68
78	D6	3	3	2	93871	11323.7	42702.3	58346.8	-7.71649
79	D7	3	3	2	95000	11686.7	43738.3	57113.3	-518.88
80	D8	3	3	2	91943.5	10498	43394.1	55178.9	-1006.65
81	D9	3	3	2	96009.8	11709.5	46800.2	57224.5	240.811
82	D10	3	3	2	56213.2	7107.65	29578.8	36093	368.415
83	D11	3	3	2	94460.3	10865.6	43691.3	53482.6	-725.599
84	D12	3	3	2	96470.6	10884.4	44782.7	53205.4	-170.367
85	D13	3	3	2	85927.1	10062.2	42443.5	51266.8	-24.9525
86	D14	3	3	2	41150.7	4871.25	21862.7	25049.1	-904.632
87	D15	3	3	2	89563.1	10895.5	43239.4	54179.6	-452.586
88	D16	3	3	2	79478.2	9708.52	39070.6	49849.8	-993.35
89	D17	3	3	2	93058	12462.3	45477.2	58947.6	-77.715
90	D18	3	3	2	103876	12451.9	49456.5	62982.9	2276.3
91	D19	3	3	2	11150.8	1379.91	363.638	2498.05	11664.1
92	D20	3	3	2	29363.2	1761.38	958.996	1172.02	9164.31
93	D21	3	3	2	30819.2	4715.55	1009.46	2161.26	7738.46
94	D22	3	3	2	18708.5	1592.41	1346.67	1314.29	5205.74
95	D23	3	3	2	24034.5	3579.22	2052.66	4877.21	3654.21
96	D24	3	3	2	6151.15	194.691	-1811.76	-625.934	950.789
97	E1	3	3	2	104232	14234.2	41631.6	67624.8	1804.55
98	E2	3	3	2	106725	13614.7	41800	64736.2	855.353
99	E3	3	3	2	99402.1	13058	42913.8	62531.4	1206.14
100	E4	3	3	2	92258.9	11692.9	42423.9	58374.4	130.385
101	E5	3	3	2	98612.8	11995.9	44889.5	61872	1182.22
102	E6	3	3	2	89656.9	11037.4	44788.5	56627.6	1269.72
103	E7	3	3	2	91762.6	11659.7	44516.3	58468.5	1347.23
104	E8	3	3	2	87752.9	10425.6	45006.1	54187.4	-420.182
105	E9	3	3	2	92841.9	11719.1	46411.9	55923.8	-36.49
106	E10	3	3	2	83067.2	10015.7	43756.7	51825.7	-112.816
107	E11	3	3	2	86317.4	10152.9	43595.3	50851.2	-596.42
108	E12	3	3	2	87521.8	10953.2	44920.5	52363.5	518.327
109	E13	3	3	2	86505.2	10545.5	44503.1	54000.9	94.7684
110	E14	3	3	2	109998	13284.7	47807.4	56839.1	8968.65
111	E15	3	3	2	86379.3	10772.6	44632.1	52013.8	-2222.08
112	E16	3	3	2	95906.3	12456.5	48229	57305.4	224.022
113	E17	3	3	2	95621.4	11542	45854.3	56060.1	934.115
114	E18	3	3	2	92714.3	10999.9	43244.3	56547.7	-574.181
115	E19	3	3	2	8114.89	2141.43	730.129	316.285	6854.85
116	E20	3	3	2	13022.5	2329.84	1291.49	1516.9	5610.96
117	E21	3	3	2	34010.9	4590.18	2225.39	1887.76	3756.75
118	E22	3	3	2	27696.6	3777.79	1551.89	2078.04	7278.56
119	E23	3	3	2	18439.5	3237.09	1433.38	3493.87	4270.41
120	E24	3	3	2	-11551.6	-607.151	-91.6304	-391.265	3185.32
121	F1	3	3	2	95953.9	12993.3	38320.7	60903.2	1567.66
122	F2	3	3	2	103606	13729.5	41190.6	64025.8	604.421
123	F3	3	3	2	103772	12187.8	43889.1	63692.4	279.285
124	F4	3	3	2	89828.5	11593.8	41606.7	57973.6	-536.5
125	F5	3	3	2	94597.4	10507.5	43984.7	60424.1	1584.2
126	F6	3	3	2	105278	12226.8	45859.4	59250.4	1406.02
127	F7	3	3	2	84870.3	10297.8	42249.1	55000.6	-2221.7
128	F8	3	3	2	91500	10905	45356.1	55403.4	-1180.21
129	F9	3	3	2	83341	9929.75	43359.9	52298.5	386.757
130	F10	3	3	2	84737.5	9685.28	44090.6	53263.7	-164.821
131	F11	3	3	2	73316.6	9095.48	39057.4	46885.2	1082.73
132	F12	3	3	2	87526.5	10538.3	44861.9	53028.3	-1031.72
133	F13	3	3	2	98184.7	10749	47031.2	55275.2	214.764
134	F14	3	3	2	96483.7	11010	46902.2	55494.9	1809.47
135	F15	3	3	2	88822.4	11694.1	45042.2	54484	207.246
136	F16	3	3	2	94907.5	11205	47167	57543.7	2282.65
137	F17	3	3	2	96848.3	10871.3	46790.2	57588.6	134.483
138	F18	3	3	2	98390.3	11994.8	48535.1	60757.1	4237.11
139	F19	3	3	2	9287.78	1226.47	658.328	2042.57	8980.03
140	F20	3	3	2	11854.8	2037.22	459.248	3522.45	11490.2
141	F21	3	3	2	16594.2	2448.96	2179.49	2347.66	6194.24
142	F22	3	3	2	7041.38	1212.02	1429.25	193.476	6991.65
143	F23	3	3	2	2691.21	1074.43	402.641	2335.41	6227.16
144	F24	3	3	2	5510.19	1192.37	-1192.72	-2139.91	3342.77
145	G1	3	3	2	96067.5	12491.2	39321	60453.4	168.219
146	G2	3	3	2	103510	13906.5	42316.6	63221.3	1678.31
147	G3	3	3	2	103886	12222.9	43491	63256.6	-1213.49
148	G4	3	3	2	92826	10742.1	41764.6	56240.9	-88.6978
149	G5	3	3	2	95022.9	12400.9	44587	58929.6	973.653
150	G6	3	3	2	86892.7	11704.6	44929.6	55788.7	-603.305
151	G7	3	3	2	101142	11919.5	47319.1	58482.9	-505.862
152	G8	3	3	2	97808.5	11670.8	47842.1	58169.8	49.1679
153	G9	3	3	2	45551.7	5631.77	24523.7	29762.3	-946.91
154	G10	3	3	2	88790	10119.7	45553.6	54293.1	141.347
155	G11	3	3	2	84602.8	10401.4	43937.3	50939.5	-1697.9
156	G12	3	3	2	84456.3	9921.29	43940.9	50717.9	-202.197
157	G13	3	3	2	91564.7	10412.9	47930.8	55746.1	-1309.22
158	G14	3	3	2	88863.9	10374.8	45990.2	53102.9	-1051.12
159	G15	3	3	2	102628	12492.8	50882.3	60527.6	4099.35
160	G16	3	3	2	88158.3	10549.9	44847.3	52766.9	-289.729
161	G17	3	3	2	88948.5	10863.2	43324.3	54750.8	2442.9
162	G18	3	3	2	97697.7	11930.3	47389.3	59726.7	437.962
163	G19	3	3	2	8463.54	256.326	-470.787	2207.23	9165.69
164	G20	3	3	2	4868.19	1731.49	612.632	3000.49	7704.25
165	G21	3	3	2	36000.1	3868.19	2505	3395.21	7429.56
166	G22	3	3	2	5440.78	369.287	433.156	3158.79	5561.03
167	G23	3	3	2	15752.1	3167.78	1602.19	2290.61	5433.29
168	G24	3	3	2	1083.16	181.657	254.107	1650.72	3039.37
169	H1	3	3	2	123597	16235.4	49906	79957.3	1176.37
170	H2	3	3	2	104777	12881.6	44440.2	65515.8	496.462
171	H3	3	3	2	99153.2	12455.9	44110.1	62498.8	-374.694
172	H4	3	3	2	94127.9	12717.6	43172.5	60030.9	891.036
173	H5	3	3	2	93045.6	11113.1	45016.2	59785	1382.87
174	H6	3	3	2	96019.6	12116.9	46624.7	57806.9	908.242
175	H7	3	3	2	82842.4	9931.05	41961.9	52327.9	-395.075
176	H8	3	3	2	91289.5	11310.8	47145.4	57202.2	255.32
177	H9	3	3	2	80944.2	10296.7	42635.8	51808.2	245.176
178	H10	3	3	2	84473.5	9785.67	43872.3	51031.6	174.94
179	H11	3	3	2	86747.9	10079.1	45656.2	52841.6	1856.15
180	H12	3	3	2	81922.5	10282	45485	53906.7	1042.91
181	H13	3	3	2	86273.9	10323.5	44398	51426.9	-847.055
182	H14	3	3	2	92211.5	11107.8	46251.2	53727.3	704.46
183	H15	3	3	2	90577	11366.7	45255.2	53774.7	670.143
184	H16	3	3	2	98780.6	12012.2	50195.3	60168.8	-193.647
185	H17	3	3	2	87031.8	11187.4	43352.9	53408.3	1537.26
186	H18	3	3	2	93934.5	11568.5	45763.6	55407.8	1177.21
187	H19	3	3	2	11508.7	1506.09	1273.88	3081.89	13845.2
188	H20	3	3	2	81755.7	12208.4	8331.37	12770.9	6637.47
189	H21	3	3	2	29008	3669.2	709.7	1690.19	5097.57
190	H22	3	3	2	7113.75	1204.73	187.301	2309.2	5027.6
191	H23	3	3	2	7641.14	1140.79	1382.3	1930.18	4174.05
192	H24	3	3	2	4977.9	1504.34	825.145	1800.13	3387.07
193	I1	3	3	2	103675	12503.7	40278.4	65114	2165.78
194	I2	3	3	2	104129	12857.3	42438	65815.9	1925.3
195	I3	3	3	2	103138	12236.9	44202.6	65861.1	-87.9495
196	I4	3	3	2	94814	11934.4	42943.8	58624.9	1828.19
197	I5	3	3	2	93751	11722.5	43171.5	55984.4	-1234.93
198	I6	3	3	2	94828.2	11872.2	46066.2	58582.7	1868.45
199	I7	3	3	2	91708.1	11348.5	43492.4	54398.7	1267.38
200	I8	3	3	2	98584.4	12350.8	48390.3	58827.5	-56.2911
201	I9	3	3	2	83863.6	9412.46	44944.7	52871.9	-646.544
202	I10	3	3	2	85789.5	10730.7	44539.7	53122.1	-937.26
203	I11	3	3	2	90158	10703	46734.3	53576.4	-773.581
204	I12	3	3	2	88089.4	11141.7	46871	52825.7	-3500.6
205	I13	3	3	2	85450.3	10284.5	44861.5	50553	-3928.34
206	I14	3	3	2	89566.6	11073.8	44832.4	53124.2	-1119.56
207	I15	3	3	2	92061	10770.2	45631.5	54678.2	539.173
208	I16	3	3	2	93700.2	10640.2	46357.5	55814.1	-153.187
209	I17	3	3	2	86403.4	9986.99	42388.4	52028.2	1142.53
210	I18	3	3	2	95378.1	11684.7	44973.6	56431.5	-1384.83
211	I19	3	3	2	12701.8	6900.72	1906.49	2878.03	8733.97
212	I20	3	3	2	14917.8	2257.05	1005.73	2597.47	9661.22
213	I21	3	3	2	4406.63	1212.31	-199.736	1615.34	7224.41
214	I22	3	3	2	9370.29	2051.97	523.641	1256.83	4370.23
215	I23	3	3	2	4907.72	1558.42	670.096	2222.11	4734.47
216	I24	3	3	2	7266.15	677.041	1451.45	766.192	5476.47
217	J1	3	3	2	19899.2	2499.45	258.9	3705.61	17923.2
218	J2	3	3	2	23191	3899.6	2721.84	5255.22	17516.5
219	J3	3	3	2	14043	1664.14	998.487	2502.19	20378.6
220	J4	3	3	2	12880.5	1646.47	1240.24	2872.33	19050.7
221	J5	3	3	2	17224.8	3886.79	2491.44	7012.54	22322.2
222	J6	3	3	2	4467.22	72.9176	240.007	3939.96	17071.9
223	J7	3	3	2	12569.7	1406.95	443.446	3343.56	14946.5
224	J8	3	3	2	15081.1	1918.5	873.53	3961.13	15955.5
225	J9	3	3	2	7705.19	687.033	160.716	2082.51	14361.3
226	J10	3	3	2	2011.6	686.468	450.013	3011.69	12453.4
227	J11	3	3	2	4515.62	431.278	-99.2758	1790.26	9981.57
228	J12	3	3	2	6651.73	1112.73	736.708	3931.16	13863.9
229	J13	3	3	2	17489.4	1691.66	428.339	3469.47	11907.8
230	J14	3	3	2	12534.4	1688.91	481.812	3819.62	14657.5
231	J15	3	3	2	11561.1	2249.43	1088.25	2880.89	12904.9
232	J16	3	3	2	7490.48	1388.08	685.639	2149.01	12641.2
233	J17	3	3	2	8570.68	1069.95	1478.72	6392.65	10442.3
234	J18	3	3	2	8974.84	1487.6	821.986	2935.54	12051.9
235	J19	3	3	2	4717.9	1301.16	-183.027	2677.37	10544.7
236	J20	3	3	2	12162.5	1305.42	608.471	2446.17	8616.01
237	J21	3	3	2	22738.6	2851.51	798.952	1586.96	8422.49
238	J22	3	3	2	7266.16	449.54	866.908	-124.515	3773.06
239	J23	3	3	2	24125	2737.31	1073.17	3007.49	12035.8
240	J24	3	3	2	281.585	8.46808	-1370.49	-353.302	4783.33
241	K1	3	3	2	24212.5	1951.55	658.777	3534.45	20273.6
242	K2	3	3	2	15581.5	1625.96	1050.51	1881.35	18854.5
243	K3	3	3	2	12371.8	1552.43	442.385	1666.4	18708
244	K4	3	3	2	8031.4	786.05	1010.75	2767.86	19397
245	K5	3	3	2	7734.74	716.979	907.776	1902.27	17629.1
246	K6	3	3	2	8845.67	1093.31	345.516	1461.49	14180.8
247	K7	3	3	2	8321.14	697.021	1561.51	2678.72	14753.8
248	K8	3	3	2	8721.21	899.041	763.184	2784.42	15856.7
249	K9	3	3	2	-254.982	304.183	222.492	1287.32	12112.6
250	K10	3	3	2	-1482.19	-379.075	199.593	122.813	-419.759
251	K11	3	3	2	8918.84	1425.82	1172.24	2596.87	12456.9
252	K12	3	3	2	8077.74	1668.33	869.732	2744.22	12983.8
253	K13	3	3	2	959.123	305.256	601.02	1109.89	1902.81
254	K14	3	3	2	6013.54	1553.48	1551.89	1176.96	12840.9
255	K15	3	3	2	6801.95	1031.05	1383.48	2747.82	10404.2
256	K16	3	3	2	838.915	521.891	413.937	547.033	4272.87
257	K17	3	3	2	1847.14	173.012	2.23443	150.015	3836.28
258	K18	3	3	2	9931.44	1618.25	1735.56	1127.89	8903.14
259	K19	3	3	2	9851.06	922.029	839.093	2323.63	9091.02
260	K20	3	3	2	31500.2	2248.07	1207.75	992.989	8619.25
261	K21	3	3	2	9183.57	1571.31	1077.61	675.54	5193.05
262	K22	3	3	2	11511.3	1337.03	1257.4	1852.49	4658.28
263	K23	3	3	2	6520.21	1074.23	751.335	-236.085	1114.59
264	K24	3	3	2	11283.8	2190.6	777.496	1050.47	14336
265	L1	3	3	2	26896.2	3941.88	1680.53	6294.04	21393.6
266	L2	3	3	2	18849.9	2805.57	1280.22	2989.26	15991.3
267	L3	3	3	2	17906.8	2477.88	1011.28	4082.55	17970.1
268	L4	3	3	2	11705.8	1306.52	103.454	3318.53	18384.2
269	L5	3	3	2	4464.07	778.766	-601.128	2904.63	16548.4
270	L6	3	3	2	9968.69	189.12	-519.719	3459.79	17614.3
271	L7	3	3	2	6701.52	408.283	84.1194	1582.4	14855.1
272	L8	3	3	2	7181.14	679.757	1000.56	2128.53	17698.3
273	L9	3	3	2	6876.89	975.743	472.416	2037.31	14157
274	L10	3	3	2	6354.62	564.555	172.591	1522.55	10805.1
275	L11	3	3	2	872.385	503.7	270.463	2883.81	7608.18
276	L12	3	3	2	-1209.85	-63.6625	133.498	813.9	1712.63
277	L13	3	3	2	6962.24	1059.39	408.474	2314.6	10687.6
278	L14	3	3	2	2262.93	939.75	-31.969	2502.88	12687.9
279	L15	3	3	2	10467	1670.03	918.671	2815.38	8912.59
280	L16	3	3	2	5880.1	1034.65	-110.789	1528.3	9119.54
281	L17	3	3	2	2637.22	1095.41	-392.058	2308.1	6736.85
282	L18	3	3	2	1944.27	736.117	373.894	895.447	5887.69
283	L19	3	3	2	7290.07	1826.94	1690.2	129.822	5538.22
284	L20	3	3	2	38811.6	3017.88	1857.12	1933.07	7418.3
285	L21	3	3	2	23393	1875.3	1203.24	2359.64	5645.93
286	L22	3	3	2	15918.7	1404.12	-476.88	1987.7	9531.08
287	L23	3	3	2	10956.3	597.245	893.934	967.118	416.443
288	L24	3	3	2	-417.92	-47.0934	150.072	63.4559	671.03
289	M1	3	3	2	14671.9	3188.44	1642.74	2227.38	19367.5
290	M2	3	3	2	19182.6	4051.12	1123.06	2635.25	17624.8
291	M3	3	3	2	12471.4	2435.34	1984.28	3007.5	15572.9
292	M4	3	3	2	11444.4	1654.84	2374.41	3504.66	18416
293	M5	3	3	2	7242.79	1667.8	1108.01	2181.45	15232.7
294	M6	3	3	2	7856.75	1541.93	1110.47	1565.1	15708.8
295	M7	3	3	2	5477.58	1387.94	972.578	3627.54	12601.2
296	M8	3	3	2	4016.19	2027.41	726.135	2216.08	14304.5
297	M9	3	3	2	6530.58	1938.97	772.689	789.843	12887.2
298	M10	3	3	2	6453.57	1310.51	1376.25	3036.49	11416.9
299	M11	3	3	2	5162.14	1479.8	1133.89	2656.91	12907.4
300	M12	3	3	2	6169.25	1171.65	677.512	1710.03	11003.3
301	M13	3	3	2	10666.6	2485.74	1345.75	1851.1	10533.4
302	M14	3	3	2	6778.21	1945.03	110.163	1624.79	13708.5
303	M15	3	3	2	3402.88	1449.23	722.278	2743.44	10067
304	M16	3	3	2	3863	1317.74	719.097	1470.4	9084.07
305	M17	3	3	2	12182.3	2662.43	1724.01	1968.97	6077.61
306	M18	3	3	2	13347.9	2072.99	372.116	1186.05	6688.04
307	M19	3	3	2	2094.47	1635.65	618.045	864.775	4481.53
308	M20	3	3	2	27996.1	3214.83	1137.42	2645.98	3384.97
309	M21	3	3	2	10664.1	1443.67	593.767	757.754	3866.01
310	M22	3	3	2	10426.8	1243.74	582.299	-623.366	2418.12
311	M23	3	3	2	12529.9	1801.01	31.3149	-1319.59	-138.615
312	M24	3	3	2	7846.03	1406.41	627.376	263.528	2113.36
313	N1	3	3	2	22805.9	3160.94	290.694	3762.32	19234.8
314	N2	3	3	2	20106.1	4043.94	791.688	4895.17	18661.4
315	N3	3	3	2	13465.5	2477.97	1060.69	2534.79	15683.5
316	N4	3	3	2	17084.7	1476.17	787.62	2634.29	16074.7
317	N5	3	3	2	9348.46	1401.76	-47.7183	2422.1	17902
318	N6	3	3	2	11950.4	782.448	-36.1423	3222.54	15744.8
319	N7	3	3	2	10286.1	1234.48	995.858	3610.79	15942.7
320	N8	3	3	2	9142	650.639	800.932	2953.65	14270.3
321	N9	3	3	2	8122.78	522.081	435.015	1954.32	13180
322	N10	3	3	2	4904.67	1029.99	-96.5469	3084.79	13522.1
323	N11	3	3	2	5375.89	1031.32	746.563	1982.32	11304.2
324	N12	3	3	2	4463.64	1405.27	23.2907	1563.82	9836.72
325	N13	3	3	2	4879.64	278.293	402.545	2182.6	10211.3
326	N14	3	3	2	3175.94	272.201	468.609	1169.59	2843.97
327	N15	3	3	2	4352.31	1184.54	1023.26	2896.94	5734.79
328	N16	3	3	2	-1541.71	685.924	-1118.42	366.808	2713.69
329	N17	3	3	2	81.8273	321.814	352.821	1188.51	3111.84
330	N18	3	3	2	27356.3	3097.83	2565.9	4140.21	4411.27
331	N19	3	3	2	9944.88	1050.82	639.444	1597.58	5126.1
332	N20	3	3	2	11009.2	2049.57	1389.1	1966.39	6556.74
333	N21	3	3	2	2759.5	476.682	559.192	2957.77	5577.91
334	N22	3	3	2	-4303.84	188.302	721.178	-475.186	728.911
335	N23	3	3	2	24819.4	1940.87	152.153	1230.7	3701.73
336	N24	3	3	2	7693.79	425.302	32.2525	2645.54	1803.89
337	O1	3	3	2	10387.2	2181.7	585.519	1657.66	19675
338	O2	3	3	2	14132.2	2911.55	627.624	3637.33	17195.9
339	O3	3	3	2	12651.8	3002.42	704.731	2626.74	18889.2
340	O4	3	3	2	8328.24	1619.36	471.485	2614.27	14356.2
341	O5	3	3	2	12733.9	1635.38	1506.79	3554.35	18548.7
342	O6	3	3	2	4274.39	2002.08	499.42	2180.81	16119.3
343	O7	3	3	2	17248.8	2125.05	804.677	3862.15	14631.4
344	O8	3	3	2	16670	2347.28	2929.51	3692.64	26456.9
345	O9	3	3	2	15700.3	1091.81	1982.93	967.29	13998.7
346	O10	3	3	2	10409.8	3328.66	975.101	2696.95	23079.3
347	O11	3	3	2	5447.85	989.748	-630.516	1274.62	13550.7
348	O12	3	3	2	2079.25	-1085.07	-373.156	310.932	9166.63
349	O13	3	3	2	6400.94	2274.98	275.743	3016.97	9022.04
350	O14	3	3	2	4900.5	1553.68	415.898	2382.18	9556.48
351	O15	3	3	2	5035.83	1501.76	571.821	-38.116	8616.97
352	O16	3	3	2	4193.17	1510.59	528.121	556.806	8659.41
353	O17	3	3	2	3682.7	1967.52	1512.36	-537.863	5824.61
354	O18	3	3	2	1972.85	1931	1330.65	594.316	5251.73
355	O19	3	3	2	9032.72	1732.88	399.887	877.642	6759.4
356	O20	3	3	2	194.067	1768.17	324.489	-257.253	3320.14
357	O21	3	3	2	663.53	1674.27	-331.055	-1121.02	1692.39
358	O22	3	3	2	15068.6	1708.93	1169.62	1122.86	6005.96
359	O23	3	3	2	1806.14	1072.82	386.835	1348.11	6775.73
360	O24	3	3	2	4912.17	1909.02	1651.51	-462.977	4833.49
361	P1	3	3	2	22199.3	4481.07	1352.22	2155.07	12594.7
362	P2	3	3	2	19412.1	3468.65	-287.181	729.626	14517.8
363	P3	3	3	2	18328.4	2221.54	1229.53	480.607	16164.1
364	P4	3	3	2	11682.4	1462.69	539.419	1421.25	13811.1
365	P5	3	3	2	11339.2	1499.45	972.862	940.128	10203.3
366	P6	3	3	2	7789.92	2240.47	1783.88	2605.13	11651.4
367	P7	3	3	2	7439.26	1293.82	828.831	2262.43	14137.7
368	P8	3	3	2	18710.5	1558.68	1921.92	2131.46	17475.6
369	P9	3	3	2	19653.7	3183.63	1076.84	2724.16	14928.9
370	P10	3	3	2	11605.7	1175.33	982.017	2237	15856.6
371	P11	3	3	2	5622.25	1049.8	560.275	3725.18	9356.6
372	P12	3	3	2	2195.81	1266.39	594.52	3745.29	7358.3
373	P13	3	3	2	4545.8	1085.93	1267.38	2590.59	8256.91
374	P14	3	3	2	5492.84	1608.64	521.485	1558.72	6626.88
375	P15	3	3	2	2737.29	1378.02	837.501	1131.24	7266.91
376	P16	3	3	2	4109.01	1523.64	217.859	1160.69	5494.06
377	P17	3	3	2	-515.641	243.215	331.118	-250.629	446.185
378	P18	3	3	2	9848.02	2600.06	1200.28	1237.64	6458.49
379	P19	3	3	2	104.289	1769.77	-215.474	334.836	5334.52
380	P20	3	3	2	4886.36	1926.42	482.887	1951.4	5480.34
381	P21	3	3	2	1222.7	1314.1	1033.61	404.847	1074.03
382	P22	3	3	2	1606.19	2564.51	-160.462	1354.39	6536.22
383	P23	3	3	2	4369.34	2017.27	793.317	401.296	4122.03
384	P24	3	3	2	-1367.74	809.932	798.821	384.606	2473.45
1	A1	3	3	3	88029.6	10850.6	31133.2	57506.8	-478.999
2	A2	3	3	3	122162	15563.1	47517.4	81448.1	3680.45
3	A3	3	3	3	107707	13405.4	39348.6	65715	1626.95
4	A4	3	3	3	49055.3	6275.89	21112.2	31606.6	-280.878
5	A5	3	3	3	65927.1	8208.67	31020.2	47724.6	290.848
6	A6	3	3	3	101505	13446.6	42758.9	61156	1253.34
7	A7	3	3	3	47444.9	6221.19	23872.9	33959.7	332.488
8	A8	3	3	3	107561	12590.6	47943.4	64838.6	163.563
9	A9	3	3	3	56958.8	7807.3	27216.2	35859	250.252
10	A10	3	3	3	62649.2	7770.21	33135.2	46182.6	1725.52
11	A11	3	3	3	58253.3	6823.07	28692.9	40712.4	13005
12	A12	3	3	3	96769.1	10846.6	44918.1	59402.6	235.74
13	A13	3	3	3	92908	10633.7	44670.2	60191	130.379
14	A14	3	3	3	96505	11758.7	44052.4	57726.8	654.401
15	A15	3	3	3	58082.8	6639.59	28633.3	38418.4	-585.477
16	A16	3	3	3	71963.4	9372.55	37098.3	51050.6	1557.18
17	A17	3	3	3	85996.1	11273	38666.8	54934.4	2887.75
18	A18	3	3	3	65108.4	9044.63	31850	44871.5	875.218
19	A19	3	3	3	100062	12741	43078.9	62672.7	492.774
20	A20	3	3	3	6433.78	258.982	1093.48	506.078	2770.87
21	A21	3	3	3	18048.8	313.614	-109.631	2119.69	2892.58
22	A22	3	3	3	6692.81	831.655	-243.982	863.4	4543.21
23	A23	3	3	3	2906.03	1677.72	-157.374	1760.74	4415.94
24	A24	3	3	3	4944.42	-341.849	-1184.7	769.045	4214.47
25	B1	3	3	3	84807	10866.8	32087.8	56905.9	2488.17
26	B2	3	3	3	49321.4	6202.43	22793.8	40099	-1354.04
27	B3	3	3	3	91466	11793.6	35660.2	56841.9	1680.69
28	B4	3	3	3	95510.4	12315.4	38394.3	57684.8	160.015
29	B5	3	3	3	102337	12714.1	42496	62942.2	-703.681
30	B6	3	3	3	102176	12650.8	43589.8	61721.8	489.332
31	B7	3	3	3	104632	13159	45887.8	61281.4	1896.81
32	B8	3	3	3	99506.1	11800.1	45287.1	60566.9	681.695
33	B9	3	3	3	109971	13562.6	48905.3	63469.7	6638.22
34	B10	3	3	3	103719	12827.2	48941.5	62603.8	4262.34
35	B11	3	3	3	65840.1	7897.94	34252.9	43819.2	-1074.02
36	B12	3	3	3	60260.6	7106.95	29156.6	38584.8	3751.94
37	B13	3	3	3	98419.6	11252.4	47306.9	58821.7	584.319
38	B14	3	3	3	93520.7	10425	43656.2	57341.6	1117.1
39	B15	3	3	3	46645.2	5699.17	24283.3	28552.2	-1132.11
40	B16	3	3	3	50556.8	6055.53	24144.4	29112	-1480.17
41	B17	3	3	3	59606.2	7541.09	30603.2	41000	1722.24
42	B18	3	3	3	96606.7	11481.6	42757.7	60072.8	-147.263
43	B19	3	3	3	10101.3	1374.79	-130.318	1951.98	9711.21
44	B20	3	3	3	6898.55	2057.42	-593.876	506.2	7551.18
45	B21	3	3	3	5855.64	1024.84	627.935	2386.06	4422.88
46	B22	3	3	3	-1296.71	888.129	485.697	-1306.92	3331.61
47	B23	3	3	3	4432.85	1659.22	897.02	-378.314	2424.03
48	B24	3	3	3	12724.6	2026.54	25.4957	2143.28	1235.5
49	C1	3	3	3	86662.4	12727.5	33455.4	55320.9	1054.96
50	C2	3	3	3	88722.1	11430.3	36680.1	58830.2	-507.19
51	C3	3	3	3	89886.4	10514.5	36571.7	57662.3	71.1149
52	C4	3	3	3	94162.4	12499.1	41010.5	59684.4	947.482
53	C5	3	3	3	98036.4	11626.4	43372.4	60360.1	-602.923
54	C6	3	3	3	97248.7	11673.6	42181.5	56951.6	753.213
55	C7	3	3	3	96866.1	12205.5	44220.3	58557.5	1168.47
56	C8	3	3	3	48583.5	5956.47	26155.8	34849.1	-628.243
57	C9	3	3	3	98424.3	11501.7	46534.2	58853.2	88.5824
58	C10	3	3	3	96487.7	11375.6	44094.9	55534.6	-256.884
59	C11	3	3	3	95262.9	11728.1	45313.2	56398.1	-291.48
60	C12	3	3	3	63025.5	8732.38	33940.8	41531.7	-1725.21
61	C13	3	3	3	95830.2	11142.3	46590.1	58133.7	486.281
62	C14	3	3	3	96882.4	11273.2	46716.9	59017	1037.13
63	C15	3	3	3	97575.3	11360	45740.7	57782.2	259.669
64	C16	3	3	3	92750.7	11238.1	43530.7	55845.9	261.426
65	C17	3	3	3	102598	12538.4	48170.9	64951.8	2556.41
66	C18	3	3	3	109858	12709.6	49680.2	66466.7	3779.06
67	C19	3	3	3	9279.78	1218.89	419.094	2772.89	9823.91
68	C20	3	3	3	9406.72	2073.46	-265.182	777.188	7659.47
69	C21	3	3	3	13607.5	3126.58	54.6684	3682.61	5430.02
70	C22	3	3	3	21385.6	4161.81	1482.4	1205.41	8879.17
71	C23	3	3	3	19861.9	1830.82	498.192	1873.14	1847.09
72	C24	3	3	3	2113.03	209.395	-6.85149	-1653.97	3248.66
73	D1	3	3	3	106019	14053.8	38089.4	65991.9	1888.06
74	D2	3	3	3	89011.4	10351.4	35093.5	56187.4	25.1095
75	D3	3	3	3	42228.2	5921.46	19853.3	30038	-1501.6
76	D4	3	3	3	96021.7	12623.9	42246.7	59907	-609.833
77	D5	3	3	3	101418	11847.1	43922.5	60905.1	-1472.69
78	D6	3	3	3	94420.1	11317	42989.9	58708.9	205.527
79	D7	3	3	3	97462.2	11732.8	44242	57603.6	-565.595
80	D8	3	3	3	94330	10570.7	44428.9	56212.2	-666.596
81	D9	3	3	3	97326.2	11995	47185.5	57459.1	532.308
82	D10	3	3	3	62236.1	7521.69	32228.3	39445.2	738.878
83	D11	3	3	3	94443.8	10991.8	43562	53375.9	-527.051
84	D12	3	3	3	96756.5	11198.8	44811.4	53014.1	-182.786
85	D13	3	3	3	86713.7	10359.9	42607.1	51548	276.249
86	D14	3	3	3	40534.7	4798.78	21939.5	25533	-1045.55
87	D15	3	3	3	89567.9	10753.9	43218.8	53963.4	-284.934
88	D16	3	3	3	82964.7	9592.57	40323.6	51357.5	-1157.77
89	D17	3	3	3	93566.1	12562.8	45770.6	59024.5	83.6633
90	D18	3	3	3	105009	12352.6	49536.4	63416.4	2350.77
91	D19	3	3	3	11798.6	1362.61	359.588	2226.52	11777.2
92	D20	3	3	3	29397.8	1918.4	1058.3	1394.15	9817.78
93	D21	3	3	3	31134.5	4767.45	991.578	2491.86	7838.94
94	D22	3	3	3	18761.8	1598.96	978.441	1245.82	5171.32
95	D23	3	3	3	23949.5	3642.43	2124.91	4733.4	3667.01
96	D24	3	3	3	5377.38	117.97	-1871.92	-505.106	1281.65
97	E1	3	3	3	106154	14542.1	42266.7	67718.9	1927.27
98	E2	3	3	3	109888	13812.8	41713.5	64796.6	1148.93
99	E3	3	3	3	100844	12964.5	43258.3	62648.8	698.773
100	E4	3	3	3	93875.2	11662	42672	58508.6	682.52
101	E5	3	3	3	98278.8	11964.6	45125.6	62166.8	1314.16
102	E6	3	3	3	91263.1	11004.3	45014.4	56756.3	1470.5
103	E7	3	3	3	93423.6	11681.8	44813	59008.8	939.773
104	E8	3	3	3	89622.7	10672.6	45427.2	54534.1	-559.674
105	E9	3	3	3	94173.8	11738.2	46705.1	56244.9	-262.14
106	E10	3	3	3	85260.9	10155.8	44381.9	52655	5.45697
107	E11	3	3	3	87782	10147.3	44303.2	51408.1	-666.663
108	E12	3	3	3	88880.9	11090	45139.8	52715.8	456.137
109	E13	3	3	3	86936.3	10494.2	45004.6	54361.7	385.646
110	E14	3	3	3	112692	13429.2	48254.7	57230.7	10124.6
111	E15	3	3	3	86915.2	10697	44660.9	51890.3	-2181.8
112	E16	3	3	3	96695.8	12577.1	48390	57626.4	333.586
113	E17	3	3	3	96124.4	11521.4	45953.7	55883.4	1082.24
114	E18	3	3	3	93244.1	11086.3	43103.1	56351.2	-628.609
115	E19	3	3	3	8250.49	2069.7	678.447	477.814	6783.17
116	E20	3	3	3	12418.6	2294.09	1318.76	1535.25	5781.96
117	E21	3	3	3	33671.4	4754.83	2056.71	1951.37	4118.47
118	E22	3	3	3	27924.8	3228.8	1445.91	2351.2	7342.43
119	E23	3	3	3	18488.8	3248.81	1557.6	3325.89	4441.82
120	E24	3	3	3	-11243.2	-612.293	-58.9947	-293.437	2829.69
121	F1	3	3	3	96908.4	13099.4	38545.7	61539.6	1531.72
122	F2	3	3	3	104809	13677	40827	63741.9	949.601
123	F3	3	3	3	105086	12336.4	43803.7	63492.4	90.0522
124	F4	3	3	3	90797.5	11346	41976	57971.5	-805.826
125	F5	3	3	3	95465.5	10640.2	44146.3	60553.4	1767.52
126	F6	3	3	3	105038	12462.1	45504.6	59241.6	1344.2
127	F7	3	3	3	86817	10223	42720.3	55414.1	-1989.99
128	F8	3	3	3	93391.6	11237.1	45674.6	55519.9	-1171.96
129	F9	3	3	3	84613.4	10041.9	43846.8	52555.9	394.449
130	F10	3	3	3	86995.8	9776.27	44772.7	54215.4	-172.599
131	F11	3	3	3	79638.9	9811.75	41896.3	49908.3	1511.49
132	F12	3	3	3	88785.9	10670.7	45052.7	53503.1	-1039.74
133	F13	3	3	3	100286	11094	47774.1	55973.7	233.283
134	F14	3	3	3	97252.3	11558.1	46957.7	55716.1	1753.98
135	F15	3	3	3	90809.5	11751.7	45439.5	54677.8	222.505
136	F16	3	3	3	98015	11384.4	47541.6	58019.7	2473.7
137	F17	3	3	3	97422.6	11157.9	47205.8	57812.5	200.422
138	F18	3	3	3	98613.7	12014.1	48588.3	60596.7	4052.68
139	F19	3	3	3	9030.35	1233.34	768.452	1917.3	9207.53
140	F20	3	3	3	12606.9	2186.77	430.943	3436.21	11034.4
141	F21	3	3	3	16944.4	2654.73	2305.69	2381.61	6169.09
142	F22	3	3	3	6987.07	1340.04	1641.54	188.495	7168.12
143	F23	3	3	3	3105.23	931.676	286.452	2556.86	6839.74
144	F24	3	3	3	5547.79	1372.2	-1223.76	-1905.8	3518.49
145	G1	3	3	3	97395.2	12936.6	39355.9	60997.6	22.8145
146	G2	3	3	3	102801	13740.4	42278.5	63042.3	1221.54
147	G3	3	3	3	103920	12098.4	43436.2	63378.8	-1500.62
148	G4	3	3	3	91747.2	10848.6	41820.2	56481.6	-270.295
149	G5	3	3	3	93989.2	12142.6	44128.8	58783	1155.27
150	G6	3	3	3	86271.6	11688.3	45001.3	55911.3	-562.125
151	G7	3	3	3	100837	12007.5	48029.3	58763.8	-208.034
152	G8	3	3	3	99191.2	12079.1	48282.9	58582.4	265.796
153	G9	3	3	3	85017.6	10563.6	43070.8	51482	426.727
154	G10	3	3	3	89760	10146.4	45809.2	54750.4	114.668
155	G11	3	3	3	85508.1	10689.9	44432	51014.4	-2023.74
156	G12	3	3	3	86049.8	9925.33	44182.8	51173.8	228.204
157	G13	3	3	3	89904.1	10321	47439.4	55543.2	-1185.7
158	G14	3	3	3	87331.2	10534.6	46116.7	53212.1	-965.979
159	G15	3	3	3	102621	12607.2	51196.7	60778.5	3884.5
160	G16	3	3	3	88408.4	10893.7	45259	53305.5	-334.773
161	G17	3	3	3	89456.2	11014.7	43774.7	55240.5	2698.24
162	G18	3	3	3	98852	12151.5	48080.7	60420.9	629.537
163	G19	3	3	3	8157.46	403.584	-300.178	2076.03	8594.02
164	G20	3	3	3	5074.37	2080.81	688.681	3029.21	7570.98
165	G21	3	3	3	35108.1	3834.44	2588.23	3732.96	6872.55
166	G22	3	3	3	5816.63	429.836	382.636	3395.87	5789.71
167	G23	3	3	3	15723.7	3439.83	1725.21	2519.97	5997.69
168	G24	3	3	3	47.1734	429	179.374	1863.91	3406.57
169	H1	3	3	3	127703	17121.7	51614.9	81245.9	847.011
170	H2	3	3	3	104240	12960.5	44414.8	65678.9	243.528
171	H3	3	3	3	100170	12765.8	44166.2	62655.6	-409.626
172	H4	3	3	3	94720.8	12349	43475.9	60326	970.406
173	H5	3	3	3	92262	11042.3	44127.5	58301.1	959.788
174	H6	3	3	3	95989.1	12140.1	46634.3	58011.9	791.045
175	H7	3	3	3	84839.3	9973.4	42349.3	52753.4	-473.017
176	H8	3	3	3	94208.4	11312.3	47601.2	57726.5	261.476
177	H9	3	3	3	81536.7	10370.8	42982.8	51957.6	113.031
178	H10	3	3	3	86440.9	9923.46	44615.4	51343.3	219.338
179	H11	3	3	3	87156.6	10253.9	45589.7	52909.9	2071.4
180	H12	3	3	3	83451.9	10427.6	45921.3	54327.4	733.96
181	H13	3	3	3	87938.7	10504.3	45277.4	52058.8	-904.682
182	H14	3	3	3	91468.1	11256	46330.5	53476.6	688.87
183	H15	3	3	3	94561.8	11817.9	46481.2	54900	893.543
184	H16	3	3	3	100256	12256	50903.3	60361.8	-60.0052
185	H17	3	3	3	88368.5	11236.1	43924.8	53585.8	1482.93
186	H18	3	3	3	93996.3	11897.3	45533.3	54983.5	536.04
187	H19	3	3	3	10730.7	1489.17	1311.12	2922.88	13727.3
188	H20	3	3	3	82362.6	11986.2	8497.81	12940.3	6683.14
189	H21	3	3	3	30247.8	3469.92	535.727	1501.77	5625.04
190	H22	3	3	3	6639.5	1354.32	279.971	2410.11	5192.43
191	H23	3	3	3	7183.85	1252.24	1252.64	1808.47	4475.23
192	H24	3	3	3	3901.2	1374.12	809.894	1533.15	3568.44
193	I1	3	3	3	105417	12563	40774.1	65493.3	2559.11
194	I2	3	3	3	105124	13252.8	42587.3	65829.6	2277.47
195	I3	3	3	3	104394	12260.1	43983.4	65806.1	242.07
196	I4	3	3	3	95298.5	11716.1	43130.7	59128.6	1658.44
197	I5	3	3	3	93560.8	11787.7	43362.3	56570.3	-1375.06
198	I6	3	3	3	95520.6	11767.2	45877.4	58661.6	1744.57
199	I7	3	3	3	91352.8	11669.9	43728	54507.8	1670.65
200	I8	3	3	3	97903.9	12338.5	48132.9	58415.5	-44.6822
201	I9	3	3	3	85455.5	9725.21	45089.5	52979.1	-595.303
202	I10	3	3	3	86228.1	10934.2	45271.3	53397.4	-529.583
203	I11	3	3	3	90182.2	10858.8	46350.4	53056.3	-499.702
204	I12	3	3	3	90346.1	11419.9	47132.4	53057.6	-3135.07
205	I13	3	3	3	86351	10216.8	44986	51215.5	-3668.73
206	I14	3	3	3	89957.8	11154.8	45108.2	53011.4	-1116.57
207	I15	3	3	3	94047.9	11012.9	46109.9	54752.4	720.157
208	I16	3	3	3	94076.9	10660.6	46355.5	55673.5	456.932
209	I17	3	3	3	87129.1	10217.4	42654.6	52381.3	1431.68
210	I18	3	3	3	96892.6	11461.2	45387.3	56449	-1339.21
211	I19	3	3	3	12362.8	6822.51	1704.86	2687.49	8883.68
212	I20	3	3	3	15474.3	2196.65	829.264	2805.74	10290
213	I21	3	3	3	5384.51	1328.15	-204.402	1594.37	7368.03
214	I22	3	3	3	10068.7	2037.82	604.492	1320.35	4439.86
215	I23	3	3	3	4765.66	1743.67	547.033	2140.52	5327.92
216	I24	3	3	3	6745.67	1105.73	1216.01	719.241	5436.35
217	J1	3	3	3	20329.1	2135.48	195.929	3949.95	18332.2
218	J2	3	3	3	23110.7	3858.95	2541.09	5672.21	17724.1
219	J3	3	3	3	13771.5	1757	1007.21	2712.79	20481
220	J4	3	3	3	12269.8	1509.38	1329.02	2615.35	18417.6
221	J5	3	3	3	16240	4200.91	2517.13	6907.73	21480.1
222	J6	3	3	3	4145.31	373.633	167.139	3836.33	15764.3
223	J7	3	3	3	11841.6	1688.33	364.294	3170.06	13528
224	J8	3	3	3	14466.8	1828.51	898.032	3858.22	14781.9
225	J9	3	3	3	7135.54	675.093	144.628	1709.73	13016.1
226	J10	3	3	3	1567.25	455.768	385.909	2672.92	11746.3
227	J11	3	3	3	4034.92	526.861	-243.734	1612.88	8745.61
228	J12	3	3	3	5947.38	1261.16	442.699	3541.04	12866.7
229	J13	3	3	3	17015.5	1546.2	348.364	3419.7	11087.2
230	J14	3	3	3	13066.8	1613.79	548.284	3620.94	14015.8
231	J15	3	3	3	10931.8	2105	1058.42	2608.05	12080.5
232	J16	3	3	3	7693.45	1366.39	608.252	2151.21	12312.8
233	J17	3	3	3	8522.48	1451.15	1552.73	6402.31	10192.1
234	J18	3	3	3	9032.64	1380.65	610.398	3261.84	11588.1
235	J19	3	3	3	4323.54	1269.79	-147.085	2708.68	10433.6
236	J20	3	3	3	12428.9	1247.04	712.169	2521.57	8564.71
237	J21	3	3	3	22723.7	2767.42	831.666	1694.41	8080.74
238	J22	3	3	3	7644.64	753.983	744.925	-6.53569	3131.56
239	J23	3	3	3	23384.4	2544.48	820.156	3039.33	12578.9
240	J24	3	3	3	-820.063	14.6955	-1242.57	-345.008	4286.47
241	K1	3	3	3	25255.4	2033.33	578.346	3800.79	20367.4
242	K2	3	3	3	15616.5	1920.49	770.628	2034.41	19277.2
243	K3	3	3	3	12326.7	1525.25	326.952	1896.13	18798.9
244	K4	3	3	3	8139.69	560.367	1140.83	2717.6	18966.6
245	K5	3	3	3	7994.88	876.979	867.962	1939.95	17253.2
246	K6	3	3	3	8659.76	1200.18	265.911	1544.38	13911.6
247	K7	3	3	3	7695.77	745.151	1404.05	2757.39	14107.9
248	K8	3	3	3	8573.07	924.389	766.437	2711.11	15254.4
249	K9	3	3	3	-310.501	259.493	325.973	1188.13	11504.3
250	K10	3	3	3	-963.732	-394.216	306.274	310.235	-593.457
251	K11	3	3	3	8310.56	1711.28	1330.57	2456.21	12304.8
252	K12	3	3	3	7565.25	1520.54	734.642	2703.78	12637.6
253	K13	3	3	3	1410.22	412.14	569.156	1234.92	1178.34
254	K14	3	3	3	6258.19	1537.97	1411.46	1372.36	12535
255	K15	3	3	3	7022.8	916.125	1330.68	2642.28	9921.86
256	K16	3	3	3	983.495	542.173	453.75	585.172	4299.6
257	K17	3	3	3	1810.68	177.198	121.94	-139.733	3903.78
258	K18	3	3	3	10234	1605.75	1659.43	1205.68	9302.13
259	K19	3	3	3	10393.3	985.293	651.41	2134.63	9116.66
260	K20	3	3	3	31595.9	2244.03	1228.57	1040.9	8815.26
261	K21	3	3	3	9699.85	1426.3	1215.03	956.76	5573.46
262	K22	3	3	3	11565.5	1100	1213.17	1806.15	4584.52
263	K23	3	3	3	6401.68	1309.93	708.19	59.6416	1145.78
264	K24	3	3	3	11552.3	2288.35	789.32	1001.64	14197.8
265	L1	3	3	3	26003.3	3734.84	1527.35	6016.52	21245.4
266	L2	3	3	3	18131.9	2939.49	1759.08	2808.19	15554.5
267	L3	3	3	3	17629.5	2422.44	1166.62	4041.41	18037.1
268	L4	3	3	3	11432.9	1481.33	149.086	3148.65	18331.4
269	L5	3	3	3	5305.46	565.726	-507.78	3044.01	15916
270	L6	3	3	3	10497.7	-239.559	-471.477	3501.26	17375.9
271	L7	3	3	3	6309.24	20.7948	295.529	1380.71	14032.4
272	L8	3	3	3	6973.75	487.698	774.702	1984.41	17241.9
273	L9	3	3	3	6487.16	1037.13	749.846	2113.02	13637.3
274	L10	3	3	3	6430.09	256.514	254.599	1541.84	10559.6
275	L11	3	3	3	1177.05	374.499	359.112	2780.55	6961.78
276	L12	3	3	3	-2183.75	-352.065	80.1578	848.583	48.325
277	L13	3	3	3	7047.84	1181.88	501.285	2109.46	10408.3
278	L14	3	3	3	1827.67	677.422	112.193	2516.08	12580.8
279	L15	3	3	3	10354.7	1581.34	932.536	2937.07	8939.35
280	L16	3	3	3	6629.21	1063.09	74.7528	1709.17	9143.72
281	L17	3	3	3	3059.61	1131.54	-311.092	2412.64	6551.24
282	L18	3	3	3	2562.85	681.838	325.996	1018.11	6334.81
283	L19	3	3	3	6910.82	1579.71	1824.27	58.3325	5759.12
284	L20	3	3	3	38725.6	2991.94	2107.73	1971.23	7682.97
285	L21	3	3	3	23820.5	2008.98	1220.17	2312.49	5690.84
286	L22	3	3	3	15768.7	1372.93	-170.211	2211.21	9001.51
287	L23	3	3	3	10890	576.022	739.858	1325.04	754.464
288	L24	3	3	3	-851.686	-448.308	-10.1389	-213.69	739.91
289	M1	3	3	3	15104.5	3070.78	1783.31	2346.26	19478.7
290	M2	3	3	3	19115.6	3504.7	1183.35	2375.98	17585.5
291	M3	3	3	3	12531.6	2442.45	2108.97	2992.58	15771.3
292	M4	3	3	3	10875.5	1848.88	2445.26	3409.34	18253.7
293	M5	3	3	3	7343.46	1597.93	1213.28	2175.61	15120.7
294	M6	3	3	3	8210	1426.19	1189.06	1546.03	15725.1
295	M7	3	3	3	5591.27	1414.56	971.934	3373.51	12180.5
296	M8	3	3	3	3161.05	1964.65	658.005	1946.09	14184.2
297	M9	3	3	3	6882.66	2022.96	698.3	868.558	12484.3
298	M10	3	3	3	6499.36	1250.59	1269.79	2959.76	11269.5
299	M11	3	3	3	5217.37	1583.36	1142.95	2735.41	12401.3
300	M12	3	3	3	5957.04	1103.6	911.698	1814.39	10912.9
301	M13	3	3	3	10452.3	2513.18	1144.25	1911.07	10312.3
302	M14	3	3	3	7158.75	1675.02	297.813	1666.83	13394
303	M15	3	3	3	3396.3	1363.6	796.081	2535.37	10232.9
304	M16	3	3	3	4396.61	1318.4	803.498	1270.51	9248.03
305	M17	3	3	3	12764.2	2543.05	2012.97	1919.55	6119.06
306	M18	3	3	3	13445.2	2074.12	353.127	1337.34	7107.22
307	M19	3	3	3	1661.49	1588.31	610.314	590.525	3829.27
308	M20	3	3	3	28616.6	3129.72	1095.94	2752.17	3771.6
309	M21	3	3	3	10577.1	1488.3	472.701	696.664	3744.23
310	M22	3	3	3	10411.2	1430.24	625.975	-538.249	3703.37
311	M23	3	3	3	12355.6	2176.1	331.053	-1514.13	-68.127
312	M24	3	3	3	7151.54	1443.77	829.42	415.901	2206.22
313	N1	3	3	3	22641.1	2758.42	475.506	3631.84	19232.6
314	N2	3	3	3	20753	3946.98	648.974	4297	18537.4
315	N3	3	3	3	13656.3	2591.39	889.658	2684.33	15188.9
316	N4	3	3	3	17048.2	1330.75	732.79	2300.63	15776.2
317	N5	3	3	3	9705.29	1457.13	-35.5769	2304.72	17257.8
318	N6	3	3	3	12601.6	619.354	6.33305	3136.49	15067.6
319	N7	3	3	3	9867.4	1111.16	1107.67	3573.26	15646.6
320	N8	3	3	3	8524.36	351.247	866.359	3009.82	13952.9
321	N9	3	3	3	8913.14	805.535	303.565	1965.44	12594.8
322	N10	3	3	3	4339.38	835.584	44.8896	3025.51	13170.3
323	N11	3	3	3	6288.47	1025.08	774.864	1732.44	10443.1
324	N12	3	3	3	4260.13	1511.66	-95.3673	1492.55	9535.33
325	N13	3	3	3	4101.27	174.473	279.762	2281.9	9963.76
326	N14	3	3	3	2170.63	433.528	307.107	1176.64	2233.81
327	N15	3	3	3	5712.35	1175.56	946.483	2676.92	5852.76
328	N16	3	3	3	-770.327	1034.77	-1187.85	326.396	2194.25
329	N17	3	3	3	55.7137	373.594	405.525	1061.95	2814.37
330	N18	3	3	3	27331.6	3189.75	2653.32	4107.54	4856.53
331	N19	3	3	3	9402.12	1190.97	437.124	1479.47	5329.2
332	N20	3	3	3	11129.3	2154.13	1175.72	1954.29	6557.71
333	N21	3	3	3	4123.05	747.238	396.643	2882.16	5828.56
334	N22	3	3	3	-4079.29	482.235	529.188	-534.743	568.785
335	N23	3	3	3	25141.4	1951.36	97.6339	1117.26	3753.73
336	N24	3	3	3	9094.51	870.26	13.3916	2555.86	1822.83
337	O1	3	3	3	9779.94	1775.72	598.277	1931.86	19069.7
338	O2	3	3	3	14656.9	2883.01	702.483	3403.15	17401.1
339	O3	3	3	3	12235.9	3034.59	708.367	2518.21	18893.9
340	O4	3	3	3	8277.26	1702.02	624.316	2691.83	14158.7
341	O5	3	3	3	12230.5	1943.08	1558.77	3303.67	18049
342	O6	3	3	3	4059.5	2108.85	661.172	2156.6	15674.1
343	O7	3	3	3	16522.5	2386.05	694.344	3760	14176.8
344	O8	3	3	3	15837.1	2469.22	3166.91	3409.5	25670.3
345	O9	3	3	3	15393.3	1317.15	1956.45	914.101	13429.4
346	O10	3	3	3	10494.9	3321.34	985.555	2996.71	22467.1
347	O11	3	3	3	5786.17	748.704	-605.717	1121.27	13446.3
348	O12	3	3	3	1703.15	-1321.88	-388.571	397.463	9727.37
349	O13	3	3	3	6170.16	2017.86	201.701	3004.12	9207.79
350	O14	3	3	3	5264.01	1502.88	445.931	2356.97	9329.98
351	O15	3	3	3	3935.8	1658.99	784.531	4.36292	8468.36
352	O16	3	3	3	3456.7	1582.88	428.579	449.62	8342.61
353	O17	3	3	3	4445.77	1928.7	1713.23	-380.444	6048.22
354	O18	3	3	3	2274.39	1817.74	1129.1	474.083	5427.93
355	O19	3	3	3	9668.66	1557.7	268.064	854.005	6836.5
356	O20	3	3	3	-59.7622	1989.97	364.116	-477.37	3887.12
357	O21	3	3	3	390.793	1413.04	-449.941	-1189.9	1648.74
358	O22	3	3	3	15159.5	1877.2	1091.38	849.876	6034.84
359	O23	3	3	3	2045.75	1217.13	306.38	1570.09	6745.01
360	O24	3	3	3	5100.51	1838.9	1572.27	-461.282	4665.71
361	P1	3	3	3	23298.5	4561.1	1528.66	2297.75	12759.8
362	P2	3	3	3	19861.1	3433.7	-181.314	686.844	14054.2
363	P3	3	3	3	17729	2232.05	1309.89	919.118	16246.1
364	P4	3	3	3	11516.3	1576.79	636.995	1401.45	14314.7
365	P5	3	3	3	11610.8	1459.25	931.277	974.967	10624
366	P6	3	3	3	8747.56	2068.39	1522.2	2676.58	13087.4
367	P7	3	3	3	6939.69	1714.58	790.615	2382.18	14598.7
368	P8	3	3	3	19398.3	1698.63	1997.73	2595.72	17124.4
369	P9	3	3	3	19770.3	3232.45	1139.72	3145.9	14665.6
370	P10	3	3	3	11147.3	1480.14	996.509	2272.63	17037.8
371	P11	3	3	3	5579.27	1362.24	594.227	3525.98	9959.26
372	P12	3	3	3	2836.9	1446.84	819.575	3731.68	7544.48
373	P13	3	3	3	4769.5	1443.26	1024.42	2775.74	7960.82
374	P14	3	3	3	4862.3	1643.07	645.183	1473.56	6472.34
375	P15	3	3	3	3106.18	1846.85	826.686	1106.25	7364.37
376	P16	3	3	3	4700.04	1683.48	181.822	1234.84	5892.66
377	P17	3	3	3	-173.987	485.728	360.494	-209.786	916.861
378	P18	3	3	3	10092.4	2477.54	1136.24	1141.91	6509.28
379	P19	3	3	3	26.2257	2166.37	-337.373	389.291	5205.12
380	P20	3	3	3	4876.41	2655.99	228.637	1997.55	5722.65
381	P21	3	3	3	775.276	1546.66	837.003	591.228	1285.31
382	P22	3	3	3	2145.66	2882.98	-68.7939	1730.54	5925.33
383	P23	3	3	3	5363.93	1998.15	756.222	487.695	4414.08
384	P24	3	3	3	-793.097	1118.34	728.971	208.939	2502.71
1	A1	3	3	4	87598.2	10296.3	31015.5	57670.2	-461.642
2	A2	3	3	4	121564	14836.2	47621.8	81290.6	3175.61
3	A3	3	3	4	108442	13540.6	39742.3	65870.3	2115.78
4	A4	3	3	4	46747.6	5959.68	20507.1	30892.8	-887.598
5	A5	3	3	4	73023.4	9289.9	33745.9	51764.8	456.474
6	A6	3	3	4	101579	13347.2	42743.2	61185.7	1237.75
7	A7	3	3	4	43409.5	5495.66	22062.3	31577.1	-271.047
8	A8	3	3	4	108107	12289.2	47603.9	64528.4	-363.404
9	A9	3	3	4	61192.6	8271.59	29404.4	38997.6	98.6441
10	A10	3	3	4	69257.6	8427.07	35767.1	49460.3	1566.1
11	A11	3	3	4	108698	12361.6	47540.3	64773.4	14599.9
12	A12	3	3	4	98223.7	11023	45157.1	59670.2	-141.421
13	A13	3	3	4	94038.1	10890.6	44731.6	60208.3	-174.224
14	A14	3	3	4	95794.5	11652	44082.4	58129.7	332.614
15	A15	3	3	4	64246.3	7510.06	31964.7	42753.1	-13.2387
16	A16	3	3	4	78143.2	9762.65	39232.6	53967.3	1844.53
17	A17	3	3	4	86639.1	10933.7	38555.4	54844.3	2359.03
18	A18	3	3	4	69928.8	9644.03	34444.9	48183.9	783.283
19	A19	3	3	4	101000	12618.1	43233.6	63027.9	542.934
20	A20	3	3	4	6162.89	173.551	1053.78	507.58	2436.47
21	A21	3	3	4	17117.9	819.1	-0.583553	2105.78	2898.62
22	A22	3	3	4	6236.61	476.898	-167.324	1010.81	4654.03
23	A23	3	3	4	3311.46	1830.56	93.6747	1729.67	4017.3
24	A24	3	3	4	5270.77	-924.424	-930.678	1029.74	4243.73
25	B1	3	3	4	84998.6	11094.6	32119.7	56887.1	2530.88
26	B2	3	3	4	53863	6839.42	24562.3	43054	-978.64
27	B3	3	3	4	93225.8	11868.4	35773.4	56761.5	1705.52
28	B4	3	3	4	95022.5	12166.4	38235.6	57655.6	60.1706
29	B5	3	3	4	103308	12679.5	42252.7	63260.2	-726.321
30	B6	3	3	4	101895	12640.6	43657.8	61650.8	271.334
31	B7	3	3	4	104116	12907.2	45841	61203.5	2005.11
32	B8	3	3	4	100157	11834.1	45137.4	60808.9	391.08
33	B9	3	3	4	109684	13058.7	49135.1	63778.9	7047.03
34	B10	3	3	4	104109	12722.7	49236.4	62583.2	4641.81
35	B11	3	3	4	72386.3	8398.75	37059.2	47462.2	-893.3
36	B12	3	3	4	106102	11964.5	48022.6	62109.1	5132.02
37	B13	3	3	4	99498.8	11041.2	47352.3	58853.9	628.547
38	B14	3	3	4	94268.8	10423.3	44069.8	57563.8	1166.53
39	B15	3	3	4	48612	5802.22	25539.8	30928.6	-519.824
40	B16	3	3	4	43727.1	5145.96	21651.2	26330	-1857.36
41	B17	3	3	4	62944.1	7990.97	31899.9	42982.8	1821.1
42	B18	3	3	4	99108.4	11991.6	43585.9	60991	54.285
43	B19	3	3	4	9367.65	1278.84	-257.074	2078.45	9647.37
44	B20	3	3	4	6210.38	1716.59	-405.96	807.999	7785.06
45	B21	3	3	4	5640.74	949.244	699.247	2476.1	4984.71
46	B22	3	3	4	-1753.57	760.693	513.114	-1074.02	3569.98
47	B23	3	3	4	4493.87	1617.97	906.224	-274.13	2184.69
48	B24	3	3	4	11815.7	1892.15	263.1	2394.18	1554.58
49	C1	3	3	4	87487.9	13351.9	33841.2	55215.4	625.158
50	C2	3	3	4	89902.2	11469.8	37017.6	58960.2	-287.722
51	C3	3	3	4	90601.3	10725.7	36833.7	57712.1	-70.0082
52	C4	3	3	4	93952.6	12699.5	40714.1	59332.4	449.937
53	C5	3	3	4	98074.3	11471.3	43431.6	60011.7	-1048.52
54	C6	3	3	4	98783.7	11661.4	42557.2	57100.4	124.513
55	C7	3	3	4	96982.3	12237.3	44414	58817.4	1156.21
56	C8	3	3	4	52342	6633.01	28203	37788.6	-288.412
57	C9	3	3	4	97124.4	11469.2	45990.4	58578.7	-266.788
58	C10	3	3	4	95492	11408.9	44202.1	55352	-713.994
59	C11	3	3	4	96690.1	11889	45510	57050.3	-431.515
60	C12	3	3	4	68358.9	9463.74	36004	44472	-1802.38
61	C13	3	3	4	96879.3	11135.6	46837.7	58308.6	170.476
62	C14	3	3	4	98280.3	11531.2	47207.1	59376.6	873.37
63	C15	3	3	4	98688.6	11777.6	45777.3	58309.2	300.243
64	C16	3	3	4	92662.9	11435.6	43445	56100	314.954
65	C17	3	3	4	102707	12667.1	47821.7	64896.2	2502.83
66	C18	3	3	4	109813	12836.3	49281.8	66302.1	3343.43
67	C19	3	3	4	9454.65	1448.12	520.213	2508.64	9425.44
68	C20	3	3	4	9116.6	2297.55	-136.582	740.156	7659.34
69	C21	3	3	4	12727.2	3117.07	278.105	3798.08	6000.83
70	C22	3	3	4	21752.6	4120.91	1299.15	1289.75	8911.79
71	C23	3	3	4	19899.4	2038.87	845.697	1729.11	2131.36
72	C24	3	3	4	2386.78	248.134	56.3498	-1593.07	3293.12
73	D1	3	3	4	105282	14138.3	38064.7	65696.9	2034.16
74	D2	3	3	4	90034.5	10669.8	35020.9	56307.2	45.9812
75	D3	3	3	4	90465.6	11595.4	37471.4	55618.9	-381.425
76	D4	3	3	4	96743.1	12485.6	42502.4	59683.8	-966.406
77	D5	3	3	4	103001	12114	44061.7	60785	-1552.88
78	D6	3	3	4	95265.6	11353.2	42994.5	58524.1	349.52
79	D7	3	3	4	96695.2	11732.2	43911.8	57178	-413.123
80	D8	3	3	4	95911.7	10855.1	44756.5	56160.3	-873.591
81	D9	3	3	4	97454.5	12106.5	47085.2	57436.3	763.166
82	D10	3	3	4	68535.9	8605.04	35047.3	43206.6	807.189
83	D11	3	3	4	94548.3	10972.8	43477.2	53127.5	-720.441
84	D12	3	3	4	97684.2	11297.1	45161.7	53259.6	202.245
85	D13	3	3	4	88710.6	10234.8	42849.4	51840.8	-6.05157
86	D14	3	3	4	86907.7	10472.4	43213.3	51736.5	-140.301
87	D15	3	3	4	90711.4	10910.4	43365.1	53997.8	-309.711
88	D16	3	3	4	86994.2	10153.4	42037	53269	-1379.31
89	D17	3	3	4	94603.6	12275.1	45981.7	59277.5	28.359
90	D18	3	3	4	105767	12688	49952.2	63381.2	2122.35
91	D19	3	3	4	11020.9	1552.16	397.274	2362.45	11520.3
92	D20	3	3	4	29013.2	1988.73	986.283	1173.45	9244.95
93	D21	3	3	4	30389.7	4907.22	1090.69	2382.82	7948.84
94	D22	3	3	4	18416.5	1593.11	1213.47	1231.26	5297.67
95	D23	3	3	4	24858	3564.77	1847.17	4566.51	3836.4
96	D24	3	3	4	4951.97	462.441	-1719.11	-1001.17	1058.98
97	E1	3	3	4	106086	14021.4	41946.7	67360.3	1810.85
98	E2	3	3	4	109528	13819.9	41977.3	64814.9	637.171
99	E3	3	3	4	100502	13428	43112.9	62487.5	1100.6
100	E4	3	3	4	94474.8	11668.8	42494.9	58331.7	386.448
101	E5	3	3	4	100223	12475.6	44916.8	62091.2	1249.01
102	E6	3	3	4	92133.8	11332.8	44898.1	56980.8	1586
103	E7	3	3	4	94645.6	11712.2	45183.1	59024.1	1307.18
104	E8	3	3	4	89941.3	10689.2	45714.9	54647.1	-843.741
105	E9	3	3	4	94194	11841.7	46657.4	56365.2	-343.681
106	E10	3	3	4	86580	10376.7	45069.3	53331	-357.152
107	E11	3	3	4	87424.7	10040.2	43873.4	50775.8	-424.828
108	E12	3	3	4	87906.8	11069.5	44788.8	52121.6	526.084
109	E13	3	3	4	87902.5	11010.5	45157.9	54752.5	174.284
110	E14	3	3	4	112998	13252.4	48269.9	57252.7	10689.8
111	E15	3	3	4	87018.2	10876.5	44589.6	51762.5	-2452.03
112	E16	3	3	4	96681.6	12468.3	48359.3	57394.8	-59.3701
113	E17	3	3	4	96597.7	11648.5	45752.9	56066	749.852
114	E18	3	3	4	93844.9	11189.2	43104.6	56230.9	-645.952
115	E19	3	3	4	7041.19	2094.08	708.509	249.013	6384.09
116	E20	3	3	4	11780.8	2289.28	1246.61	1308.08	5076.16
117	E21	3	3	4	34174.1	4842.12	2033.46	1695.54	3832.27
118	E22	3	3	4	27712.8	3390.63	1398.19	2106.76	7349.08
119	E23	3	3	4	18413.2	2976.5	1584.62	3466.21	4500.22
120	E24	3	3	4	-12132	-257.832	-174.173	-630.908	3103.1
121	F1	3	3	4	95757.2	12816.9	38734.7	60819.5	1415.7
122	F2	3	3	4	104516	13914.4	41191	63624	1056.91
123	F3	3	3	4	105663	12736.1	44130.1	63503.4	346.423
124	F4	3	3	4	91462.3	11266.4	41855.4	58227	-360.647
125	F5	3	3	4	95233.4	10850.3	43890.1	60458.4	2104.63
126	F6	3	3	4	106014	12625.8	45945.6	59399.8	1633.94
127	F7	3	3	4	85905.5	10164.1	42322.8	54828.4	-2133.73
128	F8	3	3	4	93025.9	11145.8	45418.2	55297.9	-955.324
129	F9	3	3	4	85156.6	10209.1	43980.9	52634.4	535.859
130	F10	3	3	4	88708.2	10101.6	45068.3	54353.2	264.376
131	F11	3	3	4	84163	10301.2	43574.1	52020.1	1513.77
132	F12	3	3	4	88263.7	10484.6	45096	53209.6	-786.926
133	F13	3	3	4	100900	11089.5	47577.5	56155	329.255
134	F14	3	3	4	97628.8	11441.3	47344.2	55868.7	2371.26
135	F15	3	3	4	91879.8	11918.9	45427.1	54697.8	488.253
136	F16	3	3	4	98879.5	11491	48002.3	58301.8	2626.63
137	F17	3	3	4	97195.3	11129.5	46908.7	57735.2	-64.2685
138	F18	3	3	4	99257.1	12219.1	48643.3	60621.5	4262.3
139	F19	3	3	4	8323.99	1621.29	656.041	1817.87	8753.65
140	F20	3	3	4	12300.1	2224.51	398.708	3226.05	11408.4
141	F21	3	3	4	16605.7	2685.29	2283.79	2577.07	6179.76
142	F22	3	3	4	7644.04	1314.19	1502.76	45.9473	7403.5
143	F23	3	3	4	3988.48	1103.06	490.28	2369.87	6923.59
144	F24	3	3	4	6175.34	1684.85	-940.347	-2094.99	3737.24
145	G1	3	3	4	96906.8	12514	39644.4	60808.7	247.881
146	G2	3	3	4	104538	13758.8	42800.7	63289.9	1571.09
147	G3	3	3	4	104298	12290.5	44100.3	63874.6	-1133
148	G4	3	3	4	92056.5	11002.6	42039.5	56422.6	-34.1359
149	G5	3	3	4	94796.2	12002	44533.8	58910	719.922
150	G6	3	3	4	86845	11761.9	45084.5	55736.2	-778.461
151	G7	3	3	4	102204	11922.3	48383.4	59089.6	-120.86
152	G8	3	3	4	99205.8	12024.7	48242	58228	4.67414
153	G9	3	3	4	84737.6	10371.4	42740.4	51210.8	210.701
154	G10	3	3	4	89057.1	10248.9	45561	54508.5	-154.051
155	G11	3	3	4	87157	10744.1	44727.8	51225	-1961.65
156	G12	3	3	4	86847.6	10055	44822.2	51734.3	398.27
157	G13	3	3	4	91524.5	10466.4	47787.9	55668.1	-1138.15
158	G14	3	3	4	88205.7	10479.5	46189.8	53321.2	-909.615
159	G15	3	3	4	105213	12618.7	51872.9	61466.7	3986.38
160	G16	3	3	4	89248.9	10782.4	45660.4	53244.4	-261.087
161	G17	3	3	4	89445.2	10757.1	43680.3	54910.5	2563.72
162	G18	3	3	4	100818	12272.1	48533.1	60768.3	788.201
163	G19	3	3	4	8089.85	513.148	-93.5405	2186.34	8475.32
164	G20	3	3	4	4768.87	1874.72	712.489	3139.95	7954.76
165	G21	3	3	4	35309.8	4136.95	2756.39	3481.03	7159.42
166	G22	3	3	4	5506.36	508.709	373.478	3360.84	5789.24
167	G23	3	3	4	16203.1	3318.55	1697.63	2365.26	6053.84
168	G24	3	3	4	962.682	-3.8852	516.934	2038.36	3579.72
169	H1	3	3	4	126162	17073.6	51175	81168.7	1517.23
170	H2	3	3	4	106917	12879.4	44369.8	65483.7	266.715
171	H3	3	3	4	100884	12519	44213.9	62763.5	-371.065
172	H4	3	3	4	95326.1	12616.4	43316.3	60192.9	810.699
173	H5	3	3	4	93403.1	11180.8	44492	58813.5	1407.5
174	H6	3	3	4	96482.5	12196.5	46678.8	57982.5	1088.11
175	H7	3	3	4	85061.1	10112.6	42320.5	52703	-43.0238
176	H8	3	3	4	93509.6	11377.9	47864.4	57910.3	190.359
177	H9	3	3	4	82598.5	10462.5	43173.6	52112.7	479.243
178	H10	3	3	4	86750.8	9935.65	44682.2	51574.3	233.823
179	H11	3	3	4	87572.2	10312.3	45466.3	52994.5	2011.96
180	H12	3	3	4	83644.9	10489.5	46225.2	54454	892.83
181	H13	3	3	4	89318.2	10678.5	45695.4	52194.4	-842.463
182	H14	3	3	4	91487.5	11353.8	46136.5	53265.6	863.147
183	H15	3	3	4	93535.5	11847	46421.1	54635.1	746.463
184	H16	3	3	4	101851	12398.1	51226.6	61396.8	157.006
185	H17	3	3	4	88886.8	11387.3	43863.2	53768.7	1470.2
186	H18	3	3	4	93672.3	11830.4	45869.3	55472.1	706.674
187	H19	3	3	4	11285.5	1555.68	1292.28	2595.87	13357
188	H20	3	3	4	82398.4	12318.2	8536.71	12833.1	6707.19
189	H21	3	3	4	30095.5	3952.61	623.268	1773.48	5753.67
190	H22	3	3	4	6618.97	1297.45	315.566	2462.98	5642.46
191	H23	3	3	4	7505.53	1330.75	1140.53	1985.13	4579.96
192	H24	3	3	4	3776.25	1380.95	954.644	1700.2	3943.83
193	I1	3	3	4	104722	12626.3	40654.8	65537.5	2172.45
194	I2	3	3	4	105248	13088.7	42869.9	66137.7	2183.2
195	I3	3	3	4	104137	12465	43898.4	65946.4	239.73
196	I4	3	3	4	96608.1	12097.7	43523.8	59783.4	1626.12
197	I5	3	3	4	96062.3	11930.5	43843.1	57237.6	-1465.01
198	I6	3	3	4	98537	12047.5	46613.2	59304	1846.36
199	I7	3	3	4	92548	11537.8	43970.8	55161.1	2097.93
200	I8	3	3	4	98276.4	12161.5	48458.9	58679.2	-240.671
201	I9	3	3	4	86628.3	9794.8	45185.5	53209.1	-297.739
202	I10	3	3	4	87839	11066.9	45452.6	53868.2	-416.46
203	I11	3	3	4	88395.9	10648.8	45892.1	52629.6	-790.021
204	I12	3	3	4	91371.4	11320.3	47734.8	53672.4	-3272.93
205	I13	3	3	4	88357.7	10517.2	45436.2	51557.6	-3616.8
206	I14	3	3	4	90005.3	10756.3	44829	52441.8	-1034.12
207	I15	3	3	4	93694.1	11049.5	45945.8	54853.9	863.867
208	I16	3	3	4	95227.9	10781	46256.7	55680.4	139.203
209	I17	3	3	4	88899.9	10215.1	43386.1	52976	1688.57
210	I18	3	3	4	97017.7	11423.2	45136.6	56513	-1274.66
211	I19	3	3	4	12820.2	6887.87	1732.93	2687.35	8692.04
212	I20	3	3	4	15423.3	1964.37	1054.54	2966.07	10328.3
213	I21	3	3	4	5763.16	1070.58	-136.934	1860.57	7819.73
214	I22	3	3	4	10804.9	1795.98	635.814	1663.08	4633.02
215	I23	3	3	4	4941.55	1458.29	600.777	2458.77	5461.8
216	I24	3	3	4	7274.83	858.177	1226.15	644.511	5210.72
217	J1	3	3	4	20388.1	2084.81	281.261	3770.19	18913.6
218	J2	3	3	4	23189.5	3862.02	2768.23	5653.11	18042.7
219	J3	3	3	4	13559.9	1938.05	1142.04	2425.95	20667.4
220	J4	3	3	4	11952.6	1436.02	1407.39	2690.66	17926.5
221	J5	3	3	4	16114	3854.52	2589.71	6640.97	20785.1
222	J6	3	3	4	3471.51	211.279	397.991	3688.4	15517.9
223	J7	3	3	4	11760.4	1338.14	421.206	3045.7	12767.1
224	J8	3	3	4	13852.9	1840.89	1030.44	3543.71	13579.2
225	J9	3	3	4	6508.62	647.025	183.589	1584.14	12258.5
226	J10	3	3	4	1348.49	494.028	457.574	2697.3	10905.9
227	J11	3	3	4	3536.1	388.895	-160.489	1470.89	8071.99
228	J12	3	3	4	-149.411	567.954	509.625	1639.01	2518.59
229	J13	3	3	4	17305.9	1650.57	493.431	3253.85	10567
230	J14	3	3	4	13058.5	1571.95	631.202	3666.93	13001.5
231	J15	3	3	4	10932.8	2005.52	1101.5	2734.46	11782
232	J16	3	3	4	6810.95	1337.04	673.663	2188.69	11844.4
233	J17	3	3	4	8138.73	1135.69	1706.59	6149.25	9668.24
234	J18	3	3	4	9016.58	1531.89	632.415	2918.98	11694.8
235	J19	3	3	4	4562.56	1102.93	-57.9819	2682	10102.2
236	J20	3	3	4	12048.6	1359.63	660.397	2402.46	8576.84
237	J21	3	3	4	22299.3	2667.71	898.965	1720.54	8394.7
238	J22	3	3	4	7955.48	461.867	840.83	-167.967	3688.55
239	J23	3	3	4	23763.7	2994.67	739.852	3025.39	12440.3
240	J24	3	3	4	-257.696	-388.673	-931.674	-350.433	4392.17
241	K1	3	3	4	25704.9	1790.98	736.513	3518.21	20993.1
242	K2	3	3	4	14906.7	1959.16	1278.6	2038.26	19901.2
243	K3	3	3	4	12363.9	1486.72	306.88	1808.96	19025.5
244	K4	3	3	4	8309.01	600.858	1181.55	2689.33	18906.1
245	K5	3	3	4	7542.81	837.061	960.703	1938.47	16971.5
246	K6	3	3	4	8010.35	1382.32	350.701	1353.85	13103.9
247	K7	3	3	4	8157.8	784.034	1471.18	2747.6	13915.3
248	K8	3	3	4	8399.77	644.926	677.903	2579.92	14289.3
249	K9	3	3	4	-565.28	264.268	297.174	923.109	10779.4
250	K10	3	3	4	-910.763	-313.595	389.768	203.697	-417.501
251	K11	3	3	4	8099.66	1539.18	1210.76	2497.8	11530
252	K12	3	3	4	7792.9	1469.49	884.76	2632.49	12103.3
253	K13	3	3	4	942.851	347.325	621.102	1197.52	1369.84
254	K14	3	3	4	5330.6	1572.11	1634.01	1385.58	12288.1
255	K15	3	3	4	7115.77	803.814	1286.02	2535.32	10059.6
256	K16	3	3	4	703.688	260.192	324.435	562.9	4324.4
257	K17	3	3	4	1661.11	120.388	41.1556	24.0115	3689.09
258	K18	3	3	4	11200.3	1538.38	1739.88	1245.16	9214.31
259	K19	3	3	4	10993.9	698.634	809.267	2083.69	9166.67
260	K20	3	3	4	31847.1	2078.36	1251.28	1244.24	8935.85
261	K21	3	3	4	9660.26	1764.25	1128.52	1010.81	5422.92
262	K22	3	3	4	10827.6	937.193	1200.29	1911.21	3966.56
263	K23	3	3	4	6341.26	1328.5	898.59	21.3901	803.039
264	K24	3	3	4	10470.3	2241.17	780.843	954.487	14527.8
265	L1	3	3	4	25933.5	3825.9	1432.42	6341.15	21638.4
266	L2	3	3	4	18170.8	2679.12	1489.52	3029.52	15343.2
267	L3	3	3	4	18091.3	2162.2	1065.56	4153.06	18114.6
268	L4	3	3	4	11285.9	1058.97	222.96	3289	18297
269	L5	3	3	4	5061.95	780.803	-585.125	2921.71	15933.1
270	L6	3	3	4	10610.3	72.6231	-619.129	3369.37	16665.4
271	L7	3	3	4	6931.73	222.384	123.452	1160.16	13886.5
272	L8	3	3	4	7226.8	535.9	681.036	1965.68	16949
273	L9	3	3	4	6068.7	964.672	783.29	1872.91	13336.1
274	L10	3	3	4	6331.58	262.046	93.1859	1397.21	10222.2
275	L11	3	3	4	818.684	424.425	333.418	2620.09	5910.4
276	L12	3	3	4	-2991.7	-434.257	-37.317	643.607	-400.529
277	L13	3	3	4	6825.47	1149.33	412.696	2140.79	10290.2
278	L14	3	3	4	2403.74	632.409	-12.9591	2485.73	12145.1
279	L15	3	3	4	10681.6	1636.66	775.592	2973.1	9214.15
280	L16	3	3	4	6126.45	808.322	38.7179	1615.53	9349.44
281	L17	3	3	4	2797.42	1072.05	-219.196	2289.37	6925.27
282	L18	3	3	4	1895.87	731.026	302.217	1171.29	6406.19
283	L19	3	3	4	6956.7	1563.03	1671.37	165.335	5786.25
284	L20	3	3	4	38355	2964.82	2036.32	2163.73	7660.37
285	L21	3	3	4	23286.3	1914.41	1236.35	2189.5	6258.91
286	L22	3	3	4	16201.4	1319.18	-482.516	2210.97	9596.84
287	L23	3	3	4	11082.6	674.397	867.476	1409.71	843.778
288	L24	3	3	4	-1067.29	-503.647	45.2794	99.6449	688.812
289	M1	3	3	4	14861.5	3227.35	1814.2	2270.66	19287.7
290	M2	3	3	4	18997.6	3788.77	1002.94	2429.91	17250.1
291	M3	3	3	4	12590.2	2794.85	1824.2	3272.34	15486.3
292	M4	3	3	4	11352	1612.1	2350.95	3570.98	18570.5
293	M5	3	3	4	7531.14	2051.59	1124.96	2200.34	15333.3
294	M6	3	3	4	8541.07	1241.15	1058.79	1746.84	15295.7
295	M7	3	3	4	5340.52	1309.73	1166.42	3590.64	11993.9
296	M8	3	3	4	3475.18	2001.77	432.171	2130.31	13673.6
297	M9	3	3	4	6414.74	1785.52	756.459	861.78	12053.4
298	M10	3	3	4	6218.56	1215.46	1262.9	2965.99	10867.8
299	M11	3	3	4	5398.76	1506.57	1092.58	2659.82	11918.6
300	M12	3	3	4	5422.01	1036.01	744.779	1683.74	10363.1
301	M13	3	3	4	10529.1	2528.59	1188.59	1925.29	10166.7
302	M14	3	3	4	6624.81	1849.21	234.255	1589.84	13520.1
303	M15	3	3	4	3206.63	1152.15	591.984	2661.8	9945.47
304	M16	3	3	4	3926.53	1343.66	790.399	1183.51	9105.57
305	M17	3	3	4	12480.9	2813.72	1945.61	1891.34	6429.76
306	M18	3	3	4	13063	2232.65	242.566	1362.08	6955.73
307	M19	3	3	4	1617.6	1376.25	544.996	840.43	3550.63
308	M20	3	3	4	28445.7	3374.01	1177.49	2895.45	3602.13
309	M21	3	3	4	10673.2	1706.27	404.689	837.393	3502.87
310	M22	3	3	4	10801.9	1445.99	486.91	-689.383	2967.93
311	M23	3	3	4	13472.5	1748.98	34.5154	-1326.39	56.443
312	M24	3	3	4	7675.4	1441.9	722.652	158.019	1874.5
313	N1	3	3	4	22604.4	3335.98	578.555	3539.03	19383.6
314	N2	3	3	4	20670.6	4089.84	828.747	4688.36	17867.7
315	N3	3	3	4	13918.4	2813.12	1126.19	2397.81	14886.4
316	N4	3	3	4	17079.6	1408.29	859.563	2142.27	15275.5
317	N5	3	3	4	9573.97	1563.01	-54.2081	2150.97	16912.9
318	N6	3	3	4	12060.2	577.133	-63.1707	3196.51	14629
319	N7	3	3	4	10167.6	1346.14	1025.7	3437.57	15164
320	N8	3	3	4	9223.41	636.166	746.46	2717.02	13065.2
321	N9	3	3	4	9150.49	745.021	463.512	1912.36	12490.9
322	N10	3	3	4	4749.85	806.266	26.2581	3087.33	12834.5
323	N11	3	3	4	6104.47	876.079	684.199	1731.91	10022.7
324	N12	3	3	4	4173.9	1404.03	-53.3529	1310.67	9466.05
325	N13	3	3	4	4557.82	185.086	386.745	2206.21	9709.33
326	N14	3	3	4	3005.09	129.01	337.575	1030.94	2423.24
327	N15	3	3	4	4973.5	949.908	908.983	2619.33	5741.76
328	N16	3	3	4	-1313.78	1185.15	-1113.38	201.725	2074.22
329	N17	3	3	4	361.465	366.671	479.051	1212.73	3122.62
330	N18	3	3	4	27142.1	3099.88	2791.4	3825.93	4333.86
331	N19	3	3	4	9693.71	1030.93	498.221	1440.06	5440.38
332	N20	3	3	4	11820.5	2307.29	1393.83	2008.18	6661.9
333	N21	3	3	4	4005.21	640.898	498.045	3109.6	6294.78
334	N22	3	3	4	-4235.48	138.806	720.758	-624.457	874.51
335	N23	3	3	4	25653.8	2043.12	67.1894	1059.43	3462.48
336	N24	3	3	4	9463.46	563.127	-55.1521	2393.43	1713.22
337	O1	3	3	4	9750.65	2144.53	620.497	1822.05	18661.4
338	O2	3	3	4	14869.9	3026.59	712.979	3624.53	17331.6
339	O3	3	3	4	11748.6	3173.8	757.073	2829.05	18646.1
340	O4	3	3	4	8195.57	1594.96	452.296	2769.35	14071.3
341	O5	3	3	4	12168.9	1984.19	1582.29	3186.59	17638.7
342	O6	3	3	4	3841	2130.19	827.759	2095.49	15054.6
343	O7	3	3	4	15727.1	2259.51	913.786	3541.61	14021.2
344	O8	3	3	4	15599.1	2516.84	3447.3	3619.25	25223.3
345	O9	3	3	4	15674.1	984.534	2013.13	790.796	13283.4
346	O10	3	3	4	11380.5	3696.36	1357.41	2500.21	23082.4
347	O11	3	3	4	5704.37	994.089	-494.917	1230.43	13394.2
348	O12	3	3	4	1815.99	-930.142	-591.11	505.84	9374.9
349	O13	3	3	4	6672.1	2338.18	142.469	2883.55	9495.69
350	O14	3	3	4	5942.21	1464.64	466.327	2520.06	9263.21
351	O15	3	3	4	4528.83	1702.55	675.941	28.1556	8880.79
352	O16	3	3	4	3922.31	1865.14	522.554	241.937	8095.72
353	O17	3	3	4	4370.44	1913.92	1632.34	-655.802	6469.47
354	O18	3	3	4	2638.72	2061.25	1226.42	791.853	5803.02
355	O19	3	3	4	9426.19	1712.47	302.641	1051.18	7439.19
356	O20	3	3	4	42.3037	2108.47	340.887	-458.135	3678.47
357	O21	3	3	4	309.497	1881.7	-278.017	-860.18	1964.27
358	O22	3	3	4	15107.9	2042.23	1145.92	986.361	6502.25
359	O23	3	3	4	2212.64	1519.36	460.52	1512.61	6927.38
360	O24	3	3	4	4818.46	1918.61	1337.28	-832.147	4320.09
361	P1	3	3	4	21937	4475.82	1377.12	2303.66	12045.8
362	P2	3	3	4	18935.3	3765.06	-31.455	468.004	14383.2
363	P3	3	3	4	16867.3	2319.5	1244.82	676.792	16299.1
364	P4	3	3	4	11425.3	1680.47	513.304	1475.23	14725.2
365	P5	3	3	4	11930.9	1351.79	966.378	1061.22	10952.5
366	P6	3	3	4	8655.51	2731.1	1737.62	2872.73	12589
367	P7	3	3	4	8234.66	1605.57	806.56	2264.01	14973.2
368	P8	3	3	4	19162.4	1848.62	2527.26	2222.89	17090.7
369	P9	3	3	4	18380.8	3371.77	1142.38	2627.59	14899.9
370	P10	3	3	4	10522.9	1936	1268.42	2262.13	17606.5
371	P11	3	3	4	5285.9	1163.21	656.277	3666.45	10152
372	P12	3	3	4	2862.5	1668.69	756.737	3660.68	8028.31
373	P13	3	3	4	4804.97	1422.15	1067.74	2851.68	8755.16
374	P14	3	3	4	5088.51	1934.94	624.647	1574.05	6561.63
375	P15	3	3	4	2588.27	1654.05	930.482	1086.29	7273.02
376	P16	3	3	4	4187.03	1676.55	245.654	1161.09	5862.93
377	P17	3	3	4	-315.775	848.446	339.057	-213.142	772.993
378	P18	3	3	4	10160.5	2759.7	1088.12	1020.2	6624.47
379	P19	3	3	4	565.74	1670.64	-333.683	423.338	5187.57
380	P20	3	3	4	4305.53	2439.89	375.874	1691.9	5785.41
381	P21	3	3	4	1346.62	1539.71	867.538	197.622	1280.45
382	P22	3	3	4	2187.35	3112.95	-15.759	1234.21	6510.57
383	P23	3	3	4	4423.97	1817.41	827.314	210.171	4384.58
384	P24	3	3	4	-175.029	1274.78	698.858	252.471	2744.72
1	A1	3	3	5	87735.9	10418.5	31300.4	57876.2	-385.541
2	A2	3	3	5	123376	15337.1	47716.2	81557	3447.52
3	A3	3	3	5	110915	13768.7	40107.3	66358.4	1976.22
4	A4	3	3	5	46528.9	6108.45	20674.3	31659.5	-543.911
5	A5	3	3	5	80335.7	9936.7	36177.9	55851.5	799.203
6	A6	3	3	5	101575	13266.8	43029.1	60853	1459.08
7	A7	3	3	5	41048.1	5387.67	21539.8	30937.9	-112.729
8	A8	3	3	5	109337	12636.2	48338.9	65179	-289.49
9	A9	3	3	5	66265.2	8867.49	31755.3	42048.6	101.119
10	A10	3	3	5	76091.6	8885.91	38316.7	52606.9	1833.47
11	A11	3	3	5	107634	12428.1	47458.4	64991.6	15123.6
12	A12	3	3	5	98735.5	11049.7	45709.9	60014.1	320.943
13	A13	3	3	5	94840	10714.1	45108.3	60383.5	228.216
14	A14	3	3	5	96581.7	11599.5	44185.2	58031.3	503.143
15	A15	3	3	5	70242.6	8163.17	35050.8	47024.2	89.8705
16	A16	3	3	5	83680.6	10437.3	40920.8	56130.6	1700.11
17	A17	3	3	5	86886.1	11002.8	39023.9	55237.5	2813.46
18	A18	3	3	5	75197.1	10111.3	36181.5	50244.1	1080.53
19	A19	3	3	5	99917.7	12594.7	43745.1	63192.6	68.0905
20	A20	3	3	5	5554.8	48.4671	1012.16	567.448	2871.99
21	A21	3	3	5	17862.9	723.022	-16.1013	2084.43	3162.84
22	A22	3	3	5	5670.17	904.089	-337.031	1095.47	4904.89
23	A23	3	3	5	3952.73	1753.42	12.5091	2042.34	4367.37
24	A24	3	3	5	5234.6	-991.27	-913.455	805.095	4373.9
25	B1	3	3	5	85303	10997.7	32531.3	56993.2	2767.28
26	B2	3	3	5	58548	7612.74	26023.7	45821.3	-1344.06
27	B3	3	3	5	93597.7	12162.1	36067.1	56765.1	1623.45
28	B4	3	3	5	96464.8	12109.4	38881.3	58214.6	191.336
29	B5	3	3	5	104236	13123	42913.7	63393.3	-564.914
30	B6	3	3	5	102718	12989.2	43803.4	61723.9	222.148
31	B7	3	3	5	105757	13187.8	46455.2	61577	1670.04
32	B8	3	3	5	101303	12025.6	45810.1	61105.6	582.473
33	B9	3	3	5	110658	13404.5	49239.7	63817.6	7238.47
34	B10	3	3	5	104269	12891.9	49498.4	62672.1	4597.96
35	B11	3	3	5	78580.6	9397.36	39987	50869.1	-859.349
36	B12	3	3	5	106950	12707.3	48500.2	62411.6	4463.29
37	B13	3	3	5	100279	11422.4	47664.7	59033.2	716.212
38	B14	3	3	5	95124.1	10736.8	44436.5	57938.6	1352.41
39	B15	3	3	5	52670.6	6466.01	27597.2	33305.8	-532.387
40	B16	3	3	5	43169.2	5231.73	22255.2	27559.5	-1972.96
41	B17	3	3	5	68717.3	8341.14	34470.3	46313.8	2074.45
42	B18	3	3	5	100783	12239.2	44018.1	61333.3	-310.899
43	B19	3	3	5	9027.5	1310.17	-177.344	2046.29	9732.76
44	B20	3	3	5	7060.6	1592.2	-399.156	705.716	7581.72
45	B21	3	3	5	5493.96	985.93	608.697	2560	5079.78
46	B22	3	3	5	-1487.22	775.946	652.619	-1179.63	3572.26
47	B23	3	3	5	4683.84	1769.88	664.521	-407.494	2534.59
48	B24	3	3	5	12252.6	1655.37	272.565	2164.09	1828.32
49	C1	3	3	5	88573	13316	33993.4	55777	1454.82
50	C2	3	3	5	90469.1	11411.5	36999.3	59233.7	-366.531
51	C3	3	3	5	91193.2	10940.8	36996.2	57707	236.136
52	C4	3	3	5	94198.4	12821.5	40853.2	59424.4	485.82
53	C5	3	3	5	98615	11829.7	43165.5	60216	-650.388
54	C6	3	3	5	99112.4	11792.5	42758.1	57212.7	341.198
55	C7	3	3	5	98440.6	12191	44276	58969.5	1844.87
56	C8	3	3	5	59697.1	7266.45	30846.6	41220.7	-193.37
57	C9	3	3	5	98528.6	11391.7	46518.2	58628.5	413.074
58	C10	3	3	5	97611.5	11532.8	44556.2	55774.1	-857.575
59	C11	3	3	5	98223.6	11915.3	46032.1	56889.9	93.1427
60	C12	3	3	5	74285.1	9944.8	38472.6	47647.1	-1603.8
61	C13	3	3	5	96911.6	11073	47088.8	58288.2	400.481
62	C14	3	3	5	98296.6	11768.6	47069.2	59069.7	560.108
63	C15	3	3	5	98649.4	11973.9	46019.4	57918.8	-129.968
64	C16	3	3	5	93083.7	11344.3	43486.4	55794.8	169.805
65	C17	3	3	5	103403	12709.3	48211.4	65250.9	2331.41
66	C18	3	3	5	110205	12791.6	49172.6	66193.3	3338.87
67	C19	3	3	5	9158.55	1549.8	311.058	2450.12	9528.36
68	C20	3	3	5	8825.66	2035.18	-187.676	782.694	7840.03
69	C21	3	3	5	12905.9	3144.29	210.716	3745.91	5927.92
70	C22	3	3	5	21856.3	4569.22	1423.85	1260.73	9350.3
71	C23	3	3	5	20419.2	1810.75	743.65	1662.25	2080.5
72	C24	3	3	5	3192.7	621.517	197.329	-1539.3	3367.59
73	D1	3	3	5	106716	14039.5	38250.7	66107.1	1778.23
74	D2	3	3	5	90453.5	10628.4	35182.6	56397	-8.95358
75	D3	3	3	5	90674.2	11532.3	37536.8	55631.3	-990.821
76	D4	3	3	5	96274.6	12561	42634.3	60057.5	-983.718
77	D5	3	3	5	101979	11768.3	43773.8	60616	-1891.45
78	D6	3	3	5	95679.6	11454.2	43029.9	58768.7	217.987
79	D7	3	3	5	97174.9	11774.8	44037.1	57395.4	-581.96
80	D8	3	3	5	97602.5	10898.6	45110	57074.5	-836.677
81	D9	3	3	5	98513.6	12042.7	47268.7	57486.2	406.784
82	D10	3	3	5	73666.2	8811.41	37513	46000.6	1068.32
83	D11	3	3	5	95048.9	11060.8	44043.4	53602.9	-736.519
84	D12	3	3	5	97955.7	10921	44937.1	53494.2	-302.576
85	D13	3	3	5	88914	10134.6	43145.1	51825.3	108.2
86	D14	3	3	5	91317.2	10497.8	44763.6	53240.7	-430.509
87	D15	3	3	5	91205.1	10835.8	43511	54292.6	-451.37
88	D16	3	3	5	90806.7	10714.8	43285.8	54659.2	-1177.66
89	D17	3	3	5	95720.1	12632.2	46232.2	59430	17.4497
90	D18	3	3	5	106047	12637	49990.6	63545.7	2025.7
91	D19	3	3	5	10892.9	1459.89	412.159	2226.55	11119.2
92	D20	3	3	5	28616.8	2042.46	908.378	1372.9	9102.6
93	D21	3	3	5	30982.5	4759.11	1017.44	2524.41	7936.33
94	D22	3	3	5	18422.4	1639.45	1040.17	1286.15	5584.2
95	D23	3	3	5	24930.8	3558.84	1850.25	4649.2	4035.34
96	D24	3	3	5	5446.93	304.585	-1666.15	-869.364	306.384
97	E1	3	3	5	105979	14217.2	41990	67282.5	1565.37
98	E2	3	3	5	111275	13939.9	42091.6	65167.2	971.55
99	E3	3	3	5	102602	13385.3	43443.8	63077.6	819.236
100	E4	3	3	5	94625.5	11876	42684.7	58478	595.659
101	E5	3	3	5	99961.2	12304.5	45115.1	62156.8	1367.29
102	E6	3	3	5	93260.4	11458.7	45322.1	57307.6	1765.12
103	E7	3	3	5	95317.1	11627.5	45429.8	59430.6	1019.67
104	E8	3	3	5	91394.7	10768.2	45909.1	55138.7	-827.043
105	E9	3	3	5	94491.5	11933.2	46966.2	56401.3	-102.843
106	E10	3	3	5	88233.7	10227.2	45294.5	53712.6	-176.845
107	E11	3	3	5	88465.1	10284.6	44227.2	51356.2	-672.501
108	E12	3	3	5	88760.3	11238.1	45151.3	52538.9	453.87
109	E13	3	3	5	88387.5	10918.8	44966.6	54625.8	482.401
110	E14	3	3	5	113267	13457.3	48399.7	57647.9	10972.7
111	E15	3	3	5	88403	10894.7	45337.7	52576.3	-2065.72
112	E16	3	3	5	97570.5	12594.4	48824	57685.5	153.963
113	E17	3	3	5	97942.9	11831.2	46126.2	56658.5	787.336
114	E18	3	3	5	94679.4	11122.7	43212.1	56806.8	-920.559
115	E19	3	3	5	7160.92	1831.15	711.148	431.439	5715.83
116	E20	3	3	5	11645.5	2253.13	1032.33	1614.29	5306.75
117	E21	3	3	5	33590	4611.41	2316.82	1750.32	4581.25
118	E22	3	3	5	27938.6	3389.9	1377.5	2386.73	7595.6
119	E23	3	3	5	18834.4	2868.01	1691.91	3358.59	4263.58
120	E24	3	3	5	-11889.2	-527.105	-195.21	-193.618	2979.23
121	F1	3	3	5	97101.9	12921.4	38560.5	61549.5	1558.12
122	F2	3	3	5	104868	13908.9	41159.6	63916	613.339
123	F3	3	3	5	106230	12557.3	44198.4	63769.9	373.402
124	F4	3	3	5	92510.1	11780.8	42243	58633.8	-575.238
125	F5	3	3	5	96064.7	10836.6	44041	60727.8	1583.02
126	F6	3	3	5	106207	12089.2	46229	59486.8	1226.42
127	F7	3	3	5	86190.9	10242.2	42302.8	55275.7	-2461.67
128	F8	3	3	5	94067.2	11187.8	45888.3	55844.7	-1191.73
129	F9	3	3	5	86292.2	10174.6	43992.2	52788.9	452.804
130	F10	3	3	5	89499.1	10224.9	45268.2	54725.8	135.59
131	F11	3	3	5	90591.4	10954.7	45488.8	53839.1	1594.08
132	F12	3	3	5	87963.6	10655	45020.5	53354.3	-906.86
133	F13	3	3	5	102492	11053.8	48226.8	56695.4	-96.1483
134	F14	3	3	5	97487.9	11330.7	47463.6	55815.8	1813.28
135	F15	3	3	5	92538.3	12137.7	45829.1	55003.3	239.569
136	F16	3	3	5	99497.5	11670	48214.9	58678.5	2550.17
137	F17	3	3	5	97690.8	11266.8	46885.8	57849.5	55.1367
138	F18	3	3	5	99994.6	11960.1	48576.4	60904.6	4278.47
139	F19	3	3	5	9218.15	1254.14	660.391	1822.8	8981.95
140	F20	3	3	5	12485.2	2106.37	442.029	3569.54	11443.4
141	F21	3	3	5	16759	2709.61	2199.23	2534.61	6401.2
142	F22	3	3	5	7446.62	1441.22	1459.29	261.179	7273.92
143	F23	3	3	5	4088.51	1119.93	591.926	2637.08	7042.95
144	F24	3	3	5	6007.33	1297.83	-1162.42	-1646.41	3584.09
145	G1	3	3	5	96519.2	12652	39614.7	60522.5	158.78
146	G2	3	3	5	104889	13558.4	42706.6	62939.1	1351.27
147	G3	3	3	5	104858	12662.5	43855.1	63809.9	-1158.52
148	G4	3	3	5	92916.7	10753.7	42093.1	56644	211.372
149	G5	3	3	5	95641.2	11897.9	44682.2	59257	1159.54
150	G6	3	3	5	88085.3	11947.5	45360.2	55954.7	-501.807
151	G7	3	3	5	103363	12023.9	48403.2	59138.1	-187.934
152	G8	3	3	5	99769.6	11789.9	48133.8	58253.7	296.954
153	G9	3	3	5	85949.2	10541.8	43225.6	51507.5	187.775
154	G10	3	3	5	90306	9994.24	45723.6	54628.1	1.9678
155	G11	3	3	5	88081.3	10893.4	45037	51582	-2019.36
156	G12	3	3	5	87749.7	10361.9	45202	51941.9	285.276
157	G13	3	3	5	92510.6	10491	48376.5	55660.9	-908.913
158	G14	3	3	5	89432.6	10491.9	46552.2	53476.4	-839.285
159	G15	3	3	5	105489	12747.5	51539.3	61196.1	3858.95
160	G16	3	3	5	88478.9	10769.1	45293.2	53049.8	-286.517
161	G17	3	3	5	90086.2	10819.6	43543.5	54859.2	2907.17
162	G18	3	3	5	100274	12406.1	48306.2	60897.1	590.552
163	G19	3	3	5	7858.39	362.267	-218.19	1888	8092.93
164	G20	3	3	5	5334.2	1894.16	639.218	3223.18	7860.41
165	G21	3	3	5	36372.4	4093.61	2576.29	3571.46	7085.15
166	G22	3	3	5	6528.6	977.875	423.283	3422.96	6415.41
167	G23	3	3	5	16884.8	3603.15	1588.22	2597.64	6650.64
168	G24	3	3	5	1090.92	711.925	454.32	1824.6	3889.17
169	H1	3	3	5	129379	16953.8	51468.8	81385.7	1883.78
170	H2	3	3	5	106004	13231.2	44694.9	65652.9	663.935
171	H3	3	3	5	101259	12811.2	44425.1	62699.3	-216.945
172	H4	3	3	5	95980.6	12488.2	43438.1	59998.8	1070.03
173	H5	3	3	5	94337.9	11161.1	44721.6	58906.5	1158.37
174	H6	3	3	5	98050.3	12423.8	46980.8	58371	1519.98
175	H7	3	3	5	85944.7	10214.6	42752.7	53002.1	-262.429
176	H8	3	3	5	94190.9	11441.5	48154	58124.2	241.884
177	H9	3	3	5	83484.1	10593.5	43518.2	52421.4	397.619
178	H10	3	3	5	86957	10228.4	44742.7	51424.8	324.023
179	H11	3	3	5	88319.7	10235.4	45819.4	53172.1	2273.81
180	H12	3	3	5	84294.4	10695.7	46215.4	54800.2	1160.97
181	H13	3	3	5	88369.3	10508.8	45141.8	51785.3	-853.681
182	H14	3	3	5	91725.6	11222.7	46438.2	53476.2	708.915
183	H15	3	3	5	93168.4	11836.6	46154.7	54738.6	743.519
184	H16	3	3	5	101297	12236.6	51170.4	60945.1	331.237
185	H17	3	3	5	90305.1	11269.3	44054.5	54129.2	1891.66
186	H18	3	3	5	94180.6	11752.3	45667.9	55165.5	992.412
187	H19	3	3	5	11106.8	1426.39	1145.24	2674.97	13045.2
188	H20	3	3	5	82382.5	12080	8559.54	12700.6	6582.84
189	H21	3	3	5	30643.7	3737.26	698.835	1704.52	5937.54
190	H22	3	3	5	6816.88	1333.41	316.722	2397.23	5679.38
191	H23	3	3	5	7375	1543.41	1379.63	2119.83	5112.63
192	H24	3	3	5	4157.56	1380.65	802.734	1719.8	3720.41
193	I1	3	3	5	105830	13001.9	40768	65566.4	2260.64
194	I2	3	3	5	105830	12955.5	43016	66305.7	1835.19
195	I3	3	3	5	105121	12474.2	44248.2	66414.1	-7.89113
196	I4	3	3	5	97918.7	11932.5	44192.4	60016.4	1957.24
197	I5	3	3	5	96909.8	12076.3	43980.3	57309.6	-1454.7
198	I6	3	3	5	99163	11949.1	46283	59370.3	1739.95
199	I7	3	3	5	93256	11560.9	44252.8	55144.6	1892.85
200	I8	3	3	5	98559.9	12417.2	48731.7	58932.3	42.9927
201	I9	3	3	5	86556.1	9841.71	45259.4	53073.7	-459.044
202	I10	3	3	5	86647.3	10827.4	45415.8	53224.3	-486.389
203	I11	3	3	5	88934.8	10575.8	45692.4	52666.3	-745.194
204	I12	3	3	5	91418	11261.5	47959.1	54003.7	-2989.64
205	I13	3	3	5	87754.1	10212.8	45600.6	51630.6	-3750.91
206	I14	3	3	5	89989.4	10984.6	44990.4	53087.9	-1187.26
207	I15	3	3	5	93888.2	10740.8	46058.4	54868.9	621.256
208	I16	3	3	5	95063.2	10657.3	46381.3	55764.2	183.822
209	I17	3	3	5	88752.1	10075	43503.6	52974.3	1619.4
210	I18	3	3	5	97024.1	11539.2	45004.7	56492.9	-1189.87
211	I19	3	3	5	12341.7	6966.3	1605.58	2647.87	8711.22
212	I20	3	3	5	15709	2156.88	774.685	2791.71	10471.4
213	I21	3	3	5	5615.21	1166.71	-263.184	1623.83	7784.74
214	I22	3	3	5	10450.1	1912.1	652.168	1334.8	4960.7
215	I23	3	3	5	5083.78	1400.78	571.759	2146.26	5817.01
216	I24	3	3	5	7152.15	806.572	1411.27	859.423	5226.51
217	J1	3	3	5	21082.8	2009.55	328.489	3763.77	19292.9
218	J2	3	3	5	24003.1	3386.17	2753.89	5797.19	18078.6
219	J3	3	3	5	13970.6	1663.76	1090.35	2474.65	19554.3
220	J4	3	3	5	10951	1518.75	1444.12	2508.37	16753.2
221	J5	3	3	5	16007.3	3845.86	2450.74	6563.99	20091
222	J6	3	3	5	3666.07	105.477	388.014	3626.54	14234.8
223	J7	3	3	5	11290.3	1275.42	344.468	2837.58	11516.5
224	J8	3	3	5	13534.1	1924.61	963.714	3442.95	12336.8
225	J9	3	3	5	6463.33	703.127	321.641	1499.37	11156.1
226	J10	3	3	5	763.713	695.476	500.01	2660.8	9754.12
227	J11	3	3	5	3792.96	365.322	-221.497	1327.67	7105.97
228	J12	3	3	5	114.178	345.842	302.076	1906.68	2118.49
229	J13	3	3	5	16891.2	1512.82	324.247	3287.57	9538.3
230	J14	3	3	5	12342	1316.32	524.862	3393.53	12350.8
231	J15	3	3	5	10440.3	2092.06	1026.13	2374.7	10854.6
232	J16	3	3	5	6994.92	1075.98	548.839	1947.9	11212.1
233	J17	3	3	5	8161.8	1125.63	1633.45	6194.24	9229.26
234	J18	3	3	5	8916.73	1478.56	678.888	2928.05	11029.4
235	J19	3	3	5	4935.54	1188.9	-128.26	2577.09	10114.7
236	J20	3	3	5	13128	1325.24	525.433	2495.02	8988.81
237	J21	3	3	5	23180.4	2592.28	806.102	1951.09	8385.04
238	J22	3	3	5	7933.58	448.752	900.776	-87.7529	3756.05
239	J23	3	3	5	24497.9	2838.78	969.745	2715.46	12198.5
240	J24	3	3	5	-324.56	268.436	-1243.55	-316.66	3993.31
241	K1	3	3	5	24453.2	1716.6	1014.11	3706.65	21115.4
242	K2	3	3	5	16151.3	1658.43	1002.94	1940.83	19688.2
243	K3	3	3	5	12072.6	1361.84	182.619	2183.7	18555.6
244	K4	3	3	5	8385.63	662.223	1027.65	3027.51	18852.5
245	K5	3	3	5	7204.3	464.263	1217.13	1693.33	16425.5
246	K6	3	3	5	8304.31	1196.44	200.308	1218.38	12672.4
247	K7	3	3	5	7616.73	691.866	1404.19	2718.07	13005.1
248	K8	3	3	5	8079.93	871.27	790.581	2328.77	13575.9
249	K9	3	3	5	-1210.4	360.866	340.904	1043.38	10228.4
250	K10	3	3	5	-1230.42	-295.203	294.945	226.595	-793.644
251	K11	3	3	5	7757.57	1310.22	1326.54	2504.88	10634.3
252	K12	3	3	5	7407.13	1605.17	892.459	2603.19	11440.1
253	K13	3	3	5	930.972	299.347	568.008	1154.49	1347.77
254	K14	3	3	5	6263.36	1389.51	1677.63	1299.69	11794.6
255	K15	3	3	5	6655.37	874.575	1345.02	2359.29	9411.56
256	K16	3	3	5	536.713	489.148	447.453	538.008	4281.89
257	K17	3	3	5	1593.85	75.5827	36.3985	34.4489	3314.11
258	K18	3	3	5	11398.2	1638.96	1980.89	1189.28	9372.39
259	K19	3	3	5	10824.7	703.414	943.753	2230.33	8965.7
260	K20	3	3	5	31604.8	2207.88	1338.79	1013.02	8455.53
261	K21	3	3	5	9319.12	1632.15	1151.4	1094.17	6014.13
262	K22	3	3	5	10441.4	1005.32	1371.07	1938.57	4668.85
263	K23	3	3	5	5995.56	1069.89	940.306	-47.6842	1299.1
264	K24	3	3	5	11047	2018.11	767.078	1327.4	14866.2
265	L1	3	3	5	26716	3920.2	1670.15	6594.68	22137.8
266	L2	3	3	5	18360.5	2909.41	1472.9	2969.43	15382
267	L3	3	3	5	17170.9	2487.89	1010.63	4259.86	18712.4
268	L4	3	3	5	10940.1	1474.56	196.971	3101.07	17865.7
269	L5	3	3	5	4506.86	729.596	-655.833	2922.53	15359.5
270	L6	3	3	5	11171.4	108.823	-688.818	3257.13	15798.9
271	L7	3	3	5	5881.72	218.3	169.578	1248.61	13187.5
272	L8	3	3	5	6550.93	539.029	751.217	1925.43	16194.3
273	L9	3	3	5	6509.09	1036.32	669.039	2023.72	13001.5
274	L10	3	3	5	6663.06	457.562	67.7743	1395.59	9725.45
275	L11	3	3	5	-7.73846	269.958	228.812	2440.08	5625.53
276	L12	3	3	5	-2817.77	-574.345	-165.905	720.08	-436.067
277	L13	3	3	5	7454.42	1042.33	512.422	2212.86	9849.73
278	L14	3	3	5	2246.77	576.951	160.451	2395.16	12067.9
279	L15	3	3	5	11235.6	1619.4	890.568	3111.23	8923.84
280	L16	3	3	5	6063.07	1005.6	74.6592	1834.66	9137.38
281	L17	3	3	5	3316.34	1173.48	-280.916	2381.64	7156.18
282	L18	3	3	5	2246.01	660.02	320.085	1176.52	6562.43
283	L19	3	3	5	6865.94	1972.13	1663.46	253.079	6040.94
284	L20	3	3	5	38854.9	2898.54	2060.9	2054.16	7771.01
285	L21	3	3	5	24280.9	2117.53	1106.99	2503.74	6183.92
286	L22	3	3	5	16330.8	1296.5	-284.631	2396.51	9614.24
287	L23	3	3	5	11484.6	742.834	937.276	1362.39	707.187
288	L24	3	3	5	-1130.56	62.8956	224.427	69.5997	615.557
289	M1	3	3	5	14387.2	2872.61	1399.93	2060.55	19031.9
290	M2	3	3	5	19616.2	4030.08	1141.57	2535.66	16979.9
291	M3	3	3	5	12763	2479.67	1978.72	2828.61	14966
292	M4	3	3	5	10878.9	1591.68	2436.35	3352.36	18640.8
293	M5	3	3	5	7542.81	1798.18	1026.12	2094.92	14657.3
294	M6	3	3	5	7809.02	1424.07	1090.21	1250.13	14911.4
295	M7	3	3	5	4615.93	1331.43	1124.77	3238.17	11644.8
296	M8	3	3	5	3359.18	2375.29	458.911	1954.5	13312.9
297	M9	3	3	5	6576.34	2020.62	659.923	718.563	11472.9
298	M10	3	3	5	5876.51	1213.09	1256.43	2876.71	10535.7
299	M11	3	3	5	5018.49	1541.18	1194.94	2669.89	11388.4
300	M12	3	3	5	5064.85	1118.24	736.778	1576.23	9829.45
301	M13	3	3	5	10810.5	2627.94	1168.66	1788.55	9808.36
302	M14	3	3	5	6743.77	1795.18	102.906	1537.21	13152.8
303	M15	3	3	5	3297.1	1403.55	521.61	2585.95	9985.38
304	M16	3	3	5	4547.54	1439.14	828.742	1478.98	9355.62
305	M17	3	3	5	12745.5	2528.06	1888.14	1894.17	6292.59
306	M18	3	3	5	13587.5	2198.55	306.936	1422.2	7341.67
307	M19	3	3	5	1750.57	1219.26	512.824	487.285	3613.7
308	M20	3	3	5	27987.2	3264.58	1144.02	2543.94	3589.75
309	M21	3	3	5	11114.8	1633.06	558.658	677.76	3689.09
310	M22	3	3	5	10713.1	1243.93	467.13	-594.412	3460.39
311	M23	3	3	5	12454.2	2260.21	69.7757	-1229.8	435.622
312	M24	3	3	5	7630.33	1381.29	570.189	369.047	2306.95
313	N1	3	3	5	23560	3200.14	494.486	3548.23	18972.8
314	N2	3	3	5	21074.7	3838.61	764.176	4228.51	18232.2
315	N3	3	3	5	13932.7	2808.94	808.119	2497.14	14876.8
316	N4	3	3	5	17923.4	1507.02	517.575	2144	15485.9
317	N5	3	3	5	9983.33	1430.51	76.8885	2072.97	16777.5
318	N6	3	3	5	12803	942.025	22.3023	2797.48	15001.7
319	N7	3	3	5	10481.2	1317.11	1192.21	3295.64	14827.9
320	N8	3	3	5	9606.05	515.61	792.468	2701.37	12831
321	N9	3	3	5	8506.42	908.169	500.822	1808.29	12223.3
322	N10	3	3	5	4737.56	948.247	-70.7063	3059.95	12759.2
323	N11	3	3	5	6073.43	886.265	902.809	1689.29	10176.2
324	N12	3	3	5	4352.42	1537.94	-29.4276	1319.93	9360.26
325	N13	3	3	5	5053.33	122.912	239.76	2080.96	10054.8
326	N14	3	3	5	3312.02	432.556	492.159	986.825	2146.11
327	N15	3	3	5	5294.56	1227.33	939.69	2647.12	6375.02
328	N16	3	3	5	-1042.39	748.927	-1272.45	169.829	2240.24
329	N17	3	3	5	731.617	310.114	289.859	1215.85	3080.95
330	N18	3	3	5	27824.8	3077.68	2461.15	4082.51	4407.92
331	N19	3	3	5	9933.3	795.622	421.289	1570.06	5381.72
332	N20	3	3	5	11696.9	2161.77	1368.15	1887.64	6997.14
333	N21	3	3	5	3797.83	726.804	446.922	3244.69	5986.33
334	N22	3	3	5	-4555.63	163.073	619.519	-609.509	992.91
335	N23	3	3	5	24570.4	1910.02	153.371	1057.1	3720.61
336	N24	3	3	5	8596.4	834.402	54.9032	2555.17	2022.57
337	O1	3	3	5	9699.89	2279.98	620.874	1575.8	19113
338	O2	3	3	5	14415.1	3197.46	750.939	3447.37	17003.7
339	O3	3	3	5	11912.9	3585.43	752.189	2830.47	18091.6
340	O4	3	3	5	8829.76	1796.68	600.023	2651.29	13430.1
341	O5	3	3	5	12614.2	1824.62	1747.11	3437.27	17004.7
342	O6	3	3	5	3265.27	2064.02	766.131	1998.38	13971.4
343	O7	3	3	5	16545.2	2084.24	843.244	3672.91	13197.1
344	O8	3	3	5	15938.2	2520.34	3326.12	3571.11	24464.6
345	O9	3	3	5	16060.6	1069.06	2060.18	738.658	12448.3
346	O10	3	3	5	11867.6	3716.78	1164.36	2568.05	21746.6
347	O11	3	3	5	5778.35	1095.14	-597.781	1183.45	13057.5
348	O12	3	3	5	2007.32	-914.119	-551.254	361.81	9478.76
349	O13	3	3	5	6286.44	2180.26	218.341	2977.1	9117.05
350	O14	3	3	5	5752.93	1473.39	453.633	2544.26	9266.12
351	O15	3	3	5	4735.76	1735.11	653.2	275.492	8909.67
352	O16	3	3	5	3720.19	1470.94	495.661	502.062	7309.18
353	O17	3	3	5	4434.49	1922.2	1532.43	-558.788	6208.41
354	O18	3	3	5	2799.05	2137.99	1222.63	539.523	5648.46
355	O19	3	3	5	9403.89	1767.05	266.516	1275.83	7222.83
356	O20	3	3	5	627.585	2041.49	329.773	-238.578	4089.8
357	O21	3	3	5	808.756	1581.19	-370.727	-1210.68	2194.03
358	O22	3	3	5	15377.4	2137.31	1108.86	1249.17	6209.43
359	O23	3	3	5	2941.58	1243.23	355.886	1145.26	7110.02
360	O24	3	3	5	6495.6	1987.18	1604.08	-552.505	4864.5
361	P1	3	3	5	22100.2	4358.35	1301.78	2161.37	11934.6
362	P2	3	3	5	18081.8	3527.62	-160.711	528.844	13741.4
363	P3	3	3	5	17194.3	2179.97	1245.24	514.851	16132.3
364	P4	3	3	5	11797.7	1590.34	406.749	1511.96	14831.8
365	P5	3	3	5	12381.7	1507.12	1141.51	1039.63	11512.2
366	P6	3	3	5	9118.59	2146.64	1539.47	2711.78	13302.3
367	P7	3	3	5	7164.6	1867.99	771.661	2461.42	14639
368	P8	3	3	5	18601.1	1538.64	2395.13	2086.11	16072.5
369	P9	3	3	5	19094.8	3076.27	1387.87	2563.07	13727.5
370	P10	3	3	5	11205.2	1667.91	1413.59	2446.64	16608.2
371	P11	3	3	5	6134.28	1011.37	743.638	3774.71	10201.7
372	P12	3	3	5	2221.01	1438.25	732.622	3590.4	7702.03
373	P13	3	3	5	4533.26	1168.13	1011.94	2749.87	8554.12
374	P14	3	3	5	5149.15	2043.36	772.293	1510.83	6312.92
375	P15	3	3	5	2241.48	1431.67	804.606	904.191	7189.16
376	P16	3	3	5	3956.88	1688.63	250.749	1350.73	5551.75
377	P17	3	3	5	-588.995	424.429	205.666	15.7159	575.614
378	P18	3	3	5	9584.39	2637.3	1394.45	991.596	6506.74
379	P19	3	3	5	-34.8791	1887.84	-289.741	301.627	4873.42
380	P20	3	3	5	4512.97	2439.43	215.522	1875.95	5545.68
381	P21	3	3	5	2015.49	1394.22	1102	162.776	933.753
382	P22	3	3	5	2478.53	2656.45	-153.086	1134.76	6231.79
383	P23	3	3	5	4735.97	2068.51	687.331	371.057	4532.35
384	P24	3	3	5	-310.189	1692.92	661.689	215.296	2798.86
1	A1	3	3	6	87561	10599	31528.7	57886.5	-448.024
2	A2	3	3	6	122412	15313.3	47975.7	82015.5	3234.11
3	A3	3	3	6	112856	13919.7	40466	67012.3	1925.96
4	A4	3	3	6	46770.5	5923.83	21141.4	32288.6	-585.612
5	A5	3	3	6	87503.8	10664.7	38249.7	58574.9	1027.61
6	A6	3	3	6	103416	13551.5	42947.7	61502.6	1638.2
7	A7	3	3	6	97752.9	12023.4	42602.8	60588.5	1399.77
8	A8	3	3	6	108615	12849.1	48180.3	64991.6	65.065
9	A9	3	3	6	115384	14261.8	46374.5	60574.5	1646.3
10	A10	3	3	6	81592.6	9899.08	40422.6	55155.4	1857.74
11	A11	3	3	6	109216	12841.7	47459.6	64955.7	14989.9
12	A12	3	3	6	99772.5	11237.2	45691.3	60301.4	293.879
13	A13	3	3	6	96096	10832.3	45254	60933.1	-337.967
14	A14	3	3	6	97362.1	11756.2	44475.6	58189.5	581.717
15	A15	3	3	6	77404.8	9114.11	37882.9	50831.3	240.316
[truncated: 86,769 more rows]

## Sheet: Replicate Group Result
File Name	E:\shahi\Taqman for HCV_JFH1 one-step_20240214_194931.eds
[truncated: 27 more rows]

[truncated: 4 more sheets: Control Status, Target Call, Sample Call, Well Call]
