# Supplementary material for: Structural studies of the IFNλ4 receptor complex using cryoEM enabled by protein engineering
Source: Nat Commun. 2025 Jan 18;16:818. doi: 10.1038/s41467-025-56119-y (PMC11742915; doi:10.1038/s41467-025-56119-y)
Supplement: Supplementary file 6 — Source Data [file 41467_2025_56119_MOESM6_ESM.zip › source_data/IFNL4_data/IFNL4_manuscript/Fig5/Fig5C+5D/all/raw files_qPCR/Taqman for HCV_JFH1 one-step_20240215_142017_20240215_161834.xlsx]

## Sheet: Results
File Name	E:\shahi\Taqman for HCV_JFH1 one-step_20240215_142017.eds
Comment
Operator	Admin
Barcode
Instrument Type	QuantStudio™ 6 Pro System
Block Type	384-Well Block
Instrument Name	QS6Pro-2778621060027
Instrument Serial Number	2778621060027
Heated Cover Serial Number	2779321031001
Block serial number	2778321020885
Run Start Date/Time	2024-02-15 02:20:27 PM EST
Run End Data/Time	2024-02-15 04:13:25 PM EST
Run Duration	112 minutes 58 seconds
Sample Volume	10.0
Cover Temperature	105.0
Passive Reference	ROX
PCR Stage/Step Number	Stage 3 Step 3
Quantification Cycle Method	CT
Pre-read Stage/Step	Stage 1 Step 1
Analysis Date/Time	2024-02-15 04:18:25 PM EST
Software Name and Version	Design & Analysis Software v2.7.0
Plugin Name and Version	Primary Analysis v1.8.0, Presence Absence v2.3.0
Reduce dye signal crosstalk by algorithm	No (Default)
Exported On	2024-02-15 04:18:34 PM EST
Well	Well Position	Omit	Sample	Target	Task	Reporter	Quencher	Amp Status	Amp Score	Curve Quality	Result Quality Issues	Cq	Cq Confidence	Cq Mean	Cq SD	Auto Threshold	Threshold	Auto Baseline	Baseline Start	Baseline End
1	A1	FALSE	Sample 1	Target 1	UNKNOWN	FAM	TAMRA	AMP	1.2744			21.3768	0.908007	24.512	3.22661	FALSE	0.162089	TRUE	3	17
2	A2	FALSE	Sample 1	Target 1	UNKNOWN	FAM	TAMRA	AMP	1.2785			24.9743	0.723875	24.512	3.22661	FALSE	0.162089	TRUE	3	19
3	A3	FALSE	Sample 1	Target 1	UNKNOWN	FAM	TAMRA	AMP	1.27461			23.0921	0.81936	24.512	3.22661	FALSE	0.162089	TRUE	3	19
4	A4	FALSE	Sample 1	Target 1	UNKNOWN	FAM	TAMRA	AMP	1.286			24.5451	0.846394	24.512	3.22661	FALSE	0.162089	TRUE	3	21
5	A5	FALSE	Sample 1	Target 1	UNKNOWN	FAM	TAMRA	AMP	1.27987			23.4113	0.884541	24.512	3.22661	FALSE	0.162089	TRUE	3	17
6	A6	FALSE	Sample 1	Target 1	UNKNOWN	FAM	TAMRA	AMP	0.91604			9.80725	0.118032	24.512	3.22661	FALSE	0.162089	TRUE	3	4
7	A7	FALSE	Sample 1	Target 1	UNKNOWN	FAM	TAMRA	AMP	1.2805			25.6831	0.822289	24.512	3.22661	FALSE	0.162089	TRUE	3	20
8	A8	FALSE	Sample 1	Target 1	UNKNOWN	FAM	TAMRA	AMP	1.28837			9.26093	0.251265	24.512	3.22661	FALSE	0.162089	TRUE	3	6
9	A9	FALSE	Sample 1	Target 1	UNKNOWN	FAM	TAMRA	AMP	1.27971			28.7274	0.574235	24.512	3.22661	FALSE	0.162089	TRUE	3	24
10	A10	FALSE	Sample 1	Target 1	UNKNOWN	FAM	TAMRA	AMP	1.27431			21.2566	0.904753	24.512	3.22661	FALSE	0.162089	TRUE	3	17
11	A11	FALSE	Sample 1	Target 1	UNKNOWN	FAM	TAMRA	AMP	1.26759			24.2129	0.871471	24.512	3.22661	FALSE	0.162089	TRUE	3	20
12	A12	FALSE	Sample 1	Target 1	UNKNOWN	FAM	TAMRA	AMP	1.26969			23.4209	0.672166	24.512	3.22661	FALSE	0.162089	TRUE	3	18
13	A13	FALSE	Sample 1	Target 1	UNKNOWN	FAM	TAMRA	AMP	1.10543			5.96335	0.249193	24.512	3.22661	FALSE	0.162089	TRUE	3	3
14	A14	FALSE	Sample 1	Target 1	UNKNOWN	FAM	TAMRA	AMP	1.28443			24.2444	0.864182	24.512	3.22661	FALSE	0.162089	TRUE	3	19
15	A15	FALSE	Sample 1	Target 1	UNKNOWN	FAM	TAMRA	AMP	0.727791			20.8679	0.367197	24.512	3.22661	FALSE	0.162089	TRUE	3	3
16	A16	FALSE	Sample 1	Target 1	UNKNOWN	FAM	TAMRA	AMP	1.2684			26.0289	0.827691	24.512	3.22661	FALSE	0.162089	TRUE	3	20
17	A17	FALSE	Sample 1	Target 1	UNKNOWN	FAM	TAMRA	AMP	1.27329			26.1072	0.913218	24.512	3.22661	FALSE	0.162089	TRUE	3	21
18	A18	FALSE	Sample 1	Target 1	UNKNOWN	FAM	TAMRA	AMP	1.27314			28.4746	0.687083	24.512	3.22661	FALSE	0.162089	TRUE	3	24
19	A19	FALSE	Sample 2	Target 1	NTC	FAM	TAMRA	NO_AMP	0			UNDETERMINED	0			FALSE	0.162089	TRUE	3	39
25	B1	FALSE	Sample 1	Target 1	UNKNOWN	FAM	TAMRA	AMP	1.27795			22.9051	0.575224	24.512	3.22661	FALSE	0.162089	TRUE	3	18
26	B2	FALSE	Sample 1	Target 1	UNKNOWN	FAM	TAMRA	AMP	1.26793			24.3398	0.858295	24.512	3.22661	FALSE	0.162089	TRUE	3	17
27	B3	FALSE	Sample 1	Target 1	UNKNOWN	FAM	TAMRA	AMP	1.2814			22.702	0.842002	24.512	3.22661	FALSE	0.162089	TRUE	3	18
28	B4	FALSE	Sample 1	Target 1	UNKNOWN	FAM	TAMRA	AMP	1.27602			25.5619	0.656698	24.512	3.22661	FALSE	0.162089	TRUE	3	21
29	B5	FALSE	Sample 1	Target 1	UNKNOWN	FAM	TAMRA	AMP	1.27594			24.0176	0.852958	24.512	3.22661	FALSE	0.162089	TRUE	3	18
30	B6	FALSE	Sample 1	Target 1	UNKNOWN	FAM	TAMRA	AMP	1.2957			12.7172	0.0850634	24.512	3.22661	FALSE	0.162089	TRUE	3	5
31	B7	FALSE	Sample 1	Target 1	UNKNOWN	FAM	TAMRA	AMP	1.28531			25.8298	0.891757	24.512	3.22661	FALSE	0.162089	TRUE	3	20
32	B8	FALSE	Sample 1	Target 1	UNKNOWN	FAM	TAMRA	AMP	1.28317			25.5072	0.925122	24.512	3.22661	FALSE	0.162089	TRUE	3	21
33	B9	FALSE	Sample 1	Target 1	UNKNOWN	FAM	TAMRA	AMP	1.29244			27.4925	0.887705	24.512	3.22661	FALSE	0.162089	TRUE	3	22
34	B10	FALSE	Sample 1	Target 1	UNKNOWN	FAM	TAMRA	AMP	1.25583			21.4395	0.890674	24.512	3.22661	FALSE	0.162089	TRUE	3	16
35	B11	FALSE	Sample 1	Target 1	UNKNOWN	FAM	TAMRA	AMP	1.28181			23.9783	0.944603	24.512	3.22661	FALSE	0.162089	TRUE	3	18
36	B12	FALSE	Sample 1	Target 1	UNKNOWN	FAM	TAMRA	AMP	1.28992			22.4392	0.918038	24.512	3.22661	FALSE	0.162089	TRUE	3	18
37	B13	FALSE	Sample 1	Target 1	UNKNOWN	FAM	TAMRA	AMP	1.28365			23.9605	0.924391	24.512	3.22661	FALSE	0.162089	TRUE	3	19
38	B14	FALSE	Sample 1	Target 1	UNKNOWN	FAM	TAMRA	AMP	1.29098			24.0374	0.890319	24.512	3.22661	FALSE	0.162089	TRUE	3	18
39	B15	FALSE	Sample 1	Target 1	UNKNOWN	FAM	TAMRA	AMP	1.28838			25.2212	0.873481	24.512	3.22661	FALSE	0.162089	TRUE	3	19
40	B16	FALSE	Sample 1	Target 1	UNKNOWN	FAM	TAMRA	AMP	1.29156			26.2187	0.768901	24.512	3.22661	FALSE	0.162089	TRUE	3	21
41	B17	FALSE	Sample 1	Target 1	UNKNOWN	FAM	TAMRA	AMP	1.26983			27.1548	0.684505	24.512	3.22661	FALSE	0.162089	TRUE	3	22
42	B18	FALSE	Sample 1	Target 1	UNKNOWN	FAM	TAMRA	AMP	1.27681			27.716	0.876971	24.512	3.22661	FALSE	0.162089	TRUE	3	22
49	C1	FALSE	Sample 1	Target 1	UNKNOWN	FAM	TAMRA	AMP	1.26968			21.6463	0.893348	24.512	3.22661	FALSE	0.162089	TRUE	3	18
50	C2	FALSE	Sample 1	Target 1	UNKNOWN	FAM	TAMRA	AMP	1.27298			25.5354	0.563274	24.512	3.22661	FALSE	0.162089	TRUE	3	21
51	C3	FALSE	Sample 1	Target 1	UNKNOWN	FAM	TAMRA	AMP	1.25654			22.9576	0.894859	24.512	3.22661	FALSE	0.162089	TRUE	3	17
52	C4	FALSE	Sample 1	Target 1	UNKNOWN	FAM	TAMRA	AMP	1.2776			24.9455	0.876911	24.512	3.22661	FALSE	0.162089	TRUE	3	21
53	C5	FALSE	Sample 1	Target 1	UNKNOWN	FAM	TAMRA	AMP	1.27927			23.8082	0.916431	24.512	3.22661	FALSE	0.162089	TRUE	3	19
54	C6	FALSE	Sample 1	Target 1	UNKNOWN	FAM	TAMRA	AMP	1.2825			24.5077	0.869054	24.512	3.22661	FALSE	0.162089	TRUE	3	20
55	C7	FALSE	Sample 1	Target 1	UNKNOWN	FAM	TAMRA	AMP	1.27805			25.7476	0.881884	24.512	3.22661	FALSE	0.162089	TRUE	3	22
56	C8	FALSE	Sample 1	Target 1	UNKNOWN	FAM	TAMRA	AMP	1.27694			25.3157	0.878618	24.512	3.22661	FALSE	0.162089	TRUE	3	19
57	C9	FALSE	Sample 1	Target 1	UNKNOWN	FAM	TAMRA	AMP	1.28086			27.3343	0.893288	24.512	3.22661	FALSE	0.162089	TRUE	3	22
58	C10	FALSE	Sample 1	Target 1	UNKNOWN	FAM	TAMRA	AMP	1.28634			21.6011	0.874719	24.512	3.22661	FALSE	0.162089	TRUE	3	17
59	C11	FALSE	Sample 1	Target 1	UNKNOWN	FAM	TAMRA	AMP	1.2791			24.3881	0.881785	24.512	3.22661	FALSE	0.162089	TRUE	3	18
60	C12	FALSE	Sample 1	Target 1	UNKNOWN	FAM	TAMRA	AMP	1.29589			22.1895	0.894068	24.512	3.22661	FALSE	0.162089	TRUE	3	16
61	C13	FALSE	Sample 1	Target 1	UNKNOWN	FAM	TAMRA	AMP	1.28027			24.0879	0.89512	24.512	3.22661	FALSE	0.162089	TRUE	3	19
62	C14	FALSE	Sample 1	Target 1	UNKNOWN	FAM	TAMRA	AMP	1.27885			23.9604	0.887741	24.512	3.22661	FALSE	0.162089	TRUE	3	18
63	C15	FALSE	Sample 1	Target 1	UNKNOWN	FAM	TAMRA	AMP	1.2838			25.5887	0.878166	24.512	3.22661	FALSE	0.162089	TRUE	3	20
64	C16	FALSE	Sample 1	Target 1	UNKNOWN	FAM	TAMRA	AMP	1.27639			25.5135	0.903605	24.512	3.22661	FALSE	0.162089	TRUE	3	19
65	C17	FALSE	Sample 1	Target 1	UNKNOWN	FAM	TAMRA	AMP	1.27456			26.852	0.645981	24.512	3.22661	FALSE	0.162089	TRUE	3	20
66	C18	FALSE	Sample 1	Target 1	UNKNOWN	FAM	TAMRA	AMP	1.27841			27.7582	0.876641	24.512	3.22661	FALSE	0.162089	TRUE	3	22
73	D1	FALSE	Sample 1	Target 1	UNKNOWN	FAM	TAMRA	AMP	1.27781			21.7566	0.938985	24.512	3.22661	FALSE	0.162089	TRUE	3	17
74	D2	FALSE	Sample 1	Target 1	UNKNOWN	FAM	TAMRA	AMP	1.27873			24.9084	0.90695	24.512	3.22661	FALSE	0.162089	TRUE	3	20
75	D3	FALSE	Sample 1	Target 1	UNKNOWN	FAM	TAMRA	AMP	0.907871			10.03	0.135539	24.512	3.22661	FALSE	0.162089	TRUE	3	3
76	D4	FALSE	Sample 1	Target 1	UNKNOWN	FAM	TAMRA	AMP	1.29358			25.8358	0.819448	24.512	3.22661	FALSE	0.162089	TRUE	3	20
77	D5	FALSE	Sample 1	Target 1	UNKNOWN	FAM	TAMRA	AMP	1.36469			23.3377	0.935041	24.512	3.22661	FALSE	0.162089	TRUE	3	19
78	D6	FALSE	Sample 1	Target 1	UNKNOWN	FAM	TAMRA	AMP	1.26706			25.5362	0.88549	24.512	3.22661	FALSE	0.162089	TRUE	3	20
79	D7	FALSE	Sample 1	Target 1	UNKNOWN	FAM	TAMRA	AMP	1.2858			26.6055	0.882045	24.512	3.22661	FALSE	0.162089	TRUE	3	22
80	D8	FALSE	Sample 1	Target 1	UNKNOWN	FAM	TAMRA	AMP	1.26947			26.7669	0.687833	24.512	3.22661	FALSE	0.162089	TRUE	3	22
81	D9	FALSE	Sample 1	Target 1	UNKNOWN	FAM	TAMRA	AMP	1.28467			27.3164	0.849267	24.512	3.22661	FALSE	0.162089	TRUE	3	23
82	D10	FALSE	Sample 1	Target 1	UNKNOWN	FAM	TAMRA	AMP	1.27913			22.4248	0.788242	24.512	3.22661	FALSE	0.162089	TRUE	3	18
83	D11	FALSE	Sample 1	Target 1	UNKNOWN	FAM	TAMRA	AMP	1.25771			25.2616	0.857309	24.512	3.22661	FALSE	0.162089	TRUE	3	20
84	D12	FALSE	Sample 1	Target 1	UNKNOWN	FAM	TAMRA	AMP	1.27345			23.5938	0.842895	24.512	3.22661	FALSE	0.162089	TRUE	3	19
85	D13	FALSE	Sample 1	Target 1	UNKNOWN	FAM	TAMRA	AMP	1.26536			25.0121	0.896248	24.512	3.22661	FALSE	0.162089	TRUE	3	20
86	D14	FALSE	Sample 1	Target 1	UNKNOWN	FAM	TAMRA	AMP	1.28855			23.7007	0.903404	24.512	3.22661	FALSE	0.162089	TRUE	3	19
87	D15	FALSE	Sample 1	Target 1	UNKNOWN	FAM	TAMRA	AMP	1.27305			26.0478	0.818556	24.512	3.22661	FALSE	0.162089	TRUE	3	22
88	D16	FALSE	Sample 1	Target 1	UNKNOWN	FAM	TAMRA	AMP	1.26186			26.7746	0.904215	24.512	3.22661	FALSE	0.162089	TRUE	3	22
89	D17	FALSE	Sample 1	Target 1	UNKNOWN	FAM	TAMRA	AMP	1.27174			26.2808	0.894371	24.512	3.22661	FALSE	0.162089	TRUE	3	20
90	D18	FALSE	Sample 1	Target 1	UNKNOWN	FAM	TAMRA	AMP	1.28239			28.1683	0.887741	24.512	3.22661	FALSE	0.162089	TRUE	3	22
97	E1	FALSE	Sample 1	Target 1	UNKNOWN	FAM	TAMRA	AMP	1.26698			21.9169	0.905737	24.512	3.22661	FALSE	0.162089	TRUE	3	16
98	E2	FALSE	Sample 1	Target 1	UNKNOWN	FAM	TAMRA	AMP	1.27231			24.9016	0.829914	24.512	3.22661	FALSE	0.162089	TRUE	3	21
99	E3	FALSE	Sample 1	Target 1	UNKNOWN	FAM	TAMRA	AMP	1.27665			23.6563	0.852111	24.512	3.22661	FALSE	0.162089	TRUE	3	19
100	E4	FALSE	Sample 1	Target 1	UNKNOWN	FAM	TAMRA	AMP	1.27678			24.9777	0.842953	24.512	3.22661	FALSE	0.162089	TRUE	3	19
101	E5	FALSE	Sample 1	Target 1	UNKNOWN	FAM	TAMRA	AMP	1.26194			24.9111	0.87837	24.512	3.22661	FALSE	0.162089	TRUE	3	20
102	E6	FALSE	Sample 1	Target 1	UNKNOWN	FAM	TAMRA	AMP	1.27865			25.5033	0.883844	24.512	3.22661	FALSE	0.162089	TRUE	3	21
103	E7	FALSE	Sample 1	Target 1	UNKNOWN	FAM	TAMRA	AMP	1.26977			26.8661	0.806707	24.512	3.22661	FALSE	0.162089	TRUE	3	23
104	E8	FALSE	Sample 1	Target 1	UNKNOWN	FAM	TAMRA	AMP	1.29198			25.2676	0.86829	24.512	3.22661	FALSE	0.162089	TRUE	3	22
105	E9	FALSE	Sample 1	Target 1	UNKNOWN	FAM	TAMRA	AMP	1.28591			27.4098	0.875344	24.512	3.22661	FALSE	0.162089	TRUE	3	23
106	E10	FALSE	Sample 1	Target 1	UNKNOWN	FAM	TAMRA	AMP	1.27508			22.0389	0.863434	24.512	3.22661	FALSE	0.162089	TRUE	3	18
107	E11	FALSE	Sample 1	Target 1	UNKNOWN	FAM	TAMRA	AMP	1.26607			25.0708	0.859176	24.512	3.22661	FALSE	0.162089	TRUE	3	20
108	E12	FALSE	Sample 1	Target 1	UNKNOWN	FAM	TAMRA	AMP	1.26209			23.4141	0.862066	24.512	3.22661	FALSE	0.162089	TRUE	3	18
109	E13	FALSE	Sample 1	Target 1	UNKNOWN	FAM	TAMRA	AMP	1.26242			24.8137	0.862412	24.512	3.22661	FALSE	0.162089	TRUE	3	21
110	E14	FALSE	Sample 1	Target 1	UNKNOWN	FAM	TAMRA	AMP	1.28169			23.9138	0.867708	24.512	3.22661	FALSE	0.162089	TRUE	3	20
111	E15	FALSE	Sample 1	Target 1	UNKNOWN	FAM	TAMRA	AMP	1.27813			26.0993	0.882682	24.512	3.22661	FALSE	0.162089	TRUE	3	21
112	E16	FALSE	Sample 1	Target 1	UNKNOWN	FAM	TAMRA	AMP	1.28955			26.5631	0.887825	24.512	3.22661	FALSE	0.162089	TRUE	3	21
113	E17	FALSE	Sample 1	Target 1	UNKNOWN	FAM	TAMRA	AMP	1.26979			26.156	0.87234	24.512	3.22661	FALSE	0.162089	TRUE	3	20
114	E18	FALSE	Sample 1	Target 1	UNKNOWN	FAM	TAMRA	AMP	1.26805			27.929	0.862831	24.512	3.22661	FALSE	0.162089	TRUE	3	22
121	F1	FALSE	Sample 1	Target 1	UNKNOWN	FAM	TAMRA	AMP	1.26975			21.8811	0.881088	24.512	3.22661	FALSE	0.162089	TRUE	3	18
122	F2	FALSE	Sample 1	Target 1	UNKNOWN	FAM	TAMRA	AMP	1.26846			25.0922	0.734708	24.512	3.22661	FALSE	0.162089	TRUE	3	21
123	F3	FALSE	Sample 1	Target 1	UNKNOWN	FAM	TAMRA	AMP	1.26076			24.3563	0.64953	24.512	3.22661	FALSE	0.162089	TRUE	3	21
124	F4	FALSE	Sample 1	Target 1	UNKNOWN	FAM	TAMRA	AMP	1.26536			24.9322	0.911471	24.512	3.22661	FALSE	0.162089	TRUE	3	18
125	F5	FALSE	Sample 1	Target 1	UNKNOWN	FAM	TAMRA	AMP	1.26989			24.7782	0.92939	24.512	3.22661	FALSE	0.162089	TRUE	3	19
126	F6	FALSE	Sample 1	Target 1	UNKNOWN	FAM	TAMRA	AMP	1.27285			25.4994	0.87535	24.512	3.22661	FALSE	0.162089	TRUE	3	21
127	F7	FALSE	Sample 1	Target 1	UNKNOWN	FAM	TAMRA	AMP	1.26972			26.7299	0.868989	24.512	3.22661	FALSE	0.162089	TRUE	3	22
128	F8	FALSE	Sample 1	Target 1	UNKNOWN	FAM	TAMRA	AMP	1.28127			25.5349	0.88505	24.512	3.22661	FALSE	0.162089	TRUE	3	18
129	F9	FALSE	Sample 1	Target 1	UNKNOWN	FAM	TAMRA	AMP	1.27998			27.2601	0.818027	24.512	3.22661	FALSE	0.162089	TRUE	3	23
130	F10	FALSE	Sample 1	Target 1	UNKNOWN	FAM	TAMRA	AMP	1.28028			21.6677	0.895554	24.512	3.22661	FALSE	0.162089	TRUE	3	17
131	F11	FALSE	Sample 1	Target 1	UNKNOWN	FAM	TAMRA	AMP	1.27083			25.0788	0.844243	24.512	3.22661	FALSE	0.162089	TRUE	3	20
132	F12	FALSE	Sample 1	Target 1	UNKNOWN	FAM	TAMRA	AMP	1.27306			22.8624	0.873901	24.512	3.22661	FALSE	0.162089	TRUE	3	17
133	F13	FALSE	Sample 1	Target 1	UNKNOWN	FAM	TAMRA	AMP	1.2751			24.8642	0.88052	24.512	3.22661	FALSE	0.162089	TRUE	3	18
134	F14	FALSE	Sample 1	Target 1	UNKNOWN	FAM	TAMRA	AMP	1.27957			23.8677	0.885435	24.512	3.22661	FALSE	0.162089	TRUE	3	18
135	F15	FALSE	Sample 1	Target 1	UNKNOWN	FAM	TAMRA	AMP	1.27755			26.2563	0.83805	24.512	3.22661	FALSE	0.162089	TRUE	3	21
136	F16	FALSE	Sample 1	Target 1	UNKNOWN	FAM	TAMRA	AMP	1.46229			24.2447	0.702775	24.512	3.22661	FALSE	0.162089	TRUE	3	21
137	F17	FALSE	Sample 1	Target 1	UNKNOWN	FAM	TAMRA	AMP	1.28362			26.4963	0.792998	24.512	3.22661	FALSE	0.162089	TRUE	3	22
138	F18	FALSE	Sample 1	Target 1	UNKNOWN	FAM	TAMRA	AMP	1.28657			27.838	0.89106	24.512	3.22661	FALSE	0.162089	TRUE	3	23
145	G1	FALSE	Sample 1	Target 1	UNKNOWN	FAM	TAMRA	AMP	1.26663			22.4157	0.907469	24.512	3.22661	FALSE	0.162089	TRUE	3	15
146	G2	FALSE	Sample 1	Target 1	UNKNOWN	FAM	TAMRA	AMP	1.27727			25.033	0.858116	24.512	3.22661	FALSE	0.162089	TRUE	3	20
147	G3	FALSE	Sample 1	Target 1	UNKNOWN	FAM	TAMRA	AMP	1.2743			24.4897	0.898254	24.512	3.22661	FALSE	0.162089	TRUE	3	20
148	G4	FALSE	Sample 1	Target 1	UNKNOWN	FAM	TAMRA	AMP	1.27354			24.979	0.961656	24.512	3.22661	FALSE	0.162089	TRUE	3	19
149	G5	FALSE	Sample 1	Target 1	UNKNOWN	FAM	TAMRA	AMP	1.27505			24.221	0.939793	24.512	3.22661	FALSE	0.162089	TRUE	3	20
150	G6	FALSE	Sample 1	Target 1	UNKNOWN	FAM	TAMRA	AMP	1.27055			25.8539	0.892345	24.512	3.22661	FALSE	0.162089	TRUE	3	20
151	G7	FALSE	Sample 1	Target 1	UNKNOWN	FAM	TAMRA	AMP	1.25772			27.4669	0.841778	24.512	3.22661	FALSE	0.162089	TRUE	3	23
152	G8	FALSE	Sample 1	Target 1	UNKNOWN	FAM	TAMRA	AMP	1.27086			25.8754	0.823554	24.512	3.22661	FALSE	0.162089	TRUE	3	22
153	G9	FALSE	Sample 1	Target 1	UNKNOWN	FAM	TAMRA	AMP	1.2701			27.9494	0.830369	24.512	3.22661	FALSE	0.162089	TRUE	3	23
154	G10	FALSE	Sample 1	Target 1	UNKNOWN	FAM	TAMRA	AMP	1.26263			21.6232	0.894143	24.512	3.22661	FALSE	0.162089	TRUE	3	17
155	G11	FALSE	Sample 1	Target 1	UNKNOWN	FAM	TAMRA	AMP	1.27383			25.3288	0.828928	24.512	3.22661	FALSE	0.162089	TRUE	3	20
156	G12	FALSE	Sample 1	Target 1	UNKNOWN	FAM	TAMRA	AMP	1.27898			23.6191	0.876262	24.512	3.22661	FALSE	0.162089	TRUE	3	18
157	G13	FALSE	Sample 1	Target 1	UNKNOWN	FAM	TAMRA	AMP	1.2693			25.1603	0.86378	24.512	3.22661	FALSE	0.162089	TRUE	3	21
158	G14	FALSE	Sample 1	Target 1	UNKNOWN	FAM	TAMRA	AMP	1.26601			24.5503	0.865924	24.512	3.22661	FALSE	0.162089	TRUE	3	20
159	G15	FALSE	Sample 1	Target 1	UNKNOWN	FAM	TAMRA	AMP	1.26704			26.5471	0.866892	24.512	3.22661	FALSE	0.162089	TRUE	3	20
160	G16	FALSE	Sample 1	Target 1	UNKNOWN	FAM	TAMRA	AMP	1.2721			27.2343	0.857583	24.512	3.22661	FALSE	0.162089	TRUE	3	22
161	G17	FALSE	Sample 1	Target 1	UNKNOWN	FAM	TAMRA	AMP	1.25668			26.4889	0.842895	24.512	3.22661	FALSE	0.162089	TRUE	3	22
162	G18	FALSE	Sample 1	Target 1	UNKNOWN	FAM	TAMRA	AMP	1.27028			28.3125	0.877707	24.512	3.22661	FALSE	0.162089	TRUE	3	23
169	H1	FALSE	Sample 1	Target 1	UNKNOWN	FAM	TAMRA	AMP	1.26712			22.2598	0.880837	24.512	3.22661	FALSE	0.162089	TRUE	3	17
170	H2	FALSE	Sample 1	Target 1	UNKNOWN	FAM	TAMRA	AMP	1.27853			25.0097	0.867565	24.512	3.22661	FALSE	0.162089	TRUE	3	19
171	H3	FALSE	Sample 1	Target 1	UNKNOWN	FAM	TAMRA	AMP	1.27791			24.3979	0.860745	24.512	3.22661	FALSE	0.162089	TRUE	3	19
172	H4	FALSE	Sample 1	Target 1	UNKNOWN	FAM	TAMRA	AMP	1.25609			24.9356	0.932904	24.512	3.22661	FALSE	0.162089	TRUE	3	20
173	H5	FALSE	Sample 1	Target 1	UNKNOWN	FAM	TAMRA	AMP	1.27329			23.8157	0.927645	24.512	3.22661	FALSE	0.162089	TRUE	3	16
174	H6	FALSE	Sample 1	Target 1	UNKNOWN	FAM	TAMRA	AMP	1.27793			25.8475	0.884457	24.512	3.22661	FALSE	0.162089	TRUE	3	21
175	H7	FALSE	Sample 1	Target 1	UNKNOWN	FAM	TAMRA	AMP	1.27604			26.7501	0.857258	24.512	3.22661	FALSE	0.162089	TRUE	3	22
176	H8	FALSE	Sample 1	Target 1	UNKNOWN	FAM	TAMRA	AMP	1.28311			25.4963	0.850799	24.512	3.22661	FALSE	0.162089	TRUE	3	20
177	H9	FALSE	Sample 1	Target 1	UNKNOWN	FAM	TAMRA	AMP	1.27498			27.6596	0.865302	24.512	3.22661	FALSE	0.162089	TRUE	3	22
178	H10	FALSE	Sample 1	Target 1	UNKNOWN	FAM	TAMRA	AMP	1.27042			21.6295	0.885227	24.512	3.22661	FALSE	0.162089	TRUE	3	16
179	H11	FALSE	Sample 1	Target 1	UNKNOWN	FAM	TAMRA	AMP	1.27501			25.0397	0.869125	24.512	3.22661	FALSE	0.162089	TRUE	3	21
180	H12	FALSE	Sample 1	Target 1	UNKNOWN	FAM	TAMRA	AMP	1.27545			23.7292	0.865697	24.512	3.22661	FALSE	0.162089	TRUE	3	18
181	H13	FALSE	Sample 1	Target 1	UNKNOWN	FAM	TAMRA	AMP	1.27963			24.9351	0.884936	24.512	3.22661	FALSE	0.162089	TRUE	3	18
182	H14	FALSE	Sample 1	Target 1	UNKNOWN	FAM	TAMRA	AMP	1.28387			24.1718	0.882809	24.512	3.22661	FALSE	0.162089	TRUE	3	20
183	H15	FALSE	Sample 1	Target 1	UNKNOWN	FAM	TAMRA	AMP	1.27875			26.4692	0.833466	24.512	3.22661	FALSE	0.162089	TRUE	3	20
184	H16	FALSE	Sample 1	Target 1	UNKNOWN	FAM	TAMRA	AMP	1.25965			27.4355	0.869156	24.512	3.22661	FALSE	0.162089	TRUE	3	22
185	H17	FALSE	Sample 1	Target 1	UNKNOWN	FAM	TAMRA	AMP	1.27313			26.128	0.841952	24.512	3.22661	FALSE	0.162089	TRUE	3	22
186	H18	FALSE	Sample 1	Target 1	UNKNOWN	FAM	TAMRA	AMP	1.29539			27.7612	0.869658	24.512	3.22661	FALSE	0.162089	TRUE	3	23
193	I1	FALSE	Sample 1	Target 1	UNKNOWN	FAM	TAMRA	AMP	1.27703			21.8344	0.89968	24.512	3.22661	FALSE	0.162089	TRUE	3	16
194	I2	FALSE	Sample 1	Target 1	UNKNOWN	FAM	TAMRA	AMP	0.787344			24.6652	0.874977	24.512	3.22661	FALSE	0.162089	TRUE	3	18
195	I3	FALSE	Sample 1	Target 1	UNKNOWN	FAM	TAMRA	AMP	1.25507			24.5228	0.896921	24.512	3.22661	FALSE	0.162089	TRUE	3	21
196	I4	FALSE	Sample 1	Target 1	UNKNOWN	FAM	TAMRA	AMP	1.28424			24.8225	0.904441	24.512	3.22661	FALSE	0.162089	TRUE	3	20
197	I5	FALSE	Sample 1	Target 1	UNKNOWN	FAM	TAMRA	AMP	1.28355			23.775	0.912029	24.512	3.22661	FALSE	0.162089	TRUE	3	19
198	I6	FALSE	Sample 1	Target 1	UNKNOWN	FAM	TAMRA	AMP	1.27774			25.8278	0.87403	24.512	3.22661	FALSE	0.162089	TRUE	3	21
199	I7	FALSE	Sample 1	Target 1	UNKNOWN	FAM	TAMRA	AMP	1.28299			26.692	0.849444	24.512	3.22661	FALSE	0.162089	TRUE	3	22
200	I8	FALSE	Sample 1	Target 1	UNKNOWN	FAM	TAMRA	AMP	1.28715			25.4711	0.879825	24.512	3.22661	FALSE	0.162089	TRUE	3	18
201	I9	FALSE	Sample 1	Target 1	UNKNOWN	FAM	TAMRA	AMP	1.28565			27.2126	0.792319	24.512	3.22661	FALSE	0.162089	TRUE	3	23
202	I10	FALSE	Sample 1	Target 1	UNKNOWN	FAM	TAMRA	AMP	1.27443			21.8071	0.897811	24.512	3.22661	FALSE	0.162089	TRUE	3	17
203	I11	FALSE	Sample 1	Target 1	UNKNOWN	FAM	TAMRA	AMP	1.27929			24.9885	0.856143	24.512	3.22661	FALSE	0.162089	TRUE	3	20
204	I12	FALSE	Sample 1	Target 1	UNKNOWN	FAM	TAMRA	AMP	1.28397			23.6089	0.883753	24.512	3.22661	FALSE	0.162089	TRUE	3	19
205	I13	FALSE	Sample 1	Target 1	UNKNOWN	FAM	TAMRA	AMP	1.28508			25.0165	0.855474	24.512	3.22661	FALSE	0.162089	TRUE	3	21
206	I14	FALSE	Sample 1	Target 1	UNKNOWN	FAM	TAMRA	AMP	1.27811			24.2821	0.863015	24.512	3.22661	FALSE	0.162089	TRUE	3	19
207	I15	FALSE	Sample 1	Target 1	UNKNOWN	FAM	TAMRA	AMP	1.26933			26.4414	0.839664	24.512	3.22661	FALSE	0.162089	TRUE	3	22
208	I16	FALSE	Sample 1	Target 1	UNKNOWN	FAM	TAMRA	AMP	1.28072			26.8513	0.871767	24.512	3.22661	FALSE	0.162089	TRUE	3	20
209	I17	FALSE	Sample 1	Target 1	UNKNOWN	FAM	TAMRA	AMP	1.26828			26.1277	0.879727	24.512	3.22661	FALSE	0.162089	TRUE	3	20
210	I18	FALSE	Sample 1	Target 1	UNKNOWN	FAM	TAMRA	AMP	1.27813			27.9396	0.870758	24.512	3.22661	FALSE	0.162089	TRUE	3	24

## Sheet: Amplification Data
File Name	E:\shahi\Taqman for HCV_JFH1 one-step_20240215_142017.eds
Comment
Operator	Admin
Barcode
Instrument Type	QuantStudio™ 6 Pro System
Block Type	384-Well Block
Instrument Name	QS6Pro-2778621060027
Instrument Serial Number	2778621060027
Heated Cover Serial Number	2779321031001
Block serial number	2778321020885
Run Start Date/Time	2024-02-15 02:20:27 PM EST
Run End Data/Time	2024-02-15 04:13:25 PM EST
Run Duration	112 minutes 58 seconds
Sample Volume	10.0
Cover Temperature	105.0
Passive Reference	ROX
PCR Stage/Step Number	Stage 3 Step 3
Quantification Cycle Method	CT
Pre-read Stage/Step	Stage 1 Step 1
Analysis Date/Time	2024-02-15 04:18:25 PM EST
Software Name and Version	Design & Analysis Software v2.7.0
Plugin Name and Version	Primary Analysis v1.8.0, Presence Absence v2.3.0
Reduce dye signal crosstalk by algorithm	No (Default)
Exported On	2024-02-15 04:18:34 PM EST
Well	Well Position	Cycle Number	Target	Rn	dRn	Sample	Omit
1	A1	1	Target 1	1.74748	-0.000927531	Sample 1	FALSE
1	A1	2	Target 1	1.74969	-0.00484942	Sample 1	FALSE
1	A1	3	Target 1	1.75679	-0.00388134	Sample 1	FALSE
1	A1	4	Target 1	1.76011	-0.00669506	Sample 1	FALSE
1	A1	5	Target 1	1.77063	-0.0023015	Sample 1	FALSE
1	A1	6	Target 1	1.78533	0.00626164	Sample 1	FALSE
1	A1	7	Target 1	1.79472	0.00952306	Sample 1	FALSE
1	A1	8	Target 1	1.79769	0.00636614	Sample 1	FALSE
1	A1	9	Target 1	1.79674	-0.000720154	Sample 1	FALSE
1	A1	10	Target 1	1.804	0.00041422	Sample 1	FALSE
1	A1	11	Target 1	1.81447	0.00474758	Sample 1	FALSE
1	A1	12	Target 1	1.81238	-0.00346632	Sample 1	FALSE
1	A1	13	Target 1	1.81072	-0.0112668	Sample 1	FALSE
1	A1	14	Target 1	1.82124	-0.00687801	Sample 1	FALSE
1	A1	15	Target 1	1.83612	0.00187741	Sample 1	FALSE
1	A1	16	Target 1	1.84162	0.00124284	Sample 1	FALSE
1	A1	17	Target 1	1.85128	0.0047763	Sample 1	FALSE
1	A1	18	Target 1	1.86432	0.011679	Sample 1	FALSE
1	A1	19	Target 1	1.90291	0.0441365	Sample 1	FALSE
1	A1	20	Target 1	1.94067	0.0757718	Sample 1	FALSE
1	A1	21	Target 1	2.00085	0.129815	Sample 1	FALSE
1	A1	22	Target 1	2.09258	0.215422	Sample 1	FALSE
1	A1	23	Target 1	2.22904	0.345748	Sample 1	FALSE
1	A1	24	Target 1	2.38647	0.497044	Sample 1	FALSE
1	A1	25	Target 1	2.56982	0.674268	Sample 1	FALSE
1	A1	26	Target 1	2.77226	0.870572	Sample 1	FALSE
1	A1	27	Target 1	2.93671	1.02889	Sample 1	FALSE
1	A1	28	Target 1	3.07574	1.16179	Sample 1	FALSE
1	A1	29	Target 1	3.24377	1.32368	Sample 1	FALSE
1	A1	30	Target 1	3.37954	1.45333	Sample 1	FALSE
1	A1	31	Target 1	3.48247	1.55013	Sample 1	FALSE
1	A1	32	Target 1	3.58183	1.64335	Sample 1	FALSE
1	A1	33	Target 1	3.69196	1.74736	Sample 1	FALSE
1	A1	34	Target 1	3.77871	1.82797	Sample 1	FALSE
1	A1	35	Target 1	3.87511	1.91824	Sample 1	FALSE
1	A1	36	Target 1	3.98514	2.02214	Sample 1	FALSE
1	A1	37	Target 1	4.06308	2.09395	Sample 1	FALSE
1	A1	38	Target 1	4.15146	2.1762	Sample 1	FALSE
1	A1	39	Target 1	4.24172	2.26033	Sample 1	FALSE
1	A1	40	Target 1	4.30259	2.31506	Sample 1	FALSE
2	A2	1	Target 1	1.57497	-0.060595	Sample 1	FALSE
2	A2	2	Target 1	1.57234	-0.0759878	Sample 1	FALSE
2	A2	3	Target 1	1.60496	-0.0561346	Sample 1	FALSE
2	A2	4	Target 1	1.64531	-0.0285403	Sample 1	FALSE
2	A2	5	Target 1	1.66767	-0.0189476	Sample 1	FALSE
2	A2	6	Target 1	1.7034	0.00402144	Sample 1	FALSE
2	A2	7	Target 1	1.73375	0.0216053	Sample 1	FALSE
2	A2	8	Target 1	1.7569	0.0319956	Sample 1	FALSE
2	A2	9	Target 1	1.76942	0.0317571	Sample 1	FALSE
2	A2	10	Target 1	1.77518	0.0247491	Sample 1	FALSE
2	A2	11	Target 1	1.7918	0.0286097	Sample 1	FALSE
2	A2	12	Target 1	1.79842	0.0224658	Sample 1	FALSE
2	A2	13	Target 1	1.79246	0.00374392	Sample 1	FALSE
2	A2	14	Target 1	1.81165	0.010177	Sample 1	FALSE
2	A2	15	Target 1	1.81814	0.0038986	Sample 1	FALSE
2	A2	16	Target 1	1.81532	-0.0116765	Sample 1	FALSE
2	A2	17	Target 1	1.82523	-0.0145354	Sample 1	FALSE
2	A2	18	Target 1	1.82926	-0.0232639	Sample 1	FALSE
2	A2	19	Target 1	1.83536	-0.0299254	Sample 1	FALSE
2	A2	20	Target 1	1.85917	-0.0188787	Sample 1	FALSE
2	A2	21	Target 1	1.88013	-0.0106776	Sample 1	FALSE
2	A2	22	Target 1	1.9018	-0.00177327	Sample 1	FALSE
2	A2	23	Target 1	1.94039	0.0240573	Sample 1	FALSE
2	A2	24	Target 1	1.99539	0.0662966	Sample 1	FALSE
2	A2	25	Target 1	2.10019	0.158333	Sample 1	FALSE
2	A2	26	Target 1	2.24696	0.29234	Sample 1	FALSE
2	A2	27	Target 1	2.42421	0.456825	Sample 1	FALSE
2	A2	28	Target 1	2.6011	0.620958	Sample 1	FALSE
2	A2	29	Target 1	2.80694	0.814032	Sample 1	FALSE
2	A2	30	Target 1	2.9681	0.962432	Sample 1	FALSE
2	A2	31	Target 1	3.12005	1.10162	Sample 1	FALSE
2	A2	32	Target 1	3.26116	1.22996	Sample 1	FALSE
2	A2	33	Target 1	3.35555	1.31159	Sample 1	FALSE
2	A2	34	Target 1	3.47221	1.41549	Sample 1	FALSE
2	A2	35	Target 1	3.60247	1.53299	Sample 1	FALSE
2	A2	36	Target 1	3.71547	1.63323	Sample 1	FALSE
2	A2	37	Target 1	3.80328	1.70827	Sample 1	FALSE
2	A2	38	Target 1	3.88948	1.78171	Sample 1	FALSE
2	A2	39	Target 1	3.99003	1.8695	Sample 1	FALSE
2	A2	40	Target 1	4.06119	1.9279	Sample 1	FALSE
3	A3	1	Target 1	1.78576	-0.00492997	Sample 1	FALSE
3	A3	2	Target 1	1.79532	-0.00725787	Sample 1	FALSE
3	A3	3	Target 1	1.81356	-0.000894577	Sample 1	FALSE
3	A3	4	Target 1	1.83166	0.00531732	Sample 1	FALSE
3	A3	5	Target 1	1.83511	-0.00311111	Sample 1	FALSE
3	A3	6	Target 1	1.84424	-0.005869	Sample 1	FALSE
3	A3	7	Target 1	1.85945	-0.00253863	Sample 1	FALSE
3	A3	8	Target 1	1.87211	-0.00176268	Sample 1	FALSE
3	A3	9	Target 1	1.89184	0.00608787	Sample 1	FALSE
3	A3	10	Target 1	1.90889	0.0112535	Sample 1	FALSE
3	A3	11	Target 1	1.92079	0.0112708	Sample 1	FALSE
3	A3	12	Target 1	1.9138	-0.00761064	Sample 1	FALSE
3	A3	13	Target 1	1.92309	-0.010195	Sample 1	FALSE
3	A3	14	Target 1	1.93763	-0.00753741	Sample 1	FALSE
3	A3	15	Target 1	1.95867	0.00161014	Sample 1	FALSE
3	A3	16	Target 1	1.96914	0.000201222	Sample 1	FALSE
3	A3	17	Target 1	1.98	-0.000819189	Sample 1	FALSE
3	A3	18	Target 1	1.99136	-0.00134166	Sample 1	FALSE
3	A3	19	Target 1	2.01053	0.00593907	Sample 1	FALSE
3	A3	20	Target 1	2.02582	0.00934799	Sample 1	FALSE
3	A3	21	Target 1	2.06707	0.0387159	Sample 1	FALSE
3	A3	22	Target 1	2.12834	0.0881046	Sample 1	FALSE
3	A3	23	Target 1	2.19499	0.142876	Sample 1	FALSE
3	A3	24	Target 1	2.32173	0.257728	Sample 1	FALSE
3	A3	25	Target 1	2.48471	0.408827	Sample 1	FALSE
3	A3	26	Target 1	2.67127	0.583502	Sample 1	FALSE
3	A3	27	Target 1	2.85606	0.756407	Sample 1	FALSE
3	A3	28	Target 1	3.0301	0.918565	Sample 1	FALSE
3	A3	29	Target 1	3.18127	1.05785	Sample 1	FALSE
3	A3	30	Target 1	3.34456	1.20926	Sample 1	FALSE
3	A3	31	Target 1	3.49183	1.34465	Sample 1	FALSE
3	A3	32	Target 1	3.60223	1.44317	Sample 1	FALSE
3	A3	33	Target 1	3.69803	1.52708	Sample 1	FALSE
3	A3	34	Target 1	3.801	1.61817	Sample 1	FALSE
3	A3	35	Target 1	3.91068	1.71597	Sample 1	FALSE
3	A3	36	Target 1	4.03616	1.82956	Sample 1	FALSE
3	A3	37	Target 1	4.14088	1.9224	Sample 1	FALSE
3	A3	38	Target 1	4.23317	2.00281	Sample 1	FALSE
3	A3	39	Target 1	4.32442	2.08217	Sample 1	FALSE
3	A3	40	Target 1	4.42475	2.17062	Sample 1	FALSE
4	A4	1	Target 1	1.69909	0.182794	Sample 1	FALSE
4	A4	2	Target 1	1.69825	0.162122	Sample 1	FALSE
4	A4	3	Target 1	1.68504	0.129094	Sample 1	FALSE
4	A4	4	Target 1	1.64982	0.0740511	Sample 1	FALSE
4	A4	5	Target 1	1.63564	0.0400436	Sample 1	FALSE
4	A4	6	Target 1	1.60971	-0.00570911	Sample 1	FALSE
4	A4	7	Target 1	1.59051	-0.0447383	Sample 1	FALSE
4	A4	8	Target 1	1.58794	-0.0671281	Sample 1	FALSE
4	A4	9	Target 1	1.59091	-0.0839832	Sample 1	FALSE
4	A4	10	Target 1	1.61649	-0.0782337	Sample 1	FALSE
4	A4	11	Target 1	1.65747	-0.0570729	Sample 1	FALSE
4	A4	12	Target 1	1.69402	-0.0403451	Sample 1	FALSE
4	A4	13	Target 1	1.71983	-0.0343678	Sample 1	FALSE
4	A4	14	Target 1	1.76195	-0.0120698	Sample 1	FALSE
4	A4	15	Target 1	1.81672	0.0228814	Sample 1	FALSE
4	A4	16	Target 1	1.83724	0.0235697	Sample 1	FALSE
4	A4	17	Target 1	1.86477	0.0312741	Sample 1	FALSE
4	A4	18	Target 1	1.87864	0.0253243	Sample 1	FALSE
4	A4	19	Target 1	1.89212	0.0189753	Sample 1	FALSE
4	A4	20	Target 1	1.92183	0.0288595	Sample 1	FALSE
4	A4	21	Target 1	1.94237	0.0295751	Sample 1	FALSE
4	A4	22	Target 1	1.96971	0.0370904	Sample 1	FALSE
4	A4	23	Target 1	2.02234	0.0699049	Sample 1	FALSE
4	A4	24	Target 1	2.10432	0.132057	Sample 1	FALSE
4	A4	25	Target 1	2.19207	0.199983	Sample 1	FALSE
4	A4	26	Target 1	2.32776	0.315848	Sample 1	FALSE
4	A4	27	Target 1	2.51738	0.485646	Sample 1	FALSE
4	A4	28	Target 1	2.70272	0.651162	Sample 1	FALSE
4	A4	29	Target 1	2.88594	0.814549	Sample 1	FALSE
4	A4	30	Target 1	3.07426	0.983044	Sample 1	FALSE
4	A4	31	Target 1	3.24296	1.13193	Sample 1	FALSE
4	A4	32	Target 1	3.37777	1.24691	Sample 1	FALSE
4	A4	33	Target 1	3.50805	1.35736	Sample 1	FALSE
4	A4	34	Target 1	3.63377	1.46326	Sample 1	FALSE
4	A4	35	Target 1	3.73809	1.54776	Sample 1	FALSE
4	A4	36	Target 1	3.82233	1.61218	Sample 1	FALSE
4	A4	37	Target 1	3.96179	1.73181	Sample 1	FALSE
4	A4	38	Target 1	4.05926	1.80946	Sample 1	FALSE
4	A4	39	Target 1	4.15739	1.88775	Sample 1	FALSE
4	A4	40	Target 1	4.23546	1.94601	Sample 1	FALSE
5	A5	1	Target 1	1.77238	-0.0023201	Sample 1	FALSE
5	A5	2	Target 1	1.78105	-0.000358164	Sample 1	FALSE
5	A5	3	Target 1	1.79334	0.00522738	Sample 1	FALSE
5	A5	4	Target 1	1.79628	0.00146524	Sample 1	FALSE
5	A5	5	Target 1	1.80357	0.00204435	Sample 1	FALSE
5	A5	6	Target 1	1.8056	-0.00263153	Sample 1	FALSE
5	A5	7	Target 1	1.81624	0.0013026	Sample 1	FALSE
5	A5	8	Target 1	1.82499	0.00334	Sample 1	FALSE
5	A5	9	Target 1	1.82241	-0.00594606	Sample 1	FALSE
5	A5	10	Target 1	1.83587	0.000814525	Sample 1	FALSE
5	A5	11	Target 1	1.83355	-0.00821273	Sample 1	FALSE
5	A5	12	Target 1	1.83883	-0.00964278	Sample 1	FALSE
5	A5	13	Target 1	1.8453	-0.00988037	Sample 1	FALSE
5	A5	14	Target 1	1.87306	0.0111751	Sample 1	FALSE
5	A5	15	Target 1	1.87217	0.00357822	Sample 1	FALSE
5	A5	16	Target 1	1.88259	0.0072942	Sample 1	FALSE
5	A5	17	Target 1	1.88208	7.18902e-05	Sample 1	FALSE
5	A5	18	Target 1	1.89195	0.00323891	Sample 1	FALSE
5	A5	19	Target 1	1.90792	0.0125013	Sample 1	FALSE
5	A5	20	Target 1	1.93288	0.0307543	Sample 1	FALSE
5	A5	21	Target 1	1.95356	0.0447288	Sample 1	FALSE
5	A5	22	Target 1	1.99258	0.0770475	Sample 1	FALSE
5	A5	23	Target 1	2.04871	0.126467	Sample 1	FALSE
5	A5	24	Target 1	2.14919	0.220242	Sample 1	FALSE
5	A5	25	Target 1	2.27538	0.339721	Sample 1	FALSE
5	A5	26	Target 1	2.4502	0.507837	Sample 1	FALSE
5	A5	27	Target 1	2.64721	0.698143	Sample 1	FALSE
5	A5	28	Target 1	2.83727	0.8815	Sample 1	FALSE
5	A5	29	Target 1	3.00111	1.03863	Sample 1	FALSE
5	A5	30	Target 1	3.15962	1.19043	Sample 1	FALSE
5	A5	31	Target 1	3.30163	1.32574	Sample 1	FALSE
5	A5	32	Target 1	3.42834	1.44574	Sample 1	FALSE
5	A5	33	Target 1	3.54033	1.55102	Sample 1	FALSE
5	A5	34	Target 1	3.63588	1.63986	Sample 1	FALSE
5	A5	35	Target 1	3.74174	1.73902	Sample 1	FALSE
5	A5	36	Target 1	3.86493	1.8555	Sample 1	FALSE
5	A5	37	Target 1	3.96054	1.94441	Sample 1	FALSE
5	A5	38	Target 1	4.06563	2.04279	Sample 1	FALSE
5	A5	39	Target 1	4.15076	2.12121	Sample 1	FALSE
5	A5	40	Target 1	4.2057	2.16945	Sample 1	FALSE
6	A6	1	Target 1	1.69685	0.0264099	Sample 1	FALSE
6	A6	2	Target 1	1.6829	0.0124605	Sample 1	FALSE
6	A6	3	Target 1	1.67247	0.00202519	Sample 1	FALSE
6	A6	4	Target 1	1.66842	-0.00202519	Sample 1	FALSE
6	A6	5	Target 1	1.68347	0.0130216	Sample 1	FALSE
6	A6	6	Target 1	1.70039	0.0299484	Sample 1	FALSE
6	A6	7	Target 1	1.74074	0.0702949	Sample 1	FALSE
6	A6	8	Target 1	1.77092	0.100479	Sample 1	FALSE
6	A6	9	Target 1	1.80075	0.130301	Sample 1	FALSE
6	A6	10	Target 1	1.83626	0.165814	Sample 1	FALSE
6	A6	11	Target 1	1.87995	0.209505	Sample 1	FALSE
6	A6	12	Target 1	1.90345	0.233007	Sample 1	FALSE
6	A6	13	Target 1	1.93301	0.262565	Sample 1	FALSE
6	A6	14	Target 1	1.95794	0.287493	Sample 1	FALSE
6	A6	15	Target 1	1.96748	0.297031	Sample 1	FALSE
6	A6	16	Target 1	1.97227	0.301822	Sample 1	FALSE
6	A6	17	Target 1	1.99109	0.320645	Sample 1	FALSE
6	A6	18	Target 1	2.00914	0.338699	Sample 1	FALSE
6	A6	19	Target 1	2.00385	0.333406	Sample 1	FALSE
6	A6	20	Target 1	2.02066	0.350213	Sample 1	FALSE
6	A6	21	Target 1	2.054	0.383559	Sample 1	FALSE
6	A6	22	Target 1	2.07008	0.399637	Sample 1	FALSE
6	A6	23	Target 1	2.11413	0.443682	Sample 1	FALSE
6	A6	24	Target 1	2.19532	0.524879	Sample 1	FALSE
6	A6	25	Target 1	2.2956	0.625158	Sample 1	FALSE
6	A6	26	Target 1	2.43323	0.762787	Sample 1	FALSE
6	A6	27	Target 1	2.62088	0.950439	Sample 1	FALSE
6	A6	28	Target 1	2.81064	1.1402	Sample 1	FALSE
6	A6	29	Target 1	3.00888	1.33844	Sample 1	FALSE
6	A6	30	Target 1	3.19637	1.52592	Sample 1	FALSE
6	A6	31	Target 1	3.36194	1.6915	Sample 1	FALSE
6	A6	32	Target 1	3.51576	1.84532	Sample 1	FALSE
6	A6	33	Target 1	3.64548	1.97504	Sample 1	FALSE
6	A6	34	Target 1	3.74701	2.07656	Sample 1	FALSE
6	A6	35	Target 1	3.85771	2.18727	Sample 1	FALSE
6	A6	36	Target 1	3.98201	2.31157	Sample 1	FALSE
6	A6	37	Target 1	4.10227	2.43183	Sample 1	FALSE
6	A6	38	Target 1	4.19873	2.52828	Sample 1	FALSE
6	A6	39	Target 1	4.30723	2.63679	Sample 1	FALSE
6	A6	40	Target 1	4.40043	2.72999	Sample 1	FALSE
7	A7	1	Target 1	1.84062	-0.0304764	Sample 1	FALSE
7	A7	2	Target 1	1.84377	-0.0351476	Sample 1	FALSE
7	A7	3	Target 1	1.86277	-0.0239717	Sample 1	FALSE
7	A7	4	Target 1	1.88637	-0.0081934	Sample 1	FALSE
7	A7	5	Target 1	1.90221	-0.000179831	Sample 1	FALSE
7	A7	6	Target 1	1.91696	0.00673963	Sample 1	FALSE
7	A7	7	Target 1	1.93419	0.0161456	Sample 1	FALSE
7	A7	8	Target 1	1.93927	0.0134023	Sample 1	FALSE
7	A7	9	Target 1	1.93871	0.00502076	Sample 1	FALSE
7	A7	10	Target 1	1.94085	-0.000666758	Sample 1	FALSE
7	A7	11	Target 1	1.95345	0.00410944	Sample 1	FALSE
7	A7	12	Target 1	1.95336	-0.00380025	Sample 1	FALSE
7	A7	13	Target 1	1.96124	-0.00374426	Sample 1	FALSE
7	A7	14	Target 1	1.96924	-0.00357109	Sample 1	FALSE
7	A7	15	Target 1	1.98464	0.00400498	Sample 1	FALSE
7	A7	16	Target 1	1.99421	0.00575052	Sample 1	FALSE
7	A7	17	Target 1	2.00811	0.0118299	Sample 1	FALSE
7	A7	18	Target 1	2.00422	0.000110173	Sample 1	FALSE
7	A7	19	Target 1	2.00192	-0.0100088	Sample 1	FALSE
7	A7	20	Target 1	2.00678	-0.0129772	Sample 1	FALSE
7	A7	21	Target 1	2.02747	-0.000114773	Sample 1	FALSE
7	A7	22	Target 1	2.05042	0.0150157	Sample 1	FALSE
7	A7	23	Target 1	2.0808	0.0375751	Sample 1	FALSE
7	A7	24	Target 1	2.10977	0.0587135	Sample 1	FALSE
7	A7	25	Target 1	2.15936	0.100485	Sample 1	FALSE
7	A7	26	Target 1	2.25829	0.191586	Sample 1	FALSE
7	A7	27	Target 1	2.38482	0.310292	Sample 1	FALSE
7	A7	28	Target 1	2.52884	0.446485	Sample 1	FALSE
7	A7	29	Target 1	2.7084	0.618223	Sample 1	FALSE
7	A7	30	Target 1	2.90391	0.805911	Sample 1	FALSE
7	A7	31	Target 1	3.11265	1.00682	Sample 1	FALSE
7	A7	32	Target 1	3.30015	1.1865	Sample 1	FALSE
7	A7	33	Target 1	3.4587	1.33723	Sample 1	FALSE
7	A7	34	Target 1	3.57542	1.44613	Sample 1	FALSE
7	A7	35	Target 1	3.68198	1.54486	Sample 1	FALSE
7	A7	36	Target 1	3.79876	1.65381	Sample 1	FALSE
7	A7	37	Target 1	3.90535	1.75259	Sample 1	FALSE
7	A7	38	Target 1	3.99632	1.83573	Sample 1	FALSE
7	A7	39	Target 1	4.08983	1.92141	Sample 1	FALSE
7	A7	40	Target 1	4.15745	1.98121	Sample 1	FALSE
8	A8	1	Target 1	1.7784	-0.0494247	Sample 1	FALSE
8	A8	2	Target 1	1.77732	-0.014889	Sample 1	FALSE
8	A8	3	Target 1	1.76159	0.00499555	Sample 1	FALSE
8	A8	4	Target 1	1.71809	-0.00289209	Sample 1	FALSE
8	A8	5	Target 1	1.67616	-0.00920247	Sample 1	FALSE
8	A8	6	Target 1	1.65685	0.00709901	Sample 1	FALSE
8	A8	7	Target 1	1.65958	0.0454449	Sample 1	FALSE
8	A8	8	Target 1	1.67172	0.0931975	Sample 1	FALSE
8	A8	9	Target 1	1.68789	0.144986	Sample 1	FALSE
8	A8	10	Target 1	1.71585	0.208558	Sample 1	FALSE
8	A8	11	Target 1	1.7646	0.292921	Sample 1	FALSE
8	A8	12	Target 1	1.81517	0.379109	Sample 1	FALSE
8	A8	13	Target 1	1.85335	0.452904	Sample 1	FALSE
8	A8	14	Target 1	1.89828	0.533444	Sample 1	FALSE
8	A8	15	Target 1	1.9316	0.602385	Sample 1	FALSE
8	A8	16	Target 1	1.95823	0.664625	Sample 1	FALSE
8	A8	17	Target 1	1.98755	0.729559	Sample 1	FALSE
8	A8	18	Target 1	2.01105	0.788676	Sample 1	FALSE
8	A8	19	Target 1	2.02249	0.835728	Sample 1	FALSE
8	A8	20	Target 1	2.03887	0.887723	Sample 1	FALSE
8	A8	21	Target 1	2.05175	0.93622	Sample 1	FALSE
8	A8	22	Target 1	2.07834	0.998428	Sample 1	FALSE
8	A8	23	Target 1	2.10523	1.06093	Sample 1	FALSE
8	A8	24	Target 1	2.14614	1.13746	Sample 1	FALSE
8	A8	25	Target 1	2.21457	1.2415	Sample 1	FALSE
8	A8	26	Target 1	2.30303	1.36557	Sample 1	FALSE
8	A8	27	Target 1	2.45337	1.55153	Sample 1	FALSE
8	A8	28	Target 1	2.62038	1.75415	Sample 1	FALSE
8	A8	29	Target 1	2.83811	2.0075	Sample 1	FALSE
8	A8	30	Target 1	3.02096	2.22596	Sample 1	FALSE
8	A8	31	Target 1	3.20807	2.44869	Sample 1	FALSE
8	A8	32	Target 1	3.37702	2.65325	Sample 1	FALSE
8	A8	33	Target 1	3.50808	2.81992	Sample 1	FALSE
8	A8	34	Target 1	3.62509	2.97255	Sample 1	FALSE
8	A8	35	Target 1	3.75089	3.13397	Sample 1	FALSE
8	A8	36	Target 1	3.84814	3.26683	Sample 1	FALSE
8	A8	37	Target 1	3.97063	3.42494	Sample 1	FALSE
8	A8	38	Target 1	4.06654	3.55646	Sample 1	FALSE
8	A8	39	Target 1	4.18306	3.7086	Sample 1	FALSE
8	A8	40	Target 1	4.27171	3.83286	Sample 1	FALSE
9	A9	1	Target 1	1.73806	-0.0233555	Sample 1	FALSE
9	A9	2	Target 1	1.73768	-0.0527309	Sample 1	FALSE
9	A9	3	Target 1	1.77662	-0.0427776	Sample 1	FALSE
9	A9	4	Target 1	1.80615	-0.0422331	Sample 1	FALSE
9	A9	5	Target 1	1.83972	-0.037656	Sample 1	FALSE
9	A9	6	Target 1	1.8708	-0.0355642	Sample 1	FALSE
9	A9	7	Target 1	1.90352	-0.0318292	Sample 1	FALSE
9	A9	8	Target 1	1.95948	-0.00486009	Sample 1	FALSE
9	A9	9	Target 1	1.98607	-0.00726543	Sample 1	FALSE
9	A9	10	Target 1	2.03508	0.0127563	Sample 1	FALSE
9	A9	11	Target 1	2.08828	0.0369739	Sample 1	FALSE
9	A9	12	Target 1	2.12842	0.0481173	Sample 1	FALSE
9	A9	13	Target 1	2.17172	0.0624304	Sample 1	FALSE
9	A9	14	Target 1	2.1949	0.0566192	Sample 1	FALSE
9	A9	15	Target 1	2.2299	0.0626289	Sample 1	FALSE
9	A9	16	Target 1	2.25485	0.0585958	Sample 1	FALSE
9	A9	17	Target 1	2.27043	0.0451902	Sample 1	FALSE
9	A9	18	Target 1	2.28798	0.0337429	Sample 1	FALSE
9	A9	19	Target 1	2.29689	0.0136673	Sample 1	FALSE
9	A9	20	Target 1	2.29744	-0.0147723	Sample 1	FALSE
9	A9	21	Target 1	2.31818	-0.0230218	Sample 1	FALSE
9	A9	22	Target 1	2.32911	-0.0410807	Sample 1	FALSE
9	A9	23	Target 1	2.32681	-0.0723684	Sample 1	FALSE
9	A9	24	Target 1	2.35088	-0.0772934	Sample 1	FALSE
9	A9	25	Target 1	2.38007	-0.0770918	Sample 1	FALSE
9	A9	26	Target 1	2.43499	-0.0511574	Sample 1	FALSE
9	A9	27	Target 1	2.51853	0.00339845	Sample 1	FALSE
9	A9	28	Target 1	2.6159	0.0717704	Sample 1	FALSE
9	A9	29	Target 1	2.7733	0.200185	Sample 1	FALSE
9	A9	30	Target 1	2.94859	0.346489	Sample 1	FALSE
9	A9	31	Target 1	3.15331	0.522214	Sample 1	FALSE
9	A9	32	Target 1	3.34108	0.681002	Sample 1	FALSE
9	A9	33	Target 1	3.52954	0.840468	Sample 1	FALSE
9	A9	34	Target 1	3.68921	0.971145	Sample 1	FALSE
9	A9	35	Target 1	3.83869	1.09164	Sample 1	FALSE
9	A9	36	Target 1	3.98822	1.21218	Sample 1	FALSE
9	A9	37	Target 1	4.07972	1.27469	Sample 1	FALSE
9	A9	38	Target 1	4.20271	1.36869	Sample 1	FALSE
9	A9	39	Target 1	4.30743	1.44443	Sample 1	FALSE
9	A9	40	Target 1	4.39705	1.50505	Sample 1	FALSE
10	A10	1	Target 1	1.79623	0.00900468	Sample 1	FALSE
10	A10	2	Target 1	1.79211	-0.00241249	Sample 1	FALSE
10	A10	3	Target 1	1.80031	-0.00152238	Sample 1	FALSE
10	A10	4	Target 1	1.81675	0.00761141	Sample 1	FALSE
10	A10	5	Target 1	1.82193	0.0054922	Sample 1	FALSE
10	A10	6	Target 1	1.82326	-0.000482718	Sample 1	FALSE
10	A10	7	Target 1	1.81692	-0.0141228	Sample 1	FALSE
10	A10	8	Target 1	1.84406	0.00570372	Sample 1	FALSE
10	A10	9	Target 1	1.85427	0.00861049	Sample 1	FALSE
10	A10	10	Target 1	1.85924	0.00628505	Sample 1	FALSE
10	A10	11	Target 1	1.85533	-0.00493019	Sample 1	FALSE
10	A10	12	Target 1	1.84682	-0.020751	Sample 1	FALSE
10	A10	13	Target 1	1.86586	-0.00901638	Sample 1	FALSE
10	A10	14	Target 1	1.88148	-0.000693449	Sample 1	FALSE
10	A10	15	Target 1	1.89012	0.000644769	Sample 1	FALSE
10	A10	16	Target 1	1.90576	0.00897604	Sample 1	FALSE
10	A10	17	Target 1	1.91228	0.00819519	Sample 1	FALSE
10	A10	18	Target 1	1.92688	0.0154896	Sample 1	FALSE
10	A10	19	Target 1	1.95393	0.0352357	Sample 1	FALSE
10	A10	20	Target 1	1.99734	0.0713406	Sample 1	FALSE
10	A10	21	Target 1	2.07827	0.144962	Sample 1	FALSE
10	A10	22	Target 1	2.16843	0.227824	Sample 1	FALSE
10	A10	23	Target 1	2.3018	0.353891	Sample 1	FALSE
10	A10	24	Target 1	2.44813	0.492915	Sample 1	FALSE
10	A10	25	Target 1	2.64836	0.685843	Sample 1	FALSE
10	A10	26	Target 1	2.84339	0.873565	Sample 1	FALSE
10	A10	27	Target 1	3.00917	1.03204	Sample 1	FALSE
10	A10	28	Target 1	3.16209	1.17766	Sample 1	FALSE
10	A10	29	Target 1	3.28228	1.29054	Sample 1	FALSE
10	A10	30	Target 1	3.4365	1.43746	Sample 1	FALSE
10	A10	31	Target 1	3.54629	1.53994	Sample 1	FALSE
10	A10	32	Target 1	3.64994	1.63629	Sample 1	FALSE
10	A10	33	Target 1	3.75314	1.73218	Sample 1	FALSE
10	A10	34	Target 1	3.87275	1.84449	Sample 1	FALSE
10	A10	35	Target 1	3.99062	1.95505	Sample 1	FALSE
10	A10	36	Target 1	4.09812	2.05525	Sample 1	FALSE
10	A10	37	Target 1	4.18599	2.13582	Sample 1	FALSE
10	A10	38	Target 1	4.2862	2.22872	Sample 1	FALSE
10	A10	39	Target 1	4.36849	2.30371	Sample 1	FALSE
10	A10	40	Target 1	4.42031	2.34823	Sample 1	FALSE
11	A11	1	Target 1	1.78206	-0.000147185	Sample 1	FALSE
11	A11	2	Target 1	1.79831	0.00848948	Sample 1	FALSE
11	A11	3	Target 1	1.80164	0.00419766	Sample 1	FALSE
11	A11	4	Target 1	1.79457	-0.0104954	Sample 1	FALSE
11	A11	5	Target 1	1.81366	0.000967953	Sample 1	FALSE
11	A11	6	Target 1	1.824	0.00369041	Sample 1	FALSE
11	A11	7	Target 1	1.83067	0.00273824	Sample 1	FALSE
11	A11	8	Target 1	1.83716	0.00160141	Sample 1	FALSE
11	A11	9	Target 1	1.83917	-0.00400326	Sample 1	FALSE
11	A11	10	Target 1	1.85698	0.00618802	Sample 1	FALSE
11	A11	11	Target 1	1.86278	0.00435871	Sample 1	FALSE
11	A11	12	Target 1	1.87247	0.00642825	Sample 1	FALSE
11	A11	13	Target 1	1.87422	0.000555599	Sample 1	FALSE
11	A11	14	Target 1	1.87777	-0.00350781	Sample 1	FALSE
11	A11	15	Target 1	1.88721	-0.00169576	Sample 1	FALSE
11	A11	16	Target 1	1.8871	-0.00942295	Sample 1	FALSE
11	A11	17	Target 1	1.88294	-0.0212085	Sample 1	FALSE
11	A11	18	Target 1	1.90354	-0.00823095	Sample 1	FALSE
11	A11	19	Target 1	1.92987	0.0104841	Sample 1	FALSE
11	A11	20	Target 1	1.94437	0.0173543	Sample 1	FALSE
11	A11	21	Target 1	1.94686	0.0122231	Sample 1	FALSE
11	A11	22	Target 1	1.96966	0.0274012	Sample 1	FALSE
11	A11	23	Target 1	2.02151	0.071639	Sample 1	FALSE
11	A11	24	Target 1	2.10021	0.14271	Sample 1	FALSE
11	A11	25	Target 1	2.21376	0.248636	Sample 1	FALSE
11	A11	26	Target 1	2.34693	0.374187	Sample 1	FALSE
11	A11	27	Target 1	2.52866	0.548302	Sample 1	FALSE
11	A11	28	Target 1	2.71249	0.724505	Sample 1	FALSE
11	A11	29	Target 1	2.89959	0.903986	Sample 1	FALSE
11	A11	30	Target 1	3.07361	1.07039	Sample 1	FALSE
11	A11	31	Target 1	3.21792	1.20707	Sample 1	FALSE
11	A11	32	Target 1	3.35335	1.33488	Sample 1	FALSE
11	A11	33	Target 1	3.49462	1.46853	Sample 1	FALSE
11	A11	34	Target 1	3.59978	1.56607	Sample 1	FALSE
11	A11	35	Target 1	3.69004	1.6487	Sample 1	FALSE
11	A11	36	Target 1	3.7945	1.74555	Sample 1	FALSE
11	A11	37	Target 1	3.90585	1.84928	Sample 1	FALSE
11	A11	38	Target 1	4.00775	1.94355	Sample 1	FALSE
11	A11	39	Target 1	4.10178	2.02996	Sample 1	FALSE
11	A11	40	Target 1	4.18921	2.10977	Sample 1	FALSE
12	A12	1	Target 1	1.60119	-0.0271151	Sample 1	FALSE
12	A12	2	Target 1	1.6073	-0.0440095	Sample 1	FALSE
12	A12	3	Target 1	1.64431	-0.0300021	Sample 1	FALSE
12	A12	4	Target 1	1.66917	-0.0281384	Sample 1	FALSE
12	A12	5	Target 1	1.69521	-0.0251005	Sample 1	FALSE
12	A12	6	Target 1	1.73897	-0.0043444	Sample 1	FALSE
12	A12	7	Target 1	1.78978	0.0234599	Sample 1	FALSE
12	A12	8	Target 1	1.81975	0.0304233	Sample 1	FALSE
12	A12	9	Target 1	1.82666	0.0143391	Sample 1	FALSE
12	A12	10	Target 1	1.86337	0.0280456	Sample 1	FALSE
12	A12	11	Target 1	1.88988	0.0315499	Sample 1	FALSE
12	A12	12	Target 1	1.89555	0.0142123	Sample 1	FALSE
12	A12	13	Target 1	1.91145	0.0071134	Sample 1	FALSE
12	A12	14	Target 1	1.93075	0.00341212	Sample 1	FALSE
12	A12	15	Target 1	1.94458	-0.00576015	Sample 1	FALSE
12	A12	16	Target 1	1.96198	-0.0113652	Sample 1	FALSE
12	A12	17	Target 1	1.98772	-0.00862775	Sample 1	FALSE
12	A12	18	Target 1	1.98013	-0.039217	Sample 1	FALSE
12	A12	19	Target 1	1.98678	-0.0555674	Sample 1	FALSE
12	A12	20	Target 1	2.03169	-0.0336599	Sample 1	FALSE
12	A12	21	Target 1	2.06974	-0.0186207	Sample 1	FALSE
12	A12	22	Target 1	2.131	0.0196351	Sample 1	FALSE
12	A12	23	Target 1	2.24933	0.114971	Sample 1	FALSE
12	A12	24	Target 1	2.39571	0.238345	Sample 1	FALSE
12	A12	25	Target 1	2.55753	0.377166	Sample 1	FALSE
12	A12	26	Target 1	2.74327	0.539899	Sample 1	FALSE
12	A12	27	Target 1	2.94181	0.715437	Sample 1	FALSE
12	A12	28	Target 1	3.11912	0.869749	Sample 1	FALSE
12	A12	29	Target 1	3.28041	1.00803	Sample 1	FALSE
12	A12	30	Target 1	3.43515	1.13977	Sample 1	FALSE
12	A12	31	Target 1	3.55526	1.23687	Sample 1	FALSE
12	A12	32	Target 1	3.68061	1.33922	Sample 1	FALSE
12	A12	33	Target 1	3.79179	1.4274	Sample 1	FALSE
12	A12	34	Target 1	3.91151	1.52411	Sample 1	FALSE
12	A12	35	Target 1	4.02787	1.61748	Sample 1	FALSE
12	A12	36	Target 1	4.1509	1.7175	Sample 1	FALSE
12	A12	37	Target 1	4.25322	1.79682	Sample 1	FALSE
12	A12	38	Target 1	4.34262	1.86322	Sample 1	FALSE
12	A12	39	Target 1	4.43195	1.92954	Sample 1	FALSE
12	A12	40	Target 1	4.50453	1.97912	Sample 1	FALSE
13	A13	1	Target 1	1.24862	-0.00263631	Sample 1	FALSE
13	A13	2	Target 1	1.24794	-0.00332069	Sample 1	FALSE
13	A13	3	Target 1	1.25126	0	Sample 1	FALSE
13	A13	4	Target 1	1.28205	0.0307896	Sample 1	FALSE
13	A13	5	Target 1	1.33793	0.0866659	Sample 1	FALSE
13	A13	6	Target 1	1.41966	0.168395	Sample 1	FALSE
13	A13	7	Target 1	1.50187	0.250608	Sample 1	FALSE
13	A13	8	Target 1	1.5945	0.343238	Sample 1	FALSE
13	A13	9	Target 1	1.66293	0.411671	Sample 1	FALSE
13	A13	10	Target 1	1.744	0.492742	Sample 1	FALSE
13	A13	11	Target 1	1.80167	0.550406	Sample 1	FALSE
13	A13	12	Target 1	1.83893	0.587669	Sample 1	FALSE
13	A13	13	Target 1	1.88187	0.630614	Sample 1	FALSE
13	A13	14	Target 1	1.91946	0.668198	Sample 1	FALSE
13	A13	15	Target 1	1.93934	0.688081	Sample 1	FALSE
13	A13	16	Target 1	1.94861	0.697353	Sample 1	FALSE
13	A13	17	Target 1	1.97399	0.722732	Sample 1	FALSE
13	A13	18	Target 1	1.9897	0.738439	Sample 1	FALSE
13	A13	19	Target 1	1.99508	0.74382	Sample 1	FALSE
13	A13	20	Target 1	2.01084	0.759578	Sample 1	FALSE
13	A13	21	Target 1	2.04454	0.793283	Sample 1	FALSE
13	A13	22	Target 1	2.06078	0.809523	Sample 1	FALSE
13	A13	23	Target 1	2.11629	0.865033	Sample 1	FALSE
13	A13	24	Target 1	2.19694	0.945677	Sample 1	FALSE
13	A13	25	Target 1	2.30209	1.05083	Sample 1	FALSE
13	A13	26	Target 1	2.45643	1.20517	Sample 1	FALSE
13	A13	27	Target 1	2.62667	1.37541	Sample 1	FALSE
13	A13	28	Target 1	2.81054	1.55928	Sample 1	FALSE
13	A13	29	Target 1	3.00457	1.75331	Sample 1	FALSE
13	A13	30	Target 1	3.16045	1.90919	Sample 1	FALSE
13	A13	31	Target 1	3.3033	2.05204	Sample 1	FALSE
13	A13	32	Target 1	3.43694	2.18568	Sample 1	FALSE
13	A13	33	Target 1	3.56694	2.31567	Sample 1	FALSE
13	A13	34	Target 1	3.67666	2.4254	Sample 1	FALSE
13	A13	35	Target 1	3.77609	2.52483	Sample 1	FALSE
13	A13	36	Target 1	3.88281	2.63154	Sample 1	FALSE
13	A13	37	Target 1	3.98422	2.73296	Sample 1	FALSE
13	A13	38	Target 1	4.08653	2.83527	Sample 1	FALSE
13	A13	39	Target 1	4.1871	2.93584	Sample 1	FALSE
13	A13	40	Target 1	4.26744	3.01618	Sample 1	FALSE
14	A14	1	Target 1	1.88068	-0.00161393	Sample 1	FALSE
14	A14	2	Target 1	1.88409	-0.00696789	Sample 1	FALSE
14	A14	3	Target 1	1.90339	0.00356826	Sample 1	FALSE
14	A14	4	Target 1	1.90648	-0.0020935	Sample 1	FALSE
14	A14	5	Target 1	1.90499	-0.0123521	Sample 1	FALSE
14	A14	6	Target 1	1.92425	-0.00185408	Sample 1	FALSE
14	A14	7	Target 1	1.93589	0.00103218	Sample 1	FALSE
14	A14	8	Target 1	1.94859	0.00496712	Sample 1	FALSE
14	A14	9	Target 1	1.94675	-0.00562776	Sample 1	FALSE
14	A14	10	Target 1	1.96108	-6.7639e-05	Sample 1	FALSE
14	A14	11	Target 1	1.98352	0.0136149	Sample 1	FALSE
14	A14	12	Target 1	1.98198	0.00331235	Sample 1	FALSE
14	A14	13	Target 1	1.98819	0.000762066	Sample 1	FALSE
14	A14	14	Target 1	2.00569	0.00949888	Sample 1	FALSE
14	A14	15	Target 1	2.01108	0.00613273	Sample 1	FALSE
14	A14	16	Target 1	2.0015	-0.0122109	Sample 1	FALSE
14	A14	17	Target 1	2.0183	-0.00416631	Sample 1	FALSE
14	A14	18	Target 1	2.0287	-0.00253378	Sample 1	FALSE
14	A14	19	Target 1	2.03801	-0.00198247	Sample 1	FALSE
14	A14	20	Target 1	2.03906	-0.00969571	Sample 1	FALSE
14	A14	21	Target 1	2.06941	0.0118953	Sample 1	FALSE
14	A14	22	Target 1	2.10646	0.0401876	Sample 1	FALSE
14	A14	23	Target 1	2.15755	0.0825201	Sample 1	FALSE
14	A14	24	Target 1	2.22413	0.140331	Sample 1	FALSE
14	A14	25	Target 1	2.32497	0.232415	Sample 1	FALSE
14	A14	26	Target 1	2.48017	0.378858	Sample 1	FALSE
14	A14	27	Target 1	2.66831	0.558232	Sample 1	FALSE
14	A14	28	Target 1	2.87857	0.759734	Sample 1	FALSE
14	A14	29	Target 1	3.0659	0.938297	Sample 1	FALSE
14	A14	30	Target 1	3.2213	1.08494	Sample 1	FALSE
14	A14	31	Target 1	3.38943	1.24431	Sample 1	FALSE
14	A14	32	Target 1	3.54641	1.39253	Sample 1	FALSE
14	A14	33	Target 1	3.66516	1.50252	Sample 1	FALSE
14	A14	34	Target 1	3.77646	1.60506	Sample 1	FALSE
14	A14	35	Target 1	3.89613	1.71597	Sample 1	FALSE
14	A14	36	Target 1	4.02281	1.83389	Sample 1	FALSE
14	A14	37	Target 1	4.12807	1.93038	Sample 1	FALSE
14	A14	38	Target 1	4.23244	2.02599	Sample 1	FALSE
14	A14	39	Target 1	4.34114	2.12593	Sample 1	FALSE
14	A14	40	Target 1	4.44694	2.22297	Sample 1	FALSE
15	A15	1	Target 1	1.91679	0.0353713	Sample 1	FALSE
15	A15	2	Target 1	1.91351	0.0320921	Sample 1	FALSE
15	A15	3	Target 1	1.88142	0	Sample 1	FALSE
15	A15	4	Target 1	1.88258	0.00116265	Sample 1	FALSE
15	A15	5	Target 1	1.89361	0.0121949	Sample 1	FALSE
15	A15	6	Target 1	1.91133	0.0299158	Sample 1	FALSE
15	A15	7	Target 1	1.94774	0.066322	Sample 1	FALSE
15	A15	8	Target 1	1.95435	0.0729302	Sample 1	FALSE
15	A15	9	Target 1	1.95071	0.0692918	Sample 1	FALSE
15	A15	10	Target 1	1.96141	0.0799929	Sample 1	FALSE
15	A15	11	Target 1	1.97715	0.0957303	Sample 1	FALSE
15	A15	12	Target 1	1.97933	0.0979165	Sample 1	FALSE
15	A15	13	Target 1	1.99195	0.110531	Sample 1	FALSE
15	A15	14	Target 1	1.99677	0.115351	Sample 1	FALSE
15	A15	15	Target 1	2.00317	0.121749	Sample 1	FALSE
15	A15	16	Target 1	1.99926	0.117837	Sample 1	FALSE
15	A15	17	Target 1	2.00945	0.128035	Sample 1	FALSE
15	A15	18	Target 1	2.01109	0.129669	Sample 1	FALSE
15	A15	19	Target 1	2.01237	0.130955	Sample 1	FALSE
15	A15	20	Target 1	2.02999	0.148568	Sample 1	FALSE
15	A15	21	Target 1	2.05296	0.171538	Sample 1	FALSE
15	A15	22	Target 1	2.0546	0.173178	Sample 1	FALSE
15	A15	23	Target 1	2.07768	0.196263	Sample 1	FALSE
15	A15	24	Target 1	2.14284	0.261422	Sample 1	FALSE
15	A15	25	Target 1	2.21938	0.337961	Sample 1	FALSE
15	A15	26	Target 1	2.32523	0.443809	Sample 1	FALSE
15	A15	27	Target 1	2.49151	0.61009	Sample 1	FALSE
15	A15	28	Target 1	2.67561	0.794194	Sample 1	FALSE
15	A15	29	Target 1	2.86771	0.986294	Sample 1	FALSE
15	A15	30	Target 1	3.06146	1.18004	Sample 1	FALSE
15	A15	31	Target 1	3.23995	1.35854	Sample 1	FALSE
15	A15	32	Target 1	3.41358	1.53216	Sample 1	FALSE
15	A15	33	Target 1	3.55368	1.67226	Sample 1	FALSE
15	A15	34	Target 1	3.6838	1.80238	Sample 1	FALSE
15	A15	35	Target 1	3.81319	1.93177	Sample 1	FALSE
15	A15	36	Target 1	3.93401	2.05259	Sample 1	FALSE
15	A15	37	Target 1	4.0623	2.18088	Sample 1	FALSE
15	A15	38	Target 1	4.19815	2.31674	Sample 1	FALSE
15	A15	39	Target 1	4.26589	2.38447	Sample 1	FALSE
15	A15	40	Target 1	4.33125	2.44983	Sample 1	FALSE
16	A16	1	Target 1	1.79114	-0.0175508	Sample 1	FALSE
16	A16	2	Target 1	1.79152	-0.0259079	Sample 1	FALSE
16	A16	3	Target 1	1.81545	-0.0107207	Sample 1	FALSE
16	A16	4	Target 1	1.83414	-0.000772567	Sample 1	FALSE
16	A16	5	Target 1	1.84528	0.00162621	Sample 1	FALSE
16	A16	6	Target 1	1.85473	0.00233472	Sample 1	FALSE
16	A16	7	Target 1	1.86164	0.000510386	Sample 1	FALSE
16	A16	8	Target 1	1.86983	-5.05652e-05	Sample 1	FALSE
16	A16	9	Target 1	1.87968	0.00106504	Sample 1	FALSE
16	A16	10	Target 1	1.89973	0.0123742	Sample 1	FALSE
16	A16	11	Target 1	1.90394	0.00784231	Sample 1	FALSE
16	A16	12	Target 1	1.90819	0.0033521	Sample 1	FALSE
16	A16	13	Target 1	1.90847	-0.00511386	Sample 1	FALSE
16	A16	14	Target 1	1.91035	-0.0119771	Sample 1	FALSE
16	A16	15	Target 1	1.92285	-0.00821106	Sample 1	FALSE
16	A16	16	Target 1	1.94193	0.00212205	Sample 1	FALSE
16	A16	17	Target 1	1.96062	0.012075	Sample 1	FALSE
16	A16	18	Target 1	1.95852	0.0012357	Sample 1	FALSE
16	A16	19	Target 1	1.96621	0.000181104	Sample 1	FALSE
16	A16	20	Target 1	1.9669	-0.00787299	Sample 1	FALSE
16	A16	21	Target 1	1.97041	-0.0131048	Sample 1	FALSE
16	A16	22	Target 1	2.00012	0.0078718	Sample 1	FALSE
16	A16	23	Target 1	2.0244	0.0234101	Sample 1	FALSE
16	A16	24	Target 1	2.04618	0.036448	Sample 1	FALSE
16	A16	25	Target 1	2.09551	0.0770365	Sample 1	FALSE
16	A16	26	Target 1	2.18068	0.153469	Sample 1	FALSE
16	A16	27	Target 1	2.31129	0.275333	Sample 1	FALSE
16	A16	28	Target 1	2.46678	0.422079	Sample 1	FALSE
16	A16	29	Target 1	2.64029	0.586852	Sample 1	FALSE
16	A16	30	Target 1	2.82963	0.767447	Sample 1	FALSE
16	A16	31	Target 1	2.99968	0.92876	Sample 1	FALSE
16	A16	32	Target 1	3.17755	1.09789	Sample 1	FALSE
16	A16	33	Target 1	3.31216	1.22375	Sample 1	FALSE
16	A16	34	Target 1	3.42731	1.33016	Sample 1	FALSE
16	A16	35	Target 1	3.55843	1.45254	Sample 1	FALSE
16	A16	36	Target 1	3.68506	1.57044	Sample 1	FALSE
16	A16	37	Target 1	3.80607	1.6827	Sample 1	FALSE
16	A16	38	Target 1	3.89814	1.76603	Sample 1	FALSE
16	A16	39	Target 1	4.0064	1.86555	Sample 1	FALSE
16	A16	40	Target 1	4.09532	1.94573	Sample 1	FALSE
17	A17	1	Target 1	1.78317	0.0209321	Sample 1	FALSE
17	A17	2	Target 1	1.7762	0.00697259	Sample 1	FALSE
17	A17	3	Target 1	1.77311	-0.0030997	Sample 1	FALSE
17	A17	4	Target 1	1.77335	-0.00985558	Sample 1	FALSE
17	A17	5	Target 1	1.77836	-0.0118389	Sample 1	FALSE
17	A17	6	Target 1	1.79741	0.000224411	Sample 1	FALSE
17	A17	7	Target 1	1.80523	0.0010506	Sample 1	FALSE
17	A17	8	Target 1	1.82354	0.0123723	Sample 1	FALSE
17	A17	9	Target 1	1.82641	0.00825311	Sample 1	FALSE
17	A17	10	Target 1	1.82557	0.000424225	Sample 1	FALSE
17	A17	11	Target 1	1.8346	0.00245836	Sample 1	FALSE
17	A17	12	Target 1	1.85142	0.0122879	Sample 1	FALSE
17	A17	13	Target 1	1.85357	0.00745443	Sample 1	FALSE
17	A17	14	Target 1	1.8608	0.00768779	Sample 1	FALSE
17	A17	15	Target 1	1.85761	-0.00248559	Sample 1	FALSE
17	A17	16	Target 1	1.85599	-0.0110972	Sample 1	FALSE
17	A17	17	Target 1	1.86779	-0.00629169	Sample 1	FALSE
17	A17	18	Target 1	1.88002	-0.00105322	Sample 1	FALSE
17	A17	19	Target 1	1.8817	-0.00636142	Sample 1	FALSE
17	A17	20	Target 1	1.88802	-0.00703263	Sample 1	FALSE
17	A17	21	Target 1	1.90895	0.00690277	Sample 1	FALSE
17	A17	22	Target 1	1.91382	0.0047877	Sample 1	FALSE
17	A17	23	Target 1	1.93611	0.0200824	Sample 1	FALSE
17	A17	24	Target 1	1.975	0.051986	Sample 1	FALSE
17	A17	25	Target 1	2.01243	0.082427	Sample 1	FALSE
17	A17	26	Target 1	2.08373	0.146732	Sample 1	FALSE
17	A17	27	Target 1	2.19944	0.255452	Sample 1	FALSE
17	A17	28	Target 1	2.34157	0.390591	Sample 1	FALSE
17	A17	29	Target 1	2.52168	0.563714	Sample 1	FALSE
17	A17	30	Target 1	2.71569	0.750729	Sample 1	FALSE
17	A17	31	Target 1	2.90349	0.93154	Sample 1	FALSE
17	A17	32	Target 1	3.06664	1.0877	Sample 1	FALSE
17	A17	33	Target 1	3.20639	1.22047	Sample 1	FALSE
17	A17	34	Target 1	3.31878	1.32586	Sample 1	FALSE
17	A17	35	Target 1	3.44606	1.44615	Sample 1	FALSE
17	A17	36	Target 1	3.55312	1.54622	Sample 1	FALSE
17	A17	37	Target 1	3.67255	1.65866	Sample 1	FALSE
17	A17	38	Target 1	3.77476	1.75388	Sample 1	FALSE
17	A17	39	Target 1	3.86812	1.84025	Sample 1	FALSE
17	A17	40	Target 1	3.94951	1.91465	Sample 1	FALSE
18	A18	1	Target 1	1.67839	-0.0873619	Sample 1	FALSE
18	A18	2	Target 1	1.68546	-0.0924278	Sample 1	FALSE
18	A18	3	Target 1	1.72905	-0.0609637	Sample 1	FALSE
18	A18	4	Target 1	1.75962	-0.0425319	Sample 1	FALSE
18	A18	5	Target 1	1.79503	-0.0192554	Sample 1	FALSE
18	A18	6	Target 1	1.82421	-0.00220434	Sample 1	FALSE
18	A18	7	Target 1	1.85357	0.0150239	Sample 1	FALSE
18	A18	8	Target 1	1.87572	0.025044	Sample 1	FALSE
18	A18	9	Target 1	1.88724	0.0244243	Sample 1	FALSE
18	A18	10	Target 1	1.89987	0.0249285	Sample 1	FALSE
18	A18	11	Target 1	1.91096	0.0238839	Sample 1	FALSE
18	A18	12	Target 1	1.92776	0.0285523	Sample 1	FALSE
18	A18	13	Target 1	1.93813	0.0267916	Sample 1	FALSE
18	A18	14	Target 1	1.94267	0.0191985	Sample 1	FALSE
18	A18	15	Target 1	1.94786	0.0122589	Sample 1	FALSE
18	A18	16	Target 1	1.96134	0.0135982	Sample 1	FALSE
18	A18	17	Target 1	1.96385	0.00397814	Sample 1	FALSE
18	A18	18	Target 1	1.97463	0.00262655	Sample 1	FALSE
18	A18	19	Target 1	1.9766	-0.00753139	Sample 1	FALSE
18	A18	20	Target 1	1.98082	-0.0154497	Sample 1	FALSE
18	A18	21	Target 1	1.98304	-0.0253556	Sample 1	FALSE
18	A18	22	Target 1	1.99689	-0.0236377	Sample 1	FALSE
18	A18	23	Target 1	2.01786	-0.0148023	Sample 1	FALSE
18	A18	24	Target 1	2.03622	-0.00857671	Sample 1	FALSE
18	A18	25	Target 1	2.04972	-0.00720938	Sample 1	FALSE
18	A18	26	Target 1	2.07636	0.00729601	Sample 1	FALSE
18	A18	27	Target 1	2.12543	0.0442333	Sample 1	FALSE
18	A18	28	Target 1	2.19586	0.102539	Sample 1	FALSE
18	A18	29	Target 1	2.33206	0.226596	Sample 1	FALSE
18	A18	30	Target 1	2.48512	0.367533	Sample 1	FALSE
18	A18	31	Target 1	2.66019	0.53047	Sample 1	FALSE
18	A18	32	Target 1	2.85201	0.710152	Sample 1	FALSE
18	A18	33	Target 1	3.03562	0.881634	Sample 1	FALSE
18	A18	34	Target 1	3.20536	1.03924	Sample 1	FALSE
18	A18	35	Target 1	3.35422	1.17597	Sample 1	FALSE
18	A18	36	Target 1	3.48785	1.29746	Sample 1	FALSE
18	A18	37	Target 1	3.60815	1.40563	Sample 1	FALSE
18	A18	38	Target 1	3.7204	1.50575	Sample 1	FALSE
18	A18	39	Target 1	3.82179	1.595	Sample 1	FALSE
18	A18	40	Target 1	3.90857	1.66966	Sample 1	FALSE
19	A19	1	Target 1	1.6217	-0.152848	Sample 2	FALSE
19	A19	2	Target 1	1.62676	-0.155343	Sample 2	FALSE
19	A19	3	Target 1	1.67019	-0.119465	Sample 2	FALSE
19	A19	4	Target 1	1.7037	-0.0935162	Sample 2	FALSE
19	A19	5	Target 1	1.74015	-0.0646194	Sample 2	FALSE
19	A19	6	Target 1	1.78001	-0.0323184	Sample 2	FALSE
19	A19	7	Target 1	1.8061	-0.0137749	Sample 2	FALSE
19	A19	8	Target 1	1.83922	0.0117852	Sample 2	FALSE
19	A19	9	Target 1	1.85015	0.0151544	Sample 2	FALSE
19	A19	10	Target 1	1.86776	0.0252158	Sample 2	FALSE
19	A19	11	Target 1	1.88357	0.0334641	Sample 2	FALSE
19	A19	12	Target 1	1.89693	0.039269	Sample 2	FALSE
19	A19	13	Target 1	1.91718	0.0519624	Sample 2	FALSE
19	A19	14	Target 1	1.92244	0.0496751	Sample 2	FALSE
19	A19	15	Target 1	1.92948	0.0491563	Sample 2	FALSE
19	A19	16	Target 1	1.93217	0.0442893	Sample 2	FALSE
19	A19	17	Target 1	1.93354	0.0381084	Sample 2	FALSE
19	A19	18	Target 1	1.9315	0.0285062	Sample 2	FALSE
19	A19	19	Target 1	1.94423	0.0336841	Sample 2	FALSE
19	A19	20	Target 1	1.94298	0.0248724	Sample 2	FALSE
19	A19	21	Target 1	1.94416	0.0184987	Sample 2	FALSE
19	A19	22	Target 1	1.93652	0.00330068	Sample 2	FALSE
19	A19	23	Target 1	1.94917	0.00839717	Sample 2	FALSE
19	A19	24	Target 1	1.95622	0.00789405	Sample 2	FALSE
19	A19	25	Target 1	1.96123	0.00535018	Sample 2	FALSE
19	A19	26	Target 1	1.96532	0.00188613	Sample 2	FALSE
19	A19	27	Target 1	1.97992	0.00892705	Sample 2	FALSE
19	A19	28	Target 1	1.98759	0.00903678	Sample 2	FALSE
19	A19	29	Target 1	1.99039	0.00428539	Sample 2	FALSE
19	A19	30	Target 1	1.99112	-0.00254334	Sample 2	FALSE
19	A19	31	Target 1	1.99101	-0.0102043	Sample 2	FALSE
19	A19	32	Target 1	1.99242	-0.0163473	Sample 2	FALSE
19	A19	33	Target 1	1.99411	-0.0222151	Sample 2	FALSE
19	A19	34	Target 1	2.00196	-0.0219192	Sample 2	FALSE
19	A19	35	Target 1	2.01929	-0.0121492	Sample 2	FALSE
19	A19	36	Target 1	2.0216	-0.0173977	Sample 2	FALSE
19	A19	37	Target 1	2.02377	-0.0227751	Sample 2	FALSE
19	A19	38	Target 1	2.02672	-0.0273875	Sample 2	FALSE
19	A19	39	Target 1	2.02557	-0.0360867	Sample 2	FALSE
19	A19	40	Target 1	2.02281	-0.0464063	Sample 2	FALSE
25	B1	1	Target 1	1.43974	-0.0904681	Sample 1	FALSE
25	B1	2	Target 1	1.46872	-0.0859166	Sample 1	FALSE
25	B1	3	Target 1	1.51978	-0.0592849	Sample 1	FALSE
25	B1	4	Target 1	1.54929	-0.0542077	Sample 1	FALSE
25	B1	5	Target 1	1.60353	-0.0243998	Sample 1	FALSE
25	B1	6	Target 1	1.66036	0.00800639	Sample 1	FALSE
25	B1	7	Target 1	1.69919	0.0224077	Sample 1	FALSE
25	B1	8	Target 1	1.73757	0.036355	Sample 1	FALSE
25	B1	9	Target 1	1.76801	0.0423664	Sample 1	FALSE
25	B1	10	Target 1	1.7908	0.0407291	Sample 1	FALSE
25	B1	11	Target 1	1.82034	0.045837	Sample 1	FALSE
25	B1	12	Target 1	1.83464	0.0357026	Sample 1	FALSE
25	B1	13	Target 1	1.85356	0.0301902	Sample 1	FALSE
25	B1	14	Target 1	1.84885	0.00105824	Sample 1	FALSE
25	B1	15	Target 1	1.85066	-0.0215638	Sample 1	FALSE
25	B1	16	Target 1	1.87744	-0.0192174	Sample 1	FALSE
25	B1	17	Target 1	1.88609	-0.0349945	Sample 1	FALSE
25	B1	18	Target 1	1.89653	-0.0489844	Sample 1	FALSE
25	B1	19	Target 1	1.93051	-0.039436	Sample 1	FALSE
25	B1	20	Target 1	1.95792	-0.0364552	Sample 1	FALSE
25	B1	21	Target 1	2.02162	0.00281175	Sample 1	FALSE
25	B1	22	Target 1	2.1136	0.070367	Sample 1	FALSE
25	B1	23	Target 1	2.24323	0.175565	Sample 1	FALSE
25	B1	24	Target 1	2.39652	0.304428	Sample 1	FALSE
25	B1	25	Target 1	2.58951	0.472982	Sample 1	FALSE
25	B1	26	Target 1	2.78653	0.645571	Sample 1	FALSE
25	B1	27	Target 1	2.96257	0.797188	Sample 1	FALSE
25	B1	28	Target 1	3.11333	0.923512	Sample 1	FALSE
25	B1	29	Target 1	3.2608	1.04655	Sample 1	FALSE
25	B1	30	Target 1	3.38262	1.14394	Sample 1	FALSE
25	B1	31	Target 1	3.49829	1.23518	Sample 1	FALSE
25	B1	32	Target 1	3.59569	1.30815	Sample 1	FALSE
25	B1	33	Target 1	3.68624	1.37428	Sample 1	FALSE
25	B1	34	Target 1	3.77246	1.43606	Sample 1	FALSE
25	B1	35	Target 1	3.87992	1.51909	Sample 1	FALSE
25	B1	36	Target 1	3.98919	1.60394	Sample 1	FALSE
25	B1	37	Target 1	4.0883	1.67862	Sample 1	FALSE
25	B1	38	Target 1	4.16754	1.73343	Sample 1	FALSE
25	B1	39	Target 1	4.24801	1.78947	Sample 1	FALSE
25	B1	40	Target 1	4.3071	1.82412	Sample 1	FALSE
26	B2	1	Target 1	1.71755	-0.0223299	Sample 1	FALSE
26	B2	2	Target 1	1.7264	-0.0193269	Sample 1	FALSE
26	B2	3	Target 1	1.73885	-0.0127226	Sample 1	FALSE
26	B2	4	Target 1	1.7548	-0.00261438	Sample 1	FALSE
26	B2	5	Target 1	1.76785	0.00459051	Sample 1	FALSE
26	B2	6	Target 1	1.76911	6.07911e-06	Sample 1	FALSE
26	B2	7	Target 1	1.78306	0.00810421	Sample 1	FALSE
26	B2	8	Target 1	1.7783	-0.00249576	Sample 1	FALSE
26	B2	9	Target 1	1.7814	-0.00524485	Sample 1	FALSE
26	B2	10	Target 1	1.79151	-0.000981442	Sample 1	FALSE
26	B2	11	Target 1	1.81343	0.0150962	Sample 1	FALSE
26	B2	12	Target 1	1.81078	0.0066023	Sample 1	FALSE
26	B2	13	Target 1	1.81521	0.00518633	Sample 1	FALSE
26	B2	14	Target 1	1.81718	0.00131227	Sample 1	FALSE
26	B2	15	Target 1	1.82371	0.0019932	Sample 1	FALSE
26	B2	16	Target 1	1.8225	-0.00505791	Sample 1	FALSE
26	B2	17	Target 1	1.81963	-0.0137741	Sample 1	FALSE
26	B2	18	Target 1	1.83743	-0.0018178	Sample 1	FALSE
26	B2	19	Target 1	1.8481	0.00300827	Sample 1	FALSE
26	B2	20	Target 1	1.87069	0.0197561	Sample 1	FALSE
26	B2	21	Target 1	1.88903	0.0322525	Sample 1	FALSE
26	B2	22	Target 1	1.90788	0.0452488	Sample 1	FALSE
26	B2	23	Target 1	1.93934	0.0708727	Sample 1	FALSE
26	B2	24	Target 1	2.01389	0.139577	Sample 1	FALSE
26	B2	25	Target 1	2.10511	0.224945	Sample 1	FALSE
26	B2	26	Target 1	2.224	0.337993	Sample 1	FALSE
26	B2	27	Target 1	2.3861	0.49425	Sample 1	FALSE
26	B2	28	Target 1	2.57834	0.680645	Sample 1	FALSE
26	B2	29	Target 1	2.75724	0.853698	Sample 1	FALSE
26	B2	30	Target 1	2.91089	1.0015	Sample 1	FALSE
26	B2	31	Target 1	3.06846	1.15323	Sample 1	FALSE
26	B2	32	Target 1	3.21855	1.29747	Sample 1	FALSE
26	B2	33	Target 1	3.3369	1.40997	Sample 1	FALSE
26	B2	34	Target 1	3.44345	1.51068	Sample 1	FALSE
26	B2	35	Target 1	3.5422	1.60359	Sample 1	FALSE
26	B2	36	Target 1	3.63547	1.69102	Sample 1	FALSE
26	B2	37	Target 1	3.72239	1.77209	Sample 1	FALSE
26	B2	38	Target 1	3.82885	1.87271	Sample 1	FALSE
26	B2	39	Target 1	3.93898	1.97699	Sample 1	FALSE
26	B2	40	Target 1	4.01077	2.04294	Sample 1	FALSE
27	B3	1	Target 1	1.86758	-0.0197481	Sample 1	FALSE
27	B3	2	Target 1	1.88047	-0.0152535	Sample 1	FALSE
27	B3	3	Target 1	1.90015	-0.00396579	Sample 1	FALSE
27	B3	4	Target 1	1.9116	-0.000903072	Sample 1	FALSE
27	B3	5	Target 1	1.92463	0.00373655	Sample 1	FALSE
27	B3	6	Target 1	1.93546	0.00618057	Sample 1	FALSE
27	B3	7	Target 1	1.94301	0.00533573	Sample 1	FALSE
27	B3	8	Target 1	1.93988	-0.00618228	Sample 1	FALSE
27	B3	9	Target 1	1.94976	-0.00469825	Sample 1	FALSE
27	B3	10	Target 1	1.96107	-0.00177464	Sample 1	FALSE
27	B3	11	Target 1	1.96592	-0.00531624	Sample 1	FALSE
27	B3	12	Target 1	1.98332	0.00369562	Sample 1	FALSE
27	B3	13	Target 1	1.99255	0.0045339	Sample 1	FALSE
27	B3	14	Target 1	2.00216	0.00575614	Sample 1	FALSE
27	B3	15	Target 1	1.99964	-0.00516117	Sample 1	FALSE
27	B3	16	Target 1	2.00765	-0.00553418	Sample 1	FALSE
27	B3	17	Target 1	2.02647	0.00489675	Sample 1	FALSE
27	B3	18	Target 1	2.02937	-0.000599641	Sample 1	FALSE
27	B3	19	Target 1	2.0476	0.0092381	Sample 1	FALSE
27	B3	20	Target 1	2.08301	0.036258	Sample 1	FALSE
27	B3	21	Target 1	2.11896	0.0638221	Sample 1	FALSE
27	B3	22	Target 1	2.17136	0.107832	Sample 1	FALSE
27	B3	23	Target 1	2.26027	0.188348	Sample 1	FALSE
27	B3	24	Target 1	2.38522	0.304915	Sample 1	FALSE
27	B3	25	Target 1	2.54818	0.459479	Sample 1	FALSE
27	B3	26	Target 1	2.72228	0.625186	Sample 1	FALSE
27	B3	27	Target 1	2.9194	0.813916	Sample 1	FALSE
27	B3	28	Target 1	3.11607	1.0022	Sample 1	FALSE
27	B3	29	Target 1	3.27251	1.15025	Sample 1	FALSE
27	B3	30	Target 1	3.40991	1.27926	Sample 1	FALSE
27	B3	31	Target 1	3.55037	1.41133	Sample 1	FALSE
27	B3	32	Target 1	3.67286	1.52542	Sample 1	FALSE
27	B3	33	Target 1	3.7829	1.62707	Sample 1	FALSE
27	B3	34	Target 1	3.88174	1.71752	Sample 1	FALSE
27	B3	35	Target 1	3.99418	1.82157	Sample 1	FALSE
27	B3	36	Target 1	4.08958	1.90858	Sample 1	FALSE
27	B3	37	Target 1	4.19886	2.00948	Sample 1	FALSE
27	B3	38	Target 1	4.28782	2.09005	Sample 1	FALSE
27	B3	39	Target 1	4.38897	2.18281	Sample 1	FALSE
27	B3	40	Target 1	4.44799	2.23344	Sample 1	FALSE
28	B4	1	Target 1	1.64197	-0.0622629	Sample 1	FALSE
28	B4	2	Target 1	1.6553	-0.0676023	Sample 1	FALSE
28	B4	3	Target 1	1.70612	-0.0354438	Sample 1	FALSE
28	B4	4	Target 1	1.72708	-0.0331583	Sample 1	FALSE
28	B4	5	Target 1	1.75365	-0.0252485	Sample 1	FALSE
28	B4	6	Target 1	1.79524	-0.00232513	Sample 1	FALSE
28	B4	7	Target 1	1.81995	0.00371884	Sample 1	FALSE
28	B4	8	Target 1	1.84828	0.013372	Sample 1	FALSE
28	B4	9	Target 1	1.87071	0.0171387	Sample 1	FALSE
28	B4	10	Target 1	1.88849	0.0162476	Sample 1	FALSE
28	B4	11	Target 1	1.92604	0.035133	Sample 1	FALSE
28	B4	12	Target 1	1.94471	0.03514	Sample 1	FALSE
28	B4	13	Target 1	1.96135	0.0331122	Sample 1	FALSE
28	B4	14	Target 1	1.97126	0.024354	Sample 1	FALSE
28	B4	15	Target 1	1.97499	0.00941149	Sample 1	FALSE
28	B4	16	Target 1	1.98702	0.0027778	Sample 1	FALSE
28	B4	17	Target 1	1.99185	-0.0110574	Sample 1	FALSE
28	B4	18	Target 1	2.00604	-0.0155386	Sample 1	FALSE
28	B4	19	Target 1	2.02396	-0.0162858	Sample 1	FALSE
28	B4	20	Target 1	2.03925	-0.0196612	Sample 1	FALSE
28	B4	21	Target 1	2.04589	-0.0316868	Sample 1	FALSE
28	B4	22	Target 1	2.06704	-0.0292035	Sample 1	FALSE
28	B4	23	Target 1	2.10595	-0.00896731	Sample 1	FALSE
28	B4	24	Target 1	2.17237	0.0387891	Sample 1	FALSE
28	B4	25	Target 1	2.25545	0.103199	Sample 1	FALSE
28	B4	26	Target 1	2.38259	0.211674	Sample 1	FALSE
28	B4	27	Target 1	2.53356	0.343974	Sample 1	FALSE
28	B4	28	Target 1	2.71241	0.504159	Sample 1	FALSE
28	B4	29	Target 1	2.90844	0.681523	Sample 1	FALSE
28	B4	30	Target 1	3.09557	0.849987	Sample 1	FALSE
28	B4	31	Target 1	3.24915	0.984896	Sample 1	FALSE
28	B4	32	Target 1	3.3855	1.10258	Sample 1	FALSE
28	B4	33	Target 1	3.52156	1.21997	Sample 1	FALSE
28	B4	34	Target 1	3.66311	1.34286	Sample 1	FALSE
28	B4	35	Target 1	3.75857	1.41965	Sample 1	FALSE
28	B4	36	Target 1	3.87009	1.5125	Sample 1	FALSE
28	B4	37	Target 1	3.98731	1.61105	Sample 1	FALSE
28	B4	38	Target 1	4.09829	1.70336	Sample 1	FALSE
28	B4	39	Target 1	4.17721	1.76362	Sample 1	FALSE
28	B4	40	Target 1	4.26164	1.82938	Sample 1	FALSE
29	B5	1	Target 1	1.8368	-0.00623914	Sample 1	FALSE
29	B5	2	Target 1	1.8471	-0.00440489	Sample 1	FALSE
29	B5	3	Target 1	1.85416	-0.00582244	Sample 1	FALSE
29	B5	4	Target 1	1.85885	-0.00959747	Sample 1	FALSE
29	B5	5	Target 1	1.87923	0.00230448	Sample 1	FALSE
29	B5	6	Target 1	1.88759	0.00219955	Sample 1	FALSE
29	B5	7	Target 1	1.90236	0.0084983	Sample 1	FALSE
29	B5	8	Target 1	1.90638	0.00404854	Sample 1	FALSE
29	B5	9	Target 1	1.90216	-0.00864537	Sample 1	FALSE
29	B5	10	Target 1	1.92187	0.00259425	Sample 1	FALSE
29	B5	11	Target 1	1.92826	0.000507706	Sample 1	FALSE
29	B5	12	Target 1	1.93982	0.00359806	Sample 1	FALSE
29	B5	13	Target 1	1.95557	0.0108805	Sample 1	FALSE
29	B5	14	Target 1	1.96168	0.00851443	Sample 1	FALSE
29	B5	15	Target 1	1.95652	-0.00510836	Sample 1	FALSE
29	B5	16	Target 1	1.96743	-0.00267735	Sample 1	FALSE
29	B5	17	Target 1	1.97409	-0.00448698	Sample 1	FALSE
29	B5	18	Target 1	1.98024	-0.00680789	Sample 1	FALSE
29	B5	19	Target 1	2.00052	0.00499917	Sample 1	FALSE
29	B5	20	Target 1	2.01306	0.00906751	Sample 1	FALSE
29	B5	21	Target 1	2.04116	0.0286965	Sample 1	FALSE
29	B5	22	Target 1	2.0673	0.0463707	Sample 1	FALSE
29	B5	23	Target 1	2.11928	0.0898765	Sample 1	FALSE
29	B5	24	Target 1	2.20214	0.164265	Sample 1	FALSE
29	B5	25	Target 1	2.31042	0.264072	Sample 1	FALSE
29	B5	26	Target 1	2.47173	0.416917	Sample 1	FALSE
29	B5	27	Target 1	2.64156	0.578273	Sample 1	FALSE
29	B5	28	Target 1	2.83315	0.761398	Sample 1	FALSE
29	B5	29	Target 1	3.02311	0.942878	Sample 1	FALSE
29	B5	30	Target 1	3.19268	1.10398	Sample 1	FALSE
29	B5	31	Target 1	3.34674	1.24957	Sample 1	FALSE
29	B5	32	Target 1	3.47158	1.36594	Sample 1	FALSE
29	B5	33	Target 1	3.60439	1.49028	Sample 1	FALSE
29	B5	34	Target 1	3.70537	1.58278	Sample 1	FALSE
29	B5	35	Target 1	3.78901	1.65796	Sample 1	FALSE
29	B5	36	Target 1	3.91321	1.77368	Sample 1	FALSE
29	B5	37	Target 1	4.01262	1.86462	Sample 1	FALSE
29	B5	38	Target 1	4.12512	1.96865	Sample 1	FALSE
29	B5	39	Target 1	4.20877	2.04383	Sample 1	FALSE
29	B5	40	Target 1	4.29303	2.11962	Sample 1	FALSE
30	B6	1	Target 1	1.7636	0.0464567	Sample 1	FALSE
30	B6	2	Target 1	1.76667	0.0495234	Sample 1	FALSE
30	B6	3	Target 1	1.75468	0.0375396	Sample 1	FALSE
30	B6	4	Target 1	1.70635	-0.0107911	Sample 1	FALSE
30	B6	5	Target 1	1.6904	-0.0267485	Sample 1	FALSE
30	B6	6	Target 1	1.69522	-0.0219218	Sample 1	FALSE
30	B6	7	Target 1	1.70507	-0.0120739	Sample 1	FALSE
30	B6	8	Target 1	1.72196	0.00481184	Sample 1	FALSE
30	B6	9	Target 1	1.75842	0.0412792	Sample 1	FALSE
30	B6	10	Target 1	1.79725	0.0801019	Sample 1	FALSE
30	B6	11	Target 1	1.83088	0.113737	Sample 1	FALSE
30	B6	12	Target 1	1.86009	0.142941	Sample 1	FALSE
30	B6	13	Target 1	1.88239	0.165245	Sample 1	FALSE
30	B6	14	Target 1	1.91299	0.195846	Sample 1	FALSE
30	B6	15	Target 1	1.92586	0.208711	Sample 1	FALSE
30	B6	16	Target 1	1.95394	0.236791	Sample 1	FALSE
30	B6	17	Target 1	1.95329	0.236142	Sample 1	FALSE
30	B6	18	Target 1	1.97076	0.253616	Sample 1	FALSE
30	B6	19	Target 1	1.97317	0.256027	Sample 1	FALSE
30	B6	20	Target 1	1.98776	0.270613	Sample 1	FALSE
30	B6	21	Target 1	2.01574	0.29859	Sample 1	FALSE
30	B6	22	Target 1	2.03014	0.312992	Sample 1	FALSE
30	B6	23	Target 1	2.06161	0.34446	Sample 1	FALSE
30	B6	24	Target 1	2.13655	0.419405	Sample 1	FALSE
30	B6	25	Target 1	2.21188	0.494738	Sample 1	FALSE
30	B6	26	Target 1	2.3163	0.599156	Sample 1	FALSE
30	B6	27	Target 1	2.45704	0.739896	Sample 1	FALSE
30	B6	28	Target 1	2.6454	0.928251	Sample 1	FALSE
30	B6	29	Target 1	2.84083	1.12368	Sample 1	FALSE
30	B6	30	Target 1	3.06141	1.34426	Sample 1	FALSE
30	B6	31	Target 1	3.23764	1.52049	Sample 1	FALSE
30	B6	32	Target 1	3.39478	1.67763	Sample 1	FALSE
30	B6	33	Target 1	3.51696	1.79981	Sample 1	FALSE
30	B6	34	Target 1	3.63447	1.91733	Sample 1	FALSE
30	B6	35	Target 1	3.766	2.04885	Sample 1	FALSE
30	B6	36	Target 1	3.88759	2.17044	Sample 1	FALSE
30	B6	37	Target 1	3.97798	2.26084	Sample 1	FALSE
30	B6	38	Target 1	4.09002	2.37287	Sample 1	FALSE
30	B6	39	Target 1	4.19624	2.47909	Sample 1	FALSE
30	B6	40	Target 1	4.25887	2.54173	Sample 1	FALSE
31	B7	1	Target 1	1.93766	-0.00314407	Sample 1	FALSE
31	B7	2	Target 1	1.94359	-0.00361316	Sample 1	FALSE
31	B7	3	Target 1	1.94734	-0.00626391	Sample 1	FALSE
31	B7	4	Target 1	1.95439	-0.00560433	Sample 1	FALSE
31	B7	5	Target 1	1.96938	0.00299292	Sample 1	FALSE
31	B7	6	Target 1	1.97659	0.00380258	Sample 1	FALSE
31	B7	7	Target 1	1.97701	-0.00217672	Sample 1	FALSE
31	B7	8	Target 1	1.98354	-0.00204059	Sample 1	FALSE
31	B7	9	Target 1	1.99709	0.00511208	Sample 1	FALSE
31	B7	10	Target 1	2.00212	0.0037519	Sample 1	FALSE
31	B7	11	Target 1	2.00554	0.000776784	Sample 1	FALSE
31	B7	12	Target 1	2.00686	-0.0043038	Sample 1	FALSE
31	B7	13	Target 1	2.02041	0.00285006	Sample 1	FALSE
31	B7	14	Target 1	2.03175	0.0077945	Sample 1	FALSE
31	B7	15	Target 1	2.03576	0.00540804	Sample 1	FALSE
31	B7	16	Target 1	2.04216	0.00541745	Sample 1	FALSE
31	B7	17	Target 1	2.03337	-0.00976707	Sample 1	FALSE
31	B7	18	Target 1	2.04976	0.000220631	Sample 1	FALSE
31	B7	19	Target 1	2.05386	-0.00206974	Sample 1	FALSE
31	B7	20	Target 1	2.05643	-0.00590078	Sample 1	FALSE
31	B7	21	Target 1	2.06038	-0.00833706	Sample 1	FALSE
31	B7	22	Target 1	2.08179	0.00667603	Sample 1	FALSE
31	B7	23	Target 1	2.11085	0.0293371	Sample 1	FALSE
31	B7	24	Target 1	2.14598	0.0580752	Sample 1	FALSE
31	B7	25	Target 1	2.1932	0.0988988	Sample 1	FALSE
31	B7	26	Target 1	2.27416	0.173461	Sample 1	FALSE
31	B7	27	Target 1	2.40017	0.293074	Sample 1	FALSE
31	B7	28	Target 1	2.54999	0.436494	Sample 1	FALSE
31	B7	29	Target 1	2.75059	0.630707	Sample 1	FALSE
31	B7	30	Target 1	2.95467	0.828385	Sample 1	FALSE
31	B7	31	Target 1	3.14429	1.01161	Sample 1	FALSE
31	B7	32	Target 1	3.32287	1.1838	Sample 1	FALSE
31	B7	33	Target 1	3.48741	1.34194	Sample 1	FALSE
31	B7	34	Target 1	3.61955	1.46768	Sample 1	FALSE
31	B7	35	Target 1	3.75075	1.59249	Sample 1	FALSE
31	B7	36	Target 1	3.86116	1.6965	Sample 1	FALSE
31	B7	37	Target 1	3.97256	1.80151	Sample 1	FALSE
31	B7	38	Target 1	4.08033	1.90288	Sample 1	FALSE
31	B7	39	Target 1	4.18748	2.00363	Sample 1	FALSE
31	B7	40	Target 1	4.2922	2.10196	Sample 1	FALSE
32	B8	1	Target 1	1.87994	0.0124487	Sample 1	FALSE
32	B8	2	Target 1	1.88007	0.00515521	Sample 1	FALSE
32	B8	3	Target 1	1.8808	-0.00155127	Sample 1	FALSE
32	B8	4	Target 1	1.89189	0.00211095	Sample 1	FALSE
32	B8	5	Target 1	1.89183	-0.00537647	Sample 1	FALSE
32	B8	6	Target 1	1.89863	-0.00599911	Sample 1	FALSE
32	B8	7	Target 1	1.91391	0.00185225	Sample 1	FALSE
32	B8	8	Target 1	1.92083	0.00133773	Sample 1	FALSE
32	B8	9	Target 1	1.9209	-0.00601451	Sample 1	FALSE
32	B8	10	Target 1	1.94347	0.00912185	Sample 1	FALSE
32	B8	11	Target 1	1.95551	0.0137315	Sample 1	FALSE
32	B8	12	Target 1	1.95741	0.00820499	Sample 1	FALSE
32	B8	13	Target 1	1.96298	0.00635414	Sample 1	FALSE
32	B8	14	Target 1	1.95759	-0.00646456	Sample 1	FALSE
32	B8	15	Target 1	1.96235	-0.00913795	Sample 1	FALSE
32	B8	16	Target 1	1.96907	-0.00984952	Sample 1	FALSE
32	B8	17	Target 1	1.98122	-0.00512324	Sample 1	FALSE
32	B8	18	Target 1	1.99117	-0.00260578	Sample 1	FALSE
32	B8	19	Target 1	2.00627	0.00507367	Sample 1	FALSE
32	B8	20	Target 1	2.01068	0.00205541	Sample 1	FALSE
32	B8	21	Target 1	2.01834	0.00227987	Sample 1	FALSE
32	B8	22	Target 1	2.03496	0.0114794	Sample 1	FALSE
32	B8	23	Target 1	2.05499	0.0240801	Sample 1	FALSE
32	B8	24	Target 1	2.10167	0.0633259	Sample 1	FALSE
32	B8	25	Target 1	2.16631	0.120545	Sample 1	FALSE
32	B8	26	Target 1	2.25791	0.204713	Sample 1	FALSE
32	B8	27	Target 1	2.40131	0.340681	Sample 1	FALSE
32	B8	28	Target 1	2.56508	0.497022	Sample 1	FALSE
32	B8	29	Target 1	2.77271	0.697223	Sample 1	FALSE
32	B8	30	Target 1	2.96836	0.885444	Sample 1	FALSE
32	B8	31	Target 1	3.13813	1.04779	Sample 1	FALSE
32	B8	32	Target 1	3.32256	1.22479	Sample 1	FALSE
32	B8	33	Target 1	3.46798	1.36278	Sample 1	FALSE
32	B8	34	Target 1	3.59594	1.48331	Sample 1	FALSE
32	B8	35	Target 1	3.71621	1.59616	Sample 1	FALSE
32	B8	36	Target 1	3.8335	1.70602	Sample 1	FALSE
32	B8	37	Target 1	3.92687	1.79196	Sample 1	FALSE
32	B8	38	Target 1	4.03712	1.89478	Sample 1	FALSE
32	B8	39	Target 1	4.16508	2.01531	Sample 1	FALSE
32	B8	40	Target 1	4.24521	2.08801	Sample 1	FALSE
33	B9	1	Target 1	1.87914	0.0135129	Sample 1	FALSE
33	B9	2	Target 1	1.88544	0.0119145	Sample 1	FALSE
33	B9	3	Target 1	1.87596	-0.00545559	Sample 1	FALSE
33	B9	4	Target 1	1.8779	-0.0114125	Sample 1	FALSE
33	B9	5	Target 1	1.89571	-0.00149691	Sample 1	FALSE
33	B9	6	Target 1	1.89845	-0.00665749	Sample 1	FALSE
33	B9	7	Target 1	1.91714	0.00413654	Sample 1	FALSE
33	B9	8	Target 1	1.93733	0.016424	Sample 1	FALSE
33	B9	9	Target 1	1.93454	0.00574334	Sample 1	FALSE
33	B9	10	Target 1	1.9339	-0.00279396	Sample 1	FALSE
33	B9	11	Target 1	1.95053	0.00594073	Sample 1	FALSE
33	B9	12	Target 1	1.94506	-0.00742419	Sample 1	FALSE
33	B9	13	Target 1	1.96017	-0.000211441	Sample 1	FALSE
33	B9	14	Target 1	1.97257	0.00428536	Sample 1	FALSE
33	B9	15	Target 1	1.97315	-0.00302671	Sample 1	FALSE
33	B9	16	Target 1	1.99432	0.0102407	Sample 1	FALSE
33	B9	17	Target 1	2.00002	0.00804567	Sample 1	FALSE
33	B9	18	Target 1	2.00343	0.00356053	Sample 1	FALSE
33	B9	19	Target 1	2.00564	-0.00212243	Sample 1	FALSE
33	B9	20	Target 1	2.01848	0.00282284	Sample 1	FALSE
33	B9	21	Target 1	2.01399	-0.00956397	Sample 1	FALSE
33	B9	22	Target 1	2.02042	-0.0110345	Sample 1	FALSE
33	B9	23	Target 1	2.03634	-0.00300843	Sample 1	FALSE
33	B9	24	Target 1	2.05962	0.0123748	Sample 1	FALSE
33	B9	25	Target 1	2.0835	0.0283507	Sample 1	FALSE
33	B9	26	Target 1	2.11586	0.0528213	Sample 1	FALSE
33	B9	27	Target 1	2.19205	0.121108	Sample 1	FALSE
33	B9	28	Target 1	2.29067	0.211835	Sample 1	FALSE
33	B9	29	Target 1	2.44225	0.355518	Sample 1	FALSE
33	B9	30	Target 1	2.62404	0.529411	Sample 1	FALSE
33	B9	31	Target 1	2.81653	0.714009	Sample 1	FALSE
33	B9	32	Target 1	3.01096	0.900541	Sample 1	FALSE
33	B9	33	Target 1	3.21121	1.09289	Sample 1	FALSE
33	B9	34	Target 1	3.3686	1.24238	Sample 1	FALSE
33	B9	35	Target 1	3.50828	1.37417	Sample 1	FALSE
33	B9	36	Target 1	3.65053	1.50852	Sample 1	FALSE
33	B9	37	Target 1	3.77239	1.62248	Sample 1	FALSE
33	B9	38	Target 1	3.88627	1.72847	Sample 1	FALSE
33	B9	39	Target 1	3.98758	1.82189	Sample 1	FALSE
33	B9	40	Target 1	4.08133	1.90773	Sample 1	FALSE
34	B10	1	Target 1	1.86181	-0.00673762	Sample 1	FALSE
34	B10	2	Target 1	1.87328	-0.0014679	Sample 1	FALSE
34	B10	3	Target 1	1.88189	0.000938777	Sample 1	FALSE
34	B10	4	Target 1	1.88553	-0.00163178	Sample 1	FALSE
34	B10	5	Target 1	1.89381	0.000442185	Sample 1	FALSE
34	B10	6	Target 1	1.89858	-0.000989323	Sample 1	FALSE
34	B10	7	Target 1	1.90346	-0.00231628	Sample 1	FALSE
34	B10	8	Target 1	1.91547	0.00349012	Sample 1	FALSE
34	B10	9	Target 1	1.92141	0.00321852	Sample 1	FALSE
34	B10	10	Target 1	1.91831	-0.00608486	Sample 1	FALSE
34	B10	11	Target 1	1.92978	-0.00082443	Sample 1	FALSE
34	B10	12	Target 1	1.93537	-0.00143983	Sample 1	FALSE
34	B10	13	Target 1	1.95055	0.00753325	Sample 1	FALSE
34	B10	14	Target 1	1.95638	0.0071602	Sample 1	FALSE
34	B10	15	Target 1	1.9477	-0.00772718	Sample 1	FALSE
34	B10	16	Target 1	1.95986	-0.00176938	Sample 1	FALSE
34	B10	17	Target 1	1.96959	0.0017531	Sample 1	FALSE
34	B10	18	Target 1	1.99503	0.0209871	Sample 1	FALSE
34	B10	19	Target 1	2.02409	0.0438408	Sample 1	FALSE
34	B10	20	Target 1	2.05517	0.0687201	Sample 1	FALSE
34	B10	21	Target 1	2.11394	0.121282	Sample 1	FALSE
34	B10	22	Target 1	2.21235	0.213487	Sample 1	FALSE
34	B10	23	Target 1	2.35607	0.350996	Sample 1	FALSE
34	B10	24	Target 1	2.51885	0.507578	Sample 1	FALSE
34	B10	25	Target 1	2.6937	0.676223	Sample 1	FALSE
34	B10	26	Target 1	2.862	0.838317	Sample 1	FALSE
34	B10	27	Target 1	3.02339	0.993501	Sample 1	FALSE
34	B10	28	Target 1	3.20259	1.16649	Sample 1	FALSE
34	B10	29	Target 1	3.3195	1.27719	Sample 1	FALSE
34	B10	30	Target 1	3.44956	1.40105	Sample 1	FALSE
34	B10	31	Target 1	3.55453	1.49981	Sample 1	FALSE
34	B10	32	Target 1	3.63755	1.57663	Sample 1	FALSE
34	B10	33	Target 1	3.77195	1.70482	Sample 1	FALSE
34	B10	34	Target 1	3.89345	1.82012	Sample 1	FALSE
34	B10	35	Target 1	3.97237	1.89283	Sample 1	FALSE
34	B10	36	Target 1	4.06773	1.98199	Sample 1	FALSE
34	B10	37	Target 1	4.17928	2.08733	Sample 1	FALSE
34	B10	38	Target 1	4.29235	2.1942	Sample 1	FALSE
34	B10	39	Target 1	4.37513	2.27077	Sample 1	FALSE
34	B10	40	Target 1	4.45028	2.33972	Sample 1	FALSE
35	B11	1	Target 1	1.92332	0.0317355	Sample 1	FALSE
35	B11	2	Target 1	1.92251	0.0257912	Sample 1	FALSE
35	B11	3	Target 1	1.91314	0.0112838	Sample 1	FALSE
35	B11	4	Target 1	1.90715	0.000163112	Sample 1	FALSE
35	B11	5	Target 1	1.90729	-0.00483675	Sample 1	FALSE
35	B11	6	Target 1	1.92049	0.0032273	Sample 1	FALSE
35	B11	7	Target 1	1.91974	-0.00265721	Sample 1	FALSE
35	B11	8	Target 1	1.93145	0.0039172	Sample 1	FALSE
35	B11	9	Target 1	1.93018	-0.00248993	Sample 1	FALSE
35	B11	10	Target 1	1.92644	-0.0113608	Sample 1	FALSE
35	B11	11	Target 1	1.94009	-0.00285539	Sample 1	FALSE
35	B11	12	Target 1	1.945	-0.00307233	Sample 1	FALSE
35	B11	13	Target 1	1.95074	-0.00247758	Sample 1	FALSE
35	B11	14	Target 1	1.96071	0.0023609	Sample 1	FALSE
35	B11	15	Target 1	1.96084	-0.00264003	Sample 1	FALSE
35	B11	16	Target 1	1.9657	-0.00292314	Sample 1	FALSE
35	B11	17	Target 1	1.98485	0.0110951	Sample 1	FALSE
35	B11	18	Target 1	1.98216	0.00326577	Sample 1	FALSE
35	B11	19	Target 1	1.98853	0.00450651	Sample 1	FALSE
35	B11	20	Target 1	2.00443	0.0152678	Sample 1	FALSE
35	B11	21	Target 1	2.0274	0.0330987	Sample 1	FALSE
35	B11	22	Target 1	2.05297	0.0535331	Sample 1	FALSE
35	B11	23	Target 1	2.09643	0.0918567	Sample 1	FALSE
35	B11	24	Target 1	2.17839	0.168687	Sample 1	FALSE
35	B11	25	Target 1	2.27088	0.256037	Sample 1	FALSE
35	B11	26	Target 1	2.3987	0.378727	Sample 1	FALSE
35	B11	27	Target 1	2.5693	0.54419	Sample 1	FALSE
35	B11	28	Target 1	2.77737	0.747121	Sample 1	FALSE
35	B11	29	Target 1	2.95673	0.921349	Sample 1	FALSE
35	B11	30	Target 1	3.13093	1.09041	Sample 1	FALSE
35	B11	31	Target 1	3.30248	1.25683	Sample 1	FALSE
35	B11	32	Target 1	3.43405	1.38326	Sample 1	FALSE
35	B11	33	Target 1	3.55275	1.49682	Sample 1	FALSE
35	B11	34	Target 1	3.6747	1.61363	Sample 1	FALSE
35	B11	35	Target 1	3.78493	1.71873	Sample 1	FALSE
35	B11	36	Target 1	3.91352	1.84219	Sample 1	FALSE
35	B11	37	Target 1	4.00943	1.93296	Sample 1	FALSE
35	B11	38	Target 1	4.11249	2.03088	Sample 1	FALSE
35	B11	39	Target 1	4.21375	2.12701	Sample 1	FALSE
35	B11	40	Target 1	4.30571	2.21383	Sample 1	FALSE
36	B12	1	Target 1	1.86521	0.0135576	Sample 1	FALSE
36	B12	2	Target 1	1.8699	0.0103109	Sample 1	FALSE
36	B12	3	Target 1	1.87763	0.0100946	Sample 1	FALSE
36	B12	4	Target 1	1.8725	-0.00298198	Sample 1	FALSE
36	B12	5	Target 1	1.87685	-0.00656938	Sample 1	FALSE
36	B12	6	Target 1	1.88704	-0.00432697	Sample 1	FALSE
36	B12	7	Target 1	1.89719	-0.00211484	Sample 1	FALSE
36	B12	8	Target 1	1.91274	0.00548663	Sample 1	FALSE
36	B12	9	Target 1	1.92234	0.00715004	Sample 1	FALSE
36	B12	10	Target 1	1.92416	0.00102443	Sample 1	FALSE
36	B12	11	Target 1	1.9255	-0.00557693	Sample 1	FALSE
36	B12	12	Target 1	1.92997	-0.00905442	Sample 1	FALSE
36	B12	13	Target 1	1.94926	0.00229749	Sample 1	FALSE
36	B12	14	Target 1	1.95475	-0.000159094	Sample 1	FALSE
36	B12	15	Target 1	1.96547	0.00262036	Sample 1	FALSE
36	B12	16	Target 1	1.97	-0.000797767	Sample 1	FALSE
36	B12	17	Target 1	1.97849	-0.000245982	Sample 1	FALSE
36	B12	18	Target 1	1.98984	0.00315383	Sample 1	FALSE
36	B12	19	Target 1	2.00178	0.00715708	Sample 1	FALSE
36	B12	20	Target 1	2.032	0.0294301	Sample 1	FALSE
36	B12	21	Target 1	2.08041	0.0699	Sample 1	FALSE
36	B12	22	Target 1	2.14183	0.123379	Sample 1	FALSE
36	B12	23	Target 1	2.24473	0.218329	Sample 1	FALSE
36	B12	24	Target 1	2.38147	0.347127	Sample 1	FALSE
36	B12	25	Target 1	2.56612	0.523836	Sample 1	FALSE
36	B12	26	Target 1	2.75345	0.703219	Sample 1	FALSE
36	B12	27	Target 1	2.95031	0.892142	Sample 1	FALSE
36	B12	28	Target 1	3.14157	1.07546	Sample 1	FALSE
36	B12	29	Target 1	3.30402	1.22996	Sample 1	FALSE
36	B12	30	Target 1	3.4525	1.3705	Sample 1	FALSE
36	B12	31	Target 1	3.58491	1.49497	Sample 1	FALSE
36	B12	32	Target 1	3.70494	1.60706	Sample 1	FALSE
36	B12	33	Target 1	3.81478	1.70895	Sample 1	FALSE
36	B12	34	Target 1	3.92715	1.81337	Sample 1	FALSE
36	B12	35	Target 1	4.03718	1.91547	Sample 1	FALSE
36	B12	36	Target 1	4.161	2.03134	Sample 1	FALSE
36	B12	37	Target 1	4.24691	2.10931	Sample 1	FALSE
36	B12	38	Target 1	4.33993	2.19438	Sample 1	FALSE
36	B12	39	Target 1	4.44098	2.28749	Sample 1	FALSE
36	B12	40	Target 1	4.52369	2.36226	Sample 1	FALSE
37	B13	1	Target 1	1.99941	0.0160912	Sample 1	FALSE
37	B13	2	Target 1	2.00676	0.0169853	Sample 1	FALSE
37	B13	3	Target 1	2.00655	0.0103048	Sample 1	FALSE
37	B13	4	Target 1	1.99782	-0.00488452	Sample 1	FALSE
37	B13	5	Target 1	2.00338	-0.00578927	Sample 1	FALSE
37	B13	6	Target 1	2.01662	0.000988787	Sample 1	FALSE
37	B13	7	Target 1	2.0274	0.00530755	Sample 1	FALSE
37	B13	8	Target 1	2.03235	0.00380247	Sample 1	FALSE
37	B13	9	Target 1	2.02931	-0.00570228	Sample 1	FALSE
37	B13	10	Target 1	2.0396	-0.0018737	Sample 1	FALSE
37	B13	11	Target 1	2.05057	0.00263008	Sample 1	FALSE
37	B13	12	Target 1	2.04998	-0.00441585	Sample 1	FALSE
37	B13	13	Target 1	2.06119	0.00032539	Sample 1	FALSE
37	B13	14	Target 1	2.06563	-0.00169516	Sample 1	FALSE
37	B13	15	Target 1	2.06323	-0.0105512	Sample 1	FALSE
37	B13	16	Target 1	2.08049	0.000240429	Sample 1	FALSE
37	B13	17	Target 1	2.08742	0.00071088	Sample 1	FALSE
37	B13	18	Target 1	2.09458	0.0014095	Sample 1	FALSE
37	B13	19	Target 1	2.10883	0.00919201	Sample 1	FALSE
37	B13	20	Target 1	2.11184	0.00574477	Sample 1	FALSE
37	B13	21	Target 1	2.1345	0.0219396	Sample 1	FALSE
37	B13	22	Target 1	2.17889	0.0598745	Sample 1	FALSE
37	B13	23	Target 1	2.21973	0.0942485	Sample 1	FALSE
37	B13	24	Target 1	2.29721	0.165271	Sample 1	FALSE
37	B13	25	Target 1	2.40292	0.264518	Sample 1	FALSE
37	B13	26	Target 1	2.54474	0.399868	Sample 1	FALSE
37	B13	27	Target 1	2.72589	0.574562	Sample 1	FALSE
37	B13	28	Target 1	2.93294	0.775151	Sample 1	FALSE
37	B13	29	Target 1	3.11251	0.94826	Sample 1	FALSE
37	B13	30	Target 1	3.28322	1.1125	Sample 1	FALSE
37	B13	31	Target 1	3.4355	1.25832	Sample 1	FALSE
37	B13	32	Target 1	3.57983	1.39619	Sample 1	FALSE
37	B13	33	Target 1	3.71058	1.52048	Sample 1	FALSE
37	B13	34	Target 1	3.81493	1.61837	Sample 1	FALSE
37	B13	35	Target 1	3.94062	1.73759	Sample 1	FALSE
37	B13	36	Target 1	4.05729	1.8478	Sample 1	FALSE
37	B13	37	Target 1	4.17299	1.95704	Sample 1	FALSE
37	B13	38	Target 1	4.28111	2.0587	Sample 1	FALSE
37	B13	39	Target 1	4.39599	2.16711	Sample 1	FALSE
37	B13	40	Target 1	4.47722	2.24188	Sample 1	FALSE
38	B14	1	Target 1	1.83129	-0.00911902	Sample 1	FALSE
38	B14	2	Target 1	1.83741	-0.00876309	Sample 1	FALSE
38	B14	3	Target 1	1.85698	0.00504846	Sample 1	FALSE
38	B14	4	Target 1	1.86024	0.00254086	Sample 1	FALSE
38	B14	5	Target 1	1.85605	-0.00741744	Sample 1	FALSE
38	B14	6	Target 1	1.86264	-0.00658753	Sample 1	FALSE
38	B14	7	Target 1	1.86641	-0.00857788	Sample 1	FALSE
38	B14	8	Target 1	1.87844	-0.00232002	Sample 1	FALSE
38	B14	9	Target 1	1.89387	0.00735128	Sample 1	FALSE
38	B14	10	Target 1	1.89933	0.0070438	Sample 1	FALSE
38	B14	11	Target 1	1.90178	0.00373476	Sample 1	FALSE
38	B14	12	Target 1	1.90566	0.00184872	Sample 1	FALSE
38	B14	13	Target 1	1.91472	0.00514196	Sample 1	FALSE
38	B14	14	Target 1	1.91567	0.000327423	Sample 1	FALSE
38	B14	15	Target 1	1.91987	-0.00123842	Sample 1	FALSE
38	B14	16	Target 1	1.92786	0.000992785	Sample 1	FALSE
38	B14	17	Target 1	1.92933	-0.00330236	Sample 1	FALSE
38	B14	18	Target 1	1.93381	-0.00458639	Sample 1	FALSE
38	B14	19	Target 1	1.94687	0.00270596	Sample 1	FALSE
38	B14	20	Target 1	1.96622	0.01629	Sample 1	FALSE
38	B14	21	Target 1	1.98969	0.0340006	Sample 1	FALSE
38	B14	22	Target 1	2.01844	0.0569901	Sample 1	FALSE
38	B14	23	Target 1	2.0645	0.0972822	Sample 1	FALSE
38	B14	24	Target 1	2.13289	0.159907	Sample 1	FALSE
38	B14	25	Target 1	2.23264	0.253888	Sample 1	FALSE
38	B14	26	Target 1	2.36552	0.381013	Sample 1	FALSE
38	B14	27	Target 1	2.55455	0.564276	Sample 1	FALSE
38	B14	28	Target 1	2.75484	0.758802	Sample 1	FALSE
38	B14	29	Target 1	2.94483	0.943023	Sample 1	FALSE
38	B14	30	Target 1	3.12934	1.12177	Sample 1	FALSE
38	B14	31	Target 1	3.29492	1.28159	Sample 1	FALSE
38	B14	32	Target 1	3.42208	1.40298	Sample 1	FALSE
38	B14	33	Target 1	3.54049	1.51563	Sample 1	FALSE
38	B14	34	Target 1	3.66629	1.63567	Sample 1	FALSE
38	B14	35	Target 1	3.76778	1.73139	Sample 1	FALSE
38	B14	36	Target 1	3.89361	1.85146	Sample 1	FALSE
38	B14	37	Target 1	3.99676	1.94884	Sample 1	FALSE
38	B14	38	Target 1	4.09899	2.04531	Sample 1	FALSE
38	B14	39	Target 1	4.21192	2.15247	Sample 1	FALSE
38	B14	40	Target 1	4.29161	2.2264	Sample 1	FALSE
39	B15	1	Target 1	1.94693	-0.0145888	Sample 1	FALSE
39	B15	2	Target 1	1.96808	1.10339e-05	Sample 1	FALSE
39	B15	3	Target 1	1.98203	0.00741489	Sample 1	FALSE
39	B15	4	Target 1	1.98233	0.00115986	Sample 1	FALSE
39	B15	5	Target 1	1.9885	0.000789474	Sample 1	FALSE
39	B15	6	Target 1	1.98706	-0.00719767	Sample 1	FALSE
39	B15	7	Target 1	1.9894	-0.0114141	Sample 1	FALSE
39	B15	8	Target 1	2.00498	-0.00237601	Sample 1	FALSE
39	B15	9	Target 1	2.01718	0.0032763	Sample 1	FALSE
39	B15	10	Target 1	2.01913	-0.00132005	Sample 1	FALSE
39	B15	11	Target 1	2.03115	0.00414939	Sample 1	FALSE
39	B15	12	Target 1	2.02701	-0.00654284	Sample 1	FALSE
39	B15	13	Target 1	2.04467	0.00457617	Sample 1	FALSE
39	B15	14	Target 1	2.05555	0.00890263	Sample 1	FALSE
39	B15	15	Target 1	2.05627	0.00307509	Sample 1	FALSE
39	B15	16	Target 1	2.06515	0.00540861	Sample 1	FALSE
39	B15	17	Target 1	2.06887	0.00258108	Sample 1	FALSE
39	B15	18	Target 1	2.06849	-0.0043501	Sample 1	FALSE
39	B15	19	Target 1	2.07125	-0.00813273	Sample 1	FALSE
39	B15	20	Target 1	2.08108	-0.00484982	Sample 1	FALSE
39	B15	21	Target 1	2.10059	0.00811097	Sample 1	FALSE
39	B15	22	Target 1	2.11016	0.0111352	Sample 1	FALSE
39	B15	23	Target 1	2.13847	0.0328994	Sample 1	FALSE
39	B15	24	Target 1	2.18637	0.0742522	Sample 1	FALSE
39	B15	25	Target 1	2.25997	0.141298	Sample 1	FALSE
39	B15	26	Target 1	2.36288	0.237665	Sample 1	FALSE
39	B15	27	Target 1	2.51415	0.382385	Sample 1	FALSE
39	B15	28	Target 1	2.68161	0.543294	Sample 1	FALSE
39	B15	29	Target 1	2.89114	0.746278	Sample 1	FALSE
39	B15	30	Target 1	3.07442	0.923008	Sample 1	FALSE
39	B15	31	Target 1	3.26887	1.11091	Sample 1	FALSE
39	B15	32	Target 1	3.42093	1.25643	Sample 1	FALSE
39	B15	33	Target 1	3.55849	1.38743	Sample 1	FALSE
39	B15	34	Target 1	3.68806	1.51046	Sample 1	FALSE
39	B15	35	Target 1	3.80941	1.62526	Sample 1	FALSE
39	B15	36	Target 1	3.94633	1.75563	Sample 1	FALSE
39	B15	37	Target 1	4.04537	1.84813	Sample 1	FALSE
39	B15	38	Target 1	4.14635	1.94256	Sample 1	FALSE
39	B15	39	Target 1	4.27167	2.06133	Sample 1	FALSE
39	B15	40	Target 1	4.35308	2.13619	Sample 1	FALSE
40	B16	1	Target 1	1.86046	-0.0219713	Sample 1	FALSE
40	B16	2	Target 1	1.86747	-0.0285626	Sample 1	FALSE
40	B16	3	Target 1	1.87592	-0.0337031	Sample 1	FALSE
40	B16	4	Target 1	1.88928	-0.0339397	Sample 1	FALSE
40	B16	5	Target 1	1.92567	-0.0111491	Sample 1	FALSE
40	B16	6	Target 1	1.94428	-0.00613808	Sample 1	FALSE
40	B16	7	Target 1	1.95812	-0.00589947	Sample 1	FALSE
40	B16	8	Target 1	1.98445	0.00683347	Sample 1	FALSE
40	B16	9	Target 1	2.00723	0.0160112	Sample 1	FALSE
40	B16	10	Target 1	2.03681	0.0319963	Sample 1	FALSE
40	B16	11	Target 1	2.05357	0.0351585	Sample 1	FALSE
40	B16	12	Target 1	2.05842	0.0264058	Sample 1	FALSE
40	B16	13	Target 1	2.06414	0.0185311	Sample 1	FALSE
40	B16	14	Target 1	2.0813	0.0220903	Sample 1	FALSE
40	B16	15	Target 1	2.08886	0.0160586	Sample 1	FALSE
40	B16	16	Target 1	2.08996	0.00355865	Sample 1	FALSE
40	B16	17	Target 1	2.0956	-0.00439612	Sample 1	FALSE
40	B16	18	Target 1	2.10148	-0.0121179	Sample 1	FALSE
40	B16	19	Target 1	2.11341	-0.0137894	Sample 1	FALSE
40	B16	20	Target 1	2.1198	-0.0209951	Sample 1	FALSE
40	B16	21	Target 1	2.11988	-0.034516	Sample 1	FALSE
40	B16	22	Target 1	2.13397	-0.0340219	Sample 1	FALSE
40	B16	23	Target 1	2.1645	-0.0170912	Sample 1	FALSE
40	B16	24	Target 1	2.20677	0.011587	Sample 1	FALSE
40	B16	25	Target 1	2.26532	0.0565328	Sample 1	FALSE
40	B16	26	Target 1	2.35266	0.130272	Sample 1	FALSE
40	B16	27	Target 1	2.49427	0.258284	Sample 1	FALSE
40	B16	28	Target 1	2.66648	0.416899	Sample 1	FALSE
40	B16	29	Target 1	2.86092	0.597745	Sample 1	FALSE
40	B16	30	Target 1	3.0585	0.781724	Sample 1	FALSE
40	B16	31	Target 1	3.26012	0.969744	Sample 1	FALSE
40	B16	32	Target 1	3.43045	1.12648	Sample 1	FALSE
40	B16	33	Target 1	3.56469	1.24712	Sample 1	FALSE
40	B16	34	Target 1	3.68744	1.35627	Sample 1	FALSE
40	B16	35	Target 1	3.79995	1.45518	Sample 1	FALSE
40	B16	36	Target 1	3.9386	1.58024	Sample 1	FALSE
40	B16	37	Target 1	4.06703	1.69507	Sample 1	FALSE
40	B16	38	Target 1	4.15265	1.76709	Sample 1	FALSE
40	B16	39	Target 1	4.27279	1.87363	Sample 1	FALSE
40	B16	40	Target 1	4.36647	1.95371	Sample 1	FALSE
41	B17	1	Target 1	1.61027	-0.019982	Sample 1	FALSE
41	B17	2	Target 1	1.62114	-0.0285477	Sample 1	FALSE
41	B17	3	Target 1	1.63724	-0.0318735	Sample 1	FALSE
41	B17	4	Target 1	1.65999	-0.0285573	Sample 1	FALSE
41	B17	5	Target 1	1.68483	-0.0231448	Sample 1	FALSE
41	B17	6	Target 1	1.71136	-0.0160399	Sample 1	FALSE
41	B17	7	Target 1	1.7397	-0.00712914	Sample 1	FALSE
41	B17	8	Target 1	1.75959	-0.00666528	Sample 1	FALSE
41	B17	9	Target 1	1.79734	0.0116535	Sample 1	FALSE
41	B17	10	Target 1	1.82601	0.0208956	Sample 1	FALSE
41	B17	11	Target 1	1.85657	0.0320234	Sample 1	FALSE
41	B17	12	Target 1	1.87829	0.0343112	Sample 1	FALSE
41	B17	13	Target 1	1.90103	0.0376303	Sample 1	FALSE
41	B17	14	Target 1	1.92212	0.0392843	Sample 1	FALSE
41	B17	15	Target 1	1.93977	0.0375036	Sample 1	FALSE
41	B17	16	Target 1	1.93805	0.0163611	Sample 1	FALSE
41	B17	17	Target 1	1.93961	-0.00151269	Sample 1	FALSE
41	B17	18	Target 1	1.95414	-0.00640586	Sample 1	FALSE
41	B17	19	Target 1	1.9653	-0.014683	Sample 1	FALSE
41	B17	20	Target 1	1.98291	-0.0164983	Sample 1	FALSE
41	B17	21	Target 1	1.9878	-0.0310393	Sample 1	FALSE
41	B17	22	Target 1	1.99215	-0.0461138	Sample 1	FALSE
41	B17	23	Target 1	2.01248	-0.0452112	Sample 1	FALSE
41	B17	24	Target 1	2.05127	-0.025855	Sample 1	FALSE
41	B17	25	Target 1	2.10067	0.00411744	Sample 1	FALSE
41	B17	26	Target 1	2.16518	0.0491928	Sample 1	FALSE
41	B17	27	Target 1	2.27544	0.14003	Sample 1	FALSE
41	B17	28	Target 1	2.42474	0.2699	Sample 1	FALSE
41	B17	29	Target 1	2.59557	0.421296	Sample 1	FALSE
41	B17	30	Target 1	2.7826	0.588905	Sample 1	FALSE
41	B17	31	Target 1	2.96837	0.755242	Sample 1	FALSE
41	B17	32	Target 1	3.1598	0.927247	Sample 1	FALSE
41	B17	33	Target 1	3.30588	1.05389	Sample 1	FALSE
41	B17	34	Target 1	3.44268	1.17126	Sample 1	FALSE
41	B17	35	Target 1	3.5601	1.26926	Sample 1	FALSE
41	B17	36	Target 1	3.67425	1.36398	Sample 1	FALSE
41	B17	37	Target 1	3.7983	1.4686	Sample 1	FALSE
41	B17	38	Target 1	3.90185	1.55272	Sample 1	FALSE
41	B17	39	Target 1	4.01609	1.64753	Sample 1	FALSE
41	B17	40	Target 1	4.1139	1.72591	Sample 1	FALSE
42	B18	1	Target 1	1.88618	-0.000920293	Sample 1	FALSE
42	B18	2	Target 1	1.9007	0.00727465	Sample 1	FALSE
42	B18	3	Target 1	1.90502	0.00527362	Sample 1	FALSE
42	B18	4	Target 1	1.9023	-0.00377864	Sample 1	FALSE
42	B18	5	Target 1	1.91073	-0.00167184	Sample 1	FALSE
42	B18	6	Target 1	1.92056	0.0018315	Sample 1	FALSE
42	B18	7	Target 1	1.9264	0.00135075	Sample 1	FALSE
42	B18	8	Target 1	1.92648	-0.00489389	Sample 1	FALSE
42	B18	9	Target 1	1.93407	-0.0036305	Sample 1	FALSE
42	B18	10	Target 1	1.94475	0.000718276	Sample 1	FALSE
42	B18	11	Target 1	1.9552	0.00484925	Sample 1	FALSE
42	B18	12	Target 1	1.95541	-0.00126819	Sample 1	FALSE
42	B18	13	Target 1	1.96318	0.000174615	Sample 1	FALSE
42	B18	14	Target 1	1.96513	-0.00419856	Sample 1	FALSE
42	B18	15	Target 1	1.97461	-0.00104415	Sample 1	FALSE
42	B18	16	Target 1	1.98887	0.00688472	Sample 1	FALSE
42	B18	17	Target 1	1.99105	0.00274507	Sample 1	FALSE
42	B18	18	Target 1	2.00038	0.00575012	Sample 1	FALSE
42	B18	19	Target 1	1.99848	-0.0024784	Sample 1	FALSE
42	B18	20	Target 1	1.99766	-0.00962081	Sample 1	FALSE
42	B18	21	Target 1	2.01468	0.00107323	Sample 1	FALSE
42	B18	22	Target 1	2.02187	0.00193382	Sample 1	FALSE
42	B18	23	Target 1	2.02705	0.00078812	Sample 1	FALSE
42	B18	24	Target 1	2.04402	0.0114346	Sample 1	FALSE
42	B18	25	Target 1	2.06452	0.025604	Sample 1	FALSE
42	B18	26	Target 1	2.08961	0.0443695	Sample 1	FALSE
42	B18	27	Target 1	2.15551	0.103947	Sample 1	FALSE
42	B18	28	Target 1	2.25092	0.193034	Sample 1	FALSE
42	B18	29	Target 1	2.3632	0.298983	Sample 1	FALSE
42	B18	30	Target 1	2.51463	0.444093	Sample 1	FALSE
42	B18	31	Target 1	2.68115	0.604283	Sample 1	FALSE
42	B18	32	Target 1	2.87401	0.790816	Sample 1	FALSE
42	B18	33	Target 1	3.07876	0.989239	Sample 1	FALSE
42	B18	34	Target 1	3.24232	1.14647	Sample 1	FALSE
42	B18	35	Target 1	3.39657	1.2944	Sample 1	FALSE
42	B18	36	Target 1	3.53359	1.4251	Sample 1	FALSE
42	B18	37	Target 1	3.64719	1.53237	Sample 1	FALSE
42	B18	38	Target 1	3.7713	1.65016	Sample 1	FALSE
42	B18	39	Target 1	3.86276	1.73529	Sample 1	FALSE
42	B18	40	Target 1	3.93147	1.79767	Sample 1	FALSE
49	C1	1	Target 1	1.82658	-0.00373326	Sample 1	FALSE
49	C1	2	Target 1	1.83492	-0.00213644	Sample 1	FALSE
49	C1	3	Target 1	1.84741	0.00362436	Sample 1	FALSE
49	C1	4	Target 1	1.85032	-0.000204756	Sample 1	FALSE
49	C1	5	Target 1	1.85002	-0.00723881	Sample 1	FALSE
49	C1	6	Target 1	1.85855	-0.00545043	Sample 1	FALSE
49	C1	7	Target 1	1.87735	0.00661392	Sample 1	FALSE
49	C1	8	Target 1	1.884	0.00653012	Sample 1	FALSE
49	C1	9	Target 1	1.88245	-0.00175849	Sample 1	FALSE
49	C1	10	Target 1	1.89379	0.00284216	Sample 1	FALSE
49	C1	11	Target 1	1.90218	0.00449751	Sample 1	FALSE
49	C1	12	Target 1	1.90414	-0.000275384	Sample 1	FALSE
49	C1	13	Target 1	1.90422	-0.00692952	Sample 1	FALSE
49	C1	14	Target 1	1.91056	-0.00732982	Sample 1	FALSE
49	C1	15	Target 1	1.92114	-0.00348865	Sample 1	FALSE
49	C1	16	Target 1	1.93371	0.00234582	Sample 1	FALSE
49	C1	17	Target 1	1.94105	0.00295654	Sample 1	FALSE
49	C1	18	Target 1	1.9481	0.00326542	Sample 1	FALSE
49	C1	19	Target 1	1.96453	0.012966	Sample 1	FALSE
49	C1	20	Target 1	2.0044	0.0460984	Sample 1	FALSE
49	C1	21	Target 1	2.08383	0.118791	Sample 1	FALSE
49	C1	22	Target 1	2.16246	0.190687	Sample 1	FALSE
49	C1	23	Target 1	2.28074	0.302225	Sample 1	FALSE
49	C1	24	Target 1	2.42262	0.437371	Sample 1	FALSE
49	C1	25	Target 1	2.5985	0.606519	Sample 1	FALSE
49	C1	26	Target 1	2.7735	0.774776	Sample 1	FALSE
49	C1	27	Target 1	2.97318	0.967723	Sample 1	FALSE
49	C1	28	Target 1	3.14252	1.13032	Sample 1	FALSE
49	C1	29	Target 1	3.25951	1.24058	Sample 1	FALSE
49	C1	30	Target 1	3.38402	1.35836	Sample 1	FALSE
49	C1	31	Target 1	3.50547	1.47306	Sample 1	FALSE
49	C1	32	Target 1	3.62538	1.58624	Sample 1	FALSE
49	C1	33	Target 1	3.71625	1.67037	Sample 1	FALSE
49	C1	34	Target 1	3.80891	1.7563	Sample 1	FALSE
49	C1	35	Target 1	3.91972	1.86037	Sample 1	FALSE
49	C1	36	Target 1	4.02344	1.95735	Sample 1	FALSE
49	C1	37	Target 1	4.11706	2.04425	Sample 1	FALSE
49	C1	38	Target 1	4.21749	2.13794	Sample 1	FALSE
49	C1	39	Target 1	4.31482	2.22853	Sample 1	FALSE
49	C1	40	Target 1	4.40174	2.30872	Sample 1	FALSE
50	C2	1	Target 1	1.35017	-0.130783	Sample 1	FALSE
50	C2	2	Target 1	1.36589	-0.137723	Sample 1	FALSE
50	C2	3	Target 1	1.41832	-0.107952	Sample 1	FALSE
50	C2	4	Target 1	1.49279	-0.0561358	Sample 1	FALSE
50	C2	5	Target 1	1.54766	-0.0239239	Sample 1	FALSE
50	C2	6	Target 1	1.58962	-0.00462642	Sample 1	FALSE
50	C2	7	Target 1	1.63881	0.0219087	Sample 1	FALSE
50	C2	8	Target 1	1.68556	0.0459981	Sample 1	FALSE
50	C2	9	Target 1	1.71657	0.054349	Sample 1	FALSE
50	C2	10	Target 1	1.73478	0.049899	Sample 1	FALSE
50	C2	11	Target 1	1.755	0.0474579	Sample 1	FALSE
50	C2	12	Target 1	1.77767	0.0474735	Sample 1	FALSE
50	C2	13	Target 1	1.79502	0.0421617	Sample 1	FALSE
50	C2	14	Target 1	1.80007	0.0245554	Sample 1	FALSE
50	C2	15	Target 1	1.81	0.0118258	Sample 1	FALSE
50	C2	16	Target 1	1.81918	-0.00165549	Sample 1	FALSE
50	C2	17	Target 1	1.83156	-0.0119307	Sample 1	FALSE
50	C2	18	Target 1	1.84204	-0.0241164	Sample 1	FALSE
50	C2	19	Target 1	1.8533	-0.0355096	Sample 1	FALSE
50	C2	20	Target 1	1.8727	-0.0387674	Sample 1	FALSE
50	C2	21	Target 1	1.89312	-0.0410118	Sample 1	FALSE
50	C2	22	Target 1	1.90784	-0.0489472	Sample 1	FALSE
50	C2	23	Target 1	1.95803	-0.0214112	Sample 1	FALSE
50	C2	24	Target 1	2.03817	0.0360663	Sample 1	FALSE
50	C2	25	Target 1	2.12971	0.104949	Sample 1	FALSE
50	C2	26	Target 1	2.26315	0.21573	Sample 1	FALSE
50	C2	27	Target 1	2.42426	0.354179	Sample 1	FALSE
50	C2	28	Target 1	2.61775	0.525008	Sample 1	FALSE
50	C2	29	Target 1	2.80234	0.686946	Sample 1	FALSE
50	C2	30	Target 1	2.9662	0.828138	Sample 1	FALSE
50	C2	31	Target 1	3.13007	0.96935	Sample 1	FALSE
50	C2	32	Target 1	3.28149	1.09812	Sample 1	FALSE
50	C2	33	Target 1	3.39995	1.19391	Sample 1	FALSE
50	C2	34	Target 1	3.51533	1.28663	Sample 1	FALSE
50	C2	35	Target 1	3.61908	1.36773	Sample 1	FALSE
50	C2	36	Target 1	3.73386	1.45985	Sample 1	FALSE
50	C2	37	Target 1	3.83136	1.53469	Sample 1	FALSE
50	C2	38	Target 1	3.94382	1.62449	Sample 1	FALSE
50	C2	39	Target 1	4.04953	1.70755	Sample 1	FALSE
50	C2	40	Target 1	4.13027	1.76563	Sample 1	FALSE
51	C3	1	Target 1	1.78574	0.00991298	Sample 1	FALSE
51	C3	2	Target 1	1.78716	0.00341653	Sample 1	FALSE
51	C3	3	Target 1	1.7993	0.00763318	Sample 1	FALSE
51	C3	4	Target 1	1.80732	0.0077408	Sample 1	FALSE
51	C3	5	Target 1	1.80571	-0.00178906	Sample 1	FALSE
51	C3	6	Target 1	1.79944	-0.0159716	Sample 1	FALSE
51	C3	7	Target 1	1.81931	-0.00402213	Sample 1	FALSE
51	C3	8	Target 1	1.83757	0.00632318	Sample 1	FALSE
51	C3	9	Target 1	1.84481	0.00564509	Sample 1	FALSE
51	C3	10	Target 1	1.84626	-0.00082895	Sample 1	FALSE
51	C3	11	Target 1	1.84709	-0.00791334	Sample 1	FALSE
51	C3	12	Target 1	1.85176	-0.0111654	Sample 1	FALSE
51	C3	13	Target 1	1.87053	-0.000306887	Sample 1	FALSE
51	C3	14	Target 1	1.88649	0.0077353	Sample 1	FALSE
51	C3	15	Target 1	1.89228	0.00560155	Sample 1	FALSE
51	C3	16	Target 1	1.89834	0.00374222	Sample 1	FALSE
51	C3	17	Target 1	1.90009	-0.0024239	Sample 1	FALSE
51	C3	18	Target 1	1.91851	0.00808377	Sample 1	FALSE
51	C3	19	Target 1	1.93405	0.0157042	Sample 1	FALSE
51	C3	20	Target 1	1.95324	0.0269711	Sample 1	FALSE
51	C3	21	Target 1	1.99608	0.0618939	Sample 1	FALSE
51	C3	22	Target 1	2.03584	0.093739	Sample 1	FALSE
51	C3	23	Target 1	2.10259	0.152572	Sample 1	FALSE
51	C3	24	Target 1	2.2248	0.266869	Sample 1	FALSE
51	C3	25	Target 1	2.36945	0.403593	Sample 1	FALSE
51	C3	26	Target 1	2.52124	0.547469	Sample 1	FALSE
51	C3	27	Target 1	2.69733	0.715636	Sample 1	FALSE
51	C3	28	Target 1	2.87659	0.886979	Sample 1	FALSE
51	C3	29	Target 1	3.03856	1.04103	Sample 1	FALSE
51	C3	30	Target 1	3.17867	1.17323	Sample 1	FALSE
51	C3	31	Target 1	3.29293	1.27957	Sample 1	FALSE
51	C3	32	Target 1	3.4245	1.40323	Sample 1	FALSE
51	C3	33	Target 1	3.52506	1.49587	Sample 1	FALSE
51	C3	34	Target 1	3.63181	1.5947	Sample 1	FALSE
51	C3	35	Target 1	3.74253	1.6975	Sample 1	FALSE
51	C3	36	Target 1	3.85135	1.7984	Sample 1	FALSE
51	C3	37	Target 1	3.9337	1.87283	Sample 1	FALSE
51	C3	38	Target 1	4.02197	1.95319	Sample 1	FALSE
51	C3	39	Target 1	4.12508	2.04838	Sample 1	FALSE
51	C3	40	Target 1	4.20758	2.12296	Sample 1	FALSE
52	C4	1	Target 1	1.80271	0.00319949	Sample 1	FALSE
52	C4	2	Target 1	1.80793	0.000475024	Sample 1	FALSE
52	C4	3	Target 1	1.81267	-0.00272198	Sample 1	FALSE
52	C4	4	Target 1	1.82592	0.00258778	Sample 1	FALSE
52	C4	5	Target 1	1.83436	0.003084	Sample 1	FALSE
52	C4	6	Target 1	1.83455	-0.00466323	Sample 1	FALSE
52	C4	7	Target 1	1.85019	0.00302763	Sample 1	FALSE
52	C4	8	Target 1	1.86737	0.0122696	Sample 1	FALSE
52	C4	9	Target 1	1.86362	0.000576698	Sample 1	FALSE
52	C4	10	Target 1	1.86846	-0.00251672	Sample 1	FALSE
52	C4	11	Target 1	1.87268	-0.00624075	Sample 1	FALSE
52	C4	12	Target 1	1.88905	0.00218587	Sample 1	FALSE
52	C4	13	Target 1	1.8871	-0.00770343	Sample 1	FALSE
52	C4	14	Target 1	1.90225	-0.000497522	Sample 1	FALSE
52	C4	15	Target 1	1.90937	-0.00131106	Sample 1	FALSE
52	C4	16	Target 1	1.92205	0.00342436	Sample 1	FALSE
52	C4	17	Target 1	1.9134	-0.0131666	Sample 1	FALSE
52	C4	18	Target 1	1.92712	-0.00738433	Sample 1	FALSE
52	C4	19	Target 1	1.94812	0.00566736	Sample 1	FALSE
52	C4	20	Target 1	1.95694	0.00655351	Sample 1	FALSE
52	C4	21	Target 1	1.96516	0.00682883	Sample 1	FALSE
52	C4	22	Target 1	1.97686	0.0105849	Sample 1	FALSE
52	C4	23	Target 1	2.02141	0.0471992	Sample 1	FALSE
52	C4	24	Target 1	2.07422	0.0920698	Sample 1	FALSE
52	C4	25	Target 1	2.15706	0.166969	Sample 1	FALSE
52	C4	26	Target 1	2.27638	0.278347	Sample 1	FALSE
52	C4	27	Target 1	2.44817	0.442193	Sample 1	FALSE
52	C4	28	Target 1	2.63542	0.621508	Sample 1	FALSE
52	C4	29	Target 1	2.80984	0.787981	Sample 1	FALSE
52	C4	30	Target 1	2.99454	0.964742	Sample 1	FALSE
52	C4	31	Target 1	3.15099	1.11325	Sample 1	FALSE
52	C4	32	Target 1	3.30034	1.25466	Sample 1	FALSE
52	C4	33	Target 1	3.44188	1.38826	Sample 1	FALSE
52	C4	34	Target 1	3.55443	1.49287	Sample 1	FALSE
52	C4	35	Target 1	3.65302	1.58352	Sample 1	FALSE
52	C4	36	Target 1	3.76291	1.68547	Sample 1	FALSE
52	C4	37	Target 1	3.86431	1.77893	Sample 1	FALSE
52	C4	38	Target 1	3.96707	1.87374	Sample 1	FALSE
52	C4	39	Target 1	4.07505	1.97378	Sample 1	FALSE
52	C4	40	Target 1	4.17641	2.0672	Sample 1	FALSE
53	C5	1	Target 1	1.89328	0.0229971	Sample 1	FALSE
53	C5	2	Target 1	1.88751	0.0117839	Sample 1	FALSE
53	C5	3	Target 1	1.87327	-0.00791143	Sample 1	FALSE
53	C5	4	Target 1	1.88654	-8.96667e-05	Sample 1	FALSE
53	C5	5	Target 1	1.90186	0.00978226	Sample 1	FALSE
53	C5	6	Target 1	1.90227	0.00473991	Sample 1	FALSE
53	C5	7	Target 1	1.91196	0.00898242	Sample 1	FALSE
53	C5	8	Target 1	1.90759	-0.000838075	Sample 1	FALSE
53	C5	9	Target 1	1.92536	0.0114881	Sample 1	FALSE
53	C5	10	Target 1	1.91781	-0.00151287	Sample 1	FALSE
53	C5	11	Target 1	1.91391	-0.0108674	Sample 1	FALSE
53	C5	12	Target 1	1.9212	-0.00901942	Sample 1	FALSE
53	C5	13	Target 1	1.92143	-0.0142454	Sample 1	FALSE
53	C5	14	Target 1	1.93345	-0.00767338	Sample 1	FALSE
53	C5	15	Target 1	1.94354	-0.00302949	Sample 1	FALSE
53	C5	16	Target 1	1.95092	-0.00110656	Sample 1	FALSE
53	C5	17	Target 1	1.96387	0.0063987	Sample 1	FALSE
53	C5	18	Target 1	1.969	0.00607585	Sample 1	FALSE
53	C5	19	Target 1	1.9772	0.00882634	Sample 1	FALSE
53	C5	20	Target 1	1.98637	0.0125502	Sample 1	FALSE
53	C5	21	Target 1	2.01336	0.0340884	Sample 1	FALSE
53	C5	22	Target 1	2.04335	0.058629	Sample 1	FALSE
53	C5	23	Target 1	2.09974	0.109567	Sample 1	FALSE
53	C5	24	Target 1	2.16979	0.174175	Sample 1	FALSE
53	C5	25	Target 1	2.29198	0.290914	Sample 1	FALSE
53	C5	26	Target 1	2.44976	0.443244	Sample 1	FALSE
53	C5	27	Target 1	2.63843	0.626466	Sample 1	FALSE
53	C5	28	Target 1	2.81901	0.801598	Sample 1	FALSE
53	C5	29	Target 1	3.0157	0.992833	Sample 1	FALSE
53	C5	30	Target 1	3.19563	1.16731	Sample 1	FALSE
53	C5	31	Target 1	3.33228	1.29852	Sample 1	FALSE
53	C5	32	Target 1	3.46362	1.42441	Sample 1	FALSE
53	C5	33	Target 1	3.61118	1.56652	Sample 1	FALSE
53	C5	34	Target 1	3.70545	1.65533	Sample 1	FALSE
53	C5	35	Target 1	3.80148	1.74592	Sample 1	FALSE
53	C5	36	Target 1	3.92329	1.86227	Sample 1	FALSE
53	C5	37	Target 1	4.03683	1.97037	Sample 1	FALSE
53	C5	38	Target 1	4.15846	2.08654	Sample 1	FALSE
53	C5	39	Target 1	4.25004	2.17267	Sample 1	FALSE
53	C5	40	Target 1	4.34338	2.26057	Sample 1	FALSE
54	C6	1	Target 1	1.96254	-0.0230233	Sample 1	FALSE
54	C6	2	Target 1	1.9746	-0.0169564	Sample 1	FALSE
54	C6	3	Target 1	1.99856	0.0010117	Sample 1	FALSE
54	C6	4	Target 1	2.00784	0.00429513	Sample 1	FALSE
54	C6	5	Target 1	2.00321	-0.00632803	Sample 1	FALSE
54	C6	6	Target 1	2.00652	-0.00901376	Sample 1	FALSE
54	C6	7	Target 1	2.03429	0.0127618	Sample 1	FALSE
54	C6	8	Target 1	2.03605	0.0085261	Sample 1	FALSE
54	C6	9	Target 1	2.03604	0.00252778	Sample 1	FALSE
54	C6	10	Target 1	2.0393	-0.000209687	Sample 1	FALSE
54	C6	11	Target 1	2.04109	-0.00441128	Sample 1	FALSE
54	C6	12	Target 1	2.04581	-0.00569225	Sample 1	FALSE
54	C6	13	Target 1	2.05527	-0.0022201	Sample 1	FALSE
54	C6	14	Target 1	2.06224	-0.00125016	Sample 1	FALSE
54	C6	15	Target 1	2.06569	-0.00379236	Sample 1	FALSE
54	C6	16	Target 1	2.07322	-0.00225117	Sample 1	FALSE
54	C6	17	Target 1	2.07293	-0.00854226	Sample 1	FALSE
54	C6	18	Target 1	2.08347	-0.00398865	Sample 1	FALSE
54	C6	19	Target 1	2.10458	0.0111188	Sample 1	FALSE
54	C6	20	Target 1	2.10691	0.00745842	Sample 1	FALSE
54	C6	21	Target 1	2.11547	0.0100272	Sample 1	FALSE
54	C6	22	Target 1	2.13442	0.0229855	Sample 1	FALSE
54	C6	23	Target 1	2.1846	0.067165	Sample 1	FALSE
54	C6	24	Target 1	2.25099	0.127558	Sample 1	FALSE
54	C6	25	Target 1	2.33428	0.204858	Sample 1	FALSE
54	C6	26	Target 1	2.45784	0.322422	Sample 1	FALSE
54	C6	27	Target 1	2.62202	0.480609	Sample 1	FALSE
54	C6	28	Target 1	2.80193	0.654525	Sample 1	FALSE
54	C6	29	Target 1	2.99637	0.842976	Sample 1	FALSE
54	C6	30	Target 1	3.19241	1.03301	Sample 1	FALSE
54	C6	31	Target 1	3.36928	1.20389	Sample 1	FALSE
54	C6	32	Target 1	3.51679	1.34541	Sample 1	FALSE
54	C6	33	Target 1	3.64962	1.47225	Sample 1	FALSE
54	C6	34	Target 1	3.77819	1.59482	Sample 1	FALSE
54	C6	35	Target 1	3.88851	1.69915	Sample 1	FALSE
54	C6	36	Target 1	3.99728	1.80192	Sample 1	FALSE
54	C6	37	Target 1	4.11788	1.91653	Sample 1	FALSE
54	C6	38	Target 1	4.21716	2.00982	Sample 1	FALSE
54	C6	39	Target 1	4.31921	2.10588	Sample 1	FALSE
54	C6	40	Target 1	4.40886	2.18953	Sample 1	FALSE
55	C7	1	Target 1	1.86798	0.00204568	Sample 1	FALSE
55	C7	2	Target 1	1.87766	0.00486326	Sample 1	FALSE
55	C7	3	Target 1	1.88194	0.00226529	Sample 1	FALSE
55	C7	4	Target 1	1.88899	0.00244979	Sample 1	FALSE
55	C7	5	Target 1	1.89437	0.000965111	Sample 1	FALSE
55	C7	6	Target 1	1.9062	0.00592263	Sample 1	FALSE
55	C7	7	Target 1	1.91621	0.00906768	Sample 1	FALSE
55	C7	8	Target 1	1.91662	0.0026084	Sample 1	FALSE
55	C7	9	Target 1	1.92634	0.00545853	Sample 1	FALSE
55	C7	10	Target 1	1.92379	-0.0039631	Sample 1	FALSE
55	C7	11	Target 1	1.93395	-0.000675823	Sample 1	FALSE
55	C7	12	Target 1	1.93536	-0.00613541	Sample 1	FALSE
55	C7	13	Target 1	1.933	-0.0153609	Sample 1	FALSE
55	C7	14	Target 1	1.93546	-0.0197735	Sample 1	FALSE
55	C7	15	Target 1	1.95293	-0.00916894	Sample 1	FALSE
55	C7	16	Target 1	1.9718	0.00282538	Sample 1	FALSE
55	C7	17	Target 1	1.97708	0.00124093	Sample 1	FALSE
55	C7	18	Target 1	1.98668	0.00396934	Sample 1	FALSE
55	C7	19	Target 1	1.98561	-0.00397051	Sample 1	FALSE
55	C7	20	Target 1	1.99382	-0.00262826	Sample 1	FALSE
55	C7	21	Target 1	2.01662	0.0132989	Sample 1	FALSE
55	C7	22	Target 1	2.02179	0.0116045	Sample 1	FALSE
55	C7	23	Target 1	2.03531	0.0182531	Sample 1	FALSE
55	C7	24	Target 1	2.08021	0.0562867	Sample 1	FALSE
55	C7	25	Target 1	2.148	0.117209	Sample 1	FALSE
55	C7	26	Target 1	2.21444	0.17678	Sample 1	FALSE
55	C7	27	Target 1	2.34069	0.296163	Sample 1	FALSE
55	C7	28	Target 1	2.50084	0.449439	Sample 1	FALSE
55	C7	29	Target 1	2.67669	0.618424	Sample 1	FALSE
55	C7	30	Target 1	2.8694	0.804262	Sample 1	FALSE
55	C7	31	Target 1	3.06037	0.988358	Sample 1	FALSE
55	C7	32	Target 1	3.24029	1.16141	Sample 1	FALSE
55	C7	33	Target 1	3.39619	1.31044	Sample 1	FALSE
55	C7	34	Target 1	3.52706	1.43444	Sample 1	FALSE
55	C7	35	Target 1	3.65539	1.55591	Sample 1	FALSE
55	C7	36	Target 1	3.77796	1.67161	Sample 1	FALSE
55	C7	37	Target 1	3.8829	1.76968	Sample 1	FALSE
55	C7	38	Target 1	3.98345	1.86336	Sample 1	FALSE
55	C7	39	Target 1	4.07103	1.94406	Sample 1	FALSE
55	C7	40	Target 1	4.14385	2.01001	Sample 1	FALSE
56	C8	1	Target 1	1.82311	-0.0135557	Sample 1	FALSE
56	C8	2	Target 1	1.83539	-0.00706285	Sample 1	FALSE
56	C8	3	Target 1	1.84348	-0.00475445	Sample 1	FALSE
56	C8	4	Target 1	1.8547	0.000683312	Sample 1	FALSE
56	C8	5	Target 1	1.86204	0.00224093	Sample 1	FALSE
56	C8	6	Target 1	1.86275	-0.00282686	Sample 1	FALSE
56	C8	7	Target 1	1.87048	-0.000888723	Sample 1	FALSE
56	C8	8	Target 1	1.8795	0.00235297	Sample 1	FALSE
56	C8	9	Target 1	1.88549	0.00256233	Sample 1	FALSE
56	C8	10	Target 1	1.89046	0.00175103	Sample 1	FALSE
56	C8	11	Target 1	1.89687	0.00237107	Sample 1	FALSE
56	C8	12	Target 1	1.89888	-0.00140176	Sample 1	FALSE
56	C8	13	Target 1	1.90514	-0.000922384	Sample 1	FALSE
56	C8	14	Target 1	1.91185	6.88521e-06	Sample 1	FALSE
56	C8	15	Target 1	1.91392	-0.00371146	Sample 1	FALSE
56	C8	16	Target 1	1.92624	0.00282792	Sample 1	FALSE
56	C8	17	Target 1	1.9375	0.00830443	Sample 1	FALSE
56	C8	18	Target 1	1.93567	0.000694018	Sample 1	FALSE
56	C8	19	Target 1	1.93147	-0.00928925	Sample 1	FALSE
56	C8	20	Target 1	1.93979	-0.00674696	Sample 1	FALSE
56	C8	21	Target 1	1.96202	0.00969132	Sample 1	FALSE
56	C8	22	Target 1	1.97685	0.0187449	Sample 1	FALSE
56	C8	23	Target 1	2.00123	0.0373425	Sample 1	FALSE
56	C8	24	Target 1	2.04568	0.0760123	Sample 1	FALSE
56	C8	25	Target 1	2.11225	0.13679	Sample 1	FALSE
56	C8	26	Target 1	2.20361	0.222375	Sample 1	FALSE
56	C8	27	Target 1	2.34992	0.3629	Sample 1	FALSE
56	C8	28	Target 1	2.51525	0.522449	Sample 1	FALSE
56	C8	29	Target 1	2.69306	0.694472	Sample 1	FALSE
56	C8	30	Target 1	2.8925	0.888132	Sample 1	FALSE
56	C8	31	Target 1	3.0659	1.05575	Sample 1	FALSE
56	C8	32	Target 1	3.23994	1.22401	Sample 1	FALSE
56	C8	33	Target 1	3.40264	1.38092	Sample 1	FALSE
56	C8	34	Target 1	3.51738	1.48988	Sample 1	FALSE
56	C8	35	Target 1	3.61908	1.5858	Sample 1	FALSE
56	C8	36	Target 1	3.74415	1.70509	Sample 1	FALSE
56	C8	37	Target 1	3.8543	1.80945	Sample 1	FALSE
56	C8	38	Target 1	3.95851	1.90788	Sample 1	FALSE
56	C8	39	Target 1	4.06602	2.00961	Sample 1	FALSE
56	C8	40	Target 1	4.1589	2.09671	Sample 1	FALSE
57	C9	1	Target 1	1.85975	-0.0072371	Sample 1	FALSE
57	C9	2	Target 1	1.87265	0.000713197	Sample 1	FALSE
57	C9	3	Target 1	1.88096	0.00407429	Sample 1	FALSE
57	C9	4	Target 1	1.88615	0.00431198	Sample 1	FALSE
57	C9	5	Target 1	1.88524	-0.00154132	Sample 1	FALSE
57	C9	6	Target 1	1.89443	0.0026981	Sample 1	FALSE
57	C9	7	Target 1	1.89927	0.00258306	Sample 1	FALSE
57	C9	8	Target 1	1.90643	0.00480081	Sample 1	FALSE
57	C9	9	Target 1	1.90017	-0.00641083	Sample 1	FALSE
57	C9	10	Target 1	1.90222	-0.00930644	Sample 1	FALSE
57	C9	11	Target 1	1.90654	-0.00994195	Sample 1	FALSE
57	C9	12	Target 1	1.9217	0.000270337	Sample 1	FALSE
57	C9	13	Target 1	1.92572	-0.000658673	Sample 1	FALSE
57	C9	14	Target 1	1.92936	-0.00197023	Sample 1	FALSE
57	C9	15	Target 1	1.94989	0.013612	Sample 1	FALSE
57	C9	16	Target 1	1.94684	0.00561599	Sample 1	FALSE
57	C9	17	Target 1	1.93587	-0.0103017	Sample 1	FALSE
57	C9	18	Target 1	1.94398	-0.0071436	Sample 1	FALSE
57	C9	19	Target 1	1.95252	-0.0035479	Sample 1	FALSE
57	C9	20	Target 1	1.96201	0.000992056	Sample 1	FALSE
57	C9	21	Target 1	1.97115	0.00517712	Sample 1	FALSE
57	C9	22	Target 1	1.97761	0.0066869	Sample 1	FALSE
57	C9	23	Target 1	1.97509	-0.000774303	Sample 1	FALSE
57	C9	24	Target 1	2.00693	0.0261079	Sample 1	FALSE
57	C9	25	Target 1	2.03261	0.0468467	Sample 1	FALSE
57	C9	26	Target 1	2.06199	0.0712719	Sample 1	FALSE
57	C9	27	Target 1	2.12352	0.127859	Sample 1	FALSE
57	C9	28	Target 1	2.23037	0.22976	Sample 1	FALSE
57	C9	29	Target 1	2.35379	0.348224	Sample 1	FALSE
57	C9	30	Target 1	2.50753	0.497019	Sample 1	FALSE
57	C9	31	Target 1	2.70883	0.693371	Sample 1	FALSE
57	C9	32	Target 1	2.90213	0.881717	Sample 1	FALSE
57	C9	33	Target 1	3.08283	1.05747	Sample 1	FALSE
57	C9	34	Target 1	3.23925	1.20894	Sample 1	FALSE
57	C9	35	Target 1	3.38492	1.34966	Sample 1	FALSE
57	C9	36	Target 1	3.52085	1.48064	Sample 1	FALSE
57	C9	37	Target 1	3.63187	1.58671	Sample 1	FALSE
57	C9	38	Target 1	3.74768	1.69757	Sample 1	FALSE
57	C9	39	Target 1	3.85206	1.797	Sample 1	FALSE
57	C9	40	Target 1	3.95312	1.89312	Sample 1	FALSE
58	C10	1	Target 1	1.91083	-0.00123927	Sample 1	FALSE
58	C10	2	Target 1	1.91672	-0.00382153	Sample 1	FALSE
58	C10	3	Target 1	1.92749	-0.00152359	Sample 1	FALSE
58	C10	4	Target 1	1.9366	-0.000880634	Sample 1	FALSE
58	C10	5	Target 1	1.94742	0.00147071	Sample 1	FALSE
58	C10	6	Target 1	1.96156	0.00714906	Sample 1	FALSE
58	C10	7	Target 1	1.96845	0.00557175	Sample 1	FALSE
58	C10	8	Target 1	1.97666	0.00530764	Sample 1	FALSE
58	C10	9	Target 1	1.97852	-0.00130067	Sample 1	FALSE
58	C10	10	Target 1	1.97821	-0.0100786	Sample 1	FALSE
58	C10	11	Target 1	1.98906	-0.00769494	Sample 1	FALSE
58	C10	12	Target 1	2.00098	-0.00423662	Sample 1	FALSE
58	C10	13	Target 1	2.01167	-0.00202046	Sample 1	FALSE
58	C10	14	Target 1	2.01721	-0.00494365	Sample 1	FALSE
58	C10	15	Target 1	2.03225	0.00162841	Sample 1	FALSE
58	C10	16	Target 1	2.04006	0.000968292	Sample 1	FALSE
58	C10	17	Target 1	2.05814	0.0105833	Sample 1	FALSE
58	C10	18	Target 1	2.06799	0.0119633	Sample 1	FALSE
58	C10	19	Target 1	2.09255	0.0280504	Sample 1	FALSE
58	C10	20	Target 1	2.13511	0.0621491	Sample 1	FALSE
58	C10	21	Target 1	2.19707	0.115641	Sample 1	FALSE
58	C10	22	Target 1	2.28718	0.197281	Sample 1	FALSE
58	C10	23	Target 1	2.41807	0.3197	Sample 1	FALSE
58	C10	24	Target 1	2.58383	0.476993	Sample 1	FALSE
58	C10	25	Target 1	2.77918	0.663876	Sample 1	FALSE
58	C10	26	Target 1	2.9771	0.853334	Sample 1	FALSE
58	C10	27	Target 1	3.16573	1.03349	Sample 1	FALSE
58	C10	28	Target 1	3.32559	1.18488	Sample 1	FALSE
58	C10	29	Target 1	3.46561	1.31644	Sample 1	FALSE
58	C10	30	Target 1	3.60853	1.45089	Sample 1	FALSE
58	C10	31	Target 1	3.71451	1.54841	Sample 1	FALSE
58	C10	32	Target 1	3.837	1.66242	Sample 1	FALSE
58	C10	33	Target 1	3.96208	1.77903	Sample 1	FALSE
58	C10	34	Target 1	4.0423	1.85079	Sample 1	FALSE
58	C10	35	Target 1	4.14519	1.94521	Sample 1	FALSE
58	C10	36	Target 1	4.26452	2.05608	Sample 1	FALSE
58	C10	37	Target 1	4.37734	2.16042	Sample 1	FALSE
58	C10	38	Target 1	4.48676	2.26137	Sample 1	FALSE
58	C10	39	Target 1	4.55498	2.32113	Sample 1	FALSE
58	C10	40	Target 1	4.62216	2.37984	Sample 1	FALSE
59	C11	1	Target 1	1.87853	-0.00412409	Sample 1	FALSE
59	C11	2	Target 1	1.88304	-0.00598346	Sample 1	FALSE
59	C11	3	Target 1	1.88736	-0.00803166	Sample 1	FALSE
59	C11	4	Target 1	1.901	-0.000752206	Sample 1	FALSE
59	C11	5	Target 1	1.9145	0.00638289	Sample 1	FALSE
59	C11	6	Target 1	1.91768	0.00319469	Sample 1	FALSE
59	C11	7	Target 1	1.92484	0.00399834	Sample 1	FALSE
59	C11	8	Target 1	1.93207	0.00486207	Sample 1	FALSE
59	C11	9	Target 1	1.93343	-0.000146453	Sample 1	FALSE
59	C11	10	Target 1	1.94323	0.00329065	Sample 1	FALSE
59	C11	11	Target 1	1.94427	-0.00203139	Sample 1	FALSE
59	C11	12	Target 1	1.93965	-0.0130136	Sample 1	FALSE
59	C11	13	Target 1	1.95167	-0.00736744	Sample 1	FALSE
59	C11	14	Target 1	1.96993	0.00453435	Sample 1	FALSE
59	C11	15	Target 1	1.97568	0.00391714	Sample 1	FALSE
59	C11	16	Target 1	1.9772	-0.000921506	Sample 1	FALSE
59	C11	17	Target 1	1.97767	-0.00682469	Sample 1	FALSE
59	C11	18	Target 1	1.99976	0.00890885	Sample 1	FALSE
59	C11	19	Target 1	2.0019	0.00467757	Sample 1	FALSE
59	C11	20	Target 1	2.02814	0.0245601	Sample 1	FALSE
59	C11	21	Target 1	2.05858	0.048634	Sample 1	FALSE
59	C11	22	Target 1	2.05838	0.0420673	Sample 1	FALSE
59	C11	23	Target 1	2.09693	0.0742555	Sample 1	FALSE
59	C11	24	Target 1	2.16243	0.133392	Sample 1	FALSE
59	C11	25	Target 1	2.25728	0.221872	Sample 1	FALSE
59	C11	26	Target 1	2.37686	0.33509	Sample 1	FALSE
59	C11	27	Target 1	2.54077	0.492636	Sample 1	FALSE
59	C11	28	Target 1	2.72117	0.666672	Sample 1	FALSE
59	C11	29	Target 1	2.91599	0.855126	Sample 1	FALSE
59	C11	30	Target 1	3.1	1.03277	Sample 1	FALSE
59	C11	31	Target 1	3.26241	1.18881	Sample 1	FALSE
59	C11	32	Target 1	3.40502	1.32506	Sample 1	FALSE
59	C11	33	Target 1	3.51239	1.42606	Sample 1	FALSE
59	C11	34	Target 1	3.6311	1.53841	Sample 1	FALSE
59	C11	35	Target 1	3.73399	1.63494	Sample 1	FALSE
59	C11	36	Target 1	3.85401	1.74859	Sample 1	FALSE
59	C11	37	Target 1	3.97676	1.86498	Sample 1	FALSE
59	C11	38	Target 1	4.06997	1.95183	Sample 1	FALSE
59	C11	39	Target 1	4.17971	2.0552	Sample 1	FALSE
59	C11	40	Target 1	4.24469	2.11382	Sample 1	FALSE
60	C12	1	Target 1	1.91216	-0.00990404	Sample 1	FALSE
60	C12	2	Target 1	1.91382	-0.0144045	Sample 1	FALSE
60	C12	3	Target 1	1.92763	-0.0067586	Sample 1	FALSE
60	C12	4	Target 1	1.94137	0.000820067	Sample 1	FALSE
60	C12	5	Target 1	1.95238	0.00566026	Sample 1	FALSE
60	C12	6	Target 1	1.95327	0.000394717	Sample 1	FALSE
60	C12	7	Target 1	1.96373	0.00469167	Sample 1	FALSE
60	C12	8	Target 1	1.97057	0.00536287	Sample 1	FALSE
60	C12	9	Target 1	1.97392	0.0025509	Sample 1	FALSE
60	C12	10	Target 1	1.96974	-0.00779021	Sample 1	FALSE
60	C12	11	Target 1	1.98051	-0.0031745	Sample 1	FALSE
60	C12	12	Target 1	1.98417	-0.00567915	Sample 1	FALSE
60	C12	13	Target 1	1.98843	-0.00758418	Sample 1	FALSE
60	C12	14	Target 1	2.00682	0.00464007	Sample 1	FALSE
60	C12	15	Target 1	2.01597	0.00762942	Sample 1	FALSE
60	C12	16	Target 1	2.01374	-0.000763338	Sample 1	FALSE
60	C12	17	Target 1	2.03148	0.010816	Sample 1	FALSE
60	C12	18	Target 1	2.04637	0.0195472	Sample 1	FALSE
60	C12	19	Target 1	2.06717	0.0341787	Sample 1	FALSE
60	C12	20	Target 1	2.08956	0.0504058	Sample 1	FALSE
60	C12	21	Target 1	2.13928	0.0939628	Sample 1	FALSE
60	C12	22	Target 1	2.19426	0.142785	Sample 1	FALSE
60	C12	23	Target 1	2.29742	0.239779	Sample 1	FALSE
60	C12	24	Target 1	2.43248	0.368675	Sample 1	FALSE
60	C12	25	Target 1	2.61576	0.545794	Sample 1	FALSE
60	C12	26	Target 1	2.82684	0.750718	Sample 1	FALSE
60	C12	27	Target 1	3.02991	0.947627	Sample 1	FALSE
60	C12	28	Target 1	3.21378	1.12533	Sample 1	FALSE
60	C12	29	Target 1	3.36894	1.27433	Sample 1	FALSE
60	C12	30	Target 1	3.5261	1.42533	Sample 1	FALSE
60	C12	31	Target 1	3.66497	1.55803	Sample 1	FALSE
60	C12	32	Target 1	3.79881	1.68571	Sample 1	FALSE
60	C12	33	Target 1	3.89858	1.77932	Sample 1	FALSE
60	C12	34	Target 1	4.02324	1.89782	Sample 1	FALSE
60	C12	35	Target 1	4.13705	2.00546	Sample 1	FALSE
60	C12	36	Target 1	4.2492	2.11145	Sample 1	FALSE
60	C12	37	Target 1	4.36526	2.22135	Sample 1	FALSE
60	C12	38	Target 1	4.46049	2.31041	Sample 1	FALSE
60	C12	39	Target 1	4.5662	2.40996	Sample 1	FALSE
60	C12	40	Target 1	4.65515	2.49275	Sample 1	FALSE
61	C13	1	Target 1	1.90957	0.0544687	Sample 1	FALSE
61	C13	2	Target 1	1.89733	0.0354778	Sample 1	FALSE
61	C13	3	Target 1	1.88277	0.0141758	Sample 1	FALSE
61	C13	4	Target 1	1.87217	-0.00316769	Sample 1	FALSE
61	C13	5	Target 1	1.86671	-0.0153763	Sample 1	FALSE
61	C13	6	Target 1	1.8808	-0.00803499	Sample 1	FALSE
61	C13	7	Target 1	1.89948	0.00390383	Sample 1	FALSE
61	C13	8	Target 1	1.9178	0.0154838	Sample 1	FALSE
61	C13	9	Target 1	1.91298	0.00391935	Sample 1	FALSE
61	C13	10	Target 1	1.91475	-0.00105787	Sample 1	FALSE
61	C13	11	Target 1	1.91298	-0.00957406	Sample 1	FALSE
61	C13	12	Target 1	1.93409	0.00478865	Sample 1	FALSE
61	C13	13	Target 1	1.93398	-0.00206445	Sample 1	FALSE
61	C13	14	Target 1	1.93945	-0.00333736	Sample 1	FALSE
61	C13	15	Target 1	1.94576	-0.00377974	Sample 1	FALSE
[truncated: 4,545 more rows]

## Sheet: Multicomponent
File Name	E:\shahi\Taqman for HCV_JFH1 one-step_20240215_142017.eds
Comment
Operator	Admin
Barcode
Instrument Type	QuantStudio™ 6 Pro System
Block Type	384-Well Block
Instrument Name	QS6Pro-2778621060027
Instrument Serial Number	2778621060027
Heated Cover Serial Number	2779321031001
Block serial number	2778321020885
Run Start Date/Time	2024-02-15 02:20:27 PM EST
Run End Data/Time	2024-02-15 04:13:25 PM EST
Run Duration	112 minutes 58 seconds
Sample Volume	10.0
Cover Temperature	105.0
Passive Reference	ROX
PCR Stage/Step Number	Stage 3 Step 3
Quantification Cycle Method	CT
Pre-read Stage/Step	Stage 1 Step 1
Analysis Date/Time	2024-02-15 04:18:25 PM EST
Software Name and Version	Design & Analysis Software v2.7.0
Plugin Name and Version	Primary Analysis v1.8.0, Presence Absence v2.3.0
Reduce dye signal crosstalk by algorithm	No (Default)
Exported On	2024-02-15 04:18:34 PM EST
Well	Well Position	Stage Number	Step Number	Cycle Number	TAMRA	FAM	ROX
1	A1	3	3	1	27842.8	85200.4	48756.1
1	A1	3	3	2	27847.8	85201.9	48695.4
1	A1	3	3	3	27936.1	85228.6	48513.8
1	A1	3	3	4	28041.1	85337.5	48484.3
1	A1	3	3	5	28095.9	85975.2	48556.2
1	A1	3	3	6	28184.3	86906.6	48678.3
1	A1	3	3	7	28226.4	87565	48790.4
1	A1	3	3	8	28288.1	87861.3	48874.5
1	A1	3	3	9	28320.4	87829	48882.5
1	A1	3	3	10	28540.1	88251.4	48919.8
1	A1	3	3	11	28715.8	89285.5	49207.6
1	A1	3	3	12	28642.6	89186.2	49209.3
1	A1	3	3	13	28587.3	89071.5	49191.3
1	A1	3	3	14	28724.5	89805.3	49310.1
1	A1	3	3	15	28765.1	90955.2	49536.6
1	A1	3	3	16	28812.2	91348.7	49602.4
1	A1	3	3	17	28931.6	92102.5	49750.6
1	A1	3	3	18	29202.9	92704.8	49725.9
1	A1	3	3	19	29290.4	94658.8	49744.3
1	A1	3	3	20	29327.8	96436.8	49692.5
1	A1	3	3	21	29445.5	99348.6	49653.3
1	A1	3	3	22	29388.1	104385	49883.2
1	A1	3	3	23	29434.1	111417	49984.1
1	A1	3	3	24	29565.2	119415	50038.4
1	A1	3	3	25	29649.6	128923	50168.1
1	A1	3	3	26	29668.6	139305	50249.6
1	A1	3	3	27	29540.7	148005	50398.3
1	A1	3	3	28	29430.8	155553	50574.3
1	A1	3	3	29	29540.9	163437	50385
1	A1	3	3	30	29742.4	170001	50302.9
1	A1	3	3	31	29698.5	176250	50610.7
1	A1	3	3	32	29645.8	181537	50682.8
1	A1	3	3	33	29857.6	186907	50625.3
1	A1	3	3	34	29815	192094	50835.9
1	A1	3	3	35	29783.2	197177	50882.8
1	A1	3	3	36	29852.4	202744	50875.1
1	A1	3	3	37	29883.3	207866	51159.8
1	A1	3	3	38	29901.1	213063	51322.5
1	A1	3	3	39	29778.7	218282	51460.8
1	A1	3	3	40	29682.5	220956	51354.1
2	A2	3	3	1	37115.5	95597.9	60698.1
2	A2	3	3	2	37424.9	96700.2	61500.7
2	A2	3	3	3	38665.9	101475	63225.8
2	A2	3	3	4	40165.3	106926	64988.1
2	A2	3	3	5	41140.7	110714	66388.7
2	A2	3	3	6	41834.7	114396	67157.2
2	A2	3	3	7	42264.7	116534	67215.1
2	A2	3	3	8	42370.9	118399	67391.1
2	A2	3	3	9	42402.7	119648	67619.9
2	A2	3	3	10	42553.2	119719	67440.7
2	A2	3	3	11	42563.2	120706	67366
2	A2	3	3	12	42586.2	121254	67422.9
2	A2	3	3	13	42474.6	121139	67582.7
2	A2	3	3	14	42515.4	121866	67268.1
2	A2	3	3	15	42397.3	121736	66956.5
2	A2	3	3	16	42567.2	121502	66931.4
2	A2	3	3	17	42687.3	122552	67143.2
2	A2	3	3	18	42788.1	123101	67295.5
2	A2	3	3	19	43029.4	123455	67264.9
2	A2	3	3	20	43243.9	125297	67394.2
2	A2	3	3	21	43164.2	127133	67619.2
2	A2	3	3	22	42956	129038	67850.6
2	A2	3	3	23	42978.4	132019	68037.1
2	A2	3	3	24	43036.4	135810	68061.5
2	A2	3	3	25	43325.5	143075	68124.8
2	A2	3	3	26	43311.3	153307	68228.8
2	A2	3	3	27	43466.8	165527	68280.6
2	A2	3	3	28	43366.1	178214	68514.8
2	A2	3	3	29	43551	192315	68514.2
2	A2	3	3	30	43708.1	203586	68591.2
2	A2	3	3	31	43874	214341	68697.8
2	A2	3	3	32	43835.6	224695	68900.4
2	A2	3	3	33	43754.8	231701	69050.2
2	A2	3	3	34	43936.1	239565	68995.1
2	A2	3	3	35	44149.6	248630	69016.7
2	A2	3	3	36	44056.2	256094	68926.5
2	A2	3	3	37	44039.1	263211	69206.4
2	A2	3	3	38	44205.6	270186	69465.9
2	A2	3	3	39	44151.4	278061	69688.9
2	A2	3	3	40	43907.8	283701	69856.6
3	A3	3	3	1	31552.4	90129	50470.9
3	A3	3	3	2	31573.5	90928.9	50647.8
3	A3	3	3	3	31830.8	91924.6	50687.2
3	A3	3	3	4	31987.5	92971.8	50758.2
3	A3	3	3	5	32056.5	93531	50967.4
3	A3	3	3	6	32040.8	94001	50970.1
3	A3	3	3	7	32199.4	94960.9	51069.3
3	A3	3	3	8	32522.6	95976.4	51266.4
3	A3	3	3	9	32755.1	97314	51438.7
3	A3	3	3	10	32716.4	98257.4	51473.5
3	A3	3	3	11	32736.6	98954.1	51517.3
3	A3	3	3	12	32932.2	99001.8	51730.6
3	A3	3	3	13	32994.1	99676.4	51831.2
3	A3	3	3	14	33132.1	100764	52003.5
3	A3	3	3	15	33153.3	102321	52240.2
3	A3	3	3	16	33260.1	102978	52295.7
3	A3	3	3	17	33432.2	103459	52252.2
3	A3	3	3	18	33536.2	104328	52390.4
3	A3	3	3	19	33642	105336	52392.1
3	A3	3	3	20	33590.2	106690	52665.2
3	A3	3	3	21	33693.2	109020	52741.3
3	A3	3	3	22	33778.9	112354	52789.3
3	A3	3	3	23	33694.1	115825	52767.9
3	A3	3	3	24	33767.5	122605	52807.7
3	A3	3	3	25	33957.5	131995	53122.8
3	A3	3	3	26	34068.6	141760	53068.4
3	A3	3	3	27	33975.9	151201	52940.3
3	A3	3	3	28	33960.1	160866	53089.3
3	A3	3	3	29	33903.7	169449	53264.5
3	A3	3	3	30	33877.9	178191	53277.7
3	A3	3	3	31	34267.9	186251	53339
3	A3	3	3	32	34302	192496	53438.1
3	A3	3	3	33	34286.4	197626	53440.8
3	A3	3	3	34	34441.4	204147	53708.8
3	A3	3	3	35	34524.3	210554	53840.8
3	A3	3	3	36	34462.3	216940	53749.1
3	A3	3	3	37	34625.7	222622	53762.1
3	A3	3	3	38	34625.9	228123	53889.4
3	A3	3	3	39	34668.3	233603	54019.4
3	A3	3	3	40	34919	239224	54065.1
4	A4	3	3	1	18152.6	43682	25709
4	A4	3	3	2	18064.3	43702.3	25733.8
4	A4	3	3	3	18152.2	43919.3	26064.2
4	A4	3	3	4	18766.9	44366.9	26891.9
4	A4	3	3	5	19469.3	46464.9	28407.7
4	A4	3	3	6	20823.7	48966.6	30419.5
4	A4	3	3	7	22318.5	52677.3	33119.8
4	A4	3	3	8	24162.9	56950.8	35864.5
4	A4	3	3	9	25979.2	61850.4	38877.3
4	A4	3	3	10	27860.9	67234.5	41593
4	A4	3	3	11	29783.1	72520.4	43753.6
4	A4	3	3	12	31487.7	77828	45942.6
4	A4	3	3	13	32831.1	82236.1	47816.5
4	A4	3	3	14	34062.5	87097.5	49432.5
4	A4	3	3	15	35009.8	91607.5	50424.5
4	A4	3	3	16	35716.1	93988	51157.2
4	A4	3	3	17	36214.1	96076.5	51522
4	A4	3	3	18	36599.5	97577.9	51940.7
4	A4	3	3	19	36452.9	99380.2	52523.3
4	A4	3	3	20	36785	101282	52700.8
4	A4	3	3	21	36801.5	102482	52761.4
4	A4	3	3	22	36672.7	104374	52989.8
4	A4	3	3	23	36828.8	106837	52828.3
4	A4	3	3	24	37044.7	110629	52572.4
4	A4	3	3	25	36853.2	115581	52726.8
4	A4	3	3	26	37092.8	123031	52853.6
4	A4	3	3	27	37171.2	132654	52695.1
4	A4	3	3	28	37067.4	142763	52821.8
4	A4	3	3	29	37185.9	153044	53030.9
4	A4	3	3	30	37238	163075	53045.3
4	A4	3	3	31	37239.6	171945	53021
4	A4	3	3	32	37302	178986	52989.3
4	A4	3	3	33	37138.9	185436	52860.1
4	A4	3	3	34	37227.4	192294	52918.6
4	A4	3	3	35	37242.4	198340	53059
4	A4	3	3	36	37219.7	203179	53155.8
4	A4	3	3	37	37458.7	209346	52841.2
4	A4	3	3	38	37459.8	215174	53008.1
4	A4	3	3	39	37496	221906	53376.3
4	A4	3	3	40	37478.2	226656	53513.9
5	A5	3	3	1	36590.6	93662.6	52845.7
5	A5	3	3	2	36623.7	94472	53042.9
5	A5	3	3	3	36717.1	95243	53109.3
5	A5	3	3	4	36773.8	95546.5	53191.2
5	A5	3	3	5	36841.5	95981.8	53217.7
5	A5	3	3	6	36885.7	96486.9	53437.5
5	A5	3	3	7	36895.6	97013.9	53414.7
5	A5	3	3	8	36989.3	97461.1	53403.8
5	A5	3	3	9	37009.8	97603.6	53557.5
5	A5	3	3	10	37215.6	98427.7	53613.6
5	A5	3	3	11	37405.4	98602.9	53777
5	A5	3	3	12	37487.2	99118.5	53903.1
5	A5	3	3	13	37504.9	99434.9	53885.6
5	A5	3	3	14	37729.6	100854	53844.6
5	A5	3	3	15	37849.5	101251	54082.3
5	A5	3	3	16	37876.9	102243	54309.7
5	A5	3	3	17	37977.8	102662	54547.4
5	A5	3	3	18	37969.1	103566	54740.4
5	A5	3	3	19	38146.9	104325	54680.1
5	A5	3	3	20	38280.7	105739	54705.6
5	A5	3	3	21	38404.9	106969	54756
5	A5	3	3	22	38619.8	109745	55076.9
5	A5	3	3	23	38583.2	113160	55234.6
5	A5	3	3	24	38688.1	118595	55181
5	A5	3	3	25	38833.7	125947	55352.4
5	A5	3	3	26	38881.6	135755	55405.8
5	A5	3	3	27	39103	146834	55467.5
5	A5	3	3	28	39082.6	157806	55618.8
5	A5	3	3	29	39231.7	166722	55553.5
5	A5	3	3	30	39285.2	176046	55717.6
5	A5	3	3	31	39405.4	184773	55964
5	A5	3	3	32	39440.9	191668	55906.9
5	A5	3	3	33	39427.6	198241	55995
5	A5	3	3	34	39483.9	203896	56079
5	A5	3	3	35	39442.5	210372	56223.2
5	A5	3	3	36	39466	216126	55919.7
5	A5	3	3	37	39512	220753	55738.2
5	A5	3	3	38	39337.9	227492	55955
5	A5	3	3	39	39277.2	233837	56336
5	A5	3	3	40	39720.2	238570	56725.4
6	A6	3	3	1	19542.7	44357.5	26141
6	A6	3	3	2	19791.4	44684.6	26552
6	A6	3	3	3	21200.4	48103	28761.7
6	A6	3	3	4	23292.9	53598.4	32125.2
6	A6	3	3	5	26026.7	61251.1	36383.9
6	A6	3	3	6	28893.1	68253.4	40139.8
6	A6	3	3	7	31377.9	75536	43393
6	A6	3	3	8	33842.5	82322.1	46485.4
6	A6	3	3	9	35634.1	87833.9	48776.4
6	A6	3	3	10	37054.2	92582.6	50419.2
6	A6	3	3	11	38125.2	96774.4	51477.1
6	A6	3	3	12	38835	99583.1	52317.1
6	A6	3	3	13	39233.9	102217	52879.6
6	A6	3	3	14	39455.2	103836	53033.6
6	A6	3	3	15	39358.9	103861	52788.7
6	A6	3	3	16	39468.1	104089	52776.2
6	A6	3	3	17	39429.2	105175	52822.9
6	A6	3	3	18	39476	105925	52721.5
6	A6	3	3	19	39432.5	105824	52810.3
6	A6	3	3	20	39380.1	106686	52797.8
6	A6	3	3	21	39428.5	108166	52661.1
6	A6	3	3	22	39374.3	109367	52832.2
6	A6	3	3	23	39694.4	111829	52896
6	A6	3	3	24	39898.9	116371	53008.7
6	A6	3	3	25	39908	121587	52965.2
6	A6	3	3	26	39921.6	128821	52942.5
6	A6	3	3	27	40094.2	138825	52968.8
6	A6	3	3	28	40121.4	149949	53350.6
6	A6	3	3	29	40239.6	161260	53594.6
6	A6	3	3	30	40188.6	170829	53444.7
6	A6	3	3	31	40357	179916	53515.5
6	A6	3	3	32	40494.2	188180	53524.6
6	A6	3	3	33	40530.3	196364	53865
6	A6	3	3	34	40605.1	202541	54054
6	A6	3	3	35	40696.1	209258	54244
6	A6	3	3	36	40913.2	215402	54093.7
6	A6	3	3	37	41044	221737	54052.3
6	A6	3	3	38	41216	228076	54320.4
6	A6	3	3	39	41289.1	234611	54469.1
6	A6	3	3	40	41270	239017	54316.8
7	A7	3	3	1	37460.3	93679.2	50895.5
7	A7	3	3	2	37619.4	94327.4	51160
7	A7	3	3	3	37883.6	95579.7	51310.4
7	A7	3	3	4	38198.9	97315.5	51588.6
7	A7	3	3	5	38296.1	98572.9	51820.1
7	A7	3	3	6	38692.1	99540.6	51926.4
7	A7	3	3	7	38797.5	100796	52113
7	A7	3	3	8	38886.1	101373	52273.8
7	A7	3	3	9	39031.8	101194	52196.3
7	A7	3	3	10	39034.1	101246	52166
7	A7	3	3	11	39122.4	102221	52328.6
7	A7	3	3	12	39277.3	102983	52721
7	A7	3	3	13	39462.4	103802	52926.6
7	A7	3	3	14	39775.4	104115	52870.8
7	A7	3	3	15	39811.1	104813	52812.4
7	A7	3	3	16	39849.6	105891	53099.3
7	A7	3	3	17	39967.9	106813	53190.9
7	A7	3	3	18	40081.5	107034	53404.3
7	A7	3	3	19	40226.4	107144	53520.8
7	A7	3	3	20	40298.5	107712	53673.8
7	A7	3	3	21	40260.4	109229	53874.8
7	A7	3	3	22	40459.3	110881	54077.4
7	A7	3	3	23	40772.5	112352	53994.3
7	A7	3	3	24	40814.3	114081	54072.6
7	A7	3	3	25	40846	117037	54199.9
7	A7	3	3	26	41080.8	122076	54057
7	A7	3	3	27	41267	128746	53985.6
7	A7	3	3	28	41279.5	137608	54415.4
7	A7	3	3	29	41141	147852	54590
7	A7	3	3	30	41189.9	159409	54894.5
7	A7	3	3	31	41310.7	170752	54857.4
7	A7	3	3	32	41702.2	180800	54785.4
7	A7	3	3	33	41737.1	189156	54689.8
7	A7	3	3	34	41656.5	196488	54955.1
7	A7	3	3	35	41559.4	202727	55059.3
7	A7	3	3	36	41833.3	209423	55129.3
7	A7	3	3	37	41899.4	215941	55293.6
7	A7	3	3	38	42076.3	222173	55594.5
7	A7	3	3	39	42132.5	227450	55613.5
7	A7	3	3	40	42101.6	231723	55736.9
8	A8	3	3	1	21280.1	47827.3	26893.5
8	A8	3	3	2	21252.5	47786	26886.6
8	A8	3	3	3	21327.5	47582.6	27011.2
8	A8	3	3	4	21894.9	47765.1	27801.4
8	A8	3	3	5	23022.9	49221.3	29365.5
8	A8	3	3	6	24515.2	52555.4	31720.1
8	A8	3	3	7	26749.7	58295.6	35126.7
8	A8	3	3	8	29576.7	65149.7	38971.7
8	A8	3	3	9	32299.3	72512.7	42960.5
8	A8	3	3	10	34818.8	79046.8	46068.7
8	A8	3	3	11	37365.7	86475.6	49005.9
8	A8	3	3	12	39537.4	93599.3	51565.1
8	A8	3	3	13	41060	98731	53271.6
8	A8	3	3	14	42395.8	103899	54733.2
8	A8	3	3	15	43514.5	108033	55929.3
8	A8	3	3	16	44327.9	110892	56628.8
8	A8	3	3	17	44908.5	113030	56868.9
8	A8	3	3	18	45103.3	115295	57330.7
8	A8	3	3	19	45217.6	116364	57535.1
8	A8	3	3	20	45138.1	117176	57471.1
8	A8	3	3	21	45074.8	118086	57553.7
8	A8	3	3	22	45130.7	118978	57246.5
8	A8	3	3	23	45164.3	120159	57076.2
8	A8	3	3	24	44943.3	122360	57014.1
8	A8	3	3	25	45015.1	125972	56883.2
8	A8	3	3	26	45038.3	131163	56952.5
8	A8	3	3	27	44921.9	139053	56678.4
8	A8	3	3	28	44727.1	149127	56910.4
8	A8	3	3	29	44744.9	161104	56764.6
8	A8	3	3	30	44776.9	171940	56915.9
8	A8	3	3	31	44832.8	181762	56657.7
8	A8	3	3	32	44769.9	191062	56577.2
8	A8	3	3	33	45054.6	200095	57038.4
8	A8	3	3	34	45191.6	207129	57137.5
8	A8	3	3	35	45100	213675	56966.3
8	A8	3	3	36	45015.2	218564	56797.3
8	A8	3	3	37	45295.4	226080	56938.1
8	A8	3	3	38	45538.5	232918	57276.8
8	A8	3	3	39	45428.1	240199	57421.9
8	A8	3	3	40	45339.1	246003	57588.8
9	A9	3	3	1	25454.3	56324.8	32406.6
9	A9	3	3	2	25692.1	56898	32743.7
9	A9	3	3	3	27304.4	61671.2	34712.7
9	A9	3	3	4	29334.6	67404.1	37319.2
9	A9	3	3	5	31464.5	73559.4	39984
9	A9	3	3	6	33651.1	79854.6	42684.7
9	A9	3	3	7	35658.4	86348.1	45362.2
9	A9	3	3	8	37502.9	93389.9	47660.5
9	A9	3	3	9	39130.6	98403.1	49546.8
9	A9	3	3	10	40357	103440	50828.6
9	A9	3	3	11	41354.9	107992	51713.1
9	A9	3	3	12	42127.6	111267	52277
9	A9	3	3	13	42762.1	114592	52765.5
9	A9	3	3	14	43116.6	116457	53058
9	A9	3	3	15	43102.3	118127	52974.3
9	A9	3	3	16	43136.5	119257	52889
9	A9	3	3	17	43296.4	120615	53124.1
9	A9	3	3	18	43329	121609	53151.2
9	A9	3	3	19	43164.7	121443	52872.8
9	A9	3	3	20	43044.7	121635	52943.9
9	A9	3	3	21	43352.1	122397	52798.9
9	A9	3	3	22	43235.1	122982	52802.2
9	A9	3	3	23	43143.8	123382	53026.3
9	A9	3	3	24	43337.7	124537	52974.8
9	A9	3	3	25	43295.8	126165	53008.9
9	A9	3	3	26	43461.1	128971	52965.5
9	A9	3	3	27	43743	133061	52832.7
9	A9	3	3	28	43637.5	138382	52900.4
9	A9	3	3	29	43561.9	146384	52783.4
9	A9	3	3	30	43590.7	156598	53109.5
9	A9	3	3	31	43864.2	167585	53145.7
9	A9	3	3	32	44055.9	178024	53283.3
9	A9	3	3	33	44066.3	188534	53416.2
9	A9	3	3	34	44326.2	197665	53579.2
9	A9	3	3	35	44417	206014	53667.7
9	A9	3	3	36	44320.3	213415	53511.4
9	A9	3	3	37	44105	218166	53475.7
9	A9	3	3	38	44304.6	225061	53551.3
9	A9	3	3	39	44366.2	231132	53658.8
9	A9	3	3	40	44489.6	236746	53842.1
10	A10	3	3	1	36012.5	84936.9	47286.2
10	A10	3	3	2	36124.7	85285.8	47589.5
10	A10	3	3	3	36376.7	85839.1	47680.2
10	A10	3	3	4	36542.9	86749.9	47750.1
10	A10	3	3	5	36735.7	87183.4	47852.2
10	A10	3	3	6	36729.7	87291.9	47876.8
10	A10	3	3	7	36705.1	87522.8	48170.9
10	A10	3	3	8	36858.9	88939	48230.1
10	A10	3	3	9	36993.1	89569.2	48304.4
10	A10	3	3	10	37032.6	89998.4	48405.9
10	A10	3	3	11	37006.9	89890.9	48450
10	A10	3	3	12	37215.4	89863.2	48658.4
10	A10	3	3	13	37329.6	90813.9	48671.5
10	A10	3	3	14	37379.5	91842.9	48814.1
10	A10	3	3	15	37564.5	92784.2	49088.9
10	A10	3	3	16	37610	93635.1	49132.7
10	A10	3	3	17	37975.8	94267.9	49296
10	A10	3	3	18	38020.9	95505.3	49564.7
10	A10	3	3	19	37961.3	96777.9	49529.8
10	A10	3	3	20	37922.3	98622.1	49376.7
10	A10	3	3	21	38201	102676	49404.4
10	A10	3	3	22	38171.8	107692	49663.4
10	A10	3	3	23	38181.7	114396	49698.5
10	A10	3	3	24	38205.5	122497	50037.1
10	A10	3	3	25	38524.7	132491	50027.4
10	A10	3	3	26	38620.7	142575	50142.6
10	A10	3	3	27	38553.5	151050	50196.7
10	A10	3	3	28	38706.2	158917	50257
10	A10	3	3	29	38663.8	164522	50124.3
10	A10	3	3	30	38858.5	172243	50121.8
10	A10	3	3	31	39086	178412	50309.6
10	A10	3	3	32	38955.3	183791	50354.6
10	A10	3	3	33	38858.4	190419	50736
10	A10	3	3	34	39161.5	196193	50659.7
10	A10	3	3	35	39317	201471	50486.2
10	A10	3	3	36	39585.5	206465	50380.6
10	A10	3	3	37	39523.7	211818	50601.7
10	A10	3	3	38	39548.2	216915	50607.7
10	A10	3	3	39	39476.6	222456	50922.8
10	A10	3	3	40	39514.8	225112	50926.7
11	A11	3	3	1	41227.1	95351.9	53506.7
11	A11	3	3	2	41462.6	96296.4	53548.1
11	A11	3	3	3	41566	96668.4	53655.7
11	A11	3	3	4	41473.3	97120.9	54119.2
11	A11	3	3	5	41446.8	98547.8	54336.5
11	A11	3	3	6	41628.3	99351.9	54469.2
11	A11	3	3	7	41660.9	99684.6	54452.5
11	A11	3	3	8	41845.2	100279	54584
11	A11	3	3	9	41954	100563	54678.2
11	A11	3	3	10	42230.3	101408	54608.9
11	A11	3	3	11	42319.3	101786	54642.1
11	A11	3	3	12	42642.1	102683	54838.1
11	A11	3	3	13	42621.4	102806	54852.6
11	A11	3	3	14	42618	103346	55036.4
11	A11	3	3	15	42714.9	103790	54996.5
11	A11	3	3	16	42715.3	103938	55078.3
11	A11	3	3	17	42935.3	104409	55450.3
11	A11	3	3	18	43162.6	105722	55539.8
11	A11	3	3	19	43405.7	106951	55418.4
11	A11	3	3	20	43379.6	107799	55441.9
11	A11	3	3	21	43380.6	108609	55786.7
11	A11	3	3	22	43359.4	109953	55823.7
11	A11	3	3	23	43726	113187	55991.3
11	A11	3	3	24	43922.9	117481	55937.9
11	A11	3	3	25	44114.5	124008	56017
11	A11	3	3	26	44271.1	131647	56093.4
11	A11	3	3	27	44210.3	141587	55993
11	A11	3	3	28	44334	152089	56069.7
11	A11	3	3	29	44288.5	163239	56297.3
11	A11	3	3	30	44309.3	172967	56274.9
11	A11	3	3	31	44431.3	181589	56430.7
11	A11	3	3	32	44564.1	188860	56319.8
11	A11	3	3	33	44791	196558	56245.9
11	A11	3	3	34	44893.2	203200	56447.9
11	A11	3	3	35	44760.7	208619	56535.8
11	A11	3	3	36	44760	215206	56715.2
11	A11	3	3	37	44822.1	221841	56797
11	A11	3	3	38	44964.9	227598	56789.4
11	A11	3	3	39	45090.5	233073	56822.3
11	A11	3	3	40	45064.9	237681	56736.5
12	A12	3	3	1	30934.2	65834.2	41115.8
12	A12	3	3	2	31230.9	66555.7	41408.5
12	A12	3	3	3	32567.9	71075.7	43225.3
12	A12	3	3	4	34254.7	75642.8	45317.5
12	A12	3	3	5	35603.5	80019.6	47203.2
12	A12	3	3	6	36921.4	84465.9	48572.3
12	A12	3	3	7	38367.6	89201.7	49839.5
12	A12	3	3	8	39267.4	91934.5	50520.5
12	A12	3	3	9	39971.1	94193.6	51565.9
12	A12	3	3	10	40456.6	96763.8	51929.4
12	A12	3	3	11	40715.4	98574.5	52159.1
12	A12	3	3	12	40829.2	99344.5	52409.4
12	A12	3	3	13	41039.6	100226	52434.3
12	A12	3	3	14	41038.9	101223	52427
12	A12	3	3	15	40977.7	102120	52514.9
12	A12	3	3	16	41108.6	102871	52432.2
12	A12	3	3	17	41153.9	103813	52227
12	A12	3	3	18	41039.1	103970	52506.7
12	A12	3	3	19	40994.3	104322	52508.2
12	A12	3	3	20	41208.4	106449	52394.4
12	A12	3	3	21	41214.4	108753	52544.5
12	A12	3	3	22	41226.6	112110	52609.4
12	A12	3	3	23	41552.6	118111	52509.5
12	A12	3	3	24	41650.8	125498	52384.4
12	A12	3	3	25	41435.9	134123	52442.2
12	A12	3	3	26	41521.6	144799	52783.4
12	A12	3	3	27	41754.3	155788	52956.5
12	A12	3	3	28	41865.5	164842	52848.7
12	A12	3	3	29	41770.6	173439	52871.1
12	A12	3	3	30	41940.4	181890	52949.7
12	A12	3	3	31	42041	189170	53208.5
12	A12	3	3	32	42185.3	195740	53181.5
12	A12	3	3	33	42233.3	201674	53187.1
12	A12	3	3	34	42251.1	208405	53279.9
12	A12	3	3	35	42291.4	215107	53404.6
12	A12	3	3	36	42252.6	220760	53183.8
12	A12	3	3	37	42402.1	226663	53292.2
12	A12	3	3	38	42531.1	232516	53542.8
12	A12	3	3	39	42448.5	237582	53606.8
12	A12	3	3	40	42524.6	242533	53842.1
13	A13	3	3	1	19448.2	33394.6	26745.1
13	A13	3	3	2	19526.2	33508.6	26851.1
13	A13	3	3	3	20696.8	35542.1	28405
13	A13	3	3	4	22789.1	40320.7	31450.2
13	A13	3	3	5	25962.2	47590.1	35570.1
13	A13	3	3	6	29652.9	57184.2	40280.3
13	A13	3	3	7	32950.4	67103	44679.7
13	A13	3	3	8	35951.7	77045.3	48319.4
13	A13	3	3	9	38544.8	85843.4	51621.8
13	A13	3	3	10	41070.9	94948.4	54442.8
13	A13	3	3	11	42499.6	101760	56480.8
13	A13	3	3	12	43351.5	105308	57265.8
13	A13	3	3	13	43774.6	108145	57466.5
13	A13	3	3	14	43859.9	110544	57591.5
13	A13	3	3	15	43860.6	111751	57623
13	A13	3	3	16	43978.5	112627	57798.6
13	A13	3	3	17	43901.2	114352	57929.4
13	A13	3	3	18	44101.6	115838	58218.9
13	A13	3	3	19	43970.4	116037	58161.7
13	A13	3	3	20	43998.8	117503	58435
13	A13	3	3	21	44352.9	119499	58447.8
13	A13	3	3	22	44474	121553	58984.1
13	A13	3	3	23	44527.5	125345	59228.4
13	A13	3	3	24	44498	130434	59370.7
13	A13	3	3	25	44637.9	137129	59567.3
13	A13	3	3	26	44650.3	146226	59527.8
13	A13	3	3	27	44749	156731	59668.9
13	A13	3	3	28	44758.8	167882	59733
13	A13	3	3	29	44833.8	179358	59695.1
13	A13	3	3	30	45008.6	189808	60057.2
13	A13	3	3	31	45141.6	199185	60298.7
13	A13	3	3	32	45267.3	207005	60229.5
13	A13	3	3	33	45302.2	215043	60287.8
13	A13	3	3	34	45445.3	222199	60435
13	A13	3	3	35	45557.3	228369	60477.7
13	A13	3	3	36	45696.9	234851	60485
13	A13	3	3	37	45682.3	241211	60541.7
13	A13	3	3	38	45743.4	247808	60640.1
13	A13	3	3	39	45782	254317	60738.2
13	A13	3	3	40	45905	259787	60876.5
14	A14	3	3	1	38724.5	92531.6	49201.1
14	A14	3	3	2	38784.8	93113	49420.7
14	A14	3	3	3	38918.1	93906.4	49336.5
14	A14	3	3	4	38962	93925.3	49266.2
14	A14	3	3	5	38989.9	94054.7	49372.9
14	A14	3	3	6	38898.9	95090.4	49417
14	A14	3	3	7	38894.8	95352.7	49255.2
14	A14	3	3	8	39148.4	95939.7	49235.5
14	A14	3	3	9	39382.2	96306.3	49470.2
14	A14	3	3	10	39552	96959	49441.7
14	A14	3	3	11	39569.1	98099.1	49457.1
14	A14	3	3	12	39825.8	98699.7	49798.6
14	A14	3	3	13	40048.3	99006.9	49797.6
14	A14	3	3	14	40031.2	99694.8	49706.1
14	A14	3	3	15	40030.1	99973.2	49711.2
14	A14	3	3	16	40136.6	100155	50040.1
14	A14	3	3	17	40260.5	101140	50111.6
14	A14	3	3	18	40308.6	102167	50360.7
14	A14	3	3	19	40515.7	103176	50626
14	A14	3	3	20	40526.8	103522	50769.5
14	A14	3	3	21	40665.8	104987	50732.8
14	A14	3	3	22	40927.8	107109	50847.9
14	A14	3	3	23	40886.6	109667	50829.4
14	A14	3	3	24	40959.6	113144	50871.2
14	A14	3	3	25	41081.4	118655	51035
14	A14	3	3	26	41018.1	126600	51044.9
14	A14	3	3	27	41131.1	135938	50945.3
14	A14	3	3	28	41263.6	146822	51005.3
14	A14	3	3	29	41398	156526	51053.9
14	A14	3	3	30	41354.6	164773	51150.9
14	A14	3	3	31	41593.1	174523	51490.3
14	A14	3	3	32	41851	182559	51477.2
14	A14	3	3	33	41945	188620	51463
14	A14	3	3	34	41848.2	194396	51475.8
14	A14	3	3	35	41757.8	200216	51388.3
14	A14	3	3	36	41904.3	206356	51296.5
14	A14	3	3	37	42091.3	212456	51466.2
14	A14	3	3	38	42270.7	218057	51520.5
14	A14	3	3	39	42191.8	224325	51674.3
14	A14	3	3	40	42283	229382	51582
15	A15	3	3	1	36368.9	86930.6	45352.2
15	A15	3	3	2	36426.3	86999.1	45465.7
15	A15	3	3	3	37062.3	87899.6	46719.9
15	A15	3	3	4	37292.7	88902.5	47223.8
15	A15	3	3	5	37384.5	89885.4	47467.7
15	A15	3	3	6	37507.4	91117.9	47672.4
15	A15	3	3	7	37784	93108.7	47803.5
15	A15	3	3	8	38182.2	94134.8	48166.8
15	A15	3	3	9	38466	94296.4	48339.5
15	A15	3	3	10	38579.8	95108.6	48489.9
15	A15	3	3	11	38807.8	96071.9	48591.1
15	A15	3	3	12	39089.2	96309.1	48657.3
15	A15	3	3	13	39233.9	97105.8	48749.1
15	A15	3	3	14	39430.9	97934.3	49046.4
15	A15	3	3	15	39539.3	98619.8	49231.9
15	A15	3	3	16	39873.1	99488.1	49762.6
15	A15	3	3	17	40010.8	100183	49856
15	A15	3	3	18	39931	100480	49962.8
15	A15	3	3	19	40124.7	100872	50125.7
15	A15	3	3	20	40293.5	102074	50283.3
15	A15	3	3	21	40564.7	103231	50283.9
15	A15	3	3	22	40812.8	104127	50680.2
15	A15	3	3	23	40825.1	105947	50993
15	A15	3	3	24	40862.9	109119	50922.6
15	A15	3	3	25	40978.4	113326	51062.1
15	A15	3	3	26	41096.9	119041	51195.4
15	A15	3	3	27	41233.1	127253	51074.6
15	A15	3	3	28	41500.7	136788	51124.2
15	A15	3	3	29	41691.9	147325	51373.7
15	A15	3	3	30	41755.3	158205	51676.4
15	A15	3	3	31	41858.9	167940	51834
15	A15	3	3	32	42155.8	177240	51922.1
15	A15	3	3	33	42210.2	185273	52135.4
15	A15	3	3	34	42247.6	192782	52332.3
15	A15	3	3	35	42280.3	199638	52354.7
15	A15	3	3	36	42559.2	206238	52424.3
15	A15	3	3	37	42858.8	214214	52732.3
15	A15	3	3	38	43185.7	225531	53721.6
15	A15	3	3	39	43832.4	235801	55275.8
15	A15	3	3	40	44338.4	242544	55998.8
16	A16	3	3	1	36301.5	85491.7	47730.4
16	A16	3	3	2	36537	85925.1	47962.1
16	A16	3	3	3	36725.2	87093.5	47973.5
16	A16	3	3	4	36688.2	87550	47733.6
16	A16	3	3	5	36717.5	87916.1	47643.8
16	A16	3	3	6	36822.5	88502.9	47717.4
16	A16	3	3	7	36977.2	89391.2	48017.3
16	A16	3	3	8	36918.5	90225.7	48253.5
16	A16	3	3	9	36884.6	90802.2	48307.2
16	A16	3	3	10	37136.3	91374.4	48098.6
16	A16	3	3	11	37328.9	91522.3	48069.9
16	A16	3	3	12	37621.7	92330.2	48386.2
16	A16	3	3	13	37651	92429.6	48431.3
16	A16	3	3	14	37685.8	92819.2	48587.7
16	A16	3	3	15	37743.1	93536.6	48644.7
16	A16	3	3	16	37967.7	94316	48568.2
16	A16	3	3	17	38058.3	95317	48615.7
16	A16	3	3	18	38035.4	95577.4	48800.8
16	A16	3	3	19	38058.8	95904.2	48776.2
16	A16	3	3	20	38084.2	96082.5	48849.8
16	A16	3	3	21	38330.5	96378	48912.8
16	A16	3	3	22	38407.2	98068.9	49031.4
16	A16	3	3	23	38369.5	99747.1	49272.4
16	A16	3	3	24	38518.1	101154	49435.4
16	A16	3	3	25	38480.2	103584	49431.4
16	A16	3	3	26	38510.3	107645	49363
16	A16	3	3	27	38565.7	114209	49413.6
16	A16	3	3	28	38494.8	121866	49402.8
16	A16	3	3	29	38642.8	130259	49335.2
16	A16	3	3	30	38738.8	140136	49524.4
16	A16	3	3	31	38855.3	148894	49636.7
16	A16	3	3	32	39103.7	157603	49598.9
16	A16	3	3	33	39203.8	165124	49853.9
16	A16	3	3	34	39253.5	171553	50054.9
16	A16	3	3	35	39370.3	177984	50017.7
16	A16	3	3	36	39379.9	183379	49762.9
16	A16	3	3	37	39526.5	189144	49695.5
16	A16	3	3	38	39456.2	195366	50117.8
16	A16	3	3	39	39563	201199	50219.4
16	A16	3	3	40	39599.2	205280	50125.6
17	A17	3	3	1	28814.5	74106.9	41559.2
17	A17	3	3	2	29426	75522	42518.9
17	A17	3	3	3	30694.8	77776	43864
17	A17	3	3	4	31903.1	79723.3	44956.3
17	A17	3	3	5	32938.4	81534	45847.9
17	A17	3	3	6	33286	82660.7	45988.8
17	A17	3	3	7	33472.1	83239.9	46110.5
17	A17	3	3	8	33547.9	83984.7	46055.9
17	A17	3	3	9	33675.9	84183.8	46092.5
17	A17	3	3	10	33763.8	84594.4	46338.6
17	A17	3	3	11	33874.2	85212.5	46447.5
17	A17	3	3	12	33994	85795.8	46340.6
17	A17	3	3	13	34162.2	86313.5	46566
17	A17	3	3	14	34296	86652.2	46567.2
17	A17	3	3	15	34167.2	86737.8	46693.1
17	A17	3	3	16	34261.6	86818.7	46777.5
17	A17	3	3	17	34282.5	87484.9	46838.8
17	A17	3	3	18	34511.2	88398.4	47020
17	A17	3	3	19	34740.6	88688.1	47131.9
17	A17	3	3	20	34883.9	89195.7	47243
17	A17	3	3	21	34902.8	90150.6	47225.3
17	A17	3	3	22	34805.6	90266.4	47165.5
17	A17	3	3	23	34793.8	91557.1	47289.3
17	A17	3	3	24	34962.4	93847.3	47517.6
17	A17	3	3	25	35208.7	95938.5	47672.9
17	A17	3	3	26	35377.8	99380.6	47693.7
17	A17	3	3	27	35388	104855	47673.7
17	A17	3	3	28	35381.5	111965	47816.3
17	A17	3	3	29	35429.3	120665	47851
17	A17	3	3	30	35602.4	129767	47784.1
17	A17	3	3	31	35736	138824	47812.7
17	A17	3	3	32	35812.4	147103	47968.8
17	A17	3	3	33	35840	153973	48020.5
17	A17	3	3	34	35873.4	160090	48237.6
17	A17	3	3	35	35947.4	166178	48222.7
17	A17	3	3	36	36135.8	171217	48187.9
17	A17	3	3	37	36291.9	177051	48209.3
17	A17	3	3	38	36206.3	182358	48309.7
17	A17	3	3	39	36164.9	187296	48420.5
17	A17	3	3	40	36219.2	192194	48662.7
18	A18	3	3	1	32137.7	72039.4	42921.7
18	A18	3	3	2	32725.8	73778.3	43773.5
18	A18	3	3	3	34513.9	79448.7	45949.3
18	A18	3	3	4	36102.2	84513.6	48029.5
18	A18	3	3	5	37389.5	88631.3	49376.1
18	A18	3	3	6	38221.9	91676.2	50255.3
18	A18	3	3	7	38525.8	94066.5	50748.8
18	A18	3	3	8	38754.9	95387.1	50853.5
18	A18	3	3	9	39042.9	96453.8	51108.5
18	A18	3	3	10	38984.7	96726.7	50912.2
18	A18	3	3	11	38841.4	96878.9	50696.5
18	A18	3	3	12	38849.5	97195.8	50419
18	A18	3	3	13	38787.6	97550.8	50332.4
18	A18	3	3	14	38762.4	97743.9	50314.2
18	A18	3	3	15	38808.9	97917.9	50269.4
18	A18	3	3	16	38774.4	98438	50189.3
18	A18	3	3	17	38877.2	99168.4	50497
18	A18	3	3	18	39034.1	99949.8	50617
18	A18	3	3	19	39213	100326	50756.8
18	A18	3	3	20	39418.8	100902	50939.6
18	A18	3	3	21	39323.4	101225	51045.4
18	A18	3	3	22	39538.2	102059	51109.1
18	A18	3	3	23	39624	103428	51256.2
18	A18	3	3	24	39770.6	104585	51362.1
18	A18	3	3	25	39860.3	105418	51430.6
18	A18	3	3	26	40093.7	106869	51469.5
18	A18	3	3	27	39992.6	109794	51657.4
18	A18	3	3	28	40165.5	113921	51880
18	A18	3	3	29	40350.8	120634	51728.7
18	A18	3	3	30	40418.8	128914	51874.1
18	A18	3	3	31	40541.6	138205	51953.2
18	A18	3	3	32	40867.9	148428	52043.4
18	A18	3	3	33	40785.5	158126	52090
18	A18	3	3	34	40809.5	167460	52243.8
18	A18	3	3	35	40944.4	175445	52305.6
18	A18	3	3	36	40841.1	182622	52359.5
18	A18	3	3	37	41154.8	189548	52533.4
18	A18	3	3	38	41263	195668	52593.4
18	A18	3	3	39	41240.6	201809	52805
18	A18	3	3	40	41326	206822	52914.9
19	A19	3	3	1	29466.5	66992	41309.8
19	A19	3	3	2	30360	69175.1	42523.2
19	A19	3	3	3	32497.6	75761.1	45360.7
19	A19	3	3	4	34215.1	80639.6	47332.1
19	A19	3	3	5	35324.1	85155	48935.5
19	A19	3	3	6	36314	89217.9	50122.3
19	A19	3	3	7	36842.2	91855.9	50858.5
19	A19	3	3	8	37307.1	93837.9	51020.5
19	A19	3	3	9	37452.6	94668.8	51168.3
19	A19	3	3	10	37375.4	95231.2	50986.8
19	A19	3	3	11	37489	95678.2	50796.3
19	A19	3	3	12	37355.8	95978.9	50597.1
19	A19	3	3	13	37195.7	96560.9	50366.2
19	A19	3	3	14	37203.9	96622.6	50260.3
19	A19	3	3	15	37259.4	97439.8	50500.5
19	A19	3	3	16	37433.4	97342.1	50379.7
19	A19	3	3	17	37578.8	97411.9	50379.9
19	A19	3	3	18	37595.1	98131.5	50805.9
19	A19	3	3	19	37628.9	98667.4	50748.8
19	A19	3	3	20	37642.7	98944.8	50924.4
19	A19	3	3	21	37701.4	99315	51083.8
19	A19	3	3	22	37732.9	99495.7	51378.7
19	A19	3	3	23	37838.8	99853.3	51228.7
19	A19	3	3	24	38018	100253	51248.2
19	A19	3	3	25	38071.1	101033	51515.1
19	A19	3	3	26	38114.9	101515	51653
19	A19	3	3	27	38165.3	102057	51545.8
19	A19	3	3	28	38388.1	102658	51649.6
19	A19	3	3	29	38425.7	103081	51789.2
19	A19	3	3	30	38494.1	102997	51728.5
19	A19	3	3	31	38608.8	103262	51864.2
19	A19	3	3	32	38653.9	103286	51839.5
19	A19	3	3	33	38638	103822	52064.5
19	A19	3	3	34	38786	104603	52250.4
19	A19	3	3	35	38810.7	105052	52024.3
19	A19	3	3	36	38867.3	105220	52047.8
19	A19	3	3	37	38915.2	105485	52122.7
19	A19	3	3	38	38934.3	105778	52191.8
19	A19	3	3	39	39094.5	106296	52477.1
19	A19	3	3	40	39305.5	106178	52490.5
25	B1	3	3	1	18254.2	44997	31253.6
25	B1	3	3	2	18958.7	47326.3	32222.9
25	B1	3	3	3	21008.3	53482.8	35191.1
25	B1	3	3	4	22769.2	59501.9	38405.9
25	B1	3	3	5	24522.3	65603.8	40912.2
25	B1	3	3	6	26118.4	71637.4	43145.7
25	B1	3	3	7	27410.5	77016.7	45325.4
25	B1	3	3	8	28426.2	81354.4	46820.8
25	B1	3	3	9	29258.3	84611.6	47856.9
25	B1	3	3	10	29714.3	86625.7	48372.5
25	B1	3	3	11	30041.6	88243.8	48476.4
25	B1	3	3	12	30013.2	89160.9	48598.6
25	B1	3	3	13	30232.7	90506	48828.3
25	B1	3	3	14	30244.3	90504.3	48951.6
25	B1	3	3	15	30113.4	90867.8	49100.2
25	B1	3	3	16	30234.1	91975.5	48989.9
25	B1	3	3	17	30099.8	92305.5	48940.1
25	B1	3	3	18	30133.6	93188	49136
25	B1	3	3	19	30266.7	94896.3	49156.1
25	B1	3	3	20	30172.8	96181.9	49124.5
25	B1	3	3	21	30277	99681.5	49307.8
25	B1	3	3	22	30461.2	104740	49555.2
25	B1	3	3	23	30324.6	111009	49486.1
25	B1	3	3	24	30430.7	118383	49397.9
25	B1	3	3	25	30562.6	128348	49564.7
25	B1	3	3	26	30533	138470	49692.6
25	B1	3	3	27	30735.6	147699	49855.1
25	B1	3	3	28	30582.6	155918	50080.9
25	B1	3	3	29	30693.5	163519	50147
25	B1	3	3	30	30848.8	170244	50329.1
25	B1	3	3	31	30918	175677	50218.1
25	B1	3	3	32	30948	181098	50365.5
25	B1	3	3	33	30894.8	185622	50355.4
25	B1	3	3	34	30724	190264	50435
25	B1	3	3	35	30798.7	196436	50629
25	B1	3	3	36	30909.5	202300	50712.1
25	B1	3	3	37	30847.7	206324	50467
25	B1	3	3	38	31025.9	211139	50662.7
25	B1	3	3	39	31039.1	216469	50957.8
25	B1	3	3	40	31200.3	219191	50890.7
26	B2	3	3	1	30049.6	83065.6	48362.8
26	B2	3	3	2	30158.4	83624.8	48438.8
26	B2	3	3	3	30127.8	84181.4	48412.1
26	B2	3	3	4	30115.2	84729.2	48284.2
26	B2	3	3	5	30299	85380.6	48296.2
26	B2	3	3	6	30422.9	85769.6	48481.7
26	B2	3	3	7	30436.5	86691.8	48619.8
26	B2	3	3	8	30560.7	86888.9	48860.6
26	B2	3	3	9	30577.3	87037.7	48859.2
26	B2	3	3	10	30554.8	87525.7	48855.9
26	B2	3	3	11	30686.7	88722.6	48925.4
26	B2	3	3	12	30694.1	88975.7	49136.7
26	B2	3	3	13	30832.8	89279.2	49184
26	B2	3	3	14	30868.2	89265.2	49122.9
26	B2	3	3	15	30916.2	89608.9	49135.6
26	B2	3	3	16	30965.1	89600.1	49163.3
26	B2	3	3	17	30920.6	90078.7	49503.9
26	B2	3	3	18	31040	91108.5	49584.7
26	B2	3	3	19	31250.6	91776.8	49660.1
26	B2	3	3	20	31335.8	92856	49637.2
26	B2	3	3	21	31279.5	93862.8	49688.3
26	B2	3	3	22	31383.5	94972.3	49779.1
26	B2	3	3	23	31517.9	96758.8	49892.5
26	B2	3	3	24	31514.8	100379	49843.2
26	B2	3	3	25	31462.7	105077	49915.5
26	B2	3	3	26	31625.5	111056	49935.1
26	B2	3	3	27	31743.8	119327	50009.1
26	B2	3	3	28	31742.3	129905	50383.3
26	B2	3	3	29	31816.5	139034	50425.2
26	B2	3	3	30	31788.5	147395	50635.5
26	B2	3	3	31	31821.7	155355	50629.8
26	B2	3	3	32	31909.8	162837	50593.2
26	B2	3	3	33	31906.2	169516	50800.5
26	B2	3	3	34	32065.8	174591	50702.3
26	B2	3	3	35	32035.7	179013	50537.3
26	B2	3	3	36	31916.1	183895	50583.5
26	B2	3	3	37	31953.6	189737	50971.8
26	B2	3	3	38	32037.1	195434	51042.5
26	B2	3	3	39	32068	200842	50988.3
26	B2	3	3	40	32298.6	204273	50931.1
27	B3	3	3	1	32137.1	90259.5	48329.6
27	B3	3	3	2	32221.5	90995.4	48389.7
27	B3	3	3	3	32364.4	91914.9	48372.5
27	B3	3	3	4	32377.5	92321.7	48295.5
27	B3	3	3	5	32383.5	93063.2	48353.8
27	B3	3	3	6	32600.2	94249.2	48695.9
27	B3	3	3	7	32709.4	94836.3	48808.9
27	B3	3	3	8	32736.9	95074.3	49010.4
27	B3	3	3	9	32732.7	95523.1	48992.3
27	B3	3	3	10	32809.1	96089	48998.2
27	B3	3	3	11	32945.9	96603.4	49139
27	B3	3	3	12	33018.3	97726.3	49274.1
27	B3	3	3	13	33169.2	98373.7	49370.8
27	B3	3	3	14	33215.1	98880.3	49386.7
27	B3	3	3	15	33361.1	99284.5	49651.3
27	B3	3	3	16	33540.2	99547.7	49584.1
27	B3	3	3	17	33572.3	100273	49481.5
27	B3	3	3	18	33578.4	100663	49603.2
27	B3	3	3	19	33674	102047	49837.4
27	B3	3	3	20	33687.1	103566	49719.5
27	B3	3	3	21	33753.5	105230	49661.3
27	B3	3	3	22	33924.8	108525	49980.1
27	B3	3	3	23	34072.5	113407	50174.3
27	B3	3	3	24	34214.6	119830	50238.6
27	B3	3	3	25	34247.3	128454	50410.3
27	B3	3	3	26	34238.1	137485	50503.7
27	B3	3	3	27	34382.7	147075	50378.4
27	B3	3	3	28	34377.1	156676	50279.9
27	B3	3	3	29	34383.9	165211	50484.4
27	B3	3	3	30	34523.2	172887	50701.3
27	B3	3	3	31	34553.2	180351	50797.9
27	B3	3	3	32	34630.8	186220	50701.8
27	B3	3	3	33	34593	191829	50709.6
27	B3	3	3	34	34666.9	196813	50702.4
27	B3	3	3	35	34652.7	202883	50794.6
27	B3	3	3	36	34680.8	208063	50876.3
27	B3	3	3	37	34767.5	213580	50866.2
27	B3	3	3	38	34701.5	218607	50983.2
27	B3	3	3	39	34826.6	223660	50959.5
27	B3	3	3	40	34830.1	227832	51221.3
28	B4	3	3	1	19068.9	44802.1	27285.6
28	B4	3	3	2	19580.7	46612.8	28159.8
28	B4	3	3	3	21641.5	52920.1	31017.8
28	B4	3	3	4	24013.9	59259.8	34312.2
28	B4	3	3	5	26261.1	66206.2	37753.3
28	B4	3	3	6	28466.9	73459.9	40919.2
28	B4	3	3	7	30456.2	79233.6	43536
28	B4	3	3	8	31943.4	84384.5	45655.8
28	B4	3	3	9	33109.6	88564.8	47342.9
28	B4	3	3	10	34200.3	91813.6	48617.6
28	B4	3	3	11	34964.1	95356.9	49509.3
28	B4	3	3	12	35213.7	97295.6	50030.8
28	B4	3	3	13	35484.1	98469.9	50205.1
28	B4	3	3	14	35873.2	99088.7	50266.6
28	B4	3	3	15	35936	99795.3	50529.6
28	B4	3	3	16	35906.4	100428	50541.8
28	B4	3	3	17	35851.9	100146	50277.6
28	B4	3	3	18	35831.5	100942	50319.1
28	B4	3	3	19	35761.7	101940	50366.6
28	B4	3	3	20	35813.1	102581	50303.3
28	B4	3	3	21	35704.6	103078	50383.1
28	B4	3	3	22	35850.6	104477	50544.3
28	B4	3	3	23	35898.4	106404	50525.7
28	B4	3	3	24	36128.1	109227	50279.9
28	B4	3	3	25	36268	114150	50611
28	B4	3	3	26	36299.9	121107	50830
28	B4	3	3	27	36208.4	129121	50964.3
28	B4	3	3	28	36325.4	138581	51091.7
28	B4	3	3	29	36393	148920	51202.9
28	B4	3	3	30	36588.9	158575	51226.4
28	B4	3	3	31	36696.4	167258	51477.5
28	B4	3	3	32	36702.7	174784	51627.2
28	B4	3	3	33	36785.7	181523	51546.2
28	B4	3	3	34	36867.4	188668	51504.9
28	B4	3	3	35	36956.3	194358	51710.7
28	B4	3	3	36	37046.3	199918	51657.4
28	B4	3	3	37	37120.9	205812	51616.8
28	B4	3	3	38	37086.9	211106	51510.9
28	B4	3	3	39	37113.6	216411	51807.6
28	B4	3	3	40	37214.4	221279	51923.3
29	B5	3	3	1	37400.8	98564.7	53661.1
29	B5	3	3	2	37413.1	99248.8	53732.1
29	B5	3	3	3	37576.3	99881.2	53868.8
29	B5	3	3	4	37750.3	100233	53921.7
29	B5	3	3	5	38005.6	101372	53943.7
29	B5	3	3	6	38082.5	102193	54139.2
29	B5	3	3	7	38375.3	103167	54231.2
29	B5	3	3	8	38406.6	103706	54399.3
29	B5	3	3	9	38474.2	103876	54609.2
29	B5	3	3	10	38581.4	104721	54489.1
29	B5	3	3	11	38694.9	105004	54455.6
29	B5	3	3	12	38754.3	106189	54741.7
29	B5	3	3	13	38995.7	107113	54773.2
29	B5	3	3	14	39256.1	107795	54950.6
29	B5	3	3	15	39236.6	107801	55098.5
29	B5	3	3	16	39346.7	108377	55085.7
29	B5	3	3	17	39514.5	109198	55315.8
29	B5	3	3	18	39485.7	109917	55507.1
29	B5	3	3	19	39520.5	111251	55611.2
29	B5	3	3	20	39684.7	111734	55504.7
29	B5	3	3	21	39660.9	113278	55496.8
29	B5	3	3	22	39733.1	115418	55830.5
29	B5	3	3	23	40015.2	118579	55952.4
29	B5	3	3	24	39955.7	123213	55951.4
29	B5	3	3	25	39960.7	129821	56189.4
29	B5	3	3	26	40140.7	139042	56252.9
29	B5	3	3	27	40174.3	148937	56382.3
29	B5	3	3	28	40150.8	160438	56628.9
29	B5	3	3	29	40234.7	170860	56518.2
29	B5	3	3	30	40348.6	179869	56338
29	B5	3	3	31	40512.1	188410	56296.6
29	B5	3	3	32	40559.3	196389	56570.6
29	B5	3	3	33	40814.9	204553	56751.1
29	B5	3	3	34	40624.3	210868	56908.8
29	B5	3	3	35	40459.3	216262	57076
29	B5	3	3	36	40596.6	223020	56991.6
29	B5	3	3	37	40720.9	228853	57033.5
29	B5	3	3	38	40878.1	235393	57063.4
29	B5	3	3	39	40876.4	240326	57101.2
29	B5	3	3	40	40995	245330	57146.1
30	B6	3	3	1	19138	46110.7	26145.8
30	B6	3	3	2	19309.4	46637.5	26398.6
30	B6	3	3	3	20435.9	48743.2	27778.9
30	B6	3	3	4	22103.9	52015.4	30483.3
30	B6	3	3	5	24158.7	56489.5	33417.9
30	B6	3	3	6	26551	62453.8	36841.1
30	B6	3	3	7	28829.8	68387.9	40108.5
30	B6	3	3	8	30970.8	74067.8	43013.8
30	B6	3	3	9	32995.7	80720	45904.7
30	B6	3	3	10	34852.9	86466.3	48110.4
30	B6	3	3	11	36380.8	91200.2	49812.2
30	B6	3	3	12	37499.4	95185.1	51172.4
30	B6	3	3	13	38325.6	98288.3	52214.6
30	B6	3	3	14	39082.4	101213	52908.5
30	B6	3	3	15	39496	102783	53369.8
30	B6	3	3	16	39576.9	103799	53122.9
30	B6	3	3	17	39574.8	104127	53308.6
30	B6	3	3	18	39592.2	105162	53361
30	B6	3	3	19	39566.4	105571	53503
30	B6	3	3	20	39658	106084	53368.7
30	B6	3	3	21	39854.1	107504	53332.6
30	B6	3	3	22	39819.4	108424	53407.2
30	B6	3	3	23	39993.9	110143	53425.7
30	B6	3	3	24	40137.2	113927	53323
30	B6	3	3	25	40135	118036	53364.3
30	B6	3	3	26	40226.8	124178	53610.7
30	B6	3	3	27	40309.9	131943	53700.1
30	B6	3	3	28	40349.9	142667	53930.3
30	B6	3	3	29	40391	153262	53949.8
30	B6	3	3	30	40377.5	165163	53950.2
30	B6	3	3	31	40308.4	174773	53981.6
30	B6	3	3	32	40248.6	183839	54153.5
30	B6	3	3	33	40281.8	191212	54368.5
30	B6	3	3	34	40465	197520	54346.3
30	B6	3	3	35	40725.1	204942	54419
30	B6	3	3	36	40841.2	211960	54522.2
30	B6	3	3	37	40787.1	217526	54682.4
30	B6	3	3	38	40867.3	223124	54553.3
30	B6	3	3	39	40852.9	229174	54614.1
30	B6	3	3	40	41038.5	234013	54947.1
31	B7	3	3	1	39401.3	97790.6	50468.3
31	B7	3	3	2	39617.2	98395.1	50625.5
31	B7	3	3	3	39486.4	98649	50658.5
31	B7	3	3	4	39431.2	99014.8	50662.8
31	B7	3	3	5	39646.9	99797.5	50674.5
31	B7	3	3	6	39822.7	100668	50930.4
31	B7	3	3	7	39843.8	101215	51196.2
31	B7	3	3	8	39930.4	101783	51313.8
31	B7	3	3	9	40208.4	102038	51093.4
31	B7	3	3	10	40328.2	102149	51020.5
31	B7	3	3	11	40204.4	102730	51222.9
31	B7	3	3	12	40150.4	102949	51298.7
31	B7	3	3	13	40401.1	104084	51516.5
31	B7	3	3	14	40571.8	104872	51616.5
31	B7	3	3	15	40632.4	105087	51620.6
31	B7	3	3	16	40768.7	105515	51668.2
31	B7	3	3	17	40990.8	105823	52043.1
31	B7	3	3	18	40953.6	106726	52067.7
31	B7	3	3	19	41059.3	107126	52158.6
31	B7	3	3	20	41279.2	107488	52269.2
31	B7	3	3	21	41216.7	108117	52474.3
31	B7	3	3	22	41157.5	109144	52427.9
31	B7	3	3	23	41463.3	110516	52356.2
31	B7	3	3	24	41616.3	112924	52621.3
31	B7	3	3	25	41794.3	115819	52808.1
31	B7	3	3	26	41844.7	120152	52833.7
31	B7	3	3	27	41894.4	126723	52797.5
31	B7	3	3	28	41861.3	135472	53126.5
31	B7	3	3	29	41972.4	146456	53245.1
31	B7	3	3	30	42156.4	157580	53332.4
31	B7	3	3	31	42088	168129	53471.4
31	B7	3	3	32	42186.5	177987	53564.3
31	B7	3	3	33	42338.1	186676	53528.4
31	B7	3	3	34	42451.4	194239	53663.9
31	B7	3	3	35	42397.5	201198	53642
31	B7	3	3	36	42363.5	206794	53557.5
31	B7	3	3	37	42646.1	212866	53584.1
31	B7	3	3	38	42679	219233	53729.3
31	B7	3	3	39	42683.8	225131	53763.1
31	B7	3	3	40	42736	230123	53614.3
32	B8	3	3	1	40118.6	98024.7	52142.5
32	B8	3	3	2	40249.9	98381.1	52328.3
32	B8	3	3	3	40304.5	98614.5	52432.3
32	B8	3	3	4	40481.9	99211.9	52440.7
32	B8	3	3	5	40760.9	99750.9	52727.3
32	B8	3	3	6	41111	100621	52996.5
32	B8	3	3	7	41103.1	101462	53012.9
32	B8	3	3	8	41074.3	102162	53186.3
32	B8	3	3	9	41341.5	102624	53425
32	B8	3	3	10	41511.5	103860	53440.3
32	B8	3	3	11	41647.7	104359	53367
32	B8	3	3	12	41766.8	104773	53526.6
32	B8	3	3	13	41919.8	105690	53841.3
32	B8	3	3	14	42012	105886	54089.6
32	B8	3	3	15	42319.2	106409	54225.3
32	B8	3	3	16	42403.5	106930	54305
32	B8	3	3	17	42701.5	107762	54391.6
32	B8	3	3	18	42875.1	109197	54840.7
32	B8	3	3	19	42850.2	110268	54961.4
32	B8	3	3	20	43101.9	110335	54874.5
32	B8	3	3	21	43387.5	111265	55127.1
32	B8	3	3	22	43362.1	113021	55539.3
32	B8	3	3	23	43343.9	114209	55576.6
32	B8	3	3	24	43910.3	117457	55887.5
32	B8	3	3	25	44135.6	121093	55898.3
32	B8	3	3	26	44277.8	127015	56253.1
32	B8	3	3	27	44419.9	135947	56613.8
32	B8	3	3	28	44300.5	145423	56693.5
32	B8	3	3	29	44407.2	157349	56749.2
32	B8	3	3	30	44743.1	169463	57089.8
32	B8	3	3	31	44811.5	179633	57241.9
32	B8	3	3	32	45144.1	190206	57246.8
32	B8	3	3	33	45098.9	198681	57290.1
32	B8	3	3	34	45208.2	206679	57475.7
32	B8	3	3	35	45198.6	214618	57751.9
32	B8	3	3	36	45331.9	221534	57789
32	B8	3	3	37	45361.8	226939	57791.4
32	B8	3	3	38	45414	233722	57893.2
32	B8	3	3	39	45698	240810	57816.5
32	B8	3	3	40	45795.9	246766	58128.2
33	B9	3	3	1	41357.6	96366.6	51282.4
33	B9	3	3	2	41665.5	97110.4	51505.6
33	B9	3	3	3	41577.9	96764.5	51581.3
33	B9	3	3	4	41524.9	96746.5	51518.4
33	B9	3	3	5	41779.3	97707.6	51541.3
33	B9	3	3	6	41864.3	98121.1	51684.8
33	B9	3	3	7	41946	99577.5	51940.6
33	B9	3	3	8	42125.6	101021	52144.4
33	B9	3	3	9	42316.6	101105	52263.3
33	B9	3	3	10	42561	101232	52346
33	B9	3	3	11	42791	102602	52601.8
33	B9	3	3	12	42932.8	102904	52905.4
33	B9	3	3	13	43180.3	103763	52935.9
33	B9	3	3	14	43425.1	104858	53158
33	B9	3	3	15	43449.6	105232	53332
33	B9	3	3	16	43475.5	106422	53362.6
33	B9	3	3	17	43787.8	107459	53729
33	B9	3	3	18	44039.2	108080	53947.7
33	B9	3	3	19	44177.4	108509	54102.1
33	B9	3	3	20	44376.1	109550	54273.5
33	B9	3	3	21	44591.6	110144	54689.4
33	B9	3	3	22	44955	110948	54913.4
33	B9	3	3	23	45166.8	112126	55062.6
33	B9	3	3	24	45414.5	113426	55071.4
33	B9	3	3	25	45380.6	114908	55151.7
33	B9	3	3	26	45549.1	117743	55647.6
33	B9	3	3	27	45638	122135	55717.2
33	B9	3	3	28	45559.9	128145	55942
33	B9	3	3	29	45808.7	137004	56097.6
33	B9	3	3	30	46140.6	147558	56233.2
33	B9	3	3	31	46174.4	158264	56191.1
33	B9	3	3	32	46198.2	170201	56527.1
33	B9	3	3	33	46320.2	181283	56453.1
33	B9	3	3	34	46417.5	190420	56528
33	B9	3	3	35	46690.4	199093	56749.4
33	B9	3	3	36	46848.4	206984	56699.7
33	B9	3	3	37	46891.4	213947	56713.9
33	B9	3	3	38	46904	221061	56882.7
33	B9	3	3	39	46925.4	227189	56974
33	B9	3	3	40	47140.7	232743	57026.3
34	B10	3	3	1	42373.1	98547.1	52930.9
34	B10	3	3	2	42513.2	99741	53244
34	B10	3	3	3	42436.3	100522	53415.5
34	B10	3	3	4	42393.5	101343	53747.9
34	B10	3	3	5	42548.7	101780	53743.5
34	B10	3	3	6	42738.5	102043	53747.2
34	B10	3	3	7	42648.3	102657	53931.7
34	B10	3	3	8	42656.6	103629	54101
34	B10	3	3	9	43023.3	103941	54096.4
34	B10	3	3	10	43170.1	103978	54203
34	B10	3	3	11	43247	104847	54331.3
34	B10	3	3	12	43328.2	105347	54432.6
34	B10	3	3	13	43432.2	106002	54344.8
34	B10	3	3	14	43471.4	106420	54396.5
34	B10	3	3	15	43844.1	106665	54764.8
34	B10	3	3	16	43949.7	107747	54977
34	B10	3	3	17	44207.6	108243	54956.9
34	B10	3	3	18	44220.8	109831	55052.5
34	B10	3	3	19	44233	111696	55183.3
34	B10	3	3	20	44465.6	113471	55212.2
34	B10	3	3	21	44558.6	116894	55296.8
34	B10	3	3	22	44771.8	122557	55396.5
34	B10	3	3	23	45191	130886	55552.9
34	B10	3	3	24	45123	139802	55502.4
34	B10	3	3	25	45018.2	149248	55406.4
34	B10	3	3	26	45280.5	158297	55309.9
34	B10	3	3	27	45455.6	167856	55519.2
34	B10	3	3	28	45630.2	178383	55699.7
34	B10	3	3	29	45622.4	185200	55791.4
34	B10	3	3	30	45746	192172	55709.1
34	B10	3	3	31	45666.2	198084	55727.2
34	B10	3	3	32	45755.6	203804	56027.7
34	B10	3	3	33	45800.2	210946	55925
34	B10	3	3	34	45803.4	217345	55823.3
34	B10	3	3	35	45841	222881	56107.7
34	B10	3	3	36	45805.6	228158	56089.7
34	B10	3	3	37	45943.9	234748	56169.5
34	B10	3	3	38	46285.3	241191	56191
34	B10	3	3	39	46492.4	245319	56071.2
34	B10	3	3	40	46560.3	249919	56157.9
35	B11	3	3	1	38523.3	89782.9	46681.2
35	B11	3	3	2	38600.6	89966.3	46796.3
35	B11	3	3	3	39463.9	92091.6	48136.4
35	B11	3	3	4	39835.3	93446.1	48997.7
35	B11	3	3	5	40059.8	94588.6	49593.2
35	B11	3	3	6	40417	95876.8	49923.1
35	B11	3	3	7	40852.2	96399.2	50214.7
35	B11	3	3	8	41017.7	97110.9	50278.7
35	B11	3	3	9	40943.1	97223.8	50370.3
35	B11	3	3	10	40897.4	97137.1	50423
35	B11	3	3	11	40905.2	97856.9	50439.5
35	B11	3	3	12	41317.4	98784.7	50788.9
35	B11	3	3	13	41439.3	99145.4	50824.6
35	B11	3	3	14	41586.6	99710.1	50854.1
35	B11	3	3	15	41592.5	100001	50998.8
35	B11	3	3	16	41860.4	100878	51319.3
35	B11	3	3	17	41948.3	101839	51307.9
35	B11	3	3	18	42029.6	101863	51390.2
35	B11	3	3	19	42134.6	102456	51523.2
35	B11	3	3	20	42247.1	103672	51721.4
35	B11	3	3	21	42295	104808	51696
35	B11	3	3	22	42582.9	106588	51919.1
35	B11	3	3	23	42745.2	109177	52077.9
35	B11	3	3	24	42855.7	113218	51973.1
35	B11	3	3	25	42876.6	118525	52193.4
35	B11	3	3	26	42860.5	125746	52422.6
35	B11	3	3	27	43007.7	134494	52346.6
35	B11	3	3	28	43184.5	145524	52396.5
35	B11	3	3	29	43336.8	155544	52606.6
35	B11	3	3	30	43492.5	165130	52741.6
35	B11	3	3	31	43539.4	174525	52846.7
35	B11	3	3	32	43486.7	181706	52913
35	B11	3	3	33	43615.6	187980	52911.2
35	B11	3	3	34	43750.9	193990	52790.7
35	B11	3	3	35	43781.1	200339	52930.9
35	B11	3	3	36	43883.7	207345	52981.6
35	B11	3	3	37	43832.6	213297	53198.8
35	B11	3	3	38	44053.9	218920	53233
35	B11	3	3	39	44092.4	224286	53227.2
35	B11	3	3	40	44091.1	229119	53212.7
36	B12	3	3	1	39662.9	92170.7	49415.9
36	B12	3	3	2	39700.1	92620.9	49532.5
36	B12	3	3	3	39735.7	93103.1	49585.5
36	B12	3	3	4	39914.8	93151.9	49747.5
36	B12	3	3	5	40028.6	93635.1	49889.5
36	B12	3	3	6	40022.3	94532.9	50096
36	B12	3	3	7	40168.8	95110.6	50132.3
36	B12	3	3	8	40465.4	95973	50175.8
36	B12	3	3	9	40619.2	96312.4	50101.5
36	B12	3	3	10	40650	96402.2	50100.9
36	B12	3	3	11	40763.9	97123.5	50440.6
36	B12	3	3	12	40784.4	97413.7	50474.2
36	B12	3	3	13	41043.7	98257.9	50407.7
36	B12	3	3	14	41303.4	98878.9	50583.9
36	B12	3	3	15	41611.8	100133	50946.2
36	B12	3	3	16	41675.8	100922	51229.3
36	B12	3	3	17	41726.6	101782	51444.3
36	B12	3	3	18	41765.1	102322	51422.3
36	B12	3	3	19	41786.5	103331	51619.3
36	B12	3	3	20	42244.8	105227	51784.9
36	B12	3	3	21	42295.7	107954	51890.6
36	B12	3	3	22	42412.9	111587	52098.7
36	B12	3	3	23	42561.3	117413	52306.1
36	B12	3	3	24	42780.2	125050	52509.8
36	B12	3	3	25	42839.3	134848	52549.2
36	B12	3	3	26	42921.5	144903	52626.1
36	B12	3	3	27	43144.9	155419	52678.7
36	B12	3	3	28	43051.9	165316	52622
36	B12	3	3	29	43122.8	174591	52842
36	B12	3	3	30	43579.5	182595	52887.7
36	B12	3	3	31	43730.1	190175	53048.8
36	B12	3	3	32	43810.7	197120	53204.5
36	B12	3	3	33	43869.9	203677	53391.5
36	B12	3	3	34	43913.6	209988	53470.8
36	B12	3	3	35	43960.3	216048	53514.5
36	B12	3	3	36	44293.8	222446	53459.7
36	B12	3	3	37	44379	228621	53832.4
36	B12	3	3	38	44284.9	234427	54016.3
36	B12	3	3	39	44396.6	239763	53988.8
36	B12	3	3	40	44553.9	244638	54079.4
37	B13	3	3	1	42377	107213	53622.2
37	B13	3	3	2	42431.5	107575	53606.1
37	B13	3	3	3	42718.4	107662	53655.3
37	B13	3	3	4	42739.6	107701	53909.3
37	B13	3	3	5	42737.4	108262	54039.6
37	B13	3	3	6	42726.1	109097	54098.9
37	B13	3	3	7	42821.9	109566	54042.6
37	B13	3	3	8	42862.4	109782	54016.9
37	B13	3	3	9	42996.5	109915	54163.8
37	B13	3	3	10	43235.4	110538	54195.9
37	B13	3	3	11	43424.6	111334	54294.1
37	B13	3	3	12	43399.3	111956	54613
37	B13	3	3	13	43519.4	112722	54687.8
37	B13	3	3	14	43781.3	113347	54872.8
37	B13	3	3	15	43851.2	113380	54952.7
37	B13	3	3	16	43841.8	113771	54684.6
37	B13	3	3	17	43897.8	113922	54575.7
37	B13	3	3	18	43924.5	114799	54807.5
37	B13	3	3	19	44148.6	116421	55206.4
37	B13	3	3	20	44331.3	116688	55254.1
37	B13	3	3	21	44389.9	117704	55143.7
37	B13	3	3	22	44319.7	120127	55132.2
37	B13	3	3	23	44503.3	122609	55235.9
37	B13	3	3	24	44854	127146	55348
37	B13	3	3	25	44962.7	133221	55441.3
37	B13	3	3	26	45011.7	140860	55353.5
37	B13	3	3	27	45248.1	150738	55298.5
37	B13	3	3	28	45271.7	162243	55317.6
37	B13	3	3	29	45177.2	172156	55311
37	B13	3	3	30	45360.6	181859	55390.4
37	B13	3	3	31	45514.2	190671	55500.4
37	B13	3	3	32	45583.2	198687	55501.7
37	B13	3	3	33	45789.8	205464	55372.5
37	B13	3	3	34	45854.1	210925	55289.2
37	B13	3	3	35	45870.3	217981	55316.3
37	B13	3	3	36	45918.3	224113	55237.2
37	B13	3	3	37	45942	230461	55226.9
37	B13	3	3	38	46135.1	235951	55114.5
37	B13	3	3	39	46140.8	242063	55064.5
37	B13	3	3	40	45974	247405	55258.7
38	B14	3	3	1	38263	90778	49570.6
38	B14	3	3	2	38300.4	90962.5	49505.9
38	B14	3	3	3	38604.9	91974.9	49529.2
38	B14	3	3	4	38897.4	92615.5	49786.8
38	B14	3	3	5	39027.4	92764.8	49979.8
38	B14	3	3	6	39191.4	93441.9	50166.3
38	B14	3	3	7	39230.3	93961.7	50343.4
38	B14	3	3	8	39494.3	94493.7	50304.4
38	B14	3	3	9	39677.4	95275.6	50307.3
38	B14	3	3	10	39737.5	95830.9	50455.1
38	B14	3	3	11	39718.3	96180.8	50574
38	B14	3	3	12	39842.5	96927.6	50863
38	B14	3	3	13	40094.7	97701.2	51026.4
38	B14	3	3	14	40289.5	97953	51132.5
38	B14	3	3	15	40374.4	98496.8	51304
38	B14	3	3	16	40559	99128.7	51418.9
38	B14	3	3	17	40644.5	99369.2	51504.5
38	B14	3	3	18	40846.2	99669.6	51540.5
38	B14	3	3	19	40899.4	100772	51760.9
38	B14	3	3	20	40928.4	101800	51774.3
38	B14	3	3	21	41059.5	103275	51904.9
38	B14	3	3	22	41247.9	105040	52039.9
38	B14	3	3	23	41491.7	107676	52155.7
38	B14	3	3	24	41647.6	111561	52304.9
38	B14	3	3	25	41890.9	117601	52673.5
38	B14	3	3	26	41984.8	125027	52853.9
38	B14	3	3	27	41936.5	135045	52864.3
38	B14	3	3	28	41861.8	146007	53000.3
38	B14	3	3	29	41994.5	156286	53071.2
38	B14	3	3	30	42333.5	166080	53071.9
38	B14	3	3	31	42381	174631	53000
38	B14	3	3	32	42408.8	182322	53278.1
38	B14	3	3	33	42351.9	188876	53347.6
38	B14	3	3	34	42520.4	195409	53298.7
38	B14	3	3	35	42628.1	201939	53596.3
38	B14	3	3	36	42844.6	208733	53609.2
38	B14	3	3	37	42938.4	215033	53802
38	B14	3	3	38	42839.6	220630	53825.4
38	B14	3	3	39	43072	226243	53715
38	B14	3	3	40	43319.9	231392	53917.3
39	B15	3	3	1	39073.2	90894.8	46686.1
39	B15	3	3	2	39274.4	91935.2	46713.1
39	B15	3	3	3	39149.7	92097.3	46466
39	B15	3	3	4	39095.5	92090.5	46455.8
39	B15	3	3	5	39248.7	92884.4	46710.7
39	B15	3	3	6	39256.7	93057.4	46831.6
39	B15	3	3	7	39367	93198.4	46847.6
39	B15	3	3	8	39586.2	93814.9	46790.9
39	B15	3	3	9	39617.5	94306	46751.3
39	B15	3	3	10	39624	94388.3	46746.9
39	B15	3	3	11	39605.4	95044.8	46793.6
39	B15	3	3	12	39621.1	95489.5	47108.6
39	B15	3	3	13	39798.5	96186.5	47042.5
39	B15	3	3	14	39932.2	96682.3	47034.8
39	B15	3	3	15	40222	97448.3	47390.9
39	B15	3	3	16	40326.5	98225.7	47563.5
39	B15	3	3	17	40414.5	98686.1	47700.5
39	B15	3	3	18	40450.4	98606.2	47670.7
39	B15	3	3	19	40392.6	98958.9	47777.4
39	B15	3	3	20	40533.1	99638.8	47878.3
39	B15	3	3	21	40680.6	100578	47880.7
39	B15	3	3	22	40817.7	101190	47953.7
39	B15	3	3	23	40787.8	102896	48116.6
39	B15	3	3	24	40975.5	105280	48152.9
39	B15	3	3	25	41061.1	108871	48173.8
39	B15	3	3	26	41045.8	113936	48219
39	B15	3	3	27	41109.3	121248	48226.1
39	B15	3	3	28	41224.9	130252	48572.5
39	B15	3	3	29	41334.9	140329	48537.5
39	B15	3	3	30	41258	148994	48462.3
39	B15	3	3	31	41335.5	158460	48475.5
39	B15	3	3	32	41412.1	166081	48548.5
39	B15	3	3	33	41450.3	172976	48609.5
39	B15	3	3	34	41596.6	179478	48664.7
39	B15	3	3	35	41600.4	185481	48690.3
39	B15	3	3	36	41692.3	191925	48633.8
39	B15	3	3	37	41687.6	197402	48797
39	B15	3	3	38	41692	202119	48746.1
39	B15	3	3	39	41882	208589	48830.9
39	B15	3	3	40	41791.3	213185	48973.5
40	B16	3	3	1	35710.1	80031.7	43017.2
40	B16	3	3	2	35857.9	80835.4	43286.1
40	B16	3	3	3	36697.9	84362.8	44971.3
40	B16	3	3	4	37734.7	88408.9	46794.9
40	B16	3	3	5	39021.9	92816	48199.2
40	B16	3	3	6	40058.9	96212.5	49484.9
40	B16	3	3	7	40880.2	98456.4	50281.1
40	B16	3	3	8	41346	100717	50752.9
40	B16	3	3	9	41700.2	102454	51042.5
40	B16	3	3	10	42144.2	104105	51111.8
40	B16	3	3	11	42169.3	104847	51055.8
40	B16	3	3	12	41988.5	104829	50926.9
40	B16	3	3	13	41977.2	104664	50705.9
40	B16	3	3	14	41966.6	105574	50725.1
40	B16	3	3	15	41842.9	105605	50556.3
40	B16	3	3	16	41782.2	105777	50612.1
40	B16	3	3	17	41861.6	106551	50845
40	B16	3	3	18	42024	107412	51112.6
40	B16	3	3	19	42325	108215	51203.9
40	B16	3	3	20	42367.6	108445	51158
40	B16	3	3	21	42269.5	108896	51369.1
40	B16	3	3	22	42641.7	109916	51507.8
40	B16	3	3	23	42651	111664	51588.7
40	B16	3	3	24	42652.8	113606	51480.4
40	B16	3	3	25	42895.4	116817	51567.5
40	B16	3	3	26	43040.7	122035	51871.1
40	B16	3	3	27	43158.4	129455	51901.1
40	B16	3	3	28	43356.7	138579	51970.6
40	B16	3	3	29	43388.8	148812	52015.4
40	B16	3	3	30	43381.3	159937	52292.7
40	B16	3	3	31	43496.2	170384	52263.1
40	B16	3	3	32	43529	179552	52340.6
40	B16	3	3	33	43547.9	186837	52413.2
40	B16	3	3	34	43681.4	193761	52546.3
40	B16	3	3	35	43817.6	200359	52726.8
40	B16	3	3	36	43860.6	206859	52521
40	B16	3	3	37	44055.1	212588	52271.1
40	B16	3	3	38	44004.5	217915	52476
40	B16	3	3	39	43929.2	224708	52590.5
40	B16	3	3	40	44196.1	228586	52350.4
41	B17	3	3	1	26167.6	54546.1	33873.8
41	B17	3	3	2	26803.6	56331.7	34748.3
41	B17	3	3	3	28672.7	60679.8	37062.2
41	B17	3	3	4	30414.7	65451.3	39428.8
41	B17	3	3	5	32137.3	70529.8	41861.7
41	B17	3	3	6	33788.8	75373.1	44042.8
41	B17	3	3	7	35480.8	80013.4	45992.6
41	B17	3	3	8	36730.9	83581.5	47500.4
41	B17	3	3	9	37883	87963.5	48940.9
41	B17	3	3	10	38894.4	91445.1	50079.1
41	B17	3	3	11	39640.8	94428.6	50861.8
41	B17	3	3	12	40174.4	96402	51324.5
41	B17	3	3	13	40542.5	98018.8	51560.8
41	B17	3	3	14	40793.1	99062.1	51538
41	B17	3	3	15	40884.5	100190	51650.6
41	B17	3	3	16	40768.6	100418	51814
41	B17	3	3	17	40853.8	100717	51926.5
41	B17	3	3	18	40766.2	101457	51919.1
41	B17	3	3	19	40885.1	101907	51853.3
41	B17	3	3	20	40910.8	102634	51759.1
41	B17	3	3	21	40820.6	103112	51872.5
41	B17	3	3	22	41021.6	103263	51834.7
41	B17	3	3	23	41048.3	104482	51916.8
41	B17	3	3	24	41138.2	106813	52071.4
41	B17	3	3	25	41309	109387	52072.3
41	B17	3	3	26	41148.6	113178	52272
41	B17	3	3	27	41531.9	118936	52269.4
41	B17	3	3	28	41750.5	127023	52386.2
41	B17	3	3	29	41755.3	136122	52444.2
41	B17	3	3	30	41756.7	146502	52649.3
41	B17	3	3	31	41739.1	156395	52687.1
41	B17	3	3	32	41970.2	166174	52589.8
41	B17	3	3	33	42076.7	174683	52840.3
41	B17	3	3	34	42257.5	181976	52858.9
41	B17	3	3	35	42194.1	188489	52944.8
41	B17	3	3	36	42265.1	194900	53044.8
41	B17	3	3	37	42269.5	201602	53076.8
41	B17	3	3	38	42283.2	207465	53170.9
41	B17	3	3	39	42454.1	213256	53100.4
41	B17	3	3	40	42760.7	217997	52990.3
42	B18	3	3	1	37259.2	94645.7	50178.5
42	B18	3	3	2	37417.6	95415.7	50200.3
42	B18	3	3	3	37477.9	96116.8	50454.4
42	B18	3	3	4	37612.4	96183.8	50561.9
42	B18	3	3	5	37684.9	96671.9	50594.2
42	B18	3	3	6	37703.3	97154.3	50586.5
42	B18	3	3	7	37716.1	97428.5	50575.3
42	B18	3	3	8	37765.1	97699.8	50714
42	B18	3	3	9	37925.4	98155.4	50750.6
42	B18	3	3	10	37986.7	99092.7	50954
42	B18	3	3	11	38180.7	99699.5	50991.9
42	B18	3	3	12	38263.2	100037	51159.2
42	B18	3	3	13	38532.4	100836	51363.6
42	B18	3	3	14	38624	101093	51443.4
42	B18	3	3	15	38720.4	101777	51542.9
42	B18	3	3	16	38787.2	102516	51544.8
42	B18	3	3	17	38762.7	102745	51603.4
42	B18	3	3	18	38932.4	103281	51630.6
42	B18	3	3	19	39011.1	103622	51850.3
42	B18	3	3	20	39195.5	104003	52062.3
42	B18	3	3	21	39216.3	104799	52017.8
42	B18	3	3	22	39334.7	105379	52119.5
42	B18	3	3	23	39373.8	106095	52339.4
42	B18	3	3	24	39413.9	107259	52474.5
42	B18	3	3	25	39651.5	108371	52492.1
42	B18	3	3	26	39789.3	110156	52716.3
42	B18	3	3	27	39756.7	113906	52844.2
42	B18	3	3	28	39914.1	118982	52859.4
42	B18	3	3	29	40075.9	124974	52883.5
42	B18	3	3	30	40103.4	133091	52926.4
42	B18	3	3	31	40188.8	142570	53174.8
42	B18	3	3	32	40179.7	152898	53200.1
42	B18	3	3	33	40270.2	163496	53104.5
42	B18	3	3	34	40385.8	172617	53238.8
42	B18	3	3	35	40331.8	180582	53165.9
42	B18	3	3	36	40373.5	187639	53101.5
42	B18	3	3	37	40377.2	193811	53139.9
42	B18	3	3	38	40695	200851	53257.8
42	B18	3	3	39	40714.1	206954	53576.6
42	B18	3	3	40	40610	211643	53833.1
49	C1	3	3	1	30093.6	82429.4	45127.6
49	C1	3	3	2	30059.5	82763.1	45104.5
49	C1	3	3	3	29942.4	83325.7	45104
49	C1	3	3	4	29916.2	83568.1	45164.1
49	C1	3	3	5	29933.3	83493.6	45131.1
49	C1	3	3	6	29965.9	83563.4	44961.6
49	C1	3	3	7	29988.5	84188.9	44844.6
49	C1	3	3	8	30101.9	84545.7	44875.6
49	C1	3	3	9	30094.5	84850.4	45074.5
49	C1	3	3	10	30066.2	85318.1	45051.6
49	C1	3	3	11	30079.7	85632.6	45018.2
49	C1	3	3	12	30244.1	85869.2	45096.1
49	C1	3	3	13	30265	86056.4	45192.4
49	C1	3	3	14	30343.6	86605.1	45329.8
49	C1	3	3	15	30338.3	87314.4	45449.4
49	C1	3	3	16	30345.9	88226.6	45625.7
49	C1	3	3	17	30589	88560.4	45624.9
49	C1	3	3	18	30700.3	89027.7	45699.8
49	C1	3	3	19	30836	89752.8	45686.5
49	C1	3	3	20	30860	91815.1	45806.7
49	C1	3	3	21	30881.2	95521.8	45839.5
49	C1	3	3	22	30855.4	99300.4	45920
49	C1	3	3	23	30979.5	105107	46084.7
49	C1	3	3	24	31024.5	111939	46205.7
49	C1	3	3	25	30951.4	120467	46360
49	C1	3	3	26	30962.6	128912	46480
49	C1	3	3	27	31077.4	138050	46431.9
49	C1	3	3	28	31278.4	146275	46547.1
49	C1	3	3	29	31346.7	152261	46712.7
49	C1	3	3	30	31402.6	158430	46817.1
49	C1	3	3	31	31499	163756	46714.5
49	C1	3	3	32	31585.4	169315	46702.7
49	C1	3	3	33	31669.4	174514	46959.6
49	C1	3	3	34	31653.2	179031	47003.2
49	C1	3	3	35	31584.6	184301	47019
49	C1	3	3	36	31451.7	189276	47043.4
49	C1	3	3	37	31400	193933	47104.6
49	C1	3	3	38	31604.7	198289	47015.8
49	C1	3	3	39	31746.9	202818	47005
49	C1	3	3	40	31879.7	206412	46893.3
50	C2	3	3	1	17731.5	36604.1	27110.7
50	C2	3	3	2	18174.5	37896.4	27744.9
50	C2	3	3	3	19608.5	42985	30307
50	C2	3	3	4	21617.6	49658.7	33265.6
50	C2	3	3	5	23649.9	55858.5	36092.2
50	C2	3	3	6	25614.4	61645.8	38780.2
50	C2	3	3	7	27316.9	68043.5	41520
50	C2	3	3	8	29059.2	73991.6	43897.3
50	C2	3	3	9	30410.9	78847.6	45933.2
50	C2	3	3	10	31572.2	82442.2	47523.1
50	C2	3	3	11	32447.3	85618.3	48785.4
50	C2	3	3	12	33148.3	88112.4	49566.2
50	C2	3	3	13	33479.6	89818.2	50037.5
50	C2	3	3	14	33670.9	90370.2	50203.7
50	C2	3	3	15	33701.8	91530	50569
50	C2	3	3	16	33820.7	92062.5	50606.6
50	C2	3	3	17	33934.1	92493	50499.5
50	C2	3	3	18	34084	93167.5	50578.6
50	C2	3	3	19	34027.2	93706	50561.7
50	C2	3	3	20	33954.9	94274.1	50341.2
50	C2	3	3	21	33889.8	95355.9	50369.8
50	C2	3	3	22	34190	96347.4	50500.8
50	C2	3	3	23	34162.2	98850.5	50484.6
50	C2	3	3	24	34120.5	102996	50533.8
50	C2	3	3	25	34026.6	108022	50721.6
50	C2	3	3	26	34361.9	115028	50826.3
50	C2	3	3	27	34433.1	123640	51001.1
50	C2	3	3	28	34519.3	133092	50842
50	C2	3	3	29	34481	142619	50892.9
50	C2	3	3	30	34673.6	151808	51179.5
50	C2	3	3	31	34785.7	160493	51274.6
50	C2	3	3	32	34778.2	168454	51334.7
50	C2	3	3	33	34783.8	174530	51333.1
50	C2	3	3	34	34736.9	180462	51335.7
50	C2	3	3	35	34848.4	186499	51532
50	C2	3	3	36	34790.2	192731	51617.1
50	C2	3	3	37	34951.6	198049	51691.6
50	C2	3	3	38	34988.3	203182	51519.1
50	C2	3	3	39	34912.7	208935	51594.8
50	C2	3	3	40	34798.4	213483	51687.3
51	C3	3	3	1	31898.9	85610	47940.9
51	C3	3	3	2	31809.8	85621.4	47909.1
51	C3	3	3	3	31772.3	85795.6	47682.9
51	C3	3	3	4	31817.2	85987.6	47577.4
51	C3	3	3	5	31876.5	86019.5	47637.5
51	C3	3	3	6	31904.8	86275.4	47945.6
51	C3	3	3	7	31925.2	87385.1	48032
51	C3	3	3	8	32012.2	88343.6	48076.2
51	C3	3	3	9	32073.2	88917.9	48198.8
51	C3	3	3	10	32378.3	89269.5	48351.6
51	C3	3	3	11	32484.5	89491.6	48450
51	C3	3	3	12	32512.5	89993.7	48599.1
51	C3	3	3	13	32529.1	90932.6	48613.2
51	C3	3	3	14	32775.4	91855.7	48691.2
51	C3	3	3	15	32804.2	92412.2	48836.5
51	C3	3	3	16	32812.4	92984.6	48982.2
51	C3	3	3	17	32867.3	93195.4	49048
51	C3	3	3	18	33086	94554.2	49285.2
51	C3	3	3	19	33426.3	95817.9	49542.6
51	C3	3	3	20	33434.4	96893.7	49606.8
51	C3	3	3	21	33582.8	98876	49535.2
51	C3	3	3	22	33765.3	101102	49661.2
51	C3	3	3	23	33734.8	104592	49744.4
51	C3	3	3	24	33772.1	110567	49697.3
51	C3	3	3	25	33829.6	117839	49732.8
51	C3	3	3	26	33801.9	126329	50105.9
51	C3	3	3	27	33721	135506	50237.2
51	C3	3	3	28	33897.9	144473	50223.6
51	C3	3	3	29	34114.3	152967	50341.9
51	C3	3	3	30	34076	160253	50415.3
51	C3	3	3	31	34171.8	166187	50467.8
51	C3	3	3	32	34280.1	172950	50503.7
51	C3	3	3	33	34217.8	177729	50418.8
51	C3	3	3	34	34120.5	182948	50373.9
51	C3	3	3	35	34299.3	189292	50578.6
51	C3	3	3	36	34445.6	194592	50525.6
51	C3	3	3	37	34389.9	199192	50637.4
51	C3	3	3	38	34452.9	204512	50848.8
51	C3	3	3	39	34497.2	210049	50919.9
51	C3	3	3	40	34623.5	213668	50781.6
52	C4	3	3	1	36904.1	92194.9	51142.3
52	C4	3	3	2	36810.5	92302.1	51054
52	C4	3	3	3	36678.9	92492.8	51025.7
52	C4	3	3	4	36703.3	93289.9	51091.9
52	C4	3	3	5	36952.4	93858.7	51167
52	C4	3	3	6	37208.8	94364.9	51437.5
52	C4	3	3	7	37277.8	95249.5	51481.1
52	C4	3	3	8	37388.2	96167.8	51499.1
52	C4	3	3	9	37690.2	96503.7	51783
52	C4	3	3	10	37921.1	96847.8	51832.8
52	C4	3	3	11	37944.9	97020.2	51808.2
52	C4	3	3	12	38118.9	98151.5	51958.2
52	C4	3	3	13	38181.3	99081.1	52504.4
52	C4	3	3	14	38181.8	99962.2	52549.5
52	C4	3	3	15	38389.8	100173	52463.6
52	C4	3	3	16	38554.8	101061	52579.6
52	C4	3	3	17	38664.2	101289	52936.5
52	C4	3	3	18	38660.2	102027	52942.6
52	C4	3	3	19	38866.5	103154	52950.5
52	C4	3	3	20	38894	103729	53005.5
52	C4	3	3	21	38907.4	104252	53050.1
52	C4	3	3	22	38930.2	105227	53229.5
52	C4	3	3	23	39286.4	107550	53205.2
52	C4	3	3	24	39367.5	110792	53414
52	C4	3	3	25	39332.2	115722	53648
52	C4	3	3	26	39440.9	122010	53598.2
52	C4	3	3	27	39483.7	131394	53670.4
52	C4	3	3	28	39515.4	141624	53738.6
52	C4	3	3	29	39731	151550	53935.6
52	C4	3	3	30	39762.4	161580	53958.2
52	C4	3	3	31	39823.4	171144	54314.5
52	C4	3	3	32	40035.3	179088	54263.6
52	C4	3	3	33	39952.9	186473	54177.5
52	C4	3	3	34	39776.4	192398	54129
52	C4	3	3	35	39743.7	198595	54364.7
52	C4	3	3	36	39809	204748	54412.1
52	C4	3	3	37	39924.5	211108	54630.3
52	C4	3	3	38	40131.7	216917	54679.3
52	C4	3	3	39	40246.4	222400	54576.1
52	C4	3	3	40	40124	227199	54400.7
53	C5	3	3	1	35734.2	87744.3	46345.3
53	C5	3	3	2	36050.3	88717.7	47002.5
53	C5	3	3	3	37312.2	91842.6	49028.1
53	C5	3	3	4	37604.9	93414	49516.1
53	C5	3	3	5	37671.8	94377.8	49624
53	C5	3	3	6	37958.9	94869	49871.6
53	C5	3	3	7	38145.9	95560.8	49980.6
53	C5	3	3	8	38063.7	95889.6	50267.5
53	C5	3	3	9	38115.5	97218.7	50493.7
53	C5	3	3	10	38335.3	96824.8	50487.2
53	C5	3	3	11	38386	96549.2	50446.1
53	C5	3	3	12	38531.3	97161.6	50573.3
53	C5	3	3	13	38620.1	97569.3	50779.6
53	C5	3	3	14	38709.9	98649.8	51022.7
53	C5	3	3	15	38708.2	99282.4	51083.2
53	C5	3	3	16	38780.3	100240	51381
53	C5	3	3	17	38806.7	100994	51426.1
53	C5	3	3	18	38939.5	101530	51564.1
53	C5	3	3	19	39162.2	101902	51538.6
53	C5	3	3	20	39264.8	101976	51338
53	C5	3	3	21	39368.7	103442	51378
53	C5	3	3	22	39533.8	105445	51604
53	C5	3	3	23	39584.8	108575	51708.9
53	C5	3	3	24	39630.5	112920	52041.9
53	C5	3	3	25	39847.8	119764	52253.3
53	C5	3	3	26	39936.7	128122	52299.8
53	C5	3	3	27	39870.6	137978	52295.5
53	C5	3	3	28	39910.6	147520	52330.2
53	C5	3	3	29	40299.4	158279	52485
53	C5	3	3	30	40365.3	168157	52621
53	C5	3	3	31	40435.7	176121	52853.1
53	C5	3	3	32	40390.7	183141	52875.5
53	C5	3	3	33	40683.2	190638	52791.1
53	C5	3	3	34	40622.4	195744	52825.9
53	C5	3	3	35	40470.2	201813	53088.1
53	C5	3	3	36	40689.5	208393	53116.9
53	C5	3	3	37	40827.6	215653	53421.3
53	C5	3	3	38	41046.1	222282	53453.1
53	C5	3	3	39	41171.8	227239	53467.6
53	C5	3	3	40	41090.7	231448	53287.5
54	C6	3	3	1	37136.2	94351.2	48076
54	C6	3	3	2	37553.7	95340.5	48283.4
54	C6	3	3	3	37823.8	97158.4	48614.1
54	C6	3	3	4	37835.1	98144.8	48880.7
54	C6	3	3	5	38136.9	98073.9	48958.3
54	C6	3	3	6	38246.2	98270.1	48975.4
54	C6	3	3	7	38281	99925.8	49120.7
54	C6	3	3	8	38432.8	100120	49173.5
54	C6	3	3	9	38662.1	100159	49192.9
54	C6	3	3	10	38791.2	100829	49443.1
54	C6	3	3	11	38737.9	101423	49690.3
54	C6	3	3	12	38953.5	102220	49965.6
54	C6	3	3	13	39276.2	102854	50043.9
54	C6	3	3	14	39222.8	103348	50114.7
54	C6	3	3	15	39267.7	103732	50216.8
54	C6	3	3	16	39516.5	104381	50347.4
54	C6	3	3	17	39685.7	104561	50441
54	C6	3	3	18	39687.7	105547	50659.2
54	C6	3	3	19	39781.8	106435	50573
54	C6	3	3	20	40055.3	106436	50517.6
54	C6	3	3	21	39977.7	107058	50607.4
54	C6	3	3	22	40039.3	108439	50804.7
54	C6	3	3	23	40355.8	110863	50747.8
54	C6	3	3	24	40278.3	114412	50827.5
54	C6	3	3	25	40242.9	118634	50822.7
54	C6	3	3	26	40289.7	125209	50942.9
54	C6	3	3	27	40318.7	134076	51134.7
54	C6	3	3	28	40422.9	143698	51285.3
54	C6	3	3	29	40442.8	153498	51228
54	C6	3	3	30	40638.4	163961	51359.6
54	C6	3	3	31	40877.4	173477	51487.8
54	C6	3	3	32	40763.2	181452	51595.9
54	C6	3	3	33	40728.9	188527	51656.5
54	C6	3	3	34	40792.8	195182	51660.2
54	C6	3	3	35	40863.7	201400	51793.6
54	C6	3	3	36	41006.6	206515	51663.8
54	C6	3	3	37	41030.5	212656	51642.2
54	C6	3	3	38	41106.2	218873	51900.5
54	C6	3	3	39	41159.5	224850	52058.1
54	C6	3	3	40	41339.7	229504	52055
55	C7	3	3	1	38676.9	93694.1	50158
55	C7	3	3	2	38772.6	94212.8	50175.5
55	C7	3	3	3	38774.7	94827.6	50388.4
55	C7	3	3	4	38785.4	95430.7	50519.5
55	C7	3	3	5	39008.5	95935.7	50642.4
55	C7	3	3	6	39125	96647.5	50701.6
55	C7	3	3	7	39299.9	97094.6	50670
55	C7	3	3	8	39392.4	97190.4	50709.1
55	C7	3	3	9	39441.8	97722.1	50729.3
55	C7	3	3	10	39505.3	98123.5	51005.3
55	C7	3	3	11	39730.2	99213.7	51301.1
55	C7	3	3	12	39864.9	99398.1	51359
55	C7	3	3	13	40046.5	99747.9	51602.6
55	C7	3	3	14	40107.4	99873.7	51602.1
55	C7	3	3	15	40151.9	101009	51721.6
55	C7	3	3	16	40216.1	102227	51844.7
55	C7	3	3	17	40271.3	102477	51832.3
55	C7	3	3	18	40405.6	103008	51849.3
55	C7	3	3	19	40488.8	103068	51907.7
55	C7	3	3	20	40548.7	103721	52021.3
55	C7	3	3	21	41103.8	105189	52161.1
55	C7	3	3	22	41160.4	105793	52326.3
55	C7	3	3	23	41113.9	107086	52614.4
55	C7	3	3	24	41203.9	109909	52835.3
55	C7	3	3	25	41538.4	113674	52920.6
55	C7	3	3	26	41542.2	117740	53169.2
55	C7	3	3	27	41703.4	123863	52917
55	C7	3	3	28	41660.1	131955	52764.2
55	C7	3	3	29	41766	141941	53028.5
55	C7	3	3	30	41801.1	153114	53360.8
55	C7	3	3	31	41815.4	163478	53417.8
55	C7	3	3	32	41998.8	172970	53381
55	C7	3	3	33	42089.4	181535	53452.7
55	C7	3	3	34	42068.4	188959	53574
55	C7	3	3	35	42310.5	196045	53631.8
55	C7	3	3	36	42427.1	202400	53573.8
55	C7	3	3	37	42377.5	208382	53666.6
55	C7	3	3	38	42401.8	214428	53829.6
55	C7	3	3	39	42423.9	220406	54140.2
55	C7	3	3	40	42378.1	223986	54052.8
56	C8	3	3	1	41034.3	96082.3	52702.4
56	C8	3	3	2	41276.8	97275.4	52999.9
56	C8	3	3	3	41333	97816.4	53060.8
56	C8	3	3	4	41345.9	98306.4	53004
56	C8	3	3	5	41485.1	98853.7	53088.9
56	C8	3	3	6	41717.1	99244.3	53278.3
56	C8	3	3	7	41706.7	99593.2	53244.9
56	C8	3	3	8	41764.2	100043	53228.6
56	C8	3	3	9	41841.9	100719	53417.8
56	C8	3	3	10	41894.9	101083	53470.2
56	C8	3	3	11	41983.4	100985	53237.8
56	C8	3	3	12	42184.2	101079	53230.7
56	C8	3	3	13	42423	102300	53696.7
56	C8	3	3	14	42265.2	102762	53749.8
56	C8	3	3	15	42182.9	102994	53813.3
56	C8	3	3	16	42455.4	103641	53805
56	C8	3	3	17	42680.8	104841	54111.6
56	C8	3	3	18	42874.9	105391	54446.8
56	C8	3	3	19	42831.4	105266	54500.3
56	C8	3	3	20	42973.8	105746	54514.3
56	C8	3	3	21	43212.1	107158	54616.1
56	C8	3	3	22	43265.5	108240	54753.8
56	C8	3	3	23	43311.9	109791	54861.5
56	C8	3	3	24	43609.2	112594	55040
56	C8	3	3	25	43684.3	116062	54947.1
56	C8	3	3	26	43602.5	120972	54897
56	C8	3	3	27	43760.2	129207	54983.5
56	C8	3	3	28	43813.6	139033	55275.9
56	C8	3	3	29	44058.3	149340	55453.5
56	C8	3	3	30	44131.5	160179	55377.4
56	C8	3	3	31	44176	169669	55340.8
56	C8	3	3	32	44373.4	180234	55628.8
56	C8	3	3	33	44484.3	189289	55630.1
56	C8	3	3	34	44371.8	195576	55602.6
56	C8	3	3	35	44476	201996	55814.2
56	C8	3	3	36	44711.9	209034	55829.5
56	C8	3	3	37	44786.2	214800	55730
56	C8	3	3	38	44990.3	220994	55827.5
56	C8	3	3	39	44959.4	227258	55891.9
56	C8	3	3	40	44960.1	232498	55903.7
57	C9	3	3	1	40121.4	92898.7	49952.2
57	C9	3	3	2	40300.7	93686.5	50028.8
57	C9	3	3	3	40232.9	94169.4	50064.5
57	C9	3	3	4	40215.5	94502.1	50103.3
57	C9	3	3	5	40455.3	94967.8	50374.3
57	C9	3	3	6	40463.5	95439.1	50378.8
57	C9	3	3	7	40430.9	95662.1	50367.9
57	C9	3	3	8	40611.7	96373	50551.5
57	C9	3	3	9	40830.7	96418.6	50742.1
57	C9	3	3	10	40942.2	96455.1	50706.5
57	C9	3	3	11	40961.1	96666.4	50702.6
57	C9	3	3	12	40982.3	97556.2	50765.6
57	C9	3	3	13	40979.2	97844.6	50809.4
57	C9	3	3	14	41124	98370.2	50986.1
57	C9	3	3	15	41301.3	99388.1	50971.2
57	C9	3	3	16	41540.7	99498.4	51107.6
57	C9	3	3	17	41502.5	99568.4	51433.4
57	C9	3	3	18	41537.9	100349	51620.6
57	C9	3	3	19	41702.7	100649	51548.2
57	C9	3	3	20	41932.3	101121	51539.3
57	C9	3	3	21	42065.9	101692	51590
57	C9	3	3	22	42048.3	102113	51634.4
57	C9	3	3	23	42202.8	102595	51944.6
57	C9	3	3	24	42358.4	104210	51925.3
57	C9	3	3	25	42419.5	105554	51930.3
57	C9	3	3	26	42278.3	107038	51910.2
57	C9	3	3	27	42228.1	110597	52082
57	C9	3	3	28	42576.3	116263	52127.3
57	C9	3	3	29	42726.5	123334	52397.9
57	C9	3	3	30	42824.8	131625	52492.1
57	C9	3	3	31	42944.9	142741	52694.8
57	C9	3	3	32	43088.9	153110	52757.8
57	C9	3	3	33	43251.6	163075	52897.8
57	C9	3	3	34	43248.1	171283	52877.4
57	C9	3	3	35	43132.4	178918	52857.5
57	C9	3	3	36	43259.9	185918	52804.9
57	C9	3	3	37	43399	192724	53064.8
57	C9	3	3	38	43566	198904	53074
57	C9	3	3	39	43772.8	205348	53308.6
57	C9	3	3	40	43660.1	210410	53226.4
58	C10	3	3	1	36330.3	85851.4	44928.8
58	C10	3	3	2	36502	86575.7	45168.6
58	C10	3	3	3	36674.7	87907.6	45607.4
58	C10	3	3	4	36750	88383.2	45638.4
58	C10	3	3	5	36965.2	88832.3	45615.5
58	C10	3	3	6	37023.1	90085.1	45925.2
58	C10	3	3	7	37320.9	90961.2	46209.5
58	C10	3	3	8	37454.7	91494.8	46287.7
58	C10	3	3	9	37640.7	91903.7	46450.8
58	C10	3	3	10	37760.9	92046.5	46530.3
58	C10	3	3	11	37826	92876.2	46693.6
58	C10	3	3	12	38012.8	93892.9	46923.3
58	C10	3	3	13	38174.3	94674.3	47062.6
58	C10	3	3	14	38384.8	95134.3	47161.3
58	C10	3	3	15	38596.1	95673.3	47077.5
58	C10	3	3	16	38565.1	96258.9	47184.4
58	C10	3	3	17	38714.4	97565.9	47404.8
58	C10	3	3	18	38746.1	98018.5	47397.9
58	C10	3	3	19	38974.6	99763.3	47675.6
58	C10	3	3	20	39305.9	102057	47799.3
58	C10	3	3	21	39298.1	105233	47896.8
58	C10	3	3	22	39511.5	110139	48155
58	C10	3	3	23	39612	116758	48285.8
58	C10	3	3	24	39713.4	125555	48592.6
58	C10	3	3	25	39839.6	134851	48521.9
58	C10	3	3	26	39840.3	144150	48419.4
58	C10	3	3	27	39831.7	153472	48479.3
58	C10	3	3	28	40148.9	161952	48698.8
58	C10	3	3	29	40354.9	169204	48823.7
58	C10	3	3	30	40254	176195	48827.4
58	C10	3	3	31	40359.1	182342	49088.9
58	C10	3	3	32	40588.6	188419	49106
58	C10	3	3	33	40812.6	194747	49152.7
58	C10	3	3	34	40826.4	199681	49397.9
58	C10	3	3	35	40867	204642	49368.6
58	C10	3	3	36	40970.4	210261	49304.7
58	C10	3	3	37	41023.5	216942	49560.3
58	C10	3	3	38	41347.5	222242	49532.9
58	C10	3	3	39	41365.1	226921	49818.2
58	C10	3	3	40	41222.2	231074	49992.7
59	C11	3	3	1	40513.3	94013.5	50046.2
59	C11	3	3	2	40693.3	94594.9	50235.2
59	C11	3	3	3	40921.2	94888.1	50275.7
59	C11	3	3	4	40859.1	95490.2	50231.6
59	C11	3	3	5	40686.1	96394.4	50349.7
59	C11	3	3	6	40704.6	96937	50549.2
59	C11	3	3	7	41133.7	97292.3	50545.6
59	C11	3	3	8	41310.7	97659.4	50546.4
59	C11	3	3	9	41298	98000.5	50687.4
59	C11	3	3	10	41439.1	98772.9	50829.2
59	C11	3	3	11	41564.8	98842.7	50837.9
59	C11	3	3	12	41645.4	98858.5	50967.1
59	C11	3	3	13	41780.3	99612.9	51039.9
59	C11	3	3	14	41932.2	100428	50980.3
59	C11	3	3	15	42019	100970	51106.3
59	C11	3	3	16	42153.7	101788	51480.9
59	C11	3	3	17	42166.7	102080	51616.5
59	C11	3	3	18	42248.7	103120	51565.9
59	C11	3	3	19	42320.4	103413	51657.6
59	C11	3	3	20	42440.1	104417	51484.2
59	C11	3	3	21	42628	105877	51431.9
59	C11	3	3	22	42570.2	106627	51801.2
59	C11	3	3	23	42565.3	108908	51936.9
59	C11	3	3	24	42697.8	112802	52164.4
59	C11	3	3	25	43019.5	117830	52200
59	C11	3	3	26	42995.4	124232	52267.3
59	C11	3	3	27	42930.9	132556	52171.5
59	C11	3	3	28	42935.3	141979	52175.7
59	C11	3	3	29	43113	152716	52371.8
59	C11	3	3	30	43257.4	162489	52415.9
59	C11	3	3	31	43473.7	171487	52564.5
59	C11	3	3	32	43554.6	178868	52530.8
59	C11	3	3	33	43490.3	184669	52576.4
59	C11	3	3	34	43688.9	191985	52872.4
59	C11	3	3	35	43679.8	197564	52909.7
59	C11	3	3	36	43958.9	204010	52934.5
59	C11	3	3	37	44038.2	210364	52898.3
59	C11	3	3	38	44011.6	215796	53021.3
59	C11	3	3	39	44107.9	222019	53118.3
59	C11	3	3	40	44046.3	225298	53077.7
60	C12	3	3	1	41182.9	93444.1	48868.3
60	C12	3	3	2	41244.6	93645.8	48931.3
60	C12	3	3	3	41586.5	94705.8	49130.7
60	C12	3	3	4	41807.3	95401.9	49141.5
60	C12	3	3	5	41972.9	96109.3	49226.8
60	C12	3	3	6	42253.3	96580.4	49445.4
60	C12	3	3	7	42408.9	97586.7	49694.5
60	C12	3	3	8	42494.6	98598.1	50035.4
60	C12	3	3	9	42741.2	98824.7	50065.3
60	C12	3	3	10	42849.6	98778.3	50148
60	C12	3	3	11	42927.2	99524.7	50252
60	C12	3	3	12	43117.3	100654	50728.4
60	C12	3	3	13	43221.7	100857	50721.8
60	C12	3	3	14	43442.9	101672	50663.3
60	C12	3	3	15	43720.1	102563	50875.3
60	C12	3	3	16	43842.1	103061	51178.9
60	C12	3	3	17	44000.7	104110	51248.1
60	C12	3	3	18	44286.2	105319	51466.4
60	C12	3	3	19	44245.6	106434	51487.7
60	C12	3	3	20	44344.9	108040	51704.9
60	C12	3	3	21	44436.9	110546	51674.3
60	C12	3	3	22	44638.1	113738	51834.3
60	C12	3	3	23	44770.4	119466	52000
60	C12	3	3	24	44841.7	126754	52109.2
60	C12	3	3	25	44908.9	136298	52106.4
60	C12	3	3	26	45257	147866	52307.9
60	C12	3	3	27	45246.2	158990	52473.5
60	C12	3	3	28	45495.4	169067	52606.8
60	C12	3	3	29	45756.1	178129	52873.7
60	C12	3	3	30	45810.8	186125	52784.8
60	C12	3	3	31	45753.6	193452	52784
60	C12	3	3	32	45850.3	201166	52955.1
60	C12	3	3	33	46084.5	207815	53305.2
60	C12	3	3	34	46176.9	214599	53339.8
60	C12	3	3	35	46287.8	220879	53390.4
60	C12	3	3	36	46331.1	226922	53403.4
60	C12	3	3	37	46454.7	232905	53354.3
60	C12	3	3	38	46601.5	239789	53758.5
60	C12	3	3	39	46751.9	245344	53730.4
60	C12	3	3	40	46966.7	249491	53594.6
61	C13	3	3	1	38851.9	87729.9	45942.2
61	C13	3	3	2	38889.8	87746	46247.1
61	C13	3	3	3	38867.9	87974.3	46726
61	C13	3	3	4	38820.9	88248.7	47137.1
61	C13	3	3	5	38885.7	88614.6	47471.1
61	C13	3	3	6	39242.7	89442.9	47555.9
61	C13	3	3	7	39463.5	90804.8	47805.1
61	C13	3	3	8	39563.6	92251.4	48102.6
61	C13	3	3	9	39695.8	92675.9	48445.7
61	C13	3	3	10	39927	92908.8	48522.6
61	C13	3	3	11	40041.1	93136.6	48686.6
61	C13	3	3	12	40387.3	94459.6	48839.3
61	C13	3	3	13	40340	94654.6	48942.9
61	C13	3	3	14	40298.2	94930.2	48946.9
61	C13	3	3	15	40650.7	95470	49065.8
[truncated: 4,545 more rows]

## Sheet: Raw Data
File Name	E:\shahi\Taqman for HCV_JFH1 one-step_20240215_142017.eds
Comment
Operator	Admin
Barcode
Instrument Type	QuantStudio™ 6 Pro System
Block Type	384-Well Block
Instrument Name	QS6Pro-2778621060027
Instrument Serial Number	2778621060027
Heated Cover Serial Number	2779321031001
Block serial number	2778321020885
Run Start Date/Time	2024-02-15 02:20:27 PM EST
Run End Data/Time	2024-02-15 04:13:25 PM EST
Run Duration	112 minutes 58 seconds
Sample Volume	10.0
Cover Temperature	105.0
Passive Reference	ROX
PCR Stage/Step Number	Stage 3 Step 3
Quantification Cycle Method	CT
Pre-read Stage/Step	Stage 1 Step 1
Analysis Date/Time	2024-02-15 04:18:25 PM EST
Software Name and Version	Design & Analysis Software v2.7.0
Plugin Name and Version	Primary Analysis v1.8.0, Presence Absence v2.3.0
Reduce dye signal crosstalk by algorithm	No (Default)
Exported On	2024-02-15 04:18:34 PM EST
Well	Well Position	Stage Number	Step Number	Cycle Number	X1_M1	X2_M2	X3_M3	X4_M4	X5_M5
1	A1	3	3	1	88581.4	10821.5	31691.4	58921.6	-80.8697
2	A2	3	3	1	97714.5	12791	41616.3	72012.3	2917.61
3	A3	3	3	1	92223	11862.1	36265.3	60480.1	1300.87
4	A4	3	3	1	47270.8	6207.73	20947.5	31349.2	-433.314
5	A5	3	3	1	96137.8	12011.9	41979.4	63273.2	1426.62
6	A6	3	3	1	45588.6	6852.87	21784.3	30913.3	171.536
7	A7	3	3	1	96378.9	12110.2	42889.7	60584.1	1729.9
8	A8	3	3	1	54580.3	6252.44	26397.4	34779.7	-2452.37
9	A9	3	3	1	57794.4	7891.6	28802.4	38299.1	132.728
10	A10	3	3	1	87998	10568.3	41560.5	55812.1	2240.92
11	A11	3	3	1	98096.9	11751.2	47485.2	63550.2	1903.17
12	A12	3	3	1	67926.5	7730.06	35620.5	48159.9	-882.341
13	A13	3	3	1	37121	4111.84	23294.9	31458.5	-1255.03
14	A14	3	3	1	95445.4	12130.1	44557.6	58558.9	285.479
15	A15	3	3	1	47648.8	4817.94	23023.4	29474.4	-703.492
16	A16	3	3	1	88507.7	10993.7	41570.9	56784.5	1689.87
17	A17	3	3	1	52366.4	7160.49	26834.9	39267.7	1813.07
18	A18	3	3	1	72582.7	9977.11	35828.2	50408.9	1197.39
19	A19	3	3	1	66695.4	9055.13	32325.2	47743.7	-790.887
20	A20	3	3	1	4944.31	-40.2842	1040.43	430.616	2569.91
21	A21	3	3	1	14223.2	358.354	46.7487	1632.63	1554.18
22	A22	3	3	1	5588.16	310.87	-230.594	936.08	3583.69
23	A23	3	3	1	2942.22	1445.18	35.3492	1740.09	3608.6
24	A24	3	3	1	7437.76	-423.8	-761.942	1109.21	6517.96
25	B1	3	3	1	43357.1	6290.45	19505.1	35791	1002.51
26	B2	3	3	1	85412.5	10683.1	34169.6	58043.5	-472.319
27	B3	3	3	1	92388.1	12102.8	36552.3	58157.4	1511.5
28	B4	3	3	1	43839.8	6540.05	20823.6	31369.9	-1000.35
29	B5	3	3	1	101325	13218.8	43182.4	64058.6	-795.722
30	B6	3	3	1	47190.9	6128.36	21746.2	30815.9	-1133.25
31	B7	3	3	1	100634	12856.7	44913.7	60282.8	1612.96
32	B8	3	3	1	101445	12379.3	46192.5	61783.4	580.702
33	B9	3	3	1	99263.2	11782.9	47285.1	60823	1675.82
34	B10	3	3	1	100891	12627.7	48741	62439.3	4957.95
35	B11	3	3	1	47323.8	5650.71	25364.3	32491.8	-1525.05
36	B12	3	3	1	95429.5	11421.8	45937	58459.7	-168.943
37	B13	3	3	1	110942	12902	49168.8	63483.5	17025.1
38	B14	3	3	1	94477.1	10861.7	44587.2	58683.9	1252.12
39	B15	3	3	1	93096.9	11728.3	44604.7	55997	121.874
40	B16	3	3	1	79830.2	10285	39390.5	50947.7	1082.45
41	B17	3	3	1	54471.2	7146.79	29117.9	39011.2	1624.41
42	B18	3	3	1	97437.3	11944.4	42871.8	60129.2	-134.719
43	B19	3	3	1	512.62	42.3051	-527.879	665.123	1752.72
44	B20	3	3	1	9015.7	2268.08	-213.11	1187.69	6430.96
45	B21	3	3	1	4250.35	1258.88	561.472	2164.75	3198.38
46	B22	3	3	1	-2869.18	1086.34	404.213	-1328.96	2800.42
47	B23	3	3	1	1871.82	1418.67	799.41	-376.415	698.219
48	B24	3	3	1	12872.5	1852.62	367.392	2207.15	1028.5
49	C1	3	3	1	84723.4	12837.3	33866.1	55581.7	794.515
50	C2	3	3	1	36378.2	5529.39	19384.7	31565.9	-1739.98
51	C3	3	3	1	89179.7	10750.2	36855.4	57524.3	-349.991
52	C4	3	3	1	95604.8	13310.3	42489.6	61772.6	768.426
53	C5	3	3	1	44791.4	5264.8	23660.7	32313.5	-2057.95
54	C6	3	3	1	96499.3	11439.5	42160.6	57095.8	300.349
55	C7	3	3	1	96745.6	12127.1	44570.5	59605.7	1476.74
56	C8	3	3	1	98421.3	11890.9	47224.1	61873.5	623.052
57	C9	3	3	1	95709.6	11319.5	46275.4	58982.2	-235.042
58	C10	3	3	1	88336	10715.4	41849.3	52685.8	-722.289
59	C11	3	3	1	97149.9	12088.3	46715	58701.9	507.676
60	C12	3	3	1	97048.4	12657.8	47388.5	57855.8	-1570.55
61	C13	3	3	1	41915.7	4821.55	22534	27757.4	-453.896
62	C14	3	3	1	98712.9	11733.5	47398.9	60094	633.361
63	C15	3	3	1	94548.9	11490	45632	57375	-815.186
64	C16	3	3	1	95327.9	12002.2	45307.9	58534.5	1100.14
65	C17	3	3	1	68637.6	9171.95	36224.5	50523.8	1447.05
66	C18	3	3	1	106174	12630.3	49111.9	65309.8	2962.05
67	C19	3	3	1	9856.97	1049.6	241.125	2477.77	8823.69
68	C20	3	3	1	10344.4	2355.45	-190.169	1209.03	7754.58
69	C21	3	3	1	11432.4	3654.49	622.532	3684.79	4938.74
70	C22	3	3	1	18948.1	4285.8	1492.85	1060.19	6930.94
71	C23	3	3	1	7617.53	1188.47	527.376	1528.34	1695.78
72	C24	3	3	1	632.635	222.523	190.295	-1775.64	3120.77
73	D1	3	3	1	48438.3	7063.78	20294	36421	204.397
74	D2	3	3	1	34585.2	3680.8	16946	28355.8	-1619.9
75	D3	3	3	1	41711.1	6129.06	19994.8	29632.1	-1479.56
76	D4	3	3	1	57203.5	8079.79	27285.9	38821.2	-466.308
77	D5	3	3	1	48842.5	5643.99	22801.9	31680	-3859.24
78	D6	3	3	1	95765.3	11528.9	44326	60171	-145.524
79	D7	3	3	1	93961.7	11645	44489.5	57259	-343.325
80	D8	3	3	1	49946.6	5613.09	26636.4	33849.5	-1285
81	D9	3	3	1	89843.6	11103.6	44498.6	54362.8	-399.718
82	D10	3	3	1	50947.3	6561.6	27181	32804.6	479.765
83	D11	3	3	1	90366.9	10694.9	42858.6	52654.9	-573.624
84	D12	3	3	1	89624.8	10614.2	43065.5	51596.1	-230.726
85	D13	3	3	1	84502.5	9902.34	42035	50955.6	298.266
86	D14	3	3	1	94115.1	11248.1	46730.3	55409.3	-122.413
87	D15	3	3	1	52681.5	6621.39	28293.3	35451	-1480.31
88	D16	3	3	1	95251.1	11195.8	45226.7	57033	-772.949
89	D17	3	3	1	90653.2	12407.6	45475	58561.9	-27.2059
90	D18	3	3	1	102332	12348.9	49150.5	61959.1	1938.74
91	D19	3	3	1	12867.5	1207.38	410.151	2392.56	12106.6
92	D20	3	3	1	27525.7	1979.28	1073.25	976.954	8396.88
93	D21	3	3	1	27746.5	4432.45	999.828	1824.09	6505.59
94	D22	3	3	1	19464.2	1804.25	1290.93	1212.72	4942.36
95	D23	3	3	1	21246.2	3132.05	1942.89	3886.64	3658.47
96	D24	3	3	1	2914.93	223.075	-1565.59	-889.92	735.716
97	E1	3	3	1	105575	14335.3	42671	69298.5	1815.85
98	E2	3	3	1	108479	13771.3	42471.2	65758	997.478
99	E3	3	3	1	100481	13381.4	43831.1	63716.6	337.493
100	E4	3	3	1	95509.3	12203.2	43307.6	59721.7	359.995
101	E5	3	3	1	99304.5	12403.2	46171.1	63151.9	1212.37
102	E6	3	3	1	90998.8	11373.6	45439.2	57698.5	1546.33
103	E7	3	3	1	81475.1	10238.8	40126.8	52835.2	632.062
104	E8	3	3	1	89459.9	10714.7	46030.7	55687.8	-932.737
105	E9	3	3	1	92852.4	11947.5	46729.2	56319.8	-403.214
106	E10	3	3	1	84704.9	10261.7	44489	53180.3	173.141
107	E11	3	3	1	84842.7	9899.19	43548.1	51052	136.34
108	E12	3	3	1	84618.1	10999.1	44408.2	51763.2	497.895
109	E13	3	3	1	80177.2	9988.43	42200.9	51966	191.377
110	E14	3	3	1	104681	12708.5	47847.2	56024.9	514.854
111	E15	3	3	1	85522.2	10727.6	44339.5	51683.9	-2413.29
112	E16	3	3	1	95155.8	12538.3	48383.1	57620.9	8.31976
113	E17	3	3	1	94655.1	11575.2	45638.5	55880	468.133
114	E18	3	3	1	97589.4	11808.3	45728.7	60281.2	71.9279
115	E19	3	3	1	9587.13	1958.21	730.341	511.017	7077.56
116	E20	3	3	1	12880.8	2014.45	1288.11	1551.77	4818.07
117	E21	3	3	1	32074.7	4756.18	2298.53	1820.2	3648.48
118	E22	3	3	1	23128.8	3116.94	951.906	1894.11	6952.72
119	E23	3	3	1	13756.9	2685.72	1213.93	3127.87	3580.37
120	E24	3	3	1	-10819.5	-519.428	32.1135	-224.522	3322.56
121	F1	3	3	1	94823.5	12894.8	38986.7	61988.6	1435.93
122	F2	3	3	1	64136.4	8863.95	27538.7	42776.4	84.7335
123	F3	3	3	1	49938.5	5799.85	24646.8	35520.3	-1467.37
124	F4	3	3	1	92713	11559.6	43018.3	59170.1	-530.669
125	F5	3	3	1	96679.8	11201.2	45127.6	61991.3	1661.78
126	F6	3	3	1	102638	12195.3	45820.5	59193.6	1560.49
127	F7	3	3	1	84002.2	10264.7	42485.4	55523.4	-2456.94
128	F8	3	3	1	93102	11385.4	46308.2	56763.2	-1038.48
129	F9	3	3	1	86587.8	10368.3	45626.2	54540.8	498.749
130	F10	3	3	1	82247.3	9618.1	42365.8	51426.4	-165.653
131	F11	3	3	1	90258	11179.9	45813.9	54833.5	3825.89
132	F12	3	3	1	92018.4	11385.6	47188.5	56253.5	948.569
133	F13	3	3	1	95454.6	10431.1	45924.1	53797.1	141.694
134	F14	3	3	1	97127.8	11719.9	47732	55831	1925.76
135	F15	3	3	1	89416	11951.6	45084.5	54382.4	359.498
136	F16	3	3	1	75071	8859.14	38628.9	47475.8	1191.99
137	F17	3	3	1	83510	9698.2	42506.4	52459.2	-548.994
138	F18	3	3	1	100722	12503.1	49832.7	62282.9	3771.05
139	F19	3	3	1	8279.11	1419.28	536.212	2075.62	8525.1
140	F20	3	3	1	11758.2	2125	610.714	3659.94	11151.6
141	F21	3	3	1	13877.7	2471	2121.04	1989.4	6128.24
142	F22	3	3	1	6725.12	1273.11	1424.92	21.3991	7142.04
143	F23	3	3	1	3128.56	1104.23	551.863	2513.15	5731.49
144	F24	3	3	1	3305.64	1129.2	-1179.13	-2205.87	3158.54
145	G1	3	3	1	97975.9	12713.1	39514.6	60993.8	-327.378
146	G2	3	3	1	102797	13886.6	43272.1	64096.9	1092.76
147	G3	3	3	1	102095	12402.3	43598.1	63174.5	-1202.22
148	G4	3	3	1	95410.5	11360.5	43863.5	59390.4	410.391
149	G5	3	3	1	88038.6	11510.3	42350.7	56326.3	322.798
150	G6	3	3	1	86404.7	11846.8	45156.1	55920.3	-1110.21
151	G7	3	3	1	99650.3	11921.4	47211.3	58170.4	1103.91
152	G8	3	3	1	90430.7	10840.2	46150.6	56350.6	-1557.9
153	G9	3	3	1	82524.4	10492.6	42948.3	51458.6	347.122
154	G10	3	3	1	86130.8	10001.2	45014.7	53575.5	18.1762
155	G11	3	3	1	81407.9	10381.7	43165.6	49927.5	-1728.12
156	G12	3	3	1	84677.9	9783.35	44409.4	51100.4	224.787
157	G13	3	3	1	89215.8	10466.6	47747.2	55720	-1428.23
158	G14	3	3	1	83986.4	10032.7	45241.2	52679.9	-880.041
159	G15	3	3	1	91240.5	11234.2	46874.9	55426.5	193.888
160	G16	3	3	1	86067.7	10670	44532.8	52682.1	-648.097
161	G17	3	3	1	86884.2	10853.7	43271.7	54630.1	2687.86
162	G18	3	3	1	94999.8	11773.1	46619.5	58791.9	321.441
163	G19	3	3	1	8500.72	465.774	-426.885	2324.89	9311.15
164	G20	3	3	1	3970.25	1600.04	636.416	3047.79	7484.56
165	G21	3	3	1	31381.4	3496.85	2505.99	3271.38	6447.88
166	G22	3	3	1	5448.94	547.651	428.558	3441.28	4591.69
167	G23	3	3	1	15264.1	3218.79	1393.57	2024.57	4717.89
168	G24	3	3	1	183.968	269.538	265.945	2010.22	3672.65
169	H1	3	3	1	124222	16726.3	51197.4	81849.9	1106.59
170	H2	3	3	1	106960	13071.7	45163.6	66635.8	437.019
171	H3	3	3	1	97536.3	12613.9	44509.3	63319.1	-931.701
172	H4	3	3	1	93812.9	12483.4	43362.7	60249.9	711.667
173	H5	3	3	1	95270.2	11289.6	45872.1	60158.1	1121.24
174	H6	3	3	1	94187.5	12247.6	46324.2	57370.8	455.533
175	H7	3	3	1	85909.1	10359.9	43980.9	54665.3	523.832
176	H8	3	3	1	88794.3	11092.5	45859.1	56004.6	-115.788
177	H9	3	3	1	79932.8	10260.6	42646.1	51609.7	164.14
178	H10	3	3	1	81955.2	9595.45	43491.9	50838	23.6609
179	H11	3	3	1	79026.1	9063.12	41904.7	48557.8	539.808
180	H12	3	3	1	81753.9	10355.1	45306.3	52616.2	586.894
181	H13	3	3	1	83583.3	10145.1	43908.4	50872.9	-952.812
182	H14	3	3	1	86763.5	10809.4	45319.9	52817.4	843.288
183	H15	3	3	1	88945.4	11151.6	45186.8	54103.7	421.603
184	H16	3	3	1	90093.1	11052.6	46794.4	55802.8	-911.189
185	H17	3	3	1	86472.9	11116.2	43633.6	53941.4	1693.77
186	H18	3	3	1	92505.5	11695.1	45782.5	55649.5	981.976
187	H19	3	3	1	9178.37	1169.22	1079.39	2805.54	13535.2
188	H20	3	3	1	78720.1	11554.6	7727.42	13229.2	14689.6
189	H21	3	3	1	23888.8	3420.99	451.138	1415.97	5158.72
190	H22	3	3	1	7421.14	1870.32	383.266	2440.8	4811.27
191	H23	3	3	1	4109.06	775.699	1158.91	1850.46	3600.34
192	H24	3	3	1	2699.06	1530.66	794.83	1808.32	3448.85
193	I1	3	3	1	102523	12795.2	40695.1	65387.8	1904.49
194	I2	3	3	1	105155	13251.6	43696.7	67674.4	2012.7
195	I3	3	3	1	99554	12070.2	42964	64131.9	63.4566
196	I4	3	3	1	99357.2	13027.7	45107.1	61502.6	2181.45
197	I5	3	3	1	97915.6	12392	45478.7	59443.1	-264.888
198	I6	3	3	1	92508.8	11546.2	44626	57221.1	1057.85
199	I7	3	3	1	85862.6	10848.7	41684	51896.7	575.999
200	I8	3	3	1	93194.4	11881.9	46786.9	57418.4	-82.6609
201	I9	3	3	1	81062.1	9239.67	44083.6	51985.2	-867.362
202	I10	3	3	1	81686	10391.5	43337.8	51457.4	-835.006
203	I11	3	3	1	81963.3	10215.6	44015.6	50640.5	-760.502
204	I12	3	3	1	87855.8	11158.6	46410.9	52694.4	-3195.37
205	I13	3	3	1	83045.5	10088.5	44245.7	50251.4	-4257.15
206	I14	3	3	1	88454.6	10844.6	45124	53591.9	-1264.9
207	I15	3	3	1	89324.1	10688.6	45061.3	54219.1	691.838
208	I16	3	3	1	93865.1	10859.8	46337.1	55903	356.858
209	I17	3	3	1	83622.4	9797.74	42090.3	51625.2	1461.38
210	I18	3	3	1	90222	11029.4	42803.5	53522.7	-1783.9
211	I19	3	3	1	7968.95	841.72	-465.537	2413.65	9242.1
212	I20	3	3	1	20112.1	2608.32	1304.74	3151.26	9657.67
213	I21	3	3	1	6294.88	1445.01	-199.902	1481.47	7609.94
214	I22	3	3	1	6301.61	1776.7	682.827	1336.93	5432.62
215	I23	3	3	1	2506.76	994.902	524.16	1990.98	3980.97
216	I24	3	3	1	13278	1622.46	1479.5	923.066	6033.64
217	J1	3	3	1	19172.9	2349.98	348.977	3542.29	16855.8
218	J2	3	3	1	22278.6	3706.86	2584.33	5320	14921.1
219	J3	3	3	1	14696.1	1930.7	937.906	2460	19409.7
220	J4	3	3	1	14079.1	1522.31	1280.77	3096.74	20067.5
221	J5	3	3	1	17994.7	3986	2416.82	7365.9	23961.3
222	J6	3	3	1	6090.27	375.621	563.843	4685.88	18750
223	J7	3	3	1	13366.7	1370.16	453.394	3718.74	16408.6
224	J8	3	3	1	7082.53	919.334	704.474	1471.59	2067.62
225	J9	3	3	1	8367.1	716.297	275.583	1809.68	15217.1
226	J10	3	3	1	5132.42	697.444	617.304	3173.71	13441.6
227	J11	3	3	1	5171.44	523.588	-106.246	1870.53	11260
228	J12	3	3	1	8007.78	1426.38	669.665	4160.16	14942.1
229	J13	3	3	1	17872.9	1562.97	382.158	3852.77	12608.1
230	J14	3	3	1	9110.77	1448.44	-26.224	4000.07	15253.6
231	J15	3	3	1	4786.79	949.295	494.661	977.579	3059.43
232	J16	3	3	1	865.869	479.735	281.38	520.244	3204.9
233	J17	3	3	1	10842.1	1426.03	2744.4	8154.4	11539.9
234	J18	3	3	1	5750.34	1207.92	432.645	2967.48	12285.7
235	J19	3	3	1	7787.54	1334.47	-121.544	2761.76	9118.66
236	J20	3	3	1	11722.5	1360.13	494.236	2131.99	7064.88
237	J21	3	3	1	14806.6	2039.1	708.037	1538.92	7202.07
238	J22	3	3	1	8506.91	892.21	1062.24	436.956	2807.73
239	J23	3	3	1	34271.7	3386.82	1307.08	2951.13	9781.77
240	J24	3	3	1	-6628.09	-660.849	-1274.92	-494.984	3906.7
241	K1	3	3	1	21784.1	2101.55	938.962	2485.03	14332.3
242	K2	3	3	1	12668.6	1575.77	1077.51	767.528	14801
243	K3	3	3	1	10210.3	1530.1	375.657	1240.36	14758.4
244	K4	3	3	1	8055.59	911.454	1004.72	2411.76	17436.7
245	K5	3	3	1	7425.02	464.402	1016.47	1799.63	16973.5
246	K6	3	3	1	9169.03	963.511	42.8649	1469.38	14459
247	K7	3	3	1	8012.98	812.193	1694.33	2777.78	14718.1
248	K8	3	3	1	9921.98	1060.77	903.934	2952.82	17223.1
249	K9	3	3	1	1461.81	267.733	345.631	1237.77	12596.4
250	K10	3	3	1	4854.82	506.354	587.899	2273.41	10406.5
251	K11	3	3	1	5984.9	956.711	985.229	2326.16	12640.5
252	K12	3	3	1	7611.03	1520.81	851.646	2759.39	13454.8
253	K13	3	3	1	6140.27	1033.02	922.408	3009.4	12023.8
254	K14	3	3	1	6281.24	1584.38	1744.2	1477.59	13711.4
255	K15	3	3	1	6129.66	903.348	1504.55	2544.15	10692.1
256	K16	3	3	1	6543.1	1328.12	865.316	2524.29	14344.5
257	K17	3	3	1	2671.7	536.969	46.5951	814.276	9066.26
258	K18	3	3	1	8313.29	1369.66	1626.31	917.413	8223.82
259	K19	3	3	1	-11396.1	-611.894	-46.7816	1378.86	7897.45
260	K20	3	3	1	13146	845.677	621.578	-163.755	2711.04
261	K21	3	3	1	3459.9	1486.13	917.753	400.274	6076.66
262	K22	3	3	1	5063.56	1224.43	933.407	1584.98	4514.34
263	K23	3	3	1	11588.5	1596.36	1173.06	14.4953	1434.64
264	K24	3	3	1	2626.25	1833.38	629.938	619.144	12149.9
265	L1	3	3	1	24581.9	4421.4	1438.51	5160.49	14143.4
266	L2	3	3	1	18102.7	2715.7	1422.15	2580.3	14646.2
267	L3	3	3	1	16972.7	2390.6	1033.42	3646.35	15950.2
268	L4	3	3	1	11304.3	1404.19	68.7526	2774.77	16076.5
269	L5	3	3	1	4092.98	852.46	-658.444	2744.38	13857.3
270	L6	3	3	1	1913.52	-767.347	-846.869	476.103	1413.46
271	L7	3	3	1	7313.42	480.224	-59.7506	2630.52	17058.4
272	L8	3	3	1	8145.99	692.696	845.242	2014.33	17200.6
273	L9	3	3	1	6207.6	1087.41	711.401	2092.74	14399.9
274	L10	3	3	1	3751.24	359.499	51.8761	1423.23	10890.6
275	L11	3	3	1	2706.01	513.075	331.308	3228.52	10900
276	L12	3	3	1	-2665.71	-382.457	-101.122	571.444	-657.387
277	L13	3	3	1	5308.72	606.479	-41.0444	1739.83	10325.3
278	L14	3	3	1	2179.97	708.949	80.2263	2401.54	12306.6
279	L15	3	3	1	4724.31	715.962	474.899	1030.41	501.892
280	L16	3	3	1	3757.81	772.4	-249.955	1402.56	8626.42
281	L17	3	3	1	4372.7	1334.92	-142.313	2365.91	6578.8
282	L18	3	3	1	1369.99	715.919	295.899	796.51	5433.83
283	L19	3	3	1	24322.9	3572.93	3295.16	1022.43	5569.5
284	L20	3	3	1	7285.09	648.973	589.695	582.334	6873.99
285	L21	3	3	1	7839.53	1245.94	821.308	1446.91	4900.07
286	L22	3	3	1	12118.2	1374.67	-380.354	1648.58	7115.1
287	L23	3	3	1	31577.2	1485.9	1179.62	1643.34	857.052
288	L24	3	3	1	-691.19	48.7922	-138.586	-442.886	1321.09
289	M1	3	3	1	13481.4	2820	1585.23	2134.02	18319.2
290	M2	3	3	1	19509.7	3796.86	1034.95	2324.51	17706.3
291	M3	3	3	1	12453.6	2633.99	2077.77	3013.17	14129.2
292	M4	3	3	1	12232.8	2003.08	2491.57	3361.27	16981.9
293	M5	3	3	1	7169.32	1886.89	1060.62	1846.49	13423.1
294	M6	3	3	1	8028.93	1564.58	1135.51	1455.38	14469.9
295	M7	3	3	1	5225.9	1360.94	1085.05	3571.66	12837
296	M8	3	3	1	3702.54	2133.1	516.803	2056.84	14456.7
297	M9	3	3	1	7192.42	2025.3	793.451	1016.5	13142.1
298	M10	3	3	1	6395.5	1148.78	1240.95	2817.87	11417.7
299	M11	3	3	1	5170.64	1582.75	1167.2	2784.46	12869.7
300	M12	3	3	1	6336.17	1256.76	914.85	1981.88	12282.5
301	M13	3	3	1	7900.83	2226.03	1038.54	1811.87	11140.6
302	M14	3	3	1	6501.31	1760.79	292.943	1634.58	13822.9
303	M15	3	3	1	2624.32	1130.08	523.938	2484.11	9396.66
304	M16	3	3	1	3670.17	1384.87	775.422	1247.21	8227.4
305	M17	3	3	1	9732.15	2215.21	1544.84	1457.09	4971.95
306	M18	3	3	1	2688.71	1616.48	-87.7089	659.827	6591.93
307	M19	3	3	1	6068.52	1502.73	611.2	862.175	3059.14
308	M20	3	3	1	14579	2944.06	1331.02	2458.84	2657
309	M21	3	3	1	9550.56	1435.32	490.741	715.913	3993.08
310	M22	3	3	1	10115.1	1070.56	359.56	-1025.22	2012.19
311	M23	3	3	1	-3282.44	998.785	-404.361	-1684.55	-765.415
312	M24	3	3	1	7096.96	1228.32	498.018	160.521	2427.71
313	N1	3	3	1	20708.2	3096.01	364.947	3521.05	18090.9
314	N2	3	3	1	20032.6	4370.33	735.656	4565.64	18575
315	N3	3	3	1	13553.4	2131.69	1001.51	2699.39	15831.1
316	N4	3	3	1	20063.3	1792.19	857.489	2504.46	15885.9
317	N5	3	3	1	8989.35	1370.51	7.99507	2268.08	16599.7
318	N6	3	3	1	10672.1	611.765	46.3965	2899.68	15023.3
319	N7	3	3	1	10386.6	1465.19	743.005	3168.9	15110.2
320	N8	3	3	1	9481.13	1065.71	2542.58	3590.39	14433.9
321	N9	3	3	1	13217.1	1060.91	756.827	2268.6	13403.2
322	N10	3	3	1	-1042.86	55.3823	-199.619	1392.98	3307.7
323	N11	3	3	1	5445.34	926.947	939.063	1777.99	11170.6
324	N12	3	3	1	3741.76	1339.23	-153.266	1575.31	11606.5
325	N13	3	3	1	4803.32	366.822	186.496	2186.7	9959.6
326	N14	3	3	1	2312.62	423.79	461.982	995.173	2345.23
327	N15	3	3	1	4619.56	1264.87	972.401	2487.77	5289.64
328	N16	3	3	1	323.972	1211.87	-1154.52	382.526	2211.64
329	N17	3	3	1	-550.571	312.619	365.019	793.946	2284.18
330	N18	3	3	1	33471.9	3313.76	2521.19	3586.19	3337.71
331	N19	3	3	1	32420.4	2635.5	1302.97	2380.58	4686.59
332	N20	3	3	1	18088.9	2525.15	1607.29	1964.18	4969.5
333	N21	3	3	1	9198.56	1208	548.396	3002.54	3984.99
334	N22	3	3	1	-3623.8	231.665	666.461	-374.485	481.166
335	N23	3	3	1	7318.14	854.038	-627.216	421.152	1625.32
336	N24	3	3	1	8109.87	1388.62	961.572	3940.35	1073.13
337	O1	3	3	1	8672.96	2298.9	842.686	1443.11	18663.8
338	O2	3	3	1	15501.9	3274.64	817.259	3925.64	16830
339	O3	3	3	1	11555.1	3148.57	886.455	2816.58	18502.2
340	O4	3	3	1	7455.19	1731.98	708.391	2655.3	14018.5
341	O5	3	3	1	13610.9	1957.62	1675.65	3685.8	18395.4
342	O6	3	3	1	3758.93	1639.46	849.068	2617.25	18238.1
343	O7	3	3	1	16952.2	1928.65	1015.9	3692.93	16066.4
344	O8	3	3	1	14356.5	1752.47	2835.78	3447.86	28895.3
345	O9	3	3	1	15065.3	1199.58	2138.41	987.276	14523.2
346	O10	3	3	1	10795.3	3389.26	1323.88	2981.91	24916.4
347	O11	3	3	1	5410.79	1071.84	-354.882	1215.41	13357.8
348	O12	3	3	1	2098.96	-894.913	-311.14	573.07	9495.93
349	O13	3	3	1	5298.94	2387.79	319.482	3028.86	8534.36
350	O14	3	3	1	4198.91	1525.69	540.144	2239.61	8636.49
351	O15	3	3	1	9538.93	2421.48	1849.91	351.597	8219.64
352	O16	3	3	1	2548.52	2260.17	389.679	502.998	7204.45
353	O17	3	3	1	3277.56	1645.64	405.955	-1191.32	5646.23
354	O18	3	3	1	40184.4	7044.16	3284.08	1522.66	5482.93
355	O19	3	3	1	8473.95	1750.63	434	1011.79	7362.09
356	O20	3	3	1	2081.59	2344.17	539.922	-797.705	2020.48
357	O21	3	3	1	1690.25	1990.51	-250.531	-1077.39	1063.44
358	O22	3	3	1	8747.77	1309.06	1066.35	691.472	3548.73
359	O23	3	3	1	53575.5	3187.63	1601.74	2011.93	5249.95
360	O24	3	3	1	2728.38	1470.75	1776.47	-1098.83	2748.69
361	P1	3	3	1	15140.6	3639.44	1390.14	1749.4	10203.1
362	P2	3	3	1	19452.6	3682	-57.2334	395.583	13974
363	P3	3	3	1	19812	2950.31	1462.85	780.983	15156.5
364	P4	3	3	1	11866.6	1688.06	262.301	1272.93	14283.5
365	P5	3	3	1	10644	1660.01	1108.74	962.81	11405.3
366	P6	3	3	1	10375.8	2337.51	1654.86	3015.23	15659.6
367	P7	3	3	1	7587.39	1461.07	944.239	2242.89	14270.3
368	P8	3	3	1	18888	2098.6	2039.81	2847.05	18821.2
369	P9	3	3	1	19872.2	3778.52	1430.56	3017.88	15076.9
370	P10	3	3	1	8212.52	1627.02	1213.95	1858.56	15482.1
371	P11	3	3	1	4861.45	1383.54	652.865	2812.19	7625.9
372	P12	3	3	1	3250.6	1452.26	814.194	3930.03	8115.58
373	P13	3	3	1	3441.36	1060.97	1051.46	2869.55	7509.04
374	P14	3	3	1	4939.77	1599.94	793.391	1599.3	6534.05
375	P15	3	3	1	2103.23	1206.36	796.153	693.264	6903.57
376	P16	3	3	1	3131.96	1515.07	235.555	1086.29	3698.96
377	P17	3	3	1	-1154.81	460.744	152.202	-331.901	125.504
378	P18	3	3	1	8852.03	2752.49	1150.31	1148.56	6711.37
379	P19	3	3	1	-110.731	1976.28	-227.344	228.53	5168.64
380	P20	3	3	1	3236.43	2086.27	420.635	1724.1	5494.03
381	P21	3	3	1	1147.77	1663.28	834.664	448.105	1136.77
382	P22	3	3	1	2002.48	2986.35	-2.61345	1400.28	5491.19
383	P23	3	3	1	1103.91	1442.02	665.378	-35.1767	1643.23
384	P24	3	3	1	-977.363	1515	826.006	-98.7751	1926.04
1	A1	3	3	2	88237.4	10746.7	31609.2	59055.3	-512.91
2	A2	3	3	2	100155	12935.7	42478.2	74304.7	2857.91
3	A3	3	3	2	94522.8	11858.3	36142.5	61180.7	1314.62
4	A4	3	3	2	45408.1	5743.42	20748.3	31290.6	-556.619
5	A5	3	3	2	98488.3	11898.6	42172.9	63964.6	1616.72
6	A6	3	3	2	45905.5	6915.19	22323.2	31824.8	-222.772
7	A7	3	3	2	98201.5	11883.8	43477.1	61487	1829.24
8	A8	3	3	2	49885.6	5514.96	24538.7	32461.4	-2294.32
9	A9	3	3	2	58471.3	8184.64	29204.7	38989.1	377.998
10	A10	3	3	2	89050.8	10728.2	41967	57045.2	2153.6
11	A11	3	3	2	101238	12104.4	48256.9	64402.7	2262.19
12	A12	3	3	2	69084.5	7875.56	36297.6	48783.9	-575.233
13	A13	3	3	2	35344.6	3732.41	22745.8	31336.9	-1079.21
14	A14	3	3	2	97080	11882.5	44849.4	59305.4	383.702
15	A15	3	3	2	44959.8	4952.99	21909.1	28435.4	-1020.56
16	A16	3	3	2	89558.4	11309.3	42296.3	57655.3	1659.02
17	A17	3	3	2	56365	7659.75	28707.3	42311.4	2063.78
18	A18	3	3	2	76703.6	10306.5	37454.5	52894.3	928.213
19	A19	3	3	2	71966.7	9404.69	34913	51384.4	-251.298
20	A20	3	3	2	4884.95	414.64	1259.27	660.975	2478.27
21	A21	3	3	2	15468.4	534.042	-22.0506	1784.05	1900.32
22	A22	3	3	2	5572.18	651.888	-171.815	1299.19	3688.61
23	A23	3	3	2	3834.19	1540.89	63.8467	2025.91	3567.27
24	A24	3	3	2	7333.22	-290.448	-841.978	1510.28	6544.66
25	B1	3	3	2	49209.8	6707.36	21391	38651.7	1165.96
26	B2	3	3	2	87046.2	10757.6	34575.4	58683.7	-517.903
27	B3	3	3	2	94460.1	11893.6	36863.4	58533.3	1398.47
28	B4	3	3	2	48053.8	6539.79	22194.1	33710.6	-1233.17
29	B5	3	3	2	103282	13111.8	43101.9	64200.2	-759.545
30	B6	3	3	2	48386.7	6409.43	22064.9	31417.8	-738.018
31	B7	3	3	2	102798	13257.1	45731	61238.8	1461.1
32	B8	3	3	2	102803	12356.1	46801	62446.4	748.79
33	B9	3	3	2	101713	12165.6	48469.3	61752.5	1811.99
34	B10	3	3	2	104483	12851.8	49495	63608.6	7857.25
35	B11	3	3	2	45935.2	5373.95	24677.7	31422.7	-1777.97
36	B12	3	3	2	96749.8	11120.3	46413.4	59196.2	-593.493
37	B13	3	3	2	112074	12860.8	49318.9	63892.7	16959.8
38	B14	3	3	2	94784.4	11110.6	44621.8	58906.9	1150
39	B15	3	3	2	96319.5	11475.2	45395	56512.4	503.665
40	B16	3	3	2	81485.7	10649.5	39668.5	51446.3	1451.63
41	B17	3	3	2	59095.7	7833.18	30846.5	41532	1659.21
42	B18	3	3	2	99602.9	12056.2	43407.4	60148.6	-160.923
43	B19	3	3	2	506.231	13.284	-560.03	528.367	1445.45
44	B20	3	3	2	8989.36	1964.77	-294.559	1066.55	6902.61
45	B21	3	3	2	5151.43	994.251	723.759	2143.62	3527.26
46	B22	3	3	2	-3064.44	1007.34	463.845	-1208.95	2960.73
47	B23	3	3	2	2797.53	1460.39	682.381	-367.653	1057.8
48	B24	3	3	2	13753.6	1972.01	215.655	2445.8	918.165
49	C1	3	3	2	85594.9	12764.8	33673.9	55193.2	722.546
50	C2	3	3	2	39337.2	5713.11	20592.6	33250	-1290.58
51	C3	3	3	2	88957.6	10486.8	36887.3	57495.6	-52.3993
52	C4	3	3	2	96774.4	13189.9	42288.3	62025.3	916.542
53	C5	3	3	2	47015.4	5758.08	24389.9	33917.1	-1692.25
54	C6	3	3	2	99117.1	11883.2	43419.9	57961.5	522.173
55	C7	3	3	2	98197.9	12311.9	44854.9	59634.7	1374.17
56	C8	3	3	2	102668	12215.8	48474.3	63147.3	654.797
57	C9	3	3	2	98051.9	11351.3	46910	59333.6	358.612
58	C10	3	3	2	90261.5	10642.6	42449.2	53400.4	-737.71
59	C11	3	3	2	99255	12373.7	47262.5	59378.8	802.809
60	C12	3	3	2	97410.1	12463	47541.7	58006.4	-1195.54
61	C13	3	3	2	41571.2	4812.54	22760.1	28602.9	-85.8886
62	C14	3	3	2	99952.6	11947.6	47810.4	59939.3	777.319
63	C15	3	3	2	96290.7	11559.6	45578.1	57435.9	-405.844
64	C16	3	3	2	97491.3	12075.6	45755	59505.9	1628.18
65	C17	3	3	2	76498.6	9762.05	39786.8	54778.4	1643.33
66	C18	3	3	2	108719	12762.3	49339	65680.6	3239.81
67	C19	3	3	2	9386.69	1452.52	206.289	2471.23	8859.09
68	C20	3	3	2	11074.9	2415.31	-40.6311	1234.71	8052.21
69	C21	3	3	2	10434.9	3432.79	371.802	3690.42	5466.18
70	C22	3	3	2	19153.4	4469.29	1298.7	1100.06	7679.86
71	C23	3	3	2	8310.62	1433.63	437.956	1621.07	1903.96
72	C24	3	3	2	1558.74	-147.542	1.35082	-1623.63	3146.54
73	D1	3	3	2	50254.7	7300.49	20505.7	37168.7	105.473
74	D2	3	3	2	38703.2	4194.67	18334.6	30586.7	-1405.52
75	D3	3	3	2	41659.3	6027.51	19753.9	29479.8	-1796
76	D4	3	3	2	57567.3	8246.2	27709.2	39741.9	-962.494
77	D5	3	3	2	47249.7	5419.42	22343.5	30950	-3140.77
78	D6	3	3	2	96839.2	11619	44271.1	59898.9	23.5593
79	D7	3	3	2	97440.3	11817.2	44495.1	57923.2	-542.651
80	D8	3	3	2	52735.9	6056.79	27527.7	35567.5	-1324.07
81	D9	3	3	2	91713.3	11218	45308.1	55278.7	-311.843
82	D10	3	3	2	53768.1	6664.92	27884.4	34329.5	540.977
83	D11	3	3	2	92775.4	10965.3	43309.7	53549.7	-655.308
84	D12	3	3	2	91982.4	10521.9	43725.8	52334.8	-171.624
85	D13	3	3	2	84883.2	9943.77	42462.2	51406.6	303.277
86	D14	3	3	2	96793.4	11295.4	47273.3	56238.4	78.3008
87	D15	3	3	2	63114.3	7861.47	32800.7	41437.8	-1246.55
88	D16	3	3	2	95499.4	11349.4	45343.8	57177.5	-808.835
89	D17	3	3	2	91606.6	12245	45327.9	58582.6	62.5303
90	D18	3	3	2	102795	12267.6	48929.1	62295.4	2409.87
91	D19	3	3	2	12897.9	1085.12	389.254	2542.28	12017.5
92	D20	3	3	2	27269.1	1716.83	871.294	1125.22	8714.38
93	D21	3	3	2	28369	4541.21	950.19	1943.45	6727.03
94	D22	3	3	2	19670.3	1722.29	1108.77	1660.54	5320.77
95	D23	3	3	2	21009.3	3160.8	1760.95	4112.51	3491.79
96	D24	3	3	2	3608.91	247.419	-2012.04	-506.336	863.815
97	E1	3	3	2	106884	14619.8	42750.8	68941.1	1614.38
98	E2	3	3	2	108726	13781.3	42563.2	65983.9	455.718
99	E3	3	3	2	100447	13420.7	43991.7	63893.1	850.019
100	E4	3	3	2	94372.8	11842	42996.6	59349.9	481.186
101	E5	3	3	2	99008.5	12331.6	45914.4	63083.4	1572.78
102	E6	3	3	2	91357.7	11358	45596.2	57719.5	1468.99
103	E7	3	3	2	84256.3	10770.3	41023	53954.1	846.76
104	E8	3	3	2	90015.9	10795.1	45939.6	55476.3	-763.453
105	E9	3	3	2	94318.5	12012.8	46874.1	56510.7	-324.79
106	E10	3	3	2	86051.4	10278	45060	53644.8	80.8057
107	E11	3	3	2	86025.9	9768.08	44031.3	51384.3	317.715
108	E12	3	3	2	86168	11041.3	44651.6	52009	837.946
109	E13	3	3	2	81711.5	10204.9	42802.1	52022.8	-88.4663
110	E14	3	3	2	106895	12737.4	48641.8	56634.7	715.717
111	E15	3	3	2	85864.1	10568.9	44307.5	51586.5	-2388
112	E16	3	3	2	96896.2	12665.9	48861.1	58048.4	133.983
113	E17	3	3	2	95554.1	11507.8	46177.6	56443.8	894.685
114	E18	3	3	2	98364.6	12133.8	45677.7	60391	417.504
115	E19	3	3	2	9480.17	2077.53	584.524	502.175	6990.29
116	E20	3	3	2	13387.9	2159.24	957.46	1548.67	5103.95
117	E21	3	3	2	31513.2	4678.5	2044.81	1949.88	3899.13
118	E22	3	3	2	23425.9	3131.36	1260.28	1836.01	7294.75
119	E23	3	3	2	13351.6	2514.1	1038.42	3011.65	3771.01
120	E24	3	3	2	-11322.9	-575.337	-197.161	-432.208	3374.02
121	F1	3	3	2	95322.4	12774.2	39125.5	62036.9	1389.81
122	F2	3	3	2	71977.4	10135.8	30207.8	47173.9	75.8065
123	F3	3	3	2	51748	6481.29	24496.1	35295.2	-968.087
124	F4	3	3	2	93220.2	12075.8	42798.9	59319.9	-576.31
125	F5	3	3	2	95896.8	11066.9	44790.1	61532	1854.41
126	F6	3	3	2	102775	12380.9	46196	59367.1	1332.48
127	F7	3	3	2	86674.6	10560.5	43154.4	56286.1	-2177.25
128	F8	3	3	2	96403.2	11662	47383.8	57926.7	-961.292
129	F9	3	3	2	87507.4	10432.4	45782.2	54568.8	634.396
130	F10	3	3	2	84394	9795.89	43371	51993.1	-404.187
131	F11	3	3	2	92805.1	11427	46445	55539.9	4094.32
132	F12	3	3	2	93482.8	11380.1	47452.6	56501.9	868.582
133	F13	3	3	2	96644.6	10718	46190	54048.3	-290.62
134	F14	3	3	2	99085.8	11838.9	48388.4	56452.3	2189.06
135	F15	3	3	2	89782.7	11897.3	45245	54383.4	537.725
136	F16	3	3	2	75779.6	9058.08	38944.9	47842.6	1388.24
137	F17	3	3	2	82495.5	9814.5	42057.9	52012.7	-598.107
138	F18	3	3	2	100283	12405.5	49939.9	62065.5	3999.93
139	F19	3	3	2	8914.36	1496.39	497.623	1729.72	8785.15
140	F20	3	3	2	12301.5	2180.45	686.892	3398.8	11475.8
141	F21	3	3	2	14976.5	2596.69	2198.63	2315.26	5815.37
142	F22	3	3	2	7285.95	1421.11	1629.66	-25.3284	7012.21
143	F23	3	3	2	3518.66	1200.98	497.123	2355.76	5839.37
144	F24	3	3	2	4302.15	1363.48	-1171.73	-2395.67	2438.53
145	G1	3	3	2	98313.8	12628	39315.2	60434.5	-101.904
146	G2	3	3	2	104609	13869.3	43382	64344	1165.59
147	G3	3	3	2	102235	12276.2	43619	63222.1	-1214.61
148	G4	3	3	2	95368.3	11226.5	43678.4	58602.4	134.578
149	G5	3	3	2	89363.6	11348.9	42545.4	56446.2	442.23
150	G6	3	3	2	86824.8	11781.7	45299.8	55783.1	-1105.57
151	G7	3	3	2	102103	12079.7	47501.3	58920.7	2091.97
152	G8	3	3	2	93578.5	11294.9	47181.1	57166.5	-1327.11
153	G9	3	3	2	84938.6	10693.2	43404.2	51897.4	24.495
154	G10	3	3	2	87072	10042.1	44962.1	53652.8	-164.061
155	G11	3	3	2	82657.5	10357.9	43309	49568.4	-1878.89
156	G12	3	3	2	86335.5	10199.2	44674.3	51698.9	391.326
157	G13	3	3	2	92724.6	10808.5	49031.6	56692	-1538.46
158	G14	3	3	2	85686.5	10154	45710.8	52856.2	-867.068
159	G15	3	3	2	93168.4	11175.5	47301.1	55682.6	198.207
160	G16	3	3	2	86851.8	10526.9	44908.1	52844	-166.534
161	G17	3	3	2	86746.9	10617.7	43161.7	54536.1	2549.78
162	G18	3	3	2	95787.9	11958.2	46979.6	58772.8	495.85
163	G19	3	3	2	8395.6	478.147	-358.935	2250.56	9283.98
164	G20	3	3	2	5247.39	1829.37	548.307	3045.11	8033.21
165	G21	3	3	2	32298.5	3744.04	2516.7	3386.87	7070.31
166	G22	3	3	2	6818.53	709.594	527.53	3275.02	5179.67
167	G23	3	3	2	16268.6	3147.37	1510.54	2129.54	5168.6
168	G24	3	3	2	186.991	164.042	307.967	1781.58	3553.83
169	H1	3	3	2	124684	16994.4	51776	81679.3	1237.72
170	H2	3	3	2	107720	13276.8	44952.5	66596.9	566.812
171	H3	3	3	2	98754.8	12794.2	44355.2	62992.1	-1015.87
172	H4	3	3	2	94160.2	12498	43483.8	60002.2	806.891
173	H5	3	3	2	95433.6	11326.7	45567	60077.3	1002.49
174	H6	3	3	2	95555.8	12332.4	46963.5	58512.5	712.944
175	H7	3	3	2	87194.8	10428.2	44112	54869.4	518.512
176	H8	3	3	2	90241.2	11169.5	46614.6	56707.3	-258.209
177	H9	3	3	2	80403.2	10213.5	42653	51823.3	-10.2772
178	H10	3	3	2	83745.3	9711.77	44195.3	51330.3	83.1142
179	H11	3	3	2	80852.6	9474.18	42525.4	49149.1	449.227
180	H12	3	3	2	82390.4	10454.1	45396.1	52898.2	608.839
181	H13	3	3	2	85248	10091.6	44448.7	51122.6	-871.719
182	H14	3	3	2	91713	11207.8	46387.8	53863.6	746.943
183	H15	3	3	2	90504	11492.4	45773.2	54424.1	337.431
184	H16	3	3	2	91867.3	11274.2	47699.5	57025.8	-1107.57
185	H17	3	3	2	88316.9	11395.5	44434.9	54829.6	1595.98
186	H18	3	3	2	94818.7	12058.6	46464.5	55998.6	792.313
187	H19	3	3	2	8447.57	1145.06	1109.9	2621.75	12885.3
188	H20	3	3	2	79541.2	11775.3	7667.88	13096.1	14299.4
189	H21	3	3	2	24004.1	3521.32	514.702	1681.45	5051.6
190	H22	3	3	2	7802.23	1707.35	424.901	2531.39	4380.59
191	H23	3	3	2	5045.19	1085.27	1191.61	1917.59	3386.6
192	H24	3	3	2	3077.13	1419.93	961.129	1521.06	3400.85
193	I1	3	3	2	104492	12951.1	40789.7	66170.8	2285.59
194	I2	3	3	2	105453	13539.3	43512.9	67864.4	2441.49
195	I3	3	3	2	101924	12427.2	43140.1	64542.4	-24.1648
196	I4	3	3	2	97476.3	12605.4	44573.4	60856.2	1846.26
197	I5	3	3	2	98653.4	12741.1	45685.4	59671.6	-168.634
198	I6	3	3	2	93309.1	11578.7	45063.8	57393.6	1278.73
199	I7	3	3	2	87401.3	10914	42075.9	52522	723.002
200	I8	3	3	2	94143.8	12057.4	46910.6	57357.3	-203.374
201	I9	3	3	2	84933.8	9668.92	44573	52893.3	-1239.14
202	I10	3	3	2	82277.6	10617.9	43462.3	51467.5	-817.477
203	I11	3	3	2	84297.6	10367.5	44468.7	50839.6	-969.066
204	I12	3	3	2	90599	11626.1	47773.3	53828.7	-3203.08
205	I13	3	3	2	84233.7	10406.3	44379.3	50658.2	-4136.28
206	I14	3	3	2	91353.8	11308	45670.5	54257.3	-751.653
207	I15	3	3	2	91999.7	10966.3	45885.6	54920.9	1102.21
208	I16	3	3	2	94608.1	11168	46377.1	56432.5	38.153
209	I17	3	3	2	84893.3	9945.33	42665.5	52222.3	1531.53
210	I18	3	3	2	92125.4	11213.4	43444.1	54067.1	-1438.08
211	I19	3	3	2	8804.21	1129.47	-379.512	2622.29	9356.45
212	I20	3	3	2	19785.2	2796.6	1446.8	3045.61	10112.6
213	I21	3	3	2	6350.37	1442.26	-162.615	1779.01	7639.36
214	I22	3	3	2	6416.48	2026.76	541.699	1233.63	5744.77
215	I23	3	3	2	2207.2	1700.3	726.576	2044.26	4201.66
216	I24	3	3	2	13250.7	1901.21	1448.28	773.011	5960.95
217	J1	3	3	2	18900.4	2400.55	285.558	3853.67	17204.7
218	J2	3	3	2	22506.8	3688.3	2741.28	5346.47	15812.9
219	J3	3	3	2	15400.8	1821.06	1117.2	2635.91	19639.1
220	J4	3	3	2	13692	1452.01	1437.01	3071.77	19771.9
221	J5	3	3	2	17799.6	4186.3	2407.94	7250.64	23841.8
222	J6	3	3	2	5424.02	766.541	532.932	4555.55	18144
223	J7	3	3	2	13955.1	1604.67	412	3425.33	15814.7
224	J8	3	3	2	7156.96	957.276	646.254	1521.05	2030.84
225	J9	3	3	2	8092.16	901.462	321.206	1741.5	14012.3
226	J10	3	3	2	4173.08	892.661	353.493	2942.28	12589.5
227	J11	3	3	2	5612.36	634.895	-267.052	1836.12	10021.2
228	J12	3	3	2	7646.57	1580.74	653.855	3963.5	13855.1
229	J13	3	3	2	17758.4	1643.8	192.91	3536.22	11846.2
230	J14	3	3	2	9251.87	1361.55	56.109	3535.27	14696.9
231	J15	3	3	2	4970.87	871.427	452.814	989.263	2931.3
232	J16	3	3	2	1027.93	607.908	243.781	563.003	3203.81
233	J17	3	3	2	10910.9	1706.49	2913.83	8180.19	11447.8
234	J18	3	3	2	6447.9	1525.61	413.412	2878.68	12517.2
235	J19	3	3	2	7521.39	1607.29	-63.925	2639.59	9178.84
236	J20	3	3	2	12284.5	1408.67	486.49	2323.56	7752.03
237	J21	3	3	2	15360.8	2313.08	763.563	1658.02	7463.37
238	J22	3	3	2	8416.24	704.921	975.963	423.034	2756.98
239	J23	3	3	2	34910.3	3527.31	1270.74	2919.68	9528.33
240	J24	3	3	2	-6598.63	-458.201	-1421.88	-547.131	3811.15
241	K1	3	3	2	22130.7	1887.81	797.454	2615.59	15103.7
242	K2	3	3	2	12058.5	1663.11	1364.23	826.716	15291.9
243	K3	3	3	2	11193.8	1531.68	104.891	1529.07	15237.4
244	K4	3	3	2	8007.39	961.455	1130.78	2715.67	18197.4
245	K5	3	3	2	7684.17	451.608	906.537	1879.82	17318.6
246	K6	3	3	2	8272.19	1024.98	171.643	1381.11	14480.3
247	K7	3	3	2	8037.04	829.834	1719.87	3033.4	14815.4
248	K8	3	3	2	8970.96	1078.74	880.549	3029.14	16377
249	K9	3	3	2	1134.9	505.483	410.074	1254.2	12200.2
250	K10	3	3	2	4643.51	590.151	409.731	2095.87	10207.6
251	K11	3	3	2	4858.77	933.261	1133.03	2585.74	12477.3
252	K12	3	3	2	7398.49	1618.75	869.922	2657.18	13067.1
253	K13	3	3	2	6532.68	1126.97	706.647	3139.34	11684.7
254	K14	3	3	2	6317.03	1638.04	1623.12	1527.65	13226.4
255	K15	3	3	2	6103.84	961.081	1451.39	2724.2	10225.9
256	K16	3	3	2	6491.69	1447.03	814.383	2682.96	14072.4
257	K17	3	3	2	3461.87	596.195	11.9674	1108.94	9222.92
258	K18	3	3	2	8823.74	1551.34	1625.64	1168.18	8332.14
259	K19	3	3	2	-11796.5	-315.313	-19.3533	1487.98	8052.89
260	K20	3	3	2	13041.2	582.924	656.514	-106.494	2631.67
261	K21	3	3	2	3611.93	1414.97	1034.44	828.929	6001.18
262	K22	3	3	2	5091.95	1187.43	925.455	1709.05	4601.25
263	K23	3	3	2	11577.2	1969.46	1129.42	146.047	1070.29
264	K24	3	3	2	2024.97	1816.94	653.694	756.277	12331.1
265	L1	3	3	2	25295.1	4682.13	1675.27	5465.45	14880.7
266	L2	3	3	2	18657.3	2958.31	1432.33	2830.78	15059.3
267	L3	3	3	2	16781.3	2816.35	1059.92	3962.09	16077.8
268	L4	3	3	2	11967.6	1652.45	141.801	2859.11	16792.9
269	L5	3	3	2	4842.37	807.931	-587.692	2964.12	14686.1
270	L6	3	3	2	1658.79	-683.447	-1019.85	762.626	1468.12
271	L7	3	3	2	6449.65	627.624	-15.238	2591.23	16942.5
272	L8	3	3	2	7235.83	684.932	684.727	2047.44	17188.7
273	L9	3	3	2	6582.55	1081.76	706.231	2095.13	13605
274	L10	3	3	2	3743.79	410.01	92.6565	1399.82	10537.4
275	L11	3	3	2	2666.77	564.747	442.42	3332.2	10856.4
276	L12	3	3	2	-3248.86	-243.195	-50.9743	684	-723.758
277	L13	3	3	2	5532.32	806.526	55.1399	1958.58	10205.3
278	L14	3	3	2	2255.88	867.051	62.6328	2527.76	12298.7
279	L15	3	3	2	4411.51	758.66	457.713	1184.95	519.527
280	L16	3	3	2	3679.66	796.561	-200.595	1575.72	8468.21
281	L17	3	3	2	4725.38	1177.63	-238.526	2535.33	6357.94
282	L18	3	3	2	1383.81	736.069	219.036	963.505	5336.07
283	L19	3	3	2	25035.8	3370.15	3196.18	1041.23	5237.36
284	L20	3	3	2	7269.51	666.662	638.347	746.878	6800.8
285	L21	3	3	2	8341.86	1496.82	647.795	1758.97	4807.13
286	L22	3	3	2	12040.8	1720.56	-560.129	1842.65	6825.63
287	L23	3	3	2	32143.6	1967.92	1257.84	1673.58	833.079
288	L24	3	3	2	-734.028	-6.50053	-209.998	-237.584	1135.22
289	M1	3	3	2	14431.4	2633.87	1662.32	2320.55	18637.7
290	M2	3	3	2	19610.6	3627.14	962.578	2542.11	17627
291	M3	3	3	2	12131.6	2393.77	2077.21	3166.11	14588.6
292	M4	3	3	2	12344.3	1800.57	2499.46	3468.5	17691.9
293	M5	3	3	2	7682.83	2022.13	1071.02	2066.94	14422.7
294	M6	3	3	2	8516.13	1579.76	1151.01	1917.8	14983.3
295	M7	3	3	2	5436.27	1304.12	1124.14	3733.43	12962.3
296	M8	3	3	2	3950.99	2186.06	568.327	2220.25	14209
297	M9	3	3	2	7216.91	2111.17	727.405	1024.56	12854.9
298	M10	3	3	2	6272.07	1195.89	1181.24	2864.69	11085.1
299	M11	3	3	2	5640.36	1530.1	956.918	2900.62	12623.6
300	M12	3	3	2	6996.81	1285.98	881.19	2083.83	11959.8
301	M13	3	3	2	7909.7	2207.89	915.146	1892.03	10813.6
302	M14	3	3	2	6914.59	1684.38	323.139	1748.65	13644.4
303	M15	3	3	2	2973.69	1221.01	522.321	2640.4	9867.18
304	M16	3	3	2	4113.73	1379.52	766.506	1197.07	8477.73
305	M17	3	3	2	10827.8	2210.98	1745.93	1477.69	5045.26
306	M18	3	3	2	2808.52	1570.57	-67.4855	855.413	6655.66
307	M19	3	3	2	6082.34	1644.05	738.296	953.218	3246.36
308	M20	3	3	2	15098.8	2685.42	1274.69	2637.63	2436.87
309	M21	3	3	2	10629.4	1569.55	480.169	792.161	3510.3
310	M22	3	3	2	10913.7	1304.63	370.957	-841.973	2576.56
311	M23	3	3	2	-2456.87	745.542	-247.481	-1877.75	-965.031
312	M24	3	3	2	7733.6	1195.01	547.898	355.018	2032.56
313	N1	3	3	2	21249.1	3466.69	414.524	3526.74	17668.9
314	N2	3	3	2	19684.6	3988.14	862.178	4575.94	18614.3
315	N3	3	3	2	13557.8	2270.46	939.087	2611.08	15627.8
316	N4	3	3	2	19566	1566.67	1058.88	2642.6	16352.5
317	N5	3	3	2	9484.51	1416.74	-2.8298	2486.19	16876.4
318	N6	3	3	2	10572.8	282.688	-33.925	2794.34	15370.4
319	N7	3	3	2	10352.3	1378.98	665.95	3336.9	15811
320	N8	3	3	2	9678.94	995.271	2681.66	3488.12	14185
321	N9	3	3	2	13474.3	1146.72	664.38	2224.74	12941.3
322	N10	3	3	2	-783.843	91.2289	-349.828	1207.61	3593.68
323	N11	3	3	2	5699.85	1071.73	815.815	1985.05	11269.4
324	N12	3	3	2	3840.76	1513.69	53.0604	1691.27	11284.3
325	N13	3	3	2	4553.02	359.242	344.35	2403.33	10206.9
326	N14	3	3	2	2154.71	175.238	545.931	976.491	1966.54
327	N15	3	3	2	4045.49	1319.33	863.857	2666	5617.9
328	N16	3	3	2	-31.632	933.463	-984.412	417.495	2061.92
329	N17	3	3	2	78.2081	72.5378	551.393	1038.99	2622.58
330	N18	3	3	2	33088.5	3362.08	2760.53	3714.45	3189.75
331	N19	3	3	2	32329.1	2501.45	1508.32	2268.18	5259.27
332	N20	3	3	2	18782	2773.12	1389.52	1966.13	5331.04
333	N21	3	3	2	9638.74	1127.05	609.05	2846.99	3559.87
334	N22	3	3	2	-2806.74	422.462	781.794	-459.247	647.306
335	N23	3	3	2	7192.9	641.616	-548.034	612.059	1689.56
336	N24	3	3	2	7196.53	1250.63	1095.73	3676.36	1035.22
337	O1	3	3	2	8952.92	1803.16	823.798	1512.91	18451.4
338	O2	3	3	2	15819.8	3024.43	858.026	3593.87	17058.1
339	O3	3	3	2	11150.2	2954.68	778.742	2600.25	18518.6
340	O4	3	3	2	6669.77	1419.22	554.096	2483.67	14136.8
341	O5	3	3	2	14070.3	2151.06	1744.42	3448.23	17914.1
342	O6	3	3	2	3639.42	1914.12	740.752	2435.42	18057.6
343	O7	3	3	2	17116	2132.82	956.219	3848.26	16040.4
344	O8	3	3	2	14785.2	1874.79	2676.29	3371.83	28592.3
345	O9	3	3	2	15939.7	1039.34	1842.52	898.738	14607.6
346	O10	3	3	2	10162.4	3078.79	1259.81	2935.08	24156.4
347	O11	3	3	2	4966.09	862.346	-610.866	1184.32	13137.8
348	O12	3	3	2	2113.76	-936.763	-471.073	336.929	9474.67
349	O13	3	3	2	5203.14	2500.26	52.8796	2892.52	8604.48
350	O14	3	3	2	4477.7	1380.66	501.221	2280.88	8862.59
351	O15	3	3	2	9440.04	2760.65	1704.93	265.89	8252.83
352	O16	3	3	2	2426.5	1960.75	331.218	536.698	7332.86
353	O17	3	3	2	3524.22	1427.33	334.042	-1081.4	5367
354	O18	3	3	2	40460	6809.69	3311.09	1411.81	5715.08
355	O19	3	3	2	8931.27	1607.99	314.576	1100.04	7420.64
356	O20	3	3	2	2792.93	2465.93	513.943	-517.486	2611.88
357	O21	3	3	2	2115.48	1601.29	-334.895	-1287.39	1186.81
358	O22	3	3	2	9363.13	1257.96	918.418	503.117	3679.92
359	O23	3	3	2	54634.9	3139.76	1610.26	2314.32	5397.75
360	O24	3	3	2	3231.24	1426.33	1451.44	-914.006	2726.9
361	P1	3	3	2	14708.1	3546.94	1446.58	1858.39	9767.84
362	P2	3	3	2	18584.9	3548.49	-211.399	613.594	14067.9
363	P3	3	3	2	19389.5	2773.91	1374.98	675.027	15156.6
364	P4	3	3	2	12010.4	1633.13	238.049	1552.26	14696.1
365	P5	3	3	2	10865.4	1642.17	1048.42	1014.65	11914.3
366	P6	3	3	2	9523.83	2584.84	1500.98	3258.76	16042.3
367	P7	3	3	2	7214.7	1515.41	768.641	2175.25	14324.8
368	P8	3	3	2	17568	2273.9	2156.53	2388.74	18157.5
369	P9	3	3	2	19660.6	3428.72	1386.2	3022.5	14560.3
370	P10	3	3	2	8716.21	1579.61	1130.56	2056.05	15373.4
371	P11	3	3	2	4628.27	1361.22	608.277	2974.11	7945.97
372	P12	3	3	2	2703.45	1509.64	715.593	3783.04	8272.72
373	P13	3	3	2	3324.83	1054.47	964.593	2541.77	7711.03
374	P14	3	3	2	5051.06	1961.77	574.695	1711.98	6671.65
375	P15	3	3	2	2052.09	1469.97	607.827	795.869	6643.31
376	P16	3	3	2	2953.39	1249.24	253.718	1025.08	3592.16
377	P17	3	3	2	-2104.97	620.461	98.3413	-483.303	-1.31404
378	P18	3	3	2	8598.73	2550.36	1056.14	1111.92	6354.3
379	P19	3	3	2	-116.025	1864.7	-384.578	298.278	5115.85
380	P20	3	3	2	2480.82	2091.54	348.93	1628.09	5442
381	P21	3	3	2	1118.12	1729.17	873.212	556.884	1122.69
382	P22	3	3	2	1925.32	2696.59	27.2977	1542.21	5989.5
383	P23	3	3	2	552.935	1821.07	783.694	85.6246	1799.41
384	P24	3	3	2	-1047.56	1315.08	466.122	44.4492	2439.49
1	A1	3	3	3	89132.8	10654	31716.9	58734	-301.696
2	A2	3	3	3	105334	13289.2	43921.5	76330.5	3632.13
3	A3	3	3	3	95097.4	12189	36440.6	60976.8	1361.46
4	A4	3	3	3	45896.2	5547.91	20600.8	31526.5	-598.504
5	A5	3	3	3	98995.3	12216.4	42231.4	63837.5	1379.61
6	A6	3	3	3	49809.1	7700.24	24009.8	34532	343.505
7	A7	3	3	3	99114	12167.9	43618.7	61474.8	1920.47
8	A8	3	3	3	50693.1	5619.64	24477.3	32438.4	-2079.55
9	A9	3	3	3	64207.1	8867.15	31266.3	41579	184.609
10	A10	3	3	3	89341.8	10401.6	42265.7	56746.7	2301.91
11	A11	3	3	3	100704	12279	48232.7	63835	2217.36
12	A12	3	3	3	74651.2	8197.05	37976.9	51202.1	-827.699
13	A13	3	3	3	37249.7	4541.21	24109.9	33192.6	-1169.58
14	A14	3	3	3	97883.3	12297.7	44948.1	59239.3	366.989
15	A15	3	3	3	46197.3	5210.23	23043.7	30485.1	-972.455
16	A16	3	3	3	90999.5	11369.8	42447.1	57665.7	1937.09
17	A17	3	3	3	63380.2	8518.24	31396	46065.1	1909.35
18	A18	3	3	3	83164.3	10717.6	39697.2	55608.2	1304.2
19	A19	3	3	3	79729.1	10436.4	37426.5	55093.9	-303.389
20	A20	3	3	3	6097.39	484.535	969.943	594.963	2566.04
21	A21	3	3	3	15658.4	433.052	-99.4591	1740.57	1631.72
22	A22	3	3	3	6060.69	802.623	-244.768	1110.53	3831.07
23	A23	3	3	3	4274.86	1591.07	2.02564	1765.43	3802.7
24	A24	3	3	3	8671.62	-17.4711	-914.471	1375.61	6582.44
25	B1	3	3	3	55732.2	7653.63	23877.8	42441.7	1600.11
26	B2	3	3	3	87315.2	10996.6	34641.7	58375.5	-459.991
27	B3	3	3	3	95249	12210.3	36979	58410.8	1674.07
28	B4	3	3	3	55196	7395.25	24700.2	37306.2	-898.852
29	B5	3	3	3	103748	13274.4	43321.1	64406.5	-577.522
30	B6	3	3	3	50524.1	6552.06	23417.7	32905.5	-633.565
31	B7	3	3	3	102315	13038.6	45568.8	60834.4	1783.81
32	B8	3	3	3	102460	12309.5	46633.9	62590.3	581.058
33	B9	3	3	3	101485	12511.8	48152.9	61691.9	1835.63
34	B10	3	3	3	104467	13059.3	49203.9	63349.1	9176.54
35	B11	3	3	3	49004.3	5630.04	26169.7	33549	-1402.61
36	B12	3	3	3	97406.8	10893.7	46159.3	58760.5	-302.289
37	B13	3	3	3	111937	12649.7	49867.7	63577.6	16277.9
38	B14	3	3	3	96060.9	10726.4	45017.5	58582.9	1248.84
39	B15	3	3	3	96108.8	11651.4	45427.5	56255.1	326.387
40	B16	3	3	3	87920.1	11190.5	42196	54045.1	2377.15
41	B17	3	3	3	63514.6	8078.96	33190.2	44395	1958.93
42	B18	3	3	3	100334	11876.7	43355.9	60479	-86.2133
43	B19	3	3	3	473.238	-17.9359	-446.577	426.384	1792.77
44	B20	3	3	3	9070.62	1944.47	-216.284	970.84	7520.09
45	B21	3	3	3	5013.49	921.201	678	1973.73	3760.95
46	B22	3	3	3	-2642.07	934.404	501.181	-1342.99	3150.8
47	B23	3	3	3	2464.63	1805.75	793.383	-704.213	1596.64
48	B24	3	3	3	13005.4	1513.66	342.286	2288.48	872.965
49	C1	3	3	3	86133.1	13003.4	33587.3	55163.7	1087.4
50	C2	3	3	3	44647.5	6228.68	22202.3	36414.1	-1434.62
51	C3	3	3	3	89107.6	10957.3	36544.9	57338.1	208.968
52	C4	3	3	3	95851.1	13200	41991.8	61373.2	864.584
53	C5	3	3	3	51065.4	6353.33	26406.8	37039.1	-1758.83
54	C6	3	3	3	100944	12050.6	43592.5	58276.5	452.431
55	C7	3	3	3	98576.6	12727.6	45058.6	59990.9	1579.43
56	C8	3	3	3	101811	12115.5	47971.9	62808	812.737
57	C9	3	3	3	98132	11275.4	47018.3	59541.7	-23.6081
58	C10	3	3	3	91746.9	10891.6	42638.5	53953.7	-552.107
59	C11	3	3	3	98772.7	12447.2	47767.1	59461.6	698.071
60	C12	3	3	3	98817.3	12720.7	48013.6	58473.1	-1192.89
61	C13	3	3	3	49064.1	5645.86	26669.6	33893.3	-380.243
62	C14	3	3	3	100500	11824.7	47897.1	60059.7	740.248
63	C15	3	3	3	96996.1	11562.1	45921.6	57695	-185.928
64	C16	3	3	3	97188.2	12259.9	46099.3	59486.7	1160.87
65	C17	3	3	3	84162.2	10907.1	42660.9	58668.5	1573.95
66	C18	3	3	3	110534	12806.8	49731.1	66014.4	3193.28
67	C19	3	3	3	9252.2	1289.97	333.621	2448.63	8952.06
68	C20	3	3	3	10010.7	2186.84	-364.63	1227.52	8240.61
69	C21	3	3	3	10730.2	3309.87	529.03	3713.8	5680.83
70	C22	3	3	3	18678.4	3775.31	1542.26	1183.75	7864.86
71	C23	3	3	3	8687.88	1602.36	344.09	1504.38	2024.39
72	C24	3	3	3	2246.69	359.913	156.741	-1802.06	3529.4
73	D1	3	3	3	53395.2	7630.2	21933.7	39435.2	364.34
74	D2	3	3	3	45143.3	4742.28	20421.1	34014.7	-1185.53
75	D3	3	3	3	45071.7	6263.51	21032.6	31756.4	-1232.6
76	D4	3	3	3	63262.1	8430.78	29804.8	42739.1	-630.411
77	D5	3	3	3	46152.8	5348.73	22046	30180.8	-3368.01
78	D6	3	3	3	97531.4	11960.4	44780.6	60691.1	298.987
79	D7	3	3	3	97472.1	11872.7	44830.8	58326	-562.618
80	D8	3	3	3	56977.1	6551.8	29375.4	37734.6	-980.186
81	D9	3	3	3	92501.5	11423	45338.5	55198.6	-234.911
82	D10	3	3	3	58166.6	7360.09	30313.4	36992.7	868.31
83	D11	3	3	3	92343.2	10694.3	43690.2	53274.4	-551.411
84	D12	3	3	3	92788.5	10645.9	43877.9	52273.6	-123.364
85	D13	3	3	3	84513.9	9832.99	42279.4	51208.9	137.984
86	D14	3	3	3	96268.9	11413.1	47335.3	56164.2	511.23
87	D15	3	3	3	74221.8	8963.14	37610.6	46904.9	-826.634
88	D16	3	3	3	97087.9	11404.5	45571.2	57657.6	-528.959
89	D17	3	3	3	91538.6	12189.9	45215.2	58666.6	-7.59637
90	D18	3	3	3	103401	12389.7	49413.2	62572.6	2302.7
91	D19	3	3	3	12588.8	1411.52	338.231	2621.1	12221.2
92	D20	3	3	3	27569.6	1942.43	909.609	1247.77	8831.42
93	D21	3	3	3	28882.7	4849.89	1000.01	2253.84	7287.63
94	D22	3	3	3	19447.8	1624.38	1061.23	1566.92	5487.61
95	D23	3	3	3	20748.6	3399.58	1887.98	4371.63	3932.66
96	D24	3	3	3	3503.3	102.148	-1881.84	-999.509	768.682
97	E1	3	3	3	106286	14719.8	42450.2	68621.2	1942.97
98	E2	3	3	3	110038	14026.5	42435.4	65736.5	877.767
99	E3	3	3	3	101539	13425	43902.3	63482.3	475.983
100	E4	3	3	3	95970.7	11905.7	42940.5	59345.3	616.4
101	E5	3	3	3	99556.3	12324.8	45822.8	62878.1	1203.43
102	E6	3	3	3	91772.7	11497.9	45638	58010	1329.9
103	E7	3	3	3	88173.5	10973.7	42327.6	55836.4	879.647
104	E8	3	3	3	91830.9	10964.6	46386.2	55858.5	-759.397
105	E9	3	3	3	95518	12136.3	47342.1	56886.3	-52.5894
106	E10	3	3	3	86555.2	10279.9	45022	53710	169.169
107	E11	3	3	3	87925.5	10197.8	44112.2	51891.1	229.636
108	E12	3	3	3	86757.5	11112.3	44638.7	52271.4	734.357
109	E13	3	3	3	82681.4	10286.4	42915.4	52354.5	204.624
110	E14	3	3	3	107567	12943.1	48915.5	56943.4	711.9
111	E15	3	3	3	85710.2	10987.5	44341.2	51708.5	-2480.34
112	E16	3	3	3	97178.1	12773.3	48533.3	58139.3	447.173
113	E17	3	3	3	96860.3	11796.7	46319.4	56571.7	807.172
114	E18	3	3	3	100195	12107.5	46712.1	60951.7	226.437
115	E19	3	3	3	9946.79	2302.81	597.068	514.985	7379.59
116	E20	3	3	3	12651.8	1971.99	834.315	1650.48	5447.11
117	E21	3	3	3	30971.3	4396.93	2017.34	1748.39	3896.66
118	E22	3	3	3	23489.1	3215.06	1075.31	2195.28	7497.26
119	E23	3	3	3	14843.5	2829.6	1034.84	3248.82	3917.69
120	E24	3	3	3	-11299.2	-246.821	-298.363	-127.965	2994.81
121	F1	3	3	3	95186	12763.8	38973.7	61931.8	1627.06
122	F2	3	3	3	80573.6	10910.6	32988.9	51230.2	243.108
123	F3	3	3	3	58120.4	6772.96	27281.3	39306.7	-1031.64
124	F4	3	3	3	94063.6	12108	43018.8	59879.4	-384.77
125	F5	3	3	3	96891.1	11182	44639.5	61712.6	1627.61
126	F6	3	3	3	104762	12449	46143.5	59723.3	1690.29
127	F7	3	3	3	86865.8	10317.2	43222.6	56205.4	-2011.31
128	F8	3	3	3	95379.2	11542.3	47078.8	57851.6	-998.659
129	F9	3	3	3	89304.7	10569.6	45775.8	55036.5	654.61
130	F10	3	3	3	84546.3	9812.71	43050.1	52315.3	-316.544
131	F11	3	3	3	93983.1	11439.6	46814.9	55858.1	4471.64
132	F12	3	3	3	94128.4	11611.7	47815.8	56944	1024.81
133	F13	3	3	3	98869.6	10857.3	47017.1	54844.7	249.101
134	F14	3	3	3	100269	11633.3	48664.6	57086	2055.61
135	F15	3	3	3	90257.8	11778.4	45497.7	54651.9	173.175
136	F16	3	3	3	80634.8	9674.32	42026.4	52211.3	1230.41
137	F17	3	3	3	85713.1	10322.2	43250.7	53544.4	-461.543
138	F18	3	3	3	101504	12354.2	49661.1	62075.6	4116.71
139	F19	3	3	3	8856.01	1291.43	586.817	1983.24	8512.21
140	F20	3	3	3	12188	2216.68	475.897	3712.79	11353.8
141	F21	3	3	3	14326.8	2436.1	1998.45	2278.55	5849.85
142	F22	3	3	3	7332.04	1494.38	1482.81	-6.58438	7184.92
143	F23	3	3	3	4151.31	1081.63	327.795	2765.07	6374.59
144	F24	3	3	3	4225.8	1293.67	-1256.84	-2170.48	3078.47
145	G1	3	3	3	98518.7	12909.5	39602.9	60683.9	129.201
146	G2	3	3	3	104614	14186.8	43228.5	64315.7	1182.49
147	G3	3	3	3	102254	12591.2	43574.2	63316	-1590.25
148	G4	3	3	3	94721.9	11459.8	43500	58351.1	71.4697
149	G5	3	3	3	90234.6	11870.7	43490.8	57448.7	788.788
150	G6	3	3	3	87520.9	12115.8	45779.1	56560	-533.126
151	G7	3	3	3	102845	12091.5	47600.8	59117.6	2476.69
152	G8	3	3	3	96039.8	11486.2	47872.6	58275.8	-1627.42
153	G9	3	3	3	85872.1	10591.1	43625.2	51951.1	279.828
154	G10	3	3	3	88585.4	9912.56	45170.1	53957.2	107.464
155	G11	3	3	3	84412.9	10699.9	43775.5	50366.6	-1580.22
156	G12	3	3	3	86638.8	10344.7	44788.7	51598.9	473.002
157	G13	3	3	3	94151.5	10888.3	49354.4	57177.6	-1078.65
158	G14	3	3	3	86084.6	10269.1	45879.6	53500.9	-829.769
159	G15	3	3	3	94210.1	11366.7	47492.6	56150.5	545.129
160	G16	3	3	3	87465.4	10780.5	45290.5	53091.4	-240.964
161	G17	3	3	3	89026.2	11143.6	43836.6	55045.7	3279.39
162	G18	3	3	3	96493.2	12104.3	47069.9	59212	687.822
163	G19	3	3	3	8294.75	420.028	-417.657	2294.58	9184.92
164	G20	3	3	3	4263.24	2111.71	621.978	3099.99	7736.08
165	G21	3	3	3	32331.7	3796.11	2508.14	3432.18	6742.3
166	G22	3	3	3	6752.94	570.311	371.881	3256.86	5297.4
167	G23	3	3	3	15808.1	3007.08	1514.05	2104.12	5333.92
168	G24	3	3	3	358.142	201.926	319.069	2183.78	3686.86
169	H1	3	3	3	125223	17114.7	51169.7	81622.7	1400.29
170	H2	3	3	3	108312	13179.5	45198.1	66604.9	319.541
171	H3	3	3	3	98859.6	12753.6	44379.2	63017	-427.053
172	H4	3	3	3	94428.1	12246	43290.3	60110.8	963.656
173	H5	3	3	3	95656.3	11083.2	45512.9	60123.1	1194.7
174	H6	3	3	3	96613.4	12037.4	47235.9	58293.7	930.698
175	H7	3	3	3	89365.2	10548.3	44413.3	55338	465.059
176	H8	3	3	3	91853.5	11280.2	47219.3	56470.2	19.8919
177	H9	3	3	3	81318.4	10285.7	43080.8	51783	302.471
178	H10	3	3	3	85943	9925.46	44842.1	52094.7	473.184
179	H11	3	3	3	81720.1	9402.57	43042.7	49196.1	586.482
180	H12	3	3	3	83436.3	10619.5	45721.1	52857.2	839.814
181	H13	3	3	3	86308.2	10465.2	44831.3	51565.9	-621.651
182	H14	3	3	3	91467.4	11418.6	46771.8	53895.2	617.366
183	H15	3	3	3	91938.2	11587.3	46174.4	54641.9	671.743
184	H16	3	3	3	93447.7	11528.8	47959.8	57070.9	-721.034
185	H17	3	3	3	89188.7	11424.3	44702.8	54779.8	1689.98
186	H18	3	3	3	94993.1	12017.1	46478.8	56373.8	1357.63
187	H19	3	3	3	8653.73	1191.04	861.321	2625.46	13373.3
188	H20	3	3	3	79376.3	11506.8	7737.84	13257.5	15093.8
189	H21	3	3	3	24033.7	3529.39	565.498	1566.37	5114.52
190	H22	3	3	3	7746.01	1556.14	413.991	2551.01	4610.96
191	H23	3	3	3	4817.49	1009.53	1160.45	1680.36	3958.99
192	H24	3	3	3	2701.56	1654.03	765.618	1667.52	3565.23
193	I1	3	3	3	104912	13218.2	41080	66469.7	2322.89
194	I2	3	3	3	105568	13477.1	43666	67862.9	2207.82
195	I3	3	3	3	101801	12166.4	43403.1	65040.7	-21.2282
196	I4	3	3	3	98907.3	12869.2	44645.7	61694.1	1847.23
197	I5	3	3	3	98582.1	12444.5	45495.6	59666.9	-511.153
198	I6	3	3	3	94371.6	11617.8	45301.6	57864.9	965.069
199	I7	3	3	3	89051.2	11154.4	42640.1	53141.6	1140.79
200	I8	3	3	3	95713	12105	47759.2	58275	14.1756
201	I9	3	3	3	85368.5	9821.58	45059.3	52947.2	-1016.49
202	I10	3	3	3	84436.5	10826.7	44616	52566.3	-771.709
203	I11	3	3	3	85395.5	10419.2	44780.7	51414.2	-827.351
204	I12	3	3	3	90540.2	11508.7	47549.6	53810.4	-3638.44
205	I13	3	3	3	85294	10213.8	44965.8	50963.9	-4165.69
206	I14	3	3	3	90760.6	11003.3	45908.4	54336.2	-1279.67
207	I15	3	3	3	93987.5	11320.6	46242.6	55322.3	744.261
208	I16	3	3	3	95063.9	10797.3	47072.1	56964.2	92.8659
209	I17	3	3	3	86466.1	10143	43073.9	52609.5	1546.54
210	I18	3	3	3	93227.2	11265	43505.9	54153.4	-1569.26
211	I19	3	3	3	9040.57	1086.65	-438.253	2614.05	9172.34
212	I20	3	3	3	19236.3	2630.26	1351.24	3140.99	10038.9
213	I21	3	3	3	5903.19	1539.82	-230.619	1817.07	7396.33
214	I22	3	3	3	6133.54	1785.42	306.785	1123.84	5447.72
215	I23	3	3	3	2828.61	850.304	487.119	2063.91	4212.92
216	I24	3	3	3	12494	1820.77	1464.93	998.508	6033.97
217	J1	3	3	3	19616.6	2350.78	370.981	3553.33	17825.1
218	J2	3	3	3	22683.2	3791.54	2943.27	5503.81	16272.8
219	J3	3	3	3	14387.8	1911.99	959.968	2360.3	19954.6
220	J4	3	3	3	13732.8	1419.81	1453.48	3108.04	19718.2
221	J5	3	3	3	17532.5	4157.9	2379.26	7255.06	23201.4
222	J6	3	3	3	6246.27	646.438	483.946	4441.61	17209.7
223	J7	3	3	3	13007.6	1638.83	323.99	3695.41	14935
224	J8	3	3	3	7119.29	1042.41	608.177	1448.92	2010.68
225	J9	3	3	3	7251.72	751.621	97.7932	1633.22	12953.7
226	J10	3	3	3	3960.8	912.012	463.268	2883.97	11166.5
227	J11	3	3	3	4868.08	601.397	-276.895	1602.55	8636.13
228	J12	3	3	3	6945.34	1381.69	713.087	3886.59	12725.6
229	J13	3	3	3	16881.4	1601.19	427.049	3442.69	10516.4
230	J14	3	3	3	9421.29	1337.68	186.043	3298.13	13549.4
231	J15	3	3	3	4602.17	1018.27	596.872	907.781	3085.85
232	J16	3	3	3	795.253	292.119	189.752	529.97	3272.87
233	J17	3	3	3	10671.7	1444.25	2958.9	8145.56	11048.2
234	J18	3	3	3	6317.77	1426.97	409.056	3025.3	12532.3
235	J19	3	3	3	7365.3	1582.64	-69.7571	2471.04	9607
236	J20	3	3	3	12025.4	1181.36	476.06	2403.79	7669.26
237	J21	3	3	3	15156.3	2367.04	939.894	1517.6	7332.37
238	J22	3	3	3	7763.23	866.376	1012.89	449.191	2988.97
239	J23	3	3	3	35630.8	3645.4	1188.53	3102.49	9690.47
240	J24	3	3	3	-6799.94	-773.524	-1337.61	-343.575	3615.35
241	K1	3	3	3	22474.5	1940.4	967.379	2734.15	15994
242	K2	3	3	3	12677.8	1662.12	1212.93	1202.42	15805
243	K3	3	3	3	11181.8	1585.97	274.892	1597.67	16079.6
244	K4	3	3	3	8300.36	1022.04	1001.6	3084.46	18871.4
245	K5	3	3	3	7484.49	538.962	966.668	1903.16	17324.7
246	K6	3	3	3	7809.54	1145.22	269.011	1793.53	14644.3
247	K7	3	3	3	8245.52	835.007	1503.31	2943.64	15153.5
248	K8	3	3	3	9150.57	1127.73	777.354	2858.93	15946
249	K9	3	3	3	524.259	371.208	427.801	1028.98	11361.5
250	K10	3	3	3	4511.66	406.117	443.188	2101.03	9574.61
251	K11	3	3	3	5451.24	1164.76	1152.97	2516.75	11894.5
252	K12	3	3	3	7504.38	1757.57	736.655	2676.17	12588.2
253	K13	3	3	3	6468.01	1186.31	913.877	3009.78	10931.5
254	K14	3	3	3	7021.58	1553.34	1685.1	1329.69	12956.9
255	K15	3	3	3	6602.33	969.746	1380.5	2430.12	10314.5
256	K16	3	3	3	6238.76	1195.9	726.608	2695.48	14185.8
257	K17	3	3	3	2905.26	438.369	-41.2034	1177.57	9205.11
258	K18	3	3	3	8802.49	1431.51	1646.73	1042.36	8599.86
259	K19	3	3	3	-12147.9	-542.016	-34.6146	1563.65	8153.13
260	K20	3	3	3	12776.6	813.181	665.62	-302.151	2631.1
261	K21	3	3	3	3748.26	1333.72	957.997	651.6	6072.34
262	K22	3	3	3	4043.51	913.415	871.187	1688.61	5005.15
263	K23	3	3	3	12281.5	1380.45	1085.73	275.037	1405.42
264	K24	3	3	3	2271.55	1493.04	496.178	868.779	12680
265	L1	3	3	3	25257.1	4228.29	1885.23	5365.63	15676
266	L2	3	3	3	17566.2	2784.97	1411.57	3198.57	15645.5
267	L3	3	3	3	16988.1	2525.55	1039.72	3871.21	16881.8
268	L4	3	3	3	11875	1098.75	-0.960966	3094.91	17202.8
269	L5	3	3	3	4204.07	706.401	-634.462	3024.58	15115.3
270	L6	3	3	3	1657.01	-894.785	-943.53	705.049	1118.46
271	L7	3	3	3	6323.39	393.806	69.0922	2588.02	16912.2
272	L8	3	3	3	7043.69	565.018	893.377	1888.72	16686
273	L9	3	3	3	5977.68	838.455	842.843	2021.2	13324.4
274	L10	3	3	3	3308.12	191.263	-34.3575	1396.69	9952.35
275	L11	3	3	3	2521.15	494.141	279.653	3187.18	10362
276	L12	3	3	3	-3169.33	-560.582	-140.821	544.843	-1071.91
277	L13	3	3	3	5625.64	709.874	135.737	1730.13	10216.5
278	L14	3	3	3	2071.32	735.822	63.6306	2418.28	11833
279	L15	3	3	3	4635	827.145	604.726	1164.7	304.804
280	L16	3	3	3	3697.97	900.396	-159.985	1587.17	8638.11
281	L17	3	3	3	4667.36	1153.73	-202.117	2379.83	6676.73
282	L18	3	3	3	884.823	670.99	284.139	966.096	5998.56
283	L19	3	3	3	25291.8	3392.18	3322.48	1123.41	5762.76
284	L20	3	3	3	7051.58	640.011	749.601	942.026	6927.76
285	L21	3	3	3	8352.84	1302.58	899.372	1499.24	4686.8
286	L22	3	3	3	12132.6	1471.82	-280.903	1812.01	7215.92
287	L23	3	3	3	32068.5	1763.7	1308.35	1612.06	1065.01
288	L24	3	3	3	-577.608	-255.858	-27.1832	-146.5	994.877
289	M1	3	3	3	13598	2501.15	1506.22	2175.77	18669
290	M2	3	3	3	19022.8	3650.68	1047.71	2490.62	17130.4
291	M3	3	3	3	12039.6	2698.66	1896.27	2873.72	14588.3
292	M4	3	3	3	12058.2	1770.07	2528.8	3394.63	17565.1
293	M5	3	3	3	6910.58	1820.79	1189.87	2104.26	14195.6
294	M6	3	3	3	8503.76	1352.11	1161.08	1685.25	15194.5
295	M7	3	3	3	5725.64	1208.19	1063.19	3755.87	12676.9
296	M8	3	3	3	3898.33	1902	592.325	1871.92	13929.6
297	M9	3	3	3	7418.79	1828.59	730.983	951.365	12434.3
298	M10	3	3	3	5591.07	1177.05	1236.82	2675.87	10442.7
299	M11	3	3	3	5770.81	1374.98	1179.78	2861.88	12245.2
300	M12	3	3	3	6543.56	1228.99	830.48	1947.39	11262.6
301	M13	3	3	3	7752.78	1974.82	891.968	1536.52	10560.3
302	M14	3	3	3	7357.59	1784.79	229.726	1713.23	13589.3
303	M15	3	3	3	3363.85	1222.2	492.846	2684.38	9740.11
304	M16	3	3	3	3830.09	1222.37	830.695	1228.53	8620.22
305	M17	3	3	3	10630.3	2338.05	1753.38	1645.85	5077.07
306	M18	3	3	3	3203.93	1795.75	69.1556	989.229	6966.34
307	M19	3	3	3	5956.9	1209.84	636.795	617.853	2871.39
308	M20	3	3	3	14509.7	3197.68	1601.22	2292.63	2350.06
309	M21	3	3	3	9829.76	1690.32	647.897	1084.65	3309.96
310	M22	3	3	3	11089.5	1184.18	542.362	-843.275	2758.39
311	M23	3	3	3	-2437.78	883.804	-493.301	-2203.38	-1126.97
312	M24	3	3	3	7756.72	1239.01	347.725	189.035	2219.25
313	N1	3	3	3	21404.9	3182.69	261.295	3512.28	17972.9
314	N2	3	3	3	19340.7	4046.62	613.367	4500.84	18184.8
315	N3	3	3	3	12856.1	2133.32	914.115	2505.87	15604
316	N4	3	3	3	20252.9	1486.35	782.144	2516.49	16113.8
317	N5	3	3	3	8732.12	1234.31	-174.007	2495.78	16897.2
318	N6	3	3	3	10586.9	237.461	-162.408	2910.3	15528.4
319	N7	3	3	3	10645.5	1283.66	699.91	3258.11	15614.9
320	N8	3	3	3	9803.36	1170.36	2681.7	3409.4	13849.8
321	N9	3	3	3	13875.6	1089.87	737.066	2094.41	12920.1
322	N10	3	3	3	-860.881	300.003	-308.65	1383.68	3239
323	N11	3	3	3	5251.36	941.581	699.561	1936.54	10989.2
324	N12	3	3	3	3728.32	1607.81	10.731	1697.82	11336
325	N13	3	3	3	4665.99	291.13	408.961	2384.59	10150.5
326	N14	3	3	3	1915.05	105.946	316.749	790.827	1893.94
327	N15	3	3	3	4404.39	1383.64	1037.74	2777.2	5691.1
328	N16	3	3	3	-245.76	962.965	-1133.98	189.057	2210.82
329	N17	3	3	3	-742.285	-5.54383	456.165	952.257	2216.19
330	N18	3	3	3	33667.9	3261.93	2583.44	3940.57	3283.15
331	N19	3	3	3	32739.9	2265.7	1453.5	2243.99	5384.37
332	N20	3	3	3	18281.7	2933.84	1650.49	2308.59	5171.94
333	N21	3	3	3	10097.4	971.012	713.218	2938.1	3618.5
334	N22	3	3	3	-4363.6	184.734	727.56	-754.642	622.609
335	N23	3	3	3	7069.6	504.992	-440.071	253.723	1568.02
336	N24	3	3	3	8057.47	1180.94	1073.77	4000.29	987.467
337	O1	3	3	3	9234.95	2012.81	518.198	1469.34	17807.7
338	O2	3	3	3	14935.7	3048.79	611.125	3626.87	16796.6
339	O3	3	3	3	11250.2	2844.3	845.154	2734.79	18448.3
340	O4	3	3	3	7858.97	1639.51	382.245	2661.56	13718.2
341	O5	3	3	3	14343.8	1690.21	1799.54	3632.97	17569.8
342	O6	3	3	3	3293.81	2236.23	891.472	2416.49	18063
343	O7	3	3	3	16748.1	2049.15	956.56	3980.58	15826.7
344	O8	3	3	3	15094.2	1758.5	2982.6	3789.43	28262.8
345	O9	3	3	3	15393.4	1121.71	1963.66	1079.46	14060.3
346	O10	3	3	3	10114.8	3370.5	1016.89	3088.69	23908.5
347	O11	3	3	3	4925.29	1038.47	-753.817	1095.07	13398.1
348	O12	3	3	3	2391.41	-912.851	-533.195	511.573	9648.32
349	O13	3	3	3	5517.9	2261.19	68.8626	2895.13	8772.82
350	O14	3	3	3	4743.4	1508.4	241.471	2358.21	8917.41
351	O15	3	3	3	9617.76	2381.41	1809.35	305.868	8385.7
352	O16	3	3	3	2766.23	2173.09	289.23	536.874	7719.71
353	O17	3	3	3	3124.8	1681.99	353.328	-940.888	5444.38
354	O18	3	3	3	40452.4	6704.99	3262.29	1350.58	5496.04
355	O19	3	3	3	8581.43	1628.72	420.585	1175.65	7467.54
356	O20	3	3	3	2163.92	2227.82	386.113	-681.082	2091.65
357	O21	3	3	3	2022.64	1764.25	-296.532	-1238.08	799.436
358	O22	3	3	3	8830.04	1363.16	889.628	490.404	4367.42
359	O23	3	3	3	55175.6	3203.45	1571.18	2177.67	5604.34
360	O24	3	3	3	2832.14	1886.65	1670.41	-990.307	2667.01
361	P1	3	3	3	15706.2	3641.33	1273.05	2029.45	10068.7
362	P2	3	3	3	18157	3738.26	-7.67392	432.042	13689.6
363	P3	3	3	3	19142.4	2820.11	1216.76	728.23	15239.3
364	P4	3	3	3	11794.2	2033.25	432.514	1508.98	14967.6
365	P5	3	3	3	11723.5	1289.1	1023.36	1000.17	12465.2
366	P6	3	3	3	10227.3	2634.81	1698.94	3076.44	16672.2
367	P7	3	3	3	7513.09	1334.53	1094.11	2425.65	14514.4
368	P8	3	3	3	18517.1	2235.46	1949.81	2682.2	17593.4
369	P9	3	3	3	19594.1	3340.56	1249.22	2796.65	14262.2
370	P10	3	3	3	8969.12	1366.47	991.951	2017.59	15741.3
371	P11	3	3	3	4857.16	1250.85	752.452	3078.92	7558.22
372	P12	3	3	3	2418.31	1707.69	877.844	3884.83	8379.75
373	P13	3	3	3	4183.42	1312.53	1012.34	2710.8	7816.38
374	P14	3	3	3	4920.74	1931.26	434.6	1668.61	6426.61
375	P15	3	3	3	1910.58	1484.47	833.826	940.603	6515.39
376	P16	3	3	3	3441.19	1430.52	331.125	873.58	3547.87
377	P17	3	3	3	-1689.74	33.3134	53.1046	-330.508	122.372
378	P18	3	3	3	8726.76	2715.9	1031.31	1082.77	6047.59
379	P19	3	3	3	-197.978	1824.74	-399.695	263.688	5016.56
380	P20	3	3	3	2913.18	2020.03	287.272	1904.44	5240.91
381	P21	3	3	3	1402.65	1533.22	754.068	606.112	1291.51
382	P22	3	3	3	2161.49	2867.06	94.795	1668.54	5692.09
383	P23	3	3	3	1172.27	1672.81	929.313	51.9465	1776.23
384	P24	3	3	3	-686.841	1310.04	512.071	206.648	2285.73
1	A1	3	3	4	88225.7	10880	31787.6	58597.5	-444.82
2	A2	3	3	4	111606	14010.9	45812	78805.1	3275.99
3	A3	3	3	4	96430.5	12078.6	36606.9	61058.4	1746.08
4	A4	3	3	4	45734.8	6048.12	21417.4	32541.2	-464.613
5	A5	3	3	4	99212	12222.1	42290.7	64034.6	1480.43
6	A6	3	3	4	55205.2	8395.58	26422.5	38427.4	325.424
7	A7	3	3	4	101205	12555.9	44170.5	61993.4	1810.65
8	A8	3	3	4	49648.8	5598.82	25113.7	33367	-2239.52
9	A9	3	3	4	70068.2	9411.44	33676.2	44820.7	483.847
10	A10	3	3	4	90536.9	10847.8	42338	56874.3	2407.19
11	A11	3	3	4	101020	12118.1	48175.1	64468.9	2473.51
12	A12	3	3	4	79210.9	8836.24	40098.8	53780.6	-313.238
13	A13	3	3	4	42440	4848.67	26547.5	36824	-1199.19
14	A14	3	3	4	97953	11781.5	45004.8	58976.2	576.008
15	A15	3	3	4	51091.5	5507.21	25676.1	33905.1	-707.706
16	A16	3	3	4	91248.5	11101.2	42370.3	57495.9	2031.28
17	A17	3	3	4	83130.9	10629.2	37017.2	53565.6	2553.72
18	A18	3	3	4	88290.1	11607.2	41472	58319	1390.84
19	A19	3	3	4	84148.7	11041.6	39406.5	57392.5	137.65
20	A20	3	3	4	6485.67	155.666	1291.18	713.366	2646.8
21	A21	3	3	4	16422.5	278.577	156.016	2073.98	2111.17
22	A22	3	3	4	6125.83	523.952	-345.868	1129.69	3975.75
23	A23	3	3	4	3959.76	1702.16	137.648	2084.65	4038.79
24	A24	3	3	4	7779.07	155.071	-798.874	1395.68	6834.07
25	B1	3	3	4	61844.8	8512.59	25763.1	46486.3	1399.16
26	B2	3	3	4	87887	10955.9	34406.5	58857.4	-317.858
27	B3	3	3	4	95489.2	12314.7	37111.7	58579.7	1356.48
28	B4	3	3	4	61444.5	8461.34	27460.2	41353.7	-871.729
29	B5	3	3	4	103780	13261.4	43444	64495.5	-841.02
30	B6	3	3	4	54057.8	7172.37	25431.6	36437	-698.581
31	B7	3	3	4	102714	12998.7	45281.6	61021.7	1810.1
32	B8	3	3	4	103279	12459.6	46823.8	62413.2	527.735
33	B9	3	3	4	100449	12415.5	47810.3	61497.9	2017.05
34	B10	3	3	4	105658	13001.7	49108.3	63930.3	9700.01
35	B11	3	3	4	97352	11215.2	46164.9	58301.8	-337.152
36	B12	3	3	4	97033.2	11179.2	46390.4	59059.2	-414.301
37	B13	3	3	4	111886	12832.4	49666.3	63893.6	15864.1
38	B14	3	3	4	96999.3	10829.1	45399	59009.2	1282.64
39	B15	3	3	4	95555.3	11791.5	44857.7	55804.4	459.501
40	B16	3	3	4	91954.9	11812.2	43355.1	56220.8	2664.71
41	B17	3	3	4	68478.4	8819.48	35112.1	47153.9	1885.32
42	B18	3	3	4	99995.9	12106.5	43536.5	60598.9	-292.222
43	B19	3	3	4	451.139	62.8977	-604.28	585.887	1689.22
44	B20	3	3	4	8466.17	2153.31	-255.681	1129.58	7079.22
45	B21	3	3	4	5190.34	942.001	474.826	2132.49	3874.65
46	B22	3	3	4	-2915.96	1020.62	368.871	-1358.02	3114.18
47	B23	3	3	4	3211.35	1460.02	796.465	-523.652	1272.72
48	B24	3	3	4	13401.5	1601.85	191.565	2145.03	1157.43
49	C1	3	3	4	86507.8	12835.1	33504.4	55219.4	935.833
50	C2	3	3	4	52038.3	7193.75	24656.8	40145.9	-1307.65
51	C3	3	3	4	89365	10647.5	36620.3	57083.3	-52.6508
52	C4	3	3	4	96971	12964.3	41952.3	61446.5	776.005
53	C5	3	3	4	97103.9	11456.7	43237.7	59574.5	-876.906
54	C6	3	3	4	102076	12002.5	43512.2	58560.7	331.586
55	C7	3	3	4	99324.6	12323.3	44799.3	59993.7	1228.97
56	C8	3	3	4	102466	12011	48002.4	62734.9	865.076
57	C9	3	3	4	98468.5	11455.7	46594.7	59228.3	92.1222
58	C10	3	3	4	92058.8	10783	42649.6	53957.9	-828.802
59	C11	3	3	4	99451.2	12204.1	47422	59266.5	518.641
60	C12	3	3	4	99303.4	12517.8	48229.4	58354.1	-1247.4
61	C13	3	3	4	92099.1	10998.2	45077.8	55737.6	221.904
62	C14	3	3	4	100622	11755.5	48049.5	60029.1	627.418
63	C15	3	3	4	97677.1	11683.2	46422	57788.5	-383.552
64	C16	3	3	4	98442.7	12205.4	45941.5	59415	1425.17
65	C17	3	3	4	90417.2	11527.3	44478.3	61185	2007.53
66	C18	3	3	4	109895	12910.5	49749	66243.6	3385.11
67	C19	3	3	4	8606.27	1229.02	259.065	2341.61	8560.24
68	C20	3	3	4	10578.5	2162.96	-178.986	1180.65	8169.81
69	C21	3	3	4	11313.8	3425.17	321.01	3797.05	5589.19
70	C22	3	3	4	19037.3	4183.38	1435.92	1248.93	7384.81
71	C23	3	3	4	9136.92	1221.35	386.098	1521.37	2048.84
72	C24	3	3	4	3643.46	492.979	74.4569	-1583.59	3497.91
73	D1	3	3	4	106568	13996.7	38748.9	66065.2	1607.74
74	D2	3	3	4	87547.2	10468.3	34952.8	55783.8	-104.92
75	D3	3	3	4	49395.6	6827.76	22723.4	34380.3	-1369.62
76	D4	3	3	4	67815.3	9467.61	31706.3	45522	-109.912
77	D5	3	3	4	46985.4	5559.64	22239.3	31120.5	-3252.95
78	D6	3	3	4	98413.9	12106.1	44740.3	60602	435.936
79	D7	3	3	4	96978.3	11926.7	44743.5	58008.6	-414.608
80	D8	3	3	4	62273.3	7205.12	31725.1	40680.1	-873.591
81	D9	3	3	4	93026.5	11472.9	45293.2	55189.1	-392.166
82	D10	3	3	4	63828.4	8058.1	32824.5	39958.8	1249.63
83	D11	3	3	4	93342.2	10850.9	43423.7	53463.3	-554.995
84	D12	3	3	4	92842.8	10548.9	43819.5	52115.6	-94.3377
85	D13	3	3	4	85553.7	10021.1	42180.6	51094.9	247.827
86	D14	3	3	4	97333.6	11478	47528.5	56350.3	500.826
87	D15	3	3	4	88747.1	10613.4	42758.6	53171.4	-364.765
88	D16	3	3	4	97972.3	11585.5	45991.9	57753.2	-687.204
89	D17	3	3	4	93176.7	12594	45518.9	58807.3	245.936
90	D18	3	3	4	104451	12584.8	49354.4	62710.3	2243.02
91	D19	3	3	4	12804.6	1297.93	490.373	2367.47	12214.4
92	D20	3	3	4	27473.4	2060.69	880.799	887.701	8959.27
93	D21	3	3	4	29150.4	4785.11	972.38	2309.37	7475.22
94	D22	3	3	4	20006.7	1742.91	1128.44	1481.29	5904.35
95	D23	3	3	4	21640.1	3377.72	1506.63	4228.2	4160.57
96	D24	3	3	4	3607.75	51.6604	-2019.73	-857.324	952.068
97	E1	3	3	4	105988	14519.6	42406.8	68476	1548.04
98	E2	3	3	4	111335	13890.6	42592	65757.6	589.845
99	E3	3	3	4	101123	13280.2	43627.8	62785.6	834.73
100	E4	3	3	4	96900.3	12203.2	43585.7	59371.5	359.869
101	E5	3	3	4	100376	12117.3	45785.2	62614.8	983.924
102	E6	3	3	4	93745.1	11642.2	46096.1	58541.2	1483.13
103	E7	3	3	4	90404.7	11540.5	43688.3	56807	1072.51
104	E8	3	3	4	94143.1	11065.6	47284.6	56384.3	-894.051
105	E9	3	3	4	94976.8	12079.1	47573.4	56842.2	-248.885
106	E10	3	3	4	87789.3	10416	45302.7	53782.9	286.667
107	E11	3	3	4	86848.2	9983.43	43928.4	51256.3	196.483
108	E12	3	3	4	87413.9	11033.5	45048.1	52176.5	738.845
109	E13	3	3	4	83522.1	10356.6	43474.9	52384.9	475.128
110	E14	3	3	4	108220	12898.3	48889.6	56806.7	638.465
111	E15	3	3	4	87200	10836.9	44786.4	51959.7	-2379.21
112	E16	3	3	4	97754.3	12768.2	49277.8	58084.9	249.208
113	E17	3	3	4	98017.1	11882.6	46578.4	56677.2	855.289
114	E18	3	3	4	101158	12088.8	46602.3	60961.9	310.038
115	E19	3	3	4	8899.58	2242.25	681.959	541	7015.65
116	E20	3	3	4	12295.6	2090.21	984.224	1483.05	5368.34
117	E21	3	3	4	32278.5	4977.72	2286.73	1675.97	4153.28
118	E22	3	3	4	24469.9	2883.37	1180.16	1794.2	7820.83
119	E23	3	3	4	14678.2	2441.99	1214.49	2962.46	4422.41
120	E24	3	3	4	-11317.1	-506.755	-104.834	-476.037	3169.86
121	F1	3	3	4	96477.7	12960.2	39129.7	61901.8	1569.48
122	F2	3	3	4	88132.4	11579.3	35764.9	54972.1	625.262
123	F3	3	3	4	65945.7	7992.76	29782.5	42993.2	-854.439
124	F4	3	3	4	94766.3	11755	43139.3	59671.3	-460.98
125	F5	3	3	4	96352.2	11006.7	44792.6	61486.8	1893.32
126	F6	3	3	4	105207	12380.5	46207.6	59576.8	1090.32
127	F7	3	3	4	86864.9	10450.1	43422	56399.8	-1851.79
128	F8	3	3	4	96766.3	11691.5	47474	57723.6	-843.985
129	F9	3	3	4	89671	10556.3	45858.8	54986.7	926.857
130	F10	3	3	4	85106.5	9848.96	43368.3	52296.8	-162.987
131	F11	3	3	4	94426	11477.5	46882.1	55715.7	4729.26
132	F12	3	3	4	95166.6	11681.3	47884.1	56877.5	807.769
133	F13	3	3	4	98869.6	10868.3	46895.4	54728.7	-31.0258
134	F14	3	3	4	101124	12104.8	48627.4	56984.6	2395.56
135	F15	3	3	4	93014.4	12079.7	45897.7	54799.3	272.168
136	F16	3	3	4	82086.8	9829.91	42235.2	52372.8	1153.21
137	F17	3	3	4	89622.7	10544.4	44414.3	54826	-339.854
138	F18	3	3	4	101363	12546.5	49916.9	62092.6	3912.33
139	F19	3	3	4	9560.85	1356.21	401.192	1909.21	9102.94
140	F20	3	3	4	11646.1	2310.92	500.496	3500.44	11703.4
141	F21	3	3	4	15144.5	2315.09	2126.77	2194.72	5966.98
142	F22	3	3	4	8179.64	1356.55	1508.15	139.163	7326.02
143	F23	3	3	4	4241.99	1173.43	341.651	2526.82	6982.11
144	F24	3	3	4	5559.64	1461.91	-1359.59	-1986.57	3032.16
145	G1	3	3	4	100382	13038.6	39970.4	60726.7	-147.601
146	G2	3	3	4	105685	14190.3	43506	64706.9	1369.77
147	G3	3	3	4	103235	12568.2	43795.8	63631.4	-1356.35
148	G4	3	3	4	95390.1	11043.3	43386.5	58505.6	-23.3788
149	G5	3	3	4	93670	11758.4	44422.9	59091.1	815.94
150	G6	3	3	4	89644	12173.4	46333.9	57082.8	-635.494
151	G7	3	3	4	104281	12318.7	48015.1	59550.5	2937.39
152	G8	3	3	4	97278	11705.6	48238.1	58459.6	-1135.57
153	G9	3	3	4	86961.4	10633.2	43866.2	52449.9	596.257
154	G10	3	3	4	88968.1	9942.44	45270.5	54043.1	12.3269
155	G11	3	3	4	84902.3	10619.8	44335.1	50658.1	-1814.35
156	G12	3	3	4	87494.1	10446.5	45036.9	51824.7	342.569
157	G13	3	3	4	93555.4	10919	49134.8	56835.9	-1433.01
158	G14	3	3	4	87133.1	10276.8	46442.7	53728.4	-618.182
159	G15	3	3	4	94493.1	11484.4	48045.5	56309.2	459.212
160	G16	3	3	4	88069.3	10956.6	45514.3	53304.8	-155.695
161	G17	3	3	4	90270.1	10948.7	44039.3	55388.7	3096.7
162	G18	3	3	4	97610	12086.1	47385.8	59681.2	850.899
163	G19	3	3	4	7702.22	389.509	-357.469	2174.76	8621.15
164	G20	3	3	4	4482.14	1761.29	715.6	3213.2	8018.54
165	G21	3	3	4	33207.9	3778.71	2800.7	3579.33	6511.06
166	G22	3	3	4	6562.9	823.32	251.121	3685.3	5792.04
167	G23	3	3	4	16718.7	3353.07	1649.13	2517.68	5769.89
168	G24	3	3	4	1558.96	-8.05776	222.929	2175.11	3833.28
169	H1	3	3	4	126349	17122.7	52223.2	82305.1	1138.03
170	H2	3	3	4	108837	13212.6	45471.4	66806	655.096
171	H3	3	3	4	97480.8	12339.7	43603.5	61810.4	-491.122
172	H4	3	3	4	94524.7	12459.4	43284.5	60026.7	790.665
173	H5	3	3	4	95646.7	11427	45607	60218.2	1297.23
174	H6	3	3	4	96216.6	12204.6	46559.3	57847.4	932.795
175	H7	3	3	4	89786.8	10658.5	44889.1	55625.3	363.224
176	H8	3	3	4	93144.3	11392.4	47329.2	57026.2	181.675
177	H9	3	3	4	81232.7	10354.2	43150.1	52144.9	479.558
178	H10	3	3	4	85313.9	9710.35	44477.8	51717.3	203.29
179	H11	3	3	4	83140.1	9558.08	43457.9	49800.1	652.262
180	H12	3	3	4	84162.7	10674.9	46114.5	53126.4	928.012
181	H13	3	3	4	87431.3	10509.7	45031.6	51851.1	-753.901
182	H14	3	3	4	90894	11266.5	46597.8	53755.9	775.334
183	H15	3	3	4	94395.7	11781.2	46885.4	55243.7	789.033
184	H16	3	3	4	94114.5	11613.3	48168.1	57473.2	-593.236
185	H17	3	3	4	89909.7	11385.8	44833.5	54853.9	1647.22
186	H18	3	3	4	94736.7	11903.6	46455.6	56165.1	1079.3
187	H19	3	3	4	8689.14	1277.39	1037.88	2461.69	12891.5
188	H20	3	3	4	79397	11506.5	7629.5	13214.8	15316.7
189	H21	3	3	4	25116.2	3465.79	700.031	1550.23	5362.19
190	H22	3	3	4	7683.96	1577.38	457.718	2360.6	5141.4
191	H23	3	3	4	5633.78	957.288	1193.99	1817.95	4091.02
192	H24	3	3	4	3089.9	1351.26	714.31	1575.54	4166.24
193	I1	3	3	4	105263	13319.6	40902.4	66054.4	2276.74
194	I2	3	3	4	106203	13586.1	43700.2	67383.7	2287.36
195	I3	3	3	4	102320	12496.8	43179.3	65047.8	-272.31
196	I4	3	3	4	100100	12613.5	45164.8	61616.6	1968.43
197	I5	3	3	4	98820	12689.7	45522.9	59679.5	-473.14
198	I6	3	3	4	94325.9	11673	45098	57502.9	1264.33
199	I7	3	3	4	89755.7	10992.2	42789.8	53139.4	758.834
200	I8	3	3	4	96070.7	12154.7	47907	58207.5	-189.186
201	I9	3	3	4	87352.7	9971.68	45254.5	53191.4	-1072.1
202	I10	3	3	4	84561.5	10857.1	44284.5	52604.8	-776.431
203	I11	3	3	4	85718.9	10382.1	44679.3	51534.4	-945.312
204	I12	3	3	4	91584.7	11493.6	48128.4	54190.4	-3182.8
205	I13	3	3	4	86112.8	10553.9	44989.6	51239.2	-4441.73
206	I14	3	3	4	92479.6	11299.8	46468.3	54590.4	-1116.86
207	I15	3	3	4	93608.5	11101.3	46204.7	55141.6	657.955
208	I16	3	3	4	95778.5	11040.5	47062.6	56912.7	-227.619
209	I17	3	3	4	86593.9	9882.52	42981.3	52409.8	1540.21
210	I18	3	3	4	92884.3	11075.1	43384.4	54127	-1542.8
211	I19	3	3	4	9099.97	1064.26	-466.249	2528.92	8756.98
212	I20	3	3	4	20133.4	2653.14	1299.66	2951.7	9846.67
213	I21	3	3	4	7178.78	1434.02	-181.659	1930.65	7705.38
214	I22	3	3	4	6883.81	2099.97	394.105	1453.51	5727.94
215	I23	3	3	4	2763.76	1336.68	509.087	2150.75	4053.54
216	I24	3	3	4	12517.3	1565.61	1421.87	664.176	5802.75
217	J1	3	3	4	19497.7	2499.27	90.3197	3666.99	18270.8
218	J2	3	3	4	22705.1	3539.23	2848.3	5391.91	16860.7
219	J3	3	3	4	14105.4	2184.32	1089.35	2523.63	20418.1
220	J4	3	3	4	12959.4	1431.35	1299.85	2702.03	19211.4
221	J5	3	3	4	17441.9	4184.99	2513.68	7032.28	22513.5
222	J6	3	3	4	5109.56	640.858	486.432	4008.54	16747.2
223	J7	3	3	4	12017.9	1395.83	376.78	3210.1	14402
224	J8	3	3	4	6658.05	1097.37	562.038	1428.51	2010.84
225	J9	3	3	4	7609.41	798.449	168.229	1300.98	12012.3
226	J10	3	3	4	4060.7	885.769	514.659	2656.36	10649.5
227	J11	3	3	4	4256.81	561.389	-165.229	1417.91	7723.57
228	J12	3	3	4	6466.97	1321.16	708.128	3651.01	11726
229	J13	3	3	4	16512.8	1656.92	319.987	3321.76	9885.88
230	J14	3	3	4	9305.98	1256.81	40.4438	3174.3	12773.5
231	J15	3	3	4	4948.43	1118.13	572.565	898.705	3244.09
232	J16	3	3	4	1108.6	473.227	196.374	330.348	3228.7
233	J17	3	3	4	10313.2	1484.53	3021.09	7837.6	10731.1
234	J18	3	3	4	6148.43	1096.05	458.45	2725.77	11923.9
235	J19	3	3	4	7303.58	1474.36	62.921	2730.99	9196.86
236	J20	3	3	4	12880	1424.01	431.975	2248.2	8091.73
237	J21	3	3	4	15367.7	2328.24	821.454	1565.3	7753.46
238	J22	3	3	4	8834.25	866.787	1029.24	444.333	2882.58
239	J23	3	3	4	35509.1	3697.45	1379.55	3127.54	10204.7
240	J24	3	3	4	-6230.49	-627.794	-1452.87	-672.48	4009.06
241	K1	3	3	4	22448.7	2165.72	802.981	2975.01	16376.8
242	K2	3	3	4	13315	1540.96	1026.82	1459.73	16100.2
243	K3	3	3	4	11818.1	1615.66	248.22	1604.07	16643.6
244	K4	3	3	4	8332.06	968.19	1078.5	2752.92	18885
245	K5	3	3	4	8333.4	811.094	1178.85	1796.59	17221.4
246	K6	3	3	4	8447.08	1195.26	191.62	1334.59	14545.9
247	K7	3	3	4	7929.07	879.482	1508.67	2902.95	14816.7
248	K8	3	3	4	8619.93	1015.18	867.18	2651.52	15148.1
249	K9	3	3	4	1216.09	431.312	433.104	997.761	10701.3
250	K10	3	3	4	4321.48	486.248	616.516	2119.56	9331.8
251	K11	3	3	4	4777.95	1310.47	993.077	2397.34	11403.6
252	K12	3	3	4	7098.6	1687.1	968.077	2647.45	11933.1
253	K13	3	3	4	5925.02	1018.2	893	2845.71	10655.9
254	K14	3	3	4	6642.87	1639.55	1714.35	1367.24	12697.9
255	K15	3	3	4	6282.49	1048.84	1347.15	2610.36	9876.27
256	K16	3	3	4	6378.97	1309.57	1002.19	2462.13	13663.7
257	K17	3	3	4	3162.56	431.696	-8.35425	976.082	9225.87
258	K18	3	3	4	9030.67	1520.97	1608	981.9	9092.06
259	K19	3	3	4	-11046.1	-348.092	69.1597	1452.79	8315.04
260	K20	3	3	4	12472.8	935.141	681.499	-221.351	2687.54
261	K21	3	3	4	3894.01	1460.24	898.167	595.566	6368.12
262	K22	3	3	4	5816.05	1176.82	990.765	1809.83	5188.57
263	K23	3	3	4	11608.6	1555	1045.27	-168.864	885.458
264	K24	3	3	4	3503.52	2040.74	557.609	539.961	12581.6
265	L1	3	3	4	25261.8	4693.59	1484.5	5449.08	15939.1
266	L2	3	3	4	18179.2	2972.88	1238.86	3122.97	15492.7
267	L3	3	3	4	17722.4	2685.39	1112.06	4056.66	17357.7
268	L4	3	3	4	11427.4	1435.72	158.613	3168.32	18190.9
269	L5	3	3	4	4839.28	811.445	-476.873	2816.47	15824.8
270	L6	3	3	4	2097.62	-928.123	-996.818	568.637	1439.2
271	L7	3	3	4	6605.35	413.411	96.9962	2394.42	16386.5
272	L8	3	3	4	7242.62	609.661	838.898	1718.06	16383.3
273	L9	3	3	4	6449.62	1166.6	653.888	1962.13	13563.3
274	L10	3	3	4	-2013.63	-424.9	-255.328	-432.939	656.673
275	L11	3	3	4	2637.2	683.089	316.493	3272.58	10329.2
276	L12	3	3	4	-3026.15	-250.016	-93.332	591.172	-693.71
277	L13	3	3	4	5177.24	635.452	113.607	1886.12	10571.3
278	L14	3	3	4	2613.9	714.627	51.351	2436.51	11962
279	L15	3	3	4	4869.07	752.655	406.105	1178.32	737.715
280	L16	3	3	4	3766.54	899.716	-161.937	1494.12	8639.61
281	L17	3	3	4	4706.69	1224.5	-105.505	2514.72	6791.16
282	L18	3	3	4	1337.72	695.563	522.79	894.753	5762.13
283	L19	3	3	4	25563.5	3237.62	3232.45	1017.16	5722.16
284	L20	3	3	4	7544.14	752.277	524.929	712.873	6950.19
285	L21	3	3	4	8305.94	1281.86	567.616	1850.73	5063.72
286	L22	3	3	4	12539.4	1530.1	-430.766	1780.03	7305.29
287	L23	3	3	4	31661.6	1717.92	1159.39	1594.71	1703.26
288	L24	3	3	4	-1029.94	27.6859	-380.853	-108.874	1389.75
289	M1	3	3	4	14103.9	2472.13	1980.59	2369.1	18725.2
290	M2	3	3	4	19560.3	3708.94	897.483	2620.87	17262.1
291	M3	3	3	4	12371.4	2587.72	1974.96	2851.97	15068.7
292	M4	3	3	4	12042	1787.06	2421.9	3396.85	18102.5
293	M5	3	3	4	7541.31	1797.54	1109.56	2146.34	14855.1
294	M6	3	3	4	7835.51	1471.27	1176.71	2065.56	15787.1
295	M7	3	3	4	5863.53	1267.22	1146.71	3598.6	12528
296	M8	3	3	4	3871.45	2043.51	573.578	1863.07	13647.3
297	M9	3	3	4	7164.8	1917.68	677.268	793.859	12157.3
298	M10	3	3	4	5574.87	1341.61	1129.06	2707.41	10164.7
299	M11	3	3	4	5236.66	1559.2	1215.8	2737.47	12280.3
300	M12	3	3	4	6309.81	1297.22	883.382	1896.78	11269.6
301	M13	3	3	4	7705.77	2186.42	968.209	1678.78	10787.5
302	M14	3	3	4	6687.61	1580.88	308.065	1698.69	13993.5
303	M15	3	3	4	3221.13	1173.34	662.78	2711.28	10248.4
304	M16	3	3	4	3527.37	1230.15	1006.77	1220.67	9354.17
305	M17	3	3	4	11043.8	2319.86	1599.03	1588.69	4991.27
306	M18	3	3	4	3271.57	1565.69	39.4478	855.307	7202.53
307	M19	3	3	4	6284.66	1635.73	633.823	650.645	3117.65
308	M20	3	3	4	15611.1	2663.45	1286.18	2476.81	2567.34
309	M21	3	3	4	9532	1552.61	547.254	651.956	4084.74
310	M22	3	3	4	11478.3	1327.32	275.425	-813.918	3151.95
311	M23	3	3	4	-3155.76	784.361	-488.134	-1981.87	-977.792
312	M24	3	3	4	7190.57	1215.87	562.632	143.023	2697.2
313	N1	3	3	4	20939.1	3153.16	382.741	3449.1	17622.4
314	N2	3	3	4	20588.1	4161.01	788.773	4638.87	17875.2
315	N3	3	3	4	13074.4	2270.35	1030.41	2458.12	15317
316	N4	3	3	4	19813.3	1741.01	816.24	2595.05	15893.1
317	N5	3	3	4	8496.34	1427.54	-24.9732	2409.07	17083.5
318	N6	3	3	4	10399.9	362.663	-100.985	2809.63	15684.4
319	N7	3	3	4	10638.8	1162.62	816.277	3294.46	15658.8
320	N8	3	3	4	9968.09	1249.13	2541.24	3513	13711.4
321	N9	3	3	4	13331.8	996.368	562.737	2107.21	12936.8
322	N10	3	3	4	-851.152	85.8411	-278.433	1306.96	3369.03
323	N11	3	3	4	5307.39	883.414	801.94	1785.67	11197.7
324	N12	3	3	4	4040.99	1399.01	-71.1948	1744.98	10619.1
325	N13	3	3	4	4895	379.903	287.567	2376.84	10372
326	N14	3	3	4	1818.53	167.021	96.1777	1033.52	2257.2
327	N15	3	3	4	4910.72	1274.1	869.18	2668.43	5965.24
328	N16	3	3	4	24.7054	1021.64	-1191.81	349.19	2088.49
329	N17	3	3	4	65.7512	175.193	370.47	1029.37	2899.8
330	N18	3	3	4	33403.9	3123.53	2556.74	3682.95	3454.77
331	N19	3	3	4	32263	2385.72	1292.15	2263.1	5422.66
332	N20	3	3	4	17961.1	2642.53	1512.68	2274.25	5259.23
333	N21	3	3	4	9236.85	1008.1	426.154	3006.66	3936.65
334	N22	3	3	4	-3995.36	192.943	689.975	-596.636	586.648
335	N23	3	3	4	6604.77	502.079	-604.458	608.593	1898.73
336	N24	3	3	4	8108.75	962.423	674.763	3780.9	1054.32
337	O1	3	3	4	9196.21	2094.86	833.757	1797.96	17763.5
338	O2	3	3	4	14764.1	3421.69	689.939	3866.2	17029.1
339	O3	3	3	4	12231.9	2965.57	719.724	2805.33	18697.3
340	O4	3	3	4	8849.93	1205.24	465.473	2768.82	14214.9
341	O5	3	3	4	13475.7	1845.15	1712.08	3780.58	16902.9
342	O6	3	3	4	4370	2201.79	519.67	2752.98	17317.2
343	O7	3	3	4	17283.7	2258.43	1072.94	4227.48	15541.5
344	O8	3	3	4	25234.2	2790.07	3732.68	4166.65	27565.4
345	O9	3	3	4	15585.1	926.806	2199.79	1198.01	13897.2
346	O10	3	3	4	11598	3899.99	1392.22	3156.54	23841.2
347	O11	3	3	4	4781.91	945.15	-580.285	1369.81	13258.7
348	O12	3	3	4	2867.57	-985.936	-281.471	541.059	9735.01
349	O13	3	3	4	6106.19	2399.78	239.341	3108.24	8768.06
350	O14	3	3	4	4839.59	1183.47	535.559	2411.38	8751.82
351	O15	3	3	4	9916.55	2351.15	1686.55	616.179	8549.64
352	O16	3	3	4	2928.59	2082.87	421.274	915.479	7548.87
353	O17	3	3	4	3878.36	1675.47	428.621	-936.867	5443.42
354	O18	3	3	4	40250.9	6791.64	3312.39	1785.59	5502.36
355	O19	3	3	4	9025.64	1717.29	492.332	1116.75	7503.86
356	O20	3	3	4	2497.68	2551.88	585.888	-555.399	2432.35
357	O21	3	3	4	2653.39	2002.28	-220.751	-980.669	1271.07
358	O22	3	3	4	8952.92	1566.09	882.584	463.604	4112.05
359	O23	3	3	4	56371.1	3601.61	1521.23	2484.5	5574.26
360	O24	3	3	4	3729.84	2095.48	1751.66	-504.387	2472.42
361	P1	3	3	4	16156.7	3464.08	1513.12	1874.22	10110.5
362	P2	3	3	4	18872.5	3828.31	233.29	472.762	13719.5
363	P3	3	3	4	19558.8	2735.07	1486.9	783.508	15020.7
364	P4	3	3	4	13010.5	1733.55	570.279	1658.44	15196.8
365	P5	3	3	4	12690.5	1137.32	822.12	1160.01	12796.9
366	P6	3	3	4	10295.4	2387.81	1784.98	3422.97	16752.9
367	P7	3	3	4	8044.82	1375.82	1134.47	2267.68	14172.3
368	P8	3	3	4	18407.7	1583.19	2134.45	2374.96	17180.8
369	P9	3	3	4	19335.4	3347.41	1388.81	3049.24	14389.9
370	P10	3	3	4	8837.42	1802.55	1269.62	1976.81	16396
371	P11	3	3	4	5107.9	1325.66	591.09	3209.79	8585.1
372	P12	3	3	4	2694.74	1403.93	941.638	3900.29	8555.46
373	P13	3	3	4	3722.4	1359.33	951.634	2639.44	7874.09
374	P14	3	3	4	4774.71	1800.62	706.428	1638.66	6786.76
375	P15	3	3	4	2397.92	1577.07	700.713	789.318	6695.88
376	P16	3	3	4	3163.6	1436.97	245.114	764.929	3669.6
377	P17	3	3	4	-1342.58	571.655	233.87	-371.644	103.62
378	P18	3	3	4	8340.61	2761.4	856.19	1102.5	6341.43
379	P19	3	3	4	-89.1847	2077.88	-377.313	181.242	4782.08
380	P20	3	3	4	3050.39	2303.76	235.011	1920.06	5205.57
381	P21	3	3	4	1568.52	1326.19	996.463	419.288	1602.85
382	P22	3	3	4	3244.09	2888.46	88.785	1436.45	5871.12
383	P23	3	3	4	2513.52	1826.83	880.465	266.832	1846.37
384	P24	3	3	4	-228.046	1282.04	662.828	202.28	2036.18
1	A1	3	3	5	88932	10889	31823.3	58677.1	-243.486
2	A2	3	3	5	114766	14403.7	46787.3	80517.5	3095.54
3	A3	3	3	5	96868.6	12388.6	36774.8	61518.7	1326.66
4	A4	3	3	5	48492.1	6084.69	22067	34294	-899.826
5	A5	3	3	5	99683.7	12226	42365	63944	1257.66
6	A6	3	3	5	64118.4	9062.5	29808.7	43851.2	511.248
7	A7	3	3	5	102402	12526.7	44018.4	62184.9	1841.35
8	A8	3	3	5	51135.4	6348.68	26432	35279.1	-2487.31
9	A9	3	3	5	76488.1	10342.3	36080.4	48011.2	375.325
10	A10	3	3	5	90889.7	10719.2	42679.4	57258.1	1977.3
11	A11	3	3	5	102938	11989.9	48118.9	64550.1	2608.17
12	A12	3	3	5	83767.4	9484.43	41565	56098.8	-323.562
13	A13	3	3	5	49881.5	5970.78	30310.9	41806.2	-1004.94
14	A14	3	3	5	97587.3	11931.3	45072.7	59154.4	33.6292
15	A15	3	3	5	93640.1	10540	43269.7	56985.8	217.198
16	A16	3	3	5	91584.5	11071.1	42395.8	57215.4	1727.35
17	A17	3	3	5	85168	10883.9	38359.6	54980	2785.08
18	A18	3	3	5	92601.6	12123.5	42933.3	59927.2	1482.25
19	A19	3	3	5	88882	11559.7	40511.7	59340.5	-145.176
20	A20	3	3	5	5954.98	84.2604	1252.31	559.172	2824.4
21	A21	3	3	5	16101.4	667.179	10.2973	1955.47	1997.62
22	A22	3	3	5	6215.25	576.571	-307.822	1135.27	3928.56
23	A23	3	3	5	3730.4	1781.31	-18.2935	1971.75	4127.59
24	A24	3	3	5	7577.05	-121.886	-875.778	1599.91	6818.74
25	B1	3	3	5	68147.2	9185.73	27794.2	49463	1795.24
26	B2	3	3	5	88674.1	11136.4	34590	58183.6	-831.041
27	B3	3	3	5	96153.7	12366.3	36885.3	58273.1	1366.25
28	B4	3	3	5	68681.3	8953.43	30068.6	45520.2	-751.518
29	B5	3	3	5	105341	13492.6	43948.8	64584.2	-965.602
30	B6	3	3	5	58543.7	7805.11	27761.4	39707.5	-602.714
31	B7	3	3	5	103544	12859	45577.1	60793.2	1822.87
32	B8	3	3	5	103652	12531.2	47105.7	62838.7	637.559
33	B9	3	3	5	102611	12652.2	48214.2	61621.6	1972.09
34	B10	3	3	5	105972	13054.4	49258.3	63762.7	10154.2
35	B11	3	3	5	98437.6	11431.4	46429.2	59018.1	-164.173
36	B12	3	3	5	97513.3	11333.4	46743.1	59220.1	-335.47
37	B13	3	3	5	112500	12851.1	49715.3	63986	15788.3
38	B14	3	3	5	96583.4	11172.1	45409.2	59184.4	939.95
39	B15	3	3	5	96846.7	11738.4	45195.8	56228.2	349.117
40	B16	3	3	5	96842.7	12194.9	44985.8	57846	2947.79
41	B17	3	3	5	73921.3	9457.4	37188.7	50145.3	1837.34
42	B18	3	3	5	100666	11989.9	43621.6	60644.5	-150.33
43	B19	3	3	5	1041.86	234.692	-509.51	410.787	1796.25
44	B20	3	3	5	8352.04	2186.23	-349.133	1093.91	7446.24
45	B21	3	3	5	5493.42	1029.08	431.689	2215	3721.03
46	B22	3	3	5	-2161.69	826.372	570.206	-1560.07	3213
47	B23	3	3	5	3053.49	1696.33	866.228	-277.21	1443.29
48	B24	3	3	5	13954	1793.37	364.072	2451.74	820.979
49	C1	3	3	5	86256	12896.4	33507.7	55262.5	448.551
50	C2	3	3	5	58384	7776.5	26939.1	43597.6	-1107.94
51	C3	3	3	5	89349.7	10552.5	36698.9	57048.9	-186.227
52	C4	3	3	5	97428.6	13356.5	42203.7	61518.2	848.598
53	C5	3	3	5	98244	11301.5	43289.9	59631.7	-727.646
54	C6	3	3	5	101817	11907	44011.5	58725	456.4
55	C7	3	3	5	99696.5	12528.3	45136.7	60221.1	1442.19
56	C8	3	3	5	103038	12115.9	48123.3	62837.9	767.046
57	C9	3	3	5	98965.8	11379.9	47065.1	59755.4	108.681
58	C10	3	3	5	92227.2	11100.7	42989.6	53868.6	-957.432
59	C11	3	3	5	100522	12401.3	47552.4	59424.7	659.49
60	C12	3	3	5	100198	12628.9	48347.4	58462.5	-1434.39
61	C13	3	3	5	92433.2	10542.8	45163.8	56133.2	502.304
62	C14	3	3	5	101736	11699.9	48197.6	60276.9	539.661
63	C15	3	3	5	97478.6	11603.7	46171.2	58129.4	-384.863
64	C16	3	3	5	98935.9	12018.6	46123.4	59554.7	1368.24
65	C17	3	3	5	99520.1	12131.5	46846.7	63416.9	2023.04
66	C18	3	3	5	110328	12609.9	49728.2	66328.5	3304.61
67	C19	3	3	5	8033.15	943.916	352.01	2464.61	8359.88
68	C20	3	3	5	9700.12	2232.72	-360.625	1150.54	8130.33
69	C21	3	3	5	10637.8	3210.58	342.188	3735.81	5707.73
70	C22	3	3	5	19261.1	4202.23	1222.69	1241.83	8084.35
71	C23	3	3	5	8415.64	1188.04	362.298	1625.29	2037.77
72	C24	3	3	5	3020.74	353.244	156.909	-1388.85	3440.24
73	D1	3	3	5	105881	14042.9	38313.5	66094.6	1793.55
74	D2	3	3	5	88311	10184.2	35144	56156.8	-184.772
75	D3	3	3	5	54425.1	7744.51	24999.5	37529.8	-1362.97
76	D4	3	3	5	72349.2	10016.5	33932.5	48698.9	-391.882
77	D5	3	3	5	48869.9	5704.45	23402.9	32894.1	-3114.32
78	D6	3	3	5	99537.5	11781.1	44658.3	60563.8	244.793
79	D7	3	3	5	97253.8	11997.8	44912.7	58186.5	-677.413
80	D8	3	3	5	67463.7	7932.85	33861.6	43637.8	-844.938
81	D9	3	3	5	94307.6	11517.2	45416.7	55533.1	-327.055
82	D10	3	3	5	69955.3	8779	35497.4	43422.6	1404.02
83	D11	3	3	5	94294	11068.4	43563.8	53928.8	-803.544
84	D12	3	3	5	93987.5	10604.5	43879.2	52298.8	-102.201
85	D13	3	3	5	85115.3	10157.7	42593.6	51371.1	87.0984
86	D14	3	3	5	97205.4	11644.4	47619.9	56545.5	62.1391
87	D15	3	3	5	90170	10928.3	43516.9	53874.6	-533.533
88	D16	3	3	5	98082.6	11454.1	46017.1	58162.1	-709.59
89	D17	3	3	5	92882.2	12409	45741.7	59453.4	121.904
90	D18	3	3	5	104510	12462	49456.1	63220.3	2374.97
91	D19	3	3	5	11743.8	1428.74	344.9	2444.87	11939
92	D20	3	3	5	26613.5	2022.08	1019.72	1213.83	8813.93
93	D21	3	3	5	28167.4	4519.09	879.079	2446.57	7275.63
94	D22	3	3	5	19029.7	1611.72	1048.28	1556.99	5844.71
95	D23	3	3	5	20818.8	3242.91	1638.74	4132.84	4250.39
96	D24	3	3	5	3703.96	329.265	-1625.68	-738.819	995.388
97	E1	3	3	5	106501	14524.7	42458.8	68466.2	1771.89
98	E2	3	3	5	111432	13821.3	42665.2	66194.5	785.843
99	E3	3	3	5	102217	13475.3	43648.5	63372.1	1027.47
100	E4	3	3	5	97240.2	12383	43545.1	59612.5	683.058
101	E5	3	3	5	100156	12470.5	45686.1	62712.3	1145.41
102	E6	3	3	5	93867.6	11903.6	46033.3	58282.9	1559.12
103	E7	3	3	5	93385.1	11587	44290.7	58149.2	1080.52
104	E8	3	3	5	94685.1	11216.2	47118.8	56556.7	-561.09
105	E9	3	3	5	96373.9	12204.2	47605	56993.2	-148.556
106	E10	3	3	5	88630.8	10508.1	45608.7	53906.5	669.561
107	E11	3	3	5	88102	10387.3	44140.9	51755.6	274.306
108	E12	3	3	5	88274.5	11024.1	45106.7	52103.8	556.632
109	E13	3	3	5	83561.4	10171.3	43076.6	52544.5	546.982
110	E14	3	3	5	109321	12938.7	49267.8	57112.6	614.199
111	E15	3	3	5	87522.3	10862.4	44832.8	51976	-2471.97
112	E16	3	3	5	98076.1	12663.9	49103.7	58639.5	436.481
113	E17	3	3	5	97612.1	11874.1	46670.1	56770.3	1202.68
114	E18	3	3	5	101841	12289.9	46803	61144.3	320.31
115	E19	3	3	5	8460.98	1981.4	525.743	320.759	6907.95
116	E20	3	3	5	12484.8	2226.36	998.113	1570.32	5768.5
117	E21	3	3	5	31721.9	4731.12	2265.06	1760.62	3987.85
118	E22	3	3	5	23815.4	2938.8	1183.56	1999.19	8044.84
119	E23	3	3	5	15119.5	2667.18	1235.29	3387.1	4588.06
120	E24	3	3	5	-10937.3	-310.364	47.1502	-328.14	3292.82
121	F1	3	3	5	95635.8	12892.2	38997.2	61686.3	1295.57
122	F2	3	3	5	93610.4	12461.8	37868.1	58386.6	758.898
123	F3	3	3	5	72955.5	8634.28	32450.4	46916.7	-529.091
124	F4	3	3	5	95097.5	12108.2	42884.4	59749.2	-327.687
125	F5	3	3	5	96091.5	10984.7	44652.6	61408.2	1903.24
126	F6	3	3	5	105385	12420.9	46315.1	59583.1	1139.89
127	F7	3	3	5	87890.6	10560	43650.3	56520.6	-2073.11
128	F8	3	3	5	97368.1	11773	47966.4	58066	-1087.14
129	F9	3	3	5	89981.1	10592.9	45987.8	55126	617.204
130	F10	3	3	5	85938.4	9777.19	43987.7	52553.1	-322.517
131	F11	3	3	5	95385.4	11748.3	46882.9	56293.2	4948.57
132	F12	3	3	5	95026.7	11721.4	47773	56718.9	1075.24
133	F13	3	3	5	99435.6	11051.2	47054.8	54863.4	-27.7055
134	F14	3	3	5	100975	12112.5	48878.9	57177.2	1880.41
135	F15	3	3	5	94306.6	12255.1	46436.1	55613.1	292.007
136	F16	3	3	5	75697.4	8948.09	39587.6	49911.6	1119.57
137	F17	3	3	5	92138.8	10789.2	45652	55766.7	-277.781
138	F18	3	3	5	101911	12484.4	50174.5	62332.4	4215.95
139	F19	3	3	5	8662.89	1545.98	878.353	1855.16	8764.83
140	F20	3	3	5	12837.5	2342.97	543.409	3578.38	11639.8
141	F21	3	3	5	15734.5	2601.04	2221.73	2258.72	6181.44
142	F22	3	3	5	8337.44	1796.32	1528.93	237.381	7665.69
143	F23	3	3	5	4267.81	1284.66	561.294	2796.55	6808.37
144	F24	3	3	5	4795.38	1234.07	-1090.71	-1950.26	3134.63
145	G1	3	3	5	98982.5	12509.8	39553.2	60689.8	134.902
146	G2	3	3	5	106232	14131.5	43532.1	64579.1	1414.1
147	G3	3	3	5	103344	12473.5	43786.7	63192.8	-1559.53
148	G4	3	3	5	95374.7	11088.4	43231.1	58488.5	206.841
149	G5	3	3	5	92206.1	11709.1	43969.9	58487.6	920.549
150	G6	3	3	5	89740.8	12044	46322.4	57090.5	-657.244
151	G7	3	3	5	104826	12442.3	48256.8	59496.8	3157.62
152	G8	3	3	5	98103.2	11788.1	48665	58630.4	-1294.03
153	G9	3	3	5	87802.9	11006.6	44436.8	52895.9	318.142
154	G10	3	3	5	88962.3	9882.41	45188.7	53784	278.404
155	G11	3	3	5	85935.1	10914.8	44683.5	50724.6	-1769.59
156	G12	3	3	5	88914.3	10295.9	45376.9	52217.5	592.449
157	G13	3	3	5	93769.7	10918	49014.1	56778.5	-1448.68
158	G14	3	3	5	88409.2	10517	46410.7	53891.8	-454.661
159	G15	3	3	5	95392.1	11407.8	47986.2	56274.2	197.591
160	G16	3	3	5	89169.5	10923.1	45575.9	53436.4	-161.732
161	G17	3	3	5	89868.5	10902.9	44093.7	55426.9	2774.09
162	G18	3	3	5	98148.4	12099.2	47656.1	59646.6	464.395
163	G19	3	3	5	7938.13	322.214	-433.11	2026.18	8163.68
164	G20	3	3	5	5053.15	1772.02	511.614	3137.7	7878.07
165	G21	3	3	5	33125.1	4060.79	2474.81	3256.48	6969.19
166	G22	3	3	5	7396.08	751.996	454.544	3207.98	5818.99
167	G23	3	3	5	17248.2	3164.31	1528.73	1855.2	5773.8
168	G24	3	3	5	439.406	322.063	332.024	1881.06	3769.41
169	H1	3	3	5	128131	17287.8	52251.7	82786.5	1480.04
170	H2	3	3	5	108909	13390.4	45401.2	66659.8	753.334
171	H3	3	3	5	98229	12620.9	43849.2	61758.8	-817.535
172	H4	3	3	5	94208.2	12490.2	43133.1	60130.5	902.544
173	H5	3	3	5	95588.7	11289.8	45564.1	59767.4	1061.08
174	H6	3	3	5	95966.2	12189.3	46402.5	57393	943.012
175	H7	3	3	5	89084.8	10745.6	44799.2	55381.4	406.662
176	H8	3	3	5	93505.5	11534.3	47796.6	57358.1	55.4988
177	H9	3	3	5	81849.7	10574.8	43397.6	52432.6	321.656
178	H10	3	3	5	85217	9940.22	44768.1	51879	95.7096
179	H11	3	3	5	82933.8	9657.37	43613.1	49827	384.731
180	H12	3	3	5	84944.5	10677.8	46047.8	53558.2	722.847
181	H13	3	3	5	87110.2	10431.4	44981.6	51509.4	-678.157
182	H14	3	3	5	92301.8	11535.1	46963.3	54083.9	861.205
183	H15	3	3	5	94254.5	11883.4	46710.4	55327.3	508.946
184	H16	3	3	5	93464.2	11417.8	48105.3	57200.3	-1142.52
185	H17	3	3	5	90795.9	11418.5	44987.9	54718.6	1518.94
186	H18	3	3	5	95733.1	12289.9	46690.4	56305.8	804.987
187	H19	3	3	5	8269.45	902.571	1018.24	2460.35	12538
188	H20	3	3	5	80198	11363.4	7825.69	13327.5	15282.8
189	H21	3	3	5	24621.3	3621.09	627.426	1725.9	5583.63
190	H22	3	3	5	7871.73	1528.69	523.897	2548.41	4932.01
191	H23	3	3	5	6047.17	961.231	1343.22	1939.88	3994.69
192	H24	3	3	5	2331.1	1566.33	925.412	1810.04	3396.2
193	I1	3	3	5	106062	12969.7	41111	66376	2617.1
194	I2	3	3	5	106667	13793.8	43654.1	67257.8	2274.81
195	I3	3	3	5	103959	12616.3	43904.1	65553.2	269.964
196	I4	3	3	5	99906.9	12515.3	44832.2	61485.6	2055.57
197	I5	3	3	5	100061	12685.4	46014.1	59743.4	9.49749
198	I6	3	3	5	94963.9	11785.6	45356.5	57845.8	1456.79
199	I7	3	3	5	90733.6	11498.2	43235.3	53528.9	941.029
200	I8	3	3	5	96530.9	12175.8	48171.6	58439.4	320.159
201	I9	3	3	5	87327.2	9964.88	45341.8	53169.6	-995.119
202	I10	3	3	5	84712.6	10730.1	44149.3	52303	-361.536
203	I11	3	3	5	86966.3	10450.7	44990.7	51698.8	-781.984
204	I12	3	3	5	91767.3	11451.3	47780.4	53845.2	-2841.84
205	I13	3	3	5	87199.3	10286.7	45339.5	51259.4	-3778.27
206	I14	3	3	5	92047.2	11189.1	46193.2	54362.8	-1158.81
207	I15	3	3	5	94090.6	11228.3	46505.6	55307.1	1053.25
208	I16	3	3	5	97075.4	11212.2	47336.9	57145.8	530.668
209	I17	3	3	5	86423.5	10187.9	43063	52333.6	1594.98
210	I18	3	3	5	93607.5	11306.3	43740.9	54173	-1224.98
211	I19	3	3	5	8948.62	1009.38	-598.594	2545.14	9262.62
212	I20	3	3	5	20613.7	2596.12	1284.61	2924.19	10341.4
213	I21	3	3	5	7350.04	1614.52	-140.881	1974.57	8090.13
214	I22	3	3	5	6961.27	1915	232.736	1286.36	6322.92
215	I23	3	3	5	3193.68	1124.35	550.198	2078.98	4173.92
216	I24	3	3	5	13151.7	1866.96	1229.8	917.422	6369.45
217	J1	3	3	5	19767.6	2108.97	265.042	3950.24	18557.5
218	J2	3	3	5	22437.3	3852.07	2546.46	5724.71	17251.8
219	J3	3	3	5	14878.5	2092.78	1048.11	2741.91	20559.5
220	J4	3	3	5	12263.3	1487.06	1442.6	3067.19	18449.5
221	J5	3	3	5	16653.1	3978.41	2613.9	6991.22	22028.1
222	J6	3	3	5	5286.98	365.051	872.547	4237.74	15529.8
223	J7	3	3	5	12224.1	1557.27	542.123	3168.8	12927.1
224	J8	3	3	5	7517.19	891.387	696.809	1431.94	1986.17
225	J9	3	3	5	7018.9	675.144	278.655	1231.97	11043.8
226	J10	3	3	5	3575.26	683.333	594.208	2510.49	9614.88
227	J11	3	3	5	3057.46	306.971	-209.774	919.682	5236.85
228	J12	3	3	5	6067.01	1206.14	714.331	3336.67	10639.2
229	J13	3	3	5	17150.8	1615.47	314.365	3243.03	8728.01
230	J14	3	3	5	8191.42	1183.79	132.072	2905.23	11716.2
231	J15	3	3	5	4003.9	812.205	593.726	1071.37	2972.92
232	J16	3	3	5	1371.94	252.821	252.525	549.769	3253.06
233	J17	3	3	5	10762.4	1561.78	3072	7826.32	10129.2
234	J18	3	3	5	6207.15	1214.98	474.925	2922.19	12187.9
235	J19	3	3	5	7655.25	1565.56	149.835	2814.03	9267.42
236	J20	3	3	5	12942.5	1251.99	571.682	2360.81	8386.8
237	J21	3	3	5	15528.7	2480.4	894.349	1697.98	7746.72
238	J22	3	3	5	8860.34	864.203	1111.98	572.818	3029.09
239	J23	3	3	5	35551.4	3406.78	1383.99	3162.98	9715.64
240	J24	3	3	5	-6774.03	-658.002	-1330.93	-501.813	3633.72
241	K1	3	3	5	23010.7	1932.52	785.561	2797.36	16826.2
242	K2	3	3	5	13452.7	1640.27	1094.23	1186.78	16792.5
243	K3	3	3	5	11835.6	1646.84	372.144	1620.42	16815.2
244	K4	3	3	5	8198.49	672.029	917.121	2943.09	19304.3
245	K5	3	3	5	7558	581.079	696.919	1798.78	17391.8
246	K6	3	3	5	8570.94	1071.98	262.391	1465.01	14048.6
247	K7	3	3	5	7776.35	693.534	1569.2	2774.51	14257.9
248	K8	3	3	5	8764.53	958.93	702.96	2589.79	14837.5
249	K9	3	3	5	980.46	425.537	329.844	846.441	9795.18
250	K10	3	3	5	4234.92	461.559	448.398	1766.38	8696.32
251	K11	3	3	5	5134.17	1313.43	1109.81	2252.08	10679.4
252	K12	3	3	5	6792.68	1602.42	732.674	2409.97	11340.9
253	K13	3	3	5	6261.72	1062.53	721.048	2939.16	10027.8
254	K14	3	3	5	6223.29	1615.68	1381.41	1277.79	12558.8
255	K15	3	3	5	6923.34	992.073	1200.48	2351.44	9513.36
256	K16	3	3	5	6140.47	1201.23	775.126	2439.72	13427.3
257	K17	3	3	5	3584.24	470.037	0.252302	907.579	9305.23
258	K18	3	3	5	9245.63	1523.7	1651.09	1109.92	8880.44
259	K19	3	3	5	-11173.2	-623.388	-129.028	1572.84	8238.77
260	K20	3	3	5	13128.2	664.689	632.544	-128.698	2486.82
261	K21	3	3	5	3276.4	1469	977.97	965.808	6332.12
262	K22	3	3	5	5505.49	1277.3	743.633	1701.65	5068.48
263	K23	3	3	5	11337.9	1280.16	957.522	101.217	1136.03
264	K24	3	3	5	2552.8	1912.73	445.18	586.151	12655
265	L1	3	3	5	25528.2	4376.47	1472.49	5543.37	16181.5
266	L2	3	3	5	18444.4	2715.62	1354.48	2751.17	15578.4
267	L3	3	3	5	17818.5	2501.92	1182.21	3727.86	17074
268	L4	3	3	5	11769.6	1300.51	40.43	2907.1	18172.2
269	L5	3	3	5	4539.47	642.9	-716.624	2932.98	15955.8
270	L6	3	3	5	1549.78	-947.613	-884.822	492.653	1222.32
271	L7	3	3	5	5963.38	300.144	24.9598	2003.05	15763
272	L8	3	3	5	7063.55	499.236	833.445	1878.04	16234.7
273	L9	3	3	5	6564.46	1014.26	692.744	1807.42	13072.1
274	L10	3	3	5	-2614.06	-563.128	-238.863	-581.084	7.13696
275	L11	3	3	5	2516.4	453.002	347.107	3159.44	9717.99
276	L12	3	3	5	-3513.86	-312.838	-9.78052	553.442	-810.8
277	L13	3	3	5	5364.07	816.515	-88.4538	1816.17	9915.2
278	L14	3	3	5	2427.75	615.857	-18.7479	2374.04	11329.7
279	L15	3	3	5	4329.23	735.902	497.666	1126.01	12.2443
280	L16	3	3	5	3754.33	697.058	-173.124	1383.37	8783.21
281	L17	3	3	5	4888.1	1263.81	-283.531	2336.31	6386.8
282	L18	3	3	5	1441.58	814.914	342.436	880.246	6403.82
283	L19	3	3	5	25130.8	3489.35	3100.8	958.443	5671.22
284	L20	3	3	5	7275.95	640.482	650.016	851.914	6860.37
285	L21	3	3	5	8814.84	1439.42	687.981	1627.32	4948.82
286	L22	3	3	5	12425.1	1305.74	-457.345	1525.15	7087.54
287	L23	3	3	5	32265.9	1501.27	1260.36	1499.13	1389.98
288	L24	3	3	5	-1351.3	-132.896	-24.1539	-163.422	895.089
289	M1	3	3	5	14483.1	2811.47	1456.27	2093.33	18763.8
290	M2	3	3	5	19023.4	3875.03	1221.89	2599.01	17311.8
291	M3	3	3	5	12634.1	2077.94	2030.1	2919.11	15288.7
292	M4	3	3	5	12015.7	1704.16	2549.7	3424.8	17991.5
293	M5	3	3	5	7929.42	1852.75	1119.51	2230.22	15066
294	M6	3	3	5	8555.86	1262.81	1049.56	1889.29	15365.8
295	M7	3	3	5	5419.61	1572.97	1046.17	3569.68	11750.3
296	M8	3	3	5	4262.77	2113.6	572.84	1877.34	13219.6
297	M9	3	3	5	7440.27	1878.69	678.195	785.872	11841.9
298	M10	3	3	5	5508.6	1478.64	1118.29	2667.02	9379.89
299	M11	3	3	5	5721.62	1489.46	956.937	2463.99	11900
300	M12	3	3	5	6438.56	1288.99	770.194	1760.4	11191.4
301	M13	3	3	5	8571.8	2099.76	940.988	1713.53	10442.4
302	M14	3	3	5	6835.91	1701.9	234.036	1712.9	13512.5
303	M15	3	3	5	3123.99	1287.79	525.088	2452.19	10186.6
304	M16	3	3	5	4149.43	1340.84	831.249	1501.96	9023.14
305	M17	3	3	5	11046.7	2336.71	1714.04	1589.22	5374.49
306	M18	3	3	5	2954.32	1710.97	18.7286	1156.03	7059.11
307	M19	3	3	5	6257.12	1598.72	581.226	699.798	3014.29
308	M20	3	3	5	14748.9	2930.12	1404.59	2555.16	2818.18
309	M21	3	3	5	10121.9	1478.15	590.865	829.493	3607.88
310	M22	3	3	5	11334.7	1301.86	437.837	-787.363	3044.95
311	M23	3	3	5	-2517.93	893.293	-273.74	-1971.13	-786.38
312	M24	3	3	5	7793.6	1284.91	501.586	423.113	2876.06
313	N1	3	3	5	21505.2	3305.91	672.789	3160.68	17524.8
314	N2	3	3	5	19789.9	4527.94	897.571	4271.86	17874.5
315	N3	3	3	5	13630	2463.06	1142.3	2585.58	15141.9
316	N4	3	3	5	20679.6	1774.27	793.747	2333.97	15862.1
317	N5	3	3	5	9025.38	1307.52	158.255	2138.76	17157.1
318	N6	3	3	5	10625.9	453.153	-8.88968	2664.01	15351
319	N7	3	3	5	10461.6	1215.29	778.225	3377.63	15656.7
320	N8	3	3	5	9734.99	1069.91	2651.69	3411.58	13571
321	N9	3	3	5	13974.2	1126.18	756.848	2028.27	12469.2
322	N10	3	3	5	-1479.32	274.688	-200.263	1277.63	3256.72
323	N11	3	3	5	5497.25	975.789	715.49	1583.64	10589
324	N12	3	3	5	4203.38	1490.79	-22.4629	1625.06	10923.6
325	N13	3	3	5	4664.53	294.324	439.076	2243.22	10240.2
326	N14	3	3	5	2140.38	21.2526	456.864	1112.95	2083.76
327	N15	3	3	5	4280.16	1265.73	1063.78	2763.2	5924.9
328	N16	3	3	5	-24.5063	925.172	-1149.26	202.476	1931.41
329	N17	3	3	5	-276.26	206.306	537.408	1223.77	3057.75
330	N18	3	3	5	34131.8	3350.77	2895.56	3794.34	3416.2
331	N19	3	3	5	32943.5	2625.46	1393.2	2001.87	5477.15
332	N20	3	3	5	18424.1	2654.59	1743.88	2065.63	5969.53
333	N21	3	3	5	9751.29	1271.25	661.291	2843.56	3717.32
334	N22	3	3	5	-4149.88	256.775	679.86	-550.297	806.784
335	N23	3	3	5	7231.25	993.34	-430.396	359.654	1584.87
336	N24	3	3	5	7132.02	1402.89	1041.92	3885.91	1309.09
337	O1	3	3	5	9082.55	2198.55	601.437	1353.93	17435.1
338	O2	3	3	5	14971.2	3246.21	652.935	3769.14	16745.5
339	O3	3	3	5	11794.6	2868.67	603.017	2618.81	18593.7
340	O4	3	3	5	8308.23	1478.17	459.549	2583.58	14191.7
341	O5	3	3	5	13878.1	1977.84	1820.84	3715.45	17237.6
342	O6	3	3	5	3486.6	1996.1	705.237	2481.83	16967.7
343	O7	3	3	5	17173.2	1912.21	1038.28	4045.06	15216.6
344	O8	3	3	5	24583	2520.12	3641.17	3917.85	26552.6
345	O9	3	3	5	15716.3	1281.13	2130.41	888.478	13429.2
346	O10	3	3	5	10896.3	3435.94	1008.39	2739.04	23111
347	O11	3	3	5	5011.41	815.863	-475.042	1148.69	13390.3
348	O12	3	3	5	2373.05	-588.252	-417.922	240.448	9793.07
349	O13	3	3	5	5494.28	2169.84	236.117	3068.36	8750.14
350	O14	3	3	5	4511.54	1228.41	476.32	2352.91	9195.52
351	O15	3	3	5	9413.53	2123.66	1744.92	314.924	8529.36
352	O16	3	3	5	2603.32	1963.71	271.718	718.346	7830.85
353	O17	3	3	5	3494.29	1688.05	463.415	-982.823	5645.2
354	O18	3	3	5	39893.1	6478.62	3303.48	1415.33	5921.06
355	O19	3	3	5	8782.04	1622.41	527.725	1140.74	7552.9
356	O20	3	3	5	1973.13	2325.06	337.822	-402.098	2689.53
357	O21	3	3	5	2190.38	2066.52	-271.812	-941.542	1241.06
358	O22	3	3	5	9021.36	1099.96	1027.67	597.626	4441.77
359	O23	3	3	5	55840.8	3346.25	1657.73	2179.64	5608.76
360	O24	3	3	5	3259.62	1704.55	1750.9	-779.021	2855.73
361	P1	3	3	5	15261.7	3660.19	1405.7	1802.65	10021.5
362	P2	3	3	5	18249.4	3556.57	-205.741	529.636	13367
363	P3	3	3	5	17953.7	2512.19	1298.96	654.056	14971.2
364	P4	3	3	5	11682.2	1679.98	421.558	1587.42	15552.1
365	P5	3	3	5	11913.9	1353.51	882.943	1239.2	12842.9
366	P6	3	3	5	9406.56	2399.66	1709.04	3247.24	17194
367	P7	3	3	5	7312.02	1443.88	744.181	2176.83	14085.9
368	P8	3	3	5	17655.3	2035.26	2252.9	2260.72	17245.4
369	P9	3	3	5	19181.9	3973.9	1429.46	3005.53	14053
370	P10	3	3	5	8940.88	1665.39	1309.39	2141.47	15642.4
371	P11	3	3	5	4757.97	1369.49	723.118	2927.51	8408.89
372	P12	3	3	5	2617.09	1593.53	887.998	4148.99	8848.33
373	P13	3	3	5	3841.56	1121.55	1128.33	2683.17	7943.6
374	P14	3	3	5	4979.6	1774.23	640.733	1661.82	6406.79
375	P15	3	3	5	1775.94	1815.61	736.884	899.51	6532.28
376	P16	3	3	5	3289.85	1456.3	257.589	688.599	3810.94
377	P17	3	3	5	-993.148	477.675	107.745	-310.836	-9.22471
378	P18	3	3	5	8678.58	2716.31	1141.87	1242.59	6402.34
379	P19	3	3	5	-436.945	1802.77	-347.689	355.739	4878.74
380	P20	3	3	5	2715.06	2293.92	329.135	1623.74	5001.48
381	P21	3	3	5	2062.15	1512.42	749.924	604.368	1415.76
382	P22	3	3	5	2102.37	2799.64	-6.95568	1241.52	5537.51
383	P23	3	3	5	899.133	1833.58	761.392	67.0913	2007.72
384	P24	3	3	5	-1147.72	1422.7	565.662	21.9993	1857.32
1	A1	3	3	6	89997.6	11074.8	31950.9	58863.4	-900.626
2	A2	3	3	6	119147	15066.5	47555.6	81602.7	3190.32
3	A3	3	3	6	97165.8	12406.5	36595.7	61286.4	1286.99
4	A4	3	3	6	50687.3	6851.55	23766.6	36664.6	-634.7
5	A5	3	3	6	100235	12122.1	42486.9	64377.3	1470.64
6	A6	3	3	6	70847	10150.9	33196.4	48393	672.832
7	A7	3	3	6	103175	12789.2	44635.4	62401.9	1777.87
8	A8	3	3	6	54438.2	6480.78	28103.3	37867.4	-2033.69
9	A9	3	3	6	83055.2	10804.9	38704.3	51279.6	633.541
10	A10	3	3	6	91459.1	10779.5	42586.3	56966	2158.48
11	A11	3	3	6	103660	12184.9	48560.1	64884.6	2790.7
12	A12	3	3	6	88056.3	9917.7	42968.6	57579.9	-272.689
13	A13	3	3	6	60435.3	7160.88	34840.5	47670.9	-683.746
14	A14	3	3	6	99564	12183.1	45388.4	59394.5	458.789
15	A15	3	3	6	94627.4	10816.3	43362.5	57258.3	127.989
16	A16	3	3	6	92122.9	11320.6	42456.1	57271.6	1812.81
17	A17	3	3	6	86294.5	10826.6	38536.4	54903.6	2564.11
18	A18	3	3	6	95533	12431.3	43908.5	61046.6	1239.53
19	A19	3	3	6	93343.1	11941	41817.9	60836.5	98.1685
20	A20	3	3	6	5991.91	12.9897	1208.39	573.866	2766.61
21	A21	3	3	6	16017.4	497.609	165.047	1720.77	2245.16
22	A22	3	3	6	5946.4	792.682	-314.96	847.32	4092.41
23	A23	3	3	6	4918.98	1899.22	-34.9567	1801.67	4013.44
24	A24	3	3	6	7589.9	-172.311	-913.692	1209.37	6593.44
25	B1	3	3	6	74447.5	9877.69	29603.2	52189.9	1926.19
26	B2	3	3	6	88754.4	10805.3	34801.3	58489.2	-224.952
27	B3	3	3	6	97667.7	12600.4	37250.3	58899.7	1618.65
28	B4	3	3	6	76694.4	9853.32	32649.8	49398.1	-624.075
29	B5	3	3	6	105928	13242.2	43787.2	64816.8	-776.087
30	B6	3	3	6	65182.2	8526.21	30699.8	44001.1	-211.334
31	B7	3	3	6	104548	13190.3	45780.8	61182.6	2111.41
32	B8	3	3	6	104699	12651	47640.6	63299	638.618
33	B9	3	3	6	101804	12281	48287.5	61753.1	1805.64
34	B10	3	3	6	106141	13189.1	49531.3	63814.8	10399.2
35	B11	3	3	6	100082	11769.6	46789.3	59337.6	-13.4526
36	B12	3	3	6	98684.5	11348.8	46483.2	59453.6	-148.018
37	B13	3	3	6	113498	13055.4	49642.7	64084.7	15990.5
38	B14	3	3	6	97561.5	11104.1	45717.1	59421.5	999.323
39	B15	3	3	6	96800.7	11596.8	45144.7	56292.4	592.161
40	B16	3	3	6	100389	12540.7	46139.4	59516.1	3308.28
41	B17	3	3	6	78794.7	9719.26	39056.5	52669.4	2101.7
42	B18	3	3	6	101188	12023.7	43658.6	60877.2	56.5151
43	B19	3	3	6	854.523	-118.881	-286.283	590.503	1571.52
44	B20	3	3	6	8165.84	2168.36	-318.306	1084.15	7685.42
45	B21	3	3	6	5572.32	973.936	590.497	2195.95	3921.3
46	B22	3	3	6	-2519.8	894.53	487.247	-1305.23	3349.16
47	B23	3	3	6	2900.37	1531.8	651.715	-355.534	1672.41
48	B24	3	3	6	12950.7	2246.38	405.923	2416.56	1245.62
49	C1	3	3	6	86165.4	13002.9	33715.5	55217.1	987.248
50	C2	3	3	6	64028.9	8546.06	29234.1	46855	-1139.78
51	C3	3	3	6	89378.5	10983.1	36708.5	57521.5	-222.955
52	C4	3	3	6	97868.4	13348.6	42565.4	62016.7	690.293
53	C5	3	3	6	98452.3	11512.1	43676.2	60092.2	-854.945
54	C6	3	3	6	101469	12339	43985.2	58702.5	420.741
55	C7	3	3	6	100562	12523.7	45202.8	60416.3	1785.5
[truncated: 13,385 more rows]

## Sheet: Replicate Group Result
File Name	E:\shahi\Taqman for HCV_JFH1 one-step_20240215_142017.eds
Comment
Operator	Admin
Barcode
Instrument Type	QuantStudio™ 6 Pro System
Block Type	384-Well Block
Instrument Name	QS6Pro-2778621060027
Instrument Serial Number	2778621060027
Heated Cover Serial Number	2779321031001
Block serial number	2778321020885
Run Start Date/Time	2024-02-15 02:20:27 PM EST
Run End Data/Time	2024-02-15 04:13:25 PM EST
Run Duration	112 minutes 58 seconds
Sample Volume	10.0
Cover Temperature	105.0
Passive Reference	ROX
PCR Stage/Step Number	Stage 3 Step 3
Quantification Cycle Method	CT
Pre-read Stage/Step	Stage 1 Step 1
Analysis Date/Time	2024-02-15 04:18:25 PM EST
Software Name and Version	Design & Analysis Software v2.7.0
Plugin Name and Version	Primary Analysis v1.8.0, Presence Absence v2.3.0
Reduce dye signal crosstalk by algorithm	No (Default)
Exported On	2024-02-15 04:18:34 PM EST
Sample	Target	Number of Replicates	Quantity	Number of Cqs	Cq Mean	Cq SD	Cq SE	Biogroup
Sample 1	Target 1	162	-	0	24.512	3.22661	0.253506
Sample 2	Target 1	1	-	0

## Sheet: Control Status
File Name	E:\shahi\Taqman for HCV_JFH1 one-step_20240215_142017.eds
Comment
Operator	Admin
Barcode
Instrument Type	QuantStudio™ 6 Pro System
Block Type	384-Well Block
Instrument Name	QS6Pro-2778621060027
Instrument Serial Number	2778621060027
Heated Cover Serial Number	2779321031001
Block serial number	2778321020885
Run Start Date/Time	2024-02-15 02:20:27 PM EST
Run End Data/Time	2024-02-15 04:13:25 PM EST
Run Duration	112 minutes 58 seconds
Sample Volume	10.0
Cover Temperature	105.0
Passive Reference	ROX
PCR Stage/Step Number	Stage 3 Step 3
Quantification Cycle Method	CT
Pre-read Stage/Step	Stage 1 Step 1
Analysis Date/Time	2024-02-15 04:18:25 PM EST
Software Name and Version	Design & Analysis Software v2.7.0
Plugin Name and Version	Primary Analysis v1.8.0, Presence Absence v2.3.0
Reduce dye signal crosstalk by algorithm	No (Default)
All Control Passed	Yes
Exported On	2024-02-15 04:18:34 PM EST
Sample	Test Code	Wells	Call	Status

## Sheet: Target Call
File Name	E:\shahi\Taqman for HCV_JFH1 one-step_20240215_142017.eds
Comment
Operator	Admin
Barcode
Instrument Type	QuantStudio™ 6 Pro System
Block Type	384-Well Block
Instrument Name	QS6Pro-2778621060027
Instrument Serial Number	2778621060027
Heated Cover Serial Number	2779321031001
Block serial number	2778321020885
Run Start Date/Time	2024-02-15 02:20:27 PM EST
Run End Data/Time	2024-02-15 04:13:25 PM EST
Run Duration	112 minutes 58 seconds
Sample Volume	10.0
Cover Temperature	105.0
Passive Reference	ROX
PCR Stage/Step Number	Stage 3 Step 3
Quantification Cycle Method	CT
Pre-read Stage/Step	Stage 1 Step 1
Analysis Date/Time	2024-02-15 04:18:25 PM EST
Software Name and Version	Design & Analysis Software v2.7.0
Plugin Name and Version	Primary Analysis v1.8.0, Presence Absence v2.3.0
Reduce dye signal crosstalk by algorithm	No (Default)
All Control Passed	Yes
Exported On	2024-02-15 04:18:34 PM EST
Well	Omit	Sample	Target	Task	Call	Consolidated Call	Cq	Cq Confidence	Amp Score	Delta Rn
A1	FALSE	Sample 1	Target 1	UNKNOWN	Presence	Presence	21.3768	0.908007	1.2744	2.31506
A2	FALSE	Sample 1	Target 1	UNKNOWN	Presence	Presence	24.9743	0.723875	1.2785	1.9279
A3	FALSE	Sample 1	Target 1	UNKNOWN	Presence	Presence	23.0921	0.81936	1.27461	2.17062
A4	FALSE	Sample 1	Target 1	UNKNOWN	Presence	Presence	24.5451	0.846394	1.286	1.94601
A5	FALSE	Sample 1	Target 1	UNKNOWN	Presence	Presence	23.4113	0.884541	1.27987	2.16945
A6	FALSE	Sample 1	Target 1	UNKNOWN	Presence	Presence	9.80725	0.118032	0.91604	2.72999
A7	FALSE	Sample 1	Target 1	UNKNOWN	Presence	Presence	25.6831	0.822289	1.2805	1.98121
A8	FALSE	Sample 1	Target 1	UNKNOWN	Presence	Presence	9.26093	0.251265	1.28837	3.83286
A9	FALSE	Sample 1	Target 1	UNKNOWN	Presence	Presence	28.7274	0.574235	1.27971	1.50505
A10	FALSE	Sample 1	Target 1	UNKNOWN	Presence	Presence	21.2566	0.904753	1.27431	2.34823
A11	FALSE	Sample 1	Target 1	UNKNOWN	Presence	Presence	24.2129	0.871471	1.26759	2.10977
A12	FALSE	Sample 1	Target 1	UNKNOWN	Presence	Presence	23.4209	0.672166	1.26969	1.97912
A13	FALSE	Sample 1	Target 1	UNKNOWN	Presence	Presence	5.96335	0.249193	1.10543	3.01618
A14	FALSE	Sample 1	Target 1	UNKNOWN	Presence	Presence	24.2444	0.864182	1.28443	2.22297
A15	FALSE	Sample 1	Target 1	UNKNOWN	Presence	Presence	20.8679	0.367197	0.727791	2.44983
A16	FALSE	Sample 1	Target 1	UNKNOWN	Presence	Presence	26.0289	0.827691	1.2684	1.94573
A17	FALSE	Sample 1	Target 1	UNKNOWN	Presence	Presence	26.1072	0.913218	1.27329	1.91465
A18	FALSE	Sample 1	Target 1	UNKNOWN	Presence	Presence	28.4746	0.687083	1.27314	1.66966
A19	FALSE	Sample 2	Target 1	NTC	Absence	Absence	UNDETERMINED	0	0	-0.0464063
B1	FALSE	Sample 1	Target 1	UNKNOWN	Presence	Presence	22.9051	0.575224	1.27795	1.82412
B2	FALSE	Sample 1	Target 1	UNKNOWN	Presence	Presence	24.3398	0.858295	1.26793	2.04294
B3	FALSE	Sample 1	Target 1	UNKNOWN	Presence	Presence	22.702	0.842002	1.2814	2.23344
B4	FALSE	Sample 1	Target 1	UNKNOWN	Presence	Presence	25.5619	0.656698	1.27602	1.82938
B5	FALSE	Sample 1	Target 1	UNKNOWN	Presence	Presence	24.0176	0.852958	1.27594	2.11962
B6	FALSE	Sample 1	Target 1	UNKNOWN	Presence	Presence	12.7172	0.0850634	1.2957	2.54173
B7	FALSE	Sample 1	Target 1	UNKNOWN	Presence	Presence	25.8298	0.891757	1.28531	2.10196
B8	FALSE	Sample 1	Target 1	UNKNOWN	Presence	Presence	25.5072	0.925122	1.28317	2.08801
B9	FALSE	Sample 1	Target 1	UNKNOWN	Presence	Presence	27.4925	0.887705	1.29244	1.90773
B10	FALSE	Sample 1	Target 1	UNKNOWN	Presence	Presence	21.4395	0.890674	1.25583	2.33972
B11	FALSE	Sample 1	Target 1	UNKNOWN	Presence	Presence	23.9783	0.944603	1.28181	2.21383
B12	FALSE	Sample 1	Target 1	UNKNOWN	Presence	Presence	22.4392	0.918038	1.28992	2.36226
B13	FALSE	Sample 1	Target 1	UNKNOWN	Presence	Presence	23.9605	0.924391	1.28365	2.24188
B14	FALSE	Sample 1	Target 1	UNKNOWN	Presence	Presence	24.0374	0.890319	1.29098	2.2264
B15	FALSE	Sample 1	Target 1	UNKNOWN	Presence	Presence	25.2212	0.873481	1.28838	2.13619
B16	FALSE	Sample 1	Target 1	UNKNOWN	Presence	Presence	26.2187	0.768901	1.29156	1.95371
B17	FALSE	Sample 1	Target 1	UNKNOWN	Presence	Presence	27.1548	0.684505	1.26983	1.72591
B18	FALSE	Sample 1	Target 1	UNKNOWN	Presence	Presence	27.716	0.876971	1.27681	1.79767
C1	FALSE	Sample 1	Target 1	UNKNOWN	Presence	Presence	21.6463	0.893348	1.26968	2.30872
C2	FALSE	Sample 1	Target 1	UNKNOWN	Presence	Presence	25.5354	0.563274	1.27298	1.76563
C3	FALSE	Sample 1	Target 1	UNKNOWN	Presence	Presence	22.9576	0.894859	1.25654	2.12296
C4	FALSE	Sample 1	Target 1	UNKNOWN	Presence	Presence	24.9455	0.876911	1.2776	2.0672
C5	FALSE	Sample 1	Target 1	UNKNOWN	Presence	Presence	23.8082	0.916431	1.27927	2.26057
C6	FALSE	Sample 1	Target 1	UNKNOWN	Presence	Presence	24.5077	0.869054	1.2825	2.18953
C7	FALSE	Sample 1	Target 1	UNKNOWN	Presence	Presence	25.7476	0.881884	1.27805	2.01001
C8	FALSE	Sample 1	Target 1	UNKNOWN	Presence	Presence	25.3157	0.878618	1.27694	2.09671
C9	FALSE	Sample 1	Target 1	UNKNOWN	Presence	Presence	27.3343	0.893288	1.28086	1.89312
C10	FALSE	Sample 1	Target 1	UNKNOWN	Presence	Presence	21.6011	0.874719	1.28634	2.37984
C11	FALSE	Sample 1	Target 1	UNKNOWN	Presence	Presence	24.3881	0.881785	1.2791	2.11382
C12	FALSE	Sample 1	Target 1	UNKNOWN	Presence	Presence	22.1895	0.894068	1.29589	2.49275
C13	FALSE	Sample 1	Target 1	UNKNOWN	Presence	Presence	24.0879	0.89512	1.28027	2.22542
C14	FALSE	Sample 1	Target 1	UNKNOWN	Presence	Presence	23.9604	0.887741	1.27885	2.25869
C15	FALSE	Sample 1	Target 1	UNKNOWN	Presence	Presence	25.5887	0.878166	1.2838	2.04158
C16	FALSE	Sample 1	Target 1	UNKNOWN	Presence	Presence	25.5135	0.903605	1.27639	2.06514
C17	FALSE	Sample 1	Target 1	UNKNOWN	Presence	Presence	26.852	0.645981	1.27456	1.78358
C18	FALSE	Sample 1	Target 1	UNKNOWN	Presence	Presence	27.7582	0.876641	1.27841	1.84539
D1	FALSE	Sample 1	Target 1	UNKNOWN	Presence	Presence	21.7566	0.938985	1.27781	2.26501
D2	FALSE	Sample 1	Target 1	UNKNOWN	Presence	Presence	24.9084	0.90695	1.27873	1.98423
D3	FALSE	Sample 1	Target 1	UNKNOWN	Presence	Presence	10.03	0.135539	0.907871	2.65
D4	FALSE	Sample 1	Target 1	UNKNOWN	Presence	Presence	25.8358	0.819448	1.29358	1.91184
D5	FALSE	Sample 1	Target 1	UNKNOWN	Presence	Presence	23.3377	0.935041	1.36469	3.24501
D6	FALSE	Sample 1	Target 1	UNKNOWN	Presence	Presence	25.5362	0.88549	1.26706	1.95982
D7	FALSE	Sample 1	Target 1	UNKNOWN	Presence	Presence	26.6055	0.882045	1.2858	1.90721
D8	FALSE	Sample 1	Target 1	UNKNOWN	Presence	Presence	26.7669	0.687833	1.26947	1.69379
D9	FALSE	Sample 1	Target 1	UNKNOWN	Presence	Presence	27.3164	0.849267	1.28467	1.88826
D10	FALSE	Sample 1	Target 1	UNKNOWN	Presence	Presence	22.4248	0.788242	1.27913	2.20127
D11	FALSE	Sample 1	Target 1	UNKNOWN	Presence	Presence	25.2616	0.857309	1.25771	1.98206
D12	FALSE	Sample 1	Target 1	UNKNOWN	Presence	Presence	23.5938	0.842895	1.27345	2.12255
D13	FALSE	Sample 1	Target 1	UNKNOWN	Presence	Presence	25.0121	0.896248	1.26536	2.05807
D14	FALSE	Sample 1	Target 1	UNKNOWN	Presence	Presence	23.7007	0.903404	1.28855	2.2645
D15	FALSE	Sample 1	Target 1	UNKNOWN	Presence	Presence	26.0478	0.818556	1.27305	1.99755
D16	FALSE	Sample 1	Target 1	UNKNOWN	Presence	Presence	26.7746	0.904215	1.26186	1.86194
D17	FALSE	Sample 1	Target 1	UNKNOWN	Presence	Presence	26.2808	0.894371	1.27174	1.88
D18	FALSE	Sample 1	Target 1	UNKNOWN	Presence	Presence	28.1683	0.887741	1.28239	1.76041
E1	FALSE	Sample 1	Target 1	UNKNOWN	Presence	Presence	21.9169	0.905737	1.26698	2.24888
E2	FALSE	Sample 1	Target 1	UNKNOWN	Presence	Presence	24.9016	0.829914	1.27231	1.95677
E3	FALSE	Sample 1	Target 1	UNKNOWN	Presence	Presence	23.6563	0.852111	1.27665	2.12633
E4	FALSE	Sample 1	Target 1	UNKNOWN	Presence	Presence	24.9777	0.842953	1.27678	2.10687
E5	FALSE	Sample 1	Target 1	UNKNOWN	Presence	Presence	24.9111	0.87837	1.26194	2.0387
E6	FALSE	Sample 1	Target 1	UNKNOWN	Presence	Presence	25.5033	0.883844	1.27865	2.01363
E7	FALSE	Sample 1	Target 1	UNKNOWN	Presence	Presence	26.8661	0.806707	1.26977	1.81868
E8	FALSE	Sample 1	Target 1	UNKNOWN	Presence	Presence	25.2676	0.86829	1.29198	2.1556
E9	FALSE	Sample 1	Target 1	UNKNOWN	Presence	Presence	27.4098	0.875344	1.28591	1.88757
E10	FALSE	Sample 1	Target 1	UNKNOWN	Presence	Presence	22.0389	0.863434	1.27508	2.30671
E11	FALSE	Sample 1	Target 1	UNKNOWN	Presence	Presence	25.0708	0.859176	1.26607	2.03342
E12	FALSE	Sample 1	Target 1	UNKNOWN	Presence	Presence	23.4141	0.862066	1.26209	2.21826
E13	FALSE	Sample 1	Target 1	UNKNOWN	Presence	Presence	24.8137	0.862412	1.26242	2.06079
E14	FALSE	Sample 1	Target 1	UNKNOWN	Presence	Presence	23.9138	0.867708	1.28169	2.21299
E15	FALSE	Sample 1	Target 1	UNKNOWN	Presence	Presence	26.0993	0.882682	1.27813	2.05023
E16	FALSE	Sample 1	Target 1	UNKNOWN	Presence	Presence	26.5631	0.887825	1.28955	2.01764
E17	FALSE	Sample 1	Target 1	UNKNOWN	Presence	Presence	26.156	0.87234	1.26979	1.99359
E18	FALSE	Sample 1	Target 1	UNKNOWN	Presence	Presence	27.929	0.862831	1.26805	1.80789
F1	FALSE	Sample 1	Target 1	UNKNOWN	Presence	Presence	21.8811	0.881088	1.26975	2.22496
F2	FALSE	Sample 1	Target 1	UNKNOWN	Presence	Presence	25.0922	0.734708	1.26846	1.87334
F3	FALSE	Sample 1	Target 1	UNKNOWN	Presence	Presence	24.3563	0.64953	1.26076	1.89003
F4	FALSE	Sample 1	Target 1	UNKNOWN	Presence	Presence	24.9322	0.911471	1.26536	2.06636
F5	FALSE	Sample 1	Target 1	UNKNOWN	Presence	Presence	24.7782	0.92939	1.26989	2.04129
F6	FALSE	Sample 1	Target 1	UNKNOWN	Presence	Presence	25.4994	0.87535	1.27285	1.9952
F7	FALSE	Sample 1	Target 1	UNKNOWN	Presence	Presence	26.7299	0.868989	1.26972	1.83704
F8	FALSE	Sample 1	Target 1	UNKNOWN	Presence	Presence	25.5349	0.88505	1.28127	2.05358
F9	FALSE	Sample 1	Target 1	UNKNOWN	Presence	Presence	27.2601	0.818027	1.27998	1.88182
F10	FALSE	Sample 1	Target 1	UNKNOWN	Presence	Presence	21.6677	0.895554	1.28028	2.40903
F11	FALSE	Sample 1	Target 1	UNKNOWN	Presence	Presence	25.0788	0.844243	1.27083	1.99351
F12	FALSE	Sample 1	Target 1	UNKNOWN	Presence	Presence	22.8624	0.873901	1.27306	2.19762
F13	FALSE	Sample 1	Target 1	UNKNOWN	Presence	Presence	24.8642	0.88052	1.2751	2.06865
F14	FALSE	Sample 1	Target 1	UNKNOWN	Presence	Presence	23.8677	0.885435	1.27957	2.24412
F15	FALSE	Sample 1	Target 1	UNKNOWN	Presence	Presence	26.2563	0.83805	1.27755	1.91156
F16	FALSE	Sample 1	Target 1	UNKNOWN	Presence	Presence	24.2447	0.702775	1.46229	4.58549
F17	FALSE	Sample 1	Target 1	UNKNOWN	Presence	Presence	26.4963	0.792998	1.28362	1.91122
F18	FALSE	Sample 1	Target 1	UNKNOWN	Presence	Presence	27.838	0.89106	1.28657	1.84267
G1	FALSE	Sample 1	Target 1	UNKNOWN	Presence	Presence	22.4157	0.907469	1.26663	2.2111
G2	FALSE	Sample 1	Target 1	UNKNOWN	Presence	Presence	25.033	0.858116	1.27727	2.04121
G3	FALSE	Sample 1	Target 1	UNKNOWN	Presence	Presence	24.4897	0.898254	1.2743	2.03275
G4	FALSE	Sample 1	Target 1	UNKNOWN	Presence	Presence	24.979	0.961656	1.27354	2.07528
G5	FALSE	Sample 1	Target 1	UNKNOWN	Presence	Presence	24.221	0.939793	1.27505	2.07026
G6	FALSE	Sample 1	Target 1	UNKNOWN	Presence	Presence	25.8539	0.892345	1.27055	1.9927
G7	FALSE	Sample 1	Target 1	UNKNOWN	Presence	Presence	27.4669	0.841778	1.25772	1.74196
G8	FALSE	Sample 1	Target 1	UNKNOWN	Presence	Presence	25.8754	0.823554	1.27086	1.93802
G9	FALSE	Sample 1	Target 1	UNKNOWN	Presence	Presence	27.9494	0.830369	1.2701	1.72423
G10	FALSE	Sample 1	Target 1	UNKNOWN	Presence	Presence	21.6232	0.894143	1.26263	2.32584
G11	FALSE	Sample 1	Target 1	UNKNOWN	Presence	Presence	25.3288	0.828928	1.27383	2.04764
G12	FALSE	Sample 1	Target 1	UNKNOWN	Presence	Presence	23.6191	0.876262	1.27898	2.14424
G13	FALSE	Sample 1	Target 1	UNKNOWN	Presence	Presence	25.1603	0.86378	1.2693	2.04218
G14	FALSE	Sample 1	Target 1	UNKNOWN	Presence	Presence	24.5503	0.865924	1.26601	2.04086
G15	FALSE	Sample 1	Target 1	UNKNOWN	Presence	Presence	26.5471	0.866892	1.26704	1.87193
G16	FALSE	Sample 1	Target 1	UNKNOWN	Presence	Presence	27.2343	0.857583	1.2721	1.80457
G17	FALSE	Sample 1	Target 1	UNKNOWN	Presence	Presence	26.4889	0.842895	1.25668	1.80097
G18	FALSE	Sample 1	Target 1	UNKNOWN	Presence	Presence	28.3125	0.877707	1.27028	1.68551
H1	FALSE	Sample 1	Target 1	UNKNOWN	Presence	Presence	22.2598	0.880837	1.26712	2.16679
H2	FALSE	Sample 1	Target 1	UNKNOWN	Presence	Presence	25.0097	0.867565	1.27853	1.99698
H3	FALSE	Sample 1	Target 1	UNKNOWN	Presence	Presence	24.3979	0.860745	1.27791	2.04871
H4	FALSE	Sample 1	Target 1	UNKNOWN	Presence	Presence	24.9356	0.932904	1.25609	1.99047
H5	FALSE	Sample 1	Target 1	UNKNOWN	Presence	Presence	23.8157	0.927645	1.27329	2.14832
H6	FALSE	Sample 1	Target 1	UNKNOWN	Presence	Presence	25.8475	0.884457	1.27793	2.00831
H7	FALSE	Sample 1	Target 1	UNKNOWN	Presence	Presence	26.7501	0.857258	1.27604	1.86899
H8	FALSE	Sample 1	Target 1	UNKNOWN	Presence	Presence	25.4963	0.850799	1.28311	2.04167
H9	FALSE	Sample 1	Target 1	UNKNOWN	Presence	Presence	27.6596	0.865302	1.27498	1.79419
H10	FALSE	Sample 1	Target 1	UNKNOWN	Presence	Presence	21.6295	0.885227	1.27042	2.33736
H11	FALSE	Sample 1	Target 1	UNKNOWN	Presence	Presence	25.0397	0.869125	1.27501	2.11292
H12	FALSE	Sample 1	Target 1	UNKNOWN	Presence	Presence	23.7292	0.865697	1.27545	2.18283
H13	FALSE	Sample 1	Target 1	UNKNOWN	Presence	Presence	24.9351	0.884936	1.27963	2.08836
H14	FALSE	Sample 1	Target 1	UNKNOWN	Presence	Presence	24.1718	0.882809	1.28387	2.20357
H15	FALSE	Sample 1	Target 1	UNKNOWN	Presence	Presence	26.4692	0.833466	1.27875	1.94564
H16	FALSE	Sample 1	Target 1	UNKNOWN	Presence	Presence	27.4355	0.869156	1.25965	1.75925
H17	FALSE	Sample 1	Target 1	UNKNOWN	Presence	Presence	26.128	0.841952	1.27313	1.95171
H18	FALSE	Sample 1	Target 1	UNKNOWN	Presence	Presence	27.7612	0.869658	1.29539	1.87876
I1	FALSE	Sample 1	Target 1	UNKNOWN	Presence	Presence	21.8344	0.89968	1.27703	2.27453
I2	FALSE	Sample 1	Target 1	UNKNOWN	Presence	Presence	24.6652	0.874977	0.787344	2.03256
I3	FALSE	Sample 1	Target 1	UNKNOWN	Presence	Presence	24.5228	0.896921	1.25507	1.91016
I4	FALSE	Sample 1	Target 1	UNKNOWN	Presence	Presence	24.8225	0.904441	1.28424	2.10102
I5	FALSE	Sample 1	Target 1	UNKNOWN	Presence	Presence	23.775	0.912029	1.28355	2.20029
I6	FALSE	Sample 1	Target 1	UNKNOWN	Presence	Presence	25.8278	0.87403	1.27774	1.9929
I7	FALSE	Sample 1	Target 1	UNKNOWN	Presence	Presence	26.692	0.849444	1.28299	1.91882
I8	FALSE	Sample 1	Target 1	UNKNOWN	Presence	Presence	25.4711	0.879825	1.28715	2.07133
I9	FALSE	Sample 1	Target 1	UNKNOWN	Presence	Presence	27.2126	0.792319	1.28565	1.93141
I10	FALSE	Sample 1	Target 1	UNKNOWN	Presence	Presence	21.8071	0.897811	1.27443	2.37231
I11	FALSE	Sample 1	Target 1	UNKNOWN	Presence	Presence	24.9885	0.856143	1.27929	2.14487
I12	FALSE	Sample 1	Target 1	UNKNOWN	Presence	Presence	23.6089	0.883753	1.28397	2.2647
I13	FALSE	Sample 1	Target 1	UNKNOWN	Presence	Presence	25.0165	0.855474	1.28508	2.11524
I14	FALSE	Sample 1	Target 1	UNKNOWN	Presence	Presence	24.2821	0.863015	1.27811	2.14935
I15	FALSE	Sample 1	Target 1	UNKNOWN	Presence	Presence	26.4414	0.839664	1.26933	1.92647
I16	FALSE	Sample 1	Target 1	UNKNOWN	Presence	Presence	26.8513	0.871767	1.28072	1.94709
I17	FALSE	Sample 1	Target 1	UNKNOWN	Presence	Presence	26.1277	0.879727	1.26828	1.93417
I18	FALSE	Sample 1	Target 1	UNKNOWN	Presence	Presence	27.9396	0.870758	1.27813	1.80475

## Sheet: Sample Call
File Name	E:\shahi\Taqman for HCV_JFH1 one-step_20240215_142017.eds
Comment
Operator	Admin
Barcode
Instrument Type	QuantStudio™ 6 Pro System
Block Type	384-Well Block
Instrument Name	QS6Pro-2778621060027
Instrument Serial Number	2778621060027
Heated Cover Serial Number	2779321031001
Block serial number	2778321020885
Run Start Date/Time	2024-02-15 02:20:27 PM EST
Run End Data/Time	2024-02-15 04:13:25 PM EST
Run Duration	112 minutes 58 seconds
Sample Volume	10.0
Cover Temperature	105.0
Passive Reference	ROX
PCR Stage/Step Number	Stage 3 Step 3
Quantification Cycle Method	CT
Pre-read Stage/Step	Stage 1 Step 1
Analysis Date/Time	2024-02-15 04:18:25 PM EST
Software Name and Version	Design & Analysis Software v2.7.0
Plugin Name and Version	Primary Analysis v1.8.0, Presence Absence v2.3.0
Reduce dye signal crosstalk by algorithm	No (Default)
All Control Passed	Yes
Exported On	2024-02-15 04:18:34 PM EST
Sample	Test Code	Wells	Presence Targets	Absence Targets	Inconclusive Targets	Call	Assessment	Comment	Target 1 Cq

## Sheet: Well Call
File Name	E:\shahi\Taqman for HCV_JFH1 one-step_20240215_142017.eds
Comment
Operator	Admin
Barcode
Instrument Type	QuantStudio™ 6 Pro System
Block Type	384-Well Block
Instrument Name	QS6Pro-2778621060027
Instrument Serial Number	2778621060027
Heated Cover Serial Number	2779321031001
Block serial number	2778321020885
Run Start Date/Time	2024-02-15 02:20:27 PM EST
Run End Data/Time	2024-02-15 04:13:25 PM EST
Run Duration	112 minutes 58 seconds
Sample Volume	10.0
Cover Temperature	105.0
Passive Reference	ROX
PCR Stage/Step Number	Stage 3 Step 3
Quantification Cycle Method	CT
Pre-read Stage/Step	Stage 1 Step 1
Analysis Date/Time	2024-02-15 04:18:25 PM EST
Software Name and Version	Design & Analysis Software v2.7.0
Plugin Name and Version	Primary Analysis v1.8.0, Presence Absence v2.3.0
Reduce dye signal crosstalk by algorithm	No (Default)
All Control Passed	Yes
Exported On	2024-02-15 04:18:34 PM EST
Well	Sample	Test Code	Presence Targets	Absence Targets	Inconclusive Targets	Call	Assessment
